# Supplementary material for: Functional impact and molecular binding modes of drugs that target the PI3K isoform p110δ
Source: Commun Biol. 2023 Jun 5;6:603. doi: 10.1038/s42003-023-04921-z (PMC10241892; doi:10.1038/s42003-023-04921-z)
Supplement: Supplementary file 4 — Supplementary Data 1 [file 42003_2023_4921_MOESM4_ESM.zip]

Archive with 38 entries (33 files):
- Supplementary Data 1/
- Supplementary Data 1/input_files/
- Supplementary Data 1/input_files/p110d-I777M_apo.pdb
- Supplementary Data 1/input_files/p110d-wt_zstk474.tpr
- Supplementary Data 1/input_files/p110d-I777M_apo.tpr
- Supplementary Data 1/input_files/p110d-wt_zstk474.pdb
- Supplementary Data 1/input_files/p110d-I777M_copanlisib.tpr
- Supplementary Data 1/input_files/p110d-I777M_copanlisib.pdb
- Supplementary Data 1/input_files/p110d-I777M_zstk474.tpr
- Supplementary Data 1/input_files/p110d-I777M_zstk474.pdb
- Supplementary Data 1/input_files/p110d-I777M_idelalisib.pdb
- Supplementary Data 1/input_files/p110d-wt_idelalisib.tpr
- Supplementary Data 1/input_files/p110d-wt_apo.pdb
- Supplementary Data 1/input_files/p110d-I777M_idelalisib.tpr
- Supplementary Data 1/input_files/p110d-wt_idelalisib.pdb
- Supplementary Data 1/input_files/p110d-wt_apo.tpr
- Supplementary Data 1/rep_structures/
- Supplementary Data 1/rep_structures/p110d-wt_zstk474.pdb
- Supplementary Data 1/rep_structures/p110d-I777M_copanlisib.pdb
- Supplementary Data 1/rep_structures/p110d-I777M_zstk474.pdb
- Supplementary Data 1/rep_structures/p110d-I777M_idelalisib.pdb
- Supplementary Data 1/rep_structures/p110d-wt_idelalisib.pdb
- Supplementary Data 1/psf_files/
- Supplementary Data 1/psf_files/p110d-wt_zstk474.psf
- Supplementary Data 1/psf_files/p110d-I777M_apo.psf
- Supplementary Data 1/psf_files/p110d-I777M_copanlisib.psf
- Supplementary Data 1/psf_files/p110d-I777M_zstk474.psf
- Supplementary Data 1/psf_files/p110d-wt_idelalisib.psf
- Supplementary Data 1/psf_files/p110d-wt_apo.psf
- Supplementary Data 1/psf_files/p110d-I777M_idelalisib.psf
- Supplementary Data 1/output_files/
- Supplementary Data 1/output_files/p110d-I777M_apo.pdb
- Supplementary Data 1/output_files/p110d-wt_zstk474.pdb
- Supplementary Data 1/output_files/p110d-I777M_copanlisib.pdb
- Supplementary Data 1/output_files/p110d-I777M_zstk474.pdb
- Supplementary Data 1/output_files/p110d-I777M_idelalisib.pdb
- Supplementary Data 1/output_files/p110d-wt_apo.pdb
- Supplementary Data 1/output_files/p110d-wt_idelalisib.pdb
