# Supplementary material for: Functional impact and molecular binding modes of drugs that target the PI3K isoform p110δ
Source: Commun Biol. 2023 Jun 5;6:603. doi: 10.1038/s42003-023-04921-z (PMC10241892; doi:10.1038/s42003-023-04921-z)
Supplement: Supplementary file 4 — Supplementary Data 1 [file 42003_2023_4921_MOESM4_ESM.zip › Supplementary Data 1/input_files/p110d-I777M_apo.pdb]

REMARK    GENERATED BY TRJCONV
TITLE     Protein in water t=   0.00000 step= 0
REMARK    THIS IS A SIMULATION BOX
CRYST1  111.246  111.246  111.246  60.00  60.00  90.00 P 1           1
MODEL        1
ATOM      1  N   ARG   496      48.611  82.449  19.146  1.00  0.00           N
ATOM      2  H1  ARG   496      49.311  81.899  19.676  1.00  0.00           H
ATOM      3  H2  ARG   496      48.351  81.819  18.356  1.00  0.00           H
ATOM      4  H3  ARG   496      49.011  83.299  18.706  1.00  0.00           H
ATOM      5  CA  ARG   496      47.531  83.019  20.086  1.00  0.00           C
ATOM      6  HA  ARG   496      48.041  83.679  20.776  1.00  0.00           H
ATOM      7  CB  ARG   496      46.641  83.809  19.186  1.00  0.00           C
ATOM      8  HB1 ARG   496      46.481  83.309  18.196  1.00  0.00           H
ATOM      9  HB2 ARG   496      45.641  84.039  19.596  1.00  0.00           H
ATOM     10  CG  ARG   496      47.271  85.239  18.896  1.00  0.00           C
ATOM     11  HG1 ARG   496      47.421  85.829  19.826  1.00  0.00           H
ATOM     12  HG2 ARG   496      48.231  85.109  18.346  1.00  0.00           H
ATOM     13  CD  ARG   496      46.501  86.209  17.996  1.00  0.00           C
ATOM     14  HD1 ARG   496      46.081  85.819  17.046  1.00  0.00           H
ATOM     15  HD2 ARG   496      45.651  86.599  18.586  1.00  0.00           H
ATOM     16  NE  ARG   496      47.311  87.429  17.776  1.00  0.00           N
ATOM     17  HE  ARG   496      47.441  88.079  18.526  1.00  0.00           H
ATOM     18  CZ  ARG   496      47.501  88.039  16.616  1.00  0.00           C
ATOM     19  NH1 ARG   496      48.121  89.169  16.646  1.00  0.00           N
ATOM     20 1HH1 ARG   496      48.541  89.439  17.516  1.00  0.00           H
ATOM     21 2HH1 ARG   496      48.221  89.639  15.766  1.00  0.00           H
ATOM     22  NH2 ARG   496      46.991  87.699  15.466  1.00  0.00           N
ATOM     23 1HH2 ARG   496      46.471  86.849  15.456  1.00  0.00           H
ATOM     24 2HH2 ARG   496      47.341  88.159  14.646  1.00  0.00           H
ATOM     25  C   ARG   496      46.741  82.009  20.906  1.00  0.00           C
ATOM     26  O   ARG   496      46.601  80.869  20.516  1.00  0.00           O
ATOM     27  N   HIS   497      46.191  82.499  21.996  1.00  0.00           N
ATOM     28  HN  HIS   497      46.221  83.459  22.266  1.00  0.00           H
ATOM     29  CA  HIS   497      45.201  81.789  22.776  1.00  0.00           C
ATOM     30  HA  HIS   497      44.871  82.479  23.536  1.00  0.00           H
ATOM     31  CB  HIS   497      43.861  81.549  21.956  1.00  0.00           C
ATOM     32  HB1 HIS   497      44.011  80.869  21.086  1.00  0.00           H
ATOM     33  HB2 HIS   497      43.011  81.249  22.596  1.00  0.00           H
ATOM     34  ND1 HIS   497      43.031  83.849  22.046  1.00  0.00           N
ATOM     35  CG  HIS   497      43.331  82.779  21.336  1.00  0.00           C
ATOM     36  CE1 HIS   497      42.681  84.799  21.226  1.00  0.00           C
ATOM     37  HE1 HIS   497      42.541  85.869  21.356  1.00  0.00           H
ATOM     38  NE2 HIS   497      42.581  84.249  19.946  1.00  0.00           N
ATOM     39  HE2 HIS   497      42.221  84.759  19.166  1.00  0.00           H
ATOM     40  CD2 HIS   497      42.961  82.929  20.006  1.00  0.00           C
ATOM     41  HD2 HIS   497      43.011  82.229  19.186  1.00  0.00           H
ATOM     42  C   HIS   497      45.541  80.529  23.546  1.00  0.00           C
ATOM     43  O   HIS   497      46.631  80.029  23.426  1.00  0.00           O
ATOM     44  N   SER   498      44.611  79.979  24.396  1.00  0.00           N
ATOM     45  HN  SER   498      43.731  80.399  24.596  1.00  0.00           H
ATOM     46  CA  SER   498      44.951  78.859  25.236  1.00  0.00           C
ATOM     47  HA  SER   498      45.451  78.079  24.686  1.00  0.00           H
ATOM     48  CB  SER   498      45.891  79.169  26.396  1.00  0.00           C
ATOM     49  HB1 SER   498      46.821  79.599  25.966  1.00  0.00           H
ATOM     50  HB2 SER   498      45.371  79.819  27.136  1.00  0.00           H
ATOM     51  OG  SER   498      46.211  77.939  27.136  1.00  0.00           O
ATOM     52  HG1 SER   498      45.561  77.959  27.846  1.00  0.00           H
ATOM     53  C   SER   498      43.611  78.299  25.796  1.00  0.00           C
ATOM     54  O   SER   498      42.621  79.029  25.936  1.00  0.00           O
ATOM     55  N   GLU   499      43.641  76.969  25.946  1.00  0.00           N
ATOM     56  HN  GLU   499      44.431  76.429  25.676  1.00  0.00           H
ATOM     57  CA  GLU   499      42.551  76.149  26.406  1.00  0.00           C
ATOM     58  HA  GLU   499      41.901  76.699  27.066  1.00  0.00           H
ATOM     59  CB  GLU   499      41.871  75.299  25.306  1.00  0.00           C
ATOM     60  HB1 GLU   499      42.621  74.619  24.846  1.00  0.00           H
ATOM     61  HB2 GLU   499      41.151  74.599  25.786  1.00  0.00           H
ATOM     62  CG  GLU   499      41.301  76.209  24.176  1.00  0.00           C
ATOM     63  HG1 GLU   499      40.711  77.039  24.626  1.00  0.00           H
ATOM     64  HG2 GLU   499      42.211  76.729  23.796  1.00  0.00           H
ATOM     65  CD  GLU   499      40.541  75.419  23.226  1.00  0.00           C
ATOM     66  OE1 GLU   499      41.051  74.439  22.616  1.00  0.00           O
ATOM     67  OE2 GLU   499      39.351  75.759  22.996  1.00  0.00           O
ATOM     68  C   GLU   499      43.251  75.169  27.306  1.00  0.00           C
ATOM     69  O   GLU   499      44.491  75.059  27.226  1.00  0.00           O
ATOM     70  N   CYS   500      42.551  74.489  28.216  1.00  0.00           N
ATOM     71  HN  CYS   500      41.571  74.649  28.286  1.00  0.00           H
ATOM     72  CA  CYS   500      43.141  73.719  29.296  1.00  0.00           C
ATOM     73  HA  CYS   500      42.231  73.339  29.746  1.00  0.00           H
ATOM     74  CB  CYS   500      44.151  72.539  28.916  1.00  0.00           C
ATOM     75  HB1 CYS   500      45.121  72.859  28.496  1.00  0.00           H
ATOM     76  HB2 CYS   500      44.521  71.969  29.786  1.00  0.00           H
ATOM     77  SG  CYS   500      43.291  71.319  27.826  1.00  0.00           S
ATOM     78  HG1 CYS   500      43.371  70.359  28.726  1.00  0.00           H
ATOM     79  C   CYS   500      43.641  74.579  30.516  1.00  0.00           C
ATOM     80  O   CYS   500      44.511  74.199  31.286  1.00  0.00           O
ATOM     81  N   VAL   501      43.021  75.699  30.786  1.00  0.00           N
ATOM     82  HN  VAL   501      42.261  75.969  30.186  1.00  0.00           H
ATOM     83  CA  VAL   501      43.511  76.799  31.676  1.00  0.00           C
ATOM     84  HA  VAL   501      44.321  76.429  32.296  1.00  0.00           H
ATOM     85  CB  VAL   501      43.861  78.149  31.006  1.00  0.00           C
ATOM     86  HB  VAL   501      43.081  78.549  30.316  1.00  0.00           H
ATOM     87  CG1 VAL   501      44.331  79.159  32.116  1.00  0.00           C
ATOM     88 1HG1 VAL   501      45.181  78.749  32.706  1.00  0.00           H
ATOM     89 2HG1 VAL   501      44.561  80.159  31.686  1.00  0.00           H
ATOM     90 3HG1 VAL   501      43.611  79.279  32.956  1.00  0.00           H
ATOM     91  CG2 VAL   501      45.061  77.939  30.086  1.00  0.00           C
ATOM     92 1HG2 VAL   501      44.871  77.059  29.436  1.00  0.00           H
ATOM     93 2HG2 VAL   501      45.241  78.879  29.536  1.00  0.00           H
ATOM     94 3HG2 VAL   501      46.021  77.609  30.526  1.00  0.00           H
ATOM     95  C   VAL   501      42.271  77.129  32.536  1.00  0.00           C
ATOM     96  O   VAL   501      41.171  77.509  32.116  1.00  0.00           O
ATOM     97  N   HIS   502      42.351  76.909  33.916  1.00  0.00           N
ATOM     98  HN  HIS   502      43.141  76.419  34.266  1.00  0.00           H
ATOM     99  CA  HIS   502      41.371  77.309  34.846  1.00  0.00           C
ATOM    100  HA  HIS   502      40.601  77.949  34.466  1.00  0.00           H
ATOM    101  CB  HIS   502      40.811  76.159  35.746  1.00  0.00           C
ATOM    102  HB1 HIS   502      41.701  75.659  36.206  1.00  0.00           H
ATOM    103  HB2 HIS   502      40.081  76.459  36.526  1.00  0.00           H
ATOM    104  ND1 HIS   502      38.711  75.309  34.636  1.00  0.00           N
ATOM    105  CG  HIS   502      40.021  75.109  35.016  1.00  0.00           C
ATOM    106  CE1 HIS   502      38.261  74.169  34.136  1.00  0.00           C
ATOM    107  HE1 HIS   502      37.271  73.889  33.796  1.00  0.00           H
ATOM    108  NE2 HIS   502      39.301  73.289  34.096  1.00  0.00           N
ATOM    109  HE2 HIS   502      39.251  72.379  33.686  1.00  0.00           H
ATOM    110  CD2 HIS   502      40.371  73.859  34.736  1.00  0.00           C
ATOM    111  HD2 HIS   502      41.341  73.379  34.836  1.00  0.00           H
ATOM    112  C   HIS   502      42.041  78.259  35.836  1.00  0.00           C
ATOM    113  O   HIS   502      43.241  78.289  35.996  1.00  0.00           O
ATOM    114  N   VAL   503      41.191  79.099  36.586  1.00  0.00           N
ATOM    115  HN  VAL   503      40.201  79.069  36.516  1.00  0.00           H
ATOM    116  CA  VAL   503      41.731  80.159  37.406  1.00  0.00           C
ATOM    117  HA  VAL   503      42.801  80.099  37.546  1.00  0.00           H
ATOM    118  CB  VAL   503      41.381  81.639  36.866  1.00  0.00           C
ATOM    119  HB  VAL   503      40.301  81.879  36.956  1.00  0.00           H
ATOM    120  CG1 VAL   503      42.171  82.729  37.706  1.00  0.00           C
ATOM    121 1HG1 VAL   503      43.271  82.659  37.556  1.00  0.00           H
ATOM    122 2HG1 VAL   503      41.851  83.729  37.326  1.00  0.00           H
ATOM    123 3HG1 VAL   503      41.951  82.669  38.786  1.00  0.00           H
ATOM    124  CG2 VAL   503      41.841  81.749  35.376  1.00  0.00           C
ATOM    125 1HG2 VAL   503      42.671  81.009  35.336  1.00  0.00           H
ATOM    126 2HG2 VAL   503      41.021  81.449  34.706  1.00  0.00           H
ATOM    127 3HG2 VAL   503      42.101  82.819  35.206  1.00  0.00           H
ATOM    128  C   VAL   503      41.241  80.089  38.786  1.00  0.00           C
ATOM    129  O   VAL   503      40.021  80.329  38.956  1.00  0.00           O
ATOM    130  N   THR   504      42.051  79.789  39.796  1.00  0.00           N
ATOM    131  HN  THR   504      42.991  79.599  39.536  1.00  0.00           H
ATOM    132  CA  THR   504      41.681  79.739  41.196  1.00  0.00           C
ATOM    133  HA  THR   504      40.921  80.499  41.256  1.00  0.00           H
ATOM    134  CB  THR   504      41.131  78.349  41.756  1.00  0.00           C
ATOM    135  HB  THR   504      40.741  78.549  42.776  1.00  0.00           H
ATOM    136  OG1 THR   504      42.231  77.379  41.956  1.00  0.00           O
ATOM    137  HG1 THR   504      42.601  77.199  41.086  1.00  0.00           H
ATOM    138  CG2 THR   504      39.921  77.709  40.906  1.00  0.00           C
ATOM    139 1HG2 THR   504      40.131  77.729  39.816  1.00  0.00           H
ATOM    140 2HG2 THR   504      39.731  76.689  41.316  1.00  0.00           H
ATOM    141 3HG2 THR   504      39.031  78.359  41.036  1.00  0.00           H
ATOM    142  C   THR   504      42.791  80.239  42.126  1.00  0.00           C
ATOM    143  O   THR   504      43.931  79.959  41.916  1.00  0.00           O
ATOM    144  N   GLU   505      42.371  80.879  43.236  1.00  0.00           N
ATOM    145  HN  GLU   505      41.401  81.109  43.196  1.00  0.00           H
ATOM    146  CA  GLU   505      43.121  81.159  44.466  1.00  0.00           C
ATOM    147  HA  GLU   505      43.821  81.889  44.096  1.00  0.00           H
ATOM    148  CB  GLU   505      42.201  81.699  45.536  1.00  0.00           C
ATOM    149  HB1 GLU   505      41.301  81.069  45.676  1.00  0.00           H
ATOM    150  HB2 GLU   505      42.781  81.759  46.476  1.00  0.00           H
ATOM    151  CG  GLU   505      41.671  83.149  45.186  1.00  0.00           C
ATOM    152  HG1 GLU   505      42.611  83.709  45.006  1.00  0.00           H
ATOM    153  HG2 GLU   505      40.971  83.059  44.326  1.00  0.00           H
ATOM    154  CD  GLU   505      40.801  83.979  46.186  1.00  0.00           C
ATOM    155  OE1 GLU   505      39.711  83.499  46.556  1.00  0.00           O
ATOM    156  OE2 GLU   505      41.131  85.159  46.486  1.00  0.00           O
ATOM    157  C   GLU   505      43.971  80.009  44.866  1.00  0.00           C
ATOM    158  O   GLU   505      45.191  80.209  45.116  1.00  0.00           O
ATOM    159  N   GLU   506      43.501  78.709  44.856  1.00  0.00           N
ATOM    160  HN  GLU   506      42.551  78.539  44.606  1.00  0.00           H
ATOM    161  CA  GLU   506      44.351  77.579  45.226  1.00  0.00           C
ATOM    162  HA  GLU   506      44.691  77.899  46.196  1.00  0.00           H
ATOM    163  CB  GLU   506      43.421  76.309  45.296  1.00  0.00           C
ATOM    164  HB1 GLU   506      42.571  76.449  46.006  1.00  0.00           H
ATOM    165  HB2 GLU   506      42.911  76.229  44.316  1.00  0.00           H
ATOM    166  CG  GLU   506      44.201  75.009  45.446  1.00  0.00           C
ATOM    167  HG1 GLU   506      44.921  74.729  44.646  1.00  0.00           H
ATOM    168  HG2 GLU   506      44.741  75.179  46.406  1.00  0.00           H
ATOM    169  CD  GLU   506      43.281  73.839  45.526  1.00  0.00           C
ATOM    170  OE1 GLU   506      42.091  73.989  45.266  1.00  0.00           O
ATOM    171  OE2 GLU   506      43.821  72.669  45.776  1.00  0.00           O
ATOM    172  C   GLU   506      45.621  77.299  44.406  1.00  0.00           C
ATOM    173  O   GLU   506      46.711  77.149  44.846  1.00  0.00           O
ATOM    174  N   GLU   507      45.461  77.429  43.036  1.00  0.00           N
ATOM    175  HN  GLU   507      44.571  77.789  42.756  1.00  0.00           H
ATOM    176  CA  GLU   507      46.521  77.269  42.076  1.00  0.00           C
ATOM    177  HA  GLU   507      47.221  76.579  42.526  1.00  0.00           H
ATOM    178  CB  GLU   507      46.081  76.619  40.786  1.00  0.00           C
ATOM    179  HB1 GLU   507      46.941  76.229  40.216  1.00  0.00           H
ATOM    180  HB2 GLU   507      45.561  75.729  41.206  1.00  0.00           H
ATOM    181  CG  GLU   507      45.061  77.419  39.936  1.00  0.00           C
ATOM    182  HG1 GLU   507      44.451  78.019  40.636  1.00  0.00           H
ATOM    183  HG2 GLU   507      45.521  78.149  39.236  1.00  0.00           H
ATOM    184  CD  GLU   507      44.131  76.409  39.276  1.00  0.00           C
ATOM    185  OE1 GLU   507      44.601  75.479  38.556  1.00  0.00           O
ATOM    186  OE2 GLU   507      42.911  76.539  39.446  1.00  0.00           O
ATOM    187  C   GLU   507      47.421  78.429  41.916  1.00  0.00           C
ATOM    188  O   GLU   507      48.611  78.259  41.716  1.00  0.00           O
ATOM    189  N   GLN   508      46.951  79.639  42.166  1.00  0.00           N
ATOM    190  HN  GLN   508      45.971  79.809  42.106  1.00  0.00           H
ATOM    191  CA  GLN   508      47.771  80.789  42.346  1.00  0.00           C
ATOM    192  HA  GLN   508      48.411  80.959  41.486  1.00  0.00           H
ATOM    193  CB  GLN   508      46.801  82.039  42.496  1.00  0.00           C
ATOM    194  HB1 GLN   508      46.111  81.869  43.346  1.00  0.00           H
ATOM    195  HB2 GLN   508      47.381  82.919  42.826  1.00  0.00           H
ATOM    196  CG  GLN   508      46.181  82.389  41.186  1.00  0.00           C
ATOM    197  HG1 GLN   508      47.091  82.759  40.666  1.00  0.00           H
ATOM    198  HG2 GLN   508      45.761  81.469  40.716  1.00  0.00           H
ATOM    199  CD  GLN   508      45.141  83.559  41.166  1.00  0.00           C
ATOM    200  OE1 GLN   508      44.771  83.879  42.306  1.00  0.00           O
ATOM    201  NE2 GLN   508      44.691  84.139  39.996  1.00  0.00           N
ATOM    202 1HE2 GLN   508      45.171  83.809  39.186  1.00  0.00           H
ATOM    203 2HE2 GLN   508      44.441  85.109  40.026  1.00  0.00           H
ATOM    204  C   GLN   508      48.641  80.679  43.586  1.00  0.00           C
ATOM    205  O   GLN   508      49.791  81.069  43.526  1.00  0.00           O
ATOM    206  N   LEU   509      48.141  80.169  44.686  1.00  0.00           N
ATOM    207  HN  LEU   509      47.161  79.989  44.656  1.00  0.00           H
ATOM    208  CA  LEU   509      48.991  79.869  45.906  1.00  0.00           C
ATOM    209  HA  LEU   509      49.511  80.789  46.106  1.00  0.00           H
ATOM    210  CB  LEU   509      48.171  79.409  47.176  1.00  0.00           C
ATOM    211  HB1 LEU   509      47.501  78.539  46.986  1.00  0.00           H
ATOM    212  HB2 LEU   509      48.811  79.019  48.006  1.00  0.00           H
ATOM    213  CG  LEU   509      47.301  80.489  47.796  1.00  0.00           C
ATOM    214  HG  LEU   509      46.911  81.209  47.046  1.00  0.00           H
ATOM    215  CD1 LEU   509      46.011  79.859  48.486  1.00  0.00           C
ATOM    216 1HD1 LEU   509      45.351  79.479  47.686  1.00  0.00           H
ATOM    217 2HD1 LEU   509      46.251  79.029  49.186  1.00  0.00           H
ATOM    218 3HD1 LEU   509      45.461  80.669  49.016  1.00  0.00           H
ATOM    219  CD2 LEU   509      48.071  81.389  48.866  1.00  0.00           C
ATOM    220 1HD2 LEU   509      47.371  82.199  49.166  1.00  0.00           H
ATOM    221 2HD2 LEU   509      48.301  80.799  49.776  1.00  0.00           H
ATOM    222 3HD2 LEU   509      48.981  81.819  48.386  1.00  0.00           H
ATOM    223  C   LEU   509      49.911  78.749  45.596  1.00  0.00           C
ATOM    224  O   LEU   509      51.001  78.629  46.166  1.00  0.00           O
ATOM    225  N   GLN   510      49.481  77.699  44.936  1.00  0.00           N
ATOM    226  HN  GLN   510      48.501  77.619  44.796  1.00  0.00           H
ATOM    227  CA  GLN   510      50.341  76.539  44.526  1.00  0.00           C
ATOM    228  HA  GLN   510      50.841  76.139  45.396  1.00  0.00           H
ATOM    229  CB  GLN   510      49.601  75.359  43.866  1.00  0.00           C
ATOM    230  HB1 GLN   510      48.861  75.639  43.086  1.00  0.00           H
ATOM    231  HB2 GLN   510      50.261  74.639  43.346  1.00  0.00           H
ATOM    232  CG  GLN   510      48.711  74.679  44.936  1.00  0.00           C
ATOM    233  HG1 GLN   510      49.341  74.059  45.616  1.00  0.00           H
ATOM    234  HG2 GLN   510      48.181  75.399  45.606  1.00  0.00           H
ATOM    235  CD  GLN   510      47.831  73.629  44.186  1.00  0.00           C
ATOM    236  OE1 GLN   510      47.991  73.429  43.006  1.00  0.00           O
ATOM    237  NE2 GLN   510      47.071  72.829  44.936  1.00  0.00           N
ATOM    238 1HE2 GLN   510      47.071  72.869  45.936  1.00  0.00           H
ATOM    239 2HE2 GLN   510      46.401  72.289  44.426  1.00  0.00           H
ATOM    240  C   GLN   510      51.521  77.029  43.606  1.00  0.00           C
ATOM    241  O   GLN   510      52.651  76.709  43.826  1.00  0.00           O
ATOM    242  N   LEU   511      51.211  77.869  42.586  1.00  0.00           N
ATOM    243  HN  LEU   511      50.271  78.069  42.336  1.00  0.00           H
ATOM    244  CA  LEU   511      52.171  78.539  41.746  1.00  0.00           C
ATOM    245  HA  LEU   511      52.771  77.869  41.146  1.00  0.00           H
ATOM    246  CB  LEU   511      51.411  79.539  40.806  1.00  0.00           C
ATOM    247  HB1 LEU   511      50.611  79.089  40.176  1.00  0.00           H
ATOM    248  HB2 LEU   511      50.891  80.279  41.446  1.00  0.00           H
ATOM    249  CG  LEU   511      52.321  80.269  39.726  1.00  0.00           C
ATOM    250  HG  LEU   511      53.061  80.969  40.166  1.00  0.00           H
ATOM    251  CD1 LEU   511      53.251  79.329  38.876  1.00  0.00           C
ATOM    252 1HD1 LEU   511      52.711  78.509  38.356  1.00  0.00           H
ATOM    253 2HD1 LEU   511      53.661  79.819  37.966  1.00  0.00           H
ATOM    254 3HD1 LEU   511      54.121  78.959  39.446  1.00  0.00           H
ATOM    255  CD2 LEU   511      51.381  81.169  38.876  1.00  0.00           C
ATOM    256 1HD2 LEU   511      51.861  81.969  38.276  1.00  0.00           H
ATOM    257 2HD2 LEU   511      50.791  80.539  38.186  1.00  0.00           H
ATOM    258 3HD2 LEU   511      50.641  81.639  39.556  1.00  0.00           H
ATOM    259  C   LEU   511      53.151  79.439  42.586  1.00  0.00           C
ATOM    260  O   LEU   511      54.321  79.559  42.296  1.00  0.00           O
ATOM    261  N   ARG   512      52.721  80.129  43.666  1.00  0.00           N
ATOM    262  HN  ARG   512      51.731  80.149  43.826  1.00  0.00           H
ATOM    263  CA  ARG   512      53.591  80.919  44.426  1.00  0.00           C
ATOM    264  HA  ARG   512      54.251  81.419  43.726  1.00  0.00           H
ATOM    265  CB  ARG   512      52.851  81.919  45.326  1.00  0.00           C
ATOM    266  HB1 ARG   512      52.151  82.479  44.676  1.00  0.00           H
ATOM    267  HB2 ARG   512      52.141  81.309  45.926  1.00  0.00           H
ATOM    268  CG  ARG   512      53.801  82.809  46.236  1.00  0.00           C
ATOM    269  HG1 ARG   512      54.401  82.149  46.906  1.00  0.00           H
ATOM    270  HG2 ARG   512      54.511  83.529  45.776  1.00  0.00           H
ATOM    271  CD  ARG   512      52.931  83.789  47.096  1.00  0.00           C
ATOM    272  HD1 ARG   512      53.721  84.279  47.716  1.00  0.00           H
ATOM    273  HD2 ARG   512      52.391  84.509  46.456  1.00  0.00           H
ATOM    274  NE  ARG   512      51.971  83.059  48.026  1.00  0.00           N
ATOM    275  HE  ARG   512      51.001  83.309  48.056  1.00  0.00           H
ATOM    276  CZ  ARG   512      52.351  82.289  49.036  1.00  0.00           C
ATOM    277  NH1 ARG   512      51.371  81.709  49.676  1.00  0.00           N
ATOM    278 1HH1 ARG   512      50.731  82.469  49.776  1.00  0.00           H
ATOM    279 2HH1 ARG   512      51.591  81.179  50.496  1.00  0.00           H
ATOM    280  NH2 ARG   512      53.581  82.099  49.366  1.00  0.00           N
ATOM    281 1HH2 ARG   512      54.321  82.639  48.966  1.00  0.00           H
ATOM    282 2HH2 ARG   512      53.781  81.239  49.826  1.00  0.00           H
ATOM    283  C   ARG   512      54.561  80.029  45.196  1.00  0.00           C
ATOM    284  O   ARG   512      55.811  80.189  45.226  1.00  0.00           O
ATOM    285  N   GLU   513      53.991  78.989  45.866  1.00  0.00           N
ATOM    286  HN  GLU   513      53.001  78.929  45.826  1.00  0.00           H
ATOM    287  CA  GLU   513      54.781  78.029  46.596  1.00  0.00           C
ATOM    288  HA  GLU   513      55.311  78.639  47.316  1.00  0.00           H
ATOM    289  CB  GLU   513      53.981  76.949  47.346  1.00  0.00           C
ATOM    290  HB1 GLU   513      53.211  76.519  46.676  1.00  0.00           H
ATOM    291  HB2 GLU   513      54.591  76.079  47.666  1.00  0.00           H
ATOM    292  CG  GLU   513      53.161  77.649  48.486  1.00  0.00           C
ATOM    293  HG1 GLU   513      53.731  78.579  48.706  1.00  0.00           H
ATOM    294  HG2 GLU   513      52.131  77.919  48.186  1.00  0.00           H
ATOM    295  CD  GLU   513      52.971  76.809  49.766  1.00  0.00           C
ATOM    296  OE1 GLU   513      52.211  75.829  49.766  1.00  0.00           O
ATOM    297  OE2 GLU   513      53.561  77.199  50.856  1.00  0.00           O
ATOM    298  C   GLU   513      55.841  77.329  45.736  1.00  0.00           C
ATOM    299  O   GLU   513      56.971  77.109  46.086  1.00  0.00           O
ATOM    300  N   ILE   514      55.541  76.989  44.496  1.00  0.00           N
ATOM    301  HN  ILE   514      54.691  77.299  44.086  1.00  0.00           H
ATOM    302  CA  ILE   514      56.461  76.469  43.476  1.00  0.00           C
ATOM    303  HA  ILE   514      56.891  75.519  43.776  1.00  0.00           H
ATOM    304  CB  ILE   514      55.521  75.949  42.336  1.00  0.00           C
ATOM    305  HB  ILE   514      54.681  76.629  42.096  1.00  0.00           H
ATOM    306  CG2 ILE   514      56.351  75.819  41.026  1.00  0.00           C
ATOM    307 1HG2 ILE   514      55.781  75.339  40.196  1.00  0.00           H
ATOM    308 2HG2 ILE   514      56.621  76.799  40.576  1.00  0.00           H
ATOM    309 3HG2 ILE   514      57.311  75.279  41.166  1.00  0.00           H
ATOM    310  CG1 ILE   514      54.811  74.629  42.716  1.00  0.00           C
ATOM    311 1HG1 ILE   514      55.621  73.879  42.816  1.00  0.00           H
ATOM    312 2HG1 ILE   514      54.351  74.659  43.726  1.00  0.00           H
ATOM    313  CD  ILE   514      53.831  74.179  41.666  1.00  0.00           C
ATOM    314  HD1 ILE   514      54.211  74.229  40.626  1.00  0.00           H
ATOM    315  HD2 ILE   514      53.531  73.129  41.856  1.00  0.00           H
ATOM    316  HD3 ILE   514      52.911  74.799  41.656  1.00  0.00           H
ATOM    317  C   ILE   514      57.521  77.339  43.036  1.00  0.00           C
ATOM    318  O   ILE   514      58.681  76.929  42.946  1.00  0.00           O
ATOM    319  N   LEU   515      57.151  78.609  42.766  1.00  0.00           N
ATOM    320  HN  LEU   515      56.281  79.029  43.016  1.00  0.00           H
ATOM    321  CA  LEU   515      58.121  79.629  42.376  1.00  0.00           C
ATOM    322  HA  LEU   515      58.861  79.129  41.766  1.00  0.00           H
ATOM    323  CB  LEU   515      57.411  80.849  41.576  1.00  0.00           C
ATOM    324  HB1 LEU   515      56.541  81.229  42.146  1.00  0.00           H
ATOM    325  HB2 LEU   515      58.191  81.639  41.446  1.00  0.00           H
ATOM    326  CG  LEU   515      56.801  80.319  40.146  1.00  0.00           C
ATOM    327  HG  LEU   515      55.931  79.689  40.436  1.00  0.00           H
ATOM    328  CD1 LEU   515      56.311  81.469  39.396  1.00  0.00           C
ATOM    329 1HD1 LEU   515      55.761  82.009  40.196  1.00  0.00           H
ATOM    330 2HD1 LEU   515      57.191  82.069  39.066  1.00  0.00           H
ATOM    331 3HD1 LEU   515      55.551  81.209  38.626  1.00  0.00           H
ATOM    332  CD2 LEU   515      57.801  79.469  39.206  1.00  0.00           C
ATOM    333 1HD2 LEU   515      58.111  78.499  39.646  1.00  0.00           H
ATOM    334 2HD2 LEU   515      57.321  79.189  38.246  1.00  0.00           H
ATOM    335 3HD2 LEU   515      58.601  80.159  38.866  1.00  0.00           H
ATOM    336  C   LEU   515      59.071  80.049  43.446  1.00  0.00           C
ATOM    337  O   LEU   515      60.231  80.189  43.196  1.00  0.00           O
ATOM    338  N   GLU   516      58.591  80.089  44.736  1.00  0.00           N
ATOM    339  HN  GLU   516      57.651  79.799  44.846  1.00  0.00           H
ATOM    340  CA  GLU   516      59.231  80.499  45.936  1.00  0.00           C
ATOM    341  HA  GLU   516      60.051  81.139  45.666  1.00  0.00           H
ATOM    342  CB  GLU   516      58.221  81.219  46.926  1.00  0.00           C
ATOM    343  HB1 GLU   516      57.421  80.559  47.326  1.00  0.00           H
ATOM    344  HB2 GLU   516      58.891  81.489  47.776  1.00  0.00           H
ATOM    345  CG  GLU   516      57.671  82.599  46.506  1.00  0.00           C
ATOM    346  HG1 GLU   516      58.561  83.219  46.236  1.00  0.00           H
ATOM    347  HG2 GLU   516      57.091  82.639  45.556  1.00  0.00           H
ATOM    348  CD  GLU   516      56.731  83.339  47.496  1.00  0.00           C
ATOM    349  OE1 GLU   516      56.341  82.769  48.586  1.00  0.00           O
ATOM    350  OE2 GLU   516      56.431  84.559  47.236  1.00  0.00           O
ATOM    351  C   GLU   516      59.961  79.349  46.516  1.00  0.00           C
ATOM    352  O   GLU   516      61.161  79.289  46.676  1.00  0.00           O
ATOM    353  N   ARG   517      59.261  78.289  46.786  1.00  0.00           N
ATOM    354  HN  ARG   517      58.261  78.239  46.736  1.00  0.00           H
ATOM    355  CA  ARG   517      59.881  77.149  47.446  1.00  0.00           C
ATOM    356  HA  ARG   517      60.461  77.519  48.276  1.00  0.00           H
ATOM    357  CB  ARG   517      58.921  76.269  48.246  1.00  0.00           C
ATOM    358  HB1 ARG   517      58.251  75.669  47.586  1.00  0.00           H
ATOM    359  HB2 ARG   517      59.541  75.509  48.766  1.00  0.00           H
ATOM    360  CG  ARG   517      58.061  76.919  49.356  1.00  0.00           C
ATOM    361  HG1 ARG   517      58.671  77.729  49.826  1.00  0.00           H
ATOM    362  HG2 ARG   517      57.211  77.349  48.786  1.00  0.00           H
ATOM    363  CD  ARG   517      57.381  75.889  50.256  1.00  0.00           C
ATOM    364  HD1 ARG   517      56.901  75.149  49.586  1.00  0.00           H
ATOM    365  HD2 ARG   517      58.161  75.299  50.796  1.00  0.00           H
ATOM    366  NE  ARG   517      56.401  76.639  51.096  1.00  0.00           N
ATOM    367  HE  ARG   517      55.511  76.869  50.706  1.00  0.00           H
ATOM    368  CZ  ARG   517      56.621  77.099  52.356  1.00  0.00           C
ATOM    369  NH1 ARG   517      55.511  77.469  52.966  1.00  0.00           N
ATOM    370 1HH1 ARG   517      54.621  77.369  52.516  1.00  0.00           H
ATOM    371 2HH1 ARG   517      55.591  77.759  53.916  1.00  0.00           H
ATOM    372  NH2 ARG   517      57.821  77.289  52.836  1.00  0.00           N
ATOM    373 1HH2 ARG   517      58.651  77.029  52.326  1.00  0.00           H
ATOM    374 2HH2 ARG   517      57.981  77.589  53.776  1.00  0.00           H
ATOM    375  C   ARG   517      60.931  76.279  46.646  1.00  0.00           C
ATOM    376  O   ARG   517      61.861  75.729  47.176  1.00  0.00           O
ATOM    377  N   ARG   518      60.811  76.269  45.306  1.00  0.00           N
ATOM    378  HN  ARG   518      60.011  76.659  44.856  1.00  0.00           H
ATOM    379  CA  ARG   518      61.801  75.749  44.336  1.00  0.00           C
ATOM    380  HA  ARG   518      62.561  75.269  44.946  1.00  0.00           H
ATOM    381  CB  ARG   518      61.161  74.639  43.506  1.00  0.00           C
ATOM    382  HB1 ARG   518      60.371  75.049  42.836  1.00  0.00           H
ATOM    383  HB2 ARG   518      61.901  74.209  42.796  1.00  0.00           H
ATOM    384  CG  ARG   518      60.601  73.499  44.306  1.00  0.00           C
ATOM    385  HG1 ARG   518      59.921  73.919  45.076  1.00  0.00           H
ATOM    386  HG2 ARG   518      59.911  72.969  43.606  1.00  0.00           H
ATOM    387  CD  ARG   518      61.711  72.629  45.006  1.00  0.00           C
ATOM    388  HD1 ARG   518      62.341  73.339  45.576  1.00  0.00           H
ATOM    389  HD2 ARG   518      61.181  71.919  45.676  1.00  0.00           H
ATOM    390  NE  ARG   518      62.481  71.929  43.956  1.00  0.00           N
ATOM    391  HE  ARG   518      62.251  72.009  42.986  1.00  0.00           H
ATOM    392  CZ  ARG   518      63.311  70.919  44.156  1.00  0.00           C
ATOM    393  NH1 ARG   518      63.901  70.309  43.176  1.00  0.00           N
ATOM    394 1HH1 ARG   518      63.681  70.569  42.236  1.00  0.00           H
ATOM    395 2HH1 ARG   518      64.561  69.569  43.266  1.00  0.00           H
ATOM    396  NH2 ARG   518      63.511  70.419  45.346  1.00  0.00           N
ATOM    397 1HH2 ARG   518      63.351  71.029  46.116  1.00  0.00           H
ATOM    398 2HH2 ARG   518      64.071  69.599  45.456  1.00  0.00           H
ATOM    399  C   ARG   518      62.401  76.819  43.406  1.00  0.00           C
ATOM    400  O   ARG   518      62.891  76.499  42.286  1.00  0.00           O
ATOM    401  N   GLY   519      62.501  78.079  43.846  1.00  0.00           N
ATOM    402  HN  GLY   519      62.071  78.469  44.656  1.00  0.00           H
ATOM    403  CA  GLY   519      62.971  79.019  42.826  1.00  0.00           C
ATOM    404  HA1 GLY   519      62.341  78.989  41.946  1.00  0.00           H
ATOM    405  HA2 GLY   519      63.061  79.949  43.346  1.00  0.00           H
ATOM    406  C   GLY   519      64.391  78.849  42.306  1.00  0.00           C
ATOM    407  O   GLY   519      64.621  79.089  41.116  1.00  0.00           O
ATOM    408  N   SER   520      65.371  78.369  43.106  1.00  0.00           N
ATOM    409  HN  SER   520      65.231  78.299  44.096  1.00  0.00           H
ATOM    410  CA  SER   520      66.741  78.129  42.676  1.00  0.00           C
ATOM    411  HA  SER   520      66.941  78.749  41.806  1.00  0.00           H
ATOM    412  CB  SER   520      67.761  78.619  43.736  1.00  0.00           C
ATOM    413  HB1 SER   520      68.811  78.499  43.416  1.00  0.00           H
ATOM    414  HB2 SER   520      67.541  79.689  43.886  1.00  0.00           H
ATOM    415  OG  SER   520      67.581  77.849  44.926  1.00  0.00           O
ATOM    416  HG1 SER   520      67.801  78.379  45.696  1.00  0.00           H
ATOM    417  C   SER   520      67.011  76.619  42.266  1.00  0.00           C
ATOM    418  O   SER   520      68.111  76.149  42.296  1.00  0.00           O
ATOM    419  N   GLY   521      65.871  75.899  42.086  1.00  0.00           N
ATOM    420  HN  GLY   521      64.971  76.319  41.996  1.00  0.00           H
ATOM    421  CA  GLY   521      65.941  74.449  41.826  1.00  0.00           C
ATOM    422  HA1 GLY   521      66.981  74.149  41.766  1.00  0.00           H
ATOM    423  HA2 GLY   521      65.491  73.959  42.676  1.00  0.00           H
ATOM    424  C   GLY   521      65.091  73.969  40.666  1.00  0.00           C
ATOM    425  O   GLY   521      64.191  74.689  40.176  1.00  0.00           O
ATOM    426  N   GLU   522      65.421  72.779  40.186  1.00  0.00           N
ATOM    427  HN  GLU   522      66.191  72.369  40.676  1.00  0.00           H
ATOM    428  CA  GLU   522      64.781  72.059  39.186  1.00  0.00           C
ATOM    429  HA  GLU   522      64.751  72.729  38.336  1.00  0.00           H
ATOM    430  CB  GLU   522      65.621  70.969  38.676  1.00  0.00           C
ATOM    431  HB1 GLU   522      65.961  70.259  39.466  1.00  0.00           H
ATOM    432  HB2 GLU   522      65.031  70.369  37.946  1.00  0.00           H
ATOM    433  CG  GLU   522      66.781  71.639  37.896  1.00  0.00           C
ATOM    434  HG1 GLU   522      66.421  72.189  37.006  1.00  0.00           H
ATOM    435  HG2 GLU   522      67.291  72.439  38.476  1.00  0.00           H
ATOM    436  CD  GLU   522      67.761  70.639  37.306  1.00  0.00           C
ATOM    437  OE1 GLU   522      67.611  70.239  36.136  1.00  0.00           O
ATOM    438  OE2 GLU   522      68.731  70.269  38.006  1.00  0.00           O
ATOM    439  C   GLU   522      63.351  71.589  39.516  1.00  0.00           C
ATOM    440  O   GLU   522      63.151  71.049  40.616  1.00  0.00           O
ATOM    441  N   LEU   523      62.401  71.809  38.636  1.00  0.00           N
ATOM    442  HN  LEU   523      62.641  72.219  37.766  1.00  0.00           H
ATOM    443  CA  LEU   523      61.101  71.219  38.656  1.00  0.00           C
ATOM    444  HA  LEU   523      60.681  71.229  39.656  1.00  0.00           H
ATOM    445  CB  LEU   523      59.981  72.079  37.906  1.00  0.00           C
ATOM    446  HB1 LEU   523      60.281  72.229  36.846  1.00  0.00           H
ATOM    447  HB2 LEU   523      58.981  71.599  37.876  1.00  0.00           H
ATOM    448  CG  LEU   523      59.791  73.549  38.346  1.00  0.00           C
ATOM    449  HG  LEU   523      60.831  73.939  38.486  1.00  0.00           H
ATOM    450  CD1 LEU   523      59.091  74.239  37.186  1.00  0.00           C
ATOM    451 1HD1 LEU   523      59.731  74.089  36.286  1.00  0.00           H
ATOM    452 2HD1 LEU   523      58.141  73.729  36.936  1.00  0.00           H
ATOM    453 3HD1 LEU   523      58.861  75.289  37.486  1.00  0.00           H
ATOM    454  CD2 LEU   523      59.081  73.569  39.666  1.00  0.00           C
ATOM    455 1HD2 LEU   523      58.891  74.609  39.996  1.00  0.00           H
ATOM    456 2HD2 LEU   523      58.081  73.079  39.696  1.00  0.00           H
ATOM    457 3HD2 LEU   523      59.671  73.199  40.526  1.00  0.00           H
ATOM    458  C   LEU   523      60.951  69.669  38.396  1.00  0.00           C
ATOM    459  O   LEU   523      61.721  69.059  37.626  1.00  0.00           O
ATOM    460  N   TYR   524      60.051  69.039  39.146  1.00  0.00           N
ATOM    461  HN  TYR   524      59.601  69.509  39.896  1.00  0.00           H
ATOM    462  CA  TYR   524      59.551  67.669  39.006  1.00  0.00           C
ATOM    463  HA  TYR   524      60.401  67.109  38.666  1.00  0.00           H
ATOM    464  CB  TYR   524      59.131  67.279  40.466  1.00  0.00           C
ATOM    465  HB1 TYR   524      58.531  68.069  40.976  1.00  0.00           H
ATOM    466  HB2 TYR   524      58.491  66.369  40.526  1.00  0.00           H
ATOM    467  CG  TYR   524      60.361  67.009  41.306  1.00  0.00           C
ATOM    468  CD1 TYR   524      60.741  67.909  42.326  1.00  0.00           C
ATOM    469  HD1 TYR   524      60.271  68.879  42.426  1.00  0.00           H
ATOM    470  CE1 TYR   524      61.731  67.589  43.246  1.00  0.00           C
ATOM    471  HE1 TYR   524      62.031  68.409  43.876  1.00  0.00           H
ATOM    472  CZ  TYR   524      62.321  66.329  43.236  1.00  0.00           C
ATOM    473  OH  TYR   524      63.271  65.949  44.206  1.00  0.00           O
ATOM    474  HH  TYR   524      63.321  64.999  44.146  1.00  0.00           H
ATOM    475  CD2 TYR   524      60.971  65.739  41.256  1.00  0.00           C
ATOM    476  HD2 TYR   524      60.671  65.029  40.496  1.00  0.00           H
ATOM    477  CE2 TYR   524      61.971  65.439  42.186  1.00  0.00           C
ATOM    478  HE2 TYR   524      62.521  64.509  42.236  1.00  0.00           H
ATOM    479  C   TYR   524      58.361  67.709  38.036  1.00  0.00           C
ATOM    480  O   TYR   524      57.721  68.689  37.746  1.00  0.00           O
ATOM    481  N   GLU   525      57.951  66.599  37.446  1.00  0.00           N
ATOM    482  HN  GLU   525      58.371  65.729  37.666  1.00  0.00           H
ATOM    483  CA  GLU   525      56.871  66.559  36.356  1.00  0.00           C
ATOM    484  HA  GLU   525      57.181  67.169  35.526  1.00  0.00           H
ATOM    485  CB  GLU   525      56.861  65.059  35.866  1.00  0.00           C
ATOM    486  HB1 GLU   525      56.581  64.399  36.716  1.00  0.00           H
ATOM    487  HB2 GLU   525      56.011  64.959  35.156  1.00  0.00           H
ATOM    488  CG  GLU   525      58.171  64.519  35.186  1.00  0.00           C
ATOM    489  HG1 GLU   525      59.041  64.479  35.886  1.00  0.00           H
ATOM    490  HG2 GLU   525      57.921  63.439  35.166  1.00  0.00           H
ATOM    491  CD  GLU   525      58.691  65.049  33.836  1.00  0.00           C
ATOM    492  OE1 GLU   525      58.061  64.829  32.796  1.00  0.00           O
ATOM    493  OE2 GLU   525      59.691  65.809  33.886  1.00  0.00           O
ATOM    494  C   GLU   525      55.451  67.099  36.766  1.00  0.00           C
ATOM    495  O   GLU   525      54.841  67.919  36.046  1.00  0.00           O
ATOM    496  N   HIS   526      54.931  66.679  37.956  1.00  0.00           N
ATOM    497  HN  HIS   526      55.441  65.989  38.466  1.00  0.00           H
ATOM    498  CA  HIS   526      53.651  67.219  38.456  1.00  0.00           C
ATOM    499  HA  HIS   526      52.861  66.949  37.766  1.00  0.00           H
ATOM    500  CB  HIS   526      53.161  66.599  39.836  1.00  0.00           C
ATOM    501  HB1 HIS   526      53.041  65.499  39.736  1.00  0.00           H
ATOM    502  HB2 HIS   526      53.941  66.689  40.626  1.00  0.00           H
ATOM    503  ND1 HIS   526      50.661  66.769  39.636  1.00  0.00           N
ATOM    504  CG  HIS   526      51.801  67.129  40.306  1.00  0.00           C
ATOM    505  CE1 HIS   526      49.661  67.289  40.246  1.00  0.00           C
ATOM    506  HE1 HIS   526      48.631  67.269  39.886  1.00  0.00           H
ATOM    507  NE2 HIS   526      50.061  67.879  41.396  1.00  0.00           N
ATOM    508  HE2 HIS   526      49.441  68.469  41.916  1.00  0.00           H
ATOM    509  CD2 HIS   526      51.461  67.769  41.446  1.00  0.00           C
ATOM    510  HD2 HIS   526      52.011  68.289  42.216  1.00  0.00           H
ATOM    511  C   HIS   526      53.701  68.779  38.606  1.00  0.00           C
ATOM    512  O   HIS   526      52.681  69.519  38.566  1.00  0.00           O
ATOM    513  N   GLU   527      54.911  69.359  38.926  1.00  0.00           N
ATOM    514  HN  GLU   527      55.781  68.879  38.846  1.00  0.00           H
ATOM    515  CA  GLU   527      55.011  70.829  38.996  1.00  0.00           C
ATOM    516  HA  GLU   527      54.111  71.229  39.426  1.00  0.00           H
ATOM    517  CB  GLU   527      56.281  71.259  39.786  1.00  0.00           C
ATOM    518  HB1 GLU   527      57.211  70.889  39.286  1.00  0.00           H
ATOM    519  HB2 GLU   527      56.191  72.369  39.836  1.00  0.00           H
ATOM    520  CG  GLU   527      56.271  70.559  41.136  1.00  0.00           C
ATOM    521  HG1 GLU   527      55.331  70.759  41.696  1.00  0.00           H
ATOM    522  HG2 GLU   527      56.461  69.479  40.976  1.00  0.00           H
ATOM    523  CD  GLU   527      57.441  70.999  41.986  1.00  0.00           C
ATOM    524  OE1 GLU   527      58.571  70.749  41.556  1.00  0.00           O
ATOM    525  OE2 GLU   527      57.261  71.499  43.086  1.00  0.00           O
ATOM    526  C   GLU   527      54.971  71.509  37.626  1.00  0.00           C
ATOM    527  O   GLU   527      54.461  72.589  37.356  1.00  0.00           O
ATOM    528  N   LYS   528      55.621  70.909  36.626  1.00  0.00           N
ATOM    529  HN  LYS   528      55.941  69.979  36.806  1.00  0.00           H
ATOM    530  CA  LYS   528      55.741  71.399  35.276  1.00  0.00           C
ATOM    531  HA  LYS   528      56.291  72.329  35.196  1.00  0.00           H
ATOM    532  CB  LYS   528      56.541  70.419  34.406  1.00  0.00           C
ATOM    533  HB1 LYS   528      56.141  69.389  34.376  1.00  0.00           H
ATOM    534  HB2 LYS   528      56.551  70.789  33.366  1.00  0.00           H
ATOM    535  CG  LYS   528      57.981  70.139  34.876  1.00  0.00           C
ATOM    536  HG1 LYS   528      58.461  71.089  35.206  1.00  0.00           H
ATOM    537  HG2 LYS   528      58.041  69.369  35.676  1.00  0.00           H
ATOM    538  CD  LYS   528      58.881  69.459  33.826  1.00  0.00           C
ATOM    539  HD1 LYS   528      58.481  68.459  33.546  1.00  0.00           H
ATOM    540  HD2 LYS   528      58.961  70.199  33.006  1.00  0.00           H
ATOM    541  CE  LYS   528      60.271  69.119  34.346  1.00  0.00           C
ATOM    542  HE1 LYS   528      60.851  70.069  34.346  1.00  0.00           H
ATOM    543  HE2 LYS   528      60.231  68.799  35.406  1.00  0.00           H
ATOM    544  NZ  LYS   528      60.931  68.099  33.606  1.00  0.00           N
ATOM    545  HZ1 LYS   528      61.161  68.339  32.616  1.00  0.00           H
ATOM    546  HZ2 LYS   528      61.801  67.759  34.056  1.00  0.00           H
ATOM    547  HZ3 LYS   528      60.351  67.239  33.636  1.00  0.00           H
ATOM    548  C   LYS   528      54.461  71.659  34.496  1.00  0.00           C
ATOM    549  O   LYS   528      54.231  72.629  33.776  1.00  0.00           O
ATOM    550  N   ASP   529      53.501  70.649  34.536  1.00  0.00           N
ATOM    551  HN  ASP   529      53.711  69.759  34.936  1.00  0.00           H
ATOM    552  CA  ASP   529      52.181  70.649  34.036  1.00  0.00           C
ATOM    553  HA  ASP   529      52.151  70.719  32.956  1.00  0.00           H
ATOM    554  CB  ASP   529      51.471  69.349  34.486  1.00  0.00           C
ATOM    555  HB1 ASP   529      51.711  69.059  35.526  1.00  0.00           H
ATOM    556  HB2 ASP   529      50.361  69.449  34.536  1.00  0.00           H
ATOM    557  CG  ASP   529      51.871  68.119  33.676  1.00  0.00           C
ATOM    558  OD1 ASP   529      52.791  68.049  32.806  1.00  0.00           O
ATOM    559  OD2 ASP   529      51.211  67.059  33.986  1.00  0.00           O
ATOM    560  C   ASP   529      51.331  71.889  34.606  1.00  0.00           C
ATOM    561  O   ASP   529      50.541  72.509  33.896  1.00  0.00           O
ATOM    562  N   LEU   530      51.501  72.119  35.926  1.00  0.00           N
ATOM    563  HN  LEU   530      51.991  71.469  36.496  1.00  0.00           H
ATOM    564  CA  LEU   530      50.701  73.199  36.536  1.00  0.00           C
ATOM    565  HA  LEU   530      49.711  73.329  36.126  1.00  0.00           H
ATOM    566  CB  LEU   530      50.581  73.049  38.106  1.00  0.00           C
ATOM    567  HB1 LEU   530      50.201  72.039  38.346  1.00  0.00           H
ATOM    568  HB2 LEU   530      51.591  73.189  38.526  1.00  0.00           H
ATOM    569  CG  LEU   530      49.671  74.099  38.726  1.00  0.00           C
ATOM    570  HG  LEU   530      50.011  75.129  38.466  1.00  0.00           H
ATOM    571  CD1 LEU   530      48.191  73.929  38.416  1.00  0.00           C
ATOM    572 1HD1 LEU   530      47.861  74.339  37.436  1.00  0.00           H
ATOM    573 2HD1 LEU   530      47.711  72.939  38.546  1.00  0.00           H
ATOM    574 3HD1 LEU   530      47.571  74.569  39.086  1.00  0.00           H
ATOM    575  CD2 LEU   530      49.831  74.109  40.246  1.00  0.00           C
ATOM    576 1HD2 LEU   530      49.571  73.129  40.706  1.00  0.00           H
ATOM    577 2HD2 LEU   530      50.871  74.389  40.486  1.00  0.00           H
ATOM    578 3HD2 LEU   530      49.081  74.809  40.676  1.00  0.00           H
ATOM    579  C   LEU   530      51.291  74.599  36.286  1.00  0.00           C
ATOM    580  O   LEU   530      50.591  75.589  36.116  1.00  0.00           O
ATOM    581  N   VAL   531      52.631  74.769  36.096  1.00  0.00           N
ATOM    582  HN  VAL   531      53.201  73.959  36.176  1.00  0.00           H
ATOM    583  CA  VAL   531      53.321  75.959  35.586  1.00  0.00           C
ATOM    584  HA  VAL   531      52.991  76.799  36.186  1.00  0.00           H
ATOM    585  CB  VAL   531      54.791  75.859  35.806  1.00  0.00           C
ATOM    586  HB  VAL   531      55.101  74.859  35.426  1.00  0.00           H
ATOM    587  CG1 VAL   531      55.581  77.049  35.296  1.00  0.00           C
ATOM    588 1HG1 VAL   531      55.501  77.129  34.196  1.00  0.00           H
ATOM    589 2HG1 VAL   531      55.241  77.989  35.776  1.00  0.00           H
ATOM    590 3HG1 VAL   531      56.631  76.699  35.406  1.00  0.00           H
ATOM    591  CG2 VAL   531      55.031  75.769  37.306  1.00  0.00           C
ATOM    592 1HG2 VAL   531      54.421  74.989  37.806  1.00  0.00           H
ATOM    593 2HG2 VAL   531      56.101  75.629  37.566  1.00  0.00           H
ATOM    594 3HG2 VAL   531      54.761  76.729  37.806  1.00  0.00           H
ATOM    595  C   VAL   531      52.981  76.239  34.086  1.00  0.00           C
ATOM    596  O   VAL   531      52.701  77.359  33.656  1.00  0.00           O
ATOM    597  N   TRP   532      52.951  75.209  33.216  1.00  0.00           N
ATOM    598  HN  TRP   532      53.211  74.289  33.506  1.00  0.00           H
ATOM    599  CA  TRP   532      52.451  75.219  31.836  1.00  0.00           C
ATOM    600  HA  TRP   532      53.041  76.019  31.406  1.00  0.00           H
ATOM    601  CB  TRP   532      52.711  73.929  31.086  1.00  0.00           C
ATOM    602  HB1 TRP   532      53.791  73.669  31.126  1.00  0.00           H
ATOM    603  HB2 TRP   532      52.421  73.059  31.716  1.00  0.00           H
ATOM    604  CG  TRP   532      52.191  73.829  29.706  1.00  0.00           C
ATOM    605  CD1 TRP   532      52.911  74.259  28.656  1.00  0.00           C
ATOM    606  HD1 TRP   532      53.951  74.549  28.646  1.00  0.00           H
ATOM    607  NE1 TRP   532      52.111  73.949  27.506  1.00  0.00           N
ATOM    608  HE1 TRP   532      52.361  73.799  26.576  1.00  0.00           H
ATOM    609  CE2 TRP   532      50.851  73.659  27.836  1.00  0.00           C
ATOM    610  CD2 TRP   532      50.841  73.499  29.266  1.00  0.00           C
ATOM    611  CE3 TRP   532      49.601  73.099  29.866  1.00  0.00           C
ATOM    612  HE3 TRP   532      49.551  72.969  30.936  1.00  0.00           H
ATOM    613  CZ3 TRP   532      48.581  72.749  29.016  1.00  0.00           C
ATOM    614  HZ3 TRP   532      47.731  72.349  29.546  1.00  0.00           H
ATOM    615  CZ2 TRP   532      49.761  73.369  27.036  1.00  0.00           C
ATOM    616  HZ2 TRP   532      49.791  73.309  25.956  1.00  0.00           H
ATOM    617  CH2 TRP   532      48.621  72.859  27.666  1.00  0.00           C
ATOM    618  HH2 TRP   532      47.721  72.589  27.146  1.00  0.00           H
ATOM    619  C   TRP   532      50.981  75.669  31.756  1.00  0.00           C
ATOM    620  O   TRP   532      50.621  76.599  31.036  1.00  0.00           O
ATOM    621  N   LYS   533      50.071  75.189  32.566  1.00  0.00           N
ATOM    622  HN  LYS   533      50.331  74.399  33.116  1.00  0.00           H
ATOM    623  CA  LYS   533      48.791  75.689  32.656  1.00  0.00           C
ATOM    624  HA  LYS   533      48.241  75.659  31.726  1.00  0.00           H
ATOM    625  CB  LYS   533      47.931  74.949  33.666  1.00  0.00           C
ATOM    626  HB1 LYS   533      48.501  74.679  34.576  1.00  0.00           H
ATOM    627  HB2 LYS   533      47.051  75.499  34.066  1.00  0.00           H
ATOM    628  CG  LYS   533      47.411  73.579  33.146  1.00  0.00           C
ATOM    629  HG1 LYS   533      46.701  73.699  32.306  1.00  0.00           H
ATOM    630  HG2 LYS   533      48.281  73.009  32.746  1.00  0.00           H
ATOM    631  CD  LYS   533      46.681  72.749  34.216  1.00  0.00           C
ATOM    632  HD1 LYS   533      47.441  72.539  35.006  1.00  0.00           H
ATOM    633  HD2 LYS   533      45.861  73.339  34.666  1.00  0.00           H
ATOM    634  CE  LYS   533      46.081  71.409  33.676  1.00  0.00           C
ATOM    635  HE1 LYS   533      45.291  71.679  32.936  1.00  0.00           H
ATOM    636  HE2 LYS   533      46.741  70.719  33.116  1.00  0.00           H
ATOM    637  NZ  LYS   533      45.641  70.609  34.766  1.00  0.00           N
ATOM    638  HZ1 LYS   533      44.811  71.049  35.226  1.00  0.00           H
ATOM    639  HZ2 LYS   533      45.371  69.629  34.546  1.00  0.00           H
ATOM    640  HZ3 LYS   533      46.451  70.519  35.406  1.00  0.00           H
ATOM    641  C   LYS   533      48.611  77.119  33.066  1.00  0.00           C
ATOM    642  O   LYS   533      47.841  77.889  32.396  1.00  0.00           O
ATOM    643  N   LEU   534      49.351  77.629  34.076  1.00  0.00           N
ATOM    644  HN  LEU   534      49.971  76.979  34.526  1.00  0.00           H
ATOM    645  CA  LEU   534      49.191  78.979  34.616  1.00  0.00           C
ATOM    646  HA  LEU   534      48.161  79.299  34.496  1.00  0.00           H
ATOM    647  CB  LEU   534      49.341  78.949  36.196  1.00  0.00           C
ATOM    648  HB1 LEU   534      50.381  78.589  36.386  1.00  0.00           H
ATOM    649  HB2 LEU   534      49.191  79.949  36.646  1.00  0.00           H
ATOM    650  CG  LEU   534      48.341  77.979  36.846  1.00  0.00           C
ATOM    651  HG  LEU   534      48.471  76.929  36.516  1.00  0.00           H
ATOM    652  CD1 LEU   534      48.651  78.089  38.336  1.00  0.00           C
ATOM    653 1HD1 LEU   534      49.651  77.649  38.566  1.00  0.00           H
ATOM    654 2HD1 LEU   534      48.581  79.139  38.686  1.00  0.00           H
ATOM    655 3HD1 LEU   534      47.731  77.669  38.786  1.00  0.00           H
ATOM    656  CD2 LEU   534      46.931  78.429  36.556  1.00  0.00           C
ATOM    657 1HD2 LEU   534      46.821  79.529  36.696  1.00  0.00           H
ATOM    658 2HD2 LEU   534      46.521  78.049  35.596  1.00  0.00           H
ATOM    659 3HD2 LEU   534      46.201  77.929  37.226  1.00  0.00           H
ATOM    660  C   LEU   534      50.111  80.029  33.966  1.00  0.00           C
ATOM    661  O   LEU   534      50.281  81.149  34.466  1.00  0.00           O
ATOM    662  N   ARG   535      50.691  79.639  32.836  1.00  0.00           N
ATOM    663  HN  ARG   535      50.481  78.699  32.596  1.00  0.00           H
ATOM    664  CA  ARG   535      51.581  80.419  31.976  1.00  0.00           C
ATOM    665  HA  ARG   535      52.601  80.329  32.306  1.00  0.00           H
ATOM    666  CB  ARG   535      51.421  79.739  30.586  1.00  0.00           C
ATOM    667  HB1 ARG   535      52.141  80.279  29.926  1.00  0.00           H
ATOM    668  HB2 ARG   535      51.811  78.699  30.636  1.00  0.00           H
ATOM    669  CG  ARG   535      50.001  79.829  29.946  1.00  0.00           C
ATOM    670  HG1 ARG   535      49.221  79.679  30.726  1.00  0.00           H
ATOM    671  HG2 ARG   535      49.861  80.859  29.536  1.00  0.00           H
ATOM    672  CD  ARG   535      49.581  78.769  28.866  1.00  0.00           C
ATOM    673  HD1 ARG   535      49.581  77.699  29.186  1.00  0.00           H
ATOM    674  HD2 ARG   535      48.631  78.999  28.336  1.00  0.00           H
ATOM    675  NE  ARG   535      50.551  79.079  27.786  1.00  0.00           N
ATOM    676  HE  ARG   535      50.311  79.739  27.076  1.00  0.00           H
ATOM    677  CZ  ARG   535      51.761  78.509  27.716  1.00  0.00           C
ATOM    678  NH1 ARG   535      52.541  78.989  26.786  1.00  0.00           N
ATOM    679 1HH1 ARG   535      52.201  79.759  26.246  1.00  0.00           H
ATOM    680 2HH1 ARG   535      53.391  78.489  26.576  1.00  0.00           H
ATOM    681  NH2 ARG   535      52.181  77.469  28.416  1.00  0.00           N
ATOM    682 1HH2 ARG   535      51.481  77.039  28.986  1.00  0.00           H
ATOM    683 2HH2 ARG   535      53.011  77.059  28.036  1.00  0.00           H
ATOM    684  C   ARG   535      51.311  81.929  31.806  1.00  0.00           C
ATOM    685  O   ARG   535      52.201  82.749  31.626  1.00  0.00           O
ATOM    686  N   HIS   536      50.071  82.389  31.736  1.00  0.00           N
ATOM    687  HN  HIS   536      49.351  81.719  31.906  1.00  0.00           H
ATOM    688  CA  HIS   536      49.641  83.829  31.576  1.00  0.00           C
ATOM    689  HA  HIS   536      50.301  84.199  30.806  1.00  0.00           H
ATOM    690  CB  HIS   536      48.151  83.899  31.146  1.00  0.00           C
ATOM    691  HB1 HIS   536      48.051  83.299  30.216  1.00  0.00           H
ATOM    692  HB2 HIS   536      47.491  83.379  31.866  1.00  0.00           H
ATOM    693  ND1 HIS   536      47.611  86.049  29.806  1.00  0.00           N
ATOM    694  CG  HIS   536      47.511  85.339  31.006  1.00  0.00           C
ATOM    695  CE1 HIS   536      46.931  87.129  30.006  1.00  0.00           C
ATOM    696  HE1 HIS   536      46.901  87.939  29.266  1.00  0.00           H
ATOM    697  NE2 HIS   536      46.421  87.199  31.286  1.00  0.00           N
ATOM    698  HE2 HIS   536      45.971  87.989  31.696  1.00  0.00           H
ATOM    699  CD2 HIS   536      46.691  86.029  31.916  1.00  0.00           C
ATOM    700  HD2 HIS   536      46.241  85.699  32.846  1.00  0.00           H
ATOM    701  C   HIS   536      49.911  84.629  32.836  1.00  0.00           C
ATOM    702  O   HIS   536      50.341  85.769  32.816  1.00  0.00           O
ATOM    703  N   GLU   537      49.661  83.969  33.956  1.00  0.00           N
ATOM    704  HN  GLU   537      49.341  83.029  33.946  1.00  0.00           H
ATOM    705  CA  GLU   537      49.941  84.539  35.286  1.00  0.00           C
ATOM    706  HA  GLU   537      49.511  85.519  35.396  1.00  0.00           H
ATOM    707  CB  GLU   537      49.321  83.599  36.356  1.00  0.00           C
ATOM    708  HB1 GLU   537      49.501  82.519  36.146  1.00  0.00           H
ATOM    709  HB2 GLU   537      49.661  83.779  37.396  1.00  0.00           H
ATOM    710  CG  GLU   537      47.781  83.829  36.396  1.00  0.00           C
ATOM    711  HG1 GLU   537      47.561  84.889  36.676  1.00  0.00           H
ATOM    712  HG2 GLU   537      47.271  83.669  35.416  1.00  0.00           H
ATOM    713  CD  GLU   537      47.091  82.999  37.456  1.00  0.00           C
ATOM    714  OE1 GLU   537      47.741  82.449  38.326  1.00  0.00           O
ATOM    715  OE2 GLU   537      45.831  83.219  37.526  1.00  0.00           O
ATOM    716  C   GLU   537      51.431  84.549  35.636  1.00  0.00           C
ATOM    717  O   GLU   537      51.841  85.499  36.246  1.00  0.00           O
ATOM    718  N   VAL   538      52.171  83.559  35.176  1.00  0.00           N
ATOM    719  HN  VAL   538      51.831  82.839  34.566  1.00  0.00           H
ATOM    720  CA  VAL   538      53.621  83.489  35.286  1.00  0.00           C
ATOM    721  HA  VAL   538      53.731  83.449  36.366  1.00  0.00           H
ATOM    722  CB  VAL   538      54.371  82.249  34.716  1.00  0.00           C
ATOM    723  HB  VAL   538      54.131  82.229  33.636  1.00  0.00           H
ATOM    724  CG1 VAL   538      55.881  82.269  34.946  1.00  0.00           C
ATOM    725 1HG1 VAL   538      56.021  82.139  36.046  1.00  0.00           H
ATOM    726 2HG1 VAL   538      56.421  81.439  34.436  1.00  0.00           H
ATOM    727 3HG1 VAL   538      56.421  83.189  34.666  1.00  0.00           H
ATOM    728  CG2 VAL   538      53.801  80.899  35.356  1.00  0.00           C
ATOM    729 1HG2 VAL   538      54.301  79.989  34.966  1.00  0.00           H
ATOM    730 2HG2 VAL   538      53.771  81.019  36.456  1.00  0.00           H
ATOM    731 3HG2 VAL   538      52.721  80.779  35.156  1.00  0.00           H
ATOM    732  C   VAL   538      54.171  84.819  34.686  1.00  0.00           C
ATOM    733  O   VAL   538      54.811  85.529  35.446  1.00  0.00           O
ATOM    734  N   GLN   539      53.751  85.199  33.376  1.00  0.00           N
ATOM    735  HN  GLN   539      53.071  84.669  32.866  1.00  0.00           H
ATOM    736  CA  GLN   539      54.171  86.459  32.826  1.00  0.00           C
ATOM    737  HA  GLN   539      55.251  86.449  32.786  1.00  0.00           H
ATOM    738  CB  GLN   539      53.741  86.589  31.286  1.00  0.00           C
ATOM    739  HB1 GLN   539      54.451  85.999  30.686  1.00  0.00           H
ATOM    740  HB2 GLN   539      52.821  85.969  31.276  1.00  0.00           H
ATOM    741  CG  GLN   539      53.391  87.969  30.716  1.00  0.00           C
ATOM    742  HG1 GLN   539      52.621  88.539  31.276  1.00  0.00           H
ATOM    743  HG2 GLN   539      54.331  88.529  30.526  1.00  0.00           H
ATOM    744  CD  GLN   539      52.701  87.789  29.296  1.00  0.00           C
ATOM    745  OE1 GLN   539      51.641  87.199  29.096  1.00  0.00           O
ATOM    746  NE2 GLN   539      53.411  88.409  28.316  1.00  0.00           N
ATOM    747 1HE2 GLN   539      54.071  89.129  28.546  1.00  0.00           H
ATOM    748 2HE2 GLN   539      53.001  88.319  27.416  1.00  0.00           H
ATOM    749  C   GLN   539      53.771  87.719  33.616  1.00  0.00           C
ATOM    750  O   GLN   539      54.581  88.649  33.736  1.00  0.00           O
ATOM    751  N   GLU   540      52.551  87.809  34.096  1.00  0.00           N
ATOM    752  HN  GLU   540      51.831  87.149  33.906  1.00  0.00           H
ATOM    753  CA  GLU   540      51.941  88.899  34.916  1.00  0.00           C
ATOM    754  HA  GLU   540      52.211  89.799  34.386  1.00  0.00           H
ATOM    755  CB  GLU   540      50.371  88.849  35.056  1.00  0.00           C
ATOM    756  HB1 GLU   540      49.981  88.819  34.016  1.00  0.00           H
ATOM    757  HB2 GLU   540      50.141  87.889  35.566  1.00  0.00           H
ATOM    758  CG  GLU   540      49.611  89.959  35.836  1.00  0.00           C
ATOM    759  HG1 GLU   540      48.601  89.509  35.916  1.00  0.00           H
ATOM    760  HG2 GLU   540      50.131  90.119  36.806  1.00  0.00           H
ATOM    761  CD  GLU   540      49.641  91.319  35.146  1.00  0.00           C
ATOM    762  OE1 GLU   540      50.131  91.429  33.936  1.00  0.00           O
ATOM    763  OE2 GLU   540      49.271  92.359  35.796  1.00  0.00           O
ATOM    764  C   GLU   540      52.541  89.059  36.306  1.00  0.00           C
ATOM    765  O   GLU   540      52.661  90.209  36.816  1.00  0.00           O
ATOM    766  N   HIS   541      52.711  87.949  37.016  1.00  0.00           N
ATOM    767  HN  HIS   541      52.431  87.119  36.536  1.00  0.00           H
ATOM    768  CA  HIS   541      52.901  87.929  38.486  1.00  0.00           C
ATOM    769  HA  HIS   541      52.851  88.929  38.896  1.00  0.00           H
ATOM    770  CB  HIS   541      51.931  87.019  39.166  1.00  0.00           C
ATOM    771  HB1 HIS   541      52.161  85.969  38.876  1.00  0.00           H
ATOM    772  HB2 HIS   541      52.071  87.019  40.266  1.00  0.00           H
ATOM    773  ND1 HIS   541      49.671  86.229  38.496  1.00  0.00           N
ATOM    774  CG  HIS   541      50.521  87.289  38.846  1.00  0.00           C
ATOM    775  CE1 HIS   541      48.501  86.739  38.406  1.00  0.00           C
ATOM    776  HE1 HIS   541      47.641  86.119  38.126  1.00  0.00           H
ATOM    777  NE2 HIS   541      48.481  88.099  38.606  1.00  0.00           N
ATOM    778  HE2 HIS   541      47.871  88.799  38.236  1.00  0.00           H
ATOM    779  CD2 HIS   541      49.791  88.479  38.926  1.00  0.00           C
ATOM    780  HD2 HIS   541      50.171  89.479  39.066  1.00  0.00           H
ATOM    781  C   HIS   541      54.281  87.489  38.966  1.00  0.00           C
ATOM    782  O   HIS   541      54.731  87.799  40.056  1.00  0.00           O
ATOM    783  N   PHE   542      55.091  86.829  38.106  1.00  0.00           N
ATOM    784  HN  PHE   542      54.821  86.739  37.146  1.00  0.00           H
ATOM    785  CA  PHE   542      56.431  86.339  38.386  1.00  0.00           C
ATOM    786  HA  PHE   542      56.821  86.899  39.226  1.00  0.00           H
ATOM    787  CB  PHE   542      56.341  84.779  38.826  1.00  0.00           C
ATOM    788  HB1 PHE   542      56.051  84.319  37.856  1.00  0.00           H
ATOM    789  HB2 PHE   542      57.361  84.339  38.926  1.00  0.00           H
ATOM    790  CG  PHE   542      55.381  84.479  39.916  1.00  0.00           C
ATOM    791  CD1 PHE   542      54.071  84.119  39.516  1.00  0.00           C
ATOM    792  HD1 PHE   542      53.851  84.229  38.466  1.00  0.00           H
ATOM    793  CE1 PHE   542      53.171  83.679  40.446  1.00  0.00           C
ATOM    794  HE1 PHE   542      52.171  83.539  40.066  1.00  0.00           H
ATOM    795  CZ  PHE   542      53.541  83.579  41.796  1.00  0.00           C
ATOM    796  HZ  PHE   542      52.921  83.009  42.476  1.00  0.00           H
ATOM    797  CD2 PHE   542      55.671  84.479  41.276  1.00  0.00           C
ATOM    798  HD2 PHE   542      56.641  84.879  41.536  1.00  0.00           H
ATOM    799  CE2 PHE   542      54.811  83.999  42.246  1.00  0.00           C
ATOM    800  HE2 PHE   542      55.151  83.859  43.256  1.00  0.00           H
ATOM    801  C   PHE   542      57.331  86.549  37.206  1.00  0.00           C
ATOM    802  O   PHE   542      57.771  85.599  36.606  1.00  0.00           O
ATOM    803  N   PRO   543      57.651  87.779  36.806  1.00  0.00           N
ATOM    804  CD  PRO   543      57.461  88.959  37.626  1.00  0.00           C
ATOM    805  HD1 PRO   543      57.971  88.889  38.616  1.00  0.00           H
ATOM    806  HD2 PRO   543      56.391  89.169  37.806  1.00  0.00           H
ATOM    807  CA  PRO   543      58.171  88.029  35.506  1.00  0.00           C
ATOM    808  HA  PRO   543      57.601  87.489  34.766  1.00  0.00           H
ATOM    809  CB  PRO   543      57.941  89.539  35.296  1.00  0.00           C
ATOM    810  HB1 PRO   543      58.581  90.069  34.546  1.00  0.00           H
ATOM    811  HB2 PRO   543      56.901  89.759  34.996  1.00  0.00           H
ATOM    812  CG  PRO   543      58.141  90.049  36.696  1.00  0.00           C
ATOM    813  HG1 PRO   543      59.191  90.059  37.066  1.00  0.00           H
ATOM    814  HG2 PRO   543      57.611  90.999  36.926  1.00  0.00           H
ATOM    815  C   PRO   543      59.641  87.619  35.326  1.00  0.00           C
ATOM    816  O   PRO   543      60.141  87.679  34.246  1.00  0.00           O
ATOM    817  N   GLU   544      60.301  86.959  36.356  1.00  0.00           N
ATOM    818  HN  GLU   544      59.801  86.929  37.216  1.00  0.00           H
ATOM    819  CA  GLU   544      61.721  86.569  36.316  1.00  0.00           C
ATOM    820  HA  GLU   544      62.101  86.949  35.376  1.00  0.00           H
ATOM    821  CB  GLU   544      62.481  87.119  37.566  1.00  0.00           C
ATOM    822  HB1 GLU   544      62.071  86.609  38.466  1.00  0.00           H
ATOM    823  HB2 GLU   544      63.551  86.799  37.576  1.00  0.00           H
ATOM    824  CG  GLU   544      62.691  88.639  37.506  1.00  0.00           C
ATOM    825  HG1 GLU   544      63.261  88.819  36.566  1.00  0.00           H
ATOM    826  HG2 GLU   544      61.711  89.139  37.576  1.00  0.00           H
ATOM    827  CD  GLU   544      63.641  89.159  38.626  1.00  0.00           C
ATOM    828  OE1 GLU   544      64.451  88.379  39.216  1.00  0.00           O
ATOM    829  OE2 GLU   544      63.511  90.339  38.996  1.00  0.00           O
ATOM    830  C   GLU   544      61.831  85.009  36.326  1.00  0.00           C
ATOM    831  O   GLU   544      62.881  84.399  36.506  1.00  0.00           O
ATOM    832  N   ALA   545      60.691  84.369  36.076  1.00  0.00           N
ATOM    833  HN  ALA   545      59.851  84.899  35.966  1.00  0.00           H
ATOM    834  CA  ALA   545      60.541  82.919  36.096  1.00  0.00           C
ATOM    835  HA  ALA   545      61.381  82.379  36.516  1.00  0.00           H
ATOM    836  CB  ALA   545      59.231  82.529  36.726  1.00  0.00           C
ATOM    837  HB1 ALA   545      58.841  81.509  36.486  1.00  0.00           H
ATOM    838  HB2 ALA   545      59.311  82.539  37.836  1.00  0.00           H
ATOM    839  HB3 ALA   545      58.411  83.229  36.486  1.00  0.00           H
ATOM    840  C   ALA   545      60.611  82.439  34.676  1.00  0.00           C
ATOM    841  O   ALA   545      60.181  81.329  34.366  1.00  0.00           O
ATOM    842  N   LEU   546      61.051  83.179  33.646  1.00  0.00           N
ATOM    843  HN  LEU   546      61.441  84.069  33.826  1.00  0.00           H
ATOM    844  CA  LEU   546      61.121  82.849  32.216  1.00  0.00           C
ATOM    845  HA  LEU   546      60.091  82.689  31.936  1.00  0.00           H
ATOM    846  CB  LEU   546      61.561  84.109  31.436  1.00  0.00           C
ATOM    847  HB1 LEU   546      62.641  84.309  31.606  1.00  0.00           H
ATOM    848  HB2 LEU   546      61.411  83.929  30.356  1.00  0.00           H
ATOM    849  CG  LEU   546      60.691  85.319  31.706  1.00  0.00           C
ATOM    850  HG  LEU   546      60.991  85.669  32.716  1.00  0.00           H
ATOM    851  CD1 LEU   546      61.071  86.409  30.696  1.00  0.00           C
ATOM    852 1HD1 LEU   546      62.181  86.459  30.686  1.00  0.00           H
ATOM    853 2HD1 LEU   546      60.651  86.159  29.706  1.00  0.00           H
ATOM    854 3HD1 LEU   546      60.581  87.379  30.936  1.00  0.00           H
ATOM    855  CD2 LEU   546      59.221  84.989  31.716  1.00  0.00           C
ATOM    856 1HD2 LEU   546      59.031  84.189  32.456  1.00  0.00           H
ATOM    857 2HD2 LEU   546      58.651  85.929  31.936  1.00  0.00           H
ATOM    858 3HD2 LEU   546      58.891  84.449  30.796  1.00  0.00           H
ATOM    859  C   LEU   546      61.991  81.609  31.876  1.00  0.00           C
ATOM    860  O   LEU   546      61.561  80.709  31.136  1.00  0.00           O
ATOM    861  N   ALA   547      63.111  81.529  32.496  1.00  0.00           N
ATOM    862  HN  ALA   547      63.351  82.309  33.076  1.00  0.00           H
ATOM    863  CA  ALA   547      64.021  80.409  32.376  1.00  0.00           C
ATOM    864  HA  ALA   547      64.401  80.299  31.366  1.00  0.00           H
ATOM    865  CB  ALA   547      65.221  80.589  33.356  1.00  0.00           C
ATOM    866  HB1 ALA   547      65.791  81.539  33.336  1.00  0.00           H
ATOM    867  HB2 ALA   547      64.951  80.359  34.406  1.00  0.00           H
ATOM    868  HB3 ALA   547      66.031  79.879  33.076  1.00  0.00           H
ATOM    869  C   ALA   547      63.381  79.119  32.856  1.00  0.00           C
ATOM    870  O   ALA   547      63.221  78.099  32.146  1.00  0.00           O
ATOM    871  N   ARG   548      62.751  79.149  34.086  1.00  0.00           N
ATOM    872  HN  ARG   548      62.761  79.999  34.606  1.00  0.00           H
ATOM    873  CA  ARG   548      61.941  78.059  34.646  1.00  0.00           C
ATOM    874  HA  ARG   548      62.561  77.189  34.766  1.00  0.00           H
ATOM    875  CB  ARG   548      61.491  78.509  36.066  1.00  0.00           C
ATOM    876  HB1 ARG   548      60.841  79.399  36.146  1.00  0.00           H
ATOM    877  HB2 ARG   548      60.851  77.749  36.576  1.00  0.00           H
ATOM    878  CG  ARG   548      62.751  78.889  36.946  1.00  0.00           C
ATOM    879  HG1 ARG   548      63.401  77.989  36.936  1.00  0.00           H
ATOM    880  HG2 ARG   548      63.291  79.689  36.406  1.00  0.00           H
ATOM    881  CD  ARG   548      62.571  79.569  38.366  1.00  0.00           C
ATOM    882  HD1 ARG   548      63.561  79.769  38.826  1.00  0.00           H
ATOM    883  HD2 ARG   548      61.971  80.489  38.176  1.00  0.00           H
ATOM    884  NE  ARG   548      61.621  78.819  39.226  1.00  0.00           N
ATOM    885  HE  ARG   548      60.851  79.309  39.616  1.00  0.00           H
ATOM    886  CZ  ARG   548      61.651  77.539  39.496  1.00  0.00           C
ATOM    887  NH1 ARG   548      60.671  76.999  40.166  1.00  0.00           N
ATOM    888 1HH1 ARG   548      59.961  77.629  40.506  1.00  0.00           H
ATOM    889 2HH1 ARG   548      60.861  76.079  40.486  1.00  0.00           H
ATOM    890  NH2 ARG   548      62.651  76.829  39.256  1.00  0.00           N
ATOM    891 1HH2 ARG   548      63.521  77.259  39.016  1.00  0.00           H
ATOM    892 2HH2 ARG   548      62.791  76.049  39.876  1.00  0.00           H
ATOM    893  C   ARG   548      60.791  77.729  33.806  1.00  0.00           C
ATOM    894  O   ARG   548      60.491  76.579  33.596  1.00  0.00           O
ATOM    895  N   LEU   549      60.021  78.749  33.316  1.00  0.00           N
ATOM    896  HN  LEU   549      60.121  79.699  33.596  1.00  0.00           H
ATOM    897  CA  LEU   549      58.941  78.489  32.366  1.00  0.00           C
ATOM    898  HA  LEU   549      58.261  77.799  32.846  1.00  0.00           H
ATOM    899  CB  LEU   549      58.161  79.779  32.086  1.00  0.00           C
ATOM    900  HB1 LEU   549      57.761  80.139  33.056  1.00  0.00           H
ATOM    901  HB2 LEU   549      58.771  80.529  31.536  1.00  0.00           H
ATOM    902  CG  LEU   549      56.891  79.509  31.286  1.00  0.00           C
ATOM    903  HG  LEU   549      57.141  79.179  30.256  1.00  0.00           H
ATOM    904  CD1 LEU   549      56.001  78.459  31.916  1.00  0.00           C
ATOM    905 1HD1 LEU   549      56.451  77.469  31.676  1.00  0.00           H
ATOM    906 2HD1 LEU   549      55.941  78.709  32.996  1.00  0.00           H
ATOM    907 3HD1 LEU   549      54.991  78.479  31.456  1.00  0.00           H
ATOM    908  CD2 LEU   549      56.231  80.849  30.976  1.00  0.00           C
ATOM    909 1HD2 LEU   549      55.631  80.849  30.036  1.00  0.00           H
ATOM    910 2HD2 LEU   549      55.581  81.279  31.776  1.00  0.00           H
ATOM    911 3HD2 LEU   549      56.981  81.649  30.826  1.00  0.00           H
ATOM    912  C   LEU   549      59.301  77.809  31.006  1.00  0.00           C
ATOM    913  O   LEU   549      58.561  76.869  30.576  1.00  0.00           O
ATOM    914  N   LEU   550      60.441  78.279  30.346  1.00  0.00           N
ATOM    915  HN  LEU   550      60.951  79.089  30.636  1.00  0.00           H
ATOM    916  CA  LEU   550      60.911  77.619  29.116  1.00  0.00           C
ATOM    917  HA  LEU   550      60.161  77.579  28.346  1.00  0.00           H
ATOM    918  CB  LEU   550      62.231  78.399  28.706  1.00  0.00           C
ATOM    919  HB1 LEU   550      62.841  78.719  29.576  1.00  0.00           H
ATOM    920  HB2 LEU   550      62.911  77.809  28.056  1.00  0.00           H
ATOM    921  CG  LEU   550      61.851  79.719  27.916  1.00  0.00           C
ATOM    922  HG  LEU   550      60.951  80.199  28.366  1.00  0.00           H
ATOM    923  CD1 LEU   550      63.071  80.699  28.126  1.00  0.00           C
ATOM    924 1HD1 LEU   550      63.121  80.959  29.196  1.00  0.00           H
ATOM    925 2HD1 LEU   550      64.051  80.229  27.876  1.00  0.00           H
ATOM    926 3HD1 LEU   550      62.921  81.569  27.456  1.00  0.00           H
ATOM    927  CD2 LEU   550      61.711  79.309  26.496  1.00  0.00           C
ATOM    928 1HD2 LEU   550      60.741  78.799  26.366  1.00  0.00           H
ATOM    929 2HD2 LEU   550      61.571  80.139  25.766  1.00  0.00           H
ATOM    930 3HD2 LEU   550      62.571  78.689  26.166  1.00  0.00           H
ATOM    931  C   LEU   550      61.221  76.149  29.276  1.00  0.00           C
ATOM    932  O   LEU   550      60.811  75.289  28.486  1.00  0.00           O
ATOM    933  N   LEU   551      61.851  75.749  30.456  1.00  0.00           N
ATOM    934  HN  LEU   551      62.091  76.449  31.126  1.00  0.00           H
ATOM    935  CA  LEU   551      62.061  74.379  31.026  1.00  0.00           C
ATOM    936  HA  LEU   551      62.701  74.039  30.226  1.00  0.00           H
ATOM    937  CB  LEU   551      62.911  74.499  32.316  1.00  0.00           C
ATOM    938  HB1 LEU   551      62.411  75.119  33.096  1.00  0.00           H
ATOM    939  HB2 LEU   551      63.011  73.469  32.726  1.00  0.00           H
ATOM    940  CG  LEU   551      64.341  75.039  32.046  1.00  0.00           C
ATOM    941  HG  LEU   551      64.181  76.009  31.526  1.00  0.00           H
ATOM    942  CD1 LEU   551      65.061  75.239  33.406  1.00  0.00           C
ATOM    943 1HD1 LEU   551      64.661  76.029  34.066  1.00  0.00           H
ATOM    944 2HD1 LEU   551      65.091  74.339  34.066  1.00  0.00           H
ATOM    945 3HD1 LEU   551      66.141  75.419  33.226  1.00  0.00           H
ATOM    946  CD2 LEU   551      65.251  74.329  31.076  1.00  0.00           C
ATOM    947 1HD2 LEU   551      65.201  73.239  31.296  1.00  0.00           H
ATOM    948 2HD2 LEU   551      64.981  74.489  30.016  1.00  0.00           H
ATOM    949 3HD2 LEU   551      66.251  74.779  31.256  1.00  0.00           H
ATOM    950  C   LEU   551      60.831  73.539  31.236  1.00  0.00           C
ATOM    951  O   LEU   551      60.921  72.299  31.116  1.00  0.00           O
ATOM    952  N   VAL   552      59.601  74.169  31.416  1.00  0.00           N
ATOM    953  HN  VAL   552      59.511  75.159  31.336  1.00  0.00           H
ATOM    954  CA  VAL   552      58.391  73.309  31.406  1.00  0.00           C
ATOM    955  HA  VAL   552      58.741  72.299  31.576  1.00  0.00           H
ATOM    956  CB  VAL   552      57.461  73.639  32.616  1.00  0.00           C
ATOM    957  HB  VAL   552      56.801  72.749  32.646  1.00  0.00           H
ATOM    958  CG1 VAL   552      58.401  73.749  33.906  1.00  0.00           C
ATOM    959 1HG1 VAL   552      57.791  73.839  34.836  1.00  0.00           H
ATOM    960 2HG1 VAL   552      59.151  72.939  33.966  1.00  0.00           H
ATOM    961 3HG1 VAL   552      58.801  74.769  33.766  1.00  0.00           H
ATOM    962  CG2 VAL   552      56.591  74.889  32.466  1.00  0.00           C
ATOM    963 1HG2 VAL   552      55.751  74.739  31.756  1.00  0.00           H
ATOM    964 2HG2 VAL   552      56.101  75.079  33.436  1.00  0.00           H
ATOM    965 3HG2 VAL   552      57.241  75.739  32.156  1.00  0.00           H
ATOM    966  C   VAL   552      57.611  73.309  30.146  1.00  0.00           C
ATOM    967  O   VAL   552      56.591  72.609  29.966  1.00  0.00           O
ATOM    968  N   THR   553      58.061  73.959  29.046  1.00  0.00           N
ATOM    969  HN  THR   553      58.921  74.429  29.236  1.00  0.00           H
ATOM    970  CA  THR   553      57.411  73.799  27.696  1.00  0.00           C
ATOM    971  HA  THR   553      56.331  73.679  27.736  1.00  0.00           H
ATOM    972  CB  THR   553      57.691  74.979  26.786  1.00  0.00           C
ATOM    973  HB  THR   553      58.761  75.259  26.776  1.00  0.00           H
ATOM    974  OG1 THR   553      57.001  76.129  27.246  1.00  0.00           O
ATOM    975  HG1 THR   553      57.471  76.489  27.996  1.00  0.00           H
ATOM    976  CG2 THR   553      57.131  74.749  25.346  1.00  0.00           C
ATOM    977 1HG2 THR   553      57.341  75.739  24.896  1.00  0.00           H
ATOM    978 2HG2 THR   553      57.671  73.939  24.806  1.00  0.00           H
ATOM    979 3HG2 THR   553      56.051  74.519  25.266  1.00  0.00           H
ATOM    980  C   THR   553      57.931  72.609  26.996  1.00  0.00           C
ATOM    981  O   THR   553      59.161  72.469  26.756  1.00  0.00           O
ATOM    982  N   LYS   554      57.041  71.759  26.516  1.00  0.00           N
ATOM    983  HN  LYS   554      56.091  71.799  26.796  1.00  0.00           H
ATOM    984  CA  LYS   554      57.271  70.639  25.626  1.00  0.00           C
ATOM    985  HA  LYS   554      58.001  69.989  26.086  1.00  0.00           H
ATOM    986  CB  LYS   554      56.081  69.639  25.486  1.00  0.00           C
ATOM    987  HB1 LYS   554      55.961  69.279  26.536  1.00  0.00           H
ATOM    988  HB2 LYS   554      55.201  70.209  25.136  1.00  0.00           H
ATOM    989  CG  LYS   554      56.211  68.379  24.516  1.00  0.00           C
ATOM    990  HG1 LYS   554      56.361  68.799  23.506  1.00  0.00           H
ATOM    991  HG2 LYS   554      57.141  67.869  24.836  1.00  0.00           H
ATOM    992  CD  LYS   554      55.081  67.389  24.506  1.00  0.00           C
ATOM    993  HD1 LYS   554      54.521  67.389  25.466  1.00  0.00           H
ATOM    994  HD2 LYS   554      54.351  67.499  23.666  1.00  0.00           H
ATOM    995  CE  LYS   554      55.711  65.969  24.496  1.00  0.00           C
ATOM    996  HE1 LYS   554      56.521  66.099  23.736  1.00  0.00           H
ATOM    997  HE2 LYS   554      56.191  65.749  25.466  1.00  0.00           H
ATOM    998  NZ  LYS   554      54.791  64.859  24.046  1.00  0.00           N
ATOM    999  HZ1 LYS   554      54.031  65.159  23.406  1.00  0.00           H
ATOM   1000  HZ2 LYS   554      55.351  64.099  23.606  1.00  0.00           H
ATOM   1001  HZ3 LYS   554      54.241  64.439  24.826  1.00  0.00           H
ATOM   1002  C   LYS   554      57.741  71.119  24.176  1.00  0.00           C
ATOM   1003  O   LYS   554      57.001  71.479  23.286  1.00  0.00           O
ATOM   1004  N   TRP   555      59.041  70.919  23.906  1.00  0.00           N
ATOM   1005  HN  TRP   555      59.641  70.629  24.646  1.00  0.00           H
ATOM   1006  CA  TRP   555      59.711  71.309  22.586  1.00  0.00           C
ATOM   1007  HA  TRP   555      59.241  72.249  22.346  1.00  0.00           H
ATOM   1008  CB  TRP   555      61.241  71.549  22.746  1.00  0.00           C
ATOM   1009  HB1 TRP   555      61.711  71.659  21.746  1.00  0.00           H
ATOM   1010  HB2 TRP   555      61.451  72.469  23.336  1.00  0.00           H
ATOM   1011  CG  TRP   555      61.941  70.459  23.516  1.00  0.00           C
ATOM   1012  CD1 TRP   555      62.271  70.279  24.846  1.00  0.00           C
ATOM   1013  HD1 TRP   555      61.931  70.989  25.576  1.00  0.00           H
ATOM   1014  NE1 TRP   555      63.181  69.209  24.956  1.00  0.00           N
ATOM   1015  HE1 TRP   555      63.661  68.949  25.766  1.00  0.00           H
ATOM   1016  CE2 TRP   555      63.491  68.779  23.696  1.00  0.00           C
ATOM   1017  CD2 TRP   555      62.691  69.509  22.766  1.00  0.00           C
ATOM   1018  CE3 TRP   555      62.871  69.199  21.426  1.00  0.00           C
ATOM   1019  HE3 TRP   555      62.431  69.769  20.626  1.00  0.00           H
ATOM   1020  CZ3 TRP   555      63.811  68.209  21.006  1.00  0.00           C
ATOM   1021  HZ3 TRP   555      64.041  68.059  19.956  1.00  0.00           H
ATOM   1022  CZ2 TRP   555      64.311  67.779  23.356  1.00  0.00           C
ATOM   1023  HZ2 TRP   555      64.731  67.129  24.116  1.00  0.00           H
ATOM   1024  CH2 TRP   555      64.521  67.519  22.006  1.00  0.00           C
ATOM   1025  HH2 TRP   555      65.161  66.699  21.706  1.00  0.00           H
ATOM   1026  C   TRP   555      59.431  70.379  21.386  1.00  0.00           C
ATOM   1027  O   TRP   555      59.481  70.759  20.236  1.00  0.00           O
ATOM   1028  N   ASN   556      59.051  69.169  21.756  1.00  0.00           N
ATOM   1029  HN  ASN   556      59.101  68.969  22.736  1.00  0.00           H
ATOM   1030  CA  ASN   556      58.521  68.169  20.836  1.00  0.00           C
ATOM   1031  HA  ASN   556      59.051  68.199  19.886  1.00  0.00           H
ATOM   1032  CB  ASN   556      58.761  66.709  21.486  1.00  0.00           C
ATOM   1033  HB1 ASN   556      58.211  66.689  22.446  1.00  0.00           H
ATOM   1034  HB2 ASN   556      58.271  65.949  20.836  1.00  0.00           H
ATOM   1035  CG  ASN   556      60.241  66.379  21.616  1.00  0.00           C
ATOM   1036  OD1 ASN   556      60.751  65.909  20.566  1.00  0.00           O
ATOM   1037  ND2 ASN   556      60.791  66.569  22.766  1.00  0.00           N
ATOM   1038 1HD2 ASN   556      60.251  66.999  23.486  1.00  0.00           H
ATOM   1039 2HD2 ASN   556      61.661  66.149  23.016  1.00  0.00           H
ATOM   1040  C   ASN   556      57.071  68.209  20.456  1.00  0.00           C
ATOM   1041  O   ASN   556      56.481  67.249  20.006  1.00  0.00           O
ATOM   1042  N   LYS   557      56.431  69.419  20.726  1.00  0.00           N
ATOM   1043  HN  LYS   557      56.901  70.099  21.276  1.00  0.00           H
ATOM   1044  CA  LYS   557      55.121  69.719  20.376  1.00  0.00           C
ATOM   1045  HA  LYS   557      54.811  69.099  19.546  1.00  0.00           H
ATOM   1046  CB  LYS   557      54.161  69.459  21.576  1.00  0.00           C
ATOM   1047  HB1 LYS   557      54.271  68.379  21.796  1.00  0.00           H
ATOM   1048  HB2 LYS   557      54.471  70.109  22.416  1.00  0.00           H
ATOM   1049  CG  LYS   557      52.681  69.729  21.226  1.00  0.00           C
ATOM   1050  HG1 LYS   557      52.501  70.829  21.186  1.00  0.00           H
ATOM   1051  HG2 LYS   557      52.551  69.399  20.166  1.00  0.00           H
ATOM   1052  CD  LYS   557      51.741  68.949  22.146  1.00  0.00           C
ATOM   1053  HD1 LYS   557      51.921  67.849  22.176  1.00  0.00           H
ATOM   1054  HD2 LYS   557      52.051  69.329  23.146  1.00  0.00           H
ATOM   1055  CE  LYS   557      50.281  69.199  21.736  1.00  0.00           C
ATOM   1056  HE1 LYS   557      50.241  70.309  21.736  1.00  0.00           H
ATOM   1057  HE2 LYS   557      49.891  68.969  20.726  1.00  0.00           H
ATOM   1058  NZ  LYS   557      49.451  68.679  22.836  1.00  0.00           N
ATOM   1059  HZ1 LYS   557      49.521  67.639  22.896  1.00  0.00           H
ATOM   1060  HZ2 LYS   557      49.771  69.079  23.736  1.00  0.00           H
ATOM   1061  HZ3 LYS   557      48.481  68.949  22.616  1.00  0.00           H
ATOM   1062  C   LYS   557      55.031  71.149  19.916  1.00  0.00           C
ATOM   1063  O   LYS   557      55.211  72.129  20.556  1.00  0.00           O
ATOM   1064  N   HIS   558      54.591  71.269  18.656  1.00  0.00           N
ATOM   1065  HN  HIS   558      54.271  70.449  18.176  1.00  0.00           H
ATOM   1066  CA  HIS   558      54.601  72.469  17.896  1.00  0.00           C
ATOM   1067  HA  HIS   558      55.571  72.929  18.026  1.00  0.00           H
ATOM   1068  CB  HIS   558      54.301  72.309  16.366  1.00  0.00           C
ATOM   1069  HB1 HIS   558      53.261  71.929  16.276  1.00  0.00           H
ATOM   1070  HB2 HIS   558      54.401  73.319  15.926  1.00  0.00           H
ATOM   1071  ND1 HIS   558      56.701  71.989  15.646  1.00  0.00           N
ATOM   1072  CG  HIS   558      55.421  71.519  15.636  1.00  0.00           C
ATOM   1073  CE1 HIS   558      57.381  71.069  15.006  1.00  0.00           C
ATOM   1074  HE1 HIS   558      58.471  71.039  14.976  1.00  0.00           H
ATOM   1075  NE2 HIS   558      56.661  70.069  14.566  1.00  0.00           N
ATOM   1076  HE2 HIS   558      56.921  69.359  13.906  1.00  0.00           H
ATOM   1077  CD2 HIS   558      55.361  70.319  14.986  1.00  0.00           C
ATOM   1078  HD2 HIS   558      54.521  69.629  14.996  1.00  0.00           H
ATOM   1079  C   HIS   558      53.631  73.459  18.506  1.00  0.00           C
ATOM   1080  O   HIS   558      54.031  74.639  18.666  1.00  0.00           O
ATOM   1081  N   GLU   559      52.381  73.009  18.826  1.00  0.00           N
ATOM   1082  HN  GLU   559      52.201  72.029  18.766  1.00  0.00           H
ATOM   1083  CA  GLU   559      51.451  73.909  19.536  1.00  0.00           C
ATOM   1084  HA  GLU   559      51.281  74.779  18.926  1.00  0.00           H
ATOM   1085  CB  GLU   559      50.131  73.179  19.836  1.00  0.00           C
ATOM   1086  HB1 GLU   559      49.781  72.559  18.976  1.00  0.00           H
ATOM   1087  HB2 GLU   559      50.421  72.379  20.546  1.00  0.00           H
ATOM   1088  CG  GLU   559      49.001  74.179  20.246  1.00  0.00           C
ATOM   1089  HG1 GLU   559      48.161  73.639  20.736  1.00  0.00           H
ATOM   1090  HG2 GLU   559      49.461  74.919  20.926  1.00  0.00           H
ATOM   1091  CD  GLU   559      48.461  75.129  19.146  1.00  0.00           C
ATOM   1092  OE1 GLU   559      49.021  75.249  18.036  1.00  0.00           O
ATOM   1093  OE2 GLU   559      47.481  75.899  19.406  1.00  0.00           O
ATOM   1094  C   GLU   559      52.031  74.519  20.856  1.00  0.00           C
ATOM   1095  O   GLU   559      51.981  75.699  21.106  1.00  0.00           O
ATOM   1096  N   ASP   560      52.601  73.659  21.736  1.00  0.00           N
ATOM   1097  HN  ASP   560      52.541  72.679  21.566  1.00  0.00           H
ATOM   1098  CA  ASP   560      53.121  74.059  23.016  1.00  0.00           C
ATOM   1099  HA  ASP   560      52.291  74.589  23.466  1.00  0.00           H
ATOM   1100  CB  ASP   560      53.531  72.849  23.796  1.00  0.00           C
ATOM   1101  HB1 ASP   560      54.071  72.149  23.126  1.00  0.00           H
ATOM   1102  HB2 ASP   560      54.081  72.979  24.756  1.00  0.00           H
ATOM   1103  CG  ASP   560      52.411  71.969  24.276  1.00  0.00           C
ATOM   1104  OD1 ASP   560      51.351  71.939  23.676  1.00  0.00           O
ATOM   1105  OD2 ASP   560      52.711  71.129  25.136  1.00  0.00           O
ATOM   1106  C   ASP   560      54.261  75.109  22.866  1.00  0.00           C
ATOM   1107  O   ASP   560      54.371  76.099  23.556  1.00  0.00           O
ATOM   1108  N   VAL   561      55.171  74.849  21.886  1.00  0.00           N
ATOM   1109  HN  VAL   561      55.291  73.979  21.426  1.00  0.00           H
ATOM   1110  CA  VAL   561      56.161  75.809  21.386  1.00  0.00           C
ATOM   1111  HA  VAL   561      56.781  76.199  22.176  1.00  0.00           H
ATOM   1112  CB  VAL   561      57.021  75.149  20.306  1.00  0.00           C
ATOM   1113  HB  VAL   561      56.411  74.649  19.526  1.00  0.00           H
ATOM   1114  CG1 VAL   561      58.001  76.109  19.596  1.00  0.00           C
ATOM   1115 1HG1 VAL   561      57.501  76.959  19.096  1.00  0.00           H
ATOM   1116 2HG1 VAL   561      58.711  76.499  20.366  1.00  0.00           H
ATOM   1117 3HG1 VAL   561      58.441  75.469  18.806  1.00  0.00           H
ATOM   1118  CG2 VAL   561      57.751  73.999  20.936  1.00  0.00           C
ATOM   1119 1HG2 VAL   561      58.331  74.409  21.786  1.00  0.00           H
ATOM   1120 2HG2 VAL   561      57.091  73.169  21.266  1.00  0.00           H
ATOM   1121 3HG2 VAL   561      58.511  73.479  20.316  1.00  0.00           H
ATOM   1122  C   VAL   561      55.571  77.069  20.836  1.00  0.00           C
ATOM   1123  O   VAL   561      55.941  78.119  21.286  1.00  0.00           O
ATOM   1124  N   ALA   562      54.591  77.009  19.996  1.00  0.00           N
ATOM   1125  HN  ALA   562      54.331  76.109  19.666  1.00  0.00           H
ATOM   1126  CA  ALA   562      53.951  78.189  19.486  1.00  0.00           C
ATOM   1127  HA  ALA   562      54.761  78.769  19.066  1.00  0.00           H
ATOM   1128  CB  ALA   562      52.951  77.829  18.356  1.00  0.00           C
ATOM   1129  HB1 ALA   562      53.311  77.059  17.646  1.00  0.00           H
ATOM   1130  HB2 ALA   562      52.051  77.359  18.796  1.00  0.00           H
ATOM   1131  HB3 ALA   562      52.531  78.739  17.866  1.00  0.00           H
ATOM   1132  C   ALA   562      53.251  79.049  20.466  1.00  0.00           C
ATOM   1133  O   ALA   562      53.401  80.239  20.526  1.00  0.00           O
ATOM   1134  N   GLN   563      52.591  78.419  21.436  1.00  0.00           N
ATOM   1135  HN  GLN   563      52.241  77.499  21.276  1.00  0.00           H
ATOM   1136  CA  GLN   563      52.171  79.059  22.616  1.00  0.00           C
ATOM   1137  HA  GLN   563      51.601  79.889  22.236  1.00  0.00           H
ATOM   1138  CB  GLN   563      51.201  78.179  23.406  1.00  0.00           C
ATOM   1139  HB1 GLN   563      51.791  77.289  23.696  1.00  0.00           H
ATOM   1140  HB2 GLN   563      50.961  78.719  24.346  1.00  0.00           H
ATOM   1141  CG  GLN   563      49.881  77.809  22.696  1.00  0.00           C
ATOM   1142  HG1 GLN   563      49.181  78.659  22.496  1.00  0.00           H
ATOM   1143  HG2 GLN   563      50.181  77.379  21.716  1.00  0.00           H
ATOM   1144  CD  GLN   563      49.241  76.729  23.476  1.00  0.00           C
ATOM   1145  OE1 GLN   563      49.791  75.759  23.986  1.00  0.00           O
ATOM   1146  NE2 GLN   563      47.971  77.059  23.806  1.00  0.00           N
ATOM   1147 1HE2 GLN   563      47.541  77.759  23.246  1.00  0.00           H
ATOM   1148 2HE2 GLN   563      47.301  76.509  24.306  1.00  0.00           H
ATOM   1149  C   GLN   563      53.281  79.759  23.506  1.00  0.00           C
ATOM   1150  O   GLN   563      53.171  80.809  24.106  1.00  0.00           O
ATOM   1151  N   MET   564      54.481  79.139  23.606  1.00  0.00           N
ATOM   1152  HN  MET   564      54.711  78.259  23.196  1.00  0.00           H
ATOM   1153  CA  MET   564      55.651  79.769  24.296  1.00  0.00           C
ATOM   1154  HA  MET   564      55.391  80.149  25.266  1.00  0.00           H
ATOM   1155  CB  MET   564      56.731  78.649  24.476  1.00  0.00           C
ATOM   1156  HB1 MET   564      56.231  77.859  25.076  1.00  0.00           H
ATOM   1157  HB2 MET   564      56.931  78.139  23.516  1.00  0.00           H
ATOM   1158  CG  MET   564      58.141  79.129  25.116  1.00  0.00           C
ATOM   1159  HG1 MET   564      57.941  79.869  25.916  1.00  0.00           H
ATOM   1160  HG2 MET   564      58.591  78.239  25.596  1.00  0.00           H
ATOM   1161  SD  MET   564      59.441  79.989  24.056  1.00  0.00           S
ATOM   1162  CE  MET   564      59.901  78.479  23.216  1.00  0.00           C
ATOM   1163  HE1 MET   564      60.071  77.549  23.786  1.00  0.00           H
ATOM   1164  HE2 MET   564      59.061  78.289  22.506  1.00  0.00           H
ATOM   1165  HE3 MET   564      60.771  78.609  22.536  1.00  0.00           H
ATOM   1166  C   MET   564      56.191  80.909  23.576  1.00  0.00           C
ATOM   1167  O   MET   564      56.571  81.919  24.206  1.00  0.00           O
ATOM   1168  N   LEU   565      56.221  80.889  22.226  1.00  0.00           N
ATOM   1169  HN  LEU   565      55.951  80.069  21.716  1.00  0.00           H
ATOM   1170  CA  LEU   565      56.721  81.939  21.386  1.00  0.00           C
ATOM   1171  HA  LEU   565      57.641  82.339  21.806  1.00  0.00           H
ATOM   1172  CB  LEU   565      57.181  81.429  19.956  1.00  0.00           C
ATOM   1173  HB1 LEU   565      56.291  80.969  19.456  1.00  0.00           H
ATOM   1174  HB2 LEU   565      57.391  82.269  19.256  1.00  0.00           H
ATOM   1175  CG  LEU   565      58.241  80.369  20.076  1.00  0.00           C
ATOM   1176  HG  LEU   565      57.911  79.689  20.896  1.00  0.00           H
ATOM   1177  CD1 LEU   565      58.171  79.569  18.736  1.00  0.00           C
ATOM   1178 1HD1 LEU   565      58.921  78.769  18.906  1.00  0.00           H
ATOM   1179 2HD1 LEU   565      57.221  78.999  18.616  1.00  0.00           H
ATOM   1180 3HD1 LEU   565      58.401  80.159  17.816  1.00  0.00           H
ATOM   1181  CD2 LEU   565      59.641  80.969  20.396  1.00  0.00           C
ATOM   1182 1HD2 LEU   565      59.961  81.669  19.596  1.00  0.00           H
ATOM   1183 2HD2 LEU   565      59.601  81.459  21.386  1.00  0.00           H
ATOM   1184 3HD2 LEU   565      60.361  80.129  20.486  1.00  0.00           H
ATOM   1185  C   LEU   565      55.761  83.079  21.186  1.00  0.00           C
ATOM   1186  O   LEU   565      56.171  84.159  20.786  1.00  0.00           O
ATOM   1187  N   TYR   566      54.461  82.859  21.396  1.00  0.00           N
ATOM   1188  HN  TYR   566      54.201  81.899  21.376  1.00  0.00           H
ATOM   1189  CA  TYR   566      53.571  83.909  21.526  1.00  0.00           C
ATOM   1190  HA  TYR   566      53.571  84.529  20.646  1.00  0.00           H
ATOM   1191  CB  TYR   566      52.181  83.219  21.506  1.00  0.00           C
ATOM   1192  HB1 TYR   566      52.241  82.839  20.466  1.00  0.00           H
ATOM   1193  HB2 TYR   566      52.141  82.369  22.226  1.00  0.00           H
ATOM   1194  CG  TYR   566      51.121  84.299  21.706  1.00  0.00           C
ATOM   1195  CD1 TYR   566      50.821  85.179  20.646  1.00  0.00           C
ATOM   1196  HD1 TYR   566      51.371  85.139  19.726  1.00  0.00           H
ATOM   1197  CE1 TYR   566      49.921  86.209  20.826  1.00  0.00           C
ATOM   1198  HE1 TYR   566      49.731  86.939  20.056  1.00  0.00           H
ATOM   1199  CZ  TYR   566      49.311  86.389  22.036  1.00  0.00           C
ATOM   1200  OH  TYR   566      48.581  87.469  22.246  1.00  0.00           O
ATOM   1201  HH  TYR   566      48.461  87.469  23.196  1.00  0.00           H
ATOM   1202  CD2 TYR   566      50.501  84.419  22.956  1.00  0.00           C
ATOM   1203  HD2 TYR   566      50.761  83.729  23.746  1.00  0.00           H
ATOM   1204  CE2 TYR   566      49.601  85.469  22.996  1.00  0.00           C
ATOM   1205  HE2 TYR   566      49.191  85.589  23.976  1.00  0.00           H
ATOM   1206  C   TYR   566      53.831  84.789  22.746  1.00  0.00           C
ATOM   1207  O   TYR   566      53.761  86.019  22.636  1.00  0.00           O
ATOM   1208  N   LEU   567      54.111  84.159  23.876  1.00  0.00           N
ATOM   1209  HN  LEU   567      54.131  83.159  23.856  1.00  0.00           H
ATOM   1210  CA  LEU   567      54.371  84.809  25.166  1.00  0.00           C
ATOM   1211  HA  LEU   567      53.641  85.599  25.316  1.00  0.00           H
ATOM   1212  CB  LEU   567      54.241  83.819  26.366  1.00  0.00           C
ATOM   1213  HB1 LEU   567      55.071  83.089  26.386  1.00  0.00           H
ATOM   1214  HB2 LEU   567      54.381  84.409  27.296  1.00  0.00           H
ATOM   1215  CG  LEU   567      52.881  83.179  26.576  1.00  0.00           C
ATOM   1216  HG  LEU   567      52.641  82.649  25.626  1.00  0.00           H
ATOM   1217  CD1 LEU   567      53.021  82.079  27.616  1.00  0.00           C
ATOM   1218 1HD1 LEU   567      52.121  81.439  27.626  1.00  0.00           H
ATOM   1219 2HD1 LEU   567      53.921  81.439  27.496  1.00  0.00           H
ATOM   1220 3HD1 LEU   567      52.961  82.449  28.666  1.00  0.00           H
ATOM   1221  CD2 LEU   567      51.781  84.259  26.866  1.00  0.00           C
ATOM   1222 1HD2 LEU   567      51.821  84.619  27.916  1.00  0.00           H
ATOM   1223 2HD2 LEU   567      51.811  85.179  26.256  1.00  0.00           H
ATOM   1224 3HD2 LEU   567      50.761  83.829  26.726  1.00  0.00           H
ATOM   1225  C   LEU   567      55.731  85.579  25.186  1.00  0.00           C
ATOM   1226  O   LEU   567      55.661  86.789  25.446  1.00  0.00           O
ATOM   1227  N   LEU   568      56.751  85.029  24.606  1.00  0.00           N
ATOM   1228  HN  LEU   568      56.541  84.089  24.366  1.00  0.00           H
ATOM   1229  CA  LEU   568      58.151  85.499  24.566  1.00  0.00           C
ATOM   1230  HA  LEU   568      58.541  85.589  25.576  1.00  0.00           H
ATOM   1231  CB  LEU   568      58.961  84.369  23.856  1.00  0.00           C
ATOM   1232  HB1 LEU   568      58.921  83.459  24.486  1.00  0.00           H
ATOM   1233  HB2 LEU   568      58.451  84.169  22.896  1.00  0.00           H
ATOM   1234  CG  LEU   568      60.501  84.649  23.626  1.00  0.00           C
ATOM   1235  HG  LEU   568      60.951  85.049  24.566  1.00  0.00           H
ATOM   1236  CD1 LEU   568      61.061  83.229  23.186  1.00  0.00           C
ATOM   1237 1HD1 LEU   568      60.771  82.439  23.916  1.00  0.00           H
ATOM   1238 2HD1 LEU   568      60.641  82.969  22.196  1.00  0.00           H
ATOM   1239 3HD1 LEU   568      62.171  83.319  23.236  1.00  0.00           H
ATOM   1240  CD2 LEU   568      60.841  85.599  22.486  1.00  0.00           C
ATOM   1241 1HD2 LEU   568      60.411  86.619  22.596  1.00  0.00           H
ATOM   1242 2HD2 LEU   568      61.941  85.699  22.396  1.00  0.00           H
ATOM   1243 3HD2 LEU   568      60.401  85.249  21.526  1.00  0.00           H
ATOM   1244  C   LEU   568      58.341  86.809  23.906  1.00  0.00           C
ATOM   1245  O   LEU   568      59.011  87.699  24.386  1.00  0.00           O
ATOM   1246  N   CYS   569      57.571  86.959  22.736  1.00  0.00           N
ATOM   1247  HN  CYS   569      56.981  86.229  22.416  1.00  0.00           H
ATOM   1248  CA  CYS   569      57.651  88.209  21.996  1.00  0.00           C
ATOM   1249  HA  CYS   569      58.681  88.369  21.716  1.00  0.00           H
ATOM   1250  CB  CYS   569      56.791  88.189  20.706  1.00  0.00           C
ATOM   1251  HB1 CYS   569      55.781  87.769  20.906  1.00  0.00           H
ATOM   1252  HB2 CYS   569      56.691  89.189  20.236  1.00  0.00           H
ATOM   1253  SG  CYS   569      57.531  87.169  19.496  1.00  0.00           S
ATOM   1254  HG1 CYS   569      58.821  87.269  19.756  1.00  0.00           H
ATOM   1255  C   CYS   569      57.271  89.479  22.796  1.00  0.00           C
ATOM   1256  O   CYS   569      57.751  90.559  22.606  1.00  0.00           O
ATOM   1257  N   SER   570      56.341  89.319  23.736  1.00  0.00           N
ATOM   1258  HN  SER   570      56.151  88.379  23.986  1.00  0.00           H
ATOM   1259  CA  SER   570      55.711  90.349  24.556  1.00  0.00           C
ATOM   1260  HA  SER   570      55.871  91.349  24.176  1.00  0.00           H
ATOM   1261  CB  SER   570      54.191  90.079  24.626  1.00  0.00           C
ATOM   1262  HB1 SER   570      53.701  90.909  25.176  1.00  0.00           H
ATOM   1263  HB2 SER   570      53.811  89.859  23.606  1.00  0.00           H
ATOM   1264  OG  SER   570      53.831  88.839  25.346  1.00  0.00           O
ATOM   1265  HG1 SER   570      54.461  88.119  25.196  1.00  0.00           H
ATOM   1266  C   SER   570      56.241  90.399  25.976  1.00  0.00           C
ATOM   1267  O   SER   570      55.931  91.269  26.726  1.00  0.00           O
ATOM   1268  N   TRP   571      57.181  89.509  26.386  1.00  0.00           N
ATOM   1269  HN  TRP   571      57.671  88.959  25.716  1.00  0.00           H
ATOM   1270  CA  TRP   571      57.731  89.439  27.736  1.00  0.00           C
ATOM   1271  HA  TRP   571      56.891  89.329  28.406  1.00  0.00           H
ATOM   1272  CB  TRP   571      58.601  88.179  28.076  1.00  0.00           C
ATOM   1273  HB1 TRP   571      59.331  88.119  27.236  1.00  0.00           H
ATOM   1274  HB2 TRP   571      59.151  88.409  29.006  1.00  0.00           H
ATOM   1275  CG  TRP   571      57.811  86.919  28.286  1.00  0.00           C
ATOM   1276  CD1 TRP   571      56.511  86.749  28.676  1.00  0.00           C
ATOM   1277  HD1 TRP   571      55.741  87.519  28.736  1.00  0.00           H
ATOM   1278  NE1 TRP   571      56.291  85.379  28.766  1.00  0.00           N
ATOM   1279  HE1 TRP   571      55.521  84.879  29.126  1.00  0.00           H
ATOM   1280  CE2 TRP   571      57.321  84.629  28.386  1.00  0.00           C
ATOM   1281  CD2 TRP   571      58.361  85.589  28.086  1.00  0.00           C
ATOM   1282  CE3 TRP   571      59.621  85.129  27.696  1.00  0.00           C
ATOM   1283  HE3 TRP   571      60.451  85.759  27.446  1.00  0.00           H
ATOM   1284  CZ3 TRP   571      59.791  83.709  27.666  1.00  0.00           C
ATOM   1285  HZ3 TRP   571      60.731  83.289  27.326  1.00  0.00           H
ATOM   1286  CZ2 TRP   571      57.501  83.349  28.246  1.00  0.00           C
ATOM   1287  HZ2 TRP   571      56.631  82.739  28.436  1.00  0.00           H
ATOM   1288  CH2 TRP   571      58.741  82.839  27.966  1.00  0.00           C
ATOM   1289  HH2 TRP   571      58.941  81.799  27.776  1.00  0.00           H
ATOM   1290  C   TRP   571      58.451  90.709  28.206  1.00  0.00           C
ATOM   1291  O   TRP   571      59.171  91.329  27.426  1.00  0.00           O
ATOM   1292  N   PRO   572      58.181  91.209  29.376  1.00  0.00           N
ATOM   1293  CD  PRO   572      57.491  90.489  30.466  1.00  0.00           C
ATOM   1294  HD1 PRO   572      57.661  89.389  30.496  1.00  0.00           H
ATOM   1295  HD2 PRO   572      56.391  90.609  30.336  1.00  0.00           H
ATOM   1296  CA  PRO   572      58.901  92.419  29.916  1.00  0.00           C
ATOM   1297  HA  PRO   572      58.801  93.259  29.256  1.00  0.00           H
ATOM   1298  CB  PRO   572      58.291  92.559  31.316  1.00  0.00           C
ATOM   1299  HB1 PRO   572      58.811  93.179  32.076  1.00  0.00           H
ATOM   1300  HB2 PRO   572      57.261  92.939  31.186  1.00  0.00           H
ATOM   1301  CG  PRO   572      58.001  91.149  31.726  1.00  0.00           C
ATOM   1302  HG1 PRO   572      58.921  90.619  32.046  1.00  0.00           H
ATOM   1303  HG2 PRO   572      57.381  91.109  32.646  1.00  0.00           H
ATOM   1304  C   PRO   572      60.361  92.189  29.946  1.00  0.00           C
ATOM   1305  O   PRO   572      60.801  91.059  30.176  1.00  0.00           O
ATOM   1306  N   GLU   573      61.181  93.209  29.716  1.00  0.00           N
ATOM   1307  HN  GLU   573      60.891  94.149  29.606  1.00  0.00           H
ATOM   1308  CA  GLU   573      62.621  93.119  29.816  1.00  0.00           C
ATOM   1309  HA  GLU   573      62.821  92.309  29.136  1.00  0.00           H
ATOM   1310  CB  GLU   573      63.241  94.379  29.226  1.00  0.00           C
ATOM   1311  HB1 GLU   573      62.941  94.279  28.166  1.00  0.00           H
ATOM   1312  HB2 GLU   573      62.701  95.199  29.766  1.00  0.00           H
ATOM   1313  CG  GLU   573      64.781  94.489  29.496  1.00  0.00           C
ATOM   1314  HG1 GLU   573      64.841  94.899  30.526  1.00  0.00           H
ATOM   1315  HG2 GLU   573      65.221  93.479  29.376  1.00  0.00           H
ATOM   1316  CD  GLU   573      65.461  95.519  28.616  1.00  0.00           C
ATOM   1317  OE1 GLU   573      64.751  96.189  27.816  1.00  0.00           O
ATOM   1318  OE2 GLU   573      66.671  95.769  28.786  1.00  0.00           O
ATOM   1319  C   GLU   573      63.211  92.719  31.256  1.00  0.00           C
ATOM   1320  O   GLU   573      62.931  93.299  32.306  1.00  0.00           O
ATOM   1321  N   LEU   574      64.041  91.669  31.276  1.00  0.00           N
ATOM   1322  HN  LEU   574      64.381  91.249  30.436  1.00  0.00           H
ATOM   1323  CA  LEU   574      64.741  91.259  32.536  1.00  0.00           C
ATOM   1324  HA  LEU   574      63.961  91.289  33.276  1.00  0.00           H
ATOM   1325  CB  LEU   574      65.351  89.789  32.536  1.00  0.00           C
ATOM   1326  HB1 LEU   574      65.981  89.789  31.626  1.00  0.00           H
ATOM   1327  HB2 LEU   574      65.891  89.479  33.456  1.00  0.00           H
ATOM   1328  CG  LEU   574      64.281  88.599  32.266  1.00  0.00           C
ATOM   1329  HG  LEU   574      63.641  88.879  31.406  1.00  0.00           H
ATOM   1330  CD1 LEU   574      65.041  87.309  31.846  1.00  0.00           C
ATOM   1331 1HD1 LEU   574      65.631  87.639  30.956  1.00  0.00           H
ATOM   1332 2HD1 LEU   574      65.761  87.099  32.666  1.00  0.00           H
ATOM   1333 3HD1 LEU   574      64.351  86.469  31.636  1.00  0.00           H
ATOM   1334  CD2 LEU   574      63.401  88.359  33.446  1.00  0.00           C
ATOM   1335 1HD2 LEU   574      62.991  89.339  33.756  1.00  0.00           H
ATOM   1336 2HD2 LEU   574      62.511  87.739  33.166  1.00  0.00           H
ATOM   1337 3HD2 LEU   574      63.961  87.819  34.246  1.00  0.00           H
ATOM   1338  C   LEU   574      65.911  92.149  33.006  1.00  0.00           C
ATOM   1339  O   LEU   574      66.501  92.859  32.136  1.00  0.00           O
ATOM   1340  N   PRO   575      66.241  92.159  34.266  1.00  0.00           N
ATOM   1341  CD  PRO   575      65.251  92.199  35.386  1.00  0.00           C
ATOM   1342  HD1 PRO   575      64.991  91.139  35.586  1.00  0.00           H
ATOM   1343  HD2 PRO   575      64.371  92.849  35.216  1.00  0.00           H
ATOM   1344  CA  PRO   575      67.561  92.439  34.786  1.00  0.00           C
ATOM   1345  HA  PRO   575      67.711  93.499  34.666  1.00  0.00           H
ATOM   1346  CB  PRO   575      67.501  92.389  36.326  1.00  0.00           C
ATOM   1347  HB1 PRO   575      67.721  91.389  36.756  1.00  0.00           H
ATOM   1348  HB2 PRO   575      68.191  93.049  36.896  1.00  0.00           H
ATOM   1349  CG  PRO   575      66.061  92.639  36.586  1.00  0.00           C
ATOM   1350  HG1 PRO   575      65.541  92.239  37.486  1.00  0.00           H
ATOM   1351  HG2 PRO   575      66.031  93.749  36.666  1.00  0.00           H
ATOM   1352  C   PRO   575      68.671  91.629  34.206  1.00  0.00           C
ATOM   1353  O   PRO   575      68.391  90.489  33.746  1.00  0.00           O
ATOM   1354  N   VAL   576      69.931  92.129  34.286  1.00  0.00           N
ATOM   1355  HN  VAL   576      70.051  93.079  34.556  1.00  0.00           H
ATOM   1356  CA  VAL   576      71.131  91.479  33.756  1.00  0.00           C
ATOM   1357  HA  VAL   576      70.761  91.299  32.756  1.00  0.00           H
ATOM   1358  CB  VAL   576      72.331  92.349  33.816  1.00  0.00           C
ATOM   1359  HB  VAL   576      72.441  92.759  34.836  1.00  0.00           H
ATOM   1360  CG1 VAL   576      73.741  91.689  33.566  1.00  0.00           C
ATOM   1361 1HG1 VAL   576      73.911  91.339  32.536  1.00  0.00           H
ATOM   1362 2HG1 VAL   576      74.561  92.389  33.806  1.00  0.00           H
ATOM   1363 3HG1 VAL   576      73.901  90.799  34.206  1.00  0.00           H
ATOM   1364  CG2 VAL   576      72.231  93.409  32.726  1.00  0.00           C
ATOM   1365 1HG2 VAL   576      72.961  94.249  32.756  1.00  0.00           H
ATOM   1366 2HG2 VAL   576      72.141  92.889  31.746  1.00  0.00           H
ATOM   1367 3HG2 VAL   576      71.221  93.869  32.806  1.00  0.00           H
ATOM   1368  C   VAL   576      71.431  90.109  34.376  1.00  0.00           C
ATOM   1369  O   VAL   576      71.781  89.199  33.636  1.00  0.00           O
ATOM   1370  N   LEU   577      71.331  90.029  35.726  1.00  0.00           N
ATOM   1371  HN  LEU   577      70.961  90.819  36.206  1.00  0.00           H
ATOM   1372  CA  LEU   577      71.531  88.789  36.436  1.00  0.00           C
ATOM   1373  HA  LEU   577      72.581  88.559  36.296  1.00  0.00           H
ATOM   1374  CB  LEU   577      71.211  88.989  37.996  1.00  0.00           C
ATOM   1375  HB1 LEU   577      72.101  89.429  38.496  1.00  0.00           H
ATOM   1376  HB2 LEU   577      70.531  89.869  38.016  1.00  0.00           H
ATOM   1377  CG  LEU   577      70.661  87.829  38.736  1.00  0.00           C
ATOM   1378  HG  LEU   577      69.871  87.289  38.176  1.00  0.00           H
ATOM   1379  CD1 LEU   577      71.721  86.819  38.956  1.00  0.00           C
ATOM   1380 1HD1 LEU   577      72.111  86.669  37.936  1.00  0.00           H
ATOM   1381 2HD1 LEU   577      72.611  87.299  39.426  1.00  0.00           H
ATOM   1382 3HD1 LEU   577      71.411  85.859  39.406  1.00  0.00           H
ATOM   1383  CD2 LEU   577      69.921  88.319  39.996  1.00  0.00           C
ATOM   1384 1HD2 LEU   577      70.601  88.989  40.566  1.00  0.00           H
ATOM   1385 2HD2 LEU   577      68.941  88.739  39.706  1.00  0.00           H
ATOM   1386 3HD2 LEU   577      69.661  87.519  40.726  1.00  0.00           H
ATOM   1387  C   LEU   577      70.701  87.659  35.906  1.00  0.00           C
ATOM   1388  O   LEU   577      71.241  86.589  35.636  1.00  0.00           O
ATOM   1389  N   SER   578      69.421  87.859  35.686  1.00  0.00           N
ATOM   1390  HN  SER   578      69.001  88.699  36.036  1.00  0.00           H
ATOM   1391  CA  SER   578      68.541  86.829  35.046  1.00  0.00           C
ATOM   1392  HA  SER   578      68.881  85.879  35.436  1.00  0.00           H
ATOM   1393  CB  SER   578      67.071  86.999  35.226  1.00  0.00           C
ATOM   1394  HB1 SER   578      66.721  88.009  34.956  1.00  0.00           H
ATOM   1395  HB2 SER   578      66.491  86.269  34.626  1.00  0.00           H
ATOM   1396  OG  SER   578      66.731  86.659  36.576  1.00  0.00           O
ATOM   1397  HG1 SER   578      67.161  85.809  36.736  1.00  0.00           H
ATOM   1398  C   SER   578      68.751  86.689  33.566  1.00  0.00           C
ATOM   1399  O   SER   578      68.601  85.549  33.076  1.00  0.00           O
ATOM   1400  N   ALA   579      69.131  87.729  32.746  1.00  0.00           N
ATOM   1401  HN  ALA   579      69.171  88.659  33.086  1.00  0.00           H
ATOM   1402  CA  ALA   579      69.381  87.509  31.366  1.00  0.00           C
ATOM   1403  HA  ALA   579      68.561  86.919  30.986  1.00  0.00           H
ATOM   1404  CB  ALA   579      69.551  88.859  30.696  1.00  0.00           C
ATOM   1405  HB1 ALA   579      68.531  89.289  30.646  1.00  0.00           H
ATOM   1406  HB2 ALA   579      70.281  89.489  31.246  1.00  0.00           H
ATOM   1407  HB3 ALA   579      69.831  88.689  29.636  1.00  0.00           H
ATOM   1408  C   ALA   579      70.681  86.629  31.136  1.00  0.00           C
ATOM   1409  O   ALA   579      70.711  85.739  30.236  1.00  0.00           O
ATOM   1410  N   LEU   580      71.721  86.749  31.956  1.00  0.00           N
ATOM   1411  HN  LEU   580      71.611  87.439  32.676  1.00  0.00           H
ATOM   1412  CA  LEU   580      72.891  85.909  31.866  1.00  0.00           C
ATOM   1413  HA  LEU   580      73.321  86.069  30.896  1.00  0.00           H
ATOM   1414  CB  LEU   580      73.951  86.379  32.846  1.00  0.00           C
ATOM   1415  HB1 LEU   580      73.421  86.629  33.786  1.00  0.00           H
ATOM   1416  HB2 LEU   580      74.771  85.659  33.046  1.00  0.00           H
ATOM   1417  CG  LEU   580      74.691  87.719  32.416  1.00  0.00           C
ATOM   1418  HG  LEU   580      73.881  88.429  32.146  1.00  0.00           H
ATOM   1419  CD1 LEU   580      75.431  88.379  33.536  1.00  0.00           C
ATOM   1420 1HD1 LEU   580      76.041  89.219  33.136  1.00  0.00           H
ATOM   1421 2HD1 LEU   580      74.671  88.629  34.316  1.00  0.00           H
ATOM   1422 3HD1 LEU   580      76.161  87.669  33.986  1.00  0.00           H
ATOM   1423  CD2 LEU   580      75.671  87.379  31.286  1.00  0.00           C
ATOM   1424 1HD2 LEU   580      75.211  87.039  30.326  1.00  0.00           H
ATOM   1425 2HD2 LEU   580      76.381  88.189  31.046  1.00  0.00           H
ATOM   1426 3HD2 LEU   580      76.311  86.589  31.736  1.00  0.00           H
ATOM   1427  C   LEU   580      72.711  84.429  31.996  1.00  0.00           C
ATOM   1428  O   LEU   580      73.421  83.659  31.446  1.00  0.00           O
ATOM   1429  N   GLU   581      71.761  84.029  32.776  1.00  0.00           N
ATOM   1430  HN  GLU   581      71.251  84.679  33.326  1.00  0.00           H
ATOM   1431  CA  GLU   581      71.291  82.669  32.936  1.00  0.00           C
ATOM   1432  HA  GLU   581      72.071  82.039  33.346  1.00  0.00           H
ATOM   1433  CB  GLU   581      70.351  82.589  34.136  1.00  0.00           C
ATOM   1434  HB1 GLU   581      70.961  82.659  35.056  1.00  0.00           H
ATOM   1435  HB2 GLU   581      69.781  83.529  34.286  1.00  0.00           H
ATOM   1436  CG  GLU   581      69.321  81.429  34.206  1.00  0.00           C
ATOM   1437  HG1 GLU   581      68.441  81.689  33.586  1.00  0.00           H
ATOM   1438  HG2 GLU   581      69.651  80.409  33.906  1.00  0.00           H
ATOM   1439  CD  GLU   581      68.691  81.309  35.626  1.00  0.00           C
ATOM   1440  OE1 GLU   581      67.831  82.149  36.076  1.00  0.00           O
ATOM   1441  OE2 GLU   581      69.041  80.299  36.356  1.00  0.00           O
ATOM   1442  C   GLU   581      70.731  82.009  31.766  1.00  0.00           C
ATOM   1443  O   GLU   581      70.961  80.769  31.546  1.00  0.00           O
ATOM   1444  N   LEU   582      70.071  82.729  30.906  1.00  0.00           N
ATOM   1445  HN  LEU   582      70.121  83.719  31.046  1.00  0.00           H
ATOM   1446  CA  LEU   582      69.411  82.299  29.686  1.00  0.00           C
ATOM   1447  HA  LEU   582      69.081  81.279  29.826  1.00  0.00           H
ATOM   1448  CB  LEU   582      68.281  83.299  29.346  1.00  0.00           C
ATOM   1449  HB1 LEU   582      68.641  84.349  29.406  1.00  0.00           H
ATOM   1450  HB2 LEU   582      67.971  83.039  28.316  1.00  0.00           H
ATOM   1451  CG  LEU   582      67.091  83.199  30.346  1.00  0.00           C
ATOM   1452  HG  LEU   582      67.481  83.069  31.376  1.00  0.00           H
ATOM   1453  CD1 LEU   582      66.251  84.469  30.446  1.00  0.00           C
ATOM   1454 1HD1 LEU   582      65.411  84.269  31.146  1.00  0.00           H
ATOM   1455 2HD1 LEU   582      66.881  85.359  30.646  1.00  0.00           H
ATOM   1456 3HD1 LEU   582      65.931  84.679  29.406  1.00  0.00           H
ATOM   1457  CD2 LEU   582      66.181  82.009  29.966  1.00  0.00           C
ATOM   1458 1HD2 LEU   582      65.171  82.229  30.356  1.00  0.00           H
ATOM   1459 2HD2 LEU   582      66.171  81.989  28.846  1.00  0.00           H
ATOM   1460 3HD2 LEU   582      66.531  80.999  30.286  1.00  0.00           H
ATOM   1461  C   LEU   582      70.411  82.209  28.516  1.00  0.00           C
ATOM   1462  O   LEU   582      70.021  82.189  27.356  1.00  0.00           O
ATOM   1463  N   LEU   583      71.751  82.169  28.816  1.00  0.00           N
ATOM   1464  HN  LEU   583      72.051  82.229  29.766  1.00  0.00           H
ATOM   1465  CA  LEU   583      72.761  81.879  27.786  1.00  0.00           C
ATOM   1466  HA  LEU   583      72.311  81.819  26.806  1.00  0.00           H
ATOM   1467  CB  LEU   583      73.851  83.059  27.816  1.00  0.00           C
ATOM   1468  HB1 LEU   583      73.851  83.419  28.876  1.00  0.00           H
ATOM   1469  HB2 LEU   583      74.901  82.789  27.546  1.00  0.00           H
ATOM   1470  CG  LEU   583      73.431  84.309  27.126  1.00  0.00           C
ATOM   1471  HG  LEU   583      72.461  84.649  27.556  1.00  0.00           H
ATOM   1472  CD1 LEU   583      74.241  85.489  27.586  1.00  0.00           C
ATOM   1473 1HD1 LEU   583      74.271  85.529  28.696  1.00  0.00           H
ATOM   1474 2HD1 LEU   583      75.241  85.419  27.106  1.00  0.00           H
ATOM   1475 3HD1 LEU   583      73.731  86.439  27.316  1.00  0.00           H
ATOM   1476  CD2 LEU   583      73.341  84.299  25.626  1.00  0.00           C
ATOM   1477 1HD2 LEU   583      72.901  85.229  25.206  1.00  0.00           H
ATOM   1478 2HD2 LEU   583      74.361  84.159  25.196  1.00  0.00           H
ATOM   1479 3HD2 LEU   583      72.721  83.439  25.296  1.00  0.00           H
ATOM   1480  C   LEU   583      73.371  80.549  27.956  1.00  0.00           C
ATOM   1481  O   LEU   583      74.331  80.239  27.216  1.00  0.00           O
ATOM   1482  N   ASP   584      72.861  79.619  28.846  1.00  0.00           N
ATOM   1483  HN  ASP   584      72.041  79.739  29.406  1.00  0.00           H
ATOM   1484  CA  ASP   584      73.481  78.279  28.956  1.00  0.00           C
ATOM   1485  HA  ASP   584      74.521  78.469  28.716  1.00  0.00           H
ATOM   1486  CB  ASP   584      73.621  77.649  30.406  1.00  0.00           C
ATOM   1487  HB1 ASP   584      74.491  76.959  30.386  1.00  0.00           H
ATOM   1488  HB2 ASP   584      73.951  78.449  31.116  1.00  0.00           H
ATOM   1489  CG  ASP   584      72.481  76.809  30.986  1.00  0.00           C
ATOM   1490  OD1 ASP   584      71.671  76.219  30.206  1.00  0.00           O
ATOM   1491  OD2 ASP   584      72.521  76.549  32.216  1.00  0.00           O
ATOM   1492  C   ASP   584      72.931  77.289  27.886  1.00  0.00           C
ATOM   1493  O   ASP   584      72.131  77.689  27.016  1.00  0.00           O
ATOM   1494  N   PHE   585      73.351  76.069  27.876  1.00  0.00           N
ATOM   1495  HN  PHE   585      73.881  75.799  28.676  1.00  0.00           H
ATOM   1496  CA  PHE   585      72.931  75.179  26.816  1.00  0.00           C
ATOM   1497  HA  PHE   585      73.211  75.629  25.866  1.00  0.00           H
ATOM   1498  CB  PHE   585      73.741  73.849  26.866  1.00  0.00           C
ATOM   1499  HB1 PHE   585      73.251  73.109  26.196  1.00  0.00           H
ATOM   1500  HB2 PHE   585      74.791  73.989  26.526  1.00  0.00           H
ATOM   1501  CG  PHE   585      73.821  73.159  28.266  1.00  0.00           C
ATOM   1502  CD1 PHE   585      72.831  72.269  28.566  1.00  0.00           C
ATOM   1503  HD1 PHE   585      72.011  72.169  27.856  1.00  0.00           H
ATOM   1504  CE1 PHE   585      72.911  71.339  29.586  1.00  0.00           C
ATOM   1505  HE1 PHE   585      72.121  70.619  29.746  1.00  0.00           H
ATOM   1506  CZ  PHE   585      73.991  71.429  30.506  1.00  0.00           C
ATOM   1507  HZ  PHE   585      74.111  70.779  31.356  1.00  0.00           H
ATOM   1508  CD2 PHE   585      74.861  73.239  29.166  1.00  0.00           C
ATOM   1509  HD2 PHE   585      75.651  73.949  28.966  1.00  0.00           H
ATOM   1510  CE2 PHE   585      74.911  72.399  30.316  1.00  0.00           C
ATOM   1511  HE2 PHE   585      75.761  72.549  30.976  1.00  0.00           H
ATOM   1512  C   PHE   585      71.461  74.769  26.746  1.00  0.00           C
ATOM   1513  O   PHE   585      70.961  74.299  25.726  1.00  0.00           O
ATOM   1514  N   SER   586      70.741  74.889  27.856  1.00  0.00           N
ATOM   1515  HN  SER   586      71.071  75.399  28.646  1.00  0.00           H
ATOM   1516  CA  SER   586      69.361  74.459  28.036  1.00  0.00           C
ATOM   1517  HA  SER   586      69.171  73.679  27.316  1.00  0.00           H
ATOM   1518  CB  SER   586      68.991  74.129  29.556  1.00  0.00           C
ATOM   1519  HB1 SER   586      67.981  73.669  29.596  1.00  0.00           H
ATOM   1520  HB2 SER   586      69.801  73.439  29.896  1.00  0.00           H
ATOM   1521  OG  SER   586      69.041  75.239  30.456  1.00  0.00           O
ATOM   1522  HG1 SER   586      69.911  75.629  30.466  1.00  0.00           H
ATOM   1523  C   SER   586      68.381  75.449  27.546  1.00  0.00           C
ATOM   1524  O   SER   586      67.251  75.049  27.406  1.00  0.00           O
ATOM   1525  N   PHE   587      68.831  76.549  27.066  1.00  0.00           N
ATOM   1526  HN  PHE   587      69.751  76.909  27.166  1.00  0.00           H
ATOM   1527  CA  PHE   587      68.031  77.489  26.336  1.00  0.00           C
ATOM   1528  HA  PHE   587      67.011  77.139  26.226  1.00  0.00           H
ATOM   1529  CB  PHE   587      68.001  78.769  27.116  1.00  0.00           C
ATOM   1530  HB1 PHE   587      69.031  79.169  27.056  1.00  0.00           H
ATOM   1531  HB2 PHE   587      67.311  79.559  26.766  1.00  0.00           H
ATOM   1532  CG  PHE   587      67.721  78.619  28.496  1.00  0.00           C
ATOM   1533  CD1 PHE   587      68.721  78.559  29.506  1.00  0.00           C
ATOM   1534  HD1 PHE   587      69.751  78.699  29.196  1.00  0.00           H
ATOM   1535  CE1 PHE   587      68.381  78.259  30.846  1.00  0.00           C
ATOM   1536  HE1 PHE   587      69.141  78.149  31.596  1.00  0.00           H
ATOM   1537  CZ  PHE   587      67.061  77.889  31.206  1.00  0.00           C
ATOM   1538  HZ  PHE   587      66.931  77.719  32.266  1.00  0.00           H
ATOM   1539  CD2 PHE   587      66.431  78.229  28.876  1.00  0.00           C
ATOM   1540  HD2 PHE   587      65.601  78.389  28.206  1.00  0.00           H
ATOM   1541  CE2 PHE   587      66.121  77.849  30.156  1.00  0.00           C
ATOM   1542  HE2 PHE   587      65.081  77.689  30.396  1.00  0.00           H
ATOM   1543  C   PHE   587      68.591  77.689  24.896  1.00  0.00           C
ATOM   1544  O   PHE   587      69.061  78.749  24.606  1.00  0.00           O
ATOM   1545  N   PRO   588      68.581  76.769  23.936  1.00  0.00           N
ATOM   1546  CD  PRO   588      68.001  75.459  24.126  1.00  0.00           C
ATOM   1547  HD1 PRO   588      66.891  75.519  24.136  1.00  0.00           H
ATOM   1548  HD2 PRO   588      68.371  74.899  25.006  1.00  0.00           H
ATOM   1549  CA  PRO   588      69.341  76.809  22.666  1.00  0.00           C
ATOM   1550  HA  PRO   588      70.261  77.349  22.836  1.00  0.00           H
ATOM   1551  CB  PRO   588      69.671  75.329  22.406  1.00  0.00           C
ATOM   1552  HB1 PRO   588      70.031  75.009  21.406  1.00  0.00           H
ATOM   1553  HB2 PRO   588      70.541  75.169  23.076  1.00  0.00           H
ATOM   1554  CG  PRO   588      68.451  74.639  22.916  1.00  0.00           C
ATOM   1555  HG1 PRO   588      67.601  74.439  22.226  1.00  0.00           H
ATOM   1556  HG2 PRO   588      68.821  73.629  23.186  1.00  0.00           H
ATOM   1557  C   PRO   588      68.521  77.499  21.556  1.00  0.00           C
ATOM   1558  O   PRO   588      68.901  77.489  20.366  1.00  0.00           O
ATOM   1559  N   ASP   589      67.231  78.069  21.786  1.00  0.00           N
ATOM   1560  HN  ASP   589      66.771  78.039  22.676  1.00  0.00           H
ATOM   1561  CA  ASP   589      66.481  78.749  20.766  1.00  0.00           C
ATOM   1562  HA  ASP   589      66.531  78.019  19.966  1.00  0.00           H
ATOM   1563  CB  ASP   589      65.031  78.839  21.206  1.00  0.00           C
ATOM   1564  HB1 ASP   589      64.701  77.889  21.686  1.00  0.00           H
ATOM   1565  HB2 ASP   589      64.921  79.539  22.056  1.00  0.00           H
ATOM   1566  CG  ASP   589      64.081  79.169  20.156  1.00  0.00           C
ATOM   1567  OD1 ASP   589      63.751  78.229  19.366  1.00  0.00           O
ATOM   1568  OD2 ASP   589      63.961  80.349  19.786  1.00  0.00           O
ATOM   1569  C   ASP   589      67.031  80.099  20.286  1.00  0.00           C
ATOM   1570  O   ASP   589      67.601  80.759  21.166  1.00  0.00           O
ATOM   1571  N   CYS   590      66.931  80.409  19.046  1.00  0.00           N
ATOM   1572  HN  CYS   590      66.581  79.869  18.286  1.00  0.00           H
ATOM   1573  CA  CYS   590      67.161  81.769  18.546  1.00  0.00           C
ATOM   1574  HA  CYS   590      68.161  82.039  18.846  1.00  0.00           H
ATOM   1575  CB  CYS   590      66.901  81.779  17.066  1.00  0.00           C
ATOM   1576  HB1 CYS   590      66.961  82.769  16.556  1.00  0.00           H
ATOM   1577  HB2 CYS   590      67.791  81.249  16.676  1.00  0.00           H
ATOM   1578  SG  CYS   590      65.451  80.969  16.366  1.00  0.00           S
ATOM   1579  HG1 CYS   590      64.621  81.849  16.886  1.00  0.00           H
ATOM   1580  C   CYS   590      66.351  82.949  19.186  1.00  0.00           C
ATOM   1581  O   CYS   590      66.981  83.899  19.666  1.00  0.00           O
ATOM   1582  N   HIS   591      64.981  82.939  19.296  1.00  0.00           N
ATOM   1583  HN  HIS   591      64.451  82.239  18.826  1.00  0.00           H
ATOM   1584  CA  HIS   591      64.201  83.829  20.016  1.00  0.00           C
ATOM   1585  HA  HIS   591      64.401  84.839  19.706  1.00  0.00           H
ATOM   1586  CB  HIS   591      62.671  83.419  19.886  1.00  0.00           C
ATOM   1587  HB1 HIS   591      62.591  82.379  20.266  1.00  0.00           H
ATOM   1588  HB2 HIS   591      62.021  84.099  20.466  1.00  0.00           H
ATOM   1589  ND1 HIS   591      62.731  82.929  17.426  1.00  0.00           N
ATOM   1590  CG  HIS   591      62.031  83.449  18.536  1.00  0.00           C
ATOM   1591  CE1 HIS   591      61.821  83.089  16.406  1.00  0.00           C
ATOM   1592  HE1 HIS   591      61.951  82.899  15.336  1.00  0.00           H
ATOM   1593  NE2 HIS   591      60.691  83.679  16.776  1.00  0.00           N
ATOM   1594  HE2 HIS   591      59.851  83.729  16.236  1.00  0.00           H
ATOM   1595  CD2 HIS   591      60.761  83.909  18.136  1.00  0.00           C
ATOM   1596  HD2 HIS   591      59.971  84.239  18.796  1.00  0.00           H
ATOM   1597  C   HIS   591      64.461  83.949  21.516  1.00  0.00           C
ATOM   1598  O   HIS   591      64.451  85.049  22.096  1.00  0.00           O
ATOM   1599  N   VAL   592      64.751  82.769  22.186  1.00  0.00           N
ATOM   1600  HN  VAL   592      64.661  81.909  21.676  1.00  0.00           H
ATOM   1601  CA  VAL   592      65.241  82.699  23.586  1.00  0.00           C
ATOM   1602  HA  VAL   592      64.581  83.429  24.046  1.00  0.00           H
ATOM   1603  CB  VAL   592      65.101  81.309  24.246  1.00  0.00           C
ATOM   1604  HB  VAL   592      65.761  80.639  23.656  1.00  0.00           H
ATOM   1605  CG1 VAL   592      65.661  81.189  25.736  1.00  0.00           C
ATOM   1606 1HG1 VAL   592      65.061  81.789  26.456  1.00  0.00           H
ATOM   1607 2HG1 VAL   592      65.461  80.129  25.976  1.00  0.00           H
ATOM   1608 3HG1 VAL   592      66.761  81.369  25.756  1.00  0.00           H
ATOM   1609  CG2 VAL   592      63.551  80.889  24.266  1.00  0.00           C
ATOM   1610 1HG2 VAL   592      63.431  79.899  24.756  1.00  0.00           H
ATOM   1611 2HG2 VAL   592      62.931  81.599  24.846  1.00  0.00           H
ATOM   1612 3HG2 VAL   592      63.071  80.849  23.266  1.00  0.00           H
ATOM   1613  C   VAL   592      66.581  83.329  23.836  1.00  0.00           C
ATOM   1614  O   VAL   592      66.781  84.169  24.676  1.00  0.00           O
ATOM   1615  N   GLY   593      67.601  83.039  23.016  1.00  0.00           N
ATOM   1616  HN  GLY   593      67.411  82.429  22.246  1.00  0.00           H
ATOM   1617  CA  GLY   593      68.861  83.779  22.876  1.00  0.00           C
ATOM   1618  HA1 GLY   593      69.421  83.629  23.796  1.00  0.00           H
ATOM   1619  HA2 GLY   593      69.331  83.429  21.976  1.00  0.00           H
ATOM   1620  C   GLY   593      68.771  85.239  22.696  1.00  0.00           C
ATOM   1621  O   GLY   593      69.411  86.039  23.346  1.00  0.00           O
ATOM   1622  N   SER   594      67.861  85.609  21.766  1.00  0.00           N
ATOM   1623  HN  SER   594      67.281  84.869  21.436  1.00  0.00           H
ATOM   1624  CA  SER   594      67.671  86.989  21.266  1.00  0.00           C
ATOM   1625  HA  SER   594      68.651  87.399  21.046  1.00  0.00           H
ATOM   1626  CB  SER   594      66.711  87.049  20.056  1.00  0.00           C
ATOM   1627  HB1 SER   594      65.731  86.639  20.366  1.00  0.00           H
ATOM   1628  HB2 SER   594      66.611  88.069  19.626  1.00  0.00           H
ATOM   1629  OG  SER   594      67.341  86.389  18.916  1.00  0.00           O
ATOM   1630  HG1 SER   594      67.541  85.519  19.266  1.00  0.00           H
ATOM   1631  C   SER   594      67.121  87.809  22.346  1.00  0.00           C
ATOM   1632  O   SER   594      67.551  88.909  22.636  1.00  0.00           O
ATOM   1633  N   PHE   595      66.161  87.279  23.106  1.00  0.00           N
ATOM   1634  HN  PHE   595      65.821  86.349  23.076  1.00  0.00           H
ATOM   1635  CA  PHE   595      65.631  88.009  24.236  1.00  0.00           C
ATOM   1636  HA  PHE   595      65.441  89.019  23.906  1.00  0.00           H
ATOM   1637  CB  PHE   595      64.291  87.299  24.666  1.00  0.00           C
ATOM   1638  HB1 PHE   595      63.531  87.649  23.936  1.00  0.00           H
ATOM   1639  HB2 PHE   595      64.401  86.189  24.646  1.00  0.00           H
ATOM   1640  CG  PHE   595      63.721  87.769  25.996  1.00  0.00           C
ATOM   1641  CD1 PHE   595      62.571  88.569  26.036  1.00  0.00           C
ATOM   1642  HD1 PHE   595      62.131  88.719  25.056  1.00  0.00           H
ATOM   1643  CE1 PHE   595      62.051  89.039  27.256  1.00  0.00           C
ATOM   1644  HE1 PHE   595      61.181  89.669  27.336  1.00  0.00           H
ATOM   1645  CZ  PHE   595      62.621  88.499  28.416  1.00  0.00           C
ATOM   1646  HZ  PHE   595      62.211  88.819  29.366  1.00  0.00           H
ATOM   1647  CD2 PHE   595      64.351  87.399  27.176  1.00  0.00           C
ATOM   1648  HD2 PHE   595      65.211  86.779  26.986  1.00  0.00           H
ATOM   1649  CE2 PHE   595      63.801  87.729  28.396  1.00  0.00           C
ATOM   1650  HE2 PHE   595      64.251  87.349  29.296  1.00  0.00           H
ATOM   1651  C   PHE   595      66.611  88.209  25.406  1.00  0.00           C
ATOM   1652  O   PHE   595      66.631  89.229  26.156  1.00  0.00           O
ATOM   1653  N   ALA   596      67.471  87.239  25.626  1.00  0.00           N
ATOM   1654  HN  ALA   596      67.411  86.389  25.106  1.00  0.00           H
ATOM   1655  CA  ALA   596      68.661  87.349  26.506  1.00  0.00           C
ATOM   1656  HA  ALA   596      68.291  87.609  27.486  1.00  0.00           H
ATOM   1657  CB  ALA   596      69.281  85.959  26.546  1.00  0.00           C
ATOM   1658  HB1 ALA   596      70.071  85.859  27.316  1.00  0.00           H
ATOM   1659  HB2 ALA   596      68.491  85.249  26.906  1.00  0.00           H
ATOM   1660  HB3 ALA   596      69.801  85.659  25.606  1.00  0.00           H
ATOM   1661  C   ALA   596      69.631  88.479  26.166  1.00  0.00           C
ATOM   1662  O   ALA   596      70.001  89.289  27.016  1.00  0.00           O
ATOM   1663  N   ILE   597      69.931  88.549  24.886  1.00  0.00           N
ATOM   1664  HN  ILE   597      69.611  87.809  24.296  1.00  0.00           H
ATOM   1665  CA  ILE   597      70.801  89.629  24.356  1.00  0.00           C
ATOM   1666  HA  ILE   597      71.681  89.769  24.976  1.00  0.00           H
ATOM   1667  CB  ILE   597      71.311  89.299  22.996  1.00  0.00           C
ATOM   1668  HB  ILE   597      70.491  89.169  22.256  1.00  0.00           H
ATOM   1669  CG2 ILE   597      72.041  90.499  22.346  1.00  0.00           C
ATOM   1670 1HG2 ILE   597      72.071  90.319  21.246  1.00  0.00           H
ATOM   1671 2HG2 ILE   597      71.461  91.439  22.446  1.00  0.00           H
ATOM   1672 3HG2 ILE   597      73.071  90.639  22.756  1.00  0.00           H
ATOM   1673  CG1 ILE   597      72.261  88.089  23.026  1.00  0.00           C
ATOM   1674 1HG1 ILE   597      71.751  87.199  23.456  1.00  0.00           H
ATOM   1675 2HG1 ILE   597      72.611  87.769  22.026  1.00  0.00           H
ATOM   1676  CD  ILE   597      73.551  88.229  23.816  1.00  0.00           C
ATOM   1677  HD1 ILE   597      74.201  89.019  23.376  1.00  0.00           H
ATOM   1678  HD2 ILE   597      73.401  88.549  24.866  1.00  0.00           H
ATOM   1679  HD3 ILE   597      74.121  87.289  23.966  1.00  0.00           H
ATOM   1680  C   ILE   597      70.201  90.959  24.386  1.00  0.00           C
ATOM   1681  O   ILE   597      70.911  91.839  24.836  1.00  0.00           O
ATOM   1682  N   LYS   598      68.931  91.129  23.996  1.00  0.00           N
ATOM   1683  HN  LYS   598      68.501  90.379  23.486  1.00  0.00           H
ATOM   1684  CA  LYS   598      68.181  92.389  24.216  1.00  0.00           C
ATOM   1685  HA  LYS   598      68.661  93.189  23.676  1.00  0.00           H
ATOM   1686  CB  LYS   598      66.671  92.329  23.886  1.00  0.00           C
ATOM   1687  HB1 LYS   598      66.061  91.609  24.466  1.00  0.00           H
ATOM   1688  HB2 LYS   598      66.171  93.249  24.256  1.00  0.00           H
ATOM   1689  CG  LYS   598      66.471  92.049  22.366  1.00  0.00           C
ATOM   1690  HG1 LYS   598      67.021  92.869  21.856  1.00  0.00           H
ATOM   1691  HG2 LYS   598      66.791  91.059  21.976  1.00  0.00           H
ATOM   1692  CD  LYS   598      64.991  92.109  22.006  1.00  0.00           C
ATOM   1693  HD1 LYS   598      64.371  91.499  22.696  1.00  0.00           H
ATOM   1694  HD2 LYS   598      64.621  93.149  22.166  1.00  0.00           H
ATOM   1695  CE  LYS   598      64.711  91.569  20.596  1.00  0.00           C
ATOM   1696  HE1 LYS   598      65.261  92.199  19.866  1.00  0.00           H
ATOM   1697  HE2 LYS   598      65.011  90.519  20.396  1.00  0.00           H
ATOM   1698  NZ  LYS   598      63.191  91.719  20.466  1.00  0.00           N
ATOM   1699  HZ1 LYS   598      62.691  91.149  21.186  1.00  0.00           H
ATOM   1700  HZ2 LYS   598      62.811  92.689  20.536  1.00  0.00           H
ATOM   1701  HZ3 LYS   598      62.911  91.499  19.486  1.00  0.00           H
ATOM   1702  C   LYS   598      68.161  92.889  25.586  1.00  0.00           C
ATOM   1703  O   LYS   598      68.491  94.079  25.766  1.00  0.00           O
ATOM   1704  N   SER   599      67.981  91.969  26.586  1.00  0.00           N
ATOM   1705  HN  SER   599      67.771  91.029  26.346  1.00  0.00           H
ATOM   1706  CA  SER   599      68.021  92.409  27.996  1.00  0.00           C
ATOM   1707  HA  SER   599      67.371  93.249  28.166  1.00  0.00           H
ATOM   1708  CB  SER   599      67.511  91.279  28.956  1.00  0.00           C
ATOM   1709  HB1 SER   599      68.051  90.319  28.866  1.00  0.00           H
ATOM   1710  HB2 SER   599      67.511  91.689  29.996  1.00  0.00           H
ATOM   1711  OG  SER   599      66.171  91.069  28.696  1.00  0.00           O
ATOM   1712  HG1 SER   599      66.171  90.729  27.806  1.00  0.00           H
ATOM   1713  C   SER   599      69.421  92.849  28.536  1.00  0.00           C
ATOM   1714  O   SER   599      69.531  93.569  29.566  1.00  0.00           O
ATOM   1715  N   LEU   600      70.521  92.509  27.876  1.00  0.00           N
ATOM   1716  HN  LEU   600      70.451  91.799  27.176  1.00  0.00           H
ATOM   1717  CA  LEU   600      71.851  92.829  28.216  1.00  0.00           C
ATOM   1718  HA  LEU   600      71.811  93.149  29.246  1.00  0.00           H
ATOM   1719  CB  LEU   600      72.771  91.549  28.076  1.00  0.00           C
ATOM   1720  HB1 LEU   600      72.681  91.289  26.996  1.00  0.00           H
ATOM   1721  HB2 LEU   600      73.791  91.959  28.256  1.00  0.00           H
ATOM   1722  CG  LEU   600      72.411  90.319  28.916  1.00  0.00           C
ATOM   1723  HG  LEU   600      71.311  90.189  28.866  1.00  0.00           H
ATOM   1724  CD1 LEU   600      72.981  88.999  28.286  1.00  0.00           C
ATOM   1725 1HD1 LEU   600      72.731  88.129  28.926  1.00  0.00           H
ATOM   1726 2HD1 LEU   600      72.651  88.779  27.246  1.00  0.00           H
ATOM   1727 3HD1 LEU   600      74.091  89.049  28.236  1.00  0.00           H
ATOM   1728  CD2 LEU   600      72.791  90.319  30.416  1.00  0.00           C
ATOM   1729 1HD2 LEU   600      72.241  91.129  30.926  1.00  0.00           H
ATOM   1730 2HD2 LEU   600      72.471  89.369  30.886  1.00  0.00           H
ATOM   1731 3HD2 LEU   600      73.871  90.459  30.626  1.00  0.00           H
ATOM   1732  C   LEU   600      72.441  93.999  27.406  1.00  0.00           C
ATOM   1733  O   LEU   600      73.611  94.399  27.606  1.00  0.00           O
ATOM   1734  N   ARG   601      71.671  94.609  26.496  1.00  0.00           N
ATOM   1735  HN  ARG   601      70.791  94.209  26.236  1.00  0.00           H
ATOM   1736  CA  ARG   601      72.081  95.809  25.776  1.00  0.00           C
ATOM   1737  HA  ARG   601      73.081  95.699  25.376  1.00  0.00           H
ATOM   1738  CB  ARG   601      71.031  96.219  24.666  1.00  0.00           C
ATOM   1739  HB1 ARG   601      70.101  96.469  25.226  1.00  0.00           H
ATOM   1740  HB2 ARG   601      71.311  97.139  24.106  1.00  0.00           H
ATOM   1741  CG  ARG   601      70.851  95.269  23.506  1.00  0.00           C
ATOM   1742  HG1 ARG   601      71.841  95.329  23.006  1.00  0.00           H
ATOM   1743  HG2 ARG   601      70.791  94.279  24.006  1.00  0.00           H
ATOM   1744  CD  ARG   601      69.791  95.689  22.516  1.00  0.00           C
ATOM   1745  HD1 ARG   601      70.001  96.739  22.196  1.00  0.00           H
ATOM   1746  HD2 ARG   601      69.871  95.089  21.586  1.00  0.00           H
ATOM   1747  NE  ARG   601      68.401  95.739  23.066  1.00  0.00           N
ATOM   1748  HE  ARG   601      68.101  95.899  24.006  1.00  0.00           H
ATOM   1749  CZ  ARG   601      67.351  95.749  22.236  1.00  0.00           C
ATOM   1750  NH1 ARG   601      66.191  95.689  22.866  1.00  0.00           N
ATOM   1751 1HH1 ARG   601      66.131  95.659  23.866  1.00  0.00           H
ATOM   1752 2HH1 ARG   601      65.421  96.129  22.396  1.00  0.00           H
ATOM   1753  NH2 ARG   601      67.391  95.809  20.956  1.00  0.00           N
ATOM   1754 1HH2 ARG   601      68.251  95.659  20.476  1.00  0.00           H
ATOM   1755 2HH2 ARG   601      66.461  95.739  20.596  1.00  0.00           H
ATOM   1756  C   ARG   601      72.161  96.979  26.626  1.00  0.00           C
ATOM   1757  O   ARG   601      72.921  97.889  26.316  1.00  0.00           O
ATOM   1758  N   LYS   602      71.501  97.019  27.766  1.00  0.00           N
ATOM   1759  HN  LYS   602      70.971  96.179  27.846  1.00  0.00           H
ATOM   1760  CA  LYS   602      71.701  97.969  28.906  1.00  0.00           C
ATOM   1761  HA  LYS   602      71.871  98.969  28.526  1.00  0.00           H
ATOM   1762  CB  LYS   602      70.421  98.009  29.776  1.00  0.00           C
ATOM   1763  HB1 LYS   602      70.611  98.699  30.626  1.00  0.00           H
ATOM   1764  HB2 LYS   602      69.641  98.459  29.126  1.00  0.00           H
ATOM   1765  CG  LYS   602      69.951  96.649  30.316  1.00  0.00           C
ATOM   1766  HG1 LYS   602      69.891  95.799  29.596  1.00  0.00           H
ATOM   1767  HG2 LYS   602      70.721  96.289  31.026  1.00  0.00           H
ATOM   1768  CD  LYS   602      68.661  96.669  31.166  1.00  0.00           C
ATOM   1769  HD1 LYS   602      68.971  97.289  32.036  1.00  0.00           H
ATOM   1770  HD2 LYS   602      67.861  97.159  30.576  1.00  0.00           H
ATOM   1771  CE  LYS   602      68.221  95.339  31.636  1.00  0.00           C
ATOM   1772  HE1 LYS   602      67.871  94.719  30.786  1.00  0.00           H
ATOM   1773  HE2 LYS   602      68.991  94.789  32.216  1.00  0.00           H
ATOM   1774  NZ  LYS   602      66.991  95.479  32.486  1.00  0.00           N
ATOM   1775  HZ1 LYS   602      66.471  94.579  32.466  1.00  0.00           H
ATOM   1776  HZ2 LYS   602      67.241  95.659  33.476  1.00  0.00           H
ATOM   1777  HZ3 LYS   602      66.351  96.239  32.176  1.00  0.00           H
ATOM   1778  C   LYS   602      73.021  97.869  29.716  1.00  0.00           C
ATOM   1779  O   LYS   602      73.201  98.659  30.626  1.00  0.00           O
ATOM   1780  N   LEU   603      73.901  96.929  29.486  1.00  0.00           N
ATOM   1781  HN  LEU   603      73.771  96.219  28.806  1.00  0.00           H
ATOM   1782  CA  LEU   603      75.211  96.899  30.076  1.00  0.00           C
ATOM   1783  HA  LEU   603      75.091  96.779  31.146  1.00  0.00           H
ATOM   1784  CB  LEU   603      75.981  95.679  29.526  1.00  0.00           C
ATOM   1785  HB1 LEU   603      75.841  95.609  28.426  1.00  0.00           H
ATOM   1786  HB2 LEU   603      77.081  95.739  29.676  1.00  0.00           H
ATOM   1787  CG  LEU   603      75.671  94.319  30.216  1.00  0.00           C
ATOM   1788  HG  LEU   603      74.561  94.199  30.276  1.00  0.00           H
ATOM   1789  CD1 LEU   603      76.221  93.129  29.416  1.00  0.00           C
ATOM   1790 1HD1 LEU   603      75.901  93.039  28.356  1.00  0.00           H
ATOM   1791 2HD1 LEU   603      77.331  93.239  29.356  1.00  0.00           H
ATOM   1792 3HD1 LEU   603      76.081  92.159  29.946  1.00  0.00           H
ATOM   1793  CD2 LEU   603      76.181  94.229  31.656  1.00  0.00           C
ATOM   1794 1HD2 LEU   603      75.841  93.339  32.226  1.00  0.00           H
ATOM   1795 2HD2 LEU   603      77.281  94.229  31.546  1.00  0.00           H
ATOM   1796 3HD2 LEU   603      75.971  95.159  32.226  1.00  0.00           H
ATOM   1797  C   LEU   603      76.141  98.139  29.856  1.00  0.00           C
ATOM   1798  O   LEU   603      76.201  98.719  28.756  1.00  0.00           O
ATOM   1799  N   THR   604      76.841  98.609  30.936  1.00  0.00           N
ATOM   1800  HN  THR   604      76.721  98.229  31.846  1.00  0.00           H
ATOM   1801  CA  THR   604      77.961  99.559  30.766  1.00  0.00           C
ATOM   1802  HA  THR   604      77.761 100.249  29.966  1.00  0.00           H
ATOM   1803  CB  THR   604      78.321 100.409  31.946  1.00  0.00           C
ATOM   1804  HB  THR   604      79.191 101.029  31.666  1.00  0.00           H
ATOM   1805  OG1 THR   604      78.491  99.809  33.166  1.00  0.00           O
ATOM   1806  HG1 THR   604      77.611  99.539  33.436  1.00  0.00           H
ATOM   1807  CG2 THR   604      77.181 101.359  32.336  1.00  0.00           C
ATOM   1808 1HG2 THR   604      77.481 102.139  33.066  1.00  0.00           H
ATOM   1809 2HG2 THR   604      76.811 101.849  31.406  1.00  0.00           H
ATOM   1810 3HG2 THR   604      76.291 100.799  32.686  1.00  0.00           H
ATOM   1811  C   THR   604      79.121  98.759  30.266  1.00  0.00           C
ATOM   1812  O   THR   604      79.171  97.499  30.286  1.00  0.00           O
ATOM   1813  N   ASP   605      80.081  99.539  29.666  1.00  0.00           N
ATOM   1814  HN  ASP   605      80.161 100.529  29.816  1.00  0.00           H
ATOM   1815  CA  ASP   605      81.221  98.919  28.986  1.00  0.00           C
ATOM   1816  HA  ASP   605      80.801  98.129  28.386  1.00  0.00           H
ATOM   1817  CB  ASP   605      82.061  99.949  28.166  1.00  0.00           C
ATOM   1818  HB1 ASP   605      82.181 100.899  28.736  1.00  0.00           H
ATOM   1819  HB2 ASP   605      83.021  99.539  27.766  1.00  0.00           H
ATOM   1820  CG  ASP   605      81.271 100.289  26.866  1.00  0.00           C
ATOM   1821  OD1 ASP   605      80.221  99.809  26.686  1.00  0.00           O
ATOM   1822  OD2 ASP   605      81.791 100.999  25.996  1.00  0.00           O
ATOM   1823  C   ASP   605      82.101  98.269  30.016  1.00  0.00           C
ATOM   1824  O   ASP   605      82.481  97.119  29.816  1.00  0.00           O
ATOM   1825  N   ASP   606      82.371  98.959  31.196  1.00  0.00           N
ATOM   1826  HN  ASP   606      82.071  99.889  31.376  1.00  0.00           H
ATOM   1827  CA  ASP   606      82.991  98.219  32.276  1.00  0.00           C
ATOM   1828  HA  ASP   606      83.931  97.829  31.896  1.00  0.00           H
ATOM   1829  CB  ASP   606      83.401  99.129  33.516  1.00  0.00           C
ATOM   1830  HB1 ASP   606      82.411  99.429  33.916  1.00  0.00           H
ATOM   1831  HB2 ASP   606      84.001  98.579  34.266  1.00  0.00           H
ATOM   1832  CG  ASP   606      84.121 100.339  33.026  1.00  0.00           C
ATOM   1833  OD1 ASP   606      84.991 100.259  32.106  1.00  0.00           O
ATOM   1834  OD2 ASP   606      83.831 101.429  33.606  1.00  0.00           O
ATOM   1835  C   ASP   606      82.271  97.009  32.756  1.00  0.00           C
ATOM   1836  O   ASP   606      82.841  95.959  33.126  1.00  0.00           O
ATOM   1837  N   GLU   607      80.891  97.119  32.846  1.00  0.00           N
ATOM   1838  HN  GLU   607      80.341  97.919  32.606  1.00  0.00           H
ATOM   1839  CA  GLU   607      80.041  95.939  33.266  1.00  0.00           C
ATOM   1840  HA  GLU   607      80.531  95.759  34.216  1.00  0.00           H
ATOM   1841  CB  GLU   607      78.491  96.159  33.496  1.00  0.00           C
ATOM   1842  HB1 GLU   607      78.101  96.679  32.596  1.00  0.00           H
ATOM   1843  HB2 GLU   607      78.041  95.139  33.496  1.00  0.00           H
ATOM   1844  CG  GLU   607      78.191  96.889  34.766  1.00  0.00           C
ATOM   1845  HG1 GLU   607      78.501  96.369  35.696  1.00  0.00           H
ATOM   1846  HG2 GLU   607      78.861  97.769  34.886  1.00  0.00           H
ATOM   1847  CD  GLU   607      76.801  97.449  34.756  1.00  0.00           C
ATOM   1848  OE1 GLU   607      76.501  98.359  33.936  1.00  0.00           O
ATOM   1849  OE2 GLU   607      76.011  96.989  35.576  1.00  0.00           O
ATOM   1850  C   GLU   607      80.211  94.739  32.246  1.00  0.00           C
ATOM   1851  O   GLU   607      80.411  93.579  32.626  1.00  0.00           O
ATOM   1852  N   LEU   608      80.171  94.989  30.896  1.00  0.00           N
ATOM   1853  HN  LEU   608      80.071  95.949  30.626  1.00  0.00           H
ATOM   1854  CA  LEU   608      80.371  94.099  29.856  1.00  0.00           C
ATOM   1855  HA  LEU   608      79.761  93.219  30.016  1.00  0.00           H
ATOM   1856  CB  LEU   608      80.101  94.719  28.516  1.00  0.00           C
ATOM   1857  HB1 LEU   608      79.041  95.049  28.586  1.00  0.00           H
ATOM   1858  HB2 LEU   608      80.691  95.659  28.466  1.00  0.00           H
ATOM   1859  CG  LEU   608      80.041  93.889  27.256  1.00  0.00           C
ATOM   1860  HG  LEU   608      81.061  93.469  27.116  1.00  0.00           H
ATOM   1861  CD1 LEU   608      79.041  92.789  27.346  1.00  0.00           C
ATOM   1862 1HD1 LEU   608      79.051  92.099  26.476  1.00  0.00           H
ATOM   1863 2HD1 LEU   608      79.281  92.229  28.276  1.00  0.00           H
ATOM   1864 3HD1 LEU   608      78.041  93.249  27.496  1.00  0.00           H
ATOM   1865  CD2 LEU   608      79.751  94.599  25.976  1.00  0.00           C
ATOM   1866 1HD2 LEU   608      80.481  95.419  25.826  1.00  0.00           H
ATOM   1867 2HD2 LEU   608      79.881  93.929  25.106  1.00  0.00           H
ATOM   1868 3HD2 LEU   608      78.721  94.989  26.046  1.00  0.00           H
ATOM   1869  C   LEU   608      81.701  93.499  29.876  1.00  0.00           C
ATOM   1870  O   LEU   608      81.831  92.259  29.826  1.00  0.00           O
ATOM   1871  N   PHE   609      82.771  94.279  30.176  1.00  0.00           N
ATOM   1872  HN  PHE   609      82.671  95.269  30.176  1.00  0.00           H
ATOM   1873  CA  PHE   609      84.111  93.709  30.386  1.00  0.00           C
ATOM   1874  HA  PHE   609      84.261  93.189  29.446  1.00  0.00           H
ATOM   1875  CB  PHE   609      85.061  94.989  30.466  1.00  0.00           C
ATOM   1876  HB1 PHE   609      85.141  95.319  29.406  1.00  0.00           H
ATOM   1877  HB2 PHE   609      84.811  95.899  31.046  1.00  0.00           H
ATOM   1878  CG  PHE   609      86.471  94.629  30.896  1.00  0.00           C
ATOM   1879  CD1 PHE   609      87.441  94.119  29.936  1.00  0.00           C
ATOM   1880  HD1 PHE   609      87.221  93.979  28.886  1.00  0.00           H
ATOM   1881  CE1 PHE   609      88.661  93.539  30.346  1.00  0.00           C
ATOM   1882  HE1 PHE   609      89.331  93.169  29.586  1.00  0.00           H
ATOM   1883  CZ  PHE   609      89.071  93.689  31.726  1.00  0.00           C
ATOM   1884  HZ  PHE   609      90.101  93.499  31.986  1.00  0.00           H
ATOM   1885  CD2 PHE   609      86.851  94.609  32.266  1.00  0.00           C
ATOM   1886  HD2 PHE   609      85.981  94.819  32.876  1.00  0.00           H
ATOM   1887  CE2 PHE   609      88.111  94.199  32.626  1.00  0.00           C
ATOM   1888  HE2 PHE   609      88.471  94.249  33.646  1.00  0.00           H
ATOM   1889  C   PHE   609      84.291  92.599  31.516  1.00  0.00           C
ATOM   1890  O   PHE   609      85.021  91.629  31.346  1.00  0.00           O
ATOM   1891  N   GLN   610      83.601  92.789  32.636  1.00  0.00           N
ATOM   1892  HN  GLN   610      83.011  93.589  32.686  1.00  0.00           H
ATOM   1893  CA  GLN   610      83.461  91.799  33.756  1.00  0.00           C
ATOM   1894  HA  GLN   610      84.441  91.809  34.206  1.00  0.00           H
ATOM   1895  CB  GLN   610      82.481  92.329  34.886  1.00  0.00           C
ATOM   1896  HB1 GLN   610      81.411  92.319  34.576  1.00  0.00           H
ATOM   1897  HB2 GLN   610      82.501  91.479  35.606  1.00  0.00           H
ATOM   1898  CG  GLN   610      82.911  93.629  35.516  1.00  0.00           C
ATOM   1899  HG1 GLN   610      83.981  93.389  35.696  1.00  0.00           H
ATOM   1900  HG2 GLN   610      82.591  94.519  34.926  1.00  0.00           H
ATOM   1901  CD  GLN   610      82.381  93.779  36.966  1.00  0.00           C
ATOM   1902  OE1 GLN   610      81.141  93.859  37.176  1.00  0.00           O
ATOM   1903  NE2 GLN   610      83.311  93.909  37.936  1.00  0.00           N
ATOM   1904 1HE2 GLN   610      84.251  94.029  37.626  1.00  0.00           H
ATOM   1905 2HE2 GLN   610      83.021  94.139  38.866  1.00  0.00           H
ATOM   1906  C   GLN   610      82.921  90.449  33.326  1.00  0.00           C
ATOM   1907  O   GLN   610      83.341  89.429  33.906  1.00  0.00           O
ATOM   1908  N   TYR   611      82.121  90.419  32.286  1.00  0.00           N
ATOM   1909  HN  TYR   611      81.761  91.309  32.006  1.00  0.00           H
ATOM   1910  CA  TYR   611      81.251  89.239  31.986  1.00  0.00           C
ATOM   1911  HA  TYR   611      81.401  88.429  32.676  1.00  0.00           H
ATOM   1912  CB  TYR   611      79.681  89.549  31.886  1.00  0.00           C
ATOM   1913  HB1 TYR   611      79.421  90.309  31.116  1.00  0.00           H
ATOM   1914  HB2 TYR   611      79.111  88.619  31.716  1.00  0.00           H
ATOM   1915  CG  TYR   611      79.181  90.199  33.196  1.00  0.00           C
ATOM   1916  CD1 TYR   611      78.121  91.139  33.096  1.00  0.00           C
ATOM   1917  HD1 TYR   611      77.721  91.309  32.106  1.00  0.00           H
ATOM   1918  CE1 TYR   611      77.601  91.789  34.196  1.00  0.00           C
ATOM   1919  HE1 TYR   611      76.751  92.449  34.246  1.00  0.00           H
ATOM   1920  CZ  TYR   611      78.191  91.489  35.416  1.00  0.00           C
ATOM   1921  OH  TYR   611      77.631  92.109  36.576  1.00  0.00           O
ATOM   1922  HH  TYR   611      77.231  92.889  36.166  1.00  0.00           H
ATOM   1923  CD2 TYR   611      79.571  89.879  34.496  1.00  0.00           C
ATOM   1924  HD2 TYR   611      80.371  89.159  34.486  1.00  0.00           H
ATOM   1925  CE2 TYR   611      79.221  90.599  35.636  1.00  0.00           C
ATOM   1926  HE2 TYR   611      79.471  90.419  36.666  1.00  0.00           H
ATOM   1927  C   TYR   611      81.641  88.739  30.606  1.00  0.00           C
ATOM   1928  O   TYR   611      81.101  87.789  30.106  1.00  0.00           O
ATOM   1929  N   LEU   612      82.621  89.379  29.916  1.00  0.00           N
ATOM   1930  HN  LEU   612      83.021  90.219  30.266  1.00  0.00           H
ATOM   1931  CA  LEU   612      82.941  89.169  28.506  1.00  0.00           C
ATOM   1932  HA  LEU   612      82.001  89.239  27.986  1.00  0.00           H
ATOM   1933  CB  LEU   612      83.891  90.319  28.026  1.00  0.00           C
ATOM   1934  HB1 LEU   612      83.361  91.279  27.836  1.00  0.00           H
ATOM   1935  HB2 LEU   612      84.621  90.539  28.836  1.00  0.00           H
ATOM   1936  CG  LEU   612      84.701  90.069  26.766  1.00  0.00           C
ATOM   1937  HG  LEU   612      84.981  88.989  26.706  1.00  0.00           H
ATOM   1938  CD1 LEU   612      83.941  90.289  25.486  1.00  0.00           C
ATOM   1939 1HD1 LEU   612      84.691  90.229  24.666  1.00  0.00           H
ATOM   1940 2HD1 LEU   612      83.181  89.499  25.286  1.00  0.00           H
ATOM   1941 3HD1 LEU   612      83.491  91.289  25.376  1.00  0.00           H
ATOM   1942  CD2 LEU   612      86.041  90.819  26.766  1.00  0.00           C
ATOM   1943 1HD2 LEU   612      86.611  90.469  25.876  1.00  0.00           H
ATOM   1944 2HD2 LEU   612      85.731  91.889  26.716  1.00  0.00           H
ATOM   1945 3HD2 LEU   612      86.711  90.689  27.646  1.00  0.00           H
ATOM   1946  C   LEU   612      83.501  87.749  28.196  1.00  0.00           C
ATOM   1947  O   LEU   612      83.171  87.229  27.186  1.00  0.00           O
ATOM   1948  N   LEU   613      84.441  87.169  28.986  1.00  0.00           N
ATOM   1949  HN  LEU   613      84.691  87.619  29.846  1.00  0.00           H
ATOM   1950  CA  LEU   613      84.981  85.869  28.776  1.00  0.00           C
ATOM   1951  HA  LEU   613      85.541  85.849  27.846  1.00  0.00           H
ATOM   1952  CB  LEU   613      85.971  85.559  29.976  1.00  0.00           C
ATOM   1953  HB1 LEU   613      86.801  86.309  30.036  1.00  0.00           H
ATOM   1954  HB2 LEU   613      85.351  85.789  30.876  1.00  0.00           H
ATOM   1955  CG  LEU   613      86.591  84.149  30.076  1.00  0.00           C
ATOM   1956  HG  LEU   613      85.841  83.339  29.986  1.00  0.00           H
ATOM   1957  CD1 LEU   613      87.541  83.829  28.816  1.00  0.00           C
ATOM   1958 1HD1 LEU   613      86.851  83.689  27.956  1.00  0.00           H
ATOM   1959 2HD1 LEU   613      88.231  84.679  28.626  1.00  0.00           H
ATOM   1960 3HD1 LEU   613      88.111  82.889  28.976  1.00  0.00           H
ATOM   1961  CD2 LEU   613      87.311  84.069  31.446  1.00  0.00           C
ATOM   1962 1HD2 LEU   613      87.891  84.989  31.666  1.00  0.00           H
ATOM   1963 2HD2 LEU   613      86.481  83.869  32.156  1.00  0.00           H
ATOM   1964 3HD2 LEU   613      88.041  83.229  31.336  1.00  0.00           H
ATOM   1965  C   LEU   613      83.961  84.799  28.786  1.00  0.00           C
ATOM   1966  O   LEU   613      84.071  83.819  28.036  1.00  0.00           O
ATOM   1967  N   GLN   614      82.951  84.889  29.696  1.00  0.00           N
ATOM   1968  HN  GLN   614      83.021  85.659  30.326  1.00  0.00           H
ATOM   1969  CA  GLN   614      81.791  83.969  29.646  1.00  0.00           C
ATOM   1970  HA  GLN   614      82.191  82.969  29.736  1.00  0.00           H
ATOM   1971  CB  GLN   614      80.791  84.159  30.816  1.00  0.00           C
ATOM   1972  HB1 GLN   614      80.581  85.249  30.876  1.00  0.00           H
ATOM   1973  HB2 GLN   614      79.801  83.689  30.596  1.00  0.00           H
ATOM   1974  CG  GLN   614      81.311  83.739  32.146  1.00  0.00           C
ATOM   1975  HG1 GLN   614      80.461  83.739  32.866  1.00  0.00           H
ATOM   1976  HG2 GLN   614      81.621  82.679  32.096  1.00  0.00           H
ATOM   1977  CD  GLN   614      82.511  84.529  32.806  1.00  0.00           C
ATOM   1978  OE1 GLN   614      82.821  85.629  32.476  1.00  0.00           O
ATOM   1979  NE2 GLN   614      83.101  83.799  33.806  1.00  0.00           N
ATOM   1980 1HE2 GLN   614      82.861  82.839  33.966  1.00  0.00           H
ATOM   1981 2HE2 GLN   614      83.841  84.259  34.286  1.00  0.00           H
ATOM   1982  C   GLN   614      81.021  83.939  28.296  1.00  0.00           C
ATOM   1983  O   GLN   614      80.681  82.839  27.786  1.00  0.00           O
ATOM   1984  N   LEU   615      80.901  85.109  27.716  1.00  0.00           N
ATOM   1985  HN  LEU   615      81.321  85.839  28.246  1.00  0.00           H
ATOM   1986  CA  LEU   615      80.281  85.269  26.406  1.00  0.00           C
ATOM   1987  HA  LEU   615      79.301  84.829  26.466  1.00  0.00           H
ATOM   1988  CB  LEU   615      80.081  86.719  25.926  1.00  0.00           C
ATOM   1989  HB1 LEU   615      81.051  87.199  25.676  1.00  0.00           H
ATOM   1990  HB2 LEU   615      79.441  86.649  25.016  1.00  0.00           H
ATOM   1991  CG  LEU   615      79.301  87.599  26.896  1.00  0.00           C
ATOM   1992  HG  LEU   615      79.781  87.519  27.896  1.00  0.00           H
ATOM   1993  CD1 LEU   615      79.401  89.079  26.446  1.00  0.00           C
ATOM   1994 1HD1 LEU   615      78.741  89.339  25.596  1.00  0.00           H
ATOM   1995 2HD1 LEU   615      78.891  89.699  27.206  1.00  0.00           H
ATOM   1996 3HD1 LEU   615      80.441  89.459  26.336  1.00  0.00           H
ATOM   1997  CD2 LEU   615      77.841  87.149  27.086  1.00  0.00           C
ATOM   1998 1HD2 LEU   615      77.271  87.199  26.136  1.00  0.00           H
ATOM   1999 2HD2 LEU   615      77.961  86.119  27.466  1.00  0.00           H
ATOM   2000 3HD2 LEU   615      77.361  87.699  27.926  1.00  0.00           H
ATOM   2001  C   LEU   615      81.101  84.649  25.326  1.00  0.00           C
ATOM   2002  O   LEU   615      80.481  84.109  24.386  1.00  0.00           O
ATOM   2003  N   VAL   616      82.461  84.739  25.326  1.00  0.00           N
ATOM   2004  HN  VAL   616      82.981  85.269  25.996  1.00  0.00           H
ATOM   2005  CA  VAL   616      83.251  84.269  24.296  1.00  0.00           C
ATOM   2006  HA  VAL   616      82.831  84.589  23.356  1.00  0.00           H
ATOM   2007  CB  VAL   616      84.651  84.739  24.406  1.00  0.00           C
ATOM   2008  HB  VAL   616      85.011  84.509  25.436  1.00  0.00           H
ATOM   2009  CG1 VAL   616      85.561  84.139  23.396  1.00  0.00           C
ATOM   2010 1HG1 VAL   616      85.221  84.339  22.356  1.00  0.00           H
ATOM   2011 2HG1 VAL   616      86.501  84.709  23.506  1.00  0.00           H
ATOM   2012 3HG1 VAL   616      85.711  83.039  23.486  1.00  0.00           H
ATOM   2013  CG2 VAL   616      84.641  86.269  24.236  1.00  0.00           C
ATOM   2014 1HG2 VAL   616      85.691  86.589  24.096  1.00  0.00           H
ATOM   2015 2HG2 VAL   616      84.031  86.599  23.366  1.00  0.00           H
ATOM   2016 3HG2 VAL   616      84.091  86.749  25.076  1.00  0.00           H
ATOM   2017  C   VAL   616      83.161  82.739  24.346  1.00  0.00           C
ATOM   2018  O   VAL   616      83.301  82.119  23.326  1.00  0.00           O
ATOM   2019  N   GLN   617      82.861  82.139  25.556  1.00  0.00           N
ATOM   2020  HN  GLN   617      82.771  82.709  26.376  1.00  0.00           H
ATOM   2021  CA  GLN   617      82.761  80.709  25.656  1.00  0.00           C
ATOM   2022  HA  GLN   617      83.471  80.289  24.956  1.00  0.00           H
ATOM   2023  CB  GLN   617      83.241  80.249  27.096  1.00  0.00           C
ATOM   2024  HB1 GLN   617      82.671  80.779  27.886  1.00  0.00           H
ATOM   2025  HB2 GLN   617      83.071  79.169  27.276  1.00  0.00           H
ATOM   2026  CG  GLN   617      84.781  80.609  27.336  1.00  0.00           C
ATOM   2027  HG1 GLN   617      84.931  81.679  27.066  1.00  0.00           H
ATOM   2028  HG2 GLN   617      84.931  80.569  28.436  1.00  0.00           H
ATOM   2029  CD  GLN   617      85.701  79.639  26.636  1.00  0.00           C
ATOM   2030  OE1 GLN   617      85.381  78.509  26.236  1.00  0.00           O
ATOM   2031  NE2 GLN   617      87.001  80.049  26.626  1.00  0.00           N
ATOM   2032 1HE2 GLN   617      87.201  80.889  27.126  1.00  0.00           H
ATOM   2033 2HE2 GLN   617      87.691  79.489  26.156  1.00  0.00           H
ATOM   2034  C   GLN   617      81.371  80.129  25.526  1.00  0.00           C
ATOM   2035  O   GLN   617      81.231  78.979  25.276  1.00  0.00           O
ATOM   2036  N   VAL   618      80.301  80.939  25.576  1.00  0.00           N
ATOM   2037  HN  VAL   618      80.251  81.869  25.926  1.00  0.00           H
ATOM   2038  CA  VAL   618      78.951  80.409  25.266  1.00  0.00           C
ATOM   2039  HA  VAL   618      78.941  79.359  25.516  1.00  0.00           H
ATOM   2040  CB  VAL   618      77.801  80.899  26.036  1.00  0.00           C
ATOM   2041  HB  VAL   618      76.821  80.479  25.716  1.00  0.00           H
ATOM   2042  CG1 VAL   618      77.891  80.589  27.516  1.00  0.00           C
ATOM   2043 1HG1 VAL   618      76.921  80.729  28.046  1.00  0.00           H
ATOM   2044 2HG1 VAL   618      78.271  79.559  27.676  1.00  0.00           H
ATOM   2045 3HG1 VAL   618      78.561  81.369  27.956  1.00  0.00           H
ATOM   2046  CG2 VAL   618      77.701  82.459  25.926  1.00  0.00           C
ATOM   2047 1HG2 VAL   618      76.751  82.779  26.416  1.00  0.00           H
ATOM   2048 2HG2 VAL   618      78.491  83.029  26.446  1.00  0.00           H
ATOM   2049 3HG2 VAL   618      77.711  82.769  24.856  1.00  0.00           H
ATOM   2050  C   VAL   618      78.641  80.539  23.786  1.00  0.00           C
ATOM   2051  O   VAL   618      77.721  79.839  23.406  1.00  0.00           O
ATOM   2052  N   LEU   619      79.451  81.209  22.936  1.00  0.00           N
ATOM   2053  HN  LEU   619      80.091  81.879  23.296  1.00  0.00           H
ATOM   2054  CA  LEU   619      79.481  80.949  21.546  1.00  0.00           C
ATOM   2055  HA  LEU   619      78.581  81.299  21.066  1.00  0.00           H
ATOM   2056  CB  LEU   619      80.671  81.669  20.866  1.00  0.00           C
ATOM   2057  HB1 LEU   619      81.561  81.429  21.476  1.00  0.00           H
ATOM   2058  HB2 LEU   619      80.871  81.239  19.866  1.00  0.00           H
ATOM   2059  CG  LEU   619      80.601  83.219  20.756  1.00  0.00           C
ATOM   2060  HG  LEU   619      80.341  83.609  21.756  1.00  0.00           H
ATOM   2061  CD1 LEU   619      81.891  83.799  20.256  1.00  0.00           C
ATOM   2062 1HD1 LEU   619      82.771  83.419  20.826  1.00  0.00           H
ATOM   2063 2HD1 LEU   619      81.961  83.429  19.216  1.00  0.00           H
ATOM   2064 3HD1 LEU   619      82.001  84.899  20.186  1.00  0.00           H
ATOM   2065  CD2 LEU   619      79.481  83.589  19.816  1.00  0.00           C
ATOM   2066 1HD2 LEU   619      79.371  84.689  19.836  1.00  0.00           H
ATOM   2067 2HD2 LEU   619      79.851  83.199  18.846  1.00  0.00           H
ATOM   2068 3HD2 LEU   619      78.471  83.219  20.126  1.00  0.00           H
ATOM   2069  C   LEU   619      79.741  79.429  21.176  1.00  0.00           C
ATOM   2070  O   LEU   619      79.421  78.979  20.016  1.00  0.00           O
ATOM   2071  N   LYS   620      80.381  78.659  21.986  1.00  0.00           N
ATOM   2072  HN  LYS   620      80.751  79.099  22.796  1.00  0.00           H
ATOM   2073  CA  LYS   620      80.571  77.269  21.866  1.00  0.00           C
ATOM   2074  HA  LYS   620      81.261  77.209  21.046  1.00  0.00           H
ATOM   2075  CB  LYS   620      81.471  76.739  23.086  1.00  0.00           C
ATOM   2076  HB1 LYS   620      80.971  76.939  24.056  1.00  0.00           H
ATOM   2077  HB2 LYS   620      81.471  75.639  22.956  1.00  0.00           H
ATOM   2078  CG  LYS   620      82.921  77.199  23.016  1.00  0.00           C
ATOM   2079  HG1 LYS   620      83.141  76.729  22.036  1.00  0.00           H
ATOM   2080  HG2 LYS   620      83.011  78.309  23.056  1.00  0.00           H
ATOM   2081  CD  LYS   620      83.781  76.639  24.096  1.00  0.00           C
ATOM   2082  HD1 LYS   620      83.641  77.259  25.006  1.00  0.00           H
ATOM   2083  HD2 LYS   620      83.351  75.659  24.396  1.00  0.00           H
ATOM   2084  CE  LYS   620      85.321  76.589  23.636  1.00  0.00           C
ATOM   2085  HE1 LYS   620      85.521  75.979  22.736  1.00  0.00           H
ATOM   2086  HE2 LYS   620      85.581  77.629  23.356  1.00  0.00           H
ATOM   2087  NZ  LYS   620      86.171  76.219  24.756  1.00  0.00           N
ATOM   2088  HZ1 LYS   620      87.151  76.509  24.556  1.00  0.00           H
ATOM   2089  HZ2 LYS   620      85.851  76.589  25.686  1.00  0.00           H
ATOM   2090  HZ3 LYS   620      86.141  75.189  24.816  1.00  0.00           H
ATOM   2091  C   LYS   620      79.371  76.269  21.766  1.00  0.00           C
ATOM   2092  O   LYS   620      79.411  75.389  20.926  1.00  0.00           O
ATOM   2093  N   TYR   621      78.331  76.609  22.596  1.00  0.00           N
ATOM   2094  HN  TYR   621      78.501  77.389  23.186  1.00  0.00           H
ATOM   2095  CA  TYR   621      76.951  76.109  22.606  1.00  0.00           C
ATOM   2096  HA  TYR   621      76.911  75.039  22.786  1.00  0.00           H
ATOM   2097  CB  TYR   621      76.161  76.689  23.876  1.00  0.00           C
ATOM   2098  HB1 TYR   621      76.151  77.799  23.836  1.00  0.00           H
ATOM   2099  HB2 TYR   621      75.131  76.259  23.846  1.00  0.00           H
ATOM   2100  CG  TYR   621      76.791  76.219  25.216  1.00  0.00           C
ATOM   2101  CD1 TYR   621      77.521  75.049  25.436  1.00  0.00           C
ATOM   2102  HD1 TYR   621      77.801  74.429  24.596  1.00  0.00           H
ATOM   2103  CE1 TYR   621      77.871  74.659  26.756  1.00  0.00           C
ATOM   2104  HE1 TYR   621      78.491  73.779  26.796  1.00  0.00           H
ATOM   2105  CZ  TYR   621      77.571  75.489  27.886  1.00  0.00           C
ATOM   2106  OH  TYR   621      78.071  75.099  29.156  1.00  0.00           O
ATOM   2107  HH  TYR   621      78.351  74.179  29.156  1.00  0.00           H
ATOM   2108  CD2 TYR   621      76.411  76.989  26.366  1.00  0.00           C
ATOM   2109  HD2 TYR   621      75.721  77.809  26.226  1.00  0.00           H
ATOM   2110  CE2 TYR   621      76.781  76.649  27.626  1.00  0.00           C
ATOM   2111  HE2 TYR   621      76.401  77.219  28.456  1.00  0.00           H
ATOM   2112  C   TYR   621      76.201  76.269  21.276  1.00  0.00           C
ATOM   2113  O   TYR   621      75.411  75.399  20.996  1.00  0.00           O
ATOM   2114  N   GLU   622      76.481  77.359  20.506  1.00  0.00           N
ATOM   2115  HN  GLU   622      77.361  77.809  20.656  1.00  0.00           H
ATOM   2116  CA  GLU   622      75.631  77.819  19.376  1.00  0.00           C
ATOM   2117  HA  GLU   622      74.631  77.839  19.776  1.00  0.00           H
ATOM   2118  CB  GLU   622      76.061  79.289  19.106  1.00  0.00           C
ATOM   2119  HB1 GLU   622      76.071  79.839  20.076  1.00  0.00           H
ATOM   2120  HB2 GLU   622      77.151  79.339  18.886  1.00  0.00           H
ATOM   2121  CG  GLU   622      75.441  80.189  17.966  1.00  0.00           C
ATOM   2122  HG1 GLU   622      75.781  81.239  18.026  1.00  0.00           H
ATOM   2123  HG2 GLU   622      75.721  79.879  16.946  1.00  0.00           H
ATOM   2124  CD  GLU   622      73.951  80.089  17.986  1.00  0.00           C
ATOM   2125  OE1 GLU   622      73.251  80.359  19.036  1.00  0.00           O
ATOM   2126  OE2 GLU   622      73.431  79.799  16.866  1.00  0.00           O
ATOM   2127  C   GLU   622      75.561  76.939  18.136  1.00  0.00           C
ATOM   2128  O   GLU   622      76.621  76.409  17.666  1.00  0.00           O
ATOM   2129  N   SER   623      74.391  76.789  17.456  1.00  0.00           N
ATOM   2130  HN  SER   623      73.571  77.279  17.756  1.00  0.00           H
ATOM   2131  CA  SER   623      74.271  75.969  16.326  1.00  0.00           C
ATOM   2132  HA  SER   623      74.731  74.999  16.436  1.00  0.00           H
ATOM   2133  CB  SER   623      72.761  75.799  16.006  1.00  0.00           C
ATOM   2134  HB1 SER   623      72.181  76.749  16.016  1.00  0.00           H
ATOM   2135  HB2 SER   623      72.621  75.349  14.996  1.00  0.00           H
ATOM   2136  OG  SER   623      72.161  74.819  16.866  1.00  0.00           O
ATOM   2137  HG1 SER   623      72.191  75.119  17.776  1.00  0.00           H
ATOM   2138  C   SER   623      74.901  76.679  15.116  1.00  0.00           C
ATOM   2139  O   SER   623      75.591  76.089  14.316  1.00  0.00           O
ATOM   2140  N   TYR   624      74.661  78.029  14.936  1.00  0.00           N
ATOM   2141  HN  TYR   624      74.221  78.579  15.646  1.00  0.00           H
ATOM   2142  CA  TYR   624      74.871  78.739  13.616  1.00  0.00           C
ATOM   2143  HA  TYR   624      75.311  78.059  12.896  1.00  0.00           H
ATOM   2144  CB  TYR   624      73.661  79.479  12.896  1.00  0.00           C
ATOM   2145  HB1 TYR   624      73.111  80.129  13.616  1.00  0.00           H
ATOM   2146  HB2 TYR   624      73.971  80.139  12.066  1.00  0.00           H
ATOM   2147  CG  TYR   624      72.611  78.509  12.526  1.00  0.00           C
ATOM   2148  CD1 TYR   624      71.571  78.219  13.476  1.00  0.00           C
ATOM   2149  HD1 TYR   624      71.691  78.769  14.396  1.00  0.00           H
ATOM   2150  CE1 TYR   624      70.691  77.239  13.146  1.00  0.00           C
ATOM   2151  HE1 TYR   624      69.881  77.009  13.826  1.00  0.00           H
ATOM   2152  CZ  TYR   624      70.591  76.729  11.866  1.00  0.00           C
ATOM   2153  OH  TYR   624      69.601  75.689  11.656  1.00  0.00           O
ATOM   2154  HH  TYR   624      69.211  75.399  12.476  1.00  0.00           H
ATOM   2155  CD2 TYR   624      72.561  77.959  11.206  1.00  0.00           C
ATOM   2156  HD2 TYR   624      73.301  78.259  10.476  1.00  0.00           H
ATOM   2157  CE2 TYR   624      71.531  77.089  10.946  1.00  0.00           C
ATOM   2158  HE2 TYR   624      71.511  76.589   9.986  1.00  0.00           H
ATOM   2159  C   TYR   624      75.941  79.799  13.626  1.00  0.00           C
ATOM   2160  O   TYR   624      76.181  80.499  14.596  1.00  0.00           O
ATOM   2161  N   LEU   625      76.711  79.969  12.576  1.00  0.00           N
ATOM   2162  HN  LEU   625      76.591  79.539  11.676  1.00  0.00           H
ATOM   2163  CA  LEU   625      77.701  81.069  12.456  1.00  0.00           C
ATOM   2164  HA  LEU   625      78.521  80.969  13.166  1.00  0.00           H
ATOM   2165  CB  LEU   625      78.491  80.909  11.146  1.00  0.00           C
ATOM   2166  HB1 LEU   625      77.701  80.879  10.366  1.00  0.00           H
ATOM   2167  HB2 LEU   625      79.021  81.869  10.956  1.00  0.00           H
ATOM   2168  CG  LEU   625      79.431  79.659  11.116  1.00  0.00           C
ATOM   2169  HG  LEU   625      78.971  78.689  11.386  1.00  0.00           H
ATOM   2170  CD1 LEU   625      79.941  79.529   9.686  1.00  0.00           C
ATOM   2171 1HD1 LEU   625      79.181  79.159   8.956  1.00  0.00           H
ATOM   2172 2HD1 LEU   625      80.251  80.499   9.236  1.00  0.00           H
ATOM   2173 3HD1 LEU   625      80.801  78.839   9.586  1.00  0.00           H
ATOM   2174  CD2 LEU   625      80.711  79.669  11.946  1.00  0.00           C
ATOM   2175 1HD2 LEU   625      80.561  79.989  12.996  1.00  0.00           H
ATOM   2176 2HD2 LEU   625      81.121  78.639  11.856  1.00  0.00           H
ATOM   2177 3HD2 LEU   625      81.401  80.399  11.456  1.00  0.00           H
ATOM   2178  C   LEU   625      77.091  82.449  12.596  1.00  0.00           C
ATOM   2179  O   LEU   625      77.511  83.379  13.276  1.00  0.00           O
ATOM   2180  N   ASP   626      75.891  82.509  12.066  1.00  0.00           N
ATOM   2181  HN  ASP   626      75.581  81.779  11.456  1.00  0.00           H
ATOM   2182  CA  ASP   626      75.111  83.759  12.226  1.00  0.00           C
ATOM   2183  HA  ASP   626      75.801  84.569  12.386  1.00  0.00           H
ATOM   2184  CB  ASP   626      74.401  84.139  10.866  1.00  0.00           C
ATOM   2185  HB1 ASP   626      75.121  84.059  10.026  1.00  0.00           H
ATOM   2186  HB2 ASP   626      73.631  83.369  10.656  1.00  0.00           H
ATOM   2187  CG  ASP   626      73.801  85.549  10.916  1.00  0.00           C
ATOM   2188  OD1 ASP   626      74.381  86.389  11.646  1.00  0.00           O
ATOM   2189  OD2 ASP   626      72.901  85.799  10.066  1.00  0.00           O
ATOM   2190  C   ASP   626      74.231  83.829  13.506  1.00  0.00           C
ATOM   2191  O   ASP   626      73.311  83.009  13.676  1.00  0.00           O
ATOM   2192  N   CYS   627      74.491  84.769  14.496  1.00  0.00           N
ATOM   2193  HN  CYS   627      75.261  85.379  14.636  1.00  0.00           H
ATOM   2194  CA  CYS   627      73.651  84.699  15.696  1.00  0.00           C
ATOM   2195  HA  CYS   627      72.641  84.569  15.326  1.00  0.00           H
ATOM   2196  CB  CYS   627      74.291  83.609  16.676  1.00  0.00           C
ATOM   2197  HB1 CYS   627      73.491  83.139  17.286  1.00  0.00           H
ATOM   2198  HB2 CYS   627      74.531  82.789  15.956  1.00  0.00           H
ATOM   2199  SG  CYS   627      75.841  83.959  17.586  1.00  0.00           S
ATOM   2200  HG1 CYS   627      75.541  82.979  18.426  1.00  0.00           H
ATOM   2201  C   CYS   627      73.741  86.039  16.376  1.00  0.00           C
ATOM   2202  O   CYS   627      74.641  86.859  16.166  1.00  0.00           O
ATOM   2203  N   GLU   628      72.841  86.369  17.336  1.00  0.00           N
ATOM   2204  HN  GLU   628      72.141  85.739  17.656  1.00  0.00           H
ATOM   2205  CA  GLU   628      72.811  87.659  18.006  1.00  0.00           C
ATOM   2206  HA  GLU   628      72.811  88.509  17.346  1.00  0.00           H
ATOM   2207  CB  GLU   628      71.431  87.759  18.736  1.00  0.00           C
ATOM   2208  HB1 GLU   628      71.161  86.899  19.396  1.00  0.00           H
ATOM   2209  HB2 GLU   628      71.471  88.579  19.476  1.00  0.00           H
ATOM   2210  CG  GLU   628      70.141  88.009  17.876  1.00  0.00           C
ATOM   2211  HG1 GLU   628      69.931  87.079  17.296  1.00  0.00           H
ATOM   2212  HG2 GLU   628      69.331  88.099  18.626  1.00  0.00           H
ATOM   2213  CD  GLU   628      70.321  89.079  16.896  1.00  0.00           C
ATOM   2214  OE1 GLU   628      70.651  90.179  17.356  1.00  0.00           O
ATOM   2215  OE2 GLU   628      70.281  88.909  15.626  1.00  0.00           O
ATOM   2216  C   GLU   628      73.841  87.929  19.016  1.00  0.00           C
ATOM   2217  O   GLU   628      74.251  89.029  19.196  1.00  0.00           O
ATOM   2218  N   LEU   629      74.281  86.869  19.706  1.00  0.00           N
ATOM   2219  HN  LEU   629      73.801  85.989  19.746  1.00  0.00           H
ATOM   2220  CA  LEU   629      75.471  87.049  20.566  1.00  0.00           C
ATOM   2221  HA  LEU   629      75.251  87.799  21.306  1.00  0.00           H
ATOM   2222  CB  LEU   629      75.711  85.599  21.216  1.00  0.00           C
ATOM   2223  HB1 LEU   629      74.851  85.189  21.786  1.00  0.00           H
ATOM   2224  HB2 LEU   629      75.971  84.919  20.376  1.00  0.00           H
ATOM   2225  CG  LEU   629      76.961  85.659  22.146  1.00  0.00           C
ATOM   2226  HG  LEU   629      77.821  85.769  21.456  1.00  0.00           H
ATOM   2227  CD1 LEU   629      76.941  86.759  23.196  1.00  0.00           C
ATOM   2228 1HD1 LEU   629      76.241  86.499  24.026  1.00  0.00           H
ATOM   2229 2HD1 LEU   629      77.951  86.919  23.606  1.00  0.00           H
ATOM   2230 3HD1 LEU   629      76.541  87.679  22.716  1.00  0.00           H
ATOM   2231  CD2 LEU   629      77.261  84.279  22.746  1.00  0.00           C
ATOM   2232 1HD2 LEU   629      77.091  83.429  22.046  1.00  0.00           H
ATOM   2233 2HD2 LEU   629      78.271  84.079  23.166  1.00  0.00           H
ATOM   2234 3HD2 LEU   629      76.551  84.089  23.566  1.00  0.00           H
ATOM   2235  C   LEU   629      76.781  87.559  19.856  1.00  0.00           C
ATOM   2236  O   LEU   629      77.431  88.549  20.266  1.00  0.00           O
ATOM   2237  N   THR   630      77.041  86.909  18.736  1.00  0.00           N
ATOM   2238  HN  THR   630      76.441  86.149  18.526  1.00  0.00           H
ATOM   2239  CA  THR   630      78.161  87.189  17.846  1.00  0.00           C
ATOM   2240  HA  THR   630      79.061  87.259  18.426  1.00  0.00           H
ATOM   2241  CB  THR   630      78.301  86.299  16.606  1.00  0.00           C
ATOM   2242  HB  THR   630      77.321  85.939  16.226  1.00  0.00           H
ATOM   2243  OG1 THR   630      78.961  85.149  17.006  1.00  0.00           O
ATOM   2244  HG1 THR   630      79.721  85.439  17.526  1.00  0.00           H
ATOM   2245  CG2 THR   630      79.041  86.779  15.316  1.00  0.00           C
ATOM   2246 1HG2 THR   630      79.141  86.009  14.516  1.00  0.00           H
ATOM   2247 2HG2 THR   630      78.571  87.609  14.756  1.00  0.00           H
ATOM   2248 3HG2 THR   630      80.081  87.039  15.596  1.00  0.00           H
ATOM   2249  C   THR   630      77.981  88.629  17.336  1.00  0.00           C
ATOM   2250  O   THR   630      78.911  89.429  17.456  1.00  0.00           O
ATOM   2251  N   LYS   631      76.811  88.989  16.806  1.00  0.00           N
ATOM   2252  HN  LYS   631      76.061  88.379  16.566  1.00  0.00           H
ATOM   2253  CA  LYS   631      76.531  90.409  16.426  1.00  0.00           C
ATOM   2254  HA  LYS   631      77.171  90.559  15.566  1.00  0.00           H
ATOM   2255  CB  LYS   631      75.191  90.629  15.836  1.00  0.00           C
ATOM   2256  HB1 LYS   631      75.221  90.049  14.896  1.00  0.00           H
ATOM   2257  HB2 LYS   631      74.331  90.289  16.456  1.00  0.00           H
ATOM   2258  CG  LYS   631      74.921  92.069  15.526  1.00  0.00           C
ATOM   2259  HG1 LYS   631      74.831  92.699  16.446  1.00  0.00           H
ATOM   2260  HG2 LYS   631      75.721  92.549  14.936  1.00  0.00           H
ATOM   2261  CD  LYS   631      73.621  92.179  14.696  1.00  0.00           C
ATOM   2262  HD1 LYS   631      73.711  91.589  13.766  1.00  0.00           H
ATOM   2263  HD2 LYS   631      72.751  91.779  15.266  1.00  0.00           H
ATOM   2264  CE  LYS   631      73.311  93.579  14.226  1.00  0.00           C
ATOM   2265  HE1 LYS   631      74.071  94.089  13.596  1.00  0.00           H
ATOM   2266  HE2 LYS   631      72.451  93.599  13.526  1.00  0.00           H
ATOM   2267  NZ  LYS   631      73.111  94.339  15.476  1.00  0.00           N
ATOM   2268  HZ1 LYS   631      72.871  95.329  15.316  1.00  0.00           H
ATOM   2269  HZ2 LYS   631      72.521  93.889  16.206  1.00  0.00           H
ATOM   2270  HZ3 LYS   631      74.071  94.359  15.876  1.00  0.00           H
ATOM   2271  C   LYS   631      76.791  91.429  17.566  1.00  0.00           C
ATOM   2272  O   LYS   631      77.441  92.389  17.416  1.00  0.00           O
ATOM   2273  N   PHE   632      76.231  91.069  18.746  1.00  0.00           N
ATOM   2274  HN  PHE   632      75.781  90.189  18.726  1.00  0.00           H
ATOM   2275  CA  PHE   632      76.421  91.969  19.876  1.00  0.00           C
ATOM   2276  HA  PHE   632      76.071  92.969  19.646  1.00  0.00           H
ATOM   2277  CB  PHE   632      75.691  91.409  21.116  1.00  0.00           C
ATOM   2278  HB1 PHE   632      74.611  91.179  21.036  1.00  0.00           H
ATOM   2279  HB2 PHE   632      76.091  90.389  21.326  1.00  0.00           H
ATOM   2280  CG  PHE   632      75.851  92.239  22.326  1.00  0.00           C
ATOM   2281  CD1 PHE   632      74.971  93.299  22.516  1.00  0.00           C
ATOM   2282  HD1 PHE   632      74.181  93.589  21.836  1.00  0.00           H
ATOM   2283  CE1 PHE   632      75.031  94.129  23.636  1.00  0.00           C
ATOM   2284  HE1 PHE   632      74.361  94.959  23.786  1.00  0.00           H
ATOM   2285  CZ  PHE   632      75.931  93.759  24.716  1.00  0.00           C
ATOM   2286  HZ  PHE   632      76.031  94.469  25.526  1.00  0.00           H
ATOM   2287  CD2 PHE   632      76.681  91.869  23.406  1.00  0.00           C
ATOM   2288  HD2 PHE   632      77.431  91.129  23.176  1.00  0.00           H
ATOM   2289  CE2 PHE   632      76.731  92.669  24.576  1.00  0.00           C
ATOM   2290  HE2 PHE   632      77.481  92.549  25.356  1.00  0.00           H
ATOM   2291  C   PHE   632      77.871  92.239  20.286  1.00  0.00           C
ATOM   2292  O   PHE   632      78.271  93.409  20.386  1.00  0.00           O
ATOM   2293  N   LEU   633      78.681  91.209  20.396  1.00  0.00           N
ATOM   2294  HN  LEU   633      78.381  90.259  20.376  1.00  0.00           H
ATOM   2295  CA  LEU   633      80.141  91.169  20.746  1.00  0.00           C
ATOM   2296  HA  LEU   633      80.181  91.569  21.746  1.00  0.00           H
ATOM   2297  CB  LEU   633      80.791  89.789  20.776  1.00  0.00           C
ATOM   2298  HB1 LEU   633      80.511  89.149  19.916  1.00  0.00           H
ATOM   2299  HB2 LEU   633      81.901  89.829  20.726  1.00  0.00           H
ATOM   2300  CG  LEU   633      80.231  88.959  21.926  1.00  0.00           C
ATOM   2301  HG  LEU   633      79.131  89.059  21.986  1.00  0.00           H
ATOM   2302  CD1 LEU   633      80.601  87.379  21.736  1.00  0.00           C
ATOM   2303 1HD1 LEU   633      80.211  86.769  22.586  1.00  0.00           H
ATOM   2304 2HD1 LEU   633      80.151  86.899  20.836  1.00  0.00           H
ATOM   2305 3HD1 LEU   633      81.691  87.199  21.796  1.00  0.00           H
ATOM   2306  CD2 LEU   633      80.821  89.399  23.236  1.00  0.00           C
ATOM   2307 1HD2 LEU   633      80.501  90.439  23.476  1.00  0.00           H
ATOM   2308 2HD2 LEU   633      80.411  88.859  24.116  1.00  0.00           H
ATOM   2309 3HD2 LEU   633      81.931  89.409  23.256  1.00  0.00           H
ATOM   2310  C   LEU   633      80.901  92.009  19.766  1.00  0.00           C
ATOM   2311  O   LEU   633      81.801  92.779  20.136  1.00  0.00           O
ATOM   2312  N   LEU   634      80.491  91.839  18.456  1.00  0.00           N
ATOM   2313  HN  LEU   634      79.731  91.249  18.206  1.00  0.00           H
ATOM   2314  CA  LEU   634      81.101  92.589  17.336  1.00  0.00           C
ATOM   2315  HA  LEU   634      82.181  92.559  17.386  1.00  0.00           H
ATOM   2316  CB  LEU   634      80.681  92.099  15.906  1.00  0.00           C
ATOM   2317  HB1 LEU   634      79.601  91.879  15.786  1.00  0.00           H
ATOM   2318  HB2 LEU   634      80.951  92.829  15.116  1.00  0.00           H
ATOM   2319  CG  LEU   634      81.601  90.849  15.506  1.00  0.00           C
ATOM   2320  HG  LEU   634      81.561  90.109  16.326  1.00  0.00           H
ATOM   2321  CD1 LEU   634      80.971  90.239  14.246  1.00  0.00           C
ATOM   2322 1HD1 LEU   634      81.301  90.879  13.396  1.00  0.00           H
ATOM   2323 2HD1 LEU   634      81.371  89.229  14.046  1.00  0.00           H
ATOM   2324 3HD1 LEU   634      79.861  90.119  14.286  1.00  0.00           H
ATOM   2325  CD2 LEU   634      83.051  91.119  15.246  1.00  0.00           C
ATOM   2326 1HD2 LEU   634      83.011  92.049  14.646  1.00  0.00           H
ATOM   2327 2HD2 LEU   634      83.651  91.379  16.156  1.00  0.00           H
ATOM   2328 3HD2 LEU   634      83.681  90.389  14.696  1.00  0.00           H
ATOM   2329  C   LEU   634      80.731  94.059  17.436  1.00  0.00           C
ATOM   2330  O   LEU   634      81.571  94.909  17.306  1.00  0.00           O
ATOM   2331  N   ASP   635      79.431  94.369  17.656  1.00  0.00           N
ATOM   2332  HN  ASP   635      78.711  93.739  17.906  1.00  0.00           H
ATOM   2333  CA  ASP   635      78.961  95.739  17.806  1.00  0.00           C
ATOM   2334  HA  ASP   635      79.261  96.259  16.906  1.00  0.00           H
ATOM   2335  CB  ASP   635      77.411  95.779  17.836  1.00  0.00           C
ATOM   2336  HB1 ASP   635      76.981  95.229  18.706  1.00  0.00           H
ATOM   2337  HB2 ASP   635      77.101  96.829  18.006  1.00  0.00           H
ATOM   2338  CG  ASP   635      76.611  95.309  16.606  1.00  0.00           C
ATOM   2339  OD1 ASP   635      77.111  95.459  15.466  1.00  0.00           O
ATOM   2340  OD2 ASP   635      75.361  95.149  16.666  1.00  0.00           O
ATOM   2341  C   ASP   635      79.551  96.559  18.886  1.00  0.00           C
ATOM   2342  O   ASP   635      79.921  97.699  18.696  1.00  0.00           O
ATOM   2343  N   ARG   636      79.651  95.949  20.096  1.00  0.00           N
ATOM   2344  HN  ARG   636      79.391  94.979  20.146  1.00  0.00           H
ATOM   2345  CA  ARG   636      80.391  96.369  21.286  1.00  0.00           C
ATOM   2346  HA  ARG   636      80.061  97.379  21.496  1.00  0.00           H
ATOM   2347  CB  ARG   636      79.971  95.449  22.526  1.00  0.00           C
ATOM   2348  HB1 ARG   636      79.771  94.399  22.206  1.00  0.00           H
ATOM   2349  HB2 ARG   636      80.711  95.409  23.356  1.00  0.00           H
ATOM   2350  CG  ARG   636      78.601  95.899  23.136  1.00  0.00           C
ATOM   2351  HG1 ARG   636      77.821  95.929  22.346  1.00  0.00           H
ATOM   2352  HG2 ARG   636      78.311  95.149  23.896  1.00  0.00           H
ATOM   2353  CD  ARG   636      78.571  97.269  23.796  1.00  0.00           C
ATOM   2354  HD1 ARG   636      79.451  97.329  24.476  1.00  0.00           H
ATOM   2355  HD2 ARG   636      78.751  98.059  23.026  1.00  0.00           H
ATOM   2356  NE  ARG   636      77.171  97.419  24.396  1.00  0.00           N
ATOM   2357  HE  ARG   636      76.351  97.229  23.856  1.00  0.00           H
ATOM   2358  CZ  ARG   636      76.971  97.789  25.626  1.00  0.00           C
ATOM   2359  NH1 ARG   636      75.691  97.719  26.086  1.00  0.00           N
ATOM   2360 1HH1 ARG   636      74.941  97.619  25.426  1.00  0.00           H
ATOM   2361 2HH1 ARG   636      75.621  97.909  27.066  1.00  0.00           H
ATOM   2362  NH2 ARG   636      77.891  98.269  26.496  1.00  0.00           N
ATOM   2363 1HH2 ARG   636      78.841  98.439  26.226  1.00  0.00           H
ATOM   2364 2HH2 ARG   636      77.601  98.609  27.396  1.00  0.00           H
ATOM   2365  C   ARG   636      81.921  96.469  21.186  1.00  0.00           C
ATOM   2366  O   ARG   636      82.621  97.409  21.656  1.00  0.00           O
ATOM   2367  N   ALA   637      82.531  95.459  20.506  1.00  0.00           N
ATOM   2368  HN  ALA   637      82.061  94.639  20.186  1.00  0.00           H
ATOM   2369  CA  ALA   637      83.941  95.459  20.106  1.00  0.00           C
ATOM   2370  HA  ALA   637      84.561  95.599  20.976  1.00  0.00           H
ATOM   2371  CB  ALA   637      84.281  94.139  19.566  1.00  0.00           C
ATOM   2372  HB1 ALA   637      83.741  93.999  18.606  1.00  0.00           H
ATOM   2373  HB2 ALA   637      85.291  93.929  19.146  1.00  0.00           H
ATOM   2374  HB3 ALA   637      84.051  93.329  20.296  1.00  0.00           H
ATOM   2375  C   ALA   637      84.481  96.549  19.236  1.00  0.00           C
ATOM   2376  O   ALA   637      85.441  97.179  19.476  1.00  0.00           O
ATOM   2377  N   LEU   638      83.871  96.799  18.026  1.00  0.00           N
ATOM   2378  HN  LEU   638      83.101  96.199  17.856  1.00  0.00           H
ATOM   2379  CA  LEU   638      84.031  98.029  17.146  1.00  0.00           C
ATOM   2380  HA  LEU   638      85.101  98.029  16.996  1.00  0.00           H
ATOM   2381  CB  LEU   638      83.281  97.869  15.806  1.00  0.00           C
ATOM   2382  HB1 LEU   638      82.211  98.059  16.056  1.00  0.00           H
ATOM   2383  HB2 LEU   638      83.561  98.649  15.066  1.00  0.00           H
ATOM   2384  CG  LEU   638      83.391  96.499  15.106  1.00  0.00           C
ATOM   2385  HG  LEU   638      83.291  95.689  15.856  1.00  0.00           H
ATOM   2386  CD1 LEU   638      82.351  96.279  14.026  1.00  0.00           C
ATOM   2387 1HD1 LEU   638      82.291  95.229  13.656  1.00  0.00           H
ATOM   2388 2HD1 LEU   638      81.341  96.469  14.446  1.00  0.00           H
ATOM   2389 3HD1 LEU   638      82.421  96.969  13.156  1.00  0.00           H
ATOM   2390  CD2 LEU   638      84.821  96.239  14.586  1.00  0.00           C
ATOM   2391 1HD2 LEU   638      85.101  97.059  13.906  1.00  0.00           H
ATOM   2392 2HD2 LEU   638      85.641  96.229  15.346  1.00  0.00           H
ATOM   2393 3HD2 LEU   638      84.951  95.339  13.956  1.00  0.00           H
ATOM   2394  C   LEU   638      83.721  99.269  18.016  1.00  0.00           C
ATOM   2395  O   LEU   638      84.331 100.299  17.756  1.00  0.00           O
ATOM   2396  N   ALA   639      82.781  99.259  18.996  1.00  0.00           N
ATOM   2397  HN  ALA   639      82.231  98.449  19.166  1.00  0.00           H
ATOM   2398  CA  ALA   639      82.431 100.429  19.826  1.00  0.00           C
ATOM   2399  HA  ALA   639      82.191 101.279  19.206  1.00  0.00           H
ATOM   2400  CB  ALA   639      81.051 100.109  20.456  1.00  0.00           C
ATOM   2401  HB1 ALA   639      80.211  99.879  19.766  1.00  0.00           H
ATOM   2402  HB2 ALA   639      81.181  99.289  21.196  1.00  0.00           H
ATOM   2403  HB3 ALA   639      80.831 101.029  21.046  1.00  0.00           H
ATOM   2404  C   ALA   639      83.411 100.819  20.926  1.00  0.00           C
ATOM   2405  O   ALA   639      83.451 101.959  21.436  1.00  0.00           O
ATOM   2406  N   ASN   640      84.241  99.849  21.436  1.00  0.00           N
ATOM   2407  HN  ASN   640      84.071  98.879  21.316  1.00  0.00           H
ATOM   2408  CA  ASN   640      85.171 100.059  22.576  1.00  0.00           C
ATOM   2409  HA  ASN   640      85.341 101.129  22.606  1.00  0.00           H
ATOM   2410  CB  ASN   640      84.551  99.569  23.946  1.00  0.00           C
ATOM   2411  HB1 ASN   640      83.531  99.999  23.956  1.00  0.00           H
ATOM   2412  HB2 ASN   640      84.311  98.489  23.916  1.00  0.00           H
ATOM   2413  CG  ASN   640      85.411 100.019  25.116  1.00  0.00           C
ATOM   2414  OD1 ASN   640      86.561  99.619  25.336  1.00  0.00           O
ATOM   2415  ND2 ASN   640      84.691 100.779  25.996  1.00  0.00           N
ATOM   2416 1HD2 ASN   640      83.731 100.949  25.766  1.00  0.00           H
ATOM   2417 2HD2 ASN   640      85.061 101.119  26.866  1.00  0.00           H
ATOM   2418  C   ASN   640      86.481  99.389  22.236  1.00  0.00           C
ATOM   2419  O   ASN   640      86.521  98.159  22.056  1.00  0.00           O
ATOM   2420  N   ARG   641      87.651 100.149  22.246  1.00  0.00           N
ATOM   2421  HN  ARG   641      87.561 101.129  22.386  1.00  0.00           H
ATOM   2422  CA  ARG   641      88.951  99.529  21.956  1.00  0.00           C
ATOM   2423  HA  ARG   641      88.821  98.839  21.136  1.00  0.00           H
ATOM   2424  CB  ARG   641      90.041 100.549  21.716  1.00  0.00           C
ATOM   2425  HB1 ARG   641      90.331 101.029  22.676  1.00  0.00           H
ATOM   2426  HB2 ARG   641      90.891 100.049  21.206  1.00  0.00           H
ATOM   2427  CG  ARG   641      89.511 101.539  20.656  1.00  0.00           C
ATOM   2428  HG1 ARG   641      89.191 100.979  19.756  1.00  0.00           H
ATOM   2429  HG2 ARG   641      88.711 102.179  21.106  1.00  0.00           H
ATOM   2430  CD  ARG   641      90.541 102.549  20.306  1.00  0.00           C
ATOM   2431  HD1 ARG   641      90.891 103.229  21.116  1.00  0.00           H
ATOM   2432  HD2 ARG   641      91.481 101.999  20.076  1.00  0.00           H
ATOM   2433  NE  ARG   641      90.131 103.269  19.076  1.00  0.00           N
ATOM   2434  HE  ARG   641      89.181 103.509  18.886  1.00  0.00           H
ATOM   2435  CZ  ARG   641      90.861 104.009  18.286  1.00  0.00           C
ATOM   2436  NH1 ARG   641      90.241 104.639  17.326  1.00  0.00           N
ATOM   2437 1HH1 ARG   641      89.241 104.649  17.296  1.00  0.00           H
ATOM   2438 2HH1 ARG   641      90.721 105.229  16.686  1.00  0.00           H
ATOM   2439  NH2 ARG   641      92.131 104.169  18.396  1.00  0.00           N
ATOM   2440 1HH2 ARG   641      92.651 103.749  19.146  1.00  0.00           H
ATOM   2441 2HH2 ARG   641      92.621 104.729  17.726  1.00  0.00           H
ATOM   2442  C   ARG   641      89.421  98.579  23.056  1.00  0.00           C
ATOM   2443  O   ARG   641      90.091  97.599  22.736  1.00  0.00           O
ATOM   2444  N   LYS   642      89.031  98.699  24.346  1.00  0.00           N
ATOM   2445  HN  LYS   642      88.361  99.369  24.666  1.00  0.00           H
ATOM   2446  CA  LYS   642      89.461  97.739  25.336  1.00  0.00           C
ATOM   2447  HA  LYS   642      90.501  97.509  25.196  1.00  0.00           H
ATOM   2448  CB  LYS   642      89.371  98.289  26.766  1.00  0.00           C
ATOM   2449  HB1 LYS   642      88.351  98.649  26.986  1.00  0.00           H
ATOM   2450  HB2 LYS   642      89.611  97.519  27.526  1.00  0.00           H
ATOM   2451  CG  LYS   642      90.341  99.439  26.906  1.00  0.00           C
ATOM   2452  HG1 LYS   642      91.361  99.089  26.626  1.00  0.00           H
ATOM   2453  HG2 LYS   642      89.941 100.289  26.306  1.00  0.00           H
ATOM   2454  CD  LYS   642      90.311 100.019  28.376  1.00  0.00           C
ATOM   2455  HD1 LYS   642      89.261 100.259  28.636  1.00  0.00           H
ATOM   2456  HD2 LYS   642      90.701  99.279  29.106  1.00  0.00           H
ATOM   2457  CE  LYS   642      91.141 101.259  28.516  1.00  0.00           C
ATOM   2458  HE1 LYS   642      92.171 101.089  28.146  1.00  0.00           H
ATOM   2459  HE2 LYS   642      90.581 102.029  27.936  1.00  0.00           H
ATOM   2460  NZ  LYS   642      91.391 101.609  29.956  1.00  0.00           N
ATOM   2461  HZ1 LYS   642      90.531 101.539  30.536  1.00  0.00           H
ATOM   2462  HZ2 LYS   642      92.101 100.889  30.166  1.00  0.00           H
ATOM   2463  HZ3 LYS   642      91.861 102.529  30.036  1.00  0.00           H
ATOM   2464  C   LYS   642      88.691  96.419  25.136  1.00  0.00           C
ATOM   2465  O   LYS   642      89.411  95.399  25.086  1.00  0.00           O
ATOM   2466  N   ILE   643      87.341  96.379  24.936  1.00  0.00           N
ATOM   2467  HN  ILE   643      86.981  97.299  25.046  1.00  0.00           H
ATOM   2468  CA  ILE   643      86.461  95.269  24.676  1.00  0.00           C
ATOM   2469  HA  ILE   643      86.391  94.529  25.456  1.00  0.00           H
ATOM   2470  CB  ILE   643      85.051  95.699  24.496  1.00  0.00           C
ATOM   2471  HB  ILE   643      84.911  96.339  23.596  1.00  0.00           H
ATOM   2472  CG2 ILE   643      84.181  94.439  24.346  1.00  0.00           C
ATOM   2473 1HG2 ILE   643      84.551  93.869  23.466  1.00  0.00           H
ATOM   2474 2HG2 ILE   643      84.371  93.809  25.236  1.00  0.00           H
ATOM   2475 3HG2 ILE   643      83.121  94.719  24.156  1.00  0.00           H
ATOM   2476  CG1 ILE   643      84.631  96.519  25.766  1.00  0.00           C
ATOM   2477 1HG1 ILE   643      84.851  95.929  26.686  1.00  0.00           H
ATOM   2478 2HG1 ILE   643      85.211  97.459  25.806  1.00  0.00           H
ATOM   2479  CD  ILE   643      83.171  96.899  25.846  1.00  0.00           C
ATOM   2480  HD1 ILE   643      82.641  96.739  24.886  1.00  0.00           H
ATOM   2481  HD2 ILE   643      82.791  96.279  26.676  1.00  0.00           H
ATOM   2482  HD3 ILE   643      83.011  97.939  26.216  1.00  0.00           H
ATOM   2483  C   ILE   643      86.981  94.599  23.436  1.00  0.00           C
ATOM   2484  O   ILE   643      87.111  93.359  23.456  1.00  0.00           O
ATOM   2485  N   GLY   644      87.371  95.309  22.376  1.00  0.00           N
ATOM   2486  HN  GLY   644      87.281  96.309  22.376  1.00  0.00           H
ATOM   2487  CA  GLY   644      87.901  94.709  21.166  1.00  0.00           C
ATOM   2488  HA1 GLY   644      87.201  93.959  20.846  1.00  0.00           H
ATOM   2489  HA2 GLY   644      88.011  95.519  20.466  1.00  0.00           H
ATOM   2490  C   GLY   644      89.281  93.999  21.276  1.00  0.00           C
ATOM   2491  O   GLY   644      89.451  92.939  20.766  1.00  0.00           O
ATOM   2492  N   HIS   645      90.211  94.619  22.006  1.00  0.00           N
ATOM   2493  HN  HIS   645      90.021  95.589  22.076  1.00  0.00           H
ATOM   2494  CA  HIS   645      91.561  94.119  22.426  1.00  0.00           C
ATOM   2495  HA  HIS   645      92.151  93.929  21.536  1.00  0.00           H
ATOM   2496  CB  HIS   645      92.321  95.189  23.306  1.00  0.00           C
ATOM   2497  HB1 HIS   645      92.431  96.109  22.696  1.00  0.00           H
ATOM   2498  HB2 HIS   645      91.681  95.479  24.176  1.00  0.00           H
ATOM   2499  ND1 HIS   645      94.691  94.569  23.016  1.00  0.00           N
ATOM   2500  CG  HIS   645      93.591  94.629  23.856  1.00  0.00           C
ATOM   2501  CE1 HIS   645      95.641  94.009  23.716  1.00  0.00           C
ATOM   2502  HE1 HIS   645      96.631  93.759  23.306  1.00  0.00           H
ATOM   2503  NE2 HIS   645      95.201  93.689  24.956  1.00  0.00           N
ATOM   2504  HE2 HIS   645      95.681  93.059  25.566  1.00  0.00           H
ATOM   2505  CD2 HIS   645      93.861  94.069  25.036  1.00  0.00           C
ATOM   2506  HD2 HIS   645      93.161  94.059  25.866  1.00  0.00           H
ATOM   2507  C   HIS   645      91.351  92.709  23.126  1.00  0.00           C
ATOM   2508  O   HIS   645      91.901  91.689  22.796  1.00  0.00           O
ATOM   2509  N   PHE   646      90.651  92.719  24.256  1.00  0.00           N
ATOM   2510  HN  PHE   646      90.141  93.529  24.546  1.00  0.00           H
ATOM   2511  CA  PHE   646      90.361  91.529  25.046  1.00  0.00           C
ATOM   2512  HA  PHE   646      91.341  91.109  25.196  1.00  0.00           H
ATOM   2513  CB  PHE   646      89.731  91.779  26.396  1.00  0.00           C
ATOM   2514  HB1 PHE   646      88.811  92.409  26.426  1.00  0.00           H
ATOM   2515  HB2 PHE   646      89.391  90.769  26.726  1.00  0.00           H
ATOM   2516  CG  PHE   646      90.791  92.189  27.366  1.00  0.00           C
ATOM   2517  CD1 PHE   646      91.061  93.499  27.626  1.00  0.00           C
ATOM   2518  HD1 PHE   646      90.441  94.229  27.126  1.00  0.00           H
ATOM   2519  CE1 PHE   646      92.071  93.849  28.576  1.00  0.00           C
ATOM   2520  HE1 PHE   646      92.131  94.889  28.846  1.00  0.00           H
ATOM   2521  CZ  PHE   646      92.711  92.819  29.296  1.00  0.00           C
ATOM   2522  HZ  PHE   646      93.501  93.129  29.966  1.00  0.00           H
ATOM   2523  CD2 PHE   646      91.611  91.189  27.976  1.00  0.00           C
ATOM   2524  HD2 PHE   646      91.551  90.139  27.776  1.00  0.00           H
ATOM   2525  CE2 PHE   646      92.571  91.469  28.966  1.00  0.00           C
ATOM   2526  HE2 PHE   646      92.991  90.669  29.566  1.00  0.00           H
ATOM   2527  C   PHE   646      89.611  90.469  24.286  1.00  0.00           C
ATOM   2528  O   PHE   646      90.081  89.299  24.246  1.00  0.00           O
ATOM   2529  N   LEU   647      88.591  90.849  23.436  1.00  0.00           N
ATOM   2530  HN  LEU   647      88.311  91.809  23.366  1.00  0.00           H
ATOM   2531  CA  LEU   647      87.901  89.939  22.606  1.00  0.00           C
ATOM   2532  HA  LEU   647      87.461  89.259  23.336  1.00  0.00           H
ATOM   2533  CB  LEU   647      86.721  90.719  21.896  1.00  0.00           C
ATOM   2534  HB1 LEU   647      86.091  91.179  22.686  1.00  0.00           H
ATOM   2535  HB2 LEU   647      87.101  91.539  21.246  1.00  0.00           H
ATOM   2536  CG  LEU   647      85.751  89.799  21.116  1.00  0.00           C
ATOM   2537  HG  LEU   647      86.481  89.379  20.396  1.00  0.00           H
ATOM   2538  CD1 LEU   647      85.101  88.779  22.046  1.00  0.00           C
ATOM   2539 1HD1 LEU   647      85.811  88.019  22.436  1.00  0.00           H
ATOM   2540 2HD1 LEU   647      84.511  89.319  22.816  1.00  0.00           H
ATOM   2541 3HD1 LEU   647      84.461  88.179  21.356  1.00  0.00           H
ATOM   2542  CD2 LEU   647      84.701  90.659  20.406  1.00  0.00           C
ATOM   2543 1HD2 LEU   647      83.921  90.179  19.786  1.00  0.00           H
ATOM   2544 2HD2 LEU   647      84.281  91.249  21.256  1.00  0.00           H
ATOM   2545 3HD2 LEU   647      85.161  91.309  19.626  1.00  0.00           H
ATOM   2546  C   LEU   647      88.811  89.249  21.556  1.00  0.00           C
ATOM   2547  O   LEU   647      88.811  88.019  21.336  1.00  0.00           O
ATOM   2548  N   PHE   648      89.691  89.999  20.906  1.00  0.00           N
ATOM   2549  HN  PHE   648      89.771  90.969  21.116  1.00  0.00           H
ATOM   2550  CA  PHE   648      90.731  89.449  20.086  1.00  0.00           C
ATOM   2551  HA  PHE   648      90.341  88.939  19.226  1.00  0.00           H
ATOM   2552  CB  PHE   648      91.571  90.619  19.606  1.00  0.00           C
ATOM   2553  HB1 PHE   648      90.981  91.369  19.046  1.00  0.00           H
ATOM   2554  HB2 PHE   648      91.931  91.149  20.506  1.00  0.00           H
ATOM   2555  CG  PHE   648      92.731  90.179  18.676  1.00  0.00           C
ATOM   2556  CD1 PHE   648      92.561  90.009  17.266  1.00  0.00           C
ATOM   2557  HD1 PHE   648      91.561  90.149  16.886  1.00  0.00           H
ATOM   2558  CE1 PHE   648      93.531  89.659  16.446  1.00  0.00           C
ATOM   2559  HE1 PHE   648      93.431  89.549  15.376  1.00  0.00           H
ATOM   2560  CZ  PHE   648      94.791  89.539  16.916  1.00  0.00           C
ATOM   2561  HZ  PHE   648      95.561  89.209  16.246  1.00  0.00           H
ATOM   2562  CD2 PHE   648      94.001  89.929  19.206  1.00  0.00           C
ATOM   2563  HD2 PHE   648      94.071  89.819  20.276  1.00  0.00           H
ATOM   2564  CE2 PHE   648      95.081  89.609  18.286  1.00  0.00           C
ATOM   2565  HE2 PHE   648      96.081  89.329  18.586  1.00  0.00           H
ATOM   2566  C   PHE   648      91.621  88.329  20.686  1.00  0.00           C
ATOM   2567  O   PHE   648      91.661  87.199  20.196  1.00  0.00           O
ATOM   2568  N   TRP   649      92.201  88.669  21.866  1.00  0.00           N
ATOM   2569  HN  TRP   649      92.091  89.579  22.256  1.00  0.00           H
ATOM   2570  CA  TRP   649      92.991  87.769  22.686  1.00  0.00           C
ATOM   2571  HA  TRP   649      93.741  87.279  22.076  1.00  0.00           H
ATOM   2572  CB  TRP   649      93.711  88.419  23.896  1.00  0.00           C
ATOM   2573  HB1 TRP   649      92.981  89.059  24.446  1.00  0.00           H
ATOM   2574  HB2 TRP   649      93.971  87.549  24.536  1.00  0.00           H
ATOM   2575  CG  TRP   649      94.831  89.229  23.416  1.00  0.00           C
ATOM   2576  CD1 TRP   649      94.801  90.599  23.336  1.00  0.00           C
ATOM   2577  HD1 TRP   649      94.191  91.259  23.926  1.00  0.00           H
ATOM   2578  NE1 TRP   649      95.721  91.039  22.416  1.00  0.00           N
ATOM   2579  HE1 TRP   649      96.181  91.899  22.386  1.00  0.00           H
ATOM   2580  CE2 TRP   649      96.401  90.019  21.946  1.00  0.00           C
ATOM   2581  CD2 TRP   649      95.861  88.819  22.586  1.00  0.00           C
ATOM   2582  CE3 TRP   649      96.541  87.589  22.256  1.00  0.00           C
ATOM   2583  HE3 TRP   649      96.301  86.649  22.736  1.00  0.00           H
ATOM   2584  CZ3 TRP   649      97.581  87.569  21.276  1.00  0.00           C
ATOM   2585  HZ3 TRP   649      98.151  86.679  21.066  1.00  0.00           H
ATOM   2586  CZ2 TRP   649      97.451  89.999  20.966  1.00  0.00           C
ATOM   2587  HZ2 TRP   649      97.621  90.879  20.366  1.00  0.00           H
ATOM   2588  CH2 TRP   649      98.051  88.759  20.756  1.00  0.00           C
ATOM   2589  HH2 TRP   649      98.881  88.709  20.056  1.00  0.00           H
ATOM   2590  C   TRP   649      92.241  86.529  23.176  1.00  0.00           C
ATOM   2591  O   TRP   649      92.711  85.409  23.056  1.00  0.00           O
ATOM   2592  N   HIS   650      90.951  86.719  23.676  1.00  0.00           N
ATOM   2593  HN  HIS   650      90.591  87.649  23.786  1.00  0.00           H
ATOM   2594  CA  HIS   650      90.191  85.609  24.206  1.00  0.00           C
ATOM   2595  HA  HIS   650      90.851  85.079  24.886  1.00  0.00           H
ATOM   2596  CB  HIS   650      88.781  86.099  24.786  1.00  0.00           C
ATOM   2597  HB1 HIS   650      88.281  86.769  24.056  1.00  0.00           H
ATOM   2598  HB2 HIS   650      87.961  85.359  24.946  1.00  0.00           H
ATOM   2599  ND1 HIS   650      87.751  87.299  26.756  1.00  0.00           N
ATOM   2600  CG  HIS   650      88.921  86.919  26.066  1.00  0.00           C
ATOM   2601  CE1 HIS   650      88.211  87.799  27.896  1.00  0.00           C
ATOM   2602  HE1 HIS   650      87.701  88.269  28.746  1.00  0.00           H
ATOM   2603  NE2 HIS   650      89.551  87.659  28.056  1.00  0.00           N
ATOM   2604  HE2 HIS   650      90.101  87.859  28.866  1.00  0.00           H
ATOM   2605  CD2 HIS   650      89.971  87.159  26.876  1.00  0.00           C
ATOM   2606  HD2 HIS   650      90.981  86.849  26.636  1.00  0.00           H
ATOM   2607  C   HIS   650      89.831  84.559  23.166  1.00  0.00           C
ATOM   2608  O   HIS   650      89.891  83.319  23.306  1.00  0.00           O
ATOM   2609  N   LEU   651      89.351  84.979  21.986  1.00  0.00           N
ATOM   2610  HN  LEU   651      89.141  85.939  21.806  1.00  0.00           H
ATOM   2611  CA  LEU   651      89.061  84.199  20.806  1.00  0.00           C
ATOM   2612  HA  LEU   651      88.351  83.399  20.976  1.00  0.00           H
ATOM   2613  CB  LEU   651      88.401  85.079  19.636  1.00  0.00           C
ATOM   2614  HB1 LEU   651      88.961  86.029  19.496  1.00  0.00           H
ATOM   2615  HB2 LEU   651      88.231  84.559  18.666  1.00  0.00           H
ATOM   2616  CG  LEU   651      86.921  85.449  20.026  1.00  0.00           C
ATOM   2617  HG  LEU   651      86.861  85.729  21.096  1.00  0.00           H
ATOM   2618  CD1 LEU   651      86.481  86.659  19.176  1.00  0.00           C
ATOM   2619 1HD1 LEU   651      86.411  86.399  18.096  1.00  0.00           H
ATOM   2620 2HD1 LEU   651      85.441  86.889  19.476  1.00  0.00           H
ATOM   2621 3HD1 LEU   651      87.171  87.519  19.346  1.00  0.00           H
ATOM   2622  CD2 LEU   651      85.931  84.289  19.666  1.00  0.00           C
ATOM   2623 1HD2 LEU   651      86.031  83.459  20.396  1.00  0.00           H
ATOM   2624 2HD2 LEU   651      84.901  84.649  19.896  1.00  0.00           H
ATOM   2625 3HD2 LEU   651      86.021  83.839  18.656  1.00  0.00           H
ATOM   2626  C   LEU   651      90.341  83.529  20.166  1.00  0.00           C
ATOM   2627  O   LEU   651      90.371  82.379  19.696  1.00  0.00           O
ATOM   2628  N   ARG   652      91.391  84.369  20.126  1.00  0.00           N
ATOM   2629  HN  ARG   652      91.221  85.319  20.346  1.00  0.00           H
ATOM   2630  CA  ARG   652      92.701  83.969  19.616  1.00  0.00           C
ATOM   2631  HA  ARG   652      92.661  83.499  18.646  1.00  0.00           H
ATOM   2632  CB  ARG   652      93.601  85.229  19.406  1.00  0.00           C
ATOM   2633  HB1 ARG   652      93.071  85.709  18.556  1.00  0.00           H
ATOM   2634  HB2 ARG   652      93.521  85.819  20.336  1.00  0.00           H
ATOM   2635  CG  ARG   652      95.111  84.939  19.126  1.00  0.00           C
ATOM   2636  HG1 ARG   652      95.611  84.879  20.116  1.00  0.00           H
ATOM   2637  HG2 ARG   652      95.301  83.939  18.686  1.00  0.00           H
ATOM   2638  CD  ARG   652      95.861  85.989  18.306  1.00  0.00           C
ATOM   2639  HD1 ARG   652      95.341  86.019  17.326  1.00  0.00           H
ATOM   2640  HD2 ARG   652      95.771  87.059  18.596  1.00  0.00           H
ATOM   2641  NE  ARG   652      97.271  85.579  18.076  1.00  0.00           N
ATOM   2642  HE  ARG   652      97.591  84.879  18.716  1.00  0.00           H
ATOM   2643  CZ  ARG   652      98.101  86.129  17.206  1.00  0.00           C
ATOM   2644  NH1 ARG   652      99.361  85.899  17.366  1.00  0.00           N
ATOM   2645 1HH1 ARG   652      99.781  85.499  18.186  1.00  0.00           H
ATOM   2646 2HH1 ARG   652      99.991  86.249  16.676  1.00  0.00           H
ATOM   2647  NH2 ARG   652      97.711  86.719  16.046  1.00  0.00           N
ATOM   2648 1HH2 ARG   652      96.721  86.829  15.906  1.00  0.00           H
ATOM   2649 2HH2 ARG   652      98.391  87.239  15.536  1.00  0.00           H
ATOM   2650  C   ARG   652      93.301  82.929  20.416  1.00  0.00           C
ATOM   2651  O   ARG   652      93.891  81.989  19.936  1.00  0.00           O
ATOM   2652  N   SER   653      93.121  83.029  21.716  1.00  0.00           N
ATOM   2653  HN  SER   653      92.621  83.829  22.026  1.00  0.00           H
ATOM   2654  CA  SER   653      93.701  82.119  22.706  1.00  0.00           C
ATOM   2655  HA  SER   653      94.781  82.089  22.666  1.00  0.00           H
ATOM   2656  CB  SER   653      93.451  82.639  24.076  1.00  0.00           C
ATOM   2657  HB1 SER   653      94.191  82.129  24.736  1.00  0.00           H
ATOM   2658  HB2 SER   653      93.701  83.719  24.106  1.00  0.00           H
ATOM   2659  OG  SER   653      92.111  82.419  24.566  1.00  0.00           O
ATOM   2660  HG1 SER   653      91.601  82.769  23.836  1.00  0.00           H
ATOM   2661  C   SER   653      93.281  80.709  22.686  1.00  0.00           C
ATOM   2662  O   SER   653      93.761  79.809  23.336  1.00  0.00           O
ATOM   2663  N   GLU   654      92.281  80.409  21.826  1.00  0.00           N
ATOM   2664  HN  GLU   654      91.781  81.079  21.286  1.00  0.00           H
ATOM   2665  CA  GLU   654      91.721  79.119  21.596  1.00  0.00           C
ATOM   2666  HA  GLU   654      92.501  78.449  21.936  1.00  0.00           H
ATOM   2667  CB  GLU   654      90.421  78.759  22.376  1.00  0.00           C
ATOM   2668  HB1 GLU   654      89.551  79.249  21.906  1.00  0.00           H
ATOM   2669  HB2 GLU   654      90.261  77.679  22.166  1.00  0.00           H
ATOM   2670  CG  GLU   654      90.371  79.169  23.856  1.00  0.00           C
ATOM   2671  HG1 GLU   654      91.371  78.799  24.186  1.00  0.00           H
ATOM   2672  HG2 GLU   654      90.321  80.269  23.936  1.00  0.00           H
ATOM   2673  CD  GLU   654      89.311  78.509  24.666  1.00  0.00           C
ATOM   2674  OE1 GLU   654      88.631  77.539  24.246  1.00  0.00           O
ATOM   2675  OE2 GLU   654      89.321  78.809  25.886  1.00  0.00           O
ATOM   2676  C   GLU   654      91.651  78.799  20.146  1.00  0.00           C
ATOM   2677  O   GLU   654      90.901  77.999  19.696  1.00  0.00           O
ATOM   2678  N   MET   655      92.511  79.479  19.316  1.00  0.00           N
ATOM   2679  HN  MET   655      93.031  80.309  19.496  1.00  0.00           H
ATOM   2680  CA  MET   655      92.441  79.089  17.886  1.00  0.00           C
ATOM   2681  HA  MET   655      91.481  78.959  17.416  1.00  0.00           H
ATOM   2682  CB  MET   655      93.031  80.149  16.896  1.00  0.00           C
ATOM   2683  HB1 MET   655      94.011  80.529  17.266  1.00  0.00           H
ATOM   2684  HB2 MET   655      93.271  79.739  15.896  1.00  0.00           H
ATOM   2685  CG  MET   655      92.121  81.429  16.736  1.00  0.00           C
ATOM   2686  HG1 MET   655      91.711  81.739  17.716  1.00  0.00           H
ATOM   2687  HG2 MET   655      92.731  82.259  16.306  1.00  0.00           H
ATOM   2688  SD  MET   655      90.681  81.199  15.756  1.00  0.00           S
ATOM   2689  CE  MET   655      91.411  80.699  14.126  1.00  0.00           C
ATOM   2690  HE1 MET   655      90.931  81.199  13.256  1.00  0.00           H
ATOM   2691  HE2 MET   655      92.511  80.829  14.026  1.00  0.00           H
ATOM   2692  HE3 MET   655      91.151  79.629  14.046  1.00  0.00           H
ATOM   2693  C   MET   655      93.171  77.789  17.466  1.00  0.00           C
ATOM   2694  O   MET   655      93.101  77.369  16.286  1.00  0.00           O
ATOM   2695  N   HIS   656      93.681  77.049  18.466  1.00  0.00           N
ATOM   2696  HN  HIS   656      93.851  77.459  19.356  1.00  0.00           H
ATOM   2697  CA  HIS   656      94.461  75.839  18.226  1.00  0.00           C
ATOM   2698  HA  HIS   656      94.701  75.779  17.176  1.00  0.00           H
ATOM   2699  CB  HIS   656      95.721  75.689  19.086  1.00  0.00           C
ATOM   2700  HB1 HIS   656      96.051  74.629  19.046  1.00  0.00           H
ATOM   2701  HB2 HIS   656      96.491  76.419  18.746  1.00  0.00           H
ATOM   2702  ND1 HIS   656      95.071  77.149  20.976  1.00  0.00           N
ATOM   2703  CG  HIS   656      95.411  75.879  20.546  1.00  0.00           C
ATOM   2704  CE1 HIS   656      94.771  76.889  22.236  1.00  0.00           C
ATOM   2705  HE1 HIS   656      94.391  77.739  22.816  1.00  0.00           H
ATOM   2706  NE2 HIS   656      94.901  75.599  22.616  1.00  0.00           N
ATOM   2707  HE2 HIS   656      94.981  75.259  23.556  1.00  0.00           H
ATOM   2708  CD2 HIS   656      95.281  74.929  21.486  1.00  0.00           C
ATOM   2709  HD2 HIS   656      95.561  73.879  21.436  1.00  0.00           H
ATOM   2710  C   HIS   656      93.501  74.659  18.516  1.00  0.00           C
ATOM   2711  O   HIS   656      93.901  73.509  18.376  1.00  0.00           O
ATOM   2712  N   VAL   657      92.261  74.959  18.886  1.00  0.00           N
ATOM   2713  HN  VAL   657      91.931  75.899  18.796  1.00  0.00           H
ATOM   2714  CA  VAL   657      91.221  74.029  19.346  1.00  0.00           C
ATOM   2715  HA  VAL   657      91.621  73.069  19.616  1.00  0.00           H
ATOM   2716  CB  VAL   657      90.441  74.589  20.566  1.00  0.00           C
ATOM   2717  HB  VAL   657      90.061  75.619  20.386  1.00  0.00           H
ATOM   2718  CG1 VAL   657      89.151  73.769  20.906  1.00  0.00           C
ATOM   2719 1HG1 VAL   657      88.661  74.169  21.826  1.00  0.00           H
ATOM   2720 2HG1 VAL   657      88.371  73.769  20.126  1.00  0.00           H
ATOM   2721 3HG1 VAL   657      89.581  72.759  21.016  1.00  0.00           H
ATOM   2722  CG2 VAL   657      91.351  74.689  21.826  1.00  0.00           C
ATOM   2723 1HG2 VAL   657      92.041  73.819  21.836  1.00  0.00           H
ATOM   2724 2HG2 VAL   657      91.961  75.619  21.866  1.00  0.00           H
ATOM   2725 3HG2 VAL   657      90.731  74.519  22.736  1.00  0.00           H
ATOM   2726  C   VAL   657      90.251  73.769  18.206  1.00  0.00           C
ATOM   2727  O   VAL   657      89.451  74.639  17.836  1.00  0.00           O
ATOM   2728  N   PRO   658      90.241  72.579  17.516  1.00  0.00           N
ATOM   2729  CD  PRO   658      90.721  71.319  17.956  1.00  0.00           C
ATOM   2730  HD1 PRO   658      90.241  71.109  18.936  1.00  0.00           H
ATOM   2731  HD2 PRO   658      91.821  71.449  18.076  1.00  0.00           H
ATOM   2732  CA  PRO   658      89.741  72.549  16.216  1.00  0.00           C
ATOM   2733  HA  PRO   658      90.151  73.329  15.586  1.00  0.00           H
ATOM   2734  CB  PRO   658      90.081  71.179  15.646  1.00  0.00           C
ATOM   2735  HB1 PRO   658      89.331  70.649  15.026  1.00  0.00           H
ATOM   2736  HB2 PRO   658      91.081  71.239  15.166  1.00  0.00           H
ATOM   2737  CG  PRO   658      90.261  70.309  16.936  1.00  0.00           C
ATOM   2738  HG1 PRO   658      89.221  69.969  17.126  1.00  0.00           H
ATOM   2739  HG2 PRO   658      90.951  69.439  16.916  1.00  0.00           H
ATOM   2740  C   PRO   658      88.191  72.809  16.206  1.00  0.00           C
ATOM   2741  O   PRO   658      87.641  73.389  15.266  1.00  0.00           O
ATOM   2742  N   SER   659      87.441  72.349  17.286  1.00  0.00           N
ATOM   2743  HN  SER   659      88.021  72.249  18.096  1.00  0.00           H
ATOM   2744  CA  SER   659      86.111  72.639  17.486  1.00  0.00           C
ATOM   2745  HA  SER   659      85.661  72.119  16.656  1.00  0.00           H
ATOM   2746  CB  SER   659      85.421  71.969  18.696  1.00  0.00           C
ATOM   2747  HB1 SER   659      84.331  72.199  18.756  1.00  0.00           H
ATOM   2748  HB2 SER   659      85.491  70.869  18.786  1.00  0.00           H
ATOM   2749  OG  SER   659      85.951  72.359  19.936  1.00  0.00           O
ATOM   2750  HG1 SER   659      86.581  71.649  20.076  1.00  0.00           H
ATOM   2751  C   SER   659      85.561  74.089  17.356  1.00  0.00           C
ATOM   2752  O   SER   659      84.531  74.319  16.756  1.00  0.00           O
ATOM   2753  N   VAL   660      86.301  75.059  17.856  1.00  0.00           N
ATOM   2754  HN  VAL   660      87.141  74.979  18.386  1.00  0.00           H
ATOM   2755  CA  VAL   660      85.901  76.459  17.716  1.00  0.00           C
ATOM   2756  HA  VAL   660      84.851  76.559  17.446  1.00  0.00           H
ATOM   2757  CB  VAL   660      86.121  77.199  19.016  1.00  0.00           C
ATOM   2758  HB  VAL   660      86.041  78.309  18.976  1.00  0.00           H
ATOM   2759  CG1 VAL   660      84.961  76.699  19.896  1.00  0.00           C
ATOM   2760 1HG1 VAL   660      84.841  75.599  19.836  1.00  0.00           H
ATOM   2761 2HG1 VAL   660      85.031  76.989  20.966  1.00  0.00           H
ATOM   2762 3HG1 VAL   660      84.041  77.079  19.416  1.00  0.00           H
ATOM   2763  CG2 VAL   660      87.521  76.859  19.606  1.00  0.00           C
ATOM   2764 1HG2 VAL   660      87.411  75.909  20.166  1.00  0.00           H
ATOM   2765 2HG2 VAL   660      88.311  76.839  18.826  1.00  0.00           H
ATOM   2766 3HG2 VAL   660      87.731  77.589  20.416  1.00  0.00           H
ATOM   2767  C   VAL   660      86.631  77.219  16.676  1.00  0.00           C
ATOM   2768  O   VAL   660      86.451  78.429  16.556  1.00  0.00           O
ATOM   2769  N   ALA   661      87.641  76.619  15.886  1.00  0.00           N
ATOM   2770  HN  ALA   661      87.791  75.639  15.826  1.00  0.00           H
ATOM   2771  CA  ALA   661      88.581  77.479  15.146  1.00  0.00           C
ATOM   2772  HA  ALA   661      88.971  78.169  15.866  1.00  0.00           H
ATOM   2773  CB  ALA   661      89.881  76.729  14.666  1.00  0.00           C
ATOM   2774  HB1 ALA   661      90.761  77.379  14.516  1.00  0.00           H
ATOM   2775  HB2 ALA   661      90.231  76.019  15.446  1.00  0.00           H
ATOM   2776  HB3 ALA   661      89.801  76.069  13.766  1.00  0.00           H
ATOM   2777  C   ALA   661      88.041  78.319  14.046  1.00  0.00           C
ATOM   2778  O   ALA   661      88.481  79.479  13.786  1.00  0.00           O
ATOM   2779  N   LEU   662      87.061  77.739  13.256  1.00  0.00           N
ATOM   2780  HN  LEU   662      86.911  76.769  13.376  1.00  0.00           H
ATOM   2781  CA  LEU   662      86.331  78.329  12.106  1.00  0.00           C
ATOM   2782  HA  LEU   662      87.051  78.609  11.346  1.00  0.00           H
ATOM   2783  CB  LEU   662      85.401  77.309  11.346  1.00  0.00           C
ATOM   2784  HB1 LEU   662      85.981  76.409  11.066  1.00  0.00           H
ATOM   2785  HB2 LEU   662      84.631  76.949  12.056  1.00  0.00           H
ATOM   2786  CG  LEU   662      84.661  77.859  10.106  1.00  0.00           C
ATOM   2787  HG  LEU   662      83.791  78.489  10.396  1.00  0.00           H
ATOM   2788  CD1 LEU   662      85.561  78.639   9.056  1.00  0.00           C
ATOM   2789 1HD1 LEU   662      86.001  79.539   9.536  1.00  0.00           H
ATOM   2790 2HD1 LEU   662      86.351  77.999   8.626  1.00  0.00           H
ATOM   2791 3HD1 LEU   662      84.931  78.949   8.186  1.00  0.00           H
ATOM   2792  CD2 LEU   662      84.081  76.699   9.296  1.00  0.00           C
ATOM   2793 1HD2 LEU   662      84.921  75.999   9.066  1.00  0.00           H
ATOM   2794 2HD2 LEU   662      83.271  76.169   9.846  1.00  0.00           H
ATOM   2795 3HD2 LEU   662      83.641  76.979   8.316  1.00  0.00           H
ATOM   2796  C   LEU   662      85.561  79.489  12.516  1.00  0.00           C
ATOM   2797  O   LEU   662      85.751  80.629  12.126  1.00  0.00           O
ATOM   2798  N   ARG   663      84.781  79.289  13.596  1.00  0.00           N
ATOM   2799  HN  ARG   663      84.961  78.409  14.046  1.00  0.00           H
ATOM   2800  CA  ARG   663      83.821  80.239  14.166  1.00  0.00           C
ATOM   2801  HA  ARG   663      83.201  80.549  13.346  1.00  0.00           H
ATOM   2802  CB  ARG   663      83.011  79.389  15.206  1.00  0.00           C
ATOM   2803  HB1 ARG   663      82.561  78.489  14.756  1.00  0.00           H
ATOM   2804  HB2 ARG   663      83.721  78.889  15.896  1.00  0.00           H
ATOM   2805  CG  ARG   663      82.071  80.319  16.036  1.00  0.00           C
ATOM   2806  HG1 ARG   663      82.751  80.949  16.656  1.00  0.00           H
ATOM   2807  HG2 ARG   663      81.491  80.969  15.356  1.00  0.00           H
ATOM   2808  CD  ARG   663      81.131  79.669  17.086  1.00  0.00           C
ATOM   2809  HD1 ARG   663      81.771  79.159  17.836  1.00  0.00           H
ATOM   2810  HD2 ARG   663      80.521  80.349  17.716  1.00  0.00           H
ATOM   2811  NE  ARG   663      80.261  78.619  16.516  1.00  0.00           N
ATOM   2812  HE  ARG   663      80.551  77.669  16.516  1.00  0.00           H
ATOM   2813  CZ  ARG   663      79.101  78.969  15.966  1.00  0.00           C
ATOM   2814  NH1 ARG   663      78.311  77.989  15.626  1.00  0.00           N
ATOM   2815 1HH1 ARG   663      78.571  77.069  15.916  1.00  0.00           H
ATOM   2816 2HH1 ARG   663      77.351  78.209  15.456  1.00  0.00           H
ATOM   2817  NH2 ARG   663      78.701  80.149  15.736  1.00  0.00           N
ATOM   2818 1HH2 ARG   663      79.331  80.919  15.776  1.00  0.00           H
ATOM   2819 2HH2 ARG   663      77.811  80.259  15.306  1.00  0.00           H
ATOM   2820  C   ARG   663      84.511  81.389  14.706  1.00  0.00           C
ATOM   2821  O   ARG   663      84.191  82.519  14.416  1.00  0.00           O
ATOM   2822  N   PHE   664      85.561  81.089  15.546  1.00  0.00           N
ATOM   2823  HN  PHE   664      85.981  80.209  15.746  1.00  0.00           H
ATOM   2824  CA  PHE   664      86.321  82.149  16.186  1.00  0.00           C
ATOM   2825  HA  PHE   664      85.711  82.909  16.656  1.00  0.00           H
ATOM   2826  CB  PHE   664      87.261  81.389  17.176  1.00  0.00           C
ATOM   2827  HB1 PHE   664      87.601  80.429  16.726  1.00  0.00           H
ATOM   2828  HB2 PHE   664      88.121  82.019  17.486  1.00  0.00           H
ATOM   2829  CG  PHE   664      86.601  81.039  18.526  1.00  0.00           C
ATOM   2830  CD1 PHE   664      85.171  80.949  18.706  1.00  0.00           C
ATOM   2831  HD1 PHE   664      84.561  80.969  17.816  1.00  0.00           H
ATOM   2832  CE1 PHE   664      84.601  80.839  19.956  1.00  0.00           C
ATOM   2833  HE1 PHE   664      83.531  80.779  20.116  1.00  0.00           H
ATOM   2834  CZ  PHE   664      85.451  80.649  21.046  1.00  0.00           C
ATOM   2835  HZ  PHE   664      85.011  80.539  22.026  1.00  0.00           H
ATOM   2836  CD2 PHE   664      87.431  80.849  19.616  1.00  0.00           C
ATOM   2837  HD2 PHE   664      88.511  80.939  19.536  1.00  0.00           H
ATOM   2838  CE2 PHE   664      86.831  80.719  20.856  1.00  0.00           C
ATOM   2839  HE2 PHE   664      87.531  80.559  21.666  1.00  0.00           H
ATOM   2840  C   PHE   664      87.091  82.999  15.156  1.00  0.00           C
ATOM   2841  O   PHE   664      87.091  84.239  15.236  1.00  0.00           O
ATOM   2842  N   GLY   665      87.591  82.389  14.076  1.00  0.00           N
ATOM   2843  HN  GLY   665      87.461  81.419  13.896  1.00  0.00           H
ATOM   2844  CA  GLY   665      88.461  82.959  13.056  1.00  0.00           C
ATOM   2845  HA1 GLY   665      89.231  83.629  13.426  1.00  0.00           H
ATOM   2846  HA2 GLY   665      88.861  82.119  12.506  1.00  0.00           H
ATOM   2847  C   GLY   665      87.651  83.839  12.136  1.00  0.00           C
ATOM   2848  O   GLY   665      88.151  84.889  11.756  1.00  0.00           O
ATOM   2849  N   LEU   666      86.411  83.439  11.746  1.00  0.00           N
ATOM   2850  HN  LEU   666      86.001  82.559  11.956  1.00  0.00           H
ATOM   2851  CA  LEU   666      85.531  84.329  11.006  1.00  0.00           C
ATOM   2852  HA  LEU   666      86.091  84.629  10.126  1.00  0.00           H
ATOM   2853  CB  LEU   666      84.151  83.559  10.686  1.00  0.00           C
ATOM   2854  HB1 LEU   666      83.901  82.919  11.566  1.00  0.00           H
ATOM   2855  HB2 LEU   666      83.321  84.249  10.456  1.00  0.00           H
ATOM   2856  CG  LEU   666      84.141  82.529   9.546  1.00  0.00           C
ATOM   2857  HG  LEU   666      85.011  81.859   9.676  1.00  0.00           H
ATOM   2858  CD1 LEU   666      82.911  81.579   9.486  1.00  0.00           C
ATOM   2859 1HD1 LEU   666      83.011  80.839  10.316  1.00  0.00           H
ATOM   2860 2HD1 LEU   666      81.931  82.059   9.646  1.00  0.00           H
ATOM   2861 3HD1 LEU   666      82.881  80.849   8.646  1.00  0.00           H
ATOM   2862  CD2 LEU   666      84.341  83.259   8.226  1.00  0.00           C
ATOM   2863 1HD2 LEU   666      85.241  83.899   8.306  1.00  0.00           H
ATOM   2864 2HD2 LEU   666      84.521  82.549   7.396  1.00  0.00           H
ATOM   2865 3HD2 LEU   666      83.431  83.879   8.026  1.00  0.00           H
ATOM   2866  C   LEU   666      85.131  85.589  11.816  1.00  0.00           C
ATOM   2867  O   LEU   666      85.001  86.699  11.256  1.00  0.00           O
ATOM   2868  N   ILE   667      84.951  85.489  13.166  1.00  0.00           N
ATOM   2869  HN  ILE   667      85.021  84.599  13.626  1.00  0.00           H
ATOM   2870  CA  ILE   667      84.771  86.699  14.086  1.00  0.00           C
ATOM   2871  HA  ILE   667      83.941  87.269  13.696  1.00  0.00           H
ATOM   2872  CB  ILE   667      84.421  86.289  15.576  1.00  0.00           C
ATOM   2873  HB  ILE   667      85.311  85.759  15.976  1.00  0.00           H
ATOM   2874  CG2 ILE   667      84.141  87.629  16.326  1.00  0.00           C
ATOM   2875 1HG2 ILE   667      83.481  88.339  15.766  1.00  0.00           H
ATOM   2876 2HG2 ILE   667      83.591  87.449  17.276  1.00  0.00           H
ATOM   2877 3HG2 ILE   667      85.071  88.189  16.566  1.00  0.00           H
ATOM   2878  CG1 ILE   667      83.221  85.299  15.436  1.00  0.00           C
ATOM   2879 1HG1 ILE   667      82.291  85.879  15.246  1.00  0.00           H
ATOM   2880 2HG1 ILE   667      83.261  84.659  14.526  1.00  0.00           H
ATOM   2881  CD  ILE   667      82.971  84.399  16.666  1.00  0.00           C
ATOM   2882  HD1 ILE   667      83.761  83.629  16.556  1.00  0.00           H
ATOM   2883  HD2 ILE   667      83.061  85.029  17.576  1.00  0.00           H
ATOM   2884  HD3 ILE   667      82.001  83.869  16.516  1.00  0.00           H
ATOM   2885  C   ILE   667      86.021  87.549  14.096  1.00  0.00           C
ATOM   2886  O   ILE   667      85.991  88.749  13.946  1.00  0.00           O
ATOM   2887  N   LEU   668      87.201  86.959  14.346  1.00  0.00           N
ATOM   2888  HN  LEU   668      87.271  85.979  14.506  1.00  0.00           H
ATOM   2889  CA  LEU   668      88.481  87.609  14.406  1.00  0.00           C
ATOM   2890  HA  LEU   668      88.611  88.309  15.216  1.00  0.00           H
ATOM   2891  CB  LEU   668      89.541  86.489  14.606  1.00  0.00           C
ATOM   2892  HB1 LEU   668      89.491  85.759  13.776  1.00  0.00           H
ATOM   2893  HB2 LEU   668      90.511  86.949  14.326  1.00  0.00           H
ATOM   2894  CG  LEU   668      89.621  85.959  16.056  1.00  0.00           C
ATOM   2895  HG  LEU   668      88.581  85.949  16.436  1.00  0.00           H
ATOM   2896  CD1 LEU   668      90.311  84.579  16.096  1.00  0.00           C
ATOM   2897 1HD1 LEU   668      91.381  84.579  15.786  1.00  0.00           H
ATOM   2898 2HD1 LEU   668      90.301  84.219  17.146  1.00  0.00           H
ATOM   2899 3HD1 LEU   668      89.701  83.919  15.446  1.00  0.00           H
ATOM   2900  CD2 LEU   668      90.331  86.989  16.896  1.00  0.00           C
ATOM   2901 1HD2 LEU   668      90.381  86.659  17.956  1.00  0.00           H
ATOM   2902 2HD2 LEU   668      91.371  87.109  16.536  1.00  0.00           H
ATOM   2903 3HD2 LEU   668      89.761  87.939  16.816  1.00  0.00           H
ATOM   2904  C   LEU   668      88.771  88.419  13.086  1.00  0.00           C
ATOM   2905  O   LEU   668      89.121  89.599  13.196  1.00  0.00           O
ATOM   2906  N   GLU   669      88.451  87.789  11.896  1.00  0.00           N
ATOM   2907  HN  GLU   669      88.201  86.839  11.796  1.00  0.00           H
ATOM   2908  CA  GLU   669      88.471  88.509  10.596  1.00  0.00           C
ATOM   2909  HA  GLU   669      89.471  88.909  10.526  1.00  0.00           H
ATOM   2910  CB  GLU   669      88.261  87.569   9.376  1.00  0.00           C
ATOM   2911  HB1 GLU   669      89.071  86.819   9.326  1.00  0.00           H
ATOM   2912  HB2 GLU   669      87.261  87.119   9.566  1.00  0.00           H
ATOM   2913  CG  GLU   669      88.021  88.269   7.986  1.00  0.00           C
ATOM   2914  HG1 GLU   669      87.201  89.009   8.026  1.00  0.00           H
ATOM   2915  HG2 GLU   669      88.971  88.779   7.696  1.00  0.00           H
ATOM   2916  CD  GLU   669      87.771  87.309   6.856  1.00  0.00           C
ATOM   2917  OE1 GLU   669      87.951  86.059   6.876  1.00  0.00           O
ATOM   2918  OE2 GLU   669      87.241  87.929   5.836  1.00  0.00           O
ATOM   2919  C   GLU   669      87.561  89.709  10.466  1.00  0.00           C
ATOM   2920  O   GLU   669      88.001  90.809  10.196  1.00  0.00           O
ATOM   2921  N   ALA   670      86.261  89.559  10.886  1.00  0.00           N
ATOM   2922  HN  ALA   670      85.881  88.739  11.306  1.00  0.00           H
ATOM   2923  CA  ALA   670      85.261  90.549  10.826  1.00  0.00           C
ATOM   2924  HA  ALA   670      85.161  90.779   9.776  1.00  0.00           H
ATOM   2925  CB  ALA   670      83.941  89.919  11.326  1.00  0.00           C
ATOM   2926  HB1 ALA   670      83.141  90.609  11.636  1.00  0.00           H
ATOM   2927  HB2 ALA   670      83.571  89.259  10.506  1.00  0.00           H
ATOM   2928  HB3 ALA   670      84.241  89.309  12.206  1.00  0.00           H
ATOM   2929  C   ALA   670      85.771  91.759  11.706  1.00  0.00           C
ATOM   2930  O   ALA   670      85.571  92.969  11.406  1.00  0.00           O
ATOM   2931  N   TYR   671      86.371  91.419  12.866  1.00  0.00           N
ATOM   2932  HN  TYR   671      86.421  90.489  13.206  1.00  0.00           H
ATOM   2933  CA  TYR   671      86.941  92.349  13.876  1.00  0.00           C
ATOM   2934  HA  TYR   671      86.201  93.069  14.186  1.00  0.00           H
ATOM   2935  CB  TYR   671      87.261  91.649  15.206  1.00  0.00           C
ATOM   2936  HB1 TYR   671      86.391  91.189  15.716  1.00  0.00           H
ATOM   2937  HB2 TYR   671      88.011  90.829  15.126  1.00  0.00           H
ATOM   2938  CG  TYR   671      87.931  92.599  16.196  1.00  0.00           C
ATOM   2939  CD1 TYR   671      87.181  93.609  16.906  1.00  0.00           C
ATOM   2940  HD1 TYR   671      86.121  93.649  16.716  1.00  0.00           H
ATOM   2941  CE1 TYR   671      87.891  94.549  17.646  1.00  0.00           C
ATOM   2942  HE1 TYR   671      87.431  95.399  18.126  1.00  0.00           H
ATOM   2943  CZ  TYR   671      89.331  94.529  17.726  1.00  0.00           C
ATOM   2944  OH  TYR   671      90.001  95.629  18.226  1.00  0.00           O
ATOM   2945  HH  TYR   671      89.311  96.289  18.226  1.00  0.00           H
ATOM   2946  CD2 TYR   671      89.331  92.499  16.396  1.00  0.00           C
ATOM   2947  HD2 TYR   671      89.871  91.659  15.976  1.00  0.00           H
ATOM   2948  CE2 TYR   671      90.031  93.519  17.106  1.00  0.00           C
ATOM   2949  HE2 TYR   671      91.101  93.639  17.106  1.00  0.00           H
ATOM   2950  C   TYR   671      88.061  93.219  13.396  1.00  0.00           C
ATOM   2951  O   TYR   671      88.021  94.449  13.446  1.00  0.00           O
ATOM   2952  N   CYS   672      88.941  92.589  12.656  1.00  0.00           N
ATOM   2953  HN  CYS   672      88.731  91.619  12.556  1.00  0.00           H
ATOM   2954  CA  CYS   672      90.241  93.149  12.336  1.00  0.00           C
ATOM   2955  HA  CYS   672      90.601  93.729  13.166  1.00  0.00           H
ATOM   2956  CB  CYS   672      91.221  91.989  12.096  1.00  0.00           C
ATOM   2957  HB1 CYS   672      90.691  91.299  11.406  1.00  0.00           H
ATOM   2958  HB2 CYS   672      92.131  92.249  11.516  1.00  0.00           H
ATOM   2959  SG  CYS   672      91.951  91.169  13.606  1.00  0.00           S
ATOM   2960  HG1 CYS   672      91.331  90.009  13.466  1.00  0.00           H
ATOM   2961  C   CYS   672      90.111  94.069  11.126  1.00  0.00           C
ATOM   2962  O   CYS   672      90.921  95.009  10.956  1.00  0.00           O
ATOM   2963  N   ARG   673      89.041  93.909  10.346  1.00  0.00           N
ATOM   2964  HN  ARG   673      88.451  93.119  10.516  1.00  0.00           H
ATOM   2965  CA  ARG   673      88.671  94.609   9.136  1.00  0.00           C
ATOM   2966  HA  ARG   673      89.581  94.819   8.596  1.00  0.00           H
ATOM   2967  CB  ARG   673      87.731  93.809   8.136  1.00  0.00           C
ATOM   2968  HB1 ARG   673      86.891  93.449   8.766  1.00  0.00           H
ATOM   2969  HB2 ARG   673      87.191  94.419   7.386  1.00  0.00           H
ATOM   2970  CG  ARG   673      88.251  92.579   7.356  1.00  0.00           C
ATOM   2971  HG1 ARG   673      89.191  92.879   6.836  1.00  0.00           H
ATOM   2972  HG2 ARG   673      88.421  91.679   7.976  1.00  0.00           H
ATOM   2973  CD  ARG   673      87.191  92.129   6.316  1.00  0.00           C
ATOM   2974  HD1 ARG   673      86.261  91.789   6.836  1.00  0.00           H
ATOM   2975  HD2 ARG   673      87.021  93.009   5.676  1.00  0.00           H
ATOM   2976  NE  ARG   673      87.711  90.969   5.596  1.00  0.00           N
ATOM   2977  HE  ARG   673      87.421  90.029   5.806  1.00  0.00           H
ATOM   2978  CZ  ARG   673      88.031  90.949   4.306  1.00  0.00           C
ATOM   2979  NH1 ARG   673      88.181  89.779   3.706  1.00  0.00           N
ATOM   2980 1HH1 ARG   673      88.231  88.959   4.276  1.00  0.00           H
ATOM   2981 2HH1 ARG   673      88.491  89.619   2.766  1.00  0.00           H
ATOM   2982  NH2 ARG   673      88.241  92.029   3.576  1.00  0.00           N
ATOM   2983 1HH2 ARG   673      88.381  92.939   3.976  1.00  0.00           H
ATOM   2984 2HH2 ARG   673      88.421  91.909   2.596  1.00  0.00           H
ATOM   2985  C   ARG   673      87.971  95.929   9.566  1.00  0.00           C
ATOM   2986  O   ARG   673      87.971  96.939   8.856  1.00  0.00           O
ATOM   2987  N   GLY   674      87.401  95.869  10.746  1.00  0.00           N
ATOM   2988  HN  GLY   674      87.401  94.979  11.196  1.00  0.00           H
ATOM   2989  CA  GLY   674      86.641  96.999  11.306  1.00  0.00           C
ATOM   2990  HA1 GLY   674      86.381  97.689  10.516  1.00  0.00           H
ATOM   2991  HA2 GLY   674      85.801  96.629  11.876  1.00  0.00           H
ATOM   2992  C   GLY   674      87.511  97.829  12.206  1.00  0.00           C
ATOM   2993  O   GLY   674      87.061  98.889  12.696  1.00  0.00           O
ATOM   2994  N   SER   675      88.691  97.279  12.556  1.00  0.00           N
ATOM   2995  HN  SER   675      89.031  96.499  12.036  1.00  0.00           H
ATOM   2996  CA  SER   675      89.571  97.859  13.596  1.00  0.00           C
ATOM   2997  HA  SER   675      89.361  98.899  13.826  1.00  0.00           H
ATOM   2998  CB  SER   675      89.611  97.149  14.936  1.00  0.00           C
ATOM   2999  HB1 SER   675      90.171  96.189  14.856  1.00  0.00           H
ATOM   3000  HB2 SER   675      90.021  97.829  15.716  1.00  0.00           H
ATOM   3001  OG  SER   675      88.291  96.769  15.286  1.00  0.00           O
ATOM   3002  HG1 SER   675      88.261  95.839  15.046  1.00  0.00           H
ATOM   3003  C   SER   675      91.011  97.929  13.106  1.00  0.00           C
ATOM   3004  O   SER   675      91.821  97.259  13.696  1.00  0.00           O
ATOM   3005  N   THR   676      91.281  98.619  11.996  1.00  0.00           N
ATOM   3006  HN  THR   676      90.611  99.089  11.436  1.00  0.00           H
ATOM   3007  CA  THR   676      92.651  98.629  11.386  1.00  0.00           C
ATOM   3008  HA  THR   676      92.931  97.589  11.296  1.00  0.00           H
ATOM   3009  CB  THR   676      92.801  99.349  10.026  1.00  0.00           C
ATOM   3010  HB  THR   676      92.831 100.459  10.106  1.00  0.00           H
ATOM   3011  OG1 THR   676      91.731  98.939   9.176  1.00  0.00           O
ATOM   3012  HG1 THR   676      91.621  99.539   8.436  1.00  0.00           H
ATOM   3013  CG2 THR   676      94.151  99.019   9.396  1.00  0.00           C
ATOM   3014 1HG2 THR   676      94.171  99.419   8.356  1.00  0.00           H
ATOM   3015 2HG2 THR   676      95.061  99.329   9.956  1.00  0.00           H
ATOM   3016 3HG2 THR   676      94.131  97.909   9.306  1.00  0.00           H
ATOM   3017  C   THR   676      93.771  99.209  12.326  1.00  0.00           C
ATOM   3018  O   THR   676      94.901  98.639  12.516  1.00  0.00           O
ATOM   3019  N   HIS   677      93.471 100.369  13.006  1.00  0.00           N
ATOM   3020  HN  HIS   677      92.731 100.959  12.706  1.00  0.00           H
ATOM   3021  CA  HIS   677      94.291 100.939  14.086  1.00  0.00           C
ATOM   3022  HA  HIS   677      95.261 101.229  13.706  1.00  0.00           H
ATOM   3023  CB  HIS   677      93.831 102.239  14.706  1.00  0.00           C
ATOM   3024  HB1 HIS   677      93.521 102.829  13.816  1.00  0.00           H
ATOM   3025  HB2 HIS   677      92.901 102.139  15.296  1.00  0.00           H
ATOM   3026  ND1 HIS   677      95.101 104.209  15.196  1.00  0.00           N
ATOM   3027  CG  HIS   677      94.701 102.989  15.646  1.00  0.00           C
ATOM   3028  CE1 HIS   677      95.741 104.669  16.296  1.00  0.00           C
ATOM   3029  HE1 HIS   677      96.131 105.689  16.316  1.00  0.00           H
ATOM   3030  NE2 HIS   677      95.721 103.899  17.376  1.00  0.00           N
ATOM   3031  HE2 HIS   677      96.261 103.789  18.206  1.00  0.00           H
ATOM   3032  CD2 HIS   677      95.051 102.789  16.986  1.00  0.00           C
ATOM   3033  HD2 HIS   677      94.861 101.809  17.406  1.00  0.00           H
ATOM   3034  C   HIS   677      94.681  99.989  15.186  1.00  0.00           C
ATOM   3035  O   HIS   677      95.841  99.999  15.646  1.00  0.00           O
ATOM   3036  N   HIS   678      93.781  99.209  15.716  1.00  0.00           N
ATOM   3037  HN  HIS   678      92.811  99.349  15.536  1.00  0.00           H
ATOM   3038  CA  HIS   678      94.121  98.259  16.716  1.00  0.00           C
ATOM   3039  HA  HIS   678      94.801  98.669  17.436  1.00  0.00           H
ATOM   3040  CB  HIS   678      92.901  97.849  17.556  1.00  0.00           C
ATOM   3041  HB1 HIS   678      92.271  98.719  17.816  1.00  0.00           H
ATOM   3042  HB2 HIS   678      92.281  97.159  16.946  1.00  0.00           H
ATOM   3043  ND1 HIS   678      94.241  97.989  19.706  1.00  0.00           N
ATOM   3044  CG  HIS   678      93.351  97.199  18.936  1.00  0.00           C
ATOM   3045  CE1 HIS   678      94.671  97.149  20.636  1.00  0.00           C
ATOM   3046  HE1 HIS   678      95.361  97.409  21.446  1.00  0.00           H
ATOM   3047  NE2 HIS   678      94.131  95.939  20.516  1.00  0.00           N
ATOM   3048  HE2 HIS   678      94.501  95.139  20.996  1.00  0.00           H
ATOM   3049  CD2 HIS   678      93.231  95.949  19.496  1.00  0.00           C
ATOM   3050  HD2 HIS   678      92.731  95.069  19.096  1.00  0.00           H
ATOM   3051  C   HIS   678      94.831  97.029  16.196  1.00  0.00           C
ATOM   3052  O   HIS   678      95.681  96.409  16.866  1.00  0.00           O
ATOM   3053  N   MET   679      94.591  96.669  14.936  1.00  0.00           N
ATOM   3054  HN  MET   679      93.961  97.049  14.266  1.00  0.00           H
ATOM   3055  CA  MET   679      95.191  95.419  14.556  1.00  0.00           C
ATOM   3056  HA  MET   679      94.911  94.649  15.256  1.00  0.00           H
ATOM   3057  CB  MET   679      94.521  94.999  13.216  1.00  0.00           C
ATOM   3058  HB1 MET   679      93.431  94.809  13.396  1.00  0.00           H
ATOM   3059  HB2 MET   679      94.651  95.889  12.576  1.00  0.00           H
ATOM   3060  CG  MET   679      95.141  93.779  12.426  1.00  0.00           C
ATOM   3061  HG1 MET   679      96.251  93.789  12.466  1.00  0.00           H
ATOM   3062  HG2 MET   679      94.771  92.929  13.026  1.00  0.00           H
ATOM   3063  SD  MET   679      94.541  93.639  10.736  1.00  0.00           S
ATOM   3064  CE  MET   679      95.581  94.929   9.996  1.00  0.00           C
ATOM   3065  HE1 MET   679      95.241  95.149   8.966  1.00  0.00           H
ATOM   3066  HE2 MET   679      95.471  95.829  10.636  1.00  0.00           H
ATOM   3067  HE3 MET   679      96.661  94.659  10.086  1.00  0.00           H
ATOM   3068  C   MET   679      96.681  95.459  14.326  1.00  0.00           C
ATOM   3069  O   MET   679      97.371  94.489  14.476  1.00  0.00           O
ATOM   3070  N   LYS   680      97.161  96.709  14.026  1.00  0.00           N
ATOM   3071  HN  LYS   680      96.541  97.399  13.666  1.00  0.00           H
ATOM   3072  CA  LYS   680      98.561  97.119  14.026  1.00  0.00           C
ATOM   3073  HA  LYS   680      99.061  96.539  13.266  1.00  0.00           H
ATOM   3074  CB  LYS   680      98.721  98.649  13.746  1.00  0.00           C
ATOM   3075  HB1 LYS   680      97.921  99.069  14.396  1.00  0.00           H
ATOM   3076  HB2 LYS   680      99.681  99.119  14.046  1.00  0.00           H
ATOM   3077  CG  LYS   680      98.221  99.089  12.336  1.00  0.00           C
ATOM   3078  HG1 LYS   680      98.921  98.629  11.596  1.00  0.00           H
ATOM   3079  HG2 LYS   680      97.201  98.719  12.106  1.00  0.00           H
ATOM   3080  CD  LYS   680      98.171 100.549  12.246  1.00  0.00           C
ATOM   3081  HD1 LYS   680      97.561 101.099  12.996  1.00  0.00           H
ATOM   3082  HD2 LYS   680      99.221 100.839  12.476  1.00  0.00           H
ATOM   3083  CE  LYS   680      97.761 101.119  10.846  1.00  0.00           C
ATOM   3084  HE1 LYS   680      98.331 100.559  10.086  1.00  0.00           H
ATOM   3085  HE2 LYS   680      96.661 100.989  10.746  1.00  0.00           H
ATOM   3086  NZ  LYS   680      98.021 102.599  10.716  1.00  0.00           N
ATOM   3087  HZ1 LYS   680      97.211 103.189  10.996  1.00  0.00           H
ATOM   3088  HZ2 LYS   680      98.871 102.879  11.256  1.00  0.00           H
ATOM   3089  HZ3 LYS   680      98.191 102.929   9.746  1.00  0.00           H
ATOM   3090  C   LYS   680      99.161  96.929  15.366  1.00  0.00           C
ATOM   3091  O   LYS   680     100.301  96.459  15.486  1.00  0.00           O
ATOM   3092  N   VAL   681      98.461  97.259  16.456  1.00  0.00           N
ATOM   3093  HN  VAL   681      97.561  97.679  16.376  1.00  0.00           H
ATOM   3094  CA  VAL   681      98.911  97.039  17.896  1.00  0.00           C
ATOM   3095  HA  VAL   681      99.881  97.499  18.026  1.00  0.00           H
ATOM   3096  CB  VAL   681      97.931  97.569  18.906  1.00  0.00           C
ATOM   3097  HB  VAL   681      96.891  97.209  18.736  1.00  0.00           H
ATOM   3098  CG1 VAL   681      98.271  97.009  20.326  1.00  0.00           C
ATOM   3099 1HG1 VAL   681      97.861  95.979  20.366  1.00  0.00           H
ATOM   3100 2HG1 VAL   681      99.291  96.979  20.766  1.00  0.00           H
ATOM   3101 3HG1 VAL   681      97.621  97.549  21.056  1.00  0.00           H
ATOM   3102  CG2 VAL   681      97.981  99.069  18.726  1.00  0.00           C
ATOM   3103 1HG2 VAL   681      98.981  99.489  18.956  1.00  0.00           H
ATOM   3104 2HG2 VAL   681      97.611  99.289  17.706  1.00  0.00           H
ATOM   3105 3HG2 VAL   681      97.321  99.499  19.506  1.00  0.00           H
ATOM   3106  C   VAL   681      99.031  95.499  18.066  1.00  0.00           C
ATOM   3107  O   VAL   681     100.071  94.959  18.556  1.00  0.00           O
ATOM   3108  N   LEU   682      98.051  94.749  17.596  1.00  0.00           N
ATOM   3109  HN  LEU   682      97.141  95.089  17.356  1.00  0.00           H
ATOM   3110  CA  LEU   682      98.021  93.309  17.766  1.00  0.00           C
ATOM   3111  HA  LEU   682      98.181  92.969  18.786  1.00  0.00           H
ATOM   3112  CB  LEU   682      96.601  92.839  17.366  1.00  0.00           C
ATOM   3113  HB1 LEU   682      96.321  93.229  16.366  1.00  0.00           H
ATOM   3114  HB2 LEU   682      96.551  91.729  17.316  1.00  0.00           H
ATOM   3115  CG  LEU   682      95.421  93.449  18.156  1.00  0.00           C
ATOM   3116  HG  LEU   682      95.491  94.559  18.156  1.00  0.00           H
ATOM   3117  CD1 LEU   682      94.081  93.139  17.576  1.00  0.00           C
ATOM   3118 1HD1 LEU   682      93.811  93.859  16.776  1.00  0.00           H
ATOM   3119 2HD1 LEU   682      94.041  92.129  17.126  1.00  0.00           H
ATOM   3120 3HD1 LEU   682      93.351  93.189  18.416  1.00  0.00           H
ATOM   3121  CD2 LEU   682      95.491  93.129  19.676  1.00  0.00           C
ATOM   3122 1HD2 LEU   682      95.621  92.019  19.706  1.00  0.00           H
ATOM   3123 2HD2 LEU   682      96.361  93.519  20.236  1.00  0.00           H
ATOM   3124 3HD2 LEU   682      94.581  93.299  20.296  1.00  0.00           H
ATOM   3125  C   LEU   682      99.051  92.529  16.976  1.00  0.00           C
ATOM   3126  O   LEU   682      99.601  91.529  17.486  1.00  0.00           O
ATOM   3127  N   MET   683      99.361  93.009  15.766  1.00  0.00           N
ATOM   3128  HN  MET   683      98.851  93.749  15.336  1.00  0.00           H
ATOM   3129  CA  MET   683     100.501  92.599  14.956  1.00  0.00           C
ATOM   3130  HA  MET   683     100.321  91.579  14.626  1.00  0.00           H
ATOM   3131  CB  MET   683     100.551  93.429  13.696  1.00  0.00           C
ATOM   3132  HB1 MET   683     100.271  94.479  13.936  1.00  0.00           H
ATOM   3133  HB2 MET   683     101.541  93.459  13.186  1.00  0.00           H
ATOM   3134  CG  MET   683      99.521  92.979  12.586  1.00  0.00           C
ATOM   3135  HG1 MET   683      99.721  91.929  12.296  1.00  0.00           H
ATOM   3136  HG2 MET   683      98.521  92.949  13.076  1.00  0.00           H
ATOM   3137  SD  MET   683      99.291  94.059  11.156  1.00  0.00           S
ATOM   3138  CE  MET   683     100.521  93.319  10.026  1.00  0.00           C
ATOM   3139  HE1 MET   683     101.531  93.279  10.476  1.00  0.00           H
ATOM   3140  HE2 MET   683     100.221  92.259   9.856  1.00  0.00           H
ATOM   3141  HE3 MET   683     100.431  93.719   8.986  1.00  0.00           H
ATOM   3142  C   MET   683     101.731  92.779  15.676  1.00  0.00           C
ATOM   3143  O   MET   683     102.511  91.819  15.696  1.00  0.00           O
ATOM   3144  N   LYS   684     102.001  93.979  16.376  1.00  0.00           N
ATOM   3145  HN  LYS   684     101.381  94.759  16.356  1.00  0.00           H
ATOM   3146  CA  LYS   684     103.151  94.159  17.286  1.00  0.00           C
ATOM   3147  HA  LYS   684     104.051  93.989  16.716  1.00  0.00           H
ATOM   3148  CB  LYS   684     103.381  95.589  17.776  1.00  0.00           C
ATOM   3149  HB1 LYS   684     102.541  95.979  18.396  1.00  0.00           H
ATOM   3150  HB2 LYS   684     104.351  95.619  18.326  1.00  0.00           H
ATOM   3151  CG  LYS   684     103.551  96.659  16.626  1.00  0.00           C
ATOM   3152  HG1 LYS   684     104.561  96.539  16.186  1.00  0.00           H
ATOM   3153  HG2 LYS   684     102.761  96.589  15.836  1.00  0.00           H
ATOM   3154  CD  LYS   684     103.481  98.109  17.066  1.00  0.00           C
ATOM   3155  HD1 LYS   684     102.531  98.189  17.646  1.00  0.00           H
ATOM   3156  HD2 LYS   684     104.331  98.389  17.706  1.00  0.00           H
ATOM   3157  CE  LYS   684     103.311  99.099  15.836  1.00  0.00           C
ATOM   3158  HE1 LYS   684     104.261  99.009  15.266  1.00  0.00           H
ATOM   3159  HE2 LYS   684     102.481  98.919  15.126  1.00  0.00           H
ATOM   3160  NZ  LYS   684     103.161 100.529  16.246  1.00  0.00           N
ATOM   3161  HZ1 LYS   684     102.801 100.999  15.396  1.00  0.00           H
ATOM   3162  HZ2 LYS   684     102.521 100.569  17.076  1.00  0.00           H
ATOM   3163  HZ3 LYS   684     104.001 101.079  16.516  1.00  0.00           H
ATOM   3164  C   LYS   684     103.241  93.119  18.516  1.00  0.00           C
ATOM   3165  O   LYS   684     104.221  92.449  18.776  1.00  0.00           O
ATOM   3166  N   GLN   685     102.111  93.019  19.186  1.00  0.00           N
ATOM   3167  HN  GLN   685     101.331  93.619  19.056  1.00  0.00           H
ATOM   3168  CA  GLN   685     101.891  92.049  20.266  1.00  0.00           C
ATOM   3169  HA  GLN   685     102.601  92.329  21.036  1.00  0.00           H
ATOM   3170  CB  GLN   685     100.431  92.229  20.786  1.00  0.00           C
ATOM   3171  HB1 GLN   685      99.641  92.159  20.006  1.00  0.00           H
ATOM   3172  HB2 GLN   685     100.151  91.419  21.496  1.00  0.00           H
ATOM   3173  CG  GLN   685     100.221  93.599  21.516  1.00  0.00           C
ATOM   3174  HG1 GLN   685     101.011  93.509  22.306  1.00  0.00           H
ATOM   3175  HG2 GLN   685     100.381  94.409  20.776  1.00  0.00           H
ATOM   3176  CD  GLN   685      98.911  93.839  22.236  1.00  0.00           C
ATOM   3177  OE1 GLN   685      97.951  93.079  22.136  1.00  0.00           O
ATOM   3178  NE2 GLN   685      98.701  94.919  22.916  1.00  0.00           N
ATOM   3179 1HE2 GLN   685      99.471  95.539  23.076  1.00  0.00           H
ATOM   3180 2HE2 GLN   685      97.801  94.999  23.346  1.00  0.00           H
ATOM   3181  C   GLN   685     102.211  90.539  19.926  1.00  0.00           C
ATOM   3182  O   GLN   685     102.951  89.849  20.556  1.00  0.00           O
ATOM   3183  N   GLY   686     101.541  90.059  18.886  1.00  0.00           N
ATOM   3184  HN  GLY   686     100.951  90.669  18.356  1.00  0.00           H
ATOM   3185  CA  GLY   686     101.881  88.819  18.196  1.00  0.00           C
ATOM   3186  HA1 GLY   686     101.561  87.999  18.806  1.00  0.00           H
ATOM   3187  HA2 GLY   686     101.361  88.839  17.246  1.00  0.00           H
ATOM   3188  C   GLY   686     103.341  88.519  17.796  1.00  0.00           C
ATOM   3189  O   GLY   686     103.931  87.459  18.036  1.00  0.00           O
ATOM   3190  N   GLU   687     103.981  89.469  17.116  1.00  0.00           N
ATOM   3191  HN  GLU   687     103.531  90.339  16.916  1.00  0.00           H
ATOM   3192  CA  GLU   687     105.441  89.389  16.836  1.00  0.00           C
ATOM   3193  HA  GLU   687     105.651  88.419  16.406  1.00  0.00           H
ATOM   3194  CB  GLU   687     105.861  90.629  16.066  1.00  0.00           C
ATOM   3195  HB1 GLU   687     105.251  91.459  16.486  1.00  0.00           H
ATOM   3196  HB2 GLU   687     106.921  90.919  16.166  1.00  0.00           H
ATOM   3197  CG  GLU   687     105.531  90.629  14.556  1.00  0.00           C
ATOM   3198  HG1 GLU   687     105.911  89.689  14.106  1.00  0.00           H
ATOM   3199  HG2 GLU   687     104.431  90.509  14.416  1.00  0.00           H
ATOM   3200  CD  GLU   687     106.271  91.689  13.796  1.00  0.00           C
ATOM   3201  OE1 GLU   687     107.461  91.509  13.566  1.00  0.00           O
ATOM   3202  OE2 GLU   687     105.701  92.749  13.496  1.00  0.00           O
ATOM   3203  C   GLU   687     106.281  89.239  18.066  1.00  0.00           C
ATOM   3204  O   GLU   687     107.151  88.409  18.166  1.00  0.00           O
ATOM   3205  N   ALA   688     105.971  89.979  19.186  1.00  0.00           N
ATOM   3206  HN  ALA   688     105.291  90.699  19.026  1.00  0.00           H
ATOM   3207  CA  ALA   688     106.651  89.809  20.526  1.00  0.00           C
ATOM   3208  HA  ALA   688     107.721  89.969  20.416  1.00  0.00           H
ATOM   3209  CB  ALA   688     106.031  90.889  21.406  1.00  0.00           C
ATOM   3210  HB1 ALA   688     106.501  90.859  22.406  1.00  0.00           H
ATOM   3211  HB2 ALA   688     106.241  91.909  21.006  1.00  0.00           H
ATOM   3212  HB3 ALA   688     104.921  90.859  21.476  1.00  0.00           H
ATOM   3213  C   ALA   688     106.551  88.419  21.116  1.00  0.00           C
ATOM   3214  O   ALA   688     107.571  87.789  21.506  1.00  0.00           O
ATOM   3215  N   LEU   689     105.361  87.869  21.116  1.00  0.00           N
ATOM   3216  HN  LEU   689     104.551  88.309  20.716  1.00  0.00           H
ATOM   3217  CA  LEU   689     105.051  86.599  21.696  1.00  0.00           C
ATOM   3218  HA  LEU   689     105.261  86.689  22.746  1.00  0.00           H
ATOM   3219  CB  LEU   689     103.531  86.369  21.646  1.00  0.00           C
ATOM   3220  HB1 LEU   689     103.211  86.669  20.626  1.00  0.00           H
ATOM   3221  HB2 LEU   689     103.231  85.319  21.836  1.00  0.00           H
ATOM   3222  CG  LEU   689     102.741  87.319  22.626  1.00  0.00           C
ATOM   3223  HG  LEU   689     103.171  88.349  22.526  1.00  0.00           H
ATOM   3224  CD1 LEU   689     101.241  87.539  22.106  1.00  0.00           C
ATOM   3225 1HD1 LEU   689     100.851  88.509  22.506  1.00  0.00           H
ATOM   3226 2HD1 LEU   689     101.341  87.669  21.006  1.00  0.00           H
ATOM   3227 3HD1 LEU   689     100.611  86.679  22.416  1.00  0.00           H
ATOM   3228  CD2 LEU   689     102.751  86.719  24.026  1.00  0.00           C
ATOM   3229 1HD2 LEU   689     103.801  86.719  24.406  1.00  0.00           H
ATOM   3230 2HD2 LEU   689     102.121  87.309  24.726  1.00  0.00           H
ATOM   3231 3HD2 LEU   689     102.311  85.699  23.946  1.00  0.00           H
ATOM   3232  C   LEU   689     105.771  85.449  21.036  1.00  0.00           C
ATOM   3233  O   LEU   689     106.251  84.499  21.696  1.00  0.00           O
ATOM   3234  N   SER   690     105.871  85.499  19.696  1.00  0.00           N
ATOM   3235  HN  SER   690     105.391  86.159  19.126  1.00  0.00           H
ATOM   3236  CA  SER   690     106.601  84.569  18.896  1.00  0.00           C
ATOM   3237  HA  SER   690     106.091  83.619  18.936  1.00  0.00           H
ATOM   3238  CB  SER   690     106.451  84.949  17.386  1.00  0.00           C
ATOM   3239  HB1 SER   690     106.881  85.969  17.316  1.00  0.00           H
ATOM   3240  HB2 SER   690     107.001  84.329  16.656  1.00  0.00           H
ATOM   3241  OG  SER   690     105.011  85.059  17.026  1.00  0.00           O
ATOM   3242  HG1 SER   690     104.701  85.949  17.206  1.00  0.00           H
ATOM   3243  C   SER   690     108.091  84.459  19.176  1.00  0.00           C
ATOM   3244  O   SER   690     108.691  83.399  19.356  1.00  0.00           O
ATOM   3245  N   LYS   691     108.681  85.689  19.386  1.00  0.00           N
ATOM   3246  HN  LYS   691     108.071  86.459  19.236  1.00  0.00           H
ATOM   3247  CA  LYS   691     110.031  85.829  19.836  1.00  0.00           C
ATOM   3248  HA  LYS   691     110.661  85.149  19.286  1.00  0.00           H
ATOM   3249  CB  LYS   691     110.521  87.299  19.906  1.00  0.00           C
ATOM   3250  HB1 LYS   691     109.801  88.019  20.366  1.00  0.00           H
ATOM   3251  HB2 LYS   691     111.461  87.459  20.476  1.00  0.00           H
ATOM   3252  CG  LYS   691     110.621  87.899  18.506  1.00  0.00           C
ATOM   3253  HG1 LYS   691     109.621  88.049  18.026  1.00  0.00           H
ATOM   3254  HG2 LYS   691     111.111  88.889  18.476  1.00  0.00           H
ATOM   3255  CD  LYS   691     111.341  86.949  17.526  1.00  0.00           C
ATOM   3256  HD1 LYS   691     112.371  86.989  17.936  1.00  0.00           H
ATOM   3257  HD2 LYS   691     110.801  85.979  17.426  1.00  0.00           H
ATOM   3258  CE  LYS   691     111.461  87.579  16.126  1.00  0.00           C
ATOM   3259  HE1 LYS   691     110.451  87.749  15.686  1.00  0.00           H
ATOM   3260  HE2 LYS   691     112.071  88.509  16.136  1.00  0.00           H
ATOM   3261  NZ  LYS   691     112.131  86.749  15.116  1.00  0.00           N
ATOM   3262  HZ1 LYS   691     111.981  85.729  15.266  1.00  0.00           H
ATOM   3263  HZ2 LYS   691     111.861  87.029  14.156  1.00  0.00           H
ATOM   3264  HZ3 LYS   691     113.161  86.839  15.076  1.00  0.00           H
ATOM   3265  C   LYS   691     110.291  85.289  21.266  1.00  0.00           C
ATOM   3266  O   LYS   691     111.221  84.579  21.516  1.00  0.00           O
ATOM   3267  N   LEU   692     109.321  85.629  22.166  1.00  0.00           N
ATOM   3268  HN  LEU   692     108.751  86.399  21.896  1.00  0.00           H
ATOM   3269  CA  LEU   692     109.291  84.919  23.476  1.00  0.00           C
ATOM   3270  HA  LEU   692     110.221  85.149  23.976  1.00  0.00           H
ATOM   3271  CB  LEU   692     108.171  85.429  24.466  1.00  0.00           C
ATOM   3272  HB1 LEU   692     107.231  85.149  23.946  1.00  0.00           H
ATOM   3273  HB2 LEU   692     108.261  84.859  25.416  1.00  0.00           H
ATOM   3274  CG  LEU   692     108.281  86.979  24.656  1.00  0.00           C
ATOM   3275  HG  LEU   692     108.251  87.599  23.736  1.00  0.00           H
ATOM   3276  CD1 LEU   692     107.041  87.509  25.396  1.00  0.00           C
ATOM   3277 1HD1 LEU   692     106.101  87.189  24.896  1.00  0.00           H
ATOM   3278 2HD1 LEU   692     106.851  87.209  26.446  1.00  0.00           H
ATOM   3279 3HD1 LEU   692     107.141  88.609  25.476  1.00  0.00           H
ATOM   3280  CD2 LEU   692     109.451  87.299  25.556  1.00  0.00           C
ATOM   3281 1HD2 LEU   692     109.621  86.489  26.306  1.00  0.00           H
ATOM   3282 2HD2 LEU   692     110.421  87.289  25.026  1.00  0.00           H
ATOM   3283 3HD2 LEU   692     109.261  88.279  26.046  1.00  0.00           H
ATOM   3284  C   LEU   692     109.191  83.379  23.446  1.00  0.00           C
ATOM   3285  O   LEU   692     109.901  82.709  24.176  1.00  0.00           O
ATOM   3286  N   LYS   693     108.431  82.769  22.556  1.00  0.00           N
ATOM   3287  HN  LYS   693     107.761  83.319  22.066  1.00  0.00           H
ATOM   3288  CA  LYS   693     108.361  81.329  22.426  1.00  0.00           C
ATOM   3289  HA  LYS   693     108.051  80.949  23.386  1.00  0.00           H
ATOM   3290  CB  LYS   693     107.261  80.949  21.436  1.00  0.00           C
ATOM   3291  HB1 LYS   693     106.281  81.249  21.846  1.00  0.00           H
ATOM   3292  HB2 LYS   693     107.481  81.539  20.516  1.00  0.00           H
ATOM   3293  CG  LYS   693     107.341  79.389  21.076  1.00  0.00           C
ATOM   3294  HG1 LYS   693     108.301  79.049  20.636  1.00  0.00           H
ATOM   3295  HG2 LYS   693     107.181  78.819  22.016  1.00  0.00           H
ATOM   3296  CD  LYS   693     106.261  79.069  20.056  1.00  0.00           C
ATOM   3297  HD1 LYS   693     105.321  79.529  20.436  1.00  0.00           H
ATOM   3298  HD2 LYS   693     106.461  79.479  19.046  1.00  0.00           H
ATOM   3299  CE  LYS   693     106.081  77.539  19.876  1.00  0.00           C
ATOM   3300  HE1 LYS   693     105.681  77.199  20.856  1.00  0.00           H
ATOM   3301  HE2 LYS   693     105.441  77.249  19.016  1.00  0.00           H
ATOM   3302  NZ  LYS   693     107.371  76.839  19.626  1.00  0.00           N
ATOM   3303  HZ1 LYS   693     107.851  77.339  18.846  1.00  0.00           H
ATOM   3304  HZ2 LYS   693     107.891  76.819  20.526  1.00  0.00           H
ATOM   3305  HZ3 LYS   693     107.121  75.879  19.306  1.00  0.00           H
ATOM   3306  C   LYS   693     109.631  80.699  22.136  1.00  0.00           C
ATOM   3307  O   LYS   693     110.091  79.769  22.776  1.00  0.00           O
ATOM   3308  N   ALA   694     110.351  81.279  21.086  1.00  0.00           N
ATOM   3309  HN  ALA   694     110.011  82.139  20.716  1.00  0.00           H
ATOM   3310  CA  ALA   694     111.671  80.889  20.636  1.00  0.00           C
ATOM   3311  HA  ALA   694     111.751  79.829  20.416  1.00  0.00           H
ATOM   3312  CB  ALA   694     112.251  81.849  19.536  1.00  0.00           C
ATOM   3313  HB1 ALA   694     113.271  81.499  19.256  1.00  0.00           H
ATOM   3314  HB2 ALA   694     111.681  81.769  18.586  1.00  0.00           H
ATOM   3315  HB3 ALA   694     112.321  82.919  19.836  1.00  0.00           H
ATOM   3316  C   ALA   694     112.591  80.989  21.876  1.00  0.00           C
ATOM   3317  O   ALA   694     113.361  80.059  22.096  1.00  0.00           O
ATOM   3318  N   LEU   695     112.621  82.149  22.626  1.00  0.00           N
ATOM   3319  HN  LEU   695     111.951  82.879  22.526  1.00  0.00           H
ATOM   3320  CA  LEU   695     113.371  82.219  23.846  1.00  0.00           C
ATOM   3321  HA  LEU   695     114.401  82.029  23.586  1.00  0.00           H
ATOM   3322  CB  LEU   695     113.301  83.649  24.436  1.00  0.00           C
ATOM   3323  HB1 LEU   695     112.251  83.939  24.636  1.00  0.00           H
ATOM   3324  HB2 LEU   695     113.811  83.839  25.396  1.00  0.00           H
ATOM   3325  CG  LEU   695     113.891  84.749  23.426  1.00  0.00           C
ATOM   3326  HG  LEU   695     113.651  84.479  22.376  1.00  0.00           H
ATOM   3327  CD1 LEU   695     113.211  86.139  23.646  1.00  0.00           C
ATOM   3328 1HD1 LEU   695     113.511  86.759  22.776  1.00  0.00           H
ATOM   3329 2HD1 LEU   695     112.111  85.979  23.536  1.00  0.00           H
ATOM   3330 3HD1 LEU   695     113.461  86.479  24.666  1.00  0.00           H
ATOM   3331  CD2 LEU   695     115.421  84.909  23.496  1.00  0.00           C
ATOM   3332 1HD2 LEU   695     115.807  85.419  22.586  1.00  0.00           H
ATOM   3333 2HD2 LEU   695     115.657  85.679  24.246  1.00  0.00           H
ATOM   3334 3HD2 LEU   695     115.897  83.949  23.786  1.00  0.00           H
ATOM   3335  C   LEU   695     113.081  81.269  24.996  1.00  0.00           C
ATOM   3336  O   LEU   695     113.911  80.579  25.616  1.00  0.00           O
ATOM   3337  N   ASN   696     111.801  81.129  25.286  1.00  0.00           N
ATOM   3338  HN  ASN   696     111.071  81.669  24.876  1.00  0.00           H
ATOM   3339  CA  ASN   696     111.221  80.219  26.316  1.00  0.00           C
ATOM   3340  HA  ASN   696     111.721  80.499  27.226  1.00  0.00           H
ATOM   3341  CB  ASN   696     109.811  80.539  26.686  1.00  0.00           C
ATOM   3342  HB1 ASN   696     109.761  81.639  26.836  1.00  0.00           H
ATOM   3343  HB2 ASN   696     109.071  80.409  25.866  1.00  0.00           H
ATOM   3344  CG  ASN   696     109.241  79.859  27.966  1.00  0.00           C
ATOM   3345  OD1 ASN   696     108.571  80.619  28.646  1.00  0.00           O
ATOM   3346  ND2 ASN   696     109.441  78.529  28.146  1.00  0.00           N
ATOM   3347 1HD2 ASN   696     110.211  78.029  27.756  1.00  0.00           H
ATOM   3348 2HD2 ASN   696     108.911  78.159  28.906  1.00  0.00           H
ATOM   3349  C   ASN   696     111.511  78.699  25.986  1.00  0.00           C
ATOM   3350  O   ASN   696     111.791  77.969  26.986  1.00  0.00           O
ATOM   3351  N   ASP   697     111.491  78.259  24.716  1.00  0.00           N
ATOM   3352  HN  ASP   697     111.131  78.839  23.986  1.00  0.00           H
ATOM   3353  CA  ASP   697     111.951  76.909  24.296  1.00  0.00           C
ATOM   3354  HA  ASP   697     111.411  76.179  24.886  1.00  0.00           H
ATOM   3355  CB  ASP   697     111.511  76.639  22.746  1.00  0.00           C
ATOM   3356  HB1 ASP   697     111.831  77.519  22.136  1.00  0.00           H
ATOM   3357  HB2 ASP   697     112.031  75.769  22.286  1.00  0.00           H
ATOM   3358  CG  ASP   697     109.991  76.499  22.556  1.00  0.00           C
ATOM   3359  OD1 ASP   697     109.231  76.219  23.546  1.00  0.00           O
ATOM   3360  OD2 ASP   697     109.591  76.589  21.376  1.00  0.00           O
ATOM   3361  C   ASP   697     113.361  76.799  24.506  1.00  0.00           C
ATOM   3362  O   ASP   697     113.771  75.759  25.016  1.00  0.00           O
ATOM   3363  N   PHE   698     114.121  77.889  24.116  1.00  0.00           N
ATOM   3364  HN  PHE   698     113.761  78.719  23.716  1.00  0.00           H
ATOM   3365  CA  PHE   698     115.541  77.969  24.306  1.00  0.00           C
ATOM   3366  HA  PHE   698     115.747  76.979  23.926  1.00  0.00           H
ATOM   3367  CB  PHE   698     116.297  78.999  23.386  1.00  0.00           C
ATOM   3368  HB1 PHE   698     116.167  78.749  22.306  1.00  0.00           H
ATOM   3369  HB2 PHE   698     115.817  79.999  23.506  1.00  0.00           H
ATOM   3370  CG  PHE   698     117.777  79.119  23.736  1.00  0.00           C
ATOM   3371  CD1 PHE   698     118.817  78.319  23.096  1.00  0.00           C
ATOM   3372  HD1 PHE   698     118.557  77.579  22.346  1.00  0.00           H
ATOM   3373  CE1 PHE   698     120.147  78.519  23.426  1.00  0.00           C
ATOM   3374  HE1 PHE   698     120.917  77.899  22.976  1.00  0.00           H
ATOM   3375  CZ  PHE   698     120.497  79.489  24.386  1.00  0.00           C
ATOM   3376  HZ  PHE   698     121.537  79.729  24.506  1.00  0.00           H
ATOM   3377  CD2 PHE   698     118.187  80.069  24.616  1.00  0.00           C
ATOM   3378  HD2 PHE   698     117.477  80.759  25.046  1.00  0.00           H
ATOM   3379  CE2 PHE   698     119.487  80.209  24.976  1.00  0.00           C
ATOM   3380  HE2 PHE   698     119.847  80.979  25.646  1.00  0.00           H
ATOM   3381  C   PHE   698     116.017  77.829  25.696  1.00  0.00           C
ATOM   3382  O   PHE   698     116.987  77.139  25.976  1.00  0.00           O
ATOM   3383  N   VAL   699     115.281  78.429  26.626  1.00  0.00           N
ATOM   3384  HN  VAL   699     114.651  79.119  26.276  1.00  0.00           H
ATOM   3385  CA  VAL   699     115.451  78.409  28.086  1.00  0.00           C
ATOM   3386  HA  VAL   699     116.497  78.499  28.326  1.00  0.00           H
ATOM   3387  CB  VAL   699     114.911  79.569  28.816  1.00  0.00           C
ATOM   3388  HB  VAL   699     113.911  79.899  28.456  1.00  0.00           H
ATOM   3389  CG1 VAL   699     114.861  79.399  30.286  1.00  0.00           C
ATOM   3390 1HG1 VAL   699     115.777  79.059  30.816  1.00  0.00           H
ATOM   3391 2HG1 VAL   699     114.721  80.349  30.846  1.00  0.00           H
ATOM   3392 3HG1 VAL   699     114.031  78.819  30.736  1.00  0.00           H
ATOM   3393  CG2 VAL   699     115.807  80.729  28.406  1.00  0.00           C
ATOM   3394 1HG2 VAL   699     115.291  81.669  28.686  1.00  0.00           H
ATOM   3395 2HG2 VAL   699     116.767  80.539  28.926  1.00  0.00           H
ATOM   3396 3HG2 VAL   699     116.097  80.619  27.336  1.00  0.00           H
ATOM   3397  C   VAL   699     115.021  77.069  28.646  1.00  0.00           C
ATOM   3398  O   VAL   699     115.737  76.469  29.406  1.00  0.00           O
ATOM   3399  N   LYS   700     113.921  76.489  28.146  1.00  0.00           N
ATOM   3400  HN  LYS   700     113.261  77.029  27.626  1.00  0.00           H
ATOM   3401  CA  LYS   700     113.601  75.109  28.536  1.00  0.00           C
ATOM   3402  HA  LYS   700     113.571  75.139  29.616  1.00  0.00           H
ATOM   3403  CB  LYS   700     112.271  74.689  27.996  1.00  0.00           C
ATOM   3404  HB1 LYS   700     111.541  75.459  28.346  1.00  0.00           H
ATOM   3405  HB2 LYS   700     112.261  74.759  26.896  1.00  0.00           H
ATOM   3406  CG  LYS   700     111.671  73.319  28.496  1.00  0.00           C
ATOM   3407  HG1 LYS   700     112.291  72.449  28.186  1.00  0.00           H
ATOM   3408  HG2 LYS   700     111.781  73.379  29.596  1.00  0.00           H
ATOM   3409  CD  LYS   700     110.151  73.169  28.086  1.00  0.00           C
ATOM   3410  HD1 LYS   700     109.651  73.909  28.746  1.00  0.00           H
ATOM   3411  HD2 LYS   700     110.041  73.559  27.056  1.00  0.00           H
ATOM   3412  CE  LYS   700     109.461  71.829  28.276  1.00  0.00           C
ATOM   3413  HE1 LYS   700     110.011  70.869  28.126  1.00  0.00           H
ATOM   3414  HE2 LYS   700     109.251  71.729  29.366  1.00  0.00           H
ATOM   3415  NZ  LYS   700     108.231  71.759  27.536  1.00  0.00           N
ATOM   3416  HZ1 LYS   700     107.711  70.939  27.886  1.00  0.00           H
ATOM   3417  HZ2 LYS   700     107.691  72.639  27.666  1.00  0.00           H
ATOM   3418  HZ3 LYS   700     108.451  71.639  26.526  1.00  0.00           H
ATOM   3419  C   LYS   700     114.731  74.139  28.186  1.00  0.00           C
ATOM   3420  O   LYS   700     115.131  73.269  28.946  1.00  0.00           O
ATOM   3421  N   LEU   701     115.251  74.169  26.986  1.00  0.00           N
ATOM   3422  HN  LEU   701     114.871  74.799  26.316  1.00  0.00           H
ATOM   3423  CA  LEU   701     116.367  73.309  26.646  1.00  0.00           C
ATOM   3424  HA  LEU   701     116.087  72.299  26.926  1.00  0.00           H
ATOM   3425  CB  LEU   701     116.657  73.429  25.106  1.00  0.00           C
ATOM   3426  HB1 LEU   701     116.737  74.509  24.866  1.00  0.00           H
ATOM   3427  HB2 LEU   701     117.587  72.929  24.766  1.00  0.00           H
ATOM   3428  CG  LEU   701     115.491  72.959  24.146  1.00  0.00           C
ATOM   3429  HG  LEU   701     114.611  73.499  24.556  1.00  0.00           H
ATOM   3430  CD1 LEU   701     115.747  73.279  22.656  1.00  0.00           C
ATOM   3431 1HD1 LEU   701     114.901  72.919  22.016  1.00  0.00           H
ATOM   3432 2HD1 LEU   701     115.847  74.369  22.476  1.00  0.00           H
ATOM   3433 3HD1 LEU   701     116.617  72.679  22.326  1.00  0.00           H
ATOM   3434  CD2 LEU   701     115.351  71.409  24.216  1.00  0.00           C
ATOM   3435 1HD2 LEU   701     115.597  71.019  25.226  1.00  0.00           H
ATOM   3436 2HD2 LEU   701     114.341  71.129  23.846  1.00  0.00           H
ATOM   3437 3HD2 LEU   701     116.047  70.909  23.506  1.00  0.00           H
ATOM   3438  C   LEU   701     117.677  73.589  27.396  1.00  0.00           C
ATOM   3439  O   LEU   701     118.397  72.679  27.796  1.00  0.00           O
ATOM   3440  N   SER   702     118.117  74.849  27.416  1.00  0.00           N
ATOM   3441  HN  SER   702     117.567  75.469  26.866  1.00  0.00           H
ATOM   3442  CA  SER   702     119.347  75.189  28.006  1.00  0.00           C
ATOM   3443  HA  SER   702     120.137  74.619  27.536  1.00  0.00           H
ATOM   3444  CB  SER   702     119.707  76.659  27.676  1.00  0.00           C
ATOM   3445  HB1 SER   702     119.637  76.859  26.586  1.00  0.00           H
ATOM   3446  HB2 SER   702     118.977  77.349  28.146  1.00  0.00           H
ATOM   3447  OG  SER   702     121.047  76.949  28.186  1.00  0.00           O
ATOM   3448  HG1 SER   702     121.077  77.009  29.146  1.00  0.00           H
ATOM   3449  C   SER   702     119.457  74.989  29.506  1.00  0.00           C
ATOM   3450  O   SER   702     120.467  74.609  30.006  1.00  0.00           O
ATOM   3451  N   SER   703     118.297  75.139  30.236  1.00  0.00           N
ATOM   3452  HN  SER   703     117.437  75.269  29.736  1.00  0.00           H
ATOM   3453  CA  SER   703     118.237  75.119  31.656  1.00  0.00           C
ATOM   3454  HA  SER   703     119.007  75.809  31.976  1.00  0.00           H
ATOM   3455  CB  SER   703     116.837  75.719  32.096  1.00  0.00           C
ATOM   3456  HB1 SER   703     116.877  75.819  33.196  1.00  0.00           H
ATOM   3457  HB2 SER   703     116.707  76.759  31.736  1.00  0.00           H
ATOM   3458  OG  SER   703     115.767  74.889  31.626  1.00  0.00           O
ATOM   3459  HG1 SER   703     115.321  75.369  30.916  1.00  0.00           H
ATOM   3460  C   SER   703     118.517  73.769  32.336  1.00  0.00           C
ATOM   3461  O   SER   703     119.037  73.679  33.466  1.00  0.00           O
ATOM   3462  N   GLN   704     118.227  72.659  31.636  1.00  0.00           N
ATOM   3463  HN  GLN   704     117.647  72.899  30.856  1.00  0.00           H
ATOM   3464  CA  GLN   704     118.497  71.229  31.976  1.00  0.00           C
ATOM   3465  HA  GLN   704     118.507  71.129  33.046  1.00  0.00           H
ATOM   3466  CB  GLN   704     117.487  70.299  31.346  1.00  0.00           C
ATOM   3467  HB1 GLN   704     117.537  70.459  30.246  1.00  0.00           H
ATOM   3468  HB2 GLN   704     117.617  69.239  31.646  1.00  0.00           H
ATOM   3469  CG  GLN   704     116.037  70.629  31.786  1.00  0.00           C
ATOM   3470  HG1 GLN   704     115.627  71.469  31.176  1.00  0.00           H
ATOM   3471  HG2 GLN   704     115.391  69.749  31.616  1.00  0.00           H
ATOM   3472  CD  GLN   704     115.827  70.869  33.306  1.00  0.00           C
ATOM   3473  OE1 GLN   704     115.531  69.979  34.146  1.00  0.00           O
ATOM   3474  NE2 GLN   704     115.867  72.129  33.736  1.00  0.00           N
ATOM   3475 1HE2 GLN   704     116.077  72.919  33.156  1.00  0.00           H
ATOM   3476 2HE2 GLN   704     116.107  72.249  34.696  1.00  0.00           H
ATOM   3477  C   GLN   704     119.917  70.779  31.446  1.00  0.00           C
ATOM   3478  O   GLN   704     120.117  69.549  31.506  1.00  0.00           O
ATOM   3479  N   LYS   705     120.667  71.719  30.886  1.00  0.00           N
ATOM   3480  HN  LYS   705     120.217  72.589  30.676  1.00  0.00           H
ATOM   3481  CA  LYS   705     121.937  71.459  30.366  1.00  0.00           C
ATOM   3482  HA  LYS   705     122.267  70.469  30.656  1.00  0.00           H
ATOM   3483  CB  LYS   705     121.997  71.679  28.806  1.00  0.00           C
ATOM   3484  HB1 LYS   705     121.847  72.769  28.616  1.00  0.00           H
ATOM   3485  HB2 LYS   705     123.017  71.419  28.456  1.00  0.00           H
ATOM   3486  CG  LYS   705     121.067  70.739  27.976  1.00  0.00           C
ATOM   3487  HG1 LYS   705     120.057  70.819  28.446  1.00  0.00           H
ATOM   3488  HG2 LYS   705     120.847  71.139  26.956  1.00  0.00           H
ATOM   3489  CD  LYS   705     121.727  69.389  27.856  1.00  0.00           C
ATOM   3490  HD1 LYS   705     122.737  69.459  27.406  1.00  0.00           H
ATOM   3491  HD2 LYS   705     121.957  68.999  28.866  1.00  0.00           H
ATOM   3492  CE  LYS   705     120.977  68.409  26.946  1.00  0.00           C
ATOM   3493  HE1 LYS   705     120.097  67.929  27.426  1.00  0.00           H
ATOM   3494  HE2 LYS   705     120.617  69.009  26.086  1.00  0.00           H
ATOM   3495  NZ  LYS   705     121.807  67.219  26.536  1.00  0.00           N
ATOM   3496  HZ1 LYS   705     121.577  66.479  27.216  1.00  0.00           H
ATOM   3497  HZ2 LYS   705     121.617  66.889  25.566  1.00  0.00           H
ATOM   3498  HZ3 LYS   705     122.777  67.569  26.656  1.00  0.00           H
ATOM   3499  C   LYS   705     123.017  72.299  30.906  1.00  0.00           C
ATOM   3500  O   LYS   705     124.167  71.889  30.876  1.00  0.00           O
ATOM   3501  N   THR   706     122.637  73.489  31.356  1.00  0.00           N
ATOM   3502  HN  THR   706     121.727  73.879  31.396  1.00  0.00           H
ATOM   3503  CA  THR   706     123.607  74.419  31.906  1.00  0.00           C
ATOM   3504  HA  THR   706     124.437  73.789  32.186  1.00  0.00           H
ATOM   3505  CB  THR   706     124.087  75.379  30.866  1.00  0.00           C
ATOM   3506  HB  THR   706     124.727  76.059  31.476  1.00  0.00           H
ATOM   3507  OG1 THR   706     122.967  76.099  30.346  1.00  0.00           O
ATOM   3508  HG1 THR   706     122.307  75.419  30.196  1.00  0.00           H
ATOM   3509  CG2 THR   706     124.947  74.809  29.746  1.00  0.00           C
ATOM   3510 1HG2 THR   706     125.877  74.399  30.196  1.00  0.00           H
ATOM   3511 2HG2 THR   706     124.417  74.009  29.176  1.00  0.00           H
ATOM   3512 3HG2 THR   706     125.397  75.539  29.026  1.00  0.00           H
ATOM   3513  C   THR   706     123.047  75.089  33.146  1.00  0.00           C
ATOM   3514  O   THR   706     121.857  75.439  33.096  1.00  0.00           O
ATOM   3515  N   PRO   707     123.837  75.269  34.236  1.00  0.00           N
ATOM   3516  CD  PRO   707     125.157  74.769  34.346  1.00  0.00           C
ATOM   3517  HD1 PRO   707     125.837  75.259  33.626  1.00  0.00           H
ATOM   3518  HD2 PRO   707     125.167  73.659  34.276  1.00  0.00           H
ATOM   3519  CA  PRO   707     123.537  76.209  35.366  1.00  0.00           C
ATOM   3520  HA  PRO   707     122.857  75.689  36.016  1.00  0.00           H
ATOM   3521  CB  PRO   707     124.947  76.529  36.056  1.00  0.00           C
ATOM   3522  HB1 PRO   707     125.457  77.409  35.626  1.00  0.00           H
ATOM   3523  HB2 PRO   707     124.827  76.529  37.156  1.00  0.00           H
ATOM   3524  CG  PRO   707     125.647  75.209  35.776  1.00  0.00           C
ATOM   3525  HG1 PRO   707     126.717  75.449  35.626  1.00  0.00           H
ATOM   3526  HG2 PRO   707     125.527  74.359  36.476  1.00  0.00           H
ATOM   3527  C   PRO   707     122.847  77.529  35.056  1.00  0.00           C
ATOM   3528  O   PRO   707     123.077  78.109  34.006  1.00  0.00           O
ATOM   3529  N   LYS   708     122.017  78.119  35.976  1.00  0.00           N
ATOM   3530  HN  LYS   708     121.797  77.699  36.856  1.00  0.00           H
ATOM   3531  CA  LYS   708     121.257  79.309  35.706  1.00  0.00           C
ATOM   3532  HA  LYS   708     120.667  79.019  34.846  1.00  0.00           H
ATOM   3533  CB  LYS   708     120.277  79.609  36.856  1.00  0.00           C
ATOM   3534  HB1 LYS   708     119.477  78.839  36.896  1.00  0.00           H
ATOM   3535  HB2 LYS   708     120.857  79.559  37.806  1.00  0.00           H
ATOM   3536  CG  LYS   708     119.467  80.929  36.826  1.00  0.00           C
ATOM   3537  HG1 LYS   708     120.137  81.719  37.216  1.00  0.00           H
ATOM   3538  HG2 LYS   708     119.147  81.059  35.766  1.00  0.00           H
ATOM   3539  CD  LYS   708     118.197  80.819  37.746  1.00  0.00           C
ATOM   3540  HD1 LYS   708     117.627  79.879  37.576  1.00  0.00           H
ATOM   3541  HD2 LYS   708     118.477  80.889  38.816  1.00  0.00           H
ATOM   3542  CE  LYS   708     117.007  81.809  37.336  1.00  0.00           C
ATOM   3543  HE1 LYS   708     117.157  82.909  37.336  1.00  0.00           H
ATOM   3544  HE2 LYS   708     116.727  81.409  36.336  1.00  0.00           H
ATOM   3545  NZ  LYS   708     115.897  81.659  38.306  1.00  0.00           N
ATOM   3546  HZ1 LYS   708     115.101  82.239  37.956  1.00  0.00           H
ATOM   3547  HZ2 LYS   708     115.617  80.679  38.526  1.00  0.00           H
ATOM   3548  HZ3 LYS   708     116.217  82.039  39.226  1.00  0.00           H
ATOM   3549  C   LYS   708     121.967  80.619  35.246  1.00  0.00           C
ATOM   3550  O   LYS   708     121.587  81.219  34.256  1.00  0.00           O
ATOM   3551  N   PRO   709     123.087  81.089  35.816  1.00  0.00           N
ATOM   3552  CD  PRO   709     123.657  80.609  37.016  1.00  0.00           C
ATOM   3553  HD1 PRO   709     124.437  79.829  36.886  1.00  0.00           H
ATOM   3554  HD2 PRO   709     122.927  80.149  37.716  1.00  0.00           H
ATOM   3555  CA  PRO   709     123.727  82.239  35.286  1.00  0.00           C
ATOM   3556  HA  PRO   709     123.047  83.059  35.146  1.00  0.00           H
ATOM   3557  CB  PRO   709     124.837  82.529  36.376  1.00  0.00           C
ATOM   3558  HB1 PRO   709     125.767  81.999  36.106  1.00  0.00           H
ATOM   3559  HB2 PRO   709     125.147  83.559  36.636  1.00  0.00           H
ATOM   3560  CG  PRO   709     124.297  81.829  37.656  1.00  0.00           C
ATOM   3561  HG1 PRO   709     125.197  81.479  38.196  1.00  0.00           H
ATOM   3562  HG2 PRO   709     123.697  82.469  38.336  1.00  0.00           H
ATOM   3563  C   PRO   709     124.287  81.989  33.846  1.00  0.00           C
ATOM   3564  O   PRO   709     124.157  82.919  33.076  1.00  0.00           O
ATOM   3565  N   GLN   710     124.797  80.789  33.486  1.00  0.00           N
ATOM   3566  HN  GLN   710     125.177  80.119  34.126  1.00  0.00           H
ATOM   3567  CA  GLN   710     124.957  80.529  32.086  1.00  0.00           C
ATOM   3568  HA  GLN   710     125.707  81.229  31.756  1.00  0.00           H
ATOM   3569  CB  GLN   710     125.687  79.169  31.856  1.00  0.00           C
ATOM   3570  HB1 GLN   710     124.937  78.449  32.256  1.00  0.00           H
ATOM   3571  HB2 GLN   710     125.857  78.949  30.776  1.00  0.00           H
ATOM   3572  CG  GLN   710     127.017  79.029  32.516  1.00  0.00           C
ATOM   3573  HG1 GLN   710     127.657  79.819  32.076  1.00  0.00           H
ATOM   3574  HG2 GLN   710     127.017  79.179  33.616  1.00  0.00           H
ATOM   3575  CD  GLN   710     127.747  77.649  32.326  1.00  0.00           C
ATOM   3576  OE1 GLN   710     127.297  76.559  32.106  1.00  0.00           O
ATOM   3577  NE2 GLN   710     129.047  77.659  32.586  1.00  0.00           N
ATOM   3578 1HE2 GLN   710     129.537  78.439  32.986  1.00  0.00           H
ATOM   3579 2HE2 GLN   710     129.597  76.829  32.656  1.00  0.00           H
ATOM   3580  C   GLN   710     123.727  80.509  31.166  1.00  0.00           C
ATOM   3581  O   GLN   710     123.687  81.129  30.086  1.00  0.00           O
ATOM   3582  N   THR   711     122.577  79.889  31.576  1.00  0.00           N
ATOM   3583  HN  THR   711     122.417  79.379  32.416  1.00  0.00           H
ATOM   3584  CA  THR   711     121.387  79.919  30.746  1.00  0.00           C
ATOM   3585  HA  THR   711     121.507  79.669  29.696  1.00  0.00           H
ATOM   3586  CB  THR   711     120.387  78.899  31.226  1.00  0.00           C
ATOM   3587  HB  THR   711     120.327  78.859  32.336  1.00  0.00           H
ATOM   3588  OG1 THR   711     120.787  77.619  30.996  1.00  0.00           O
ATOM   3589  HG1 THR   711     121.687  77.509  31.316  1.00  0.00           H
ATOM   3590  CG2 THR   711     119.027  79.009  30.676  1.00  0.00           C
ATOM   3591 1HG2 THR   711     119.127  78.949  29.566  1.00  0.00           H
ATOM   3592 2HG2 THR   711     118.417  78.189  31.116  1.00  0.00           H
ATOM   3593 3HG2 THR   711     118.467  79.929  30.946  1.00  0.00           H
ATOM   3594  C   THR   711     120.817  81.309  30.646  1.00  0.00           C
ATOM   3595  O   THR   711     120.317  81.669  29.606  1.00  0.00           O
ATOM   3596  N   LYS   712     120.837  82.169  31.766  1.00  0.00           N
ATOM   3597  HN  LYS   712     121.287  81.799  32.576  1.00  0.00           H
ATOM   3598  CA  LYS   712     120.567  83.559  31.736  1.00  0.00           C
ATOM   3599  HA  LYS   712     119.567  83.629  31.326  1.00  0.00           H
ATOM   3600  CB  LYS   712     120.617  84.159  33.156  1.00  0.00           C
ATOM   3601  HB1 LYS   712     119.777  83.719  33.726  1.00  0.00           H
ATOM   3602  HB2 LYS   712     121.487  83.669  33.656  1.00  0.00           H
ATOM   3603  CG  LYS   712     120.427  85.729  33.266  1.00  0.00           C
ATOM   3604  HG1 LYS   712     121.267  86.169  32.686  1.00  0.00           H
ATOM   3605  HG2 LYS   712     119.497  85.989  32.726  1.00  0.00           H
ATOM   3606  CD  LYS   712     120.207  86.289  34.756  1.00  0.00           C
ATOM   3607  HD1 LYS   712     119.237  85.879  35.126  1.00  0.00           H
ATOM   3608  HD2 LYS   712     120.987  85.849  35.416  1.00  0.00           H
ATOM   3609  CE  LYS   712     120.237  87.899  34.906  1.00  0.00           C
ATOM   3610  HE1 LYS   712     119.637  88.449  34.146  1.00  0.00           H
ATOM   3611  HE2 LYS   712     119.867  88.199  35.916  1.00  0.00           H
ATOM   3612  NZ  LYS   712     121.647  88.239  34.636  1.00  0.00           N
ATOM   3613  HZ1 LYS   712     121.747  89.139  34.126  1.00  0.00           H
ATOM   3614  HZ2 LYS   712     122.077  88.419  35.566  1.00  0.00           H
ATOM   3615  HZ3 LYS   712     122.027  87.439  34.086  1.00  0.00           H
ATOM   3616  C   LYS   712     121.437  84.389  30.816  1.00  0.00           C
ATOM   3617  O   LYS   712     120.937  85.149  29.986  1.00  0.00           O
ATOM   3618  N   GLU   713     122.777  84.149  30.856  1.00  0.00           N
ATOM   3619  HN  GLU   713     123.167  83.539  31.536  1.00  0.00           H
ATOM   3620  CA  GLU   713     123.667  84.789  29.886  1.00  0.00           C
ATOM   3621  HA  GLU   713     123.477  85.849  29.836  1.00  0.00           H
ATOM   3622  CB  GLU   713     125.147  84.539  30.376  1.00  0.00           C
ATOM   3623  HB1 GLU   713     125.227  84.969  31.396  1.00  0.00           H
ATOM   3624  HB2 GLU   713     125.297  83.439  30.446  1.00  0.00           H
ATOM   3625  CG  GLU   713     126.197  85.289  29.506  1.00  0.00           C
ATOM   3626  HG1 GLU   713     126.357  84.939  28.466  1.00  0.00           H
ATOM   3627  HG2 GLU   713     125.887  86.349  29.406  1.00  0.00           H
ATOM   3628  CD  GLU   713     127.587  85.339  30.236  1.00  0.00           C
ATOM   3629  OE1 GLU   713     127.707  84.879  31.426  1.00  0.00           O
ATOM   3630  OE2 GLU   713     128.557  85.859  29.586  1.00  0.00           O
ATOM   3631  C   GLU   713     123.557  84.449  28.416  1.00  0.00           C
ATOM   3632  O   GLU   713     123.707  85.249  27.496  1.00  0.00           O
ATOM   3633  N   LEU   714     123.277  83.109  28.086  1.00  0.00           N
ATOM   3634  HN  LEU   714     123.487  82.379  28.736  1.00  0.00           H
ATOM   3635  CA  LEU   714     122.827  82.739  26.716  1.00  0.00           C
ATOM   3636  HA  LEU   714     123.537  83.169  26.016  1.00  0.00           H
ATOM   3637  CB  LEU   714     122.897  81.149  26.586  1.00  0.00           C
ATOM   3638  HB1 LEU   714     122.087  80.569  27.086  1.00  0.00           H
ATOM   3639  HB2 LEU   714     122.747  80.959  25.496  1.00  0.00           H
ATOM   3640  CG  LEU   714     124.327  80.549  26.846  1.00  0.00           C
ATOM   3641  HG  LEU   714     124.587  80.739  27.916  1.00  0.00           H
ATOM   3642  CD1 LEU   714     124.387  79.009  26.606  1.00  0.00           C
ATOM   3643 1HD1 LEU   714     125.437  78.659  26.726  1.00  0.00           H
ATOM   3644 2HD1 LEU   714     123.677  78.549  27.326  1.00  0.00           H
ATOM   3645 3HD1 LEU   714     124.057  78.699  25.596  1.00  0.00           H
ATOM   3646  CD2 LEU   714     125.377  81.309  25.996  1.00  0.00           C
ATOM   3647 1HD2 LEU   714     126.397  80.869  26.046  1.00  0.00           H
ATOM   3648 2HD2 LEU   714     125.027  81.149  24.956  1.00  0.00           H
ATOM   3649 3HD2 LEU   714     125.497  82.379  26.276  1.00  0.00           H
ATOM   3650  C   LEU   714     121.467  83.349  26.286  1.00  0.00           C
ATOM   3651  O   LEU   714     121.287  83.759  25.156  1.00  0.00           O
ATOM   3652  N   MET   715     120.527  83.359  27.226  1.00  0.00           N
ATOM   3653  HN  MET   715     120.717  82.929  28.106  1.00  0.00           H
ATOM   3654  CA  MET   715     119.287  84.069  27.076  1.00  0.00           C
ATOM   3655  HA  MET   715     118.697  83.589  26.296  1.00  0.00           H
ATOM   3656  CB  MET   715     118.417  83.949  28.306  1.00  0.00           C
ATOM   3657  HB1 MET   715     118.087  82.889  28.196  1.00  0.00           H
ATOM   3658  HB2 MET   715     119.037  83.939  29.236  1.00  0.00           H
ATOM   3659  CG  MET   715     117.137  84.789  28.466  1.00  0.00           C
ATOM   3660  HG1 MET   715     117.387  85.859  28.286  1.00  0.00           H
ATOM   3661  HG2 MET   715     116.467  84.539  27.616  1.00  0.00           H
ATOM   3662  SD  MET   715     116.417  84.389  30.106  1.00  0.00           S
ATOM   3663  CE  MET   715     115.341  85.839  30.006  1.00  0.00           C
ATOM   3664  HE1 MET   715     116.027  86.709  29.896  1.00  0.00           H
ATOM   3665  HE2 MET   715     114.691  85.789  29.116  1.00  0.00           H
ATOM   3666  HE3 MET   715     114.841  86.169  30.946  1.00  0.00           H
ATOM   3667  C   MET   715     119.417  85.579  26.766  1.00  0.00           C
ATOM   3668  O   MET   715     118.787  86.019  25.806  1.00  0.00           O
ATOM   3669  N   HIS   716     120.287  86.379  27.456  1.00  0.00           N
ATOM   3670  HN  HIS   716     120.647  86.039  28.316  1.00  0.00           H
ATOM   3671  CA  HIS   716     120.537  87.769  27.136  1.00  0.00           C
ATOM   3672  HA  HIS   716     119.557  88.219  27.146  1.00  0.00           H
ATOM   3673  CB  HIS   716     121.407  88.489  28.196  1.00  0.00           C
ATOM   3674  HB1 HIS   716     122.447  88.099  28.266  1.00  0.00           H
ATOM   3675  HB2 HIS   716     121.677  89.489  27.796  1.00  0.00           H
ATOM   3676  ND1 HIS   716     121.447  89.099  30.616  1.00  0.00           N
ATOM   3677  CG  HIS   716     120.737  88.719  29.516  1.00  0.00           C
ATOM   3678  CE1 HIS   716     120.637  89.129  31.636  1.00  0.00           C
ATOM   3679  HE1 HIS   716     120.787  89.559  32.626  1.00  0.00           H
ATOM   3680  NE2 HIS   716     119.387  88.669  31.186  1.00  0.00           N
ATOM   3681  HE2 HIS   716     118.517  88.529  31.666  1.00  0.00           H
ATOM   3682  CD2 HIS   716     119.507  88.339  29.876  1.00  0.00           C
ATOM   3683  HD2 HIS   716     118.697  87.879  29.316  1.00  0.00           H
ATOM   3684  C   HIS   716     121.037  87.959  25.726  1.00  0.00           C
ATOM   3685  O   HIS   716     120.717  88.909  25.036  1.00  0.00           O
ATOM   3686  N   LEU   717     122.057  87.149  25.306  1.00  0.00           N
ATOM   3687  HN  LEU   717     122.337  86.519  26.036  1.00  0.00           H
ATOM   3688  CA  LEU   717     122.557  87.109  24.006  1.00  0.00           C
ATOM   3689  HA  LEU   717     122.597  88.139  23.656  1.00  0.00           H
ATOM   3690  CB  LEU   717     123.837  86.269  23.696  1.00  0.00           C
ATOM   3691  HB1 LEU   717     123.567  85.189  23.776  1.00  0.00           H
ATOM   3692  HB2 LEU   717     124.117  86.459  22.636  1.00  0.00           H
ATOM   3693  CG  LEU   717     125.147  86.579  24.486  1.00  0.00           C
ATOM   3694  HG  LEU   717     124.927  86.449  25.566  1.00  0.00           H
ATOM   3695  CD1 LEU   717     126.377  85.739  24.056  1.00  0.00           C
ATOM   3696 1HD1 LEU   717     126.147  84.649  24.086  1.00  0.00           H
ATOM   3697 2HD1 LEU   717     126.727  86.039  23.056  1.00  0.00           H
ATOM   3698 3HD1 LEU   717     127.207  85.839  24.786  1.00  0.00           H
ATOM   3699  CD2 LEU   717     125.617  88.149  24.416  1.00  0.00           C
ATOM   3700 1HD2 LEU   717     126.607  88.349  24.876  1.00  0.00           H
ATOM   3701 2HD2 LEU   717     125.657  88.519  23.366  1.00  0.00           H
ATOM   3702 3HD2 LEU   717     124.897  88.839  24.916  1.00  0.00           H
ATOM   3703  C   LEU   717     121.617  86.669  23.006  1.00  0.00           C
ATOM   3704  O   LEU   717     121.657  87.209  21.896  1.00  0.00           O
ATOM   3705  N   CYS   718     120.627  85.799  23.186  1.00  0.00           N
ATOM   3706  HN  CYS   718     120.497  85.289  24.026  1.00  0.00           H
ATOM   3707  CA  CYS   718     119.567  85.649  22.236  1.00  0.00           C
ATOM   3708  HA  CYS   718     120.057  85.529  21.286  1.00  0.00           H
ATOM   3709  CB  CYS   718     118.637  84.489  22.566  1.00  0.00           C
ATOM   3710  HB1 CYS   718     118.087  84.539  23.536  1.00  0.00           H
ATOM   3711  HB2 CYS   718     117.807  84.429  21.826  1.00  0.00           H
ATOM   3712  SG  CYS   718     119.577  82.919  22.456  1.00  0.00           S
ATOM   3713  HG1 CYS   718     120.527  83.339  23.266  1.00  0.00           H
ATOM   3714  C   CYS   718     118.597  86.939  22.156  1.00  0.00           C
ATOM   3715  O   CYS   718     118.297  87.389  21.096  1.00  0.00           O
ATOM   3716  N   MET   719     118.297  87.649  23.296  1.00  0.00           N
ATOM   3717  HN  MET   719     118.597  87.399  24.206  1.00  0.00           H
ATOM   3718  CA  MET   719     117.487  88.919  23.276  1.00  0.00           C
ATOM   3719  HA  MET   719     116.637  88.689  22.646  1.00  0.00           H
ATOM   3720  CB  MET   719     116.927  89.299  24.766  1.00  0.00           C
ATOM   3721  HB1 MET   719     117.877  89.459  25.336  1.00  0.00           H
ATOM   3722  HB2 MET   719     116.457  90.309  24.796  1.00  0.00           H
ATOM   3723  CG  MET   719     116.007  88.269  25.296  1.00  0.00           C
ATOM   3724  HG1 MET   719     115.061  88.139  24.736  1.00  0.00           H
ATOM   3725  HG2 MET   719     116.527  87.289  25.316  1.00  0.00           H
ATOM   3726  SD  MET   719     115.511  88.509  27.126  1.00  0.00           S
ATOM   3727  CE  MET   719     114.211  89.729  26.886  1.00  0.00           C
ATOM   3728  HE1 MET   719     113.311  89.279  26.416  1.00  0.00           H
ATOM   3729  HE2 MET   719     114.031  90.329  27.806  1.00  0.00           H
ATOM   3730  HE3 MET   719     114.661  90.419  26.146  1.00  0.00           H
ATOM   3731  C   MET   719     118.107  90.189  22.726  1.00  0.00           C
ATOM   3732  O   MET   719     117.317  91.049  22.336  1.00  0.00           O
ATOM   3733  N   ARG   720     119.437  90.329  22.756  1.00  0.00           N
ATOM   3734  HN  ARG   720     119.917  89.569  23.186  1.00  0.00           H
ATOM   3735  CA  ARG   720     120.207  91.529  22.366  1.00  0.00           C
ATOM   3736  HA  ARG   720     119.587  92.409  22.456  1.00  0.00           H
ATOM   3737  CB  ARG   720     121.617  91.649  22.956  1.00  0.00           C
ATOM   3738  HB1 ARG   720     122.207  90.709  22.916  1.00  0.00           H
ATOM   3739  HB2 ARG   720     122.167  92.419  22.366  1.00  0.00           H
ATOM   3740  CG  ARG   720     121.437  92.199  24.366  1.00  0.00           C
ATOM   3741  HG1 ARG   720     120.747  93.049  24.206  1.00  0.00           H
ATOM   3742  HG2 ARG   720     120.897  91.399  24.916  1.00  0.00           H
ATOM   3743  CD  ARG   720     122.777  92.359  25.006  1.00  0.00           C
ATOM   3744  HD1 ARG   720     123.307  91.389  25.106  1.00  0.00           H
ATOM   3745  HD2 ARG   720     123.427  92.969  24.336  1.00  0.00           H
ATOM   3746  NE  ARG   720     122.667  92.799  26.426  1.00  0.00           N
ATOM   3747  HE  ARG   720     122.977  92.219  27.186  1.00  0.00           H
ATOM   3748  CZ  ARG   720     122.287  94.009  26.836  1.00  0.00           C
ATOM   3749  NH1 ARG   720     122.187  94.349  28.116  1.00  0.00           N
ATOM   3750 1HH1 ARG   720     122.627  93.779  28.806  1.00  0.00           H
ATOM   3751 2HH1 ARG   720     121.787  95.229  28.326  1.00  0.00           H
ATOM   3752  NH2 ARG   720     122.017  94.969  25.936  1.00  0.00           N
ATOM   3753 1HH2 ARG   720     122.277  94.799  24.986  1.00  0.00           H
ATOM   3754 2HH2 ARG   720     121.977  95.889  26.326  1.00  0.00           H
ATOM   3755  C   ARG   720     120.577  91.369  20.846  1.00  0.00           C
ATOM   3756  O   ARG   720     121.397  92.139  20.316  1.00  0.00           O
ATOM   3757  N   GLN   721     119.947  90.379  20.096  1.00  0.00           N
ATOM   3758  HN  GLN   721     119.467  89.659  20.576  1.00  0.00           H
ATOM   3759  CA  GLN   721     119.947  90.319  18.646  1.00  0.00           C
ATOM   3760  HA  GLN   721     120.947  90.459  18.256  1.00  0.00           H
ATOM   3761  CB  GLN   721     119.587  88.969  18.146  1.00  0.00           C
ATOM   3762  HB1 GLN   721     118.687  88.699  18.736  1.00  0.00           H
ATOM   3763  HB2 GLN   721     119.407  88.979  17.046  1.00  0.00           H
ATOM   3764  CG  GLN   721     120.757  87.979  18.416  1.00  0.00           C
ATOM   3765  HG1 GLN   721     121.687  88.269  17.876  1.00  0.00           H
ATOM   3766  HG2 GLN   721     121.017  87.949  19.496  1.00  0.00           H
ATOM   3767  CD  GLN   721     120.437  86.569  17.996  1.00  0.00           C
ATOM   3768  OE1 GLN   721     120.847  86.139  16.906  1.00  0.00           O
ATOM   3769  NE2 GLN   721     119.727  85.749  18.786  1.00  0.00           N
ATOM   3770 1HE2 GLN   721     119.237  86.119  19.586  1.00  0.00           H
ATOM   3771 2HE2 GLN   721     119.397  84.909  18.366  1.00  0.00           H
ATOM   3772  C   GLN   721     119.067  91.379  18.086  1.00  0.00           C
ATOM   3773  O   GLN   721     118.077  91.749  18.646  1.00  0.00           O
ATOM   3774  N   GLU   722     119.357  92.049  16.976  1.00  0.00           N
ATOM   3775  HN  GLU   722     120.127  91.829  16.386  1.00  0.00           H
ATOM   3776  CA  GLU   722     118.547  93.099  16.386  1.00  0.00           C
ATOM   3777  HA  GLU   722     118.657  93.949  17.046  1.00  0.00           H
ATOM   3778  CB  GLU   722     119.187  93.499  15.046  1.00  0.00           C
ATOM   3779  HB1 GLU   722     120.177  93.899  15.356  1.00  0.00           H
ATOM   3780  HB2 GLU   722     119.347  92.569  14.466  1.00  0.00           H
ATOM   3781  CG  GLU   722     118.277  94.499  14.236  1.00  0.00           C
ATOM   3782  HG1 GLU   722     117.317  93.989  14.016  1.00  0.00           H
ATOM   3783  HG2 GLU   722     118.137  95.379  14.906  1.00  0.00           H
ATOM   3784  CD  GLU   722     118.747  94.869  12.856  1.00  0.00           C
ATOM   3785  OE1 GLU   722     118.907  93.969  11.996  1.00  0.00           O
ATOM   3786  OE2 GLU   722     119.157  96.059  12.626  1.00  0.00           O
ATOM   3787  C   GLU   722     117.007  92.779  16.256  1.00  0.00           C
ATOM   3788  O   GLU   722     116.227  93.599  16.686  1.00  0.00           O
ATOM   3789  N   ALA   723     116.607  91.679  15.486  1.00  0.00           N
ATOM   3790  HN  ALA   723     117.277  91.099  15.016  1.00  0.00           H
ATOM   3791  CA  ALA   723     115.251  91.249  15.286  1.00  0.00           C
ATOM   3792  HA  ALA   723     114.731  92.139  14.976  1.00  0.00           H
ATOM   3793  CB  ALA   723     115.131  90.149  14.166  1.00  0.00           C
ATOM   3794  HB1 ALA   723     115.657  90.419  13.226  1.00  0.00           H
ATOM   3795  HB2 ALA   723     115.747  89.319  14.556  1.00  0.00           H
ATOM   3796  HB3 ALA   723     114.081  89.869  13.936  1.00  0.00           H
ATOM   3797  C   ALA   723     114.511  90.889  16.506  1.00  0.00           C
ATOM   3798  O   ALA   723     113.321  91.229  16.606  1.00  0.00           O
ATOM   3799  N   TYR   724     115.231  90.239  17.496  1.00  0.00           N
ATOM   3800  HN  TYR   724     116.177  89.969  17.356  1.00  0.00           H
ATOM   3801  CA  TYR   724     114.731  89.859  18.776  1.00  0.00           C
ATOM   3802  HA  TYR   724     113.801  89.379  18.506  1.00  0.00           H
ATOM   3803  CB  TYR   724     115.687  88.889  19.446  1.00  0.00           C
ATOM   3804  HB1 TYR   724     116.707  89.329  19.326  1.00  0.00           H
ATOM   3805  HB2 TYR   724     115.551  88.909  20.546  1.00  0.00           H
ATOM   3806  CG  TYR   724     115.581  87.459  18.956  1.00  0.00           C
ATOM   3807  CD1 TYR   724     116.297  86.979  17.826  1.00  0.00           C
ATOM   3808  HD1 TYR   724     116.897  87.759  17.386  1.00  0.00           H
ATOM   3809  CE1 TYR   724     116.117  85.669  17.416  1.00  0.00           C
ATOM   3810  HE1 TYR   724     116.787  85.369  16.626  1.00  0.00           H
ATOM   3811  CZ  TYR   724     115.431  84.769  18.286  1.00  0.00           C
ATOM   3812  OH  TYR   724     115.637  83.359  18.016  1.00  0.00           O
ATOM   3813  HH  TYR   724     116.177  83.399  17.226  1.00  0.00           H
ATOM   3814  CD2 TYR   724     114.721  86.589  19.596  1.00  0.00           C
ATOM   3815  HD2 TYR   724     114.141  86.759  20.486  1.00  0.00           H
ATOM   3816  CE2 TYR   724     114.601  85.279  19.276  1.00  0.00           C
ATOM   3817  HE2 TYR   724     114.041  84.509  19.776  1.00  0.00           H
ATOM   3818  C   TYR   724     114.311  91.029  19.646  1.00  0.00           C
ATOM   3819  O   TYR   724     113.171  91.109  20.086  1.00  0.00           O
ATOM   3820  N   LEU   725     115.251  92.039  19.676  1.00  0.00           N
ATOM   3821  HN  LEU   725     116.087  91.989  19.136  1.00  0.00           H
ATOM   3822  CA  LEU   725     115.171  93.309  20.376  1.00  0.00           C
ATOM   3823  HA  LEU   725     114.861  93.059  21.386  1.00  0.00           H
ATOM   3824  CB  LEU   725     116.607  94.009  20.396  1.00  0.00           C
ATOM   3825  HB1 LEU   725     117.407  93.339  20.756  1.00  0.00           H
ATOM   3826  HB2 LEU   725     116.877  94.219  19.336  1.00  0.00           H
ATOM   3827  CG  LEU   725     116.717  95.279  21.316  1.00  0.00           C
ATOM   3828  HG  LEU   725     115.837  95.939  21.106  1.00  0.00           H
ATOM   3829  CD1 LEU   725     116.687  94.899  22.806  1.00  0.00           C
ATOM   3830 1HD1 LEU   725     117.517  94.189  23.006  1.00  0.00           H
ATOM   3831 2HD1 LEU   725     116.897  95.859  23.336  1.00  0.00           H
ATOM   3832 3HD1 LEU   725     115.727  94.469  23.156  1.00  0.00           H
ATOM   3833  CD2 LEU   725     118.027  96.019  21.066  1.00  0.00           C
ATOM   3834 1HD2 LEU   725     118.167  96.409  20.036  1.00  0.00           H
ATOM   3835 2HD2 LEU   725     118.197  96.859  21.766  1.00  0.00           H
ATOM   3836 3HD2 LEU   725     118.857  95.279  21.176  1.00  0.00           H
ATOM   3837  C   LEU   725     114.131  94.269  19.886  1.00  0.00           C
ATOM   3838  O   LEU   725     113.301  94.779  20.666  1.00  0.00           O
ATOM   3839  N   GLU   726     114.071  94.509  18.556  1.00  0.00           N
ATOM   3840  HN  GLU   726     114.631  93.839  18.086  1.00  0.00           H
ATOM   3841  CA  GLU   726     113.001  95.299  18.016  1.00  0.00           C
ATOM   3842  HA  GLU   726     113.061  96.269  18.496  1.00  0.00           H
ATOM   3843  CB  GLU   726     113.231  95.539  16.486  1.00  0.00           C
ATOM   3844  HB1 GLU   726     113.321  94.549  15.986  1.00  0.00           H
ATOM   3845  HB2 GLU   726     112.251  95.889  16.096  1.00  0.00           H
ATOM   3846  CG  GLU   726     114.411  96.509  16.176  1.00  0.00           C
ATOM   3847  HG1 GLU   726     114.491  97.389  16.856  1.00  0.00           H
ATOM   3848  HG2 GLU   726     115.381  95.979  16.276  1.00  0.00           H
ATOM   3849  CD  GLU   726     114.341  97.019  14.766  1.00  0.00           C
ATOM   3850  OE1 GLU   726     114.661  96.259  13.866  1.00  0.00           O
ATOM   3851  OE2 GLU   726     114.051  98.219  14.566  1.00  0.00           O
ATOM   3852  C   GLU   726     111.641  94.789  18.186  1.00  0.00           C
ATOM   3853  O   GLU   726     110.731  95.499  18.596  1.00  0.00           O
ATOM   3854  N   ALA   727     111.341  93.499  17.976  1.00  0.00           N
ATOM   3855  HN  ALA   727     112.111  92.939  17.696  1.00  0.00           H
ATOM   3856  CA  ALA   727     110.101  92.779  18.076  1.00  0.00           C
ATOM   3857  HA  ALA   727     109.451  93.429  17.506  1.00  0.00           H
ATOM   3858  CB  ALA   727     110.371  91.389  17.496  1.00  0.00           C
ATOM   3859  HB1 ALA   727     110.571  91.469  16.416  1.00  0.00           H
ATOM   3860  HB2 ALA   727     111.211  90.909  18.066  1.00  0.00           H
ATOM   3861  HB3 ALA   727     109.481  90.729  17.546  1.00  0.00           H
ATOM   3862  C   ALA   727     109.501  92.689  19.476  1.00  0.00           C
ATOM   3863  O   ALA   727     108.301  92.659  19.656  1.00  0.00           O
ATOM   3864  N   LEU   728     110.351  92.699  20.546  1.00  0.00           N
ATOM   3865  HN  LEU   728     111.341  92.689  20.426  1.00  0.00           H
ATOM   3866  CA  LEU   728     109.921  92.649  21.966  1.00  0.00           C
ATOM   3867  HA  LEU   728     108.931  92.279  22.176  1.00  0.00           H
ATOM   3868  CB  LEU   728     111.001  91.929  22.746  1.00  0.00           C
ATOM   3869  HB1 LEU   728     111.981  92.419  22.506  1.00  0.00           H
ATOM   3870  HB2 LEU   728     110.881  92.039  23.846  1.00  0.00           H
ATOM   3871  CG  LEU   728     111.041  90.419  22.496  1.00  0.00           C
ATOM   3872  HG  LEU   728     110.961  90.209  21.406  1.00  0.00           H
ATOM   3873  CD1 LEU   728     112.321  89.809  23.046  1.00  0.00           C
ATOM   3874 1HD1 LEU   728     112.211  89.699  24.146  1.00  0.00           H
ATOM   3875 2HD1 LEU   728     112.521  88.749  22.786  1.00  0.00           H
ATOM   3876 3HD1 LEU   728     113.211  90.409  22.756  1.00  0.00           H
ATOM   3877  CD2 LEU   728     109.911  89.769  23.146  1.00  0.00           C
ATOM   3878 1HD2 LEU   728     109.961  89.749  24.256  1.00  0.00           H
ATOM   3879 2HD2 LEU   728     108.911  90.109  22.796  1.00  0.00           H
ATOM   3880 3HD2 LEU   728     110.031  88.699  22.876  1.00  0.00           H
ATOM   3881  C   LEU   728     109.831  94.189  22.496  1.00  0.00           C
ATOM   3882  O   LEU   728     109.641  94.369  23.706  1.00  0.00           O
ATOM   3883  N   SER   729     110.141  95.209  21.766  1.00  0.00           N
ATOM   3884  HN  SER   729     110.291  95.189  20.786  1.00  0.00           H
ATOM   3885  CA  SER   729     110.361  96.519  22.356  1.00  0.00           C
ATOM   3886  HA  SER   729     110.061  96.549  23.386  1.00  0.00           H
ATOM   3887  CB  SER   729     111.831  97.039  22.216  1.00  0.00           C
ATOM   3888  HB1 SER   729     111.771  98.049  22.686  1.00  0.00           H
ATOM   3889  HB2 SER   729     112.501  96.319  22.736  1.00  0.00           H
ATOM   3890  OG  SER   729     112.291  97.199  20.906  1.00  0.00           O
ATOM   3891  HG1 SER   729     112.591  96.289  20.806  1.00  0.00           H
ATOM   3892  C   SER   729     109.411  97.429  21.666  1.00  0.00           C
ATOM   3893  O   SER   729     109.111  97.369  20.456  1.00  0.00           O
ATOM   3894  N   HIS   730     108.781  98.349  22.436  1.00  0.00           N
ATOM   3895  HN  HIS   730     108.801  98.189  23.426  1.00  0.00           H
ATOM   3896  CA  HIS   730     108.011  99.459  21.966  1.00  0.00           C
ATOM   3897  HA  HIS   730     107.961 100.079  22.856  1.00  0.00           H
ATOM   3898  CB  HIS   730     108.731 100.459  20.986  1.00  0.00           C
ATOM   3899  HB1 HIS   730     109.061 100.019  20.016  1.00  0.00           H
ATOM   3900  HB2 HIS   730     108.091 101.339  20.766  1.00  0.00           H
ATOM   3901  ND1 HIS   730     110.011 101.869  22.596  1.00  0.00           N
ATOM   3902  CG  HIS   730     109.971 101.069  21.496  1.00  0.00           C
ATOM   3903  CE1 HIS   730     111.271 102.289  22.736  1.00  0.00           C
ATOM   3904  HE1 HIS   730     111.771 102.769  23.576  1.00  0.00           H
ATOM   3905  NE2 HIS   730     112.031 101.699  21.776  1.00  0.00           N
ATOM   3906  HE2 HIS   730     113.031 101.769  21.826  1.00  0.00           H
ATOM   3907  CD2 HIS   730     111.221 101.009  20.956  1.00  0.00           C
ATOM   3908  HD2 HIS   730     111.681 100.449  20.146  1.00  0.00           H
ATOM   3909  C   HIS   730     106.541  99.159  21.556  1.00  0.00           C
ATOM   3910  O   HIS   730     106.161  99.409  20.446  1.00  0.00           O
ATOM   3911  N   LEU   731     105.761  98.509  22.486  1.00  0.00           N
ATOM   3912  HN  LEU   731     106.151  98.459  23.406  1.00  0.00           H
ATOM   3913  CA  LEU   731     104.341  98.119  22.246  1.00  0.00           C
ATOM   3914  HA  LEU   731     103.971  98.809  21.506  1.00  0.00           H
ATOM   3915  CB  LEU   731     104.301  96.679  21.736  1.00  0.00           C
ATOM   3916  HB1 LEU   731     103.281  96.279  21.516  1.00  0.00           H
ATOM   3917  HB2 LEU   731     104.721  96.669  20.706  1.00  0.00           H
ATOM   3918  CG  LEU   731     104.901  95.569  22.626  1.00  0.00           C
ATOM   3919  HG  LEU   731     104.881  95.899  23.686  1.00  0.00           H
ATOM   3920  CD1 LEU   731     104.011  94.329  22.476  1.00  0.00           C
ATOM   3921 1HD1 LEU   731     104.381  93.499  23.126  1.00  0.00           H
ATOM   3922 2HD1 LEU   731     102.971  94.569  22.776  1.00  0.00           H
ATOM   3923 3HD1 LEU   731     104.101  93.979  21.426  1.00  0.00           H
ATOM   3924  CD2 LEU   731     106.371  95.199  22.356  1.00  0.00           C
ATOM   3925 1HD2 LEU   731     106.551  94.999  21.276  1.00  0.00           H
ATOM   3926 2HD2 LEU   731     107.001  96.039  22.726  1.00  0.00           H
ATOM   3927 3HD2 LEU   731     106.641  94.309  22.956  1.00  0.00           H
ATOM   3928  C   LEU   731     103.441  98.189  23.436  1.00  0.00           C
ATOM   3929  O   LEU   731     103.861  98.269  24.566  1.00  0.00           O
ATOM   3930  N   GLN   732     102.111  98.339  23.166  1.00  0.00           N
ATOM   3931  HN  GLN   732     101.771  98.469  22.246  1.00  0.00           H
ATOM   3932  CA  GLN   732     101.081  98.199  24.206  1.00  0.00           C
ATOM   3933  HA  GLN   732     101.321  98.839  25.046  1.00  0.00           H
ATOM   3934  CB  GLN   732      99.671  98.689  23.656  1.00  0.00           C
ATOM   3935  HB1 GLN   732      99.461  98.089  22.746  1.00  0.00           H
ATOM   3936  HB2 GLN   732      98.851  98.559  24.396  1.00  0.00           H
ATOM   3937  CG  GLN   732      99.691 100.159  23.296  1.00  0.00           C
ATOM   3938  HG1 GLN   732      99.891 100.879  24.116  1.00  0.00           H
ATOM   3939  HG2 GLN   732     100.511 100.439  22.596  1.00  0.00           H
ATOM   3940  CD  GLN   732      98.371 100.739  22.666  1.00  0.00           C
ATOM   3941  OE1 GLN   732      97.501 100.049  22.196  1.00  0.00           O
ATOM   3942  NE2 GLN   732      98.131 102.079  22.806  1.00  0.00           N
ATOM   3943 1HE2 GLN   732      98.911 102.599  23.156  1.00  0.00           H
ATOM   3944 2HE2 GLN   732      97.281 102.399  22.376  1.00  0.00           H
ATOM   3945  C   GLN   732     101.021  96.879  24.836  1.00  0.00           C
ATOM   3946  O   GLN   732     101.141  95.839  24.156  1.00  0.00           O
ATOM   3947  N   SER   733     100.821  96.769  26.146  1.00  0.00           N
ATOM   3948  HN  SER   733     100.701  97.569  26.726  1.00  0.00           H
ATOM   3949  CA  SER   733     100.641  95.499  26.846  1.00  0.00           C
ATOM   3950  HA  SER   733     101.471  94.899  26.506  1.00  0.00           H
ATOM   3951  CB  SER   733     100.771  95.539  28.386  1.00  0.00           C
ATOM   3952  HB1 SER   733     101.641  96.099  28.786  1.00  0.00           H
ATOM   3953  HB2 SER   733      99.931  96.129  28.816  1.00  0.00           H
ATOM   3954  OG  SER   733     100.771  94.239  28.976  1.00  0.00           O
ATOM   3955  HG1 SER   733     100.961  94.349  29.906  1.00  0.00           H
ATOM   3956  C   SER   733      99.531  94.719  26.306  1.00  0.00           C
ATOM   3957  O   SER   733      98.441  95.269  26.136  1.00  0.00           O
ATOM   3958  N   PRO   734      99.531  93.399  26.136  1.00  0.00           N
ATOM   3959  CD  PRO   734     100.721  92.589  25.766  1.00  0.00           C
ATOM   3960  HD1 PRO   734     101.171  92.179  26.686  1.00  0.00           H
ATOM   3961  HD2 PRO   734     101.481  93.119  25.146  1.00  0.00           H
ATOM   3962  CA  PRO   734      98.321  92.619  25.946  1.00  0.00           C
ATOM   3963  HA  PRO   734      97.751  93.159  25.196  1.00  0.00           H
ATOM   3964  CB  PRO   734      98.831  91.239  25.496  1.00  0.00           C
ATOM   3965  HB1 PRO   734      98.821  90.519  26.346  1.00  0.00           H
ATOM   3966  HB2 PRO   734      98.151  90.749  24.776  1.00  0.00           H
ATOM   3967  CG  PRO   734     100.161  91.499  24.886  1.00  0.00           C
ATOM   3968  HG1 PRO   734     100.741  90.559  24.996  1.00  0.00           H
ATOM   3969  HG2 PRO   734     100.191  91.649  23.786  1.00  0.00           H
ATOM   3970  C   PRO   734      97.441  92.549  27.166  1.00  0.00           C
ATOM   3971  O   PRO   734      96.201  92.259  26.996  1.00  0.00           O
ATOM   3972  N   LEU   735      98.021  92.679  28.306  1.00  0.00           N
ATOM   3973  HN  LEU   735      98.991  92.889  28.316  1.00  0.00           H
ATOM   3974  CA  LEU   735      97.231  92.649  29.596  1.00  0.00           C
ATOM   3975  HA  LEU   735      96.471  91.879  29.586  1.00  0.00           H
ATOM   3976  CB  LEU   735      98.231  92.369  30.746  1.00  0.00           C
ATOM   3977  HB1 LEU   735      99.021  93.149  30.746  1.00  0.00           H
ATOM   3978  HB2 LEU   735      97.661  92.409  31.706  1.00  0.00           H
ATOM   3979  CG  LEU   735      99.091  91.099  30.676  1.00  0.00           C
ATOM   3980  HG  LEU   735      99.711  91.179  29.756  1.00  0.00           H
ATOM   3981  CD1 LEU   735      99.971  90.919  31.826  1.00  0.00           C
ATOM   3982 1HD1 LEU   735     100.681  90.089  31.656  1.00  0.00           H
ATOM   3983 2HD1 LEU   735     100.641  91.799  31.936  1.00  0.00           H
ATOM   3984 3HD1 LEU   735      99.361  90.879  32.756  1.00  0.00           H
ATOM   3985  CD2 LEU   735      98.121  89.909  30.566  1.00  0.00           C
ATOM   3986 1HD2 LEU   735      98.671  88.949  30.676  1.00  0.00           H
ATOM   3987 2HD2 LEU   735      97.311  89.919  31.326  1.00  0.00           H
ATOM   3988 3HD2 LEU   735      97.651  89.839  29.566  1.00  0.00           H
ATOM   3989  C   LEU   735      96.561  93.979  29.876  1.00  0.00           C
ATOM   3990  O   LEU   735      95.651  93.969  30.696  1.00  0.00           O
ATOM   3991  N   ASP   736      96.911  95.019  29.176  1.00  0.00           N
ATOM   3992  HN  ASP   736      97.631  94.959  28.496  1.00  0.00           H
ATOM   3993  CA  ASP   736      96.431  96.389  29.436  1.00  0.00           C
ATOM   3994  HA  ASP   736      95.361  96.249  29.476  1.00  0.00           H
ATOM   3995  CB  ASP   736      96.971  96.949  30.806  1.00  0.00           C
ATOM   3996  HB1 ASP   736      96.671  96.309  31.666  1.00  0.00           H
ATOM   3997  HB2 ASP   736      98.081  96.839  30.826  1.00  0.00           H
ATOM   3998  CG  ASP   736      96.561  98.379  31.046  1.00  0.00           C
ATOM   3999  OD1 ASP   736      95.751  98.879  30.226  1.00  0.00           O
ATOM   4000  OD2 ASP   736      97.021  99.119  31.976  1.00  0.00           O
ATOM   4001  C   ASP   736      96.851  97.269  28.176  1.00  0.00           C
ATOM   4002  O   ASP   736      97.991  97.609  28.006  1.00  0.00           O
ATOM   4003  N   PRO   737      95.981  97.529  27.166  1.00  0.00           N
ATOM   4004  CD  PRO   737      94.651  97.039  27.066  1.00  0.00           C
ATOM   4005  HD1 PRO   737      94.061  97.069  27.996  1.00  0.00           H
ATOM   4006  HD2 PRO   737      94.611  95.969  26.746  1.00  0.00           H
ATOM   4007  CA  PRO   737      96.361  98.439  26.116  1.00  0.00           C
ATOM   4008  HA  PRO   737      97.321  98.049  25.806  1.00  0.00           H
ATOM   4009  CB  PRO   737      95.331  98.129  25.006  1.00  0.00           C
ATOM   4010  HB1 PRO   737      95.241  98.939  24.256  1.00  0.00           H
ATOM   4011  HB2 PRO   737      95.721  97.199  24.536  1.00  0.00           H
ATOM   4012  CG  PRO   737      94.081  97.859  25.836  1.00  0.00           C
ATOM   4013  HG1 PRO   737      93.591  98.789  26.196  1.00  0.00           H
ATOM   4014  HG2 PRO   737      93.391  97.179  25.296  1.00  0.00           H
ATOM   4015  C   PRO   737      96.411  99.899  26.576  1.00  0.00           C
ATOM   4016  O   PRO   737      96.611 100.719  25.686  1.00  0.00           O
ATOM   4017  N   SER   738      96.421 100.309  27.886  1.00  0.00           N
ATOM   4018  HN  SER   738      96.201  99.649  28.606  1.00  0.00           H
ATOM   4019  CA  SER   738      96.871 101.559  28.296  1.00  0.00           C
ATOM   4020  HA  SER   738      96.931 102.249  27.466  1.00  0.00           H
ATOM   4021  CB  SER   738      95.821 102.199  29.186  1.00  0.00           C
ATOM   4022  HB1 SER   738      95.941 103.299  29.186  1.00  0.00           H
ATOM   4023  HB2 SER   738      94.901 101.929  28.636  1.00  0.00           H
ATOM   4024  OG  SER   738      95.761 101.539  30.536  1.00  0.00           O
ATOM   4025  HG1 SER   738      95.791 100.589  30.466  1.00  0.00           H
ATOM   4026  C   SER   738      98.251 101.559  28.936  1.00  0.00           C
ATOM   4027  O   SER   738      98.911 102.519  29.226  1.00  0.00           O
ATOM   4028  N   THR   739      98.851 100.349  29.116  1.00  0.00           N
ATOM   4029  HN  THR   739      98.431  99.499  28.816  1.00  0.00           H
ATOM   4030  CA  THR   739     100.201 100.289  29.606  1.00  0.00           C
ATOM   4031  HA  THR   739     100.451 101.139  30.226  1.00  0.00           H
ATOM   4032  CB  THR   739     100.481  99.059  30.326  1.00  0.00           C
ATOM   4033  HB  THR   739     100.151  98.139  29.796  1.00  0.00           H
ATOM   4034  OG1 THR   739      99.811  99.019  31.616  1.00  0.00           O
ATOM   4035  HG1 THR   739      98.861  99.059  31.446  1.00  0.00           H
ATOM   4036  CG2 THR   739     101.961  98.989  30.736  1.00  0.00           C
ATOM   4037 1HG2 THR   739     102.131  99.879  31.376  1.00  0.00           H
ATOM   4038 2HG2 THR   739     102.061  98.119  31.416  1.00  0.00           H
ATOM   4039 3HG2 THR   739     102.721  99.019  29.926  1.00  0.00           H
ATOM   4040  C   THR   739     101.041 100.229  28.366  1.00  0.00           C
ATOM   4041  O   THR   739     100.771  99.379  27.526  1.00  0.00           O
ATOM   4042  N   LEU   740     102.051 101.059  28.276  1.00  0.00           N
ATOM   4043  HN  LEU   740     102.291 101.709  28.996  1.00  0.00           H
ATOM   4044  CA  LEU   740     102.961 100.969  27.216  1.00  0.00           C
ATOM   4045  HA  LEU   740     102.501 100.359  26.446  1.00  0.00           H
ATOM   4046  CB  LEU   740     103.381 102.379  26.796  1.00  0.00           C
ATOM   4047  HB1 LEU   740     102.571 102.989  26.356  1.00  0.00           H
ATOM   4048  HB2 LEU   740     103.541 102.959  27.726  1.00  0.00           H
ATOM   4049  CG  LEU   740     104.721 102.469  25.966  1.00  0.00           C
ATOM   4050  HG  LEU   740     105.561 102.059  26.566  1.00  0.00           H
ATOM   4051  CD1 LEU   740     104.531 101.859  24.536  1.00  0.00           C
ATOM   4052 1HD1 LEU   740     104.171 100.809  24.616  1.00  0.00           H
ATOM   4053 2HD1 LEU   740     103.771 102.399  23.926  1.00  0.00           H
ATOM   4054 3HD1 LEU   740     105.471 101.819  23.946  1.00  0.00           H
ATOM   4055  CD2 LEU   740     105.011 103.979  25.906  1.00  0.00           C
ATOM   4056 1HD2 LEU   740     105.811 104.079  25.136  1.00  0.00           H
ATOM   4057 2HD2 LEU   740     104.211 104.649  25.546  1.00  0.00           H
ATOM   4058 3HD2 LEU   740     105.411 104.559  26.756  1.00  0.00           H
ATOM   4059  C   LEU   740     104.261 100.209  27.586  1.00  0.00           C
ATOM   4060  O   LEU   740     104.901 100.549  28.536  1.00  0.00           O
ATOM   4061  N   LEU   741     104.681  99.069  27.026  1.00  0.00           N
ATOM   4062  HN  LEU   741     104.141  98.619  26.316  1.00  0.00           H
ATOM   4063  CA  LEU   741     105.931  98.389  27.276  1.00  0.00           C
ATOM   4064  HA  LEU   741     106.191  98.679  28.286  1.00  0.00           H
ATOM   4065  CB  LEU   741     105.701  96.849  27.266  1.00  0.00           C
ATOM   4066  HB1 LEU   741     105.521  96.539  26.216  1.00  0.00           H
ATOM   4067  HB2 LEU   741     106.681  96.439  27.596  1.00  0.00           H
ATOM   4068  CG  LEU   741     104.481  96.469  28.036  1.00  0.00           C
ATOM   4069  HG  LEU   741     103.581  97.079  27.776  1.00  0.00           H
ATOM   4070  CD1 LEU   741     104.261  95.019  27.656  1.00  0.00           C
ATOM   4071 1HD1 LEU   741     103.931  94.369  28.496  1.00  0.00           H
ATOM   4072 2HD1 LEU   741     103.381  94.899  26.986  1.00  0.00           H
ATOM   4073 3HD1 LEU   741     105.141  94.499  27.236  1.00  0.00           H
ATOM   4074  CD2 LEU   741     104.591  96.549  29.586  1.00  0.00           C
ATOM   4075 1HD2 LEU   741     105.551  96.089  29.896  1.00  0.00           H
ATOM   4076 2HD2 LEU   741     104.551  97.619  29.896  1.00  0.00           H
ATOM   4077 3HD2 LEU   741     103.721  96.039  30.036  1.00  0.00           H
ATOM   4078  C   LEU   741     106.951  98.809  26.316  1.00  0.00           C
ATOM   4079  O   LEU   741     106.731  98.529  25.116  1.00  0.00           O
ATOM   4080  N   ALA   742     107.961  99.609  26.796  1.00  0.00           N
ATOM   4081  HN  ALA   742     108.121  99.859  27.756  1.00  0.00           H
ATOM   4082  CA  ALA   742     108.831 100.409  25.936  1.00  0.00           C
ATOM   4083  HA  ALA   742     108.501 100.499  24.906  1.00  0.00           H
ATOM   4084  CB  ALA   742     108.971 101.829  26.486  1.00  0.00           C
ATOM   4085  HB1 ALA   742     109.171 101.879  27.576  1.00  0.00           H
ATOM   4086  HB2 ALA   742     109.701 102.409  25.886  1.00  0.00           H
ATOM   4087  HB3 ALA   742     107.951 102.259  26.516  1.00  0.00           H
ATOM   4088  C   ALA   742     110.141  99.749  25.806  1.00  0.00           C
ATOM   4089  O   ALA   742     110.381  98.699  25.156  1.00  0.00           O
ATOM   4090  N   GLU   743     111.201 100.239  26.396  1.00  0.00           N
ATOM   4091  HN  GLU   743     111.211 100.999  27.036  1.00  0.00           H
ATOM   4092  CA  GLU   743     112.541  99.559  26.286  1.00  0.00           C
ATOM   4093  HA  GLU   743     112.761  99.369  25.246  1.00  0.00           H
ATOM   4094  CB  GLU   743     113.691 100.509  26.776  1.00  0.00           C
ATOM   4095  HB1 GLU   743     113.631 101.429  26.146  1.00  0.00           H
ATOM   4096  HB2 GLU   743     113.451 100.799  27.816  1.00  0.00           H
ATOM   4097  CG  GLU   743     115.151  99.949  26.746  1.00  0.00           C
ATOM   4098  HG1 GLU   743     115.261  99.139  27.506  1.00  0.00           H
ATOM   4099  HG2 GLU   743     115.411  99.489  25.766  1.00  0.00           H
ATOM   4100  CD  GLU   743     116.227 100.959  27.006  1.00  0.00           C
ATOM   4101  OE1 GLU   743     115.917 102.049  27.636  1.00  0.00           O
ATOM   4102  OE2 GLU   743     117.377 100.739  26.506  1.00  0.00           O
ATOM   4103  C   GLU   743     112.641  98.339  27.156  1.00  0.00           C
ATOM   4104  O   GLU   743     112.351  98.489  28.376  1.00  0.00           O
ATOM   4105  N   VAL   744     113.071  97.139  26.646  1.00  0.00           N
ATOM   4106  HN  VAL   744     113.541  97.279  25.776  1.00  0.00           H
ATOM   4107  CA  VAL   744     113.371  95.929  27.376  1.00  0.00           C
ATOM   4108  HA  VAL   744     112.631  95.769  28.136  1.00  0.00           H
ATOM   4109  CB  VAL   744     113.631  94.749  26.436  1.00  0.00           C
ATOM   4110  HB  VAL   744     114.571  94.919  25.866  1.00  0.00           H
ATOM   4111  CG1 VAL   744     113.861  93.509  27.356  1.00  0.00           C
ATOM   4112 1HG1 VAL   744     113.801  92.579  26.756  1.00  0.00           H
ATOM   4113 2HG1 VAL   744     114.851  93.509  27.876  1.00  0.00           H
ATOM   4114 3HG1 VAL   744     113.131  93.429  28.186  1.00  0.00           H
ATOM   4115  CG2 VAL   744     112.471  94.539  25.466  1.00  0.00           C
ATOM   4116 1HG2 VAL   744     111.561  94.359  26.076  1.00  0.00           H
ATOM   4117 2HG2 VAL   744     112.291  95.429  24.826  1.00  0.00           H
ATOM   4118 3HG2 VAL   744     112.651  93.589  24.906  1.00  0.00           H
ATOM   4119  C   VAL   744     114.571  96.189  28.236  1.00  0.00           C
ATOM   4120  O   VAL   744     115.707  96.459  27.796  1.00  0.00           O
ATOM   4121  N   CYS   745     114.451  95.979  29.596  1.00  0.00           N
ATOM   4122  HN  CYS   745     113.571  95.729  29.986  1.00  0.00           H
ATOM   4123  CA  CYS   745     115.597  95.959  30.486  1.00  0.00           C
ATOM   4124  HA  CYS   745     116.317  96.609  30.006  1.00  0.00           H
ATOM   4125  CB  CYS   745     115.211  96.459  31.856  1.00  0.00           C
ATOM   4126  HB1 CYS   745     114.311  95.929  32.226  1.00  0.00           H
ATOM   4127  HB2 CYS   745     115.897  96.349  32.726  1.00  0.00           H
ATOM   4128  SG  CYS   745     114.671  98.189  31.806  1.00  0.00           S
ATOM   4129  HG1 CYS   745     113.451  97.889  31.406  1.00  0.00           H
ATOM   4130  C   CYS   745     116.167  94.559  30.556  1.00  0.00           C
ATOM   4131  O   CYS   745     115.867  93.759  31.476  1.00  0.00           O
ATOM   4132  N   VAL   746     116.997  94.189  29.556  1.00  0.00           N
ATOM   4133  HN  VAL   746     117.337  94.819  28.876  1.00  0.00           H
ATOM   4134  CA  VAL   746     117.437  92.839  29.286  1.00  0.00           C
ATOM   4135  HA  VAL   746     116.567  92.199  29.196  1.00  0.00           H
ATOM   4136  CB  VAL   746     118.297  92.659  27.996  1.00  0.00           C
ATOM   4137  HB  VAL   746     119.157  93.329  28.236  1.00  0.00           H
ATOM   4138  CG1 VAL   746     118.697  91.239  27.636  1.00  0.00           C
ATOM   4139 1HG1 VAL   746     119.507  90.939  28.336  1.00  0.00           H
ATOM   4140 2HG1 VAL   746     117.797  90.609  27.796  1.00  0.00           H
ATOM   4141 3HG1 VAL   746     119.057  91.179  26.586  1.00  0.00           H
ATOM   4142  CG2 VAL   746     117.607  93.239  26.756  1.00  0.00           C
ATOM   4143 1HG2 VAL   746     116.627  92.779  26.486  1.00  0.00           H
ATOM   4144 2HG2 VAL   746     117.367  94.289  27.026  1.00  0.00           H
ATOM   4145 3HG2 VAL   746     118.197  93.339  25.826  1.00  0.00           H
ATOM   4146  C   VAL   746     118.227  92.279  30.466  1.00  0.00           C
ATOM   4147  O   VAL   746     117.967  91.129  30.846  1.00  0.00           O
ATOM   4148  N   GLU   747     119.177  93.029  31.056  1.00  0.00           N
ATOM   4149  HN  GLU   747     119.277  93.959  30.726  1.00  0.00           H
ATOM   4150  CA  GLU   747     120.077  92.589  32.166  1.00  0.00           C
ATOM   4151  HA  GLU   747     120.667  91.789  31.746  1.00  0.00           H
ATOM   4152  CB  GLU   747     120.857  93.839  32.636  1.00  0.00           C
ATOM   4153  HB1 GLU   747     120.087  94.579  32.936  1.00  0.00           H
ATOM   4154  HB2 GLU   747     121.437  93.669  33.566  1.00  0.00           H
ATOM   4155  CG  GLU   747     121.917  94.379  31.636  1.00  0.00           C
ATOM   4156  HG1 GLU   747     121.497  94.709  30.656  1.00  0.00           H
ATOM   4157  HG2 GLU   747     122.287  95.289  32.156  1.00  0.00           H
ATOM   4158  CD  GLU   747     123.077  93.339  31.386  1.00  0.00           C
ATOM   4159  OE1 GLU   747     123.637  92.819  32.356  1.00  0.00           O
ATOM   4160  OE2 GLU   747     123.307  93.019  30.226  1.00  0.00           O
ATOM   4161  C   GLU   747     119.307  92.039  33.326  1.00  0.00           C
ATOM   4162  O   GLU   747     119.737  91.129  33.986  1.00  0.00           O
ATOM   4163  N   GLN   748     118.067  92.599  33.506  1.00  0.00           N
ATOM   4164  HN  GLN   748     117.737  93.239  32.826  1.00  0.00           H
ATOM   4165  CA  GLN   748     117.127  92.359  34.556  1.00  0.00           C
ATOM   4166  HA  GLN   748     117.567  91.859  35.396  1.00  0.00           H
ATOM   4167  CB  GLN   748     116.447  93.769  34.906  1.00  0.00           C
ATOM   4168  HB1 GLN   748     115.917  94.189  34.026  1.00  0.00           H
ATOM   4169  HB2 GLN   748     115.581  93.639  35.596  1.00  0.00           H
ATOM   4170  CG  GLN   748     117.357  94.889  35.376  1.00  0.00           C
ATOM   4171  HG1 GLN   748     118.027  95.259  34.566  1.00  0.00           H
ATOM   4172  HG2 GLN   748     116.917  95.859  35.716  1.00  0.00           H
ATOM   4173  CD  GLN   748     118.337  94.409  36.466  1.00  0.00           C
ATOM   4174  OE1 GLN   748     118.007  93.549  37.306  1.00  0.00           O
ATOM   4175  NE2 GLN   748     119.607  94.959  36.486  1.00  0.00           N
ATOM   4176 1HE2 GLN   748     119.677  95.799  35.946  1.00  0.00           H
ATOM   4177 2HE2 GLN   748     120.347  94.639  37.076  1.00  0.00           H
ATOM   4178  C   GLN   748     116.027  91.379  34.016  1.00  0.00           C
ATOM   4179  O   GLN   748     115.011  91.199  34.726  1.00  0.00           O
ATOM   4180  N   CYS   749     116.167  90.839  32.806  1.00  0.00           N
ATOM   4181  HN  CYS   749     116.907  90.889  32.126  1.00  0.00           H
ATOM   4182  CA  CYS   749     115.251  89.769  32.466  1.00  0.00           C
ATOM   4183  HA  CYS   749     114.331  89.819  33.026  1.00  0.00           H
ATOM   4184  CB  CYS   749     114.871  89.819  30.956  1.00  0.00           C
ATOM   4185  HB1 CYS   749     115.757  89.659  30.296  1.00  0.00           H
ATOM   4186  HB2 CYS   749     114.191  88.979  30.726  1.00  0.00           H
ATOM   4187  SG  CYS   749     114.141  91.369  30.506  1.00  0.00           S
ATOM   4188  HG1 CYS   749     114.911  92.209  31.196  1.00  0.00           H
ATOM   4189  C   CYS   749     115.917  88.429  32.866  1.00  0.00           C
ATOM   4190  O   CYS   749     117.097  88.189  32.626  1.00  0.00           O
ATOM   4191  N   THR   750     115.091  87.559  33.476  1.00  0.00           N
ATOM   4192  HN  THR   750     114.111  87.729  33.556  1.00  0.00           H
ATOM   4193  CA  THR   750     115.617  86.309  33.956  1.00  0.00           C
ATOM   4194  HA  THR   750     116.367  85.969  33.246  1.00  0.00           H
ATOM   4195  CB  THR   750     116.207  86.289  35.406  1.00  0.00           C
ATOM   4196  HB  THR   750     116.977  87.079  35.546  1.00  0.00           H
ATOM   4197  OG1 THR   750     116.787  85.019  35.796  1.00  0.00           O
ATOM   4198  HG1 THR   750     117.437  85.349  36.436  1.00  0.00           H
ATOM   4199  CG2 THR   750     115.051  86.749  36.286  1.00  0.00           C
ATOM   4200 1HG2 THR   750     115.461  86.759  37.316  1.00  0.00           H
ATOM   4201 2HG2 THR   750     114.711  87.779  36.066  1.00  0.00           H
ATOM   4202 3HG2 THR   750     114.251  85.979  36.296  1.00  0.00           H
ATOM   4203  C   THR   750     114.531  85.299  33.746  1.00  0.00           C
ATOM   4204  O   THR   750     113.501  85.569  33.076  1.00  0.00           O
ATOM   4205  N   PHE   751     114.651  84.049  34.276  1.00  0.00           N
ATOM   4206  HN  PHE   751     115.381  83.819  34.906  1.00  0.00           H
ATOM   4207  CA  PHE   751     113.581  83.059  34.216  1.00  0.00           C
ATOM   4208  HA  PHE   751     112.601  83.489  34.046  1.00  0.00           H
ATOM   4209  CB  PHE   751     113.771  81.929  33.086  1.00  0.00           C
ATOM   4210  HB1 PHE   751     112.901  81.229  33.166  1.00  0.00           H
ATOM   4211  HB2 PHE   751     113.731  82.449  32.106  1.00  0.00           H
ATOM   4212  CG  PHE   751     115.091  81.269  33.296  1.00  0.00           C
ATOM   4213  CD1 PHE   751     115.071  80.029  33.976  1.00  0.00           C
ATOM   4214  HD1 PHE   751     114.151  79.669  34.396  1.00  0.00           H
ATOM   4215  CE1 PHE   751     116.237  79.269  34.236  1.00  0.00           C
ATOM   4216  HE1 PHE   751     116.057  78.379  34.826  1.00  0.00           H
ATOM   4217  CZ  PHE   751     117.477  79.789  33.856  1.00  0.00           C
ATOM   4218  HZ  PHE   751     118.387  79.319  34.196  1.00  0.00           H
ATOM   4219  CD2 PHE   751     116.347  81.809  32.956  1.00  0.00           C
ATOM   4220  HD2 PHE   751     116.297  82.759  32.446  1.00  0.00           H
ATOM   4221  CE2 PHE   751     117.497  81.049  33.176  1.00  0.00           C
ATOM   4222  HE2 PHE   751     118.457  81.429  32.846  1.00  0.00           H
ATOM   4223  C   PHE   751     113.511  82.479  35.546  1.00  0.00           C
ATOM   4224  O   PHE   751     114.291  82.759  36.436  1.00  0.00           O
ATOM   4225  N   MET   752     112.331  81.879  35.896  1.00  0.00           N
ATOM   4226  HN  MET   752     111.641  81.569  35.256  1.00  0.00           H
ATOM   4227  CA  MET   752     111.951  81.529  37.226  1.00  0.00           C
ATOM   4228  HA  MET   752     112.701  81.839  37.936  1.00  0.00           H
ATOM   4229  CB  MET   752     110.491  81.929  37.646  1.00  0.00           C
ATOM   4230  HB1 MET   752     109.771  81.389  36.986  1.00  0.00           H
ATOM   4231  HB2 MET   752     110.251  81.519  38.646  1.00  0.00           H
ATOM   4232  CG  MET   752     110.211  83.449  37.536  1.00  0.00           C
ATOM   4233  HG1 MET   752     110.371  83.799  36.496  1.00  0.00           H
ATOM   4234  HG2 MET   752     109.151  83.629  37.816  1.00  0.00           H
ATOM   4235  SD  MET   752     111.331  84.469  38.676  1.00  0.00           S
ATOM   4236  CE  MET   752     110.501  84.149  40.236  1.00  0.00           C
ATOM   4237  HE1 MET   752     110.941  84.739  41.066  1.00  0.00           H
ATOM   4238  HE2 MET   752     109.431  84.429  40.116  1.00  0.00           H
ATOM   4239  HE3 MET   752     110.541  83.069  40.466  1.00  0.00           H
ATOM   4240  C   MET   752     112.151  79.949  37.246  1.00  0.00           C
ATOM   4241  O   MET   752     112.221  79.249  36.186  1.00  0.00           O
ATOM   4242  N   ASP   753     112.311  79.339  38.456  1.00  0.00           N
ATOM   4243  HN  ASP   753     112.091  79.849  39.286  1.00  0.00           H
ATOM   4244  CA  ASP   753     112.891  77.969  38.716  1.00  0.00           C
ATOM   4245  HA  ASP   753     113.411  77.599  37.846  1.00  0.00           H
ATOM   4246  CB  ASP   753     113.661  78.019  40.006  1.00  0.00           C
ATOM   4247  HB1 ASP   753     113.001  78.329  40.846  1.00  0.00           H
ATOM   4248  HB2 ASP   753     114.041  77.019  40.336  1.00  0.00           H
ATOM   4249  CG  ASP   753     114.981  78.859  39.846  1.00  0.00           C
ATOM   4250  OD1 ASP   753     115.597  78.809  38.766  1.00  0.00           O
ATOM   4251  OD2 ASP   753     115.331  79.489  40.856  1.00  0.00           O
ATOM   4252  C   ASP   753     111.751  76.949  38.806  1.00  0.00           C
ATOM   4253  O   ASP   753     111.941  75.839  39.286  1.00  0.00           O
ATOM   4254  N   SER   754     110.501  77.179  38.306  1.00  0.00           N
ATOM   4255  HN  SER   754     110.181  78.029  37.896  1.00  0.00           H
ATOM   4256  CA  SER   754     109.541  76.089  38.156  1.00  0.00           C
ATOM   4257  HA  SER   754     109.641  75.479  39.046  1.00  0.00           H
ATOM   4258  CB  SER   754     108.101  76.569  38.166  1.00  0.00           C
ATOM   4259  HB1 SER   754     107.271  75.849  38.006  1.00  0.00           H
ATOM   4260  HB2 SER   754     107.821  76.949  39.166  1.00  0.00           H
ATOM   4261  OG  SER   754     107.831  77.589  37.206  1.00  0.00           O
ATOM   4262  HG1 SER   754     107.471  78.339  37.676  1.00  0.00           H
ATOM   4263  C   SER   754     109.801  75.159  36.916  1.00  0.00           C
ATOM   4264  O   SER   754     110.941  75.229  36.346  1.00  0.00           O
ATOM   4265  N   LYS   755     108.861  74.239  36.546  1.00  0.00           N
ATOM   4266  HN  LYS   755     108.031  74.139  37.076  1.00  0.00           H
ATOM   4267  CA  LYS   755     109.111  73.239  35.476  1.00  0.00           C
ATOM   4268  HA  LYS   755     109.961  72.709  35.856  1.00  0.00           H
ATOM   4269  CB  LYS   755     107.971  72.269  35.536  1.00  0.00           C
ATOM   4270  HB1 LYS   755     108.021  71.679  36.476  1.00  0.00           H
ATOM   4271  HB2 LYS   755     107.001  72.799  35.596  1.00  0.00           H
ATOM   4272  CG  LYS   755     107.891  71.309  34.296  1.00  0.00           C
ATOM   4273  HG1 LYS   755     107.671  71.919  33.386  1.00  0.00           H
ATOM   4274  HG2 LYS   755     108.911  70.879  34.196  1.00  0.00           H
ATOM   4275  CD  LYS   755     106.771  70.189  34.326  1.00  0.00           C
ATOM   4276  HD1 LYS   755     106.971  69.549  35.206  1.00  0.00           H
ATOM   4277  HD2 LYS   755     105.811  70.639  34.666  1.00  0.00           H
ATOM   4278  CE  LYS   755     106.671  69.309  33.066  1.00  0.00           C
ATOM   4279  HE1 LYS   755     106.481  70.009  32.226  1.00  0.00           H
ATOM   4280  HE2 LYS   755     107.621  68.739  32.946  1.00  0.00           H
ATOM   4281  NZ  LYS   755     105.521  68.389  33.276  1.00  0.00           N
ATOM   4282  HZ1 LYS   755     104.591  68.859  33.236  1.00  0.00           H
ATOM   4283  HZ2 LYS   755     105.571  67.599  32.596  1.00  0.00           H
ATOM   4284  HZ3 LYS   755     105.541  67.969  34.226  1.00  0.00           H
ATOM   4285  C   LYS   755     109.371  73.799  34.106  1.00  0.00           C
ATOM   4286  O   LYS   755     110.161  73.319  33.336  1.00  0.00           O
ATOM   4287  N   MET   756     108.551  74.809  33.786  1.00  0.00           N
ATOM   4288  HN  MET   756     107.971  75.249  34.466  1.00  0.00           H
ATOM   4289  CA  MET   756     108.391  75.309  32.426  1.00  0.00           C
ATOM   4290  HA  MET   756     108.701  74.549  31.726  1.00  0.00           H
ATOM   4291  CB  MET   756     106.851  75.489  32.186  1.00  0.00           C
ATOM   4292  HB1 MET   756     106.421  76.189  32.926  1.00  0.00           H
ATOM   4293  HB2 MET   756     106.691  75.999  31.206  1.00  0.00           H
ATOM   4294  CG  MET   756     106.021  74.209  32.356  1.00  0.00           C
ATOM   4295  HG1 MET   756     106.191  73.749  33.356  1.00  0.00           H
ATOM   4296  HG2 MET   756     104.961  74.539  32.386  1.00  0.00           H
ATOM   4297  SD  MET   756     106.381  72.999  31.036  1.00  0.00           S
ATOM   4298  CE  MET   756     104.841  72.069  31.296  1.00  0.00           C
ATOM   4299  HE1 MET   756     104.861  71.569  32.286  1.00  0.00           H
ATOM   4300  HE2 MET   756     103.931  72.669  31.106  1.00  0.00           H
ATOM   4301  HE3 MET   756     104.751  71.309  30.486  1.00  0.00           H
ATOM   4302  C   MET   756     109.141  76.589  32.136  1.00  0.00           C
ATOM   4303  O   MET   756     108.861  77.219  31.146  1.00  0.00           O
ATOM   4304  N   LYS   757     110.041  76.909  33.146  1.00  0.00           N
ATOM   4305  HN  LYS   757     110.071  76.339  33.956  1.00  0.00           H
ATOM   4306  CA  LYS   757     110.881  78.039  33.206  1.00  0.00           C
ATOM   4307  HA  LYS   757     110.981  78.209  34.276  1.00  0.00           H
ATOM   4308  CB  LYS   757     112.091  77.609  32.406  1.00  0.00           C
ATOM   4309  HB1 LYS   757     111.861  77.619  31.316  1.00  0.00           H
ATOM   4310  HB2 LYS   757     112.911  78.339  32.566  1.00  0.00           H
ATOM   4311  CG  LYS   757     112.691  76.239  32.796  1.00  0.00           C
ATOM   4312  HG1 LYS   757     111.941  75.469  32.506  1.00  0.00           H
ATOM   4313  HG2 LYS   757     113.541  76.029  32.116  1.00  0.00           H
ATOM   4314  CD  LYS   757     113.171  76.209  34.306  1.00  0.00           C
ATOM   4315  HD1 LYS   757     114.061  76.859  34.446  1.00  0.00           H
ATOM   4316  HD2 LYS   757     112.341  76.619  34.916  1.00  0.00           H
ATOM   4317  CE  LYS   757     113.611  74.899  34.956  1.00  0.00           C
ATOM   4318  HE1 LYS   757     112.831  74.159  34.696  1.00  0.00           H
ATOM   4319  HE2 LYS   757     114.591  74.479  34.646  1.00  0.00           H
ATOM   4320  NZ  LYS   757     113.651  74.939  36.466  1.00  0.00           N
ATOM   4321  HZ1 LYS   757     113.901  73.989  36.816  1.00  0.00           H
ATOM   4322  HZ2 LYS   757     114.431  75.449  36.916  1.00  0.00           H
ATOM   4323  HZ3 LYS   757     112.751  75.249  36.876  1.00  0.00           H
ATOM   4324  C   LYS   757     110.251  79.329  32.676  1.00  0.00           C
ATOM   4325  O   LYS   757     110.791  79.839  31.716  1.00  0.00           O
ATOM   4326  N   PRO   758     109.151  79.889  33.236  1.00  0.00           N
ATOM   4327  CD  PRO   758     108.461  79.329  34.376  1.00  0.00           C
ATOM   4328  HD1 PRO   758     109.151  79.359  35.236  1.00  0.00           H
ATOM   4329  HD2 PRO   758     108.261  78.229  34.346  1.00  0.00           H
ATOM   4330  CA  PRO   758     108.651  81.179  32.866  1.00  0.00           C
ATOM   4331  HA  PRO   758     108.071  80.939  31.986  1.00  0.00           H
ATOM   4332  CB  PRO   758     107.801  81.569  34.106  1.00  0.00           C
ATOM   4333  HB1 PRO   758     108.461  81.959  34.896  1.00  0.00           H
ATOM   4334  HB2 PRO   758     107.031  82.289  33.756  1.00  0.00           H
ATOM   4335  CG  PRO   758     107.201  80.209  34.626  1.00  0.00           C
ATOM   4336  HG1 PRO   758     107.021  80.379  35.706  1.00  0.00           H
ATOM   4337  HG2 PRO   758     106.391  79.889  33.946  1.00  0.00           H
ATOM   4338  C   PRO   758     109.671  82.249  32.656  1.00  0.00           C
ATOM   4339  O   PRO   758     110.501  82.529  33.556  1.00  0.00           O
ATOM   4340  N   LEU   759     109.671  83.059  31.536  1.00  0.00           N
ATOM   4341  HN  LEU   759     108.921  82.959  30.896  1.00  0.00           H
ATOM   4342  CA  LEU   759     110.521  84.259  31.306  1.00  0.00           C
ATOM   4343  HA  LEU   759     111.461  83.949  31.736  1.00  0.00           H
ATOM   4344  CB  LEU   759     110.831  84.559  29.796  1.00  0.00           C
ATOM   4345  HB1 LEU   759     109.821  84.949  29.556  1.00  0.00           H
ATOM   4346  HB2 LEU   759     111.561  85.389  29.786  1.00  0.00           H
ATOM   4347  CG  LEU   759     111.371  83.519  28.876  1.00  0.00           C
ATOM   4348  HG  LEU   759     110.561  82.789  28.696  1.00  0.00           H
ATOM   4349  CD1 LEU   759     111.761  84.149  27.506  1.00  0.00           C
ATOM   4350 1HD1 LEU   759     112.251  83.339  26.926  1.00  0.00           H
ATOM   4351 2HD1 LEU   759     110.831  84.449  26.986  1.00  0.00           H
ATOM   4352 3HD1 LEU   759     112.341  85.099  27.586  1.00  0.00           H
ATOM   4353  CD2 LEU   759     112.551  82.779  29.536  1.00  0.00           C
ATOM   4354 1HD2 LEU   759     112.141  82.229  30.416  1.00  0.00           H
ATOM   4355 2HD2 LEU   759     113.081  82.059  28.886  1.00  0.00           H
ATOM   4356 3HD2 LEU   759     113.311  83.479  29.926  1.00  0.00           H
ATOM   4357  C   LEU   759     109.941  85.379  32.096  1.00  0.00           C
ATOM   4358  O   LEU   759     108.771  85.729  31.926  1.00  0.00           O
ATOM   4359  N   TRP   760     110.731  85.999  32.996  1.00  0.00           N
ATOM   4360  HN  TRP   760     111.671  85.669  33.096  1.00  0.00           H
ATOM   4361  CA  TRP   760     110.341  87.289  33.566  1.00  0.00           C
ATOM   4362  HA  TRP   760     109.291  87.529  33.466  1.00  0.00           H
ATOM   4363  CB  TRP   760     110.831  87.229  35.016  1.00  0.00           C
ATOM   4364  HB1 TRP   760     110.391  86.359  35.556  1.00  0.00           H
ATOM   4365  HB2 TRP   760     111.891  86.889  34.986  1.00  0.00           H
ATOM   4366  CG  TRP   760     110.691  88.439  35.936  1.00  0.00           C
ATOM   4367  CD1 TRP   760     110.001  89.579  35.646  1.00  0.00           C
ATOM   4368  HD1 TRP   760     109.461  89.889  34.766  1.00  0.00           H
ATOM   4369  NE1 TRP   760     110.171  90.489  36.706  1.00  0.00           N
ATOM   4370  HE1 TRP   760     109.951  91.439  36.706  1.00  0.00           H
ATOM   4371  CE2 TRP   760     110.911  89.939  37.736  1.00  0.00           C
ATOM   4372  CD2 TRP   760     111.261  88.639  37.246  1.00  0.00           C
ATOM   4373  CE3 TRP   760     112.151  87.859  38.016  1.00  0.00           C
ATOM   4374  HE3 TRP   760     112.481  86.909  37.626  1.00  0.00           H
ATOM   4375  CZ3 TRP   760     112.551  88.329  39.226  1.00  0.00           C
ATOM   4376  HZ3 TRP   760     113.131  87.719  39.906  1.00  0.00           H
ATOM   4377  CZ2 TRP   760     111.281  90.389  38.946  1.00  0.00           C
ATOM   4378  HZ2 TRP   760     110.931  91.339  39.326  1.00  0.00           H
ATOM   4379  CH2 TRP   760     112.161  89.599  39.666  1.00  0.00           C
ATOM   4380  HH2 TRP   760     112.531  89.909  40.636  1.00  0.00           H
ATOM   4381  C   TRP   760     110.971  88.479  32.766  1.00  0.00           C
ATOM   4382  O   TRP   760     112.201  88.639  32.666  1.00  0.00           O
ATOM   4383  N   ILE   761     110.231  89.429  32.066  1.00  0.00           N
ATOM   4384  HN  ILE   761     109.251  89.259  31.976  1.00  0.00           H
ATOM   4385  CA  ILE   761     110.711  90.349  31.026  1.00  0.00           C
ATOM   4386  HA  ILE   761     111.781  90.309  30.916  1.00  0.00           H
ATOM   4387  CB  ILE   761     110.051  90.349  29.706  1.00  0.00           C
ATOM   4388  HB  ILE   761     108.951  90.539  29.726  1.00  0.00           H
ATOM   4389  CG2 ILE   761     110.711  91.349  28.726  1.00  0.00           C
ATOM   4390 1HG2 ILE   761     110.351  91.349  27.676  1.00  0.00           H
ATOM   4391 2HG2 ILE   761     110.691  92.399  29.086  1.00  0.00           H
ATOM   4392 3HG2 ILE   761     111.791  91.109  28.696  1.00  0.00           H
ATOM   4393  CG1 ILE   761     110.211  88.889  29.096  1.00  0.00           C
ATOM   4394 1HG1 ILE   761     109.561  88.289  29.776  1.00  0.00           H
ATOM   4395 2HG1 ILE   761     109.741  88.809  28.096  1.00  0.00           H
ATOM   4396  CD  ILE   761     111.581  88.329  28.986  1.00  0.00           C
ATOM   4397  HD1 ILE   761     111.371  87.359  28.476  1.00  0.00           H
ATOM   4398  HD2 ILE   761     112.201  88.919  28.276  1.00  0.00           H
ATOM   4399  HD3 ILE   761     112.061  88.209  29.976  1.00  0.00           H
ATOM   4400  C   ILE   761     110.461  91.619  31.676  1.00  0.00           C
ATOM   4401  O   ILE   761     109.401  91.889  32.256  1.00  0.00           O
ATOM   4402  N   MET   762     111.471  92.439  31.746  1.00  0.00           N
ATOM   4403  HN  MET   762     112.341  92.029  31.506  1.00  0.00           H
ATOM   4404  CA  MET   762     111.381  93.669  32.526  1.00  0.00           C
ATOM   4405  HA  MET   762     110.391  93.739  32.956  1.00  0.00           H
ATOM   4406  CB  MET   762     112.501  93.759  33.656  1.00  0.00           C
ATOM   4407  HB1 MET   762     113.441  93.479  33.126  1.00  0.00           H
ATOM   4408  HB2 MET   762     112.551  94.839  33.866  1.00  0.00           H
ATOM   4409  CG  MET   762     112.201  92.949  34.946  1.00  0.00           C
ATOM   4410  HG1 MET   762     112.101  91.949  34.476  1.00  0.00           H
ATOM   4411  HG2 MET   762     113.101  92.799  35.566  1.00  0.00           H
ATOM   4412  SD  MET   762     110.821  93.549  36.026  1.00  0.00           S
ATOM   4413  CE  MET   762     111.071  95.329  36.206  1.00  0.00           C
ATOM   4414  HE1 MET   762     112.091  95.549  36.586  1.00  0.00           H
ATOM   4415  HE2 MET   762     110.931  95.849  35.236  1.00  0.00           H
ATOM   4416  HE3 MET   762     110.381  95.729  36.986  1.00  0.00           H
ATOM   4417  C   MET   762     111.441  94.899  31.536  1.00  0.00           C
ATOM   4418  O   MET   762     112.171  94.899  30.546  1.00  0.00           O
ATOM   4419  N   TYR   763     110.761  95.999  31.816  1.00  0.00           N
ATOM   4420  HN  TYR   763     110.141  95.999  32.596  1.00  0.00           H
ATOM   4421  CA  TYR   763     110.571  97.079  30.896  1.00  0.00           C
ATOM   4422  HA  TYR   763     111.331  97.109  30.116  1.00  0.00           H
ATOM   4423  CB  TYR   763     109.141  97.029  30.316  1.00  0.00           C
ATOM   4424  HB1 TYR   763     108.511  96.639  31.146  1.00  0.00           H
ATOM   4425  HB2 TYR   763     108.751  97.989  29.916  1.00  0.00           H
ATOM   4426  CG  TYR   763     108.991  95.999  29.226  1.00  0.00           C
ATOM   4427  CD1 TYR   763     108.461  94.729  29.476  1.00  0.00           C
ATOM   4428  HD1 TYR   763     108.021  94.419  30.416  1.00  0.00           H
ATOM   4429  CE1 TYR   763     108.341  93.809  28.366  1.00  0.00           C
ATOM   4430  HE1 TYR   763     107.921  92.829  28.516  1.00  0.00           H
ATOM   4431  CZ  TYR   763     108.791  94.139  27.086  1.00  0.00           C
ATOM   4432  OH  TYR   763     108.611  93.229  26.036  1.00  0.00           O
ATOM   4433  HH  TYR   763     109.021  93.579  25.236  1.00  0.00           H
ATOM   4434  CD2 TYR   763     109.441  96.369  27.926  1.00  0.00           C
ATOM   4435  HD2 TYR   763     109.881  97.339  27.736  1.00  0.00           H
ATOM   4436  CE2 TYR   763     109.371  95.459  26.846  1.00  0.00           C
ATOM   4437  HE2 TYR   763     109.701  95.749  25.856  1.00  0.00           H
ATOM   4438  C   TYR   763     110.601  98.429  31.566  1.00  0.00           C
ATOM   4439  O   TYR   763     110.421  98.599  32.756  1.00  0.00           O
ATOM   4440  N   SER   764     110.941  99.459  30.796  1.00  0.00           N
ATOM   4441  HN  SER   764     111.211  99.269  29.846  1.00  0.00           H
ATOM   4442  CA  SER   764     110.971 100.779  31.366  1.00  0.00           C
ATOM   4443  HA  SER   764     110.401 100.969  32.256  1.00  0.00           H
ATOM   4444  CB  SER   764     112.411 101.129  31.766  1.00  0.00           C
ATOM   4445  HB1 SER   764     112.701 100.389  32.536  1.00  0.00           H
ATOM   4446  HB2 SER   764     113.031 100.889  30.876  1.00  0.00           H
ATOM   4447  OG  SER   764     112.661 102.449  32.186  1.00  0.00           O
ATOM   4448  HG1 SER   764     112.011 102.559  32.896  1.00  0.00           H
ATOM   4449  C   SER   764     110.591 101.819  30.316  1.00  0.00           C
ATOM   4450  O   SER   764     111.071 101.799  29.186  1.00  0.00           O
ATOM   4451  N   ASN   765     109.791 102.839  30.766  1.00  0.00           N
ATOM   4452  HN  ASN   765     109.421 102.869  31.696  1.00  0.00           H
ATOM   4453  CA  ASN   765     109.261 103.959  30.006  1.00  0.00           C
ATOM   4454  HA  ASN   765     109.691 103.929  29.016  1.00  0.00           H
ATOM   4455  CB  ASN   765     107.761 103.749  30.016  1.00  0.00           C
ATOM   4456  HB1 ASN   765     107.631 102.799  29.446  1.00  0.00           H
ATOM   4457  HB2 ASN   765     107.331 103.609  31.036  1.00  0.00           H
ATOM   4458  CG  ASN   765     106.971 104.989  29.406  1.00  0.00           C
ATOM   4459  OD1 ASN   765     107.531 105.819  28.666  1.00  0.00           O
ATOM   4460  ND2 ASN   765     105.661 104.919  29.616  1.00  0.00           N
ATOM   4461 1HD2 ASN   765     105.331 104.179  30.196  1.00  0.00           H
ATOM   4462 2HD2 ASN   765     105.061 105.519  29.086  1.00  0.00           H
ATOM   4463  C   ASN   765     109.701 105.219  30.676  1.00  0.00           C
ATOM   4464  O   ASN   765     109.291 105.459  31.826  1.00  0.00           O
ATOM   4465  N   GLU   766     110.381 106.089  29.916  1.00  0.00           N
ATOM   4466  HN  GLU   766     110.591 105.689  29.036  1.00  0.00           H
ATOM   4467  CA  GLU   766     110.801 107.309  30.416  1.00  0.00           C
ATOM   4468  HA  GLU   766     111.281 107.029  31.336  1.00  0.00           H
ATOM   4469  CB  GLU   766     111.821 108.039  29.496  1.00  0.00           C
ATOM   4470  HB1 GLU   766     111.331 108.109  28.496  1.00  0.00           H
ATOM   4471  HB2 GLU   766     111.951 109.049  29.926  1.00  0.00           H
ATOM   4472  CG  GLU   766     113.301 107.539  29.536  1.00  0.00           C
ATOM   4473  HG1 GLU   766     113.581 107.179  30.546  1.00  0.00           H
ATOM   4474  HG2 GLU   766     113.281 106.599  28.946  1.00  0.00           H
ATOM   4475  CD  GLU   766     114.421 108.389  29.006  1.00  0.00           C
ATOM   4476  OE1 GLU   766     114.341 109.429  28.316  1.00  0.00           O
ATOM   4477  OE2 GLU   766     115.561 107.849  29.156  1.00  0.00           O
ATOM   4478  C   GLU   766     109.751 108.199  30.876  1.00  0.00           C
ATOM   4479  O   GLU   766     109.961 108.839  31.866  1.00  0.00           O
ATOM   4480  N   GLU   767     108.571 108.279  30.176  1.00  0.00           N
ATOM   4481  HN  GLU   767     108.371 107.579  29.496  1.00  0.00           H
ATOM   4482  CA  GLU   767     107.471 109.169  30.476  1.00  0.00           C
ATOM   4483  HA  GLU   767     107.861 110.179  30.436  1.00  0.00           H
ATOM   4484  CB  GLU   767     106.351 109.079  29.466  1.00  0.00           C
ATOM   4485  HB1 GLU   767     105.841 108.089  29.486  1.00  0.00           H
ATOM   4486  HB2 GLU   767     105.551 109.839  29.606  1.00  0.00           H
ATOM   4487  CG  GLU   767     106.891 109.409  28.036  1.00  0.00           C
ATOM   4488  HG1 GLU   767     107.511 110.329  28.066  1.00  0.00           H
ATOM   4489  HG2 GLU   767     107.531 108.579  27.666  1.00  0.00           H
ATOM   4490  CD  GLU   767     105.881 109.589  26.976  1.00  0.00           C
ATOM   4491  OE1 GLU   767     104.691 109.339  27.156  1.00  0.00           O
ATOM   4492  OE2 GLU   767     106.301 109.949  25.846  1.00  0.00           O
ATOM   4493  C   GLU   767     106.971 109.079  31.906  1.00  0.00           C
ATOM   4494  O   GLU   767     106.781 110.039  32.656  1.00  0.00           O
ATOM   4495  N   ALA   768     106.911 107.849  32.356  1.00  0.00           N
ATOM   4496  HN  ALA   768     107.451 107.169  31.856  1.00  0.00           H
ATOM   4497  CA  ALA   768     106.441 107.479  33.676  1.00  0.00           C
ATOM   4498  HA  ALA   768     105.711 108.259  33.866  1.00  0.00           H
ATOM   4499  CB  ALA   768     105.701 106.169  33.696  1.00  0.00           C
ATOM   4500  HB1 ALA   768     105.211 106.129  34.686  1.00  0.00           H
ATOM   4501  HB2 ALA   768     104.991 106.079  32.846  1.00  0.00           H
ATOM   4502  HB3 ALA   768     106.321 105.249  33.796  1.00  0.00           H
ATOM   4503  C   ALA   768     107.521 107.469  34.766  1.00  0.00           C
ATOM   4504  O   ALA   768     107.161 107.379  35.926  1.00  0.00           O
ATOM   4505  N   GLY   769     108.811 107.519  34.406  1.00  0.00           N
ATOM   4506  HN  GLY   769     108.891 107.519  33.416  1.00  0.00           H
ATOM   4507  CA  GLY   769     109.941 107.969  35.256  1.00  0.00           C
ATOM   4508  HA1 GLY   769     110.801 107.669  34.666  1.00  0.00           H
ATOM   4509  HA2 GLY   769     109.931 109.049  35.206  1.00  0.00           H
ATOM   4510  C   GLY   769     110.031 107.389  36.666  1.00  0.00           C
ATOM   4511  O   GLY   769     110.551 106.309  36.936  1.00  0.00           O
ATOM   4512  N   SER   770     109.391 108.039  37.696  1.00  0.00           N
ATOM   4513  HN  SER   770     108.691 108.709  37.476  1.00  0.00           H
ATOM   4514  CA  SER   770     109.201 107.499  39.026  1.00  0.00           C
ATOM   4515  HA  SER   770     110.211 107.339  39.376  1.00  0.00           H
ATOM   4516  CB  SER   770     108.601 108.579  39.956  1.00  0.00           C
ATOM   4517  HB1 SER   770     108.511 108.209  40.996  1.00  0.00           H
ATOM   4518  HB2 SER   770     109.111 109.569  39.996  1.00  0.00           H
ATOM   4519  OG  SER   770     107.391 108.859  39.416  1.00  0.00           O
ATOM   4520  HG1 SER   770     106.751 109.059  40.096  1.00  0.00           H
ATOM   4521  C   SER   770     108.451 106.179  39.066  1.00  0.00           C
ATOM   4522  O   SER   770     108.801 105.229  39.806  1.00  0.00           O
ATOM   4523  N   GLY   771     107.321 105.959  38.296  1.00  0.00           N
ATOM   4524  HN  GLY   771     106.981 106.789  37.866  1.00  0.00           H
ATOM   4525  CA  GLY   771     106.621 104.749  38.096  1.00  0.00           C
ATOM   4526  HA1 GLY   771     106.751 104.099  38.936  1.00  0.00           H
ATOM   4527  HA2 GLY   771     105.601 105.019  37.856  1.00  0.00           H
ATOM   4528  C   GLY   771     107.111 104.019  36.896  1.00  0.00           C
ATOM   4529  O   GLY   771     106.481 103.109  36.386  1.00  0.00           O
ATOM   4530  N   GLY   772     108.151 104.379  36.256  1.00  0.00           N
ATOM   4531  HN  GLY   772     108.801 105.009  36.666  1.00  0.00           H
ATOM   4532  CA  GLY   772     108.611 103.979  34.906  1.00  0.00           C
ATOM   4533  HA1 GLY   772     107.711 103.809  34.316  1.00  0.00           H
ATOM   4534  HA2 GLY   772     109.311 104.719  34.556  1.00  0.00           H
ATOM   4535  C   GLY   772     109.461 102.759  34.916  1.00  0.00           C
ATOM   4536  O   GLY   772     110.591 102.669  34.336  1.00  0.00           O
ATOM   4537  N   SER   773     108.851 101.769  35.596  1.00  0.00           N
ATOM   4538  HN  SER   773     107.911 101.949  35.896  1.00  0.00           H
ATOM   4539  CA  SER   773     109.321 100.319  35.636  1.00  0.00           C
ATOM   4540  HA  SER   773     109.741 100.089  34.666  1.00  0.00           H
ATOM   4541  CB  SER   773     110.031 100.079  36.986  1.00  0.00           C
ATOM   4542  HB1 SER   773     110.821 100.839  37.146  1.00  0.00           H
ATOM   4543  HB2 SER   773     109.331 100.159  37.836  1.00  0.00           H
ATOM   4544  OG  SER   773     110.681  98.799  37.066  1.00  0.00           O
ATOM   4545  HG1 SER   773     111.301  98.809  36.336  1.00  0.00           H
ATOM   4546  C   SER   773     108.041  99.449  35.636  1.00  0.00           C
ATOM   4547  O   SER   773     107.101  99.669  36.376  1.00  0.00           O
ATOM   4548  N   VAL   774     107.951  98.479  34.716  1.00  0.00           N
ATOM   4549  HN  VAL   774     108.661  98.419  34.016  1.00  0.00           H
ATOM   4550  CA  VAL   774     106.861  97.519  34.576  1.00  0.00           C
ATOM   4551  HA  VAL   774     106.371  97.319  35.516  1.00  0.00           H
ATOM   4552  CB  VAL   774     105.781  98.019  33.516  1.00  0.00           C
ATOM   4553  HB  VAL   774     104.941  97.299  33.526  1.00  0.00           H
ATOM   4554  CG1 VAL   774     105.011  99.279  34.076  1.00  0.00           C
ATOM   4555 1HG1 VAL   774     105.651 100.159  33.856  1.00  0.00           H
ATOM   4556 2HG1 VAL   774     104.031  99.369  33.556  1.00  0.00           H
ATOM   4557 3HG1 VAL   774     104.861  99.099  35.166  1.00  0.00           H
ATOM   4558  CG2 VAL   774     106.401  98.119  32.126  1.00  0.00           C
ATOM   4559 1HG2 VAL   774     107.431  98.529  32.236  1.00  0.00           H
ATOM   4560 2HG2 VAL   774     106.591  97.169  31.586  1.00  0.00           H
ATOM   4561 3HG2 VAL   774     105.771  98.739  31.446  1.00  0.00           H
ATOM   4562  C   VAL   774     107.501  96.209  34.086  1.00  0.00           C
ATOM   4563  O   VAL   774     108.701  96.169  33.656  1.00  0.00           O
ATOM   4564  N   GLY   775     106.791  95.109  34.186  1.00  0.00           N
ATOM   4565  HN  GLY   775     105.931  95.139  34.686  1.00  0.00           H
ATOM   4566  CA  GLY   775     107.381  93.779  33.846  1.00  0.00           C
ATOM   4567  HA1 GLY   775     107.881  93.829  32.886  1.00  0.00           H
ATOM   4568  HA2 GLY   775     108.061  93.449  34.626  1.00  0.00           H
ATOM   4569  C   GLY   775     106.271  92.829  33.566  1.00  0.00           C
ATOM   4570  O   GLY   775     105.191  92.879  34.096  1.00  0.00           O
ATOM   4571  N   ILE   776     106.511  91.839  32.666  1.00  0.00           N
ATOM   4572  HN  ILE   776     107.451  91.649  32.406  1.00  0.00           H
ATOM   4573  CA  ILE   776     105.451  90.809  32.286  1.00  0.00           C
ATOM   4574  HA  ILE   776     104.651  90.909  33.006  1.00  0.00           H
ATOM   4575  CB  ILE   776     104.871  91.009  30.876  1.00  0.00           C
ATOM   4576  HB  ILE   776     104.451  90.039  30.516  1.00  0.00           H
ATOM   4577  CG2 ILE   776     103.621  92.009  30.936  1.00  0.00           C
ATOM   4578 1HG2 ILE   776     102.951  91.579  31.706  1.00  0.00           H
ATOM   4579 2HG2 ILE   776     103.881  93.059  31.206  1.00  0.00           H
ATOM   4580 3HG2 ILE   776     103.131  91.989  29.936  1.00  0.00           H
ATOM   4581  CG1 ILE   776     105.941  91.479  29.836  1.00  0.00           C
ATOM   4582 1HG1 ILE   776     106.171  92.549  29.986  1.00  0.00           H
ATOM   4583 2HG1 ILE   776     106.921  90.989  30.056  1.00  0.00           H
ATOM   4584  CD  ILE   776     105.481  91.149  28.416  1.00  0.00           C
ATOM   4585  HD1 ILE   776     104.601  91.759  28.116  1.00  0.00           H
ATOM   4586  HD2 ILE   776     106.241  91.429  27.656  1.00  0.00           H
ATOM   4587  HD3 ILE   776     105.321  90.059  28.326  1.00  0.00           H
ATOM   4588  C   ILE   776     106.101  89.379  32.426  1.00  0.00           C
ATOM   4589  O   ILE   776     107.281  89.229  32.016  1.00  0.00           O
ATOM   4590  N   MET   777     105.461  88.349  32.956  1.00  0.00           N
ATOM   4591  HN  MET   777     104.511  88.479  33.216  1.00  0.00           H
ATOM   4592  CA  MET   777     106.021  87.029  33.006  1.00  0.00           C
ATOM   4593  HA  MET   777     107.101  87.009  32.926  1.00  0.00           H
ATOM   4594  CB  MET   777     105.631  86.389  34.326  1.00  0.00           C
ATOM   4595  HB1 MET   777     106.011  87.109  35.076  1.00  0.00           H
ATOM   4596  HB2 MET   777     104.521  86.259  34.266  1.00  0.00           H
ATOM   4597  CG  MET   777     106.401  85.049  34.616  1.00  0.00           C
ATOM   4598  HG1 MET   777     106.411  84.339  33.756  1.00  0.00           H
ATOM   4599  HG2 MET   777     107.441  85.419  34.706  1.00  0.00           H
ATOM   4600  SD  MET   777     105.931  84.169  36.186  1.00  0.00           S
ATOM   4601  CE  MET   777     106.461  85.409  37.426  1.00  0.00           C
ATOM   4602  HE1 MET   777     105.811  86.309  37.376  1.00  0.00           H
ATOM   4603  HE2 MET   777     106.351  84.989  38.456  1.00  0.00           H
ATOM   4604  HE3 MET   777     107.551  85.629  37.366  1.00  0.00           H
ATOM   4605  C   MET   777     105.391  86.209  31.876  1.00  0.00           C
ATOM   4606  O   MET   777     104.151  86.159  31.716  1.00  0.00           O
ATOM   4607  N   PHE   778     106.231  85.569  31.056  1.00  0.00           N
ATOM   4608  HN  PHE   778     107.211  85.629  31.226  1.00  0.00           H
ATOM   4609  CA  PHE   778     105.761  84.659  29.966  1.00  0.00           C
ATOM   4610  HA  PHE   778     104.731  84.919  29.746  1.00  0.00           H
ATOM   4611  CB  PHE   778     106.561  84.949  28.666  1.00  0.00           C
ATOM   4612  HB1 PHE   778     106.371  86.009  28.386  1.00  0.00           H
ATOM   4613  HB2 PHE   778     107.631  84.859  28.946  1.00  0.00           H
ATOM   4614  CG  PHE   778     106.221  84.089  27.446  1.00  0.00           C
ATOM   4615  CD1 PHE   778     105.121  84.479  26.626  1.00  0.00           C
ATOM   4616  HD1 PHE   778     104.561  85.339  26.936  1.00  0.00           H
ATOM   4617  CE1 PHE   778     104.801  83.879  25.396  1.00  0.00           C
ATOM   4618  HE1 PHE   778     104.031  84.259  24.726  1.00  0.00           H
ATOM   4619  CZ  PHE   778     105.701  82.829  24.966  1.00  0.00           C
ATOM   4620  HZ  PHE   778     105.511  82.419  23.986  1.00  0.00           H
ATOM   4621  CD2 PHE   778     107.041  82.999  26.986  1.00  0.00           C
ATOM   4622  HD2 PHE   778     107.881  82.609  27.546  1.00  0.00           H
ATOM   4623  CE2 PHE   778     106.661  82.269  25.826  1.00  0.00           C
ATOM   4624  HE2 PHE   778     107.251  81.439  25.456  1.00  0.00           H
ATOM   4625  C   PHE   778     105.791  83.199  30.256  1.00  0.00           C
ATOM   4626  O   PHE   778     106.821  82.699  30.726  1.00  0.00           O
ATOM   4627  N   LYS   779     104.621  82.449  30.176  1.00  0.00           N
ATOM   4628  HN  LYS   779     103.821  82.839  29.726  1.00  0.00           H
ATOM   4629  CA  LYS   779     104.491  81.069  30.596  1.00  0.00           C
ATOM   4630  HA  LYS   779     105.451  80.589  30.756  1.00  0.00           H
ATOM   4631  CB  LYS   779     103.651  81.039  31.846  1.00  0.00           C
ATOM   4632  HB1 LYS   779     104.111  81.719  32.586  1.00  0.00           H
ATOM   4633  HB2 LYS   779     102.601  81.379  31.686  1.00  0.00           H
ATOM   4634  CG  LYS   779     103.721  79.669  32.546  1.00  0.00           C
ATOM   4635  HG1 LYS   779     103.121  78.859  32.066  1.00  0.00           H
ATOM   4636  HG2 LYS   779     104.751  79.269  32.646  1.00  0.00           H
ATOM   4637  CD  LYS   779     103.181  79.659  33.976  1.00  0.00           C
ATOM   4638  HD1 LYS   779     103.571  80.499  34.586  1.00  0.00           H
ATOM   4639  HD2 LYS   779     102.071  79.549  34.016  1.00  0.00           H
ATOM   4640  CE  LYS   779     103.601  78.329  34.716  1.00  0.00           C
ATOM   4641  HE1 LYS   779     103.331  77.489  34.046  1.00  0.00           H
ATOM   4642  HE2 LYS   779     104.671  78.469  34.966  1.00  0.00           H
ATOM   4643  NZ  LYS   779     102.831  78.169  35.986  1.00  0.00           N
ATOM   4644  HZ1 LYS   779     103.171  77.289  36.416  1.00  0.00           H
ATOM   4645  HZ2 LYS   779     103.021  79.029  36.546  1.00  0.00           H
ATOM   4646  HZ3 LYS   779     101.791  78.089  35.976  1.00  0.00           H
ATOM   4647  C   LYS   779     103.841  80.249  29.436  1.00  0.00           C
ATOM   4648  O   LYS   779     102.691  80.349  29.046  1.00  0.00           O
ATOM   4649  N   ASN   780     104.721  79.359  28.896  1.00  0.00           N
ATOM   4650  HN  ASN   780     105.641  79.319  29.266  1.00  0.00           H
ATOM   4651  CA  ASN   780     104.341  78.399  27.826  1.00  0.00           C
ATOM   4652  HA  ASN   780     103.271  78.499  27.716  1.00  0.00           H
ATOM   4653  CB  ASN   780     105.231  78.529  26.536  1.00  0.00           C
ATOM   4654  HB1 ASN   780     105.161  79.589  26.226  1.00  0.00           H
ATOM   4655  HB2 ASN   780     106.291  78.299  26.806  1.00  0.00           H
ATOM   4656  CG  ASN   780     104.791  77.659  25.386  1.00  0.00           C
ATOM   4657  OD1 ASN   780     104.101  76.649  25.376  1.00  0.00           O
ATOM   4658  ND2 ASN   780     105.401  77.939  24.196  1.00  0.00           N
ATOM   4659 1HD2 ASN   780     106.341  78.279  24.256  1.00  0.00           H
ATOM   4660 2HD2 ASN   780     105.311  77.299  23.426  1.00  0.00           H
ATOM   4661  C   ASN   780     104.481  77.009  28.456  1.00  0.00           C
ATOM   4662  O   ASN   780     105.511  76.469  28.806  1.00  0.00           O
ATOM   4663  N   GLY   781     103.341  76.329  28.666  1.00  0.00           N
ATOM   4664  HN  GLY   781     102.511  76.819  28.406  1.00  0.00           H
ATOM   4665  CA  GLY   781     103.201  74.959  29.166  1.00  0.00           C
ATOM   4666  HA1 GLY   781     103.151  74.259  28.346  1.00  0.00           H
ATOM   4667  HA2 GLY   781     104.081  74.679  29.716  1.00  0.00           H
ATOM   4668  C   GLY   781     102.001  74.679  30.036  1.00  0.00           C
ATOM   4669  O   GLY   781     101.511  73.579  30.076  1.00  0.00           O
ATOM   4670  N   ASP   782     101.341  75.739  30.636  1.00  0.00           N
ATOM   4671  HN  ASP   782     101.381  76.629  30.176  1.00  0.00           H
ATOM   4672  CA  ASP   782     100.191  75.609  31.536  1.00  0.00           C
ATOM   4673  HA  ASP   782      99.891  74.579  31.666  1.00  0.00           H
ATOM   4674  CB  ASP   782     100.681  76.019  32.956  1.00  0.00           C
ATOM   4675  HB1 ASP   782     101.281  76.949  32.936  1.00  0.00           H
ATOM   4676  HB2 ASP   782      99.801  76.209  33.606  1.00  0.00           H
ATOM   4677  CG  ASP   782     101.651  74.979  33.586  1.00  0.00           C
ATOM   4678  OD1 ASP   782     101.811  73.839  33.106  1.00  0.00           O
ATOM   4679  OD2 ASP   782     102.081  75.299  34.726  1.00  0.00           O
ATOM   4680  C   ASP   782      98.921  76.269  31.086  1.00  0.00           C
ATOM   4681  O   ASP   782      98.901  77.339  30.476  1.00  0.00           O
ATOM   4682  N   ASP   783      97.791  75.669  31.356  1.00  0.00           N
ATOM   4683  HN  ASP   783      97.721  74.829  31.896  1.00  0.00           H
ATOM   4684  CA  ASP   783      96.561  76.259  30.906  1.00  0.00           C
ATOM   4685  HA  ASP   783      96.741  76.639  29.916  1.00  0.00           H
ATOM   4686  CB  ASP   783      95.541  75.129  30.796  1.00  0.00           C
ATOM   4687  HB1 ASP   783      96.041  74.379  30.136  1.00  0.00           H
ATOM   4688  HB2 ASP   783      95.261  74.649  31.756  1.00  0.00           H
ATOM   4689  CG  ASP   783      94.261  75.519  30.096  1.00  0.00           C
ATOM   4690  OD1 ASP   783      94.141  76.729  29.756  1.00  0.00           O
ATOM   4691  OD2 ASP   783      93.401  74.629  29.706  1.00  0.00           O
ATOM   4692  C   ASP   783      96.061  77.329  31.906  1.00  0.00           C
ATOM   4693  O   ASP   783      95.541  77.039  32.956  1.00  0.00           O
ATOM   4694  N   LEU   784      96.331  78.569  31.596  1.00  0.00           N
ATOM   4695  HN  LEU   784      96.701  78.709  30.676  1.00  0.00           H
ATOM   4696  CA  LEU   784      96.141  79.659  32.476  1.00  0.00           C
ATOM   4697  HA  LEU   784      96.201  79.369  33.516  1.00  0.00           H
ATOM   4698  CB  LEU   784      97.101  80.849  32.096  1.00  0.00           C
ATOM   4699  HB1 LEU   784      97.161  80.879  30.986  1.00  0.00           H
ATOM   4700  HB2 LEU   784      96.811  81.819  32.536  1.00  0.00           H
ATOM   4701  CG  LEU   784      98.561  80.549  32.646  1.00  0.00           C
ATOM   4702  HG  LEU   784      98.651  79.459  32.846  1.00  0.00           H
ATOM   4703  CD1 LEU   784      99.721  80.969  31.676  1.00  0.00           C
ATOM   4704 1HD1 LEU   784     100.681  80.599  32.106  1.00  0.00           H
ATOM   4705 2HD1 LEU   784      99.601  80.609  30.636  1.00  0.00           H
ATOM   4706 3HD1 LEU   784      99.801  82.079  31.726  1.00  0.00           H
ATOM   4707  CD2 LEU   784      98.811  81.339  33.916  1.00  0.00           C
ATOM   4708 1HD2 LEU   784      99.701  80.829  34.346  1.00  0.00           H
ATOM   4709 2HD2 LEU   784      99.081  82.399  33.696  1.00  0.00           H
ATOM   4710 3HD2 LEU   784      97.941  81.229  34.596  1.00  0.00           H
ATOM   4711  C   LEU   784      94.771  80.259  32.436  1.00  0.00           C
ATOM   4712  O   LEU   784      94.531  81.339  32.936  1.00  0.00           O
ATOM   4713  N   ARG   785      93.781  79.609  31.726  1.00  0.00           N
ATOM   4714  HN  ARG   785      94.171  78.819  31.256  1.00  0.00           H
ATOM   4715  CA  ARG   785      92.391  79.939  31.736  1.00  0.00           C
ATOM   4716  HA  ARG   785      92.261  80.969  31.446  1.00  0.00           H
ATOM   4717  CB  ARG   785      91.461  79.109  30.786  1.00  0.00           C
ATOM   4718  HB1 ARG   785      91.641  78.029  30.976  1.00  0.00           H
ATOM   4719  HB2 ARG   785      90.401  79.429  30.906  1.00  0.00           H
ATOM   4720  CG  ARG   785      91.811  79.369  29.296  1.00  0.00           C
ATOM   4721  HG1 ARG   785      91.591  80.449  29.136  1.00  0.00           H
ATOM   4722  HG2 ARG   785      92.901  79.159  29.256  1.00  0.00           H
ATOM   4723  CD  ARG   785      91.121  78.439  28.226  1.00  0.00           C
ATOM   4724  HD1 ARG   785      90.021  78.599  28.266  1.00  0.00           H
ATOM   4725  HD2 ARG   785      91.451  78.769  27.226  1.00  0.00           H
ATOM   4726  NE  ARG   785      91.501  77.039  28.496  1.00  0.00           N
ATOM   4727  HE  ARG   785      92.421  76.759  28.786  1.00  0.00           H
ATOM   4728  CZ  ARG   785      90.731  76.029  28.076  1.00  0.00           C
ATOM   4729  NH1 ARG   785      91.001  74.709  28.366  1.00  0.00           N
ATOM   4730 1HH1 ARG   785      91.941  74.559  28.676  1.00  0.00           H
ATOM   4731 2HH1 ARG   785      90.481  74.079  27.796  1.00  0.00           H
ATOM   4732  NH2 ARG   785      89.721  76.249  27.256  1.00  0.00           N
ATOM   4733 1HH2 ARG   785      89.531  77.199  26.996  1.00  0.00           H
ATOM   4734 2HH2 ARG   785      89.141  75.489  26.976  1.00  0.00           H
ATOM   4735  C   ARG   785      91.821  79.839  33.176  1.00  0.00           C
ATOM   4736  O   ARG   785      91.101  80.719  33.606  1.00  0.00           O
ATOM   4737  N   GLN   786      92.231  78.829  33.966  1.00  0.00           N
ATOM   4738  HN  GLN   786      92.911  78.149  33.696  1.00  0.00           H
ATOM   4739  CA  GLN   786      92.021  78.699  35.396  1.00  0.00           C
ATOM   4740  HA  GLN   786      90.971  78.599  35.596  1.00  0.00           H
ATOM   4741  CB  GLN   786      92.731  77.379  35.926  1.00  0.00           C
ATOM   4742  HB1 GLN   786      93.831  77.409  35.826  1.00  0.00           H
ATOM   4743  HB2 GLN   786      92.431  77.379  36.996  1.00  0.00           H
ATOM   4744  CG  GLN   786      92.311  76.079  35.266  1.00  0.00           C
ATOM   4745  HG1 GLN   786      91.251  75.739  35.236  1.00  0.00           H
ATOM   4746  HG2 GLN   786      92.571  76.099  34.186  1.00  0.00           H
ATOM   4747  CD  GLN   786      93.041  74.869  35.946  1.00  0.00           C
ATOM   4748  OE1 GLN   786      94.011  74.219  35.486  1.00  0.00           O
ATOM   4749  NE2 GLN   786      92.611  74.539  37.166  1.00  0.00           N
ATOM   4750 1HE2 GLN   786      91.801  74.909  37.616  1.00  0.00           H
ATOM   4751 2HE2 GLN   786      93.091  73.949  37.816  1.00  0.00           H
ATOM   4752  C   GLN   786      92.391  79.829  36.186  1.00  0.00           C
ATOM   4753  O   GLN   786      91.491  80.419  36.826  1.00  0.00           O
ATOM   4754  N   ASP   787      93.651  80.269  36.106  1.00  0.00           N
ATOM   4755  HN  ASP   787      94.431  79.769  35.736  1.00  0.00           H
ATOM   4756  CA  ASP   787      94.201  81.459  36.816  1.00  0.00           C
ATOM   4757  HA  ASP   787      94.031  81.249  37.856  1.00  0.00           H
ATOM   4758  CB  ASP   787      95.761  81.479  36.656  1.00  0.00           C
ATOM   4759  HB1 ASP   787      96.081  81.739  35.626  1.00  0.00           H
ATOM   4760  HB2 ASP   787      96.111  82.379  37.206  1.00  0.00           H
ATOM   4761  CG  ASP   787      96.541  80.319  37.146  1.00  0.00           C
ATOM   4762  OD1 ASP   787      96.301  79.159  36.696  1.00  0.00           O
ATOM   4763  OD2 ASP   787      97.481  80.559  37.916  1.00  0.00           O
ATOM   4764  C   ASP   787      93.601  82.799  36.346  1.00  0.00           C
ATOM   4765  O   ASP   787      93.301  83.659  37.206  1.00  0.00           O
ATOM   4766  N   MET   788      93.411  82.909  35.036  1.00  0.00           N
ATOM   4767  HN  MET   788      93.681  82.159  34.446  1.00  0.00           H
ATOM   4768  CA  MET   788      92.691  84.089  34.616  1.00  0.00           C
ATOM   4769  HA  MET   788      93.151  85.009  34.966  1.00  0.00           H
ATOM   4770  CB  MET   788      92.741  84.219  33.096  1.00  0.00           C
ATOM   4771  HB1 MET   788      93.731  84.619  32.776  1.00  0.00           H
ATOM   4772  HB2 MET   788      92.591  83.169  32.776  1.00  0.00           H
ATOM   4773  CG  MET   788      91.721  85.279  32.546  1.00  0.00           C
ATOM   4774  HG1 MET   788      90.681  84.919  32.686  1.00  0.00           H
ATOM   4775  HG2 MET   788      91.871  86.329  32.876  1.00  0.00           H
ATOM   4776  SD  MET   788      91.961  85.409  30.746  1.00  0.00           S
ATOM   4777  CE  MET   788      90.841  84.129  30.056  1.00  0.00           C
ATOM   4778  HE1 MET   788      90.951  83.199  30.646  1.00  0.00           H
ATOM   4779  HE2 MET   788      89.781  84.449  30.106  1.00  0.00           H
ATOM   4780  HE3 MET   788      91.151  83.999  28.996  1.00  0.00           H
ATOM   4781  C   MET   788      91.251  84.169  35.146  1.00  0.00           C
ATOM   4782  O   MET   788      90.761  85.219  35.546  1.00  0.00           O
ATOM   4783  N   LEU   789      90.511  83.029  35.236  1.00  0.00           N
ATOM   4784  HN  LEU   789      90.921  82.239  34.786  1.00  0.00           H
ATOM   4785  CA  LEU   789      89.141  82.969  35.736  1.00  0.00           C
ATOM   4786  HA  LEU   789      88.601  83.829  35.356  1.00  0.00           H
ATOM   4787  CB  LEU   789      88.541  81.559  35.446  1.00  0.00           C
ATOM   4788  HB1 LEU   789      88.441  81.549  34.346  1.00  0.00           H
ATOM   4789  HB2 LEU   789      89.151  80.719  35.826  1.00  0.00           H
ATOM   4790  CG  LEU   789      87.101  81.179  35.926  1.00  0.00           C
ATOM   4791  HG  LEU   789      87.121  81.289  37.036  1.00  0.00           H
ATOM   4792  CD1 LEU   789      85.981  82.049  35.366  1.00  0.00           C
ATOM   4793 1HD1 LEU   789      86.211  83.069  35.736  1.00  0.00           H
ATOM   4794 2HD1 LEU   789      85.991  82.069  34.256  1.00  0.00           H
ATOM   4795 3HD1 LEU   789      84.991  81.659  35.696  1.00  0.00           H
ATOM   4796  CD2 LEU   789      86.741  79.719  35.626  1.00  0.00           C
ATOM   4797 1HD2 LEU   789      85.931  79.399  36.326  1.00  0.00           H
ATOM   4798 2HD2 LEU   789      86.311  79.599  34.606  1.00  0.00           H
ATOM   4799 3HD2 LEU   789      87.521  78.969  35.866  1.00  0.00           H
ATOM   4800  C   LEU   789      89.181  83.239  37.226  1.00  0.00           C
ATOM   4801  O   LEU   789      88.321  83.979  37.776  1.00  0.00           O
ATOM   4802  N   THR   790      90.151  82.729  38.026  1.00  0.00           N
ATOM   4803  HN  THR   790      90.841  82.129  37.616  1.00  0.00           H
ATOM   4804  CA  THR   790      90.271  83.009  39.396  1.00  0.00           C
ATOM   4805  HA  THR   790      89.421  82.679  39.976  1.00  0.00           H
ATOM   4806  CB  THR   790      91.321  82.149  40.116  1.00  0.00           C
ATOM   4807  HB  THR   790      92.291  82.269  39.586  1.00  0.00           H
ATOM   4808  OG1 THR   790      91.051  80.769  39.926  1.00  0.00           O
ATOM   4809  HG1 THR   790      90.701  80.629  39.046  1.00  0.00           H
ATOM   4810  CG2 THR   790      91.381  82.419  41.586  1.00  0.00           C
ATOM   4811 1HG2 THR   790      90.401  82.509  42.086  1.00  0.00           H
ATOM   4812 2HG2 THR   790      91.901  81.489  41.916  1.00  0.00           H
ATOM   4813 3HG2 THR   790      92.081  83.259  41.776  1.00  0.00           H
ATOM   4814  C   THR   790      90.531  84.459  39.726  1.00  0.00           C
ATOM   4815  O   THR   790      89.911  85.039  40.566  1.00  0.00           O
ATOM   4816  N   LEU   791      91.511  85.049  38.986  1.00  0.00           N
ATOM   4817  HN  LEU   791      92.121  84.529  38.396  1.00  0.00           H
ATOM   4818  CA  LEU   791      91.751  86.439  39.166  1.00  0.00           C
ATOM   4819  HA  LEU   791      91.961  86.649  40.206  1.00  0.00           H
ATOM   4820  CB  LEU   791      93.031  86.919  38.316  1.00  0.00           C
ATOM   4821  HB1 LEU   791      92.741  86.609  37.286  1.00  0.00           H
ATOM   4822  HB2 LEU   791      93.121  88.029  38.306  1.00  0.00           H
ATOM   4823  CG  LEU   791      94.291  86.279  38.936  1.00  0.00           C
ATOM   4824  HG  LEU   791      94.041  85.259  39.316  1.00  0.00           H
ATOM   4825  CD1 LEU   791      95.461  86.139  37.936  1.00  0.00           C
ATOM   4826 1HD1 LEU   791      95.161  85.419  37.146  1.00  0.00           H
ATOM   4827 2HD1 LEU   791      95.871  87.049  37.446  1.00  0.00           H
ATOM   4828 3HD1 LEU   791      96.351  85.669  38.406  1.00  0.00           H
ATOM   4829  CD2 LEU   791      94.841  87.129  40.066  1.00  0.00           C
ATOM   4830 1HD2 LEU   791      94.111  87.209  40.896  1.00  0.00           H
ATOM   4831 2HD2 LEU   791      95.821  86.799  40.476  1.00  0.00           H
ATOM   4832 3HD2 LEU   791      94.971  88.169  39.716  1.00  0.00           H
ATOM   4833  C   LEU   791      90.501  87.219  38.786  1.00  0.00           C
ATOM   4834  O   LEU   791      90.261  88.279  39.376  1.00  0.00           O
ATOM   4835  N   GLN   792      89.761  86.829  37.726  1.00  0.00           N
ATOM   4836  HN  GLN   792      89.891  85.929  37.326  1.00  0.00           H
ATOM   4837  CA  GLN   792      88.601  87.469  37.226  1.00  0.00           C
ATOM   4838  HA  GLN   792      88.881  88.489  37.016  1.00  0.00           H
ATOM   4839  CB  GLN   792      88.101  86.959  35.926  1.00  0.00           C
ATOM   4840  HB1 GLN   792      88.921  87.019  35.176  1.00  0.00           H
ATOM   4841  HB2 GLN   792      87.841  85.889  36.106  1.00  0.00           H
ATOM   4842  CG  GLN   792      86.871  87.629  35.286  1.00  0.00           C
ATOM   4843  HG1 GLN   792      86.001  87.589  35.976  1.00  0.00           H
ATOM   4844  HG2 GLN   792      87.041  88.719  35.186  1.00  0.00           H
ATOM   4845  CD  GLN   792      86.641  87.109  33.816  1.00  0.00           C
ATOM   4846  OE1 GLN   792      87.341  87.599  32.916  1.00  0.00           O
ATOM   4847  NE2 GLN   792      85.621  86.279  33.546  1.00  0.00           N
ATOM   4848 1HE2 GLN   792      84.941  85.979  34.216  1.00  0.00           H
ATOM   4849 2HE2 GLN   792      85.311  86.299  32.596  1.00  0.00           H
ATOM   4850  C   GLN   792      87.561  87.599  38.216  1.00  0.00           C
ATOM   4851  O   GLN   792      87.091  88.619  38.476  1.00  0.00           O
ATOM   4852  N   MET   793      87.281  86.469  38.906  1.00  0.00           N
ATOM   4853  HN  MET   793      87.731  85.599  38.676  1.00  0.00           H
ATOM   4854  CA  MET   793      86.481  86.389  40.106  1.00  0.00           C
ATOM   4855  HA  MET   793      85.541  86.849  39.846  1.00  0.00           H
ATOM   4856  CB  MET   793      86.411  84.919  40.526  1.00  0.00           C
ATOM   4857  HB1 MET   793      87.381  84.379  40.576  1.00  0.00           H
ATOM   4858  HB2 MET   793      85.971  84.839  41.546  1.00  0.00           H
ATOM   4859  CG  MET   793      85.501  84.039  39.536  1.00  0.00           C
ATOM   4860  HG1 MET   793      86.091  83.849  38.606  1.00  0.00           H
ATOM   4861  HG2 MET   793      85.341  82.999  39.916  1.00  0.00           H
ATOM   4862  SD  MET   793      83.871  84.739  39.036  1.00  0.00           S
ATOM   4863  CE  MET   793      83.281  84.359  40.686  1.00  0.00           C
ATOM   4864  HE1 MET   793      82.241  84.749  40.766  1.00  0.00           H
ATOM   4865  HE2 MET   793      83.161  83.269  40.816  1.00  0.00           H
ATOM   4866  HE3 MET   793      83.951  84.809  41.456  1.00  0.00           H
ATOM   4867  C   MET   793      86.851  87.279  41.356  1.00  0.00           C
ATOM   4868  O   MET   793      85.971  87.889  41.906  1.00  0.00           O
ATOM   4869  N   ILE   794      88.131  87.309  41.726  1.00  0.00           N
ATOM   4870  HN  ILE   794      88.841  86.839  41.206  1.00  0.00           H
ATOM   4871  CA  ILE   794      88.701  88.199  42.806  1.00  0.00           C
ATOM   4872  HA  ILE   794      88.071  88.059  43.666  1.00  0.00           H
ATOM   4873  CB  ILE   794      90.201  87.779  43.076  1.00  0.00           C
ATOM   4874  HB  ILE   794      90.731  87.969  42.116  1.00  0.00           H
ATOM   4875  CG2 ILE   794      90.931  88.769  44.026  1.00  0.00           C
ATOM   4876 1HG2 ILE   794      90.541  88.699  45.066  1.00  0.00           H
ATOM   4877 2HG2 ILE   794      91.991  88.459  43.996  1.00  0.00           H
ATOM   4878 3HG2 ILE   794      90.951  89.789  43.586  1.00  0.00           H
ATOM   4879  CG1 ILE   794      90.261  86.279  43.556  1.00  0.00           C
ATOM   4880 1HG1 ILE   794      89.891  86.169  44.596  1.00  0.00           H
ATOM   4881 2HG1 ILE   794      89.531  85.719  42.926  1.00  0.00           H
ATOM   4882  CD  ILE   794      91.681  85.679  43.356  1.00  0.00           C
ATOM   4883  HD1 ILE   794      92.551  86.239  43.776  1.00  0.00           H
ATOM   4884  HD2 ILE   794      91.611  84.659  43.786  1.00  0.00           H
ATOM   4885  HD3 ILE   794      91.821  85.649  42.256  1.00  0.00           H
ATOM   4886  C   ILE   794      88.641  89.699  42.416  1.00  0.00           C
ATOM   4887  O   ILE   794      88.251  90.589  43.216  1.00  0.00           O
ATOM   4888  N   GLN   795      88.931  90.029  41.096  1.00  0.00           N
ATOM   4889  HN  GLN   795      89.441  89.439  40.476  1.00  0.00           H
ATOM   4890  CA  GLN   795      88.581  91.289  40.506  1.00  0.00           C
ATOM   4891  HA  GLN   795      89.041  92.089  41.076  1.00  0.00           H
ATOM   4892  CB  GLN   795      89.191  91.369  39.026  1.00  0.00           C
ATOM   4893  HB1 GLN   795      90.301  91.399  39.096  1.00  0.00           H
ATOM   4894  HB2 GLN   795      89.001  90.429  38.476  1.00  0.00           H
ATOM   4895  CG  GLN   795      88.621  92.429  38.056  1.00  0.00           C
ATOM   4896  HG1 GLN   795      87.521  92.359  37.906  1.00  0.00           H
ATOM   4897  HG2 GLN   795      88.761  93.449  38.486  1.00  0.00           H
ATOM   4898  CD  GLN   795      89.181  92.249  36.616  1.00  0.00           C
ATOM   4899  OE1 GLN   795      88.601  91.669  35.686  1.00  0.00           O
ATOM   4900  NE2 GLN   795      90.501  92.549  36.526  1.00  0.00           N
ATOM   4901 1HE2 GLN   795      90.861  92.949  37.366  1.00  0.00           H
ATOM   4902 2HE2 GLN   795      91.061  92.309  35.726  1.00  0.00           H
ATOM   4903  C   GLN   795      87.041  91.719  40.516  1.00  0.00           C
ATOM   4904  O   GLN   795      86.731  92.869  40.876  1.00  0.00           O
ATOM   4905  N   LEU   796      86.131  90.729  40.256  1.00  0.00           N
ATOM   4906  HN  LEU   796      86.421  89.999  39.646  1.00  0.00           H
ATOM   4907  CA  LEU   796      84.671  90.929  40.606  1.00  0.00           C
ATOM   4908  HA  LEU   796      84.461  91.789  39.996  1.00  0.00           H
ATOM   4909  CB  LEU   796      83.701  89.819  40.246  1.00  0.00           C
ATOM   4910  HB1 LEU   796      83.831  88.929  40.896  1.00  0.00           H
ATOM   4911  HB2 LEU   796      82.641  90.109  40.406  1.00  0.00           H
ATOM   4912  CG  LEU   796      83.661  89.259  38.776  1.00  0.00           C
ATOM   4913  HG  LEU   796      84.641  88.769  38.616  1.00  0.00           H
ATOM   4914  CD1 LEU   796      82.641  88.119  38.806  1.00  0.00           C
ATOM   4915 1HD1 LEU   796      82.921  87.379  39.586  1.00  0.00           H
ATOM   4916 2HD1 LEU   796      81.581  88.329  39.086  1.00  0.00           H
ATOM   4917 3HD1 LEU   796      82.521  87.689  37.796  1.00  0.00           H
ATOM   4918  CD2 LEU   796      83.341  90.319  37.776  1.00  0.00           C
ATOM   4919 1HD2 LEU   796      82.291  90.659  37.896  1.00  0.00           H
ATOM   4920 2HD2 LEU   796      84.111  91.119  37.756  1.00  0.00           H
ATOM   4921 3HD2 LEU   796      83.451  89.909  36.746  1.00  0.00           H
ATOM   4922  C   LEU   796      84.381  91.209  42.106  1.00  0.00           C
ATOM   4923  O   LEU   796      83.721  92.229  42.396  1.00  0.00           O
ATOM   4924  N   MET   797      84.871  90.459  43.066  1.00  0.00           N
ATOM   4925  HN  MET   797      85.391  89.629  42.876  1.00  0.00           H
ATOM   4926  CA  MET   797      84.781  90.639  44.506  1.00  0.00           C
ATOM   4927  HA  MET   797      83.751  90.709  44.836  1.00  0.00           H
ATOM   4928  CB  MET   797      85.461  89.539  45.326  1.00  0.00           C
ATOM   4929  HB1 MET   797      86.541  89.669  45.106  1.00  0.00           H
ATOM   4930  HB2 MET   797      85.191  89.789  46.376  1.00  0.00           H
ATOM   4931  CG  MET   797      84.951  88.119  45.046  1.00  0.00           C
ATOM   4932  HG1 MET   797      83.901  87.959  45.386  1.00  0.00           H
ATOM   4933  HG2 MET   797      84.811  87.939  43.956  1.00  0.00           H
ATOM   4934  SD  MET   797      85.961  86.749  45.546  1.00  0.00           S
ATOM   4935  CE  MET   797      84.811  85.339  45.196  1.00  0.00           C
ATOM   4936  HE1 MET   797      84.981  84.609  46.026  1.00  0.00           H
ATOM   4937  HE2 MET   797      83.741  85.579  45.316  1.00  0.00           H
ATOM   4938  HE3 MET   797      85.001  84.839  44.226  1.00  0.00           H
ATOM   4939  C   MET   797      85.361  92.019  44.836  1.00  0.00           C
ATOM   4940  O   MET   797      84.671  92.699  45.576  1.00  0.00           O
ATOM   4941  N   ASP   798      86.451  92.469  44.236  1.00  0.00           N
ATOM   4942  HN  ASP   798      86.991  91.789  43.736  1.00  0.00           H
ATOM   4943  CA  ASP   798      87.001  93.689  44.596  1.00  0.00           C
ATOM   4944  HA  ASP   798      87.111  93.759  45.676  1.00  0.00           H
ATOM   4945  CB  ASP   798      88.391  93.789  43.996  1.00  0.00           C
ATOM   4946  HB1 ASP   798      89.111  93.059  44.436  1.00  0.00           H
ATOM   4947  HB2 ASP   798      88.261  93.679  42.906  1.00  0.00           H
ATOM   4948  CG  ASP   798      89.081  95.139  44.086  1.00  0.00           C
ATOM   4949  OD1 ASP   798      88.831  95.819  45.106  1.00  0.00           O
ATOM   4950  OD2 ASP   798      89.851  95.459  43.156  1.00  0.00           O
ATOM   4951  C   ASP   798      86.071  94.909  44.176  1.00  0.00           C
ATOM   4952  O   ASP   798      85.781  95.789  44.956  1.00  0.00           O
ATOM   4953  N   VAL   799      85.401  94.819  42.956  1.00  0.00           N
ATOM   4954  HN  VAL   799      85.551  94.019  42.386  1.00  0.00           H
ATOM   4955  CA  VAL   799      84.321  95.669  42.536  1.00  0.00           C
ATOM   4956  HA  VAL   799      84.631  96.699  42.566  1.00  0.00           H
ATOM   4957  CB  VAL   799      83.971  95.389  41.036  1.00  0.00           C
ATOM   4958  HB  VAL   799      83.831  94.319  40.776  1.00  0.00           H
ATOM   4959  CG1 VAL   799      82.671  95.929  40.676  1.00  0.00           C
ATOM   4960 1HG1 VAL   799      81.871  95.499  41.316  1.00  0.00           H
ATOM   4961 2HG1 VAL   799      82.671  97.029  40.826  1.00  0.00           H
ATOM   4962 3HG1 VAL   799      82.321  95.799  39.626  1.00  0.00           H
ATOM   4963  CG2 VAL   799      85.161  95.909  40.226  1.00  0.00           C
ATOM   4964 1HG2 VAL   799      85.071  96.999  40.026  1.00  0.00           H
ATOM   4965 2HG2 VAL   799      86.151  95.709  40.686  1.00  0.00           H
ATOM   4966 3HG2 VAL   799      85.191  95.489  39.206  1.00  0.00           H
ATOM   4967  C   VAL   799      83.101  95.609  43.456  1.00  0.00           C
ATOM   4968  O   VAL   799      82.661  96.679  43.906  1.00  0.00           O
ATOM   4969  N   LEU   800      82.611  94.469  43.786  1.00  0.00           N
ATOM   4970  HN  LEU   800      82.931  93.679  43.256  1.00  0.00           H
ATOM   4971  CA  LEU   800      81.391  94.339  44.556  1.00  0.00           C
ATOM   4972  HA  LEU   800      80.591  94.849  44.046  1.00  0.00           H
ATOM   4973  CB  LEU   800      80.961  92.849  44.766  1.00  0.00           C
ATOM   4974  HB1 LEU   800      81.831  92.299  45.196  1.00  0.00           H
ATOM   4975  HB2 LEU   800      80.091  92.849  45.456  1.00  0.00           H
ATOM   4976  CG  LEU   800      80.501  92.209  43.466  1.00  0.00           C
ATOM   4977  HG  LEU   800      81.291  92.329  42.706  1.00  0.00           H
ATOM   4978  CD1 LEU   800      80.141  90.719  43.696  1.00  0.00           C
ATOM   4979 1HD1 LEU   800      79.661  90.359  42.756  1.00  0.00           H
ATOM   4980 2HD1 LEU   800      81.061  90.149  43.936  1.00  0.00           H
ATOM   4981 3HD1 LEU   800      79.511  90.569  44.606  1.00  0.00           H
ATOM   4982  CD2 LEU   800      79.341  92.939  42.806  1.00  0.00           C
ATOM   4983 1HD2 LEU   800      78.781  92.229  42.166  1.00  0.00           H
ATOM   4984 2HD2 LEU   800      78.631  93.289  43.576  1.00  0.00           H
ATOM   4985 3HD2 LEU   800      79.591  93.789  42.146  1.00  0.00           H
ATOM   4986  C   LEU   800      81.541  94.829  46.056  1.00  0.00           C
ATOM   4987  O   LEU   800      80.661  95.479  46.636  1.00  0.00           O
ATOM   4988  N   TRP   801      82.771  94.579  46.596  1.00  0.00           N
ATOM   4989  HN  TRP   801      83.481  94.059  46.136  1.00  0.00           H
ATOM   4990  CA  TRP   801      83.191  95.269  47.826  1.00  0.00           C
ATOM   4991  HA  TRP   801      82.331  95.259  48.476  1.00  0.00           H
ATOM   4992  CB  TRP   801      84.431  94.549  48.396  1.00  0.00           C
ATOM   4993  HB1 TRP   801      85.281  94.549  47.686  1.00  0.00           H
ATOM   4994  HB2 TRP   801      84.731  95.199  49.256  1.00  0.00           H
ATOM   4995  CG  TRP   801      84.231  93.139  48.776  1.00  0.00           C
ATOM   4996  CD1 TRP   801      83.041  92.609  49.306  1.00  0.00           C
ATOM   4997  HD1 TRP   801      82.121  93.119  49.526  1.00  0.00           H
ATOM   4998  NE1 TRP   801      83.311  91.239  49.506  1.00  0.00           N
ATOM   4999  HE1 TRP   801      82.551  90.629  49.596  1.00  0.00           H
ATOM   5000  CE2 TRP   801      84.581  90.939  49.216  1.00  0.00           C
ATOM   5001  CD2 TRP   801      85.181  92.129  48.726  1.00  0.00           C
ATOM   5002  CE3 TRP   801      86.501  92.069  48.196  1.00  0.00           C
ATOM   5003  HE3 TRP   801      86.941  92.979  47.796  1.00  0.00           H
ATOM   5004  CZ3 TRP   801      87.211  90.919  48.316  1.00  0.00           C
ATOM   5005  HZ3 TRP   801      88.271  90.919  48.106  1.00  0.00           H
ATOM   5006  CZ2 TRP   801      85.311  89.759  49.466  1.00  0.00           C
ATOM   5007  HZ2 TRP   801      84.901  88.799  49.736  1.00  0.00           H
ATOM   5008  CH2 TRP   801      86.631  89.809  48.986  1.00  0.00           C
ATOM   5009  HH2 TRP   801      87.101  88.839  49.056  1.00  0.00           H
ATOM   5010  C   TRP   801      83.381  96.769  47.696  1.00  0.00           C
ATOM   5011  O   TRP   801      82.711  97.509  48.376  1.00  0.00           O
ATOM   5012  N   LYS   802      84.051  97.289  46.666  1.00  0.00           N
ATOM   5013  HN  LYS   802      84.501  96.749  45.956  1.00  0.00           H
ATOM   5014  CA  LYS   802      84.131  98.679  46.286  1.00  0.00           C
ATOM   5015  HA  LYS   802      84.681  99.119  47.106  1.00  0.00           H
ATOM   5016  CB  LYS   802      84.941  98.889  45.056  1.00  0.00           C
ATOM   5017  HB1 LYS   802      84.761  98.109  44.276  1.00  0.00           H
ATOM   5018  HB2 LYS   802      84.681  99.879  44.636  1.00  0.00           H
ATOM   5019  CG  LYS   802      86.491  99.029  45.476  1.00  0.00           C
ATOM   5020  HG1 LYS   802      86.671 100.079  45.786  1.00  0.00           H
ATOM   5021  HG2 LYS   802      86.631  98.389  46.376  1.00  0.00           H
ATOM   5022  CD  LYS   802      87.361  98.569  44.226  1.00  0.00           C
ATOM   5023  HD1 LYS   802      87.301  97.459  44.176  1.00  0.00           H
ATOM   5024  HD2 LYS   802      87.021  99.049  43.286  1.00  0.00           H
ATOM   5025  CE  LYS   802      88.821  98.999  44.576  1.00  0.00           C
ATOM   5026  HE1 LYS   802      88.861 100.109  44.626  1.00  0.00           H
ATOM   5027  HE2 LYS   802      89.041  98.749  45.636  1.00  0.00           H
ATOM   5028  NZ  LYS   802      89.881  98.429  43.756  1.00  0.00           N
ATOM   5029  HZ1 LYS   802      90.781  98.899  43.966  1.00  0.00           H
ATOM   5030  HZ2 LYS   802      89.961  97.409  43.936  1.00  0.00           H
ATOM   5031  HZ3 LYS   802      89.771  98.629  42.736  1.00  0.00           H
ATOM   5032  C   LYS   802      82.791  99.469  46.286  1.00  0.00           C
ATOM   5033  O   LYS   802      82.511 100.479  46.956  1.00  0.00           O
ATOM   5034  N   GLN   803      81.761  98.929  45.576  1.00  0.00           N
ATOM   5035  HN  GLN   803      81.931  98.099  45.056  1.00  0.00           H
ATOM   5036  CA  GLN   803      80.421  99.359  45.516  1.00  0.00           C
ATOM   5037  HA  GLN   803      80.411 100.349  45.086  1.00  0.00           H
ATOM   5038  CB  GLN   803      79.731  98.279  44.626  1.00  0.00           C
ATOM   5039  HB1 GLN   803      80.191  97.309  44.936  1.00  0.00           H
ATOM   5040  HB2 GLN   803      78.631  98.289  44.766  1.00  0.00           H
ATOM   5041  CG  GLN   803      80.081  98.419  43.136  1.00  0.00           C
ATOM   5042  HG1 GLN   803      79.691  99.329  42.636  1.00  0.00           H
ATOM   5043  HG2 GLN   803      81.131  98.289  42.806  1.00  0.00           H
ATOM   5044  CD  GLN   803      79.391  97.239  42.436  1.00  0.00           C
ATOM   5045  OE1 GLN   803      78.821  96.289  42.996  1.00  0.00           O
ATOM   5046  NE2 GLN   803      79.351  97.249  41.066  1.00  0.00           N
ATOM   5047 1HE2 GLN   803      79.711  98.089  40.656  1.00  0.00           H
ATOM   5048 2HE2 GLN   803      78.571  96.739  40.716  1.00  0.00           H
ATOM   5049  C   GLN   803      79.591  99.559  46.746  1.00  0.00           C
ATOM   5050  O   GLN   803      78.721 100.419  46.856  1.00  0.00           O
ATOM   5051  N   GLU   804      79.991  98.699  47.766  1.00  0.00           N
ATOM   5052  HN  GLU   804      80.661  97.969  47.706  1.00  0.00           H
ATOM   5053  CA  GLU   804      79.471  98.869  49.086  1.00  0.00           C
ATOM   5054  HA  GLU   804      78.471  99.279  49.036  1.00  0.00           H
ATOM   5055  CB  GLU   804      79.321  97.499  49.726  1.00  0.00           C
ATOM   5056  HB1 GLU   804      80.311  97.059  49.496  1.00  0.00           H
ATOM   5057  HB2 GLU   804      79.171  97.669  50.816  1.00  0.00           H
ATOM   5058  CG  GLU   804      78.211  96.579  49.106  1.00  0.00           C
ATOM   5059  HG1 GLU   804      78.241  96.639  47.996  1.00  0.00           H
ATOM   5060  HG2 GLU   804      78.271  95.509  49.376  1.00  0.00           H
[truncated: 289,626 more chars]
