# Supplementary material for: Functional impact and molecular binding modes of drugs that target the PI3K isoform p110δ
Source: Commun Biol. 2023 Jun 5;6:603. doi: 10.1038/s42003-023-04921-z (PMC10241892; doi:10.1038/s42003-023-04921-z)
Supplement: Supplementary file 4 — Supplementary Data 1 [file 42003_2023_4921_MOESM4_ESM.zip › Supplementary Data 1/input_files/p110d-wt_zstk474.pdb]

REMARK    GENERATED BY TRJCONV
TITLE     Good ROcking Metal Altar for Chronical Sinners in water t=   0.00000 step= 0
REMARK    THIS IS A SIMULATION BOX
CRYST1  110.835  110.835  110.835  60.00  60.00  90.00 P 1           1
MODEL        1
ATOM      1  N   ARG A 496      47.518  80.959  18.444  1.00  0.00           N
ATOM      2  H1  ARG A 496      46.903  80.163  18.178  1.00  0.00           H
ATOM      3  H2  ARG A 496      47.772  81.475  17.578  1.00  0.00           H
ATOM      4  H3  ARG A 496      48.400  80.561  18.825  1.00  0.00           H
ATOM      5  CA  ARG A 496      46.914  81.822  19.431  1.00  0.00           C
ATOM      6  HA  ARG A 496      47.755  82.172  20.011  1.00  0.00           H
ATOM      7  CB  ARG A 496      46.300  83.078  18.701  1.00  0.00           C
ATOM      8  HB1 ARG A 496      45.847  82.740  17.745  1.00  0.00           H
ATOM      9  HB2 ARG A 496      45.446  83.496  19.276  1.00  0.00           H
ATOM     10  CG  ARG A 496      47.270  84.251  18.550  1.00  0.00           C
ATOM     11  HG1 ARG A 496      47.428  84.535  19.612  1.00  0.00           H
ATOM     12  HG2 ARG A 496      48.191  83.782  18.142  1.00  0.00           H
ATOM     13  CD  ARG A 496      46.697  85.459  17.686  1.00  0.00           C
ATOM     14  HD1 ARG A 496      45.732  85.757  18.150  1.00  0.00           H
ATOM     15  HD2 ARG A 496      47.472  86.246  17.565  1.00  0.00           H
ATOM     16  NE  ARG A 496      46.507  84.885  16.364  1.00  0.00           N
ATOM     17  HE  ARG A 496      47.080  84.133  16.037  1.00  0.00           H
ATOM     18  CZ  ARG A 496      45.534  85.331  15.604  1.00  0.00           C
ATOM     19  NH1 ARG A 496      44.719  86.310  15.937  1.00  0.00           N
ATOM     20 1HH1 ARG A 496      44.683  86.769  16.825  1.00  0.00           H
ATOM     21 2HH1 ARG A 496      44.089  86.720  15.277  1.00  0.00           H
ATOM     22  NH2 ARG A 496      45.330  84.831  14.374  1.00  0.00           N
ATOM     23 1HH2 ARG A 496      45.756  83.959  14.130  1.00  0.00           H
ATOM     24 2HH2 ARG A 496      44.773  85.237  13.650  1.00  0.00           H
ATOM     25  C   ARG A 496      45.966  81.168  20.406  1.00  0.00           C
ATOM     26  O   ARG A 496      45.527  80.058  20.066  1.00  0.00           O
ATOM     27  N   HIS A 497      45.604  81.818  21.524  1.00  0.00           N
ATOM     28  HN  HIS A 497      45.849  82.774  21.665  1.00  0.00           H
ATOM     29  CA  HIS A 497      44.796  81.216  22.619  1.00  0.00           C
ATOM     30  HA  HIS A 497      44.886  81.880  23.466  1.00  0.00           H
ATOM     31  CB  HIS A 497      43.326  81.028  22.243  1.00  0.00           C
ATOM     32  HB1 HIS A 497      43.174  80.357  21.371  1.00  0.00           H
ATOM     33  HB2 HIS A 497      42.653  80.752  23.083  1.00  0.00           H
ATOM     34  ND1 HIS A 497      42.776  83.455  22.557  1.00  0.00           N
ATOM     35  CG  HIS A 497      42.818  82.356  21.742  1.00  0.00           C
ATOM     36  CE1 HIS A 497      42.247  84.441  21.829  1.00  0.00           C
ATOM     37  HE1 HIS A 497      42.127  85.521  21.916  1.00  0.00           H
ATOM     38  NE2 HIS A 497      41.881  83.965  20.570  1.00  0.00           N
ATOM     39  HE2 HIS A 497      41.546  84.552  19.833  1.00  0.00           H
ATOM     40  CD2 HIS A 497      42.244  82.641  20.564  1.00  0.00           C
ATOM     41  HD2 HIS A 497      42.136  81.949  19.738  1.00  0.00           H
ATOM     42  C   HIS A 497      45.325  79.812  23.073  1.00  0.00           C
ATOM     43  O   HIS A 497      46.388  79.289  22.755  1.00  0.00           O
ATOM     44  N   SER A 498      44.600  79.133  23.981  1.00  0.00           N
ATOM     45  HN  SER A 498      43.685  79.466  24.196  1.00  0.00           H
ATOM     46  CA  SER A 498      45.136  77.923  24.703  1.00  0.00           C
ATOM     47  HA  SER A 498      45.780  77.272  24.130  1.00  0.00           H
ATOM     48  CB  SER A 498      45.964  78.291  25.994  1.00  0.00           C
ATOM     49  HB1 SER A 498      46.150  77.444  26.687  1.00  0.00           H
ATOM     50  HB2 SER A 498      46.958  78.644  25.644  1.00  0.00           H
ATOM     51  OG  SER A 498      45.354  79.303  26.812  1.00  0.00           O
ATOM     52  HG1 SER A 498      44.539  78.917  27.142  1.00  0.00           H
ATOM     53  C   SER A 498      43.930  77.104  25.116  1.00  0.00           C
ATOM     54  O   SER A 498      42.819  77.703  25.279  1.00  0.00           O
ATOM     55  N   GLU A 499      44.002  75.741  25.255  1.00  0.00           N
ATOM     56  HN  GLU A 499      44.823  75.207  25.070  1.00  0.00           H
ATOM     57  CA  GLU A 499      42.883  74.904  25.589  1.00  0.00           C
ATOM     58  HA  GLU A 499      42.076  75.459  26.044  1.00  0.00           H
ATOM     59  CB  GLU A 499      42.195  74.237  24.366  1.00  0.00           C
ATOM     60  HB1 GLU A 499      42.973  73.939  23.631  1.00  0.00           H
ATOM     61  HB2 GLU A 499      41.507  73.435  24.710  1.00  0.00           H
ATOM     62  CG  GLU A 499      41.321  75.175  23.544  1.00  0.00           C
ATOM     63  HG1 GLU A 499      40.478  75.626  24.110  1.00  0.00           H
ATOM     64  HG2 GLU A 499      41.915  76.041  23.181  1.00  0.00           H
ATOM     65  CD  GLU A 499      40.700  74.645  22.277  1.00  0.00           C
ATOM     66  OE1 GLU A 499      40.180  73.494  22.377  1.00  0.00           O
ATOM     67  OE2 GLU A 499      40.823  75.287  21.180  1.00  0.00           O
ATOM     68  C   GLU A 499      43.312  74.007  26.691  1.00  0.00           C
ATOM     69  O   GLU A 499      44.489  73.782  26.893  1.00  0.00           O
ATOM     70  N   CYS A 500      42.341  73.455  27.493  1.00  0.00           N
ATOM     71  HN  CYS A 500      41.398  73.464  27.169  1.00  0.00           H
ATOM     72  CA  CYS A 500      42.561  72.664  28.675  1.00  0.00           C
ATOM     73  HA  CYS A 500      41.658  72.190  29.031  1.00  0.00           H
ATOM     74  CB  CYS A 500      43.186  71.272  28.332  1.00  0.00           C
ATOM     75  HB1 CYS A 500      44.189  71.313  27.856  1.00  0.00           H
ATOM     76  HB2 CYS A 500      43.459  70.703  29.247  1.00  0.00           H
ATOM     77  SG  CYS A 500      41.972  70.198  27.491  1.00  0.00           S
ATOM     78  HG1 CYS A 500      41.351  69.640  28.520  1.00  0.00           H
ATOM     79  C   CYS A 500      43.285  73.372  29.814  1.00  0.00           C
ATOM     80  O   CYS A 500      44.094  72.769  30.540  1.00  0.00           O
ATOM     81  N   VAL A 501      42.893  74.656  30.137  1.00  0.00           N
ATOM     82  HN  VAL A 501      42.197  75.078  29.561  1.00  0.00           H
ATOM     83  CA  VAL A 501      43.395  75.352  31.239  1.00  0.00           C
ATOM     84  HA  VAL A 501      44.028  74.683  31.803  1.00  0.00           H
ATOM     85  CB  VAL A 501      44.243  76.563  30.873  1.00  0.00           C
ATOM     86  HB  VAL A 501      43.595  77.174  30.208  1.00  0.00           H
ATOM     87  CG1 VAL A 501      44.677  77.197  32.191  1.00  0.00           C
ATOM     88 1HG1 VAL A 501      45.462  77.972  32.064  1.00  0.00           H
ATOM     89 2HG1 VAL A 501      43.789  77.652  32.679  1.00  0.00           H
ATOM     90 3HG1 VAL A 501      45.145  76.435  32.851  1.00  0.00           H
ATOM     91  CG2 VAL A 501      45.506  76.149  30.071  1.00  0.00           C
ATOM     92 1HG2 VAL A 501      46.206  75.656  30.779  1.00  0.00           H
ATOM     93 2HG2 VAL A 501      45.332  75.420  29.252  1.00  0.00           H
ATOM     94 3HG2 VAL A 501      46.014  77.063  29.696  1.00  0.00           H
ATOM     95  C   VAL A 501      42.198  75.753  32.037  1.00  0.00           C
ATOM     96  O   VAL A 501      41.224  76.250  31.517  1.00  0.00           O
ATOM     97  N   HIS A 502      42.182  75.558  33.374  1.00  0.00           N
ATOM     98  HN  HIS A 502      42.979  75.152  33.813  1.00  0.00           H
ATOM     99  CA  HIS A 502      41.237  76.086  34.284  1.00  0.00           C
ATOM    100  HA  HIS A 502      40.412  76.639  33.860  1.00  0.00           H
ATOM    101  CB  HIS A 502      40.582  74.972  35.187  1.00  0.00           C
ATOM    102  HB1 HIS A 502      41.423  74.588  35.803  1.00  0.00           H
ATOM    103  HB2 HIS A 502      39.812  75.454  35.827  1.00  0.00           H
ATOM    104  ND1 HIS A 502      38.892  74.346  33.625  1.00  0.00           N
ATOM    105  CG  HIS A 502      39.972  73.910  34.354  1.00  0.00           C
ATOM    106  CE1 HIS A 502      38.530  73.349  32.919  1.00  0.00           C
ATOM    107  HE1 HIS A 502      37.619  73.333  32.320  1.00  0.00           H
ATOM    108  NE2 HIS A 502      39.335  72.227  33.151  1.00  0.00           N
ATOM    109  HE2 HIS A 502      39.203  71.324  32.742  1.00  0.00           H
ATOM    110  CD2 HIS A 502      40.210  72.584  34.109  1.00  0.00           C
ATOM    111  HD2 HIS A 502      40.857  71.972  34.726  1.00  0.00           H
ATOM    112  C   HIS A 502      42.143  77.004  35.210  1.00  0.00           C
ATOM    113  O   HIS A 502      43.343  76.837  35.349  1.00  0.00           O
ATOM    114  N   VAL A 503      41.526  78.009  35.842  1.00  0.00           N
ATOM    115  HN  VAL A 503      40.591  78.262  35.608  1.00  0.00           H
ATOM    116  CA  VAL A 503      42.245  78.875  36.775  1.00  0.00           C
ATOM    117  HA  VAL A 503      43.188  78.455  37.092  1.00  0.00           H
ATOM    118  CB  VAL A 503      42.489  80.256  36.288  1.00  0.00           C
ATOM    119  HB  VAL A 503      41.490  80.743  36.305  1.00  0.00           H
ATOM    120  CG1 VAL A 503      43.532  81.083  37.165  1.00  0.00           C
ATOM    121 1HG1 VAL A 503      43.706  82.047  36.641  1.00  0.00           H
ATOM    122 2HG1 VAL A 503      43.211  81.243  38.217  1.00  0.00           H
ATOM    123 3HG1 VAL A 503      44.548  80.640  37.086  1.00  0.00           H
ATOM    124  CG2 VAL A 503      42.986  80.141  34.848  1.00  0.00           C
ATOM    125 1HG2 VAL A 503      42.302  79.683  34.102  1.00  0.00           H
ATOM    126 2HG2 VAL A 503      43.192  81.206  34.606  1.00  0.00           H
ATOM    127 3HG2 VAL A 503      44.014  79.732  34.751  1.00  0.00           H
ATOM    128  C   VAL A 503      41.417  78.961  38.065  1.00  0.00           C
ATOM    129  O   VAL A 503      40.326  79.506  38.115  1.00  0.00           O
ATOM    130  N   THR A 504      41.886  78.290  39.157  1.00  0.00           N
ATOM    131  HN  THR A 504      42.610  77.611  39.058  1.00  0.00           H
ATOM    132  CA  THR A 504      41.309  78.383  40.480  1.00  0.00           C
ATOM    133  HA  THR A 504      40.624  79.211  40.589  1.00  0.00           H
ATOM    134  CB  THR A 504      40.783  77.104  41.087  1.00  0.00           C
ATOM    135  HB  THR A 504      40.578  77.287  42.163  1.00  0.00           H
ATOM    136  OG1 THR A 504      41.746  76.100  41.078  1.00  0.00           O
ATOM    137  HG1 THR A 504      42.038  76.057  40.164  1.00  0.00           H
ATOM    138  CG2 THR A 504      39.552  76.741  40.267  1.00  0.00           C
ATOM    139 1HG2 THR A 504      39.178  75.711  40.450  1.00  0.00           H
ATOM    140 2HG2 THR A 504      38.756  77.466  40.540  1.00  0.00           H
ATOM    141 3HG2 THR A 504      39.656  76.818  39.164  1.00  0.00           H
ATOM    142  C   THR A 504      42.394  78.948  41.330  1.00  0.00           C
ATOM    143  O   THR A 504      43.592  78.950  41.106  1.00  0.00           O
ATOM    144  N   GLU A 505      41.992  79.576  42.445  1.00  0.00           N
ATOM    145  HN  GLU A 505      41.010  79.742  42.506  1.00  0.00           H
ATOM    146  CA  GLU A 505      42.946  80.005  43.363  1.00  0.00           C
ATOM    147  HA  GLU A 505      43.601  80.687  42.839  1.00  0.00           H
ATOM    148  CB  GLU A 505      42.136  80.724  44.492  1.00  0.00           C
ATOM    149  HB1 GLU A 505      41.301  81.375  44.154  1.00  0.00           H
ATOM    150  HB2 GLU A 505      41.511  80.013  45.075  1.00  0.00           H
ATOM    151  CG  GLU A 505      42.980  81.482  45.548  1.00  0.00           C
ATOM    152  HG1 GLU A 505      42.381  81.764  46.441  1.00  0.00           H
ATOM    153  HG2 GLU A 505      43.934  80.998  45.850  1.00  0.00           H
ATOM    154  CD  GLU A 505      43.491  82.804  45.018  1.00  0.00           C
ATOM    155  OE1 GLU A 505      42.654  83.470  44.333  1.00  0.00           O
ATOM    156  OE2 GLU A 505      44.593  83.178  45.391  1.00  0.00           O
ATOM    157  C   GLU A 505      43.816  78.929  44.005  1.00  0.00           C
ATOM    158  O   GLU A 505      45.055  79.062  44.029  1.00  0.00           O
ATOM    159  N   GLU A 506      43.226  77.819  44.368  1.00  0.00           N
ATOM    160  HN  GLU A 506      42.244  77.755  44.210  1.00  0.00           H
ATOM    161  CA  GLU A 506      44.029  76.621  44.765  1.00  0.00           C
ATOM    162  HA  GLU A 506      44.498  76.982  45.668  1.00  0.00           H
ATOM    163  CB  GLU A 506      43.109  75.479  45.156  1.00  0.00           C
ATOM    164  HB1 GLU A 506      42.313  75.861  45.830  1.00  0.00           H
ATOM    165  HB2 GLU A 506      42.625  75.012  44.271  1.00  0.00           H
ATOM    166  CG  GLU A 506      43.883  74.312  45.827  1.00  0.00           C
ATOM    167  HG1 GLU A 506      44.088  73.489  45.110  1.00  0.00           H
ATOM    168  HG2 GLU A 506      44.888  74.585  46.215  1.00  0.00           H
ATOM    169  CD  GLU A 506      43.045  73.499  46.851  1.00  0.00           C
ATOM    170  OE1 GLU A 506      41.858  73.183  46.544  1.00  0.00           O
ATOM    171  OE2 GLU A 506      43.579  73.142  47.927  1.00  0.00           O
ATOM    172  C   GLU A 506      45.163  76.220  43.865  1.00  0.00           C
ATOM    173  O   GLU A 506      46.279  76.020  44.299  1.00  0.00           O
ATOM    174  N   GLU A 507      44.974  76.225  42.528  1.00  0.00           N
ATOM    175  HN  GLU A 507      44.094  76.364  42.081  1.00  0.00           H
ATOM    176  CA  GLU A 507      46.137  75.918  41.675  1.00  0.00           C
ATOM    177  HA  GLU A 507      46.660  75.085  42.121  1.00  0.00           H
ATOM    178  CB  GLU A 507      45.627  75.292  40.349  1.00  0.00           C
ATOM    179  HB1 GLU A 507      46.478  74.833  39.802  1.00  0.00           H
ATOM    180  HB2 GLU A 507      44.980  74.443  40.654  1.00  0.00           H
ATOM    181  CG  GLU A 507      44.809  76.139  39.360  1.00  0.00           C
ATOM    182  HG1 GLU A 507      44.315  76.948  39.941  1.00  0.00           H
ATOM    183  HG2 GLU A 507      45.574  76.518  38.649  1.00  0.00           H
ATOM    184  CD  GLU A 507      43.803  75.256  38.593  1.00  0.00           C
ATOM    185  OE1 GLU A 507      44.113  74.199  37.992  1.00  0.00           O
ATOM    186  OE2 GLU A 507      42.687  75.731  38.652  1.00  0.00           O
ATOM    187  C   GLU A 507      47.127  77.044  41.505  1.00  0.00           C
ATOM    188  O   GLU A 507      48.308  76.762  41.211  1.00  0.00           O
ATOM    189  N   GLN A 508      46.726  78.334  41.540  1.00  0.00           N
ATOM    190  HN  GLN A 508      45.770  78.583  41.674  1.00  0.00           H
ATOM    191  CA  GLN A 508      47.580  79.479  41.605  1.00  0.00           C
ATOM    192  HA  GLN A 508      48.243  79.442  40.754  1.00  0.00           H
ATOM    193  CB  GLN A 508      46.776  80.802  41.643  1.00  0.00           C
ATOM    194  HB1 GLN A 508      46.054  80.812  42.488  1.00  0.00           H
ATOM    195  HB2 GLN A 508      47.551  81.579  41.817  1.00  0.00           H
ATOM    196  CG  GLN A 508      46.008  81.169  40.396  1.00  0.00           C
ATOM    197  HG1 GLN A 508      46.673  81.394  39.535  1.00  0.00           H
ATOM    198  HG2 GLN A 508      45.349  80.338  40.064  1.00  0.00           H
ATOM    199  CD  GLN A 508      45.061  82.372  40.549  1.00  0.00           C
ATOM    200  OE1 GLN A 508      45.396  83.562  40.618  1.00  0.00           O
ATOM    201  NE2 GLN A 508      43.748  82.127  40.662  1.00  0.00           N
ATOM    202 1HE2 GLN A 508      43.592  81.139  40.688  1.00  0.00           H
ATOM    203 2HE2 GLN A 508      43.106  82.876  40.821  1.00  0.00           H
ATOM    204  C   GLN A 508      48.388  79.405  42.899  1.00  0.00           C
ATOM    205  O   GLN A 508      49.596  79.686  42.905  1.00  0.00           O
ATOM    206  N   LEU A 509      47.741  79.021  43.991  1.00  0.00           N
ATOM    207  HN  LEU A 509      46.763  78.846  43.908  1.00  0.00           H
ATOM    208  CA  LEU A 509      48.420  78.718  45.266  1.00  0.00           C
ATOM    209  HA  LEU A 509      48.933  79.653  45.439  1.00  0.00           H
ATOM    210  CB  LEU A 509      47.379  78.366  46.404  1.00  0.00           C
ATOM    211  HB1 LEU A 509      46.507  79.055  46.418  1.00  0.00           H
ATOM    212  HB2 LEU A 509      47.086  77.294  46.400  1.00  0.00           H
ATOM    213  CG  LEU A 509      48.036  78.625  47.843  1.00  0.00           C
ATOM    214  HG  LEU A 509      49.090  78.277  47.788  1.00  0.00           H
ATOM    215  CD1 LEU A 509      48.031  80.133  48.223  1.00  0.00           C
ATOM    216 1HD1 LEU A 509      48.504  80.190  49.227  1.00  0.00           H
ATOM    217 2HD1 LEU A 509      48.604  80.801  47.546  1.00  0.00           H
ATOM    218 3HD1 LEU A 509      47.032  80.618  48.225  1.00  0.00           H
ATOM    219  CD2 LEU A 509      47.438  77.796  48.916  1.00  0.00           C
ATOM    220 1HD2 LEU A 509      48.116  77.954  49.781  1.00  0.00           H
ATOM    221 2HD2 LEU A 509      46.385  78.048  49.165  1.00  0.00           H
ATOM    222 3HD2 LEU A 509      47.542  76.756  48.539  1.00  0.00           H
ATOM    223  C   LEU A 509      49.461  77.579  45.181  1.00  0.00           C
ATOM    224  O   LEU A 509      50.598  77.649  45.646  1.00  0.00           O
ATOM    225  N   GLN A 510      49.111  76.512  44.439  1.00  0.00           N
ATOM    226  HN  GLN A 510      48.154  76.370  44.201  1.00  0.00           H
ATOM    227  CA  GLN A 510      50.088  75.580  44.035  1.00  0.00           C
ATOM    228  HA  GLN A 510      50.510  75.266  44.978  1.00  0.00           H
ATOM    229  CB  GLN A 510      49.477  74.352  43.310  1.00  0.00           C
ATOM    230  HB1 GLN A 510      48.814  74.611  42.457  1.00  0.00           H
ATOM    231  HB2 GLN A 510      50.243  73.830  42.698  1.00  0.00           H
ATOM    232  CG  GLN A 510      48.684  73.380  44.214  1.00  0.00           C
ATOM    233  HG1 GLN A 510      49.334  72.705  44.811  1.00  0.00           H
ATOM    234  HG2 GLN A 510      48.170  74.093  44.893  1.00  0.00           H
ATOM    235  CD  GLN A 510      47.644  72.500  43.574  1.00  0.00           C
ATOM    236  OE1 GLN A 510      47.738  72.132  42.382  1.00  0.00           O
ATOM    237  NE2 GLN A 510      46.490  72.100  44.237  1.00  0.00           N
ATOM    238 1HE2 GLN A 510      46.404  72.222  45.226  1.00  0.00           H
ATOM    239 2HE2 GLN A 510      45.755  71.659  43.721  1.00  0.00           H
ATOM    240  C   GLN A 510      51.274  76.056  43.224  1.00  0.00           C
ATOM    241  O   GLN A 510      52.461  75.800  43.537  1.00  0.00           O
ATOM    242  N   LEU A 511      51.014  76.903  42.226  1.00  0.00           N
ATOM    243  HN  LEU A 511      50.111  77.186  41.912  1.00  0.00           H
ATOM    244  CA  LEU A 511      52.060  77.538  41.422  1.00  0.00           C
ATOM    245  HA  LEU A 511      52.817  76.847  41.079  1.00  0.00           H
ATOM    246  CB  LEU A 511      51.451  78.178  40.138  1.00  0.00           C
ATOM    247  HB1 LEU A 511      50.882  77.337  39.687  1.00  0.00           H
ATOM    248  HB2 LEU A 511      50.720  78.912  40.541  1.00  0.00           H
ATOM    249  CG  LEU A 511      52.352  78.897  39.078  1.00  0.00           C
ATOM    250  HG  LEU A 511      53.216  79.361  39.601  1.00  0.00           H
ATOM    251  CD1 LEU A 511      53.028  77.916  38.049  1.00  0.00           C
ATOM    252 1HD1 LEU A 511      53.785  78.518  37.502  1.00  0.00           H
ATOM    253 2HD1 LEU A 511      53.355  76.976  38.544  1.00  0.00           H
ATOM    254 3HD1 LEU A 511      52.272  77.764  37.249  1.00  0.00           H
ATOM    255  CD2 LEU A 511      51.683  79.893  38.199  1.00  0.00           C
ATOM    256 1HD2 LEU A 511      51.735  80.932  38.588  1.00  0.00           H
ATOM    257 2HD2 LEU A 511      52.105  80.051  37.183  1.00  0.00           H
ATOM    258 3HD2 LEU A 511      50.616  79.586  38.180  1.00  0.00           H
ATOM    259  C   LEU A 511      52.990  78.457  42.227  1.00  0.00           C
ATOM    260  O   LEU A 511      54.222  78.502  42.102  1.00  0.00           O
ATOM    261  N   ARG A 512      52.365  79.291  43.105  1.00  0.00           N
ATOM    262  HN  ARG A 512      51.377  79.420  43.140  1.00  0.00           H
ATOM    263  CA  ARG A 512      53.145  80.107  43.982  1.00  0.00           C
ATOM    264  HA  ARG A 512      53.750  80.686  43.299  1.00  0.00           H
ATOM    265  CB  ARG A 512      52.233  80.890  44.996  1.00  0.00           C
ATOM    266  HB1 ARG A 512      51.572  80.089  45.390  1.00  0.00           H
ATOM    267  HB2 ARG A 512      52.789  81.304  45.864  1.00  0.00           H
ATOM    268  CG  ARG A 512      51.341  81.937  44.372  1.00  0.00           C
ATOM    269  HG1 ARG A 512      51.433  81.786  43.275  1.00  0.00           H
ATOM    270  HG2 ARG A 512      50.280  81.714  44.614  1.00  0.00           H
ATOM    271  CD  ARG A 512      51.782  83.321  44.773  1.00  0.00           C
ATOM    272  HD1 ARG A 512      51.376  83.508  45.790  1.00  0.00           H
ATOM    273  HD2 ARG A 512      52.863  83.571  44.836  1.00  0.00           H
ATOM    274  NE  ARG A 512      51.181  84.313  43.760  1.00  0.00           N
ATOM    275  HE  ARG A 512      50.282  84.112  43.371  1.00  0.00           H
ATOM    276  CZ  ARG A 512      51.784  85.326  43.207  1.00  0.00           C
ATOM    277  NH1 ARG A 512      53.073  85.613  43.447  1.00  0.00           N
ATOM    278 1HH1 ARG A 512      53.699  84.984  43.909  1.00  0.00           H
ATOM    279 2HH1 ARG A 512      53.545  86.276  42.866  1.00  0.00           H
ATOM    280  NH2 ARG A 512      51.074  86.040  42.332  1.00  0.00           N
ATOM    281 1HH2 ARG A 512      50.129  85.773  42.144  1.00  0.00           H
ATOM    282 2HH2 ARG A 512      51.311  87.000  42.184  1.00  0.00           H
ATOM    283  C   ARG A 512      54.131  79.345  44.881  1.00  0.00           C
ATOM    284  O   ARG A 512      55.364  79.611  45.023  1.00  0.00           O
ATOM    285  N   GLU A 513      53.658  78.297  45.528  1.00  0.00           N
ATOM    286  HN  GLU A 513      52.691  78.060  45.497  1.00  0.00           H
ATOM    287  CA  GLU A 513      54.466  77.222  46.123  1.00  0.00           C
ATOM    288  HA  GLU A 513      55.058  77.694  46.893  1.00  0.00           H
ATOM    289  CB  GLU A 513      53.653  76.008  46.625  1.00  0.00           C
ATOM    290  HB1 GLU A 513      52.975  76.351  47.436  1.00  0.00           H
ATOM    291  HB2 GLU A 513      53.012  75.652  45.790  1.00  0.00           H
ATOM    292  CG  GLU A 513      54.382  74.687  47.101  1.00  0.00           C
ATOM    293  HG1 GLU A 513      54.988  74.166  46.330  1.00  0.00           H
ATOM    294  HG2 GLU A 513      55.023  75.008  47.950  1.00  0.00           H
ATOM    295  CD  GLU A 513      53.429  73.630  47.706  1.00  0.00           C
ATOM    296  OE1 GLU A 513      53.880  72.539  48.015  1.00  0.00           O
ATOM    297  OE2 GLU A 513      52.229  73.959  47.906  1.00  0.00           O
ATOM    298  C   GLU A 513      55.548  76.644  45.300  1.00  0.00           C
ATOM    299  O   GLU A 513      56.702  76.770  45.729  1.00  0.00           O
ATOM    300  N   ILE A 514      55.271  76.161  44.137  1.00  0.00           N
ATOM    301  HN  ILE A 514      54.344  76.081  43.779  1.00  0.00           H
ATOM    302  CA  ILE A 514      56.411  75.540  43.346  1.00  0.00           C
ATOM    303  HA  ILE A 514      56.970  74.871  43.983  1.00  0.00           H
ATOM    304  CB  ILE A 514      55.995  74.637  42.164  1.00  0.00           C
ATOM    305  HB  ILE A 514      55.378  75.342  41.566  1.00  0.00           H
ATOM    306  CG2 ILE A 514      57.154  74.065  41.249  1.00  0.00           C
ATOM    307 1HG2 ILE A 514      56.745  73.378  40.478  1.00  0.00           H
ATOM    308 2HG2 ILE A 514      57.849  74.747  40.714  1.00  0.00           H
ATOM    309 3HG2 ILE A 514      57.788  73.417  41.891  1.00  0.00           H
ATOM    310  CG1 ILE A 514      55.012  73.445  42.471  1.00  0.00           C
ATOM    311 1HG1 ILE A 514      55.630  72.540  42.652  1.00  0.00           H
ATOM    312 2HG1 ILE A 514      54.635  73.609  43.503  1.00  0.00           H
ATOM    313  CD  ILE A 514      54.052  73.208  41.312  1.00  0.00           C
ATOM    314  HD1 ILE A 514      54.550  72.986  40.344  1.00  0.00           H
ATOM    315  HD2 ILE A 514      53.325  72.395  41.520  1.00  0.00           H
ATOM    316  HD3 ILE A 514      53.439  74.133  41.266  1.00  0.00           H
ATOM    317  C   ILE A 514      57.487  76.486  42.938  1.00  0.00           C
ATOM    318  O   ILE A 514      58.682  76.154  42.998  1.00  0.00           O
ATOM    319  N   LEU A 515      57.128  77.679  42.515  1.00  0.00           N
ATOM    320  HN  LEU A 515      56.181  77.859  42.261  1.00  0.00           H
ATOM    321  CA  LEU A 515      58.123  78.581  41.945  1.00  0.00           C
ATOM    322  HA  LEU A 515      58.846  78.002  41.390  1.00  0.00           H
ATOM    323  CB  LEU A 515      57.448  79.574  40.954  1.00  0.00           C
ATOM    324  HB1 LEU A 515      56.778  80.212  41.569  1.00  0.00           H
ATOM    325  HB2 LEU A 515      58.274  80.208  40.566  1.00  0.00           H
ATOM    326  CG  LEU A 515      56.651  79.035  39.810  1.00  0.00           C
ATOM    327  HG  LEU A 515      55.800  78.514  40.299  1.00  0.00           H
ATOM    328  CD1 LEU A 515      56.066  80.236  38.946  1.00  0.00           C
ATOM    329 1HD1 LEU A 515      55.345  79.865  38.185  1.00  0.00           H
ATOM    330 2HD1 LEU A 515      55.568  80.946  39.640  1.00  0.00           H
ATOM    331 3HD1 LEU A 515      56.966  80.703  38.492  1.00  0.00           H
ATOM    332  CD2 LEU A 515      57.410  77.996  38.859  1.00  0.00           C
ATOM    333 1HD2 LEU A 515      56.790  77.674  37.995  1.00  0.00           H
ATOM    334 2HD2 LEU A 515      58.269  78.517  38.385  1.00  0.00           H
ATOM    335 3HD2 LEU A 515      57.725  77.149  39.506  1.00  0.00           H
ATOM    336  C   LEU A 515      58.964  79.306  43.091  1.00  0.00           C
ATOM    337  O   LEU A 515      60.054  79.815  42.785  1.00  0.00           O
ATOM    338  N   GLU A 516      58.478  79.292  44.357  1.00  0.00           N
ATOM    339  HN  GLU A 516      57.589  78.878  44.536  1.00  0.00           H
ATOM    340  CA  GLU A 516      59.354  79.634  45.468  1.00  0.00           C
ATOM    341  HA  GLU A 516      60.230  80.195  45.177  1.00  0.00           H
ATOM    342  CB  GLU A 516      58.514  80.455  46.426  1.00  0.00           C
ATOM    343  HB1 GLU A 516      57.573  79.930  46.696  1.00  0.00           H
ATOM    344  HB2 GLU A 516      59.144  80.709  47.305  1.00  0.00           H
ATOM    345  CG  GLU A 516      58.007  81.794  45.749  1.00  0.00           C
ATOM    346  HG1 GLU A 516      58.866  82.334  45.295  1.00  0.00           H
ATOM    347  HG2 GLU A 516      57.191  81.643  45.010  1.00  0.00           H
ATOM    348  CD  GLU A 516      57.548  82.866  46.714  1.00  0.00           C
ATOM    349  OE1 GLU A 516      56.331  83.052  47.061  1.00  0.00           O
ATOM    350  OE2 GLU A 516      58.405  83.638  47.265  1.00  0.00           O
ATOM    351  C   GLU A 516      59.963  78.383  46.130  1.00  0.00           C
ATOM    352  O   GLU A 516      61.173  78.424  46.315  1.00  0.00           O
ATOM    353  N   ARG A 517      59.205  77.329  46.515  1.00  0.00           N
ATOM    354  HN  ARG A 517      58.210  77.388  46.517  1.00  0.00           H
ATOM    355  CA  ARG A 517      59.666  76.170  47.239  1.00  0.00           C
ATOM    356  HA  ARG A 517      60.189  76.543  48.107  1.00  0.00           H
ATOM    357  CB  ARG A 517      58.494  75.182  47.481  1.00  0.00           C
ATOM    358  HB1 ARG A 517      57.653  75.760  47.922  1.00  0.00           H
ATOM    359  HB2 ARG A 517      58.171  74.772  46.501  1.00  0.00           H
ATOM    360  CG  ARG A 517      58.764  73.998  48.371  1.00  0.00           C
ATOM    361  HG1 ARG A 517      59.439  73.300  47.832  1.00  0.00           H
ATOM    362  HG2 ARG A 517      59.105  74.326  49.377  1.00  0.00           H
ATOM    363  CD  ARG A 517      57.443  73.275  48.683  1.00  0.00           C
ATOM    364  HD1 ARG A 517      56.718  73.911  49.234  1.00  0.00           H
ATOM    365  HD2 ARG A 517      56.946  73.196  47.693  1.00  0.00           H
ATOM    366  NE  ARG A 517      57.706  72.049  49.516  1.00  0.00           N
ATOM    367  HE  ARG A 517      58.610  71.806  49.868  1.00  0.00           H
ATOM    368  CZ  ARG A 517      56.793  71.290  50.093  1.00  0.00           C
ATOM    369  NH1 ARG A 517      57.107  70.424  50.971  1.00  0.00           N
ATOM    370 1HH1 ARG A 517      58.052  70.190  51.200  1.00  0.00           H
ATOM    371 2HH1 ARG A 517      56.504  70.360  51.766  1.00  0.00           H
ATOM    372  NH2 ARG A 517      55.493  71.460  49.914  1.00  0.00           N
ATOM    373 1HH2 ARG A 517      55.243  72.190  49.278  1.00  0.00           H
ATOM    374 2HH2 ARG A 517      54.838  70.826  50.326  1.00  0.00           H
ATOM    375  C   ARG A 517      60.783  75.411  46.494  1.00  0.00           C
ATOM    376  O   ARG A 517      61.713  74.921  47.091  1.00  0.00           O
ATOM    377  N   ARG A 518      60.607  75.253  45.215  1.00  0.00           N
ATOM    378  HN  ARG A 518      59.882  75.732  44.726  1.00  0.00           H
ATOM    379  CA  ARG A 518      61.507  74.480  44.330  1.00  0.00           C
ATOM    380  HA  ARG A 518      62.319  73.987  44.844  1.00  0.00           H
ATOM    381  CB  ARG A 518      60.714  73.332  43.589  1.00  0.00           C
ATOM    382  HB1 ARG A 518      59.974  73.635  42.817  1.00  0.00           H
ATOM    383  HB2 ARG A 518      61.562  72.762  43.153  1.00  0.00           H
ATOM    384  CG  ARG A 518      60.010  72.258  44.452  1.00  0.00           C
ATOM    385  HG1 ARG A 518      59.401  72.967  45.052  1.00  0.00           H
ATOM    386  HG2 ARG A 518      59.296  71.666  43.841  1.00  0.00           H
ATOM    387  CD  ARG A 518      60.970  71.457  45.266  1.00  0.00           C
ATOM    388  HD1 ARG A 518      61.528  70.692  44.686  1.00  0.00           H
ATOM    389  HD2 ARG A 518      61.646  72.150  45.812  1.00  0.00           H
ATOM    390  NE  ARG A 518      60.124  70.783  46.327  1.00  0.00           N
ATOM    391  HE  ARG A 518      59.132  70.728  46.218  1.00  0.00           H
ATOM    392  CZ  ARG A 518      60.624  70.167  47.399  1.00  0.00           C
ATOM    393  NH1 ARG A 518      59.723  69.486  48.054  1.00  0.00           N
ATOM    394 1HH1 ARG A 518      58.763  69.499  47.774  1.00  0.00           H
ATOM    395 2HH1 ARG A 518      59.947  68.963  48.876  1.00  0.00           H
ATOM    396  NH2 ARG A 518      61.851  70.127  47.858  1.00  0.00           N
ATOM    397 1HH2 ARG A 518      62.526  70.628  47.317  1.00  0.00           H
ATOM    398 2HH2 ARG A 518      62.081  69.722  48.742  1.00  0.00           H
ATOM    399  C   ARG A 518      62.224  75.470  43.403  1.00  0.00           C
ATOM    400  O   ARG A 518      62.785  75.142  42.347  1.00  0.00           O
ATOM    401  N   GLY A 519      62.246  76.747  43.813  1.00  0.00           N
ATOM    402  HN  GLY A 519      61.992  77.045  44.730  1.00  0.00           H
ATOM    403  CA  GLY A 519      62.719  77.771  42.946  1.00  0.00           C
ATOM    404  HA1 GLY A 519      62.017  77.840  42.128  1.00  0.00           H
ATOM    405  HA2 GLY A 519      62.635  78.661  43.550  1.00  0.00           H
ATOM    406  C   GLY A 519      64.128  77.865  42.449  1.00  0.00           C
ATOM    407  O   GLY A 519      64.446  78.506  41.444  1.00  0.00           O
ATOM    408  N   SER A 520      65.060  77.148  43.069  1.00  0.00           N
ATOM    409  HN  SER A 520      64.887  76.615  43.894  1.00  0.00           H
ATOM    410  CA  SER A 520      66.451  76.924  42.671  1.00  0.00           C
ATOM    411  HA  SER A 520      66.705  77.716  41.982  1.00  0.00           H
ATOM    412  CB  SER A 520      67.402  77.049  43.869  1.00  0.00           C
ATOM    413  HB1 SER A 520      68.464  76.861  43.603  1.00  0.00           H
ATOM    414  HB2 SER A 520      67.405  78.069  44.310  1.00  0.00           H
ATOM    415  OG  SER A 520      67.084  76.141  44.902  1.00  0.00           O
ATOM    416  HG1 SER A 520      66.257  76.458  45.272  1.00  0.00           H
ATOM    417  C   SER A 520      66.756  75.641  42.023  1.00  0.00           C
ATOM    418  O   SER A 520      67.898  75.362  41.535  1.00  0.00           O
ATOM    419  N   GLY A 521      65.814  74.731  42.097  1.00  0.00           N
ATOM    420  HN  GLY A 521      64.898  75.081  42.275  1.00  0.00           H
ATOM    421  CA  GLY A 521      65.965  73.317  41.755  1.00  0.00           C
ATOM    422  HA1 GLY A 521      66.977  72.974  41.909  1.00  0.00           H
ATOM    423  HA2 GLY A 521      65.203  72.854  42.366  1.00  0.00           H
ATOM    424  C   GLY A 521      65.768  72.976  40.243  1.00  0.00           C
ATOM    425  O   GLY A 521      65.845  73.936  39.409  1.00  0.00           O
ATOM    426  N   GLU A 522      65.578  71.716  39.932  1.00  0.00           N
ATOM    427  HN  GLU A 522      65.661  71.050  40.669  1.00  0.00           H
ATOM    428  CA  GLU A 522      64.941  71.282  38.669  1.00  0.00           C
ATOM    429  HA  GLU A 522      64.719  72.141  38.053  1.00  0.00           H
ATOM    430  CB  GLU A 522      65.933  70.363  37.983  1.00  0.00           C
ATOM    431  HB1 GLU A 522      66.791  70.993  37.664  1.00  0.00           H
ATOM    432  HB2 GLU A 522      66.320  69.585  38.675  1.00  0.00           H
ATOM    433  CG  GLU A 522      65.405  69.746  36.609  1.00  0.00           C
ATOM    434  HG1 GLU A 522      64.560  69.088  36.901  1.00  0.00           H
ATOM    435  HG2 GLU A 522      65.054  70.563  35.943  1.00  0.00           H
ATOM    436  CD  GLU A 522      66.307  68.819  35.768  1.00  0.00           C
ATOM    437  OE1 GLU A 522      65.751  68.363  34.750  1.00  0.00           O
ATOM    438  OE2 GLU A 522      67.517  68.600  36.227  1.00  0.00           O
ATOM    439  C   GLU A 522      63.554  70.622  38.960  1.00  0.00           C
ATOM    440  O   GLU A 522      63.358  69.770  39.789  1.00  0.00           O
ATOM    441  N   LEU A 523      62.501  70.997  38.233  1.00  0.00           N
ATOM    442  HN  LEU A 523      62.661  71.634  37.483  1.00  0.00           H
ATOM    443  CA  LEU A 523      61.064  70.471  38.407  1.00  0.00           C
ATOM    444  HA  LEU A 523      60.626  70.723  39.361  1.00  0.00           H
ATOM    445  CB  LEU A 523      60.183  71.122  37.382  1.00  0.00           C
ATOM    446  HB1 LEU A 523      60.653  71.295  36.391  1.00  0.00           H
ATOM    447  HB2 LEU A 523      59.229  70.621  37.107  1.00  0.00           H
ATOM    448  CG  LEU A 523      59.831  72.521  37.802  1.00  0.00           C
ATOM    449  HG  LEU A 523      60.770  73.085  37.991  1.00  0.00           H
ATOM    450  CD1 LEU A 523      59.083  73.220  36.668  1.00  0.00           C
ATOM    451 1HD1 LEU A 523      58.169  72.684  36.334  1.00  0.00           H
ATOM    452 2HD1 LEU A 523      58.790  74.198  37.107  1.00  0.00           H
ATOM    453 3HD1 LEU A 523      59.764  73.440  35.819  1.00  0.00           H
ATOM    454  CD2 LEU A 523      58.965  72.630  39.020  1.00  0.00           C
ATOM    455 1HD2 LEU A 523      59.313  72.142  39.955  1.00  0.00           H
ATOM    456 2HD2 LEU A 523      58.702  73.695  39.196  1.00  0.00           H
ATOM    457 3HD2 LEU A 523      57.941  72.223  38.879  1.00  0.00           H
ATOM    458  C   LEU A 523      60.826  69.005  38.288  1.00  0.00           C
ATOM    459  O   LEU A 523      61.468  68.248  37.575  1.00  0.00           O
ATOM    460  N   TYR A 524      59.857  68.497  39.044  1.00  0.00           N
ATOM    461  HN  TYR A 524      59.301  69.008  39.695  1.00  0.00           H
ATOM    462  CA  TYR A 524      59.444  67.087  39.045  1.00  0.00           C
ATOM    463  HA  TYR A 524      60.256  66.542  38.586  1.00  0.00           H
ATOM    464  CB  TYR A 524      59.108  66.537  40.492  1.00  0.00           C
ATOM    465  HB1 TYR A 524      58.377  67.189  41.017  1.00  0.00           H
ATOM    466  HB2 TYR A 524      58.659  65.523  40.420  1.00  0.00           H
ATOM    467  CG  TYR A 524      60.310  66.574  41.381  1.00  0.00           C
ATOM    468  CD1 TYR A 524      61.355  65.776  41.066  1.00  0.00           C
ATOM    469  HD1 TYR A 524      61.123  64.938  40.426  1.00  0.00           H
ATOM    470  CE1 TYR A 524      62.550  65.791  41.842  1.00  0.00           C
ATOM    471  HE1 TYR A 524      63.305  65.068  41.566  1.00  0.00           H
ATOM    472  CZ  TYR A 524      62.753  66.789  42.774  1.00  0.00           C
ATOM    473  OH  TYR A 524      63.942  66.891  43.514  1.00  0.00           O
ATOM    474  HH  TYR A 524      63.813  67.426  44.300  1.00  0.00           H
ATOM    475  CD2 TYR A 524      60.503  67.564  42.401  1.00  0.00           C
ATOM    476  HD2 TYR A 524      59.719  68.290  42.559  1.00  0.00           H
ATOM    477  CE2 TYR A 524      61.699  67.683  43.067  1.00  0.00           C
ATOM    478  HE2 TYR A 524      61.754  68.538  43.725  1.00  0.00           H
ATOM    479  C   TYR A 524      58.219  66.955  38.138  1.00  0.00           C
ATOM    480  O   TYR A 524      57.403  67.857  37.996  1.00  0.00           O
ATOM    481  N   GLU A 525      58.113  65.772  37.490  1.00  0.00           N
ATOM    482  HN  GLU A 525      58.791  65.079  37.725  1.00  0.00           H
ATOM    483  CA  GLU A 525      57.089  65.512  36.393  1.00  0.00           C
ATOM    484  HA  GLU A 525      57.454  66.086  35.554  1.00  0.00           H
ATOM    485  CB  GLU A 525      57.206  64.082  35.825  1.00  0.00           C
ATOM    486  HB1 GLU A 525      57.157  63.335  36.646  1.00  0.00           H
ATOM    487  HB2 GLU A 525      56.313  63.814  35.221  1.00  0.00           H
ATOM    488  CG  GLU A 525      58.523  63.725  35.039  1.00  0.00           C
ATOM    489  HG1 GLU A 525      59.369  64.100  35.655  1.00  0.00           H
ATOM    490  HG2 GLU A 525      58.668  62.623  35.036  1.00  0.00           H
ATOM    491  CD  GLU A 525      58.582  64.205  33.648  1.00  0.00           C
ATOM    492  OE1 GLU A 525      57.471  64.161  33.017  1.00  0.00           O
ATOM    493  OE2 GLU A 525      59.495  64.878  33.190  1.00  0.00           O
ATOM    494  C   GLU A 525      55.694  65.958  36.535  1.00  0.00           C
ATOM    495  O   GLU A 525      55.046  66.652  35.658  1.00  0.00           O
ATOM    496  N   HIS A 526      55.055  65.634  37.651  1.00  0.00           N
ATOM    497  HN  HIS A 526      55.449  65.095  38.392  1.00  0.00           H
ATOM    498  CA  HIS A 526      53.636  66.127  37.898  1.00  0.00           C
ATOM    499  HA  HIS A 526      53.070  65.746  37.061  1.00  0.00           H
ATOM    500  CB  HIS A 526      53.091  65.625  39.213  1.00  0.00           C
ATOM    501  HB1 HIS A 526      52.152  66.186  39.407  1.00  0.00           H
ATOM    502  HB2 HIS A 526      52.797  64.565  39.062  1.00  0.00           H
ATOM    503  ND1 HIS A 526      53.307  66.268  41.568  1.00  0.00           N
ATOM    504  CG  HIS A 526      53.918  65.755  40.403  1.00  0.00           C
ATOM    505  CE1 HIS A 526      54.232  66.480  42.460  1.00  0.00           C
ATOM    506  HE1 HIS A 526      54.062  66.987  43.410  1.00  0.00           H
ATOM    507  NE2 HIS A 526      55.460  66.207  41.943  1.00  0.00           N
ATOM    508  HE2 HIS A 526      56.285  66.507  42.422  1.00  0.00           H
ATOM    509  CD2 HIS A 526      55.256  65.783  40.638  1.00  0.00           C
ATOM    510  HD2 HIS A 526      56.162  65.515  40.108  1.00  0.00           H
ATOM    511  C   HIS A 526      53.474  67.610  37.825  1.00  0.00           C
ATOM    512  O   HIS A 526      52.501  68.114  37.203  1.00  0.00           O
ATOM    513  N   GLU A 527      54.423  68.340  38.480  1.00  0.00           N
ATOM    514  HN  GLU A 527      55.220  67.921  38.907  1.00  0.00           H
ATOM    515  CA  GLU A 527      54.540  69.849  38.479  1.00  0.00           C
ATOM    516  HA  GLU A 527      53.619  70.260  38.865  1.00  0.00           H
ATOM    517  CB  GLU A 527      55.828  70.254  39.216  1.00  0.00           C
ATOM    518  HB1 GLU A 527      56.658  69.854  38.594  1.00  0.00           H
ATOM    519  HB2 GLU A 527      55.827  71.364  39.271  1.00  0.00           H
ATOM    520  CG  GLU A 527      55.929  69.742  40.763  1.00  0.00           C
ATOM    521  HG1 GLU A 527      55.203  70.261  41.424  1.00  0.00           H
ATOM    522  HG2 GLU A 527      55.642  68.669  40.794  1.00  0.00           H
ATOM    523  CD  GLU A 527      57.285  69.891  41.479  1.00  0.00           C
ATOM    524  OE1 GLU A 527      58.447  69.759  40.913  1.00  0.00           O
ATOM    525  OE2 GLU A 527      57.240  69.939  42.744  1.00  0.00           O
ATOM    526  C   GLU A 527      54.645  70.344  37.088  1.00  0.00           C
ATOM    527  O   GLU A 527      54.051  71.391  36.750  1.00  0.00           O
ATOM    528  N   LYS A 528      55.423  69.671  36.188  1.00  0.00           N
ATOM    529  HN  LYS A 528      55.899  68.903  36.609  1.00  0.00           H
ATOM    530  CA  LYS A 528      55.674  70.256  34.800  1.00  0.00           C
ATOM    531  HA  LYS A 528      56.154  71.213  34.942  1.00  0.00           H
ATOM    532  CB  LYS A 528      56.582  69.271  34.111  1.00  0.00           C
ATOM    533  HB1 LYS A 528      56.101  68.282  33.951  1.00  0.00           H
ATOM    534  HB2 LYS A 528      56.748  69.585  33.059  1.00  0.00           H
ATOM    535  CG  LYS A 528      57.965  69.114  34.741  1.00  0.00           C
ATOM    536  HG1 LYS A 528      58.476  70.041  35.077  1.00  0.00           H
ATOM    537  HG2 LYS A 528      57.668  68.514  35.628  1.00  0.00           H
ATOM    538  CD  LYS A 528      58.998  68.289  33.886  1.00  0.00           C
ATOM    539  HD1 LYS A 528      58.564  67.349  33.481  1.00  0.00           H
ATOM    540  HD2 LYS A 528      59.256  68.916  33.005  1.00  0.00           H
ATOM    541  CE  LYS A 528      60.306  67.740  34.669  1.00  0.00           C
ATOM    542  HE1 LYS A 528      60.736  68.665  35.109  1.00  0.00           H
ATOM    543  HE2 LYS A 528      59.974  67.113  35.524  1.00  0.00           H
ATOM    544  NZ  LYS A 528      61.210  67.171  33.698  1.00  0.00           N
ATOM    545  HZ1 LYS A 528      62.142  67.070  34.150  1.00  0.00           H
ATOM    546  HZ2 LYS A 528      60.892  66.307  33.215  1.00  0.00           H
ATOM    547  HZ3 LYS A 528      61.460  67.857  32.957  1.00  0.00           H
ATOM    548  C   LYS A 528      54.362  70.483  34.024  1.00  0.00           C
ATOM    549  O   LYS A 528      54.275  71.478  33.268  1.00  0.00           O
ATOM    550  N   ASP A 529      53.333  69.551  34.101  1.00  0.00           N
ATOM    551  HN  ASP A 529      53.486  68.807  34.746  1.00  0.00           H
ATOM    552  CA  ASP A 529      51.998  69.845  33.563  1.00  0.00           C
ATOM    553  HA  ASP A 529      52.243  70.079  32.537  1.00  0.00           H
ATOM    554  CB  ASP A 529      50.958  68.707  33.673  1.00  0.00           C
ATOM    555  HB1 ASP A 529      50.758  68.291  34.683  1.00  0.00           H
ATOM    556  HB2 ASP A 529      49.995  69.081  33.263  1.00  0.00           H
ATOM    557  CG  ASP A 529      51.390  67.619  32.676  1.00  0.00           C
ATOM    558  OD1 ASP A 529      52.265  67.804  31.801  1.00  0.00           O
ATOM    559  OD2 ASP A 529      50.756  66.522  32.703  1.00  0.00           O
ATOM    560  C   ASP A 529      51.305  71.050  34.149  1.00  0.00           C
ATOM    561  O   ASP A 529      50.712  71.856  33.457  1.00  0.00           O
ATOM    562  N   LEU A 530      51.439  71.218  35.467  1.00  0.00           N
ATOM    563  HN  LEU A 530      51.936  70.534  35.995  1.00  0.00           H
ATOM    564  CA  LEU A 530      50.863  72.367  36.185  1.00  0.00           C
ATOM    565  HA  LEU A 530      49.806  72.420  35.970  1.00  0.00           H
ATOM    566  CB  LEU A 530      50.894  72.270  37.782  1.00  0.00           C
ATOM    567  HB1 LEU A 530      50.192  71.414  37.872  1.00  0.00           H
ATOM    568  HB2 LEU A 530      51.888  71.936  38.149  1.00  0.00           H
ATOM    569  CG  LEU A 530      50.368  73.426  38.637  1.00  0.00           C
ATOM    570  HG  LEU A 530      50.996  74.297  38.351  1.00  0.00           H
ATOM    571  CD1 LEU A 530      48.908  73.590  38.423  1.00  0.00           C
ATOM    572 1HD1 LEU A 530      48.347  72.707  38.796  1.00  0.00           H
ATOM    573 2HD1 LEU A 530      48.654  74.600  38.811  1.00  0.00           H
ATOM    574 3HD1 LEU A 530      48.557  73.600  37.369  1.00  0.00           H
ATOM    575  CD2 LEU A 530      50.645  73.288  40.087  1.00  0.00           C
ATOM    576 1HD2 LEU A 530      51.640  72.843  40.296  1.00  0.00           H
ATOM    577 2HD2 LEU A 530      50.633  74.306  40.532  1.00  0.00           H
ATOM    578 3HD2 LEU A 530      49.847  72.682  40.568  1.00  0.00           H
ATOM    579  C   LEU A 530      51.475  73.619  35.749  1.00  0.00           C
ATOM    580  O   LEU A 530      50.768  74.581  35.401  1.00  0.00           O
ATOM    581  N   VAL A 531      52.823  73.763  35.618  1.00  0.00           N
ATOM    582  HN  VAL A 531      53.416  73.058  35.999  1.00  0.00           H
ATOM    583  CA  VAL A 531      53.566  74.886  35.189  1.00  0.00           C
ATOM    584  HA  VAL A 531      53.113  75.696  35.741  1.00  0.00           H
ATOM    585  CB  VAL A 531      55.083  74.839  35.434  1.00  0.00           C
ATOM    586  HB  VAL A 531      55.561  74.095  34.762  1.00  0.00           H
ATOM    587  CG1 VAL A 531      55.737  76.169  35.048  1.00  0.00           C
ATOM    588 1HG1 VAL A 531      55.434  76.890  35.837  1.00  0.00           H
ATOM    589 2HG1 VAL A 531      56.847  76.219  35.034  1.00  0.00           H
ATOM    590 3HG1 VAL A 531      55.380  76.557  34.070  1.00  0.00           H
ATOM    591  CG2 VAL A 531      55.304  74.557  36.874  1.00  0.00           C
ATOM    592 1HG2 VAL A 531      56.363  74.261  37.027  1.00  0.00           H
ATOM    593 2HG2 VAL A 531      55.015  75.494  37.398  1.00  0.00           H
ATOM    594 3HG2 VAL A 531      54.787  73.618  37.164  1.00  0.00           H
ATOM    595  C   VAL A 531      53.170  75.267  33.704  1.00  0.00           C
ATOM    596  O   VAL A 531      52.854  76.413  33.326  1.00  0.00           O
ATOM    597  N   TRP A 532      53.006  74.213  32.898  1.00  0.00           N
ATOM    598  HN  TRP A 532      53.280  73.298  33.183  1.00  0.00           H
ATOM    599  CA  TRP A 532      52.532  74.189  31.605  1.00  0.00           C
ATOM    600  HA  TRP A 532      53.155  74.910  31.096  1.00  0.00           H
ATOM    601  CB  TRP A 532      52.705  72.825  30.929  1.00  0.00           C
ATOM    602  HB1 TRP A 532      53.752  72.495  30.756  1.00  0.00           H
ATOM    603  HB2 TRP A 532      52.246  72.073  31.607  1.00  0.00           H
ATOM    604  CG  TRP A 532      52.096  72.687  29.556  1.00  0.00           C
ATOM    605  CD1 TRP A 532      50.916  72.091  29.311  1.00  0.00           C
ATOM    606  HD1 TRP A 532      50.344  71.590  30.078  1.00  0.00           H
ATOM    607  NE1 TRP A 532      50.493  72.357  27.996  1.00  0.00           N
ATOM    608  HE1 TRP A 532      49.626  72.067  27.653  1.00  0.00           H
ATOM    609  CE2 TRP A 532      51.397  73.123  27.398  1.00  0.00           C
ATOM    610  CD2 TRP A 532      52.419  73.349  28.292  1.00  0.00           C
ATOM    611  CE3 TRP A 532      53.610  73.979  27.843  1.00  0.00           C
ATOM    612  HE3 TRP A 532      54.493  74.101  28.453  1.00  0.00           H
ATOM    613  CZ3 TRP A 532      53.538  74.584  26.624  1.00  0.00           C
ATOM    614  HZ3 TRP A 532      54.404  75.121  26.268  1.00  0.00           H
ATOM    615  CZ2 TRP A 532      51.408  73.689  26.070  1.00  0.00           C
ATOM    616  HZ2 TRP A 532      50.507  73.719  25.475  1.00  0.00           H
ATOM    617  CH2 TRP A 532      52.433  74.566  25.782  1.00  0.00           C
ATOM    618  HH2 TRP A 532      52.475  75.164  24.884  1.00  0.00           H
ATOM    619  C   TRP A 532      51.124  74.760  31.452  1.00  0.00           C
ATOM    620  O   TRP A 532      50.918  75.641  30.634  1.00  0.00           O
ATOM    621  N   LYS A 533      50.129  74.302  32.296  1.00  0.00           N
ATOM    622  HN  LYS A 533      50.285  73.566  32.950  1.00  0.00           H
ATOM    623  CA  LYS A 533      48.733  74.783  32.328  1.00  0.00           C
ATOM    624  HA  LYS A 533      48.373  74.791  31.309  1.00  0.00           H
ATOM    625  CB  LYS A 533      47.880  73.840  33.266  1.00  0.00           C
ATOM    626  HB1 LYS A 533      48.372  73.854  34.262  1.00  0.00           H
ATOM    627  HB2 LYS A 533      46.853  74.256  33.349  1.00  0.00           H
ATOM    628  CG  LYS A 533      47.592  72.470  32.616  1.00  0.00           C
ATOM    629  HG1 LYS A 533      47.188  72.431  31.582  1.00  0.00           H
ATOM    630  HG2 LYS A 533      48.568  71.943  32.546  1.00  0.00           H
ATOM    631  CD  LYS A 533      46.679  71.544  33.412  1.00  0.00           C
ATOM    632  HD1 LYS A 533      47.084  71.363  34.431  1.00  0.00           H
ATOM    633  HD2 LYS A 533      45.667  71.999  33.470  1.00  0.00           H
ATOM    634  CE  LYS A 533      46.674  70.163  32.783  1.00  0.00           C
ATOM    635  HE1 LYS A 533      46.205  70.153  31.776  1.00  0.00           H
ATOM    636  HE2 LYS A 533      47.718  69.836  32.590  1.00  0.00           H
ATOM    637  NZ  LYS A 533      45.969  69.164  33.671  1.00  0.00           N
ATOM    638  HZ1 LYS A 533      44.947  69.034  33.529  1.00  0.00           H
ATOM    639  HZ2 LYS A 533      46.421  68.261  33.420  1.00  0.00           H
ATOM    640  HZ3 LYS A 533      46.205  69.206  34.683  1.00  0.00           H
ATOM    641  C   LYS A 533      48.585  76.248  32.691  1.00  0.00           C
ATOM    642  O   LYS A 533      47.856  77.044  32.043  1.00  0.00           O
ATOM    643  N   LEU A 534      49.385  76.648  33.708  1.00  0.00           N
ATOM    644  HN  LEU A 534      49.974  75.940  34.090  1.00  0.00           H
ATOM    645  CA  LEU A 534      49.283  78.040  34.159  1.00  0.00           C
ATOM    646  HA  LEU A 534      48.368  78.515  33.839  1.00  0.00           H
ATOM    647  CB  LEU A 534      49.286  78.183  35.652  1.00  0.00           C
ATOM    648  HB1 LEU A 534      50.214  77.738  36.070  1.00  0.00           H
ATOM    649  HB2 LEU A 534      49.047  79.253  35.833  1.00  0.00           H
ATOM    650  CG  LEU A 534      48.137  77.364  36.347  1.00  0.00           C
ATOM    651  HG  LEU A 534      48.204  76.286  36.090  1.00  0.00           H
ATOM    652  CD1 LEU A 534      48.215  77.488  37.889  1.00  0.00           C
ATOM    653 1HD1 LEU A 534      48.032  78.541  38.194  1.00  0.00           H
ATOM    654 2HD1 LEU A 534      47.565  76.710  38.343  1.00  0.00           H
ATOM    655 3HD1 LEU A 534      49.265  77.286  38.193  1.00  0.00           H
ATOM    656  CD2 LEU A 534      46.691  77.735  35.922  1.00  0.00           C
ATOM    657 1HD2 LEU A 534      46.499  78.828  35.866  1.00  0.00           H
ATOM    658 2HD2 LEU A 534      46.499  77.375  34.889  1.00  0.00           H
ATOM    659 3HD2 LEU A 534      45.954  77.325  36.645  1.00  0.00           H
ATOM    660  C   LEU A 534      50.342  78.957  33.498  1.00  0.00           C
ATOM    661  O   LEU A 534      50.888  79.843  34.141  1.00  0.00           O
ATOM    662  N   ARG A 535      50.688  78.714  32.171  1.00  0.00           N
ATOM    663  HN  ARG A 535      50.229  78.014  31.629  1.00  0.00           H
ATOM    664  CA  ARG A 535      51.667  79.498  31.427  1.00  0.00           C
ATOM    665  HA  ARG A 535      52.630  79.337  31.890  1.00  0.00           H
ATOM    666  CB  ARG A 535      51.941  78.830  30.024  1.00  0.00           C
ATOM    667  HB1 ARG A 535      52.650  79.385  29.373  1.00  0.00           H
ATOM    668  HB2 ARG A 535      52.484  77.878  30.206  1.00  0.00           H
ATOM    669  CG  ARG A 535      50.708  78.426  29.160  1.00  0.00           C
ATOM    670  HG1 ARG A 535      50.059  77.744  29.750  1.00  0.00           H
ATOM    671  HG2 ARG A 535      50.038  79.253  28.843  1.00  0.00           H
ATOM    672  CD  ARG A 535      51.286  77.621  27.909  1.00  0.00           C
ATOM    673  HD1 ARG A 535      51.849  78.327  27.261  1.00  0.00           H
ATOM    674  HD2 ARG A 535      51.905  76.845  28.409  1.00  0.00           H
ATOM    675  NE  ARG A 535      50.089  77.119  27.094  1.00  0.00           N
ATOM    676  HE  ARG A 535      50.014  77.561  26.200  1.00  0.00           H
ATOM    677  CZ  ARG A 535      49.241  76.154  27.339  1.00  0.00           C
ATOM    678  NH1 ARG A 535      49.332  75.340  28.436  1.00  0.00           N
ATOM    679 1HH1 ARG A 535      50.084  75.652  29.016  1.00  0.00           H
ATOM    680 2HH1 ARG A 535      48.677  74.623  28.674  1.00  0.00           H
ATOM    681  NH2 ARG A 535      48.318  75.726  26.522  1.00  0.00           N
ATOM    682 1HH2 ARG A 535      48.545  75.753  25.549  1.00  0.00           H
ATOM    683 2HH2 ARG A 535      48.005  74.813  26.784  1.00  0.00           H
ATOM    684  C   ARG A 535      51.449  80.954  31.317  1.00  0.00           C
ATOM    685  O   ARG A 535      52.270  81.820  31.584  1.00  0.00           O
ATOM    686  N   HIS A 536      50.209  81.260  31.144  1.00  0.00           N
ATOM    687  HN  HIS A 536      49.516  80.551  31.039  1.00  0.00           H
ATOM    688  CA  HIS A 536      49.775  82.666  31.133  1.00  0.00           C
ATOM    689  HA  HIS A 536      50.431  83.209  30.469  1.00  0.00           H
ATOM    690  CB  HIS A 536      48.415  82.748  30.547  1.00  0.00           C
ATOM    691  HB1 HIS A 536      47.667  82.238  31.191  1.00  0.00           H
ATOM    692  HB2 HIS A 536      48.237  83.845  30.532  1.00  0.00           H
ATOM    693  ND1 HIS A 536      48.672  82.711  27.947  1.00  0.00           N
ATOM    694  CG  HIS A 536      48.325  82.135  29.179  1.00  0.00           C
ATOM    695  CE1 HIS A 536      48.092  81.989  27.012  1.00  0.00           C
ATOM    696  HE1 HIS A 536      48.307  81.866  25.950  1.00  0.00           H
ATOM    697  NE2 HIS A 536      47.402  80.974  27.632  1.00  0.00           N
ATOM    698  HE2 HIS A 536      46.941  80.211  27.178  1.00  0.00           H
ATOM    699  CD2 HIS A 536      47.604  81.044  28.985  1.00  0.00           C
ATOM    700  HD2 HIS A 536      47.022  80.441  29.670  1.00  0.00           H
ATOM    701  C   HIS A 536      49.811  83.268  32.545  1.00  0.00           C
ATOM    702  O   HIS A 536      50.245  84.384  32.710  1.00  0.00           O
ATOM    703  N   GLU A 537      49.387  82.556  33.598  1.00  0.00           N
ATOM    704  HN  GLU A 537      49.004  81.645  33.465  1.00  0.00           H
ATOM    705  CA  GLU A 537      49.681  83.048  34.903  1.00  0.00           C
ATOM    706  HA  GLU A 537      49.199  84.014  34.932  1.00  0.00           H
ATOM    707  CB  GLU A 537      48.915  82.203  35.947  1.00  0.00           C
ATOM    708  HB1 GLU A 537      49.575  81.350  36.214  1.00  0.00           H
ATOM    709  HB2 GLU A 537      48.810  82.793  36.882  1.00  0.00           H
ATOM    710  CG  GLU A 537      47.469  81.746  35.605  1.00  0.00           C
ATOM    711  HG1 GLU A 537      47.454  80.899  34.886  1.00  0.00           H
ATOM    712  HG2 GLU A 537      47.114  81.329  36.571  1.00  0.00           H
ATOM    713  CD  GLU A 537      46.519  82.868  35.130  1.00  0.00           C
ATOM    714  OE1 GLU A 537      46.364  83.789  35.910  1.00  0.00           O
ATOM    715  OE2 GLU A 537      45.964  82.755  33.982  1.00  0.00           O
ATOM    716  C   GLU A 537      51.091  83.225  35.278  1.00  0.00           C
ATOM    717  O   GLU A 537      51.479  84.205  35.929  1.00  0.00           O
ATOM    718  N   VAL A 538      51.983  82.325  34.784  1.00  0.00           N
ATOM    719  HN  VAL A 538      51.656  81.537  34.269  1.00  0.00           H
ATOM    720  CA  VAL A 538      53.449  82.490  34.883  1.00  0.00           C
ATOM    721  HA  VAL A 538      53.650  82.598  35.939  1.00  0.00           H
ATOM    722  CB  VAL A 538      54.284  81.260  34.330  1.00  0.00           C
ATOM    723  HB  VAL A 538      53.883  80.972  33.334  1.00  0.00           H
ATOM    724  CG1 VAL A 538      55.802  81.628  34.280  1.00  0.00           C
ATOM    725 1HG1 VAL A 538      56.070  81.853  35.335  1.00  0.00           H
ATOM    726 2HG1 VAL A 538      56.378  80.714  34.019  1.00  0.00           H
ATOM    727 3HG1 VAL A 538      56.138  82.466  33.633  1.00  0.00           H
ATOM    728  CG2 VAL A 538      54.146  80.029  35.219  1.00  0.00           C
ATOM    729 1HG2 VAL A 538      54.912  79.285  34.914  1.00  0.00           H
ATOM    730 2HG2 VAL A 538      54.207  80.186  36.317  1.00  0.00           H
ATOM    731 3HG2 VAL A 538      53.160  79.561  35.010  1.00  0.00           H
ATOM    732  C   VAL A 538      53.864  83.804  34.186  1.00  0.00           C
ATOM    733  O   VAL A 538      54.623  84.593  34.749  1.00  0.00           O
ATOM    734  N   GLN A 539      53.348  84.080  32.947  1.00  0.00           N
ATOM    735  HN  GLN A 539      52.768  83.366  32.563  1.00  0.00           H
ATOM    736  CA  GLN A 539      53.715  85.293  32.216  1.00  0.00           C
ATOM    737  HA  GLN A 539      54.783  85.196  32.086  1.00  0.00           H
ATOM    738  CB  GLN A 539      53.075  85.267  30.821  1.00  0.00           C
ATOM    739  HB1 GLN A 539      53.446  84.421  30.204  1.00  0.00           H
ATOM    740  HB2 GLN A 539      51.970  85.191  30.915  1.00  0.00           H
ATOM    741  CG  GLN A 539      53.356  86.540  29.915  1.00  0.00           C
ATOM    742  HG1 GLN A 539      53.019  87.453  30.451  1.00  0.00           H
ATOM    743  HG2 GLN A 539      54.446  86.662  29.739  1.00  0.00           H
ATOM    744  CD  GLN A 539      52.645  86.404  28.593  1.00  0.00           C
ATOM    745  OE1 GLN A 539      51.431  86.520  28.447  1.00  0.00           O
ATOM    746  NE2 GLN A 539      53.456  86.106  27.498  1.00  0.00           N
ATOM    747 1HE2 GLN A 539      54.439  86.182  27.666  1.00  0.00           H
ATOM    748 2HE2 GLN A 539      53.037  86.068  26.591  1.00  0.00           H
ATOM    749  C   GLN A 539      53.410  86.620  32.985  1.00  0.00           C
ATOM    750  O   GLN A 539      54.248  87.513  33.102  1.00  0.00           O
ATOM    751  N   GLU A 540      52.162  86.754  33.482  1.00  0.00           N
ATOM    752  HN  GLU A 540      51.475  86.035  33.406  1.00  0.00           H
ATOM    753  CA  GLU A 540      51.716  87.916  34.163  1.00  0.00           C
ATOM    754  HA  GLU A 540      51.949  88.797  33.584  1.00  0.00           H
ATOM    755  CB  GLU A 540      50.170  87.978  34.366  1.00  0.00           C
ATOM    756  HB1 GLU A 540      49.744  87.931  33.341  1.00  0.00           H
ATOM    757  HB2 GLU A 540      49.768  87.072  34.868  1.00  0.00           H
ATOM    758  CG  GLU A 540      49.634  89.279  35.023  1.00  0.00           C
ATOM    759  HG1 GLU A 540      49.982  89.338  36.077  1.00  0.00           H
ATOM    760  HG2 GLU A 540      49.963  90.038  34.281  1.00  0.00           H
ATOM    761  CD  GLU A 540      48.095  89.395  35.110  1.00  0.00           C
ATOM    762  OE1 GLU A 540      47.444  88.367  34.684  1.00  0.00           O
ATOM    763  OE2 GLU A 540      47.567  90.429  35.612  1.00  0.00           O
ATOM    764  C   GLU A 540      52.474  88.132  35.486  1.00  0.00           C
ATOM    765  O   GLU A 540      52.798  89.287  35.802  1.00  0.00           O
ATOM    766  N   HIS A 541      52.821  87.059  36.268  1.00  0.00           N
ATOM    767  HN  HIS A 541      52.500  86.144  36.038  1.00  0.00           H
ATOM    768  CA  HIS A 541      53.077  87.294  37.669  1.00  0.00           C
ATOM    769  HA  HIS A 541      52.938  88.342  37.889  1.00  0.00           H
ATOM    770  CB  HIS A 541      52.008  86.596  38.527  1.00  0.00           C
ATOM    771  HB1 HIS A 541      51.885  85.537  38.215  1.00  0.00           H
ATOM    772  HB2 HIS A 541      52.211  86.772  39.605  1.00  0.00           H
ATOM    773  ND1 HIS A 541      50.413  88.342  38.717  1.00  0.00           N
ATOM    774  CG  HIS A 541      50.641  87.117  38.242  1.00  0.00           C
ATOM    775  CE1 HIS A 541      49.109  88.563  38.504  1.00  0.00           C
ATOM    776  HE1 HIS A 541      48.555  89.448  38.818  1.00  0.00           H
ATOM    777  NE2 HIS A 541      48.542  87.496  37.818  1.00  0.00           N
ATOM    778  HE2 HIS A 541      47.716  87.568  37.259  1.00  0.00           H
ATOM    779  CD2 HIS A 541      49.496  86.557  37.641  1.00  0.00           C
ATOM    780  HD2 HIS A 541      49.340  85.545  37.290  1.00  0.00           H
ATOM    781  C   HIS A 541      54.418  86.820  38.065  1.00  0.00           C
ATOM    782  O   HIS A 541      54.973  87.178  39.116  1.00  0.00           O
ATOM    783  N   PHE A 542      55.088  85.953  37.152  1.00  0.00           N
ATOM    784  HN  PHE A 542      54.637  85.715  36.295  1.00  0.00           H
ATOM    785  CA  PHE A 542      56.377  85.393  37.382  1.00  0.00           C
ATOM    786  HA  PHE A 542      56.860  85.957  38.166  1.00  0.00           H
ATOM    787  CB  PHE A 542      56.102  83.875  37.772  1.00  0.00           C
ATOM    788  HB1 PHE A 542      55.612  83.389  36.901  1.00  0.00           H
ATOM    789  HB2 PHE A 542      57.111  83.416  37.850  1.00  0.00           H
ATOM    790  CG  PHE A 542      55.341  83.594  39.024  1.00  0.00           C
ATOM    791  CD1 PHE A 542      55.986  83.607  40.303  1.00  0.00           C
ATOM    792  HD1 PHE A 542      57.029  83.860  40.423  1.00  0.00           H
ATOM    793  CE1 PHE A 542      55.239  83.133  41.405  1.00  0.00           C
ATOM    794  HE1 PHE A 542      55.770  82.948  42.327  1.00  0.00           H
ATOM    795  CZ  PHE A 542      53.912  82.746  41.287  1.00  0.00           C
ATOM    796  HZ  PHE A 542      53.459  82.408  42.207  1.00  0.00           H
ATOM    797  CD2 PHE A 542      53.955  83.296  38.887  1.00  0.00           C
ATOM    798  HD2 PHE A 542      53.437  83.499  37.961  1.00  0.00           H
ATOM    799  CE2 PHE A 542      53.263  82.907  40.087  1.00  0.00           C
ATOM    800  HE2 PHE A 542      52.249  82.537  40.049  1.00  0.00           H
ATOM    801  C   PHE A 542      57.192  85.523  36.097  1.00  0.00           C
ATOM    802  O   PHE A 542      57.587  84.476  35.528  1.00  0.00           O
ATOM    803  N   PRO A 543      57.539  86.726  35.565  1.00  0.00           N
ATOM    804  CD  PRO A 543      57.214  87.985  36.152  1.00  0.00           C
ATOM    805  HD1 PRO A 543      57.305  87.913  37.257  1.00  0.00           H
ATOM    806  HD2 PRO A 543      56.179  88.273  35.869  1.00  0.00           H
ATOM    807  CA  PRO A 543      58.232  86.801  34.259  1.00  0.00           C
ATOM    808  HA  PRO A 543      57.705  86.269  33.480  1.00  0.00           H
ATOM    809  CB  PRO A 543      58.263  88.281  34.035  1.00  0.00           C
ATOM    810  HB1 PRO A 543      59.166  88.706  33.547  1.00  0.00           H
ATOM    811  HB2 PRO A 543      57.362  88.631  33.487  1.00  0.00           H
ATOM    812  CG  PRO A 543      58.225  88.875  35.486  1.00  0.00           C
ATOM    813  HG1 PRO A 543      59.231  88.760  35.945  1.00  0.00           H
ATOM    814  HG2 PRO A 543      57.916  89.942  35.506  1.00  0.00           H
ATOM    815  C   PRO A 543      59.592  86.219  34.283  1.00  0.00           C
ATOM    816  O   PRO A 543      60.081  85.737  33.209  1.00  0.00           O
ATOM    817  N   GLU A 544      60.207  86.114  35.460  1.00  0.00           N
ATOM    818  HN  GLU A 544      59.718  86.385  36.285  1.00  0.00           H
ATOM    819  CA  GLU A 544      61.618  85.665  35.616  1.00  0.00           C
ATOM    820  HA  GLU A 544      62.085  85.924  34.677  1.00  0.00           H
ATOM    821  CB  GLU A 544      62.292  86.339  36.868  1.00  0.00           C
ATOM    822  HB1 GLU A 544      61.573  86.151  37.694  1.00  0.00           H
ATOM    823  HB2 GLU A 544      63.199  85.777  37.177  1.00  0.00           H
ATOM    824  CG  GLU A 544      62.708  87.833  36.694  1.00  0.00           C
ATOM    825  HG1 GLU A 544      63.573  87.922  36.002  1.00  0.00           H
ATOM    826  HG2 GLU A 544      61.882  88.461  36.297  1.00  0.00           H
ATOM    827  CD  GLU A 544      63.077  88.357  38.055  1.00  0.00           C
ATOM    828  OE1 GLU A 544      63.092  87.698  39.114  1.00  0.00           O
ATOM    829  OE2 GLU A 544      63.316  89.587  38.134  1.00  0.00           O
ATOM    830  C   GLU A 544      61.698  84.265  35.724  1.00  0.00           C
ATOM    831  O   GLU A 544      62.829  83.740  35.611  1.00  0.00           O
ATOM    832  N   ALA A 545      60.617  83.532  35.837  1.00  0.00           N
ATOM    833  HN  ALA A 545      59.696  83.914  35.810  1.00  0.00           H
ATOM    834  CA  ALA A 545      60.527  82.064  35.810  1.00  0.00           C
ATOM    835  HA  ALA A 545      61.487  81.712  36.158  1.00  0.00           H
ATOM    836  CB  ALA A 545      59.372  81.591  36.800  1.00  0.00           C
ATOM    837  HB1 ALA A 545      59.351  80.485  36.896  1.00  0.00           H
ATOM    838  HB2 ALA A 545      59.675  81.948  37.808  1.00  0.00           H
ATOM    839  HB3 ALA A 545      58.388  81.921  36.403  1.00  0.00           H
ATOM    840  C   ALA A 545      60.247  81.452  34.435  1.00  0.00           C
ATOM    841  O   ALA A 545      59.711  80.370  34.298  1.00  0.00           O
ATOM    842  N   LEU A 546      60.611  82.254  33.375  1.00  0.00           N
ATOM    843  HN  LEU A 546      60.919  83.183  33.563  1.00  0.00           H
ATOM    844  CA  LEU A 546      60.558  81.841  31.954  1.00  0.00           C
ATOM    845  HA  LEU A 546      59.554  81.472  31.801  1.00  0.00           H
ATOM    846  CB  LEU A 546      60.877  83.074  31.032  1.00  0.00           C
ATOM    847  HB1 LEU A 546      60.142  83.901  31.135  1.00  0.00           H
ATOM    848  HB2 LEU A 546      61.804  83.550  31.417  1.00  0.00           H
ATOM    849  CG  LEU A 546      61.042  82.746  29.615  1.00  0.00           C
ATOM    850  HG  LEU A 546      61.752  81.902  29.479  1.00  0.00           H
ATOM    851  CD1 LEU A 546      59.733  82.217  28.935  1.00  0.00           C
ATOM    852 1HD1 LEU A 546      59.347  81.297  29.424  1.00  0.00           H
ATOM    853 2HD1 LEU A 546      58.922  82.974  28.879  1.00  0.00           H
ATOM    854 3HD1 LEU A 546      59.925  81.851  27.904  1.00  0.00           H
ATOM    855  CD2 LEU A 546      61.591  83.932  28.816  1.00  0.00           C
ATOM    856 1HD2 LEU A 546      60.986  84.863  28.790  1.00  0.00           H
ATOM    857 2HD2 LEU A 546      62.515  84.324  29.293  1.00  0.00           H
ATOM    858 3HD2 LEU A 546      61.658  83.627  27.749  1.00  0.00           H
ATOM    859  C   LEU A 546      61.533  80.702  31.642  1.00  0.00           C
ATOM    860  O   LEU A 546      61.165  79.765  30.969  1.00  0.00           O
ATOM    861  N   ALA A 547      62.787  80.676  32.228  1.00  0.00           N
ATOM    862  HN  ALA A 547      63.090  81.467  32.753  1.00  0.00           H
ATOM    863  CA  ALA A 547      63.659  79.475  32.136  1.00  0.00           C
ATOM    864  HA  ALA A 547      63.859  79.307  31.088  1.00  0.00           H
ATOM    865  CB  ALA A 547      64.963  79.627  32.788  1.00  0.00           C
ATOM    866  HB1 ALA A 547      65.431  80.600  32.525  1.00  0.00           H
ATOM    867  HB2 ALA A 547      64.820  79.570  33.888  1.00  0.00           H
ATOM    868  HB3 ALA A 547      65.627  78.759  32.587  1.00  0.00           H
ATOM    869  C   ALA A 547      62.964  78.219  32.472  1.00  0.00           C
ATOM    870  O   ALA A 547      63.086  77.215  31.766  1.00  0.00           O
ATOM    871  N   ARG A 548      62.263  78.105  33.658  1.00  0.00           N
ATOM    872  HN  ARG A 548      62.292  78.794  34.378  1.00  0.00           H
ATOM    873  CA  ARG A 548      61.444  76.942  33.966  1.00  0.00           C
ATOM    874  HA  ARG A 548      62.085  76.073  33.969  1.00  0.00           H
ATOM    875  CB  ARG A 548      60.795  77.078  35.366  1.00  0.00           C
ATOM    876  HB1 ARG A 548      60.308  78.074  35.291  1.00  0.00           H
ATOM    877  HB2 ARG A 548      60.054  76.294  35.632  1.00  0.00           H
ATOM    878  CG  ARG A 548      61.754  76.968  36.574  1.00  0.00           C
ATOM    879  HG1 ARG A 548      61.812  75.876  36.770  1.00  0.00           H
ATOM    880  HG2 ARG A 548      62.800  77.269  36.351  1.00  0.00           H
ATOM    881  CD  ARG A 548      61.239  77.559  37.894  1.00  0.00           C
ATOM    882  HD1 ARG A 548      61.075  78.636  37.677  1.00  0.00           H
ATOM    883  HD2 ARG A 548      60.348  77.033  38.297  1.00  0.00           H
ATOM    884  NE  ARG A 548      62.342  77.475  38.819  1.00  0.00           N
ATOM    885  HE  ARG A 548      63.093  78.135  38.789  1.00  0.00           H
ATOM    886  CZ  ARG A 548      62.806  76.285  39.263  1.00  0.00           C
ATOM    887  NH1 ARG A 548      62.039  75.277  39.461  1.00  0.00           N
ATOM    888 1HH1 ARG A 548      61.046  75.281  39.335  1.00  0.00           H
ATOM    889 2HH1 ARG A 548      62.414  74.457  39.893  1.00  0.00           H
ATOM    890  NH2 ARG A 548      64.066  76.157  39.646  1.00  0.00           N
ATOM    891 1HH2 ARG A 548      64.556  77.025  39.728  1.00  0.00           H
ATOM    892 2HH2 ARG A 548      64.454  75.258  39.844  1.00  0.00           H
ATOM    893  C   ARG A 548      60.330  76.718  32.980  1.00  0.00           C
ATOM    894  O   ARG A 548      60.042  75.564  32.715  1.00  0.00           O
ATOM    895  N   LEU A 549      59.634  77.711  32.444  1.00  0.00           N
ATOM    896  HN  LEU A 549      60.037  78.622  32.489  1.00  0.00           H
ATOM    897  CA  LEU A 549      58.562  77.421  31.596  1.00  0.00           C
ATOM    898  HA  LEU A 549      57.815  76.935  32.206  1.00  0.00           H
ATOM    899  CB  LEU A 549      57.690  78.618  31.523  1.00  0.00           C
ATOM    900  HB1 LEU A 549      57.480  79.107  32.498  1.00  0.00           H
ATOM    901  HB2 LEU A 549      58.362  79.415  31.139  1.00  0.00           H
ATOM    902  CG  LEU A 549      56.376  78.544  30.691  1.00  0.00           C
ATOM    903  HG  LEU A 549      56.695  78.057  29.745  1.00  0.00           H
ATOM    904  CD1 LEU A 549      55.370  77.568  31.319  1.00  0.00           C
ATOM    905 1HD1 LEU A 549      55.399  77.813  32.402  1.00  0.00           H
ATOM    906 2HD1 LEU A 549      54.382  77.651  30.819  1.00  0.00           H
ATOM    907 3HD1 LEU A 549      55.671  76.514  31.139  1.00  0.00           H
ATOM    908  CD2 LEU A 549      55.606  79.801  30.351  1.00  0.00           C
ATOM    909 1HD2 LEU A 549      54.691  79.473  29.814  1.00  0.00           H
ATOM    910 2HD2 LEU A 549      55.225  80.359  31.233  1.00  0.00           H
ATOM    911 3HD2 LEU A 549      56.128  80.430  29.599  1.00  0.00           H
ATOM    912  C   LEU A 549      58.948  76.801  30.284  1.00  0.00           C
ATOM    913  O   LEU A 549      58.219  76.070  29.622  1.00  0.00           O
ATOM    914  N   LEU A 550      60.192  77.144  29.808  1.00  0.00           N
ATOM    915  HN  LEU A 550      60.693  77.908  30.205  1.00  0.00           H
ATOM    916  CA  LEU A 550      60.827  76.537  28.580  1.00  0.00           C
ATOM    917  HA  LEU A 550      60.082  76.422  27.807  1.00  0.00           H
ATOM    918  CB  LEU A 550      62.065  77.347  28.099  1.00  0.00           C
ATOM    919  HB1 LEU A 550      62.973  77.205  28.724  1.00  0.00           H
ATOM    920  HB2 LEU A 550      62.351  76.950  27.102  1.00  0.00           H
ATOM    921  CG  LEU A 550      61.853  78.852  27.797  1.00  0.00           C
ATOM    922  HG  LEU A 550      61.282  79.333  28.619  1.00  0.00           H
ATOM    923  CD1 LEU A 550      63.261  79.428  27.742  1.00  0.00           C
ATOM    924 1HD1 LEU A 550      63.527  79.465  26.664  1.00  0.00           H
ATOM    925 2HD1 LEU A 550      63.277  80.521  27.942  1.00  0.00           H
ATOM    926 3HD1 LEU A 550      64.014  78.992  28.433  1.00  0.00           H
ATOM    927  CD2 LEU A 550      61.070  79.267  26.502  1.00  0.00           C
ATOM    928 1HD2 LEU A 550      61.186  80.332  26.207  1.00  0.00           H
ATOM    929 2HD2 LEU A 550      61.436  78.649  25.654  1.00  0.00           H
ATOM    930 3HD2 LEU A 550      60.008  78.953  26.598  1.00  0.00           H
ATOM    931  C   LEU A 550      61.130  75.127  28.895  1.00  0.00           C
ATOM    932  O   LEU A 550      61.081  74.228  28.010  1.00  0.00           O
ATOM    933  N   LEU A 551      61.587  74.800  30.151  1.00  0.00           N
ATOM    934  HN  LEU A 551      61.617  75.543  30.816  1.00  0.00           H
ATOM    935  CA  LEU A 551      62.052  73.477  30.504  1.00  0.00           C
ATOM    936  HA  LEU A 551      62.778  73.145  29.776  1.00  0.00           H
ATOM    937  CB  LEU A 551      62.784  73.388  31.872  1.00  0.00           C
ATOM    938  HB1 LEU A 551      62.276  73.962  32.675  1.00  0.00           H
ATOM    939  HB2 LEU A 551      63.061  72.358  32.183  1.00  0.00           H
ATOM    940  CG  LEU A 551      64.243  74.117  31.777  1.00  0.00           C
ATOM    941  HG  LEU A 551      64.164  75.135  31.341  1.00  0.00           H
ATOM    942  CD1 LEU A 551      64.789  74.443  33.226  1.00  0.00           C
ATOM    943 1HD1 LEU A 551      64.867  73.565  33.903  1.00  0.00           H
ATOM    944 2HD1 LEU A 551      65.850  74.763  33.309  1.00  0.00           H
ATOM    945 3HD1 LEU A 551      64.096  75.134  33.752  1.00  0.00           H
ATOM    946  CD2 LEU A 551      65.227  73.344  30.983  1.00  0.00           C
ATOM    947 1HD2 LEU A 551      65.444  72.332  31.386  1.00  0.00           H
ATOM    948 2HD2 LEU A 551      64.923  73.332  29.915  1.00  0.00           H
ATOM    949 3HD2 LEU A 551      66.213  73.850  31.066  1.00  0.00           H
ATOM    950  C   LEU A 551      60.883  72.437  30.490  1.00  0.00           C
ATOM    951  O   LEU A 551      60.933  71.320  29.950  1.00  0.00           O
ATOM    952  N   VAL A 552      59.699  72.873  31.006  1.00  0.00           N
ATOM    953  HN  VAL A 552      59.621  73.780  31.413  1.00  0.00           H
ATOM    954  CA  VAL A 552      58.455  72.042  31.066  1.00  0.00           C
ATOM    955  HA  VAL A 552      58.722  71.067  31.448  1.00  0.00           H
ATOM    956  CB  VAL A 552      57.510  72.534  32.094  1.00  0.00           C
ATOM    957  HB  VAL A 552      56.800  71.701  32.285  1.00  0.00           H
ATOM    958  CG1 VAL A 552      58.160  72.703  33.481  1.00  0.00           C
ATOM    959 1HG1 VAL A 552      57.378  72.842  34.258  1.00  0.00           H
ATOM    960 2HG1 VAL A 552      58.610  71.711  33.695  1.00  0.00           H
ATOM    961 3HG1 VAL A 552      58.914  73.512  33.381  1.00  0.00           H
ATOM    962  CG2 VAL A 552      56.761  73.840  31.694  1.00  0.00           C
ATOM    963 1HG2 VAL A 552      57.497  74.672  31.657  1.00  0.00           H
ATOM    964 2HG2 VAL A 552      56.274  73.695  30.706  1.00  0.00           H
ATOM    965 3HG2 VAL A 552      55.997  74.062  32.469  1.00  0.00           H
ATOM    966  C   VAL A 552      57.736  71.869  29.727  1.00  0.00           C
ATOM    967  O   VAL A 552      56.764  71.132  29.629  1.00  0.00           O
ATOM    968  N   THR A 553      58.044  72.731  28.688  1.00  0.00           N
ATOM    969  HN  THR A 553      58.799  73.334  28.937  1.00  0.00           H
ATOM    970  CA  THR A 553      57.467  72.698  27.293  1.00  0.00           C
ATOM    971  HA  THR A 553      56.390  72.623  27.335  1.00  0.00           H
ATOM    972  CB  THR A 553      57.943  73.966  26.508  1.00  0.00           C
ATOM    973  HB  THR A 553      59.012  74.252  26.607  1.00  0.00           H
ATOM    974  OG1 THR A 553      57.226  75.053  27.095  1.00  0.00           O
ATOM    975  HG1 THR A 553      57.692  75.366  27.873  1.00  0.00           H
ATOM    976  CG2 THR A 553      57.498  73.939  25.011  1.00  0.00           C
ATOM    977 1HG2 THR A 553      57.687  74.961  24.617  1.00  0.00           H
ATOM    978 2HG2 THR A 553      58.091  73.207  24.422  1.00  0.00           H
ATOM    979 3HG2 THR A 553      56.444  73.594  24.940  1.00  0.00           H
ATOM    980  C   THR A 553      57.834  71.389  26.596  1.00  0.00           C
ATOM    981  O   THR A 553      58.967  70.894  26.741  1.00  0.00           O
ATOM    982  N   LYS A 554      56.927  70.720  25.932  1.00  0.00           N
ATOM    983  HN  LYS A 554      55.956  70.943  25.907  1.00  0.00           H
ATOM    984  CA  LYS A 554      57.213  69.524  25.271  1.00  0.00           C
ATOM    985  HA  LYS A 554      57.984  68.915  25.720  1.00  0.00           H
ATOM    986  CB  LYS A 554      55.957  68.616  25.091  1.00  0.00           C
ATOM    987  HB1 LYS A 554      55.203  69.259  24.589  1.00  0.00           H
ATOM    988  HB2 LYS A 554      56.231  67.778  24.415  1.00  0.00           H
ATOM    989  CG  LYS A 554      55.495  68.161  26.472  1.00  0.00           C
ATOM    990  HG1 LYS A 554      56.327  67.594  26.943  1.00  0.00           H
ATOM    991  HG2 LYS A 554      55.164  69.035  27.073  1.00  0.00           H
ATOM    992  CD  LYS A 554      54.330  67.163  26.432  1.00  0.00           C
ATOM    993  HD1 LYS A 554      53.486  67.746  26.005  1.00  0.00           H
ATOM    994  HD2 LYS A 554      54.643  66.363  25.728  1.00  0.00           H
ATOM    995  CE  LYS A 554      53.919  66.470  27.721  1.00  0.00           C
ATOM    996  HE1 LYS A 554      52.926  66.014  27.518  1.00  0.00           H
ATOM    997  HE2 LYS A 554      54.672  65.701  27.996  1.00  0.00           H
ATOM    998  NZ  LYS A 554      53.681  67.437  28.760  1.00  0.00           N
ATOM    999  HZ1 LYS A 554      52.954  66.980  29.347  1.00  0.00           H
ATOM   1000  HZ2 LYS A 554      54.509  67.691  29.336  1.00  0.00           H
ATOM   1001  HZ3 LYS A 554      53.333  68.342  28.383  1.00  0.00           H
ATOM   1002  C   LYS A 554      57.781  69.850  23.822  1.00  0.00           C
ATOM   1003  O   LYS A 554      57.131  70.368  22.926  1.00  0.00           O
ATOM   1004  N   TRP A 555      59.073  69.611  23.576  1.00  0.00           N
ATOM   1005  HN  TRP A 555      59.560  69.079  24.265  1.00  0.00           H
ATOM   1006  CA  TRP A 555      59.713  70.166  22.389  1.00  0.00           C
ATOM   1007  HA  TRP A 555      59.095  71.002  22.097  1.00  0.00           H
ATOM   1008  CB  TRP A 555      61.115  70.677  22.684  1.00  0.00           C
ATOM   1009  HB1 TRP A 555      61.682  69.793  23.046  1.00  0.00           H
ATOM   1010  HB2 TRP A 555      61.521  71.031  21.713  1.00  0.00           H
ATOM   1011  CG  TRP A 555      61.258  71.794  23.612  1.00  0.00           C
ATOM   1012  CD1 TRP A 555      61.330  71.832  24.944  1.00  0.00           C
ATOM   1013  HD1 TRP A 555      61.531  70.958  25.546  1.00  0.00           H
ATOM   1014  NE1 TRP A 555      61.331  73.115  25.405  1.00  0.00           N
ATOM   1015  HE1 TRP A 555      61.300  73.359  26.350  1.00  0.00           H
ATOM   1016  CE2 TRP A 555      61.332  73.964  24.385  1.00  0.00           C
ATOM   1017  CD2 TRP A 555      61.282  73.180  23.210  1.00  0.00           C
ATOM   1018  CE3 TRP A 555      61.484  73.837  22.002  1.00  0.00           C
ATOM   1019  HE3 TRP A 555      61.418  73.295  21.070  1.00  0.00           H
ATOM   1020  CZ3 TRP A 555      61.880  75.193  22.061  1.00  0.00           C
ATOM   1021  HZ3 TRP A 555      62.070  75.739  21.148  1.00  0.00           H
ATOM   1022  CZ2 TRP A 555      61.634  75.353  24.416  1.00  0.00           C
ATOM   1023  HZ2 TRP A 555      61.748  75.798  25.393  1.00  0.00           H
ATOM   1024  CH2 TRP A 555      61.950  75.933  23.214  1.00  0.00           C
ATOM   1025  HH2 TRP A 555      62.262  76.964  23.145  1.00  0.00           H
ATOM   1026  C   TRP A 555      59.602  69.233  21.160  1.00  0.00           C
ATOM   1027  O   TRP A 555      60.067  69.515  20.054  1.00  0.00           O
ATOM   1028  N   ASN A 556      58.950  68.072  21.306  1.00  0.00           N
ATOM   1029  HN  ASN A 556      58.631  67.785  22.206  1.00  0.00           H
ATOM   1030  CA  ASN A 556      58.597  67.223  20.220  1.00  0.00           C
ATOM   1031  HA  ASN A 556      59.332  67.383  19.445  1.00  0.00           H
ATOM   1032  CB  ASN A 556      58.943  65.803  20.664  1.00  0.00           C
ATOM   1033  HB1 ASN A 556      58.801  65.033  19.875  1.00  0.00           H
ATOM   1034  HB2 ASN A 556      60.005  65.797  20.989  1.00  0.00           H
ATOM   1035  CG  ASN A 556      58.148  65.468  21.944  1.00  0.00           C
ATOM   1036  OD1 ASN A 556      57.484  66.227  22.636  1.00  0.00           O
ATOM   1037  ND2 ASN A 556      58.338  64.219  22.431  1.00  0.00           N
ATOM   1038 1HD2 ASN A 556      59.010  63.598  22.027  1.00  0.00           H
ATOM   1039 2HD2 ASN A 556      57.921  64.098  23.331  1.00  0.00           H
ATOM   1040  C   ASN A 556      57.228  67.501  19.634  1.00  0.00           C
ATOM   1041  O   ASN A 556      56.853  66.776  18.740  1.00  0.00           O
ATOM   1042  N   LYS A 557      56.424  68.429  20.280  1.00  0.00           N
ATOM   1043  HN  LYS A 557      56.866  69.073  20.899  1.00  0.00           H
ATOM   1044  CA  LYS A 557      55.000  68.627  19.781  1.00  0.00           C
ATOM   1045  HA  LYS A 557      54.748  67.785  19.152  1.00  0.00           H
ATOM   1046  CB  LYS A 557      54.022  68.605  20.898  1.00  0.00           C
ATOM   1047  HB1 LYS A 557      54.341  69.336  21.672  1.00  0.00           H
ATOM   1048  HB2 LYS A 557      53.078  68.966  20.436  1.00  0.00           H
ATOM   1049  CG  LYS A 557      53.978  67.240  21.480  1.00  0.00           C
ATOM   1050  HG1 LYS A 557      53.765  66.459  20.719  1.00  0.00           H
ATOM   1051  HG2 LYS A 557      54.874  67.033  22.104  1.00  0.00           H
ATOM   1052  CD  LYS A 557      52.779  67.238  22.475  1.00  0.00           C
ATOM   1053  HD1 LYS A 557      53.194  67.779  23.353  1.00  0.00           H
ATOM   1054  HD2 LYS A 557      51.958  67.792  21.972  1.00  0.00           H
ATOM   1055  CE  LYS A 557      52.269  65.894  23.024  1.00  0.00           C
ATOM   1056  HE1 LYS A 557      52.958  65.404  23.745  1.00  0.00           H
ATOM   1057  HE2 LYS A 557      51.385  66.166  23.640  1.00  0.00           H
ATOM   1058  NZ  LYS A 557      51.946  65.041  21.969  1.00  0.00           N
ATOM   1059  HZ1 LYS A 557      51.237  65.528  21.384  1.00  0.00           H
ATOM   1060  HZ2 LYS A 557      52.779  64.710  21.443  1.00  0.00           H
ATOM   1061  HZ3 LYS A 557      51.411  64.206  22.284  1.00  0.00           H
ATOM   1062  C   LYS A 557      54.971  70.050  19.180  1.00  0.00           C
ATOM   1063  O   LYS A 557      55.156  71.070  19.906  1.00  0.00           O
ATOM   1064  N   HIS A 558      54.740  70.248  17.869  1.00  0.00           N
ATOM   1065  HN  HIS A 558      54.576  69.504  17.226  1.00  0.00           H
ATOM   1066  CA  HIS A 558      54.790  71.584  17.258  1.00  0.00           C
ATOM   1067  HA  HIS A 558      55.724  72.025  17.572  1.00  0.00           H
ATOM   1068  CB  HIS A 558      54.561  71.418  15.756  1.00  0.00           C
ATOM   1069  HB1 HIS A 558      54.792  72.326  15.160  1.00  0.00           H
ATOM   1070  HB2 HIS A 558      55.370  70.744  15.400  1.00  0.00           H
ATOM   1071  ND1 HIS A 558      53.338  69.430  14.948  1.00  0.00           N
ATOM   1072  CG  HIS A 558      53.275  70.758  15.284  1.00  0.00           C
ATOM   1073  CE1 HIS A 558      52.142  69.178  14.452  1.00  0.00           C
ATOM   1074  HE1 HIS A 558      51.883  68.195  14.060  1.00  0.00           H
ATOM   1075  NE2 HIS A 558      51.334  70.296  14.417  1.00  0.00           N
ATOM   1076  HE2 HIS A 558      50.454  70.456  13.970  1.00  0.00           H
ATOM   1077  CD2 HIS A 558      52.122  71.345  14.914  1.00  0.00           C
ATOM   1078  HD2 HIS A 558      51.908  72.406  14.892  1.00  0.00           H
ATOM   1079  C   HIS A 558      53.752  72.447  17.812  1.00  0.00           C
ATOM   1080  O   HIS A 558      54.069  73.627  18.075  1.00  0.00           O
ATOM   1081  N   GLU A 559      52.512  72.029  18.051  1.00  0.00           N
ATOM   1082  HN  GLU A 559      52.281  71.071  17.897  1.00  0.00           H
ATOM   1083  CA  GLU A 559      51.431  72.759  18.588  1.00  0.00           C
ATOM   1084  HA  GLU A 559      51.239  73.536  17.863  1.00  0.00           H
ATOM   1085  CB  GLU A 559      50.155  71.787  18.639  1.00  0.00           C
ATOM   1086  HB1 GLU A 559      49.368  72.489  18.988  1.00  0.00           H
ATOM   1087  HB2 GLU A 559      49.972  71.527  17.574  1.00  0.00           H
ATOM   1088  CG  GLU A 559      50.203  70.519  19.485  1.00  0.00           C
ATOM   1089  HG1 GLU A 559      50.783  70.644  20.425  1.00  0.00           H
ATOM   1090  HG2 GLU A 559      49.143  70.353  19.775  1.00  0.00           H
ATOM   1091  CD  GLU A 559      50.586  69.304  18.693  1.00  0.00           C
ATOM   1092  OE1 GLU A 559      51.728  69.168  18.169  1.00  0.00           O
ATOM   1093  OE2 GLU A 559      49.682  68.458  18.571  1.00  0.00           O
ATOM   1094  C   GLU A 559      51.752  73.389  19.968  1.00  0.00           C
ATOM   1095  O   GLU A 559      51.591  74.608  20.211  1.00  0.00           O
ATOM   1096  N   ASP A 560      52.356  72.646  20.905  1.00  0.00           N
ATOM   1097  HN  ASP A 560      52.687  71.711  20.802  1.00  0.00           H
ATOM   1098  CA  ASP A 560      52.938  73.153  22.132  1.00  0.00           C
ATOM   1099  HA  ASP A 560      52.101  73.614  22.634  1.00  0.00           H
ATOM   1100  CB  ASP A 560      53.467  71.997  22.993  1.00  0.00           C
ATOM   1101  HB1 ASP A 560      54.264  71.481  22.417  1.00  0.00           H
ATOM   1102  HB2 ASP A 560      53.964  72.386  23.908  1.00  0.00           H
ATOM   1103  CG  ASP A 560      52.350  71.033  23.430  1.00  0.00           C
ATOM   1104  OD1 ASP A 560      51.389  70.709  22.710  1.00  0.00           O
ATOM   1105  OD2 ASP A 560      52.570  70.444  24.515  1.00  0.00           O
ATOM   1106  C   ASP A 560      54.010  74.129  21.938  1.00  0.00           C
ATOM   1107  O   ASP A 560      54.038  75.211  22.567  1.00  0.00           O
ATOM   1108  N   VAL A 561      54.983  73.905  21.072  1.00  0.00           N
ATOM   1109  HN  VAL A 561      54.915  73.033  20.594  1.00  0.00           H
ATOM   1110  CA  VAL A 561      56.103  74.875  20.802  1.00  0.00           C
ATOM   1111  HA  VAL A 561      56.522  75.108  21.769  1.00  0.00           H
ATOM   1112  CB  VAL A 561      57.199  74.297  19.800  1.00  0.00           C
ATOM   1113  HB  VAL A 561      56.640  73.956  18.902  1.00  0.00           H
ATOM   1114  CG1 VAL A 561      58.371  75.214  19.614  1.00  0.00           C
ATOM   1115 1HG1 VAL A 561      58.003  76.193  19.239  1.00  0.00           H
ATOM   1116 2HG1 VAL A 561      58.944  75.409  20.546  1.00  0.00           H
ATOM   1117 3HG1 VAL A 561      59.062  74.880  18.811  1.00  0.00           H
ATOM   1118  CG2 VAL A 561      57.902  73.078  20.487  1.00  0.00           C
ATOM   1119 1HG2 VAL A 561      58.809  72.758  19.931  1.00  0.00           H
ATOM   1120 2HG2 VAL A 561      58.071  73.325  21.556  1.00  0.00           H
ATOM   1121 3HG2 VAL A 561      57.282  72.156  20.490  1.00  0.00           H
ATOM   1122  C   VAL A 561      55.481  76.198  20.238  1.00  0.00           C
ATOM   1123  O   VAL A 561      55.823  77.267  20.647  1.00  0.00           O
ATOM   1124  N   ALA A 562      54.590  76.099  19.297  1.00  0.00           N
ATOM   1125  HN  ALA A 562      54.503  75.244  18.791  1.00  0.00           H
ATOM   1126  CA  ALA A 562      53.809  77.263  18.673  1.00  0.00           C
ATOM   1127  HA  ALA A 562      54.521  77.933  18.214  1.00  0.00           H
ATOM   1128  CB  ALA A 562      52.786  76.767  17.651  1.00  0.00           C
ATOM   1129  HB1 ALA A 562      52.316  77.660  17.187  1.00  0.00           H
ATOM   1130  HB2 ALA A 562      53.143  76.095  16.841  1.00  0.00           H
ATOM   1131  HB3 ALA A 562      52.126  76.011  18.127  1.00  0.00           H
ATOM   1132  C   ALA A 562      53.071  78.085  19.722  1.00  0.00           C
ATOM   1133  O   ALA A 562      53.206  79.320  19.750  1.00  0.00           O
ATOM   1134  N   GLN A 563      52.284  77.494  20.623  1.00  0.00           N
ATOM   1135  HN  GLN A 563      52.173  76.506  20.702  1.00  0.00           H
ATOM   1136  CA  GLN A 563      51.836  78.194  21.763  1.00  0.00           C
ATOM   1137  HA  GLN A 563      51.167  78.961  21.403  1.00  0.00           H
ATOM   1138  CB  GLN A 563      50.941  77.303  22.642  1.00  0.00           C
ATOM   1139  HB1 GLN A 563      51.434  76.339  22.889  1.00  0.00           H
ATOM   1140  HB2 GLN A 563      50.650  77.792  23.596  1.00  0.00           H
ATOM   1141  CG  GLN A 563      49.531  77.053  21.865  1.00  0.00           C
ATOM   1142  HG1 GLN A 563      49.033  77.986  21.523  1.00  0.00           H
ATOM   1143  HG2 GLN A 563      49.780  76.548  20.906  1.00  0.00           H
ATOM   1144  CD  GLN A 563      48.600  76.214  22.685  1.00  0.00           C
ATOM   1145  OE1 GLN A 563      48.914  76.011  23.896  1.00  0.00           O
ATOM   1146  NE2 GLN A 563      47.486  75.733  22.174  1.00  0.00           N
ATOM   1147 1HE2 GLN A 563      47.005  76.189  21.425  1.00  0.00           H
ATOM   1148 2HE2 GLN A 563      46.902  75.189  22.776  1.00  0.00           H
ATOM   1149  C   GLN A 563      52.996  78.919  22.581  1.00  0.00           C
ATOM   1150  O   GLN A 563      52.796  80.089  23.039  1.00  0.00           O
ATOM   1151  N   MET A 564      54.064  78.173  22.924  1.00  0.00           N
ATOM   1152  HN  MET A 564      54.211  77.304  22.460  1.00  0.00           H
ATOM   1153  CA  MET A 564      55.041  78.676  23.870  1.00  0.00           C
ATOM   1154  HA  MET A 564      54.537  78.885  24.802  1.00  0.00           H
ATOM   1155  CB  MET A 564      56.055  77.575  24.269  1.00  0.00           C
ATOM   1156  HB1 MET A 564      55.380  76.772  24.636  1.00  0.00           H
ATOM   1157  HB2 MET A 564      56.601  77.227  23.366  1.00  0.00           H
ATOM   1158  CG  MET A 564      57.015  78.056  25.413  1.00  0.00           C
ATOM   1159  HG1 MET A 564      57.663  77.233  25.784  1.00  0.00           H
ATOM   1160  HG2 MET A 564      57.655  78.855  24.982  1.00  0.00           H
ATOM   1161  SD  MET A 564      56.297  78.800  26.915  1.00  0.00           S
ATOM   1162  CE  MET A 564      54.911  77.654  27.252  1.00  0.00           C
ATOM   1163  HE1 MET A 564      55.205  76.583  27.242  1.00  0.00           H
ATOM   1164  HE2 MET A 564      54.408  77.827  28.227  1.00  0.00           H
ATOM   1165  HE3 MET A 564      54.080  77.732  26.519  1.00  0.00           H
ATOM   1166  C   MET A 564      55.771  79.877  23.242  1.00  0.00           C
ATOM   1167  O   MET A 564      56.081  80.891  23.886  1.00  0.00           O
ATOM   1168  N   LEU A 565      56.177  79.754  21.966  1.00  0.00           N
ATOM   1169  HN  LEU A 565      56.101  78.937  21.399  1.00  0.00           H
ATOM   1170  CA  LEU A 565      56.927  80.844  21.403  1.00  0.00           C
ATOM   1171  HA  LEU A 565      57.654  81.147  22.143  1.00  0.00           H
ATOM   1172  CB  LEU A 565      57.575  80.275  20.083  1.00  0.00           C
ATOM   1173  HB1 LEU A 565      56.894  79.687  19.431  1.00  0.00           H
ATOM   1174  HB2 LEU A 565      58.089  81.074  19.509  1.00  0.00           H
ATOM   1175  CG  LEU A 565      58.657  79.156  20.326  1.00  0.00           C
ATOM   1176  HG  LEU A 565      58.164  78.306  20.844  1.00  0.00           H
ATOM   1177  CD1 LEU A 565      59.233  78.584  19.065  1.00  0.00           C
ATOM   1178 1HD1 LEU A 565      59.948  77.756  19.259  1.00  0.00           H
ATOM   1179 2HD1 LEU A 565      58.415  78.219  18.409  1.00  0.00           H
ATOM   1180 3HD1 LEU A 565      59.822  79.356  18.525  1.00  0.00           H
ATOM   1181  CD2 LEU A 565      59.810  79.652  21.211  1.00  0.00           C
ATOM   1182 1HD2 LEU A 565      60.334  80.538  20.793  1.00  0.00           H
ATOM   1183 2HD2 LEU A 565      59.648  79.708  22.309  1.00  0.00           H
ATOM   1184 3HD2 LEU A 565      60.605  78.876  21.230  1.00  0.00           H
ATOM   1185  C   LEU A 565      56.054  81.989  21.014  1.00  0.00           C
ATOM   1186  O   LEU A 565      56.565  83.058  20.860  1.00  0.00           O
ATOM   1187  N   TYR A 566      54.719  81.857  20.829  1.00  0.00           N
ATOM   1188  HN  TYR A 566      54.448  80.898  20.855  1.00  0.00           H
ATOM   1189  CA  TYR A 566      53.776  82.978  20.881  1.00  0.00           C
ATOM   1190  HA  TYR A 566      53.985  83.609  20.030  1.00  0.00           H
ATOM   1191  CB  TYR A 566      52.353  82.391  20.558  1.00  0.00           C
ATOM   1192  HB1 TYR A 566      52.263  82.193  19.468  1.00  0.00           H
ATOM   1193  HB2 TYR A 566      52.157  81.368  20.944  1.00  0.00           H
ATOM   1194  CG  TYR A 566      51.231  83.286  20.774  1.00  0.00           C
ATOM   1195  CD1 TYR A 566      51.039  84.467  20.061  1.00  0.00           C
ATOM   1196  HD1 TYR A 566      51.709  84.745  19.261  1.00  0.00           H
ATOM   1197  CE1 TYR A 566      49.949  85.317  20.536  1.00  0.00           C
ATOM   1198  HE1 TYR A 566      49.818  86.220  19.958  1.00  0.00           H
ATOM   1199  CZ  TYR A 566      49.134  85.043  21.546  1.00  0.00           C
ATOM   1200  OH  TYR A 566      48.131  85.962  21.765  1.00  0.00           O
ATOM   1201  HH  TYR A 566      47.379  85.474  22.108  1.00  0.00           H
ATOM   1202  CD2 TYR A 566      50.428  83.019  21.895  1.00  0.00           C
ATOM   1203  HD2 TYR A 566      50.739  82.185  22.507  1.00  0.00           H
ATOM   1204  CE2 TYR A 566      49.369  83.883  22.279  1.00  0.00           C
ATOM   1205  HE2 TYR A 566      48.763  83.676  23.148  1.00  0.00           H
ATOM   1206  C   TYR A 566      53.773  83.831  22.198  1.00  0.00           C
ATOM   1207  O   TYR A 566      53.848  85.058  22.156  1.00  0.00           O
ATOM   1208  N   LEU A 567      53.818  83.139  23.345  1.00  0.00           N
ATOM   1209  HN  LEU A 567      53.671  82.154  23.302  1.00  0.00           H
ATOM   1210  CA  LEU A 567      54.077  83.731  24.656  1.00  0.00           C
ATOM   1211  HA  LEU A 567      53.401  84.552  24.843  1.00  0.00           H
ATOM   1212  CB  LEU A 567      54.007  82.703  25.864  1.00  0.00           C
ATOM   1213  HB1 LEU A 567      54.578  81.825  25.491  1.00  0.00           H
ATOM   1214  HB2 LEU A 567      54.460  83.112  26.792  1.00  0.00           H
ATOM   1215  CG  LEU A 567      52.560  82.173  26.050  1.00  0.00           C
ATOM   1216  HG  LEU A 567      52.224  81.674  25.116  1.00  0.00           H
ATOM   1217  CD1 LEU A 567      52.581  81.243  27.218  1.00  0.00           C
ATOM   1218 1HD1 LEU A 567      52.880  81.815  28.122  1.00  0.00           H
ATOM   1219 2HD1 LEU A 567      51.571  80.822  27.410  1.00  0.00           H
ATOM   1220 3HD1 LEU A 567      53.296  80.414  27.028  1.00  0.00           H
ATOM   1221  CD2 LEU A 567      51.550  83.234  26.325  1.00  0.00           C
ATOM   1222 1HD2 LEU A 567      51.316  84.004  25.559  1.00  0.00           H
ATOM   1223 2HD2 LEU A 567      50.588  82.703  26.489  1.00  0.00           H
ATOM   1224 3HD2 LEU A 567      51.798  83.854  27.213  1.00  0.00           H
ATOM   1225  C   LEU A 567      55.434  84.494  24.725  1.00  0.00           C
ATOM   1226  O   LEU A 567      55.501  85.639  25.264  1.00  0.00           O
ATOM   1227  N   LEU A 568      56.544  83.823  24.367  1.00  0.00           N
ATOM   1228  HN  LEU A 568      56.570  82.852  24.143  1.00  0.00           H
ATOM   1229  CA  LEU A 568      57.953  84.354  24.324  1.00  0.00           C
ATOM   1230  HA  LEU A 568      58.364  84.380  25.323  1.00  0.00           H
ATOM   1231  CB  LEU A 568      58.819  83.254  23.636  1.00  0.00           C
ATOM   1232  HB1 LEU A 568      58.701  82.235  24.062  1.00  0.00           H
ATOM   1233  HB2 LEU A 568      58.511  83.140  22.575  1.00  0.00           H
ATOM   1234  CG  LEU A 568      60.334  83.656  23.637  1.00  0.00           C
ATOM   1235  HG  LEU A 568      60.414  84.595  23.049  1.00  0.00           H
ATOM   1236  CD1 LEU A 568      60.897  84.026  25.018  1.00  0.00           C
ATOM   1237 1HD1 LEU A 568      60.798  83.136  25.674  1.00  0.00           H
ATOM   1238 2HD1 LEU A 568      61.957  84.340  25.128  1.00  0.00           H
ATOM   1239 3HD1 LEU A 568      60.390  84.884  25.509  1.00  0.00           H
ATOM   1240  CD2 LEU A 568      61.258  82.568  23.062  1.00  0.00           C
ATOM   1241 1HD2 LEU A 568      60.877  82.307  22.051  1.00  0.00           H
ATOM   1242 2HD2 LEU A 568      62.253  83.062  23.051  1.00  0.00           H
ATOM   1243 3HD2 LEU A 568      61.197  81.680  23.727  1.00  0.00           H
ATOM   1244  C   LEU A 568      58.062  85.686  23.642  1.00  0.00           C
ATOM   1245  O   LEU A 568      58.612  86.580  24.193  1.00  0.00           O
ATOM   1246  N   CYS A 569      57.329  85.873  22.528  1.00  0.00           N
ATOM   1247  HN  CYS A 569      56.820  85.091  22.174  1.00  0.00           H
ATOM   1248  CA  CYS A 569      57.344  87.047  21.658  1.00  0.00           C
ATOM   1249  HA  CYS A 569      58.372  87.285  21.429  1.00  0.00           H
ATOM   1250  CB  CYS A 569      56.504  86.734  20.375  1.00  0.00           C
ATOM   1251  HB1 CYS A 569      55.539  86.228  20.589  1.00  0.00           H
ATOM   1252  HB2 CYS A 569      56.179  87.687  19.904  1.00  0.00           H
ATOM   1253  SG  CYS A 569      57.353  85.790  19.000  1.00  0.00           S
ATOM   1254  HG1 CYS A 569      57.233  84.731  19.787  1.00  0.00           H
ATOM   1255  C   CYS A 569      56.672  88.366  22.310  1.00  0.00           C
ATOM   1256  O   CYS A 569      56.906  89.490  21.942  1.00  0.00           O
ATOM   1257  N   SER A 570      55.732  88.192  23.275  1.00  0.00           N
ATOM   1258  HN  SER A 570      55.536  87.258  23.563  1.00  0.00           H
ATOM   1259  CA  SER A 570      55.141  89.295  24.055  1.00  0.00           C
ATOM   1260  HA  SER A 570      55.503  90.249  23.702  1.00  0.00           H
ATOM   1261  CB  SER A 570      53.578  89.260  23.991  1.00  0.00           C
ATOM   1262  HB1 SER A 570      53.239  90.098  24.636  1.00  0.00           H
ATOM   1263  HB2 SER A 570      53.347  89.408  22.915  1.00  0.00           H
ATOM   1264  OG  SER A 570      53.073  87.973  24.354  1.00  0.00           O
ATOM   1265  HG1 SER A 570      53.005  87.446  23.553  1.00  0.00           H
ATOM   1266  C   SER A 570      55.634  89.369  25.469  1.00  0.00           C
ATOM   1267  O   SER A 570      55.195  90.165  26.239  1.00  0.00           O
ATOM   1268  N   TRP A 571      56.563  88.430  25.812  1.00  0.00           N
ATOM   1269  HN  TRP A 571      56.952  87.798  25.146  1.00  0.00           H
ATOM   1270  CA  TRP A 571      57.098  88.329  27.140  1.00  0.00           C
ATOM   1271  HA  TRP A 571      56.230  88.165  27.760  1.00  0.00           H
ATOM   1272  CB  TRP A 571      58.045  87.115  27.328  1.00  0.00           C
ATOM   1273  HB1 TRP A 571      57.566  86.317  26.721  1.00  0.00           H
ATOM   1274  HB2 TRP A 571      59.054  87.212  26.875  1.00  0.00           H
ATOM   1275  CG  TRP A 571      58.108  86.575  28.698  1.00  0.00           C
ATOM   1276  CD1 TRP A 571      58.905  86.965  29.728  1.00  0.00           C
ATOM   1277  HD1 TRP A 571      59.692  87.694  29.599  1.00  0.00           H
ATOM   1278  NE1 TRP A 571      58.665  86.295  30.911  1.00  0.00           N
ATOM   1279  HE1 TRP A 571      59.179  86.381  31.736  1.00  0.00           H
ATOM   1280  CE2 TRP A 571      57.732  85.338  30.643  1.00  0.00           C
ATOM   1281  CD2 TRP A 571      57.422  85.491  29.268  1.00  0.00           C
ATOM   1282  CE3 TRP A 571      56.490  84.640  28.722  1.00  0.00           C
ATOM   1283  HE3 TRP A 571      55.982  84.838  27.789  1.00  0.00           H
ATOM   1284  CZ3 TRP A 571      56.082  83.518  29.483  1.00  0.00           C
ATOM   1285  HZ3 TRP A 571      55.490  82.852  28.873  1.00  0.00           H
ATOM   1286  CZ2 TRP A 571      57.260  84.262  31.410  1.00  0.00           C
ATOM   1287  HZ2 TRP A 571      57.471  84.159  32.464  1.00  0.00           H
ATOM   1288  CH2 TRP A 571      56.391  83.339  30.812  1.00  0.00           C
ATOM   1289  HH2 TRP A 571      56.168  82.412  31.320  1.00  0.00           H
ATOM   1290  C   TRP A 571      57.878  89.570  27.607  1.00  0.00           C
ATOM   1291  O   TRP A 571      58.670  90.077  26.791  1.00  0.00           O
ATOM   1292  N   PRO A 572      57.756  90.204  28.799  1.00  0.00           N
ATOM   1293  CD  PRO A 572      56.939  89.690  29.919  1.00  0.00           C
ATOM   1294  HD1 PRO A 572      56.901  88.580  29.914  1.00  0.00           H
ATOM   1295  HD2 PRO A 572      55.901  90.073  29.825  1.00  0.00           H
ATOM   1296  CA  PRO A 572      58.688  91.329  29.269  1.00  0.00           C
ATOM   1297  HA  PRO A 572      58.489  92.215  28.684  1.00  0.00           H
ATOM   1298  CB  PRO A 572      58.208  91.609  30.689  1.00  0.00           C
ATOM   1299  HB1 PRO A 572      58.893  91.930  31.503  1.00  0.00           H
ATOM   1300  HB2 PRO A 572      57.356  92.317  30.610  1.00  0.00           H
ATOM   1301  CG  PRO A 572      57.473  90.340  31.157  1.00  0.00           C
ATOM   1302  HG1 PRO A 572      58.113  89.542  31.590  1.00  0.00           H
ATOM   1303  HG2 PRO A 572      56.623  90.663  31.795  1.00  0.00           H
ATOM   1304  C   PRO A 572      60.172  91.158  29.266  1.00  0.00           C
ATOM   1305  O   PRO A 572      60.699  90.057  29.336  1.00  0.00           O
ATOM   1306  N   GLU A 573      60.917  92.253  29.208  1.00  0.00           N
ATOM   1307  HN  GLU A 573      60.314  93.044  29.267  1.00  0.00           H
ATOM   1308  CA  GLU A 573      62.401  92.206  29.231  1.00  0.00           C
ATOM   1309  HA  GLU A 573      62.718  91.356  28.645  1.00  0.00           H
ATOM   1310  CB  GLU A 573      63.004  93.511  28.575  1.00  0.00           C
ATOM   1311  HB1 GLU A 573      62.970  93.430  27.467  1.00  0.00           H
ATOM   1312  HB2 GLU A 573      62.362  94.389  28.802  1.00  0.00           H
ATOM   1313  CG  GLU A 573      64.399  93.804  29.117  1.00  0.00           C
ATOM   1314  HG1 GLU A 573      64.565  94.087  30.179  1.00  0.00           H
ATOM   1315  HG2 GLU A 573      65.024  92.912  28.901  1.00  0.00           H
ATOM   1316  CD  GLU A 573      65.029  94.896  28.295  1.00  0.00           C
ATOM   1317  OE1 GLU A 573      64.287  95.689  27.625  1.00  0.00           O
ATOM   1318  OE2 GLU A 573      66.275  94.973  28.250  1.00  0.00           O
ATOM   1319  C   GLU A 573      62.956  91.847  30.587  1.00  0.00           C
ATOM   1320  O   GLU A 573      62.426  92.233  31.622  1.00  0.00           O
ATOM   1321  N   LEU A 574      64.054  91.016  30.696  1.00  0.00           N
ATOM   1322  HN  LEU A 574      64.603  90.884  29.874  1.00  0.00           H
ATOM   1323  CA  LEU A 574      64.590  90.546  31.958  1.00  0.00           C
ATOM   1324  HA  LEU A 574      63.834  90.705  32.712  1.00  0.00           H
ATOM   1325  CB  LEU A 574      64.740  88.940  31.887  1.00  0.00           C
ATOM   1326  HB1 LEU A 574      65.189  88.842  30.875  1.00  0.00           H
ATOM   1327  HB2 LEU A 574      65.297  88.557  32.769  1.00  0.00           H
ATOM   1328  CG  LEU A 574      63.490  88.042  31.544  1.00  0.00           C
ATOM   1329  HG  LEU A 574      63.056  88.499  30.630  1.00  0.00           H
ATOM   1330  CD1 LEU A 574      63.865  86.568  31.323  1.00  0.00           C
ATOM   1331 1HD1 LEU A 574      64.258  86.200  32.295  1.00  0.00           H
ATOM   1332 2HD1 LEU A 574      62.941  85.985  31.119  1.00  0.00           H
ATOM   1333 3HD1 LEU A 574      64.599  86.393  30.508  1.00  0.00           H
ATOM   1334  CD2 LEU A 574      62.569  88.187  32.729  1.00  0.00           C
ATOM   1335 1HD2 LEU A 574      62.254  89.217  33.004  1.00  0.00           H
ATOM   1336 2HD2 LEU A 574      61.698  87.539  32.492  1.00  0.00           H
ATOM   1337 3HD2 LEU A 574      63.116  87.930  33.661  1.00  0.00           H
ATOM   1338  C   LEU A 574      65.870  91.156  32.393  1.00  0.00           C
ATOM   1339  O   LEU A 574      66.689  91.681  31.619  1.00  0.00           O
ATOM   1340  N   PRO A 575      66.152  91.187  33.672  1.00  0.00           N
ATOM   1341  CD  PRO A 575      65.289  90.821  34.810  1.00  0.00           C
ATOM   1342  HD1 PRO A 575      64.661  89.935  34.575  1.00  0.00           H
ATOM   1343  HD2 PRO A 575      64.708  91.692  35.183  1.00  0.00           H
ATOM   1344  CA  PRO A 575      67.535  91.473  34.156  1.00  0.00           C
ATOM   1345  HA  PRO A 575      67.674  92.499  33.848  1.00  0.00           H
ATOM   1346  CB  PRO A 575      67.542  91.199  35.712  1.00  0.00           C
ATOM   1347  HB1 PRO A 575      68.510  90.770  36.048  1.00  0.00           H
ATOM   1348  HB2 PRO A 575      67.401  92.184  36.207  1.00  0.00           H
ATOM   1349  CG  PRO A 575      66.292  90.380  35.890  1.00  0.00           C
ATOM   1350  HG1 PRO A 575      66.452  89.332  35.557  1.00  0.00           H
ATOM   1351  HG2 PRO A 575      65.812  90.388  36.892  1.00  0.00           H
ATOM   1352  C   PRO A 575      68.653  90.680  33.516  1.00  0.00           C
ATOM   1353  O   PRO A 575      68.397  89.594  32.961  1.00  0.00           O
ATOM   1354  N   VAL A 576      69.914  91.203  33.549  1.00  0.00           N
ATOM   1355  HN  VAL A 576      70.090  92.084  33.983  1.00  0.00           H
ATOM   1356  CA  VAL A 576      71.049  90.528  32.958  1.00  0.00           C
ATOM   1357  HA  VAL A 576      70.860  90.240  31.934  1.00  0.00           H
ATOM   1358  CB  VAL A 576      72.283  91.501  32.969  1.00  0.00           C
ATOM   1359  HB  VAL A 576      72.448  92.025  33.934  1.00  0.00           H
ATOM   1360  CG1 VAL A 576      73.516  90.635  32.752  1.00  0.00           C
ATOM   1361 1HG1 VAL A 576      74.387  91.302  32.926  1.00  0.00           H
ATOM   1362 2HG1 VAL A 576      73.715  89.875  33.538  1.00  0.00           H
ATOM   1363 3HG1 VAL A 576      73.613  90.204  31.733  1.00  0.00           H
ATOM   1364  CG2 VAL A 576      72.077  92.564  31.911  1.00  0.00           C
ATOM   1365 1HG2 VAL A 576      71.308  93.322  32.173  1.00  0.00           H
ATOM   1366 2HG2 VAL A 576      73.040  93.072  31.690  1.00  0.00           H
ATOM   1367 3HG2 VAL A 576      71.635  92.099  31.004  1.00  0.00           H
ATOM   1368  C   VAL A 576      71.231  89.171  33.623  1.00  0.00           C
ATOM   1369  O   VAL A 576      71.372  88.146  32.969  1.00  0.00           O
ATOM   1370  N   LEU A 577      71.032  89.115  34.946  1.00  0.00           N
ATOM   1371  HN  LEU A 577      70.871  89.975  35.423  1.00  0.00           H
ATOM   1372  CA  LEU A 577      71.089  87.936  35.746  1.00  0.00           C
ATOM   1373  HA  LEU A 577      72.121  87.617  35.764  1.00  0.00           H
ATOM   1374  CB  LEU A 577      70.720  88.371  37.202  1.00  0.00           C
ATOM   1375  HB1 LEU A 577      71.378  89.216  37.496  1.00  0.00           H
ATOM   1376  HB2 LEU A 577      69.711  88.825  37.105  1.00  0.00           H
ATOM   1377  CG  LEU A 577      70.603  87.272  38.264  1.00  0.00           C
ATOM   1378  HG  LEU A 577      69.784  86.585  37.962  1.00  0.00           H
ATOM   1379  CD1 LEU A 577      71.998  86.650  38.457  1.00  0.00           C
ATOM   1380 1HD1 LEU A 577      71.817  85.853  39.209  1.00  0.00           H
ATOM   1381 2HD1 LEU A 577      72.375  86.187  37.520  1.00  0.00           H
ATOM   1382 3HD1 LEU A 577      72.790  87.365  38.768  1.00  0.00           H
ATOM   1383  CD2 LEU A 577      70.201  87.904  39.612  1.00  0.00           C
ATOM   1384 1HD2 LEU A 577      69.168  88.310  39.557  1.00  0.00           H
ATOM   1385 2HD2 LEU A 577      70.315  87.131  40.401  1.00  0.00           H
ATOM   1386 3HD2 LEU A 577      70.874  88.727  39.934  1.00  0.00           H
ATOM   1387  C   LEU A 577      70.287  86.751  35.273  1.00  0.00           C
ATOM   1388  O   LEU A 577      70.751  85.599  35.151  1.00  0.00           O
ATOM   1389  N   SER A 578      68.940  86.977  34.999  1.00  0.00           N
ATOM   1390  HN  SER A 578      68.425  87.762  35.335  1.00  0.00           H
ATOM   1391  CA  SER A 578      68.116  86.003  34.393  1.00  0.00           C
ATOM   1392  HA  SER A 578      68.309  85.039  34.840  1.00  0.00           H
ATOM   1393  CB  SER A 578      66.551  86.189  34.473  1.00  0.00           C
ATOM   1394  HB1 SER A 578      66.264  87.013  33.784  1.00  0.00           H
ATOM   1395  HB2 SER A 578      66.060  85.322  33.982  1.00  0.00           H
ATOM   1396  OG  SER A 578      66.073  86.282  35.882  1.00  0.00           O
ATOM   1397  HG1 SER A 578      66.094  85.384  36.220  1.00  0.00           H
ATOM   1398  C   SER A 578      68.486  85.744  32.938  1.00  0.00           C
ATOM   1399  O   SER A 578      68.388  84.568  32.536  1.00  0.00           O
ATOM   1400  N   ALA A 579      68.975  86.740  32.187  1.00  0.00           N
ATOM   1401  HN  ALA A 579      69.045  87.686  32.493  1.00  0.00           H
ATOM   1402  CA  ALA A 579      69.364  86.480  30.800  1.00  0.00           C
ATOM   1403  HA  ALA A 579      68.609  85.872  30.324  1.00  0.00           H
ATOM   1404  CB  ALA A 579      69.496  87.885  30.058  1.00  0.00           C
ATOM   1405  HB1 ALA A 579      69.690  87.943  28.966  1.00  0.00           H
ATOM   1406  HB2 ALA A 579      68.514  88.391  30.182  1.00  0.00           H
ATOM   1407  HB3 ALA A 579      70.201  88.604  30.527  1.00  0.00           H
ATOM   1408  C   ALA A 579      70.667  85.714  30.582  1.00  0.00           C
ATOM   1409  O   ALA A 579      70.867  84.951  29.644  1.00  0.00           O
ATOM   1410  N   LEU A 580      71.552  85.766  31.594  1.00  0.00           N
ATOM   1411  HN  LEU A 580      71.485  86.478  32.289  1.00  0.00           H
ATOM   1412  CA  LEU A 580      72.748  84.911  31.618  1.00  0.00           C
ATOM   1413  HA  LEU A 580      73.143  85.098  30.631  1.00  0.00           H
ATOM   1414  CB  LEU A 580      73.636  85.228  32.768  1.00  0.00           C
ATOM   1415  HB1 LEU A 580      73.063  85.149  33.716  1.00  0.00           H
ATOM   1416  HB2 LEU A 580      74.493  84.550  32.968  1.00  0.00           H
ATOM   1417  CG  LEU A 580      74.358  86.623  32.713  1.00  0.00           C
ATOM   1418  HG  LEU A 580      73.527  87.360  32.675  1.00  0.00           H
ATOM   1419  CD1 LEU A 580      75.254  86.857  33.916  1.00  0.00           C
ATOM   1420 1HD1 LEU A 580      74.673  86.810  34.861  1.00  0.00           H
ATOM   1421 2HD1 LEU A 580      75.941  86.002  34.093  1.00  0.00           H
ATOM   1422 3HD1 LEU A 580      75.803  87.821  33.843  1.00  0.00           H
ATOM   1423  CD2 LEU A 580      75.252  86.774  31.515  1.00  0.00           C
ATOM   1424 1HD2 LEU A 580      75.427  87.843  31.268  1.00  0.00           H
ATOM   1425 2HD2 LEU A 580      76.198  86.220  31.693  1.00  0.00           H
ATOM   1426 3HD2 LEU A 580      74.671  86.295  30.698  1.00  0.00           H
ATOM   1427  C   LEU A 580      72.509  83.418  31.589  1.00  0.00           C
ATOM   1428  O   LEU A 580      73.195  82.651  30.924  1.00  0.00           O
ATOM   1429  N   GLU A 581      71.491  83.003  32.359  1.00  0.00           N
ATOM   1430  HN  GLU A 581      70.937  83.568  32.965  1.00  0.00           H
ATOM   1431  CA  GLU A 581      71.177  81.624  32.548  1.00  0.00           C
ATOM   1432  HA  GLU A 581      71.984  81.003  32.908  1.00  0.00           H
ATOM   1433  CB  GLU A 581      70.076  81.523  33.649  1.00  0.00           C
ATOM   1434  HB1 GLU A 581      70.535  81.638  34.654  1.00  0.00           H
ATOM   1435  HB2 GLU A 581      69.372  82.380  33.578  1.00  0.00           H
ATOM   1436  CG  GLU A 581      69.167  80.266  33.656  1.00  0.00           C
ATOM   1437  HG1 GLU A 581      68.316  80.391  32.953  1.00  0.00           H
ATOM   1438  HG2 GLU A 581      69.747  79.372  33.343  1.00  0.00           H
ATOM   1439  CD  GLU A 581      68.569  79.949  35.025  1.00  0.00           C
ATOM   1440  OE1 GLU A 581      67.791  80.879  35.473  1.00  0.00           O
ATOM   1441  OE2 GLU A 581      68.824  78.903  35.615  1.00  0.00           O
ATOM   1442  C   GLU A 581      70.600  80.966  31.212  1.00  0.00           C
ATOM   1443  O   GLU A 581      70.756  79.823  30.890  1.00  0.00           O
ATOM   1444  N   LEU A 582      69.998  81.866  30.367  1.00  0.00           N
ATOM   1445  HN  LEU A 582      70.087  82.828  30.614  1.00  0.00           H
ATOM   1446  CA  LEU A 582      69.227  81.425  29.181  1.00  0.00           C
ATOM   1447  HA  LEU A 582      68.797  80.463  29.419  1.00  0.00           H
ATOM   1448  CB  LEU A 582      68.068  82.401  28.885  1.00  0.00           C
ATOM   1449  HB1 LEU A 582      68.464  83.422  29.075  1.00  0.00           H
ATOM   1450  HB2 LEU A 582      67.806  82.397  27.806  1.00  0.00           H
ATOM   1451  CG  LEU A 582      66.863  82.245  29.811  1.00  0.00           C
ATOM   1452  HG  LEU A 582      67.238  81.927  30.807  1.00  0.00           H
ATOM   1453  CD1 LEU A 582      66.113  83.530  30.088  1.00  0.00           C
ATOM   1454 1HD1 LEU A 582      66.718  84.179  30.757  1.00  0.00           H
ATOM   1455 2HD1 LEU A 582      66.120  83.998  29.080  1.00  0.00           H
ATOM   1456 3HD1 LEU A 582      65.119  83.368  30.556  1.00  0.00           H
ATOM   1457  CD2 LEU A 582      65.871  81.269  29.202  1.00  0.00           C
ATOM   1458 1HD2 LEU A 582      65.504  81.539  28.189  1.00  0.00           H
ATOM   1459 2HD2 LEU A 582      66.407  80.296  29.193  1.00  0.00           H
ATOM   1460 3HD2 LEU A 582      64.928  81.189  29.784  1.00  0.00           H
ATOM   1461  C   LEU A 582      70.034  81.232  27.879  1.00  0.00           C
ATOM   1462  O   LEU A 582      69.597  81.004  26.766  1.00  0.00           O
ATOM   1463  N   LEU A 583      71.311  81.385  28.017  1.00  0.00           N
ATOM   1464  HN  LEU A 583      71.584  81.753  28.903  1.00  0.00           H
ATOM   1465  CA  LEU A 583      72.362  81.026  27.022  1.00  0.00           C
ATOM   1466  HA  LEU A 583      71.810  80.925  26.100  1.00  0.00           H
ATOM   1467  CB  LEU A 583      73.450  82.125  27.006  1.00  0.00           C
ATOM   1468  HB1 LEU A 583      73.966  82.002  27.982  1.00  0.00           H
ATOM   1469  HB2 LEU A 583      74.204  81.959  26.208  1.00  0.00           H
ATOM   1470  CG  LEU A 583      72.987  83.591  26.957  1.00  0.00           C
ATOM   1471  HG  LEU A 583      72.089  83.611  27.611  1.00  0.00           H
ATOM   1472  CD1 LEU A 583      74.093  84.531  27.473  1.00  0.00           C
ATOM   1473 1HD1 LEU A 583      73.742  85.584  27.433  1.00  0.00           H
ATOM   1474 2HD1 LEU A 583      74.186  84.276  28.550  1.00  0.00           H
ATOM   1475 3HD1 LEU A 583      75.025  84.605  26.872  1.00  0.00           H
ATOM   1476  CD2 LEU A 583      72.512  84.104  25.559  1.00  0.00           C
ATOM   1477 1HD2 LEU A 583      73.312  84.306  24.815  1.00  0.00           H
ATOM   1478 2HD2 LEU A 583      71.837  83.353  25.095  1.00  0.00           H
ATOM   1479 3HD2 LEU A 583      72.101  85.120  25.742  1.00  0.00           H
ATOM   1480  C   LEU A 583      72.980  79.690  27.284  1.00  0.00           C
ATOM   1481  O   LEU A 583      73.957  79.427  26.547  1.00  0.00           O
ATOM   1482  N   ASP A 584      72.488  78.833  28.112  1.00  0.00           N
ATOM   1483  HN  ASP A 584      71.667  79.160  28.574  1.00  0.00           H
ATOM   1484  CA  ASP A 584      73.044  77.522  28.506  1.00  0.00           C
ATOM   1485  HA  ASP A 584      74.124  77.516  28.529  1.00  0.00           H
ATOM   1486  CB  ASP A 584      72.557  77.314  29.993  1.00  0.00           C
ATOM   1487  HB1 ASP A 584      72.978  78.167  30.566  1.00  0.00           H
ATOM   1488  HB2 ASP A 584      71.448  77.257  29.969  1.00  0.00           H
ATOM   1489  CG  ASP A 584      73.076  76.091  30.720  1.00  0.00           C
ATOM   1490  OD1 ASP A 584      73.944  75.415  30.115  1.00  0.00           O
ATOM   1491  OD2 ASP A 584      72.672  75.806  31.863  1.00  0.00           O
ATOM   1492  C   ASP A 584      72.388  76.465  27.548  1.00  0.00           C
ATOM   1493  O   ASP A 584      71.387  76.652  26.859  1.00  0.00           O
ATOM   1494  N   PHE A 585      72.911  75.250  27.541  1.00  0.00           N
ATOM   1495  HN  PHE A 585      73.586  74.931  28.202  1.00  0.00           H
ATOM   1496  CA  PHE A 585      72.619  74.342  26.468  1.00  0.00           C
ATOM   1497  HA  PHE A 585      72.513  74.947  25.580  1.00  0.00           H
ATOM   1498  CB  PHE A 585      73.741  73.307  26.191  1.00  0.00           C
ATOM   1499  HB1 PHE A 585      73.574  72.768  25.235  1.00  0.00           H
ATOM   1500  HB2 PHE A 585      74.721  73.808  26.041  1.00  0.00           H
ATOM   1501  CG  PHE A 585      73.917  72.211  27.227  1.00  0.00           C
ATOM   1502  CD1 PHE A 585      73.380  70.948  27.019  1.00  0.00           C
ATOM   1503  HD1 PHE A 585      72.828  70.716  26.120  1.00  0.00           H
ATOM   1504  CE1 PHE A 585      73.630  69.910  27.834  1.00  0.00           C
ATOM   1505  HE1 PHE A 585      73.358  68.889  27.610  1.00  0.00           H
ATOM   1506  CZ  PHE A 585      74.419  70.109  29.035  1.00  0.00           C
ATOM   1507  HZ  PHE A 585      74.515  69.277  29.717  1.00  0.00           H
ATOM   1508  CD2 PHE A 585      74.591  72.451  28.399  1.00  0.00           C
ATOM   1509  HD2 PHE A 585      75.097  73.405  28.425  1.00  0.00           H
ATOM   1510  CE2 PHE A 585      74.802  71.398  29.326  1.00  0.00           C
ATOM   1511  HE2 PHE A 585      75.420  71.566  30.195  1.00  0.00           H
ATOM   1512  C   PHE A 585      71.285  73.627  26.634  1.00  0.00           C
ATOM   1513  O   PHE A 585      70.700  73.060  25.690  1.00  0.00           O
ATOM   1514  N   SER A 586      70.746  73.762  27.856  1.00  0.00           N
ATOM   1515  HN  SER A 586      71.502  74.056  28.435  1.00  0.00           H
ATOM   1516  CA  SER A 586      69.305  73.599  28.126  1.00  0.00           C
ATOM   1517  HA  SER A 586      69.080  72.558  27.948  1.00  0.00           H
ATOM   1518  CB  SER A 586      69.031  73.921  29.661  1.00  0.00           C
ATOM   1519  HB1 SER A 586      69.463  74.921  29.881  1.00  0.00           H
ATOM   1520  HB2 SER A 586      67.943  73.900  29.883  1.00  0.00           H
ATOM   1521  OG  SER A 586      69.682  72.926  30.402  1.00  0.00           O
ATOM   1522  HG1 SER A 586      69.947  73.384  31.204  1.00  0.00           H
ATOM   1523  C   SER A 586      68.320  74.479  27.390  1.00  0.00           C
ATOM   1524  O   SER A 586      67.049  74.270  27.403  1.00  0.00           O
ATOM   1525  N   PHE A 587      68.801  75.527  26.676  1.00  0.00           N
ATOM   1526  HN  PHE A 587      69.767  75.773  26.668  1.00  0.00           H
ATOM   1527  CA  PHE A 587      68.012  76.473  26.019  1.00  0.00           C
ATOM   1528  HA  PHE A 587      66.996  76.110  25.981  1.00  0.00           H
ATOM   1529  CB  PHE A 587      68.051  77.897  26.813  1.00  0.00           C
ATOM   1530  HB1 PHE A 587      69.124  78.180  26.866  1.00  0.00           H
ATOM   1531  HB2 PHE A 587      67.462  78.647  26.244  1.00  0.00           H
ATOM   1532  CG  PHE A 587      67.443  77.656  28.188  1.00  0.00           C
ATOM   1533  CD1 PHE A 587      66.095  77.322  28.474  1.00  0.00           C
ATOM   1534  HD1 PHE A 587      65.379  77.487  27.682  1.00  0.00           H
ATOM   1535  CE1 PHE A 587      65.690  77.005  29.747  1.00  0.00           C
ATOM   1536  HE1 PHE A 587      64.658  76.759  29.953  1.00  0.00           H
ATOM   1537  CZ  PHE A 587      66.590  77.105  30.805  1.00  0.00           C
ATOM   1538  HZ  PHE A 587      66.249  76.973  31.821  1.00  0.00           H
ATOM   1539  CD2 PHE A 587      68.408  77.643  29.228  1.00  0.00           C
ATOM   1540  HD2 PHE A 587      69.445  77.867  29.028  1.00  0.00           H
ATOM   1541  CE2 PHE A 587      67.919  77.445  30.594  1.00  0.00           C
ATOM   1542  HE2 PHE A 587      68.729  77.363  31.303  1.00  0.00           H
ATOM   1543  C   PHE A 587      68.500  76.554  24.525  1.00  0.00           C
ATOM   1544  O   PHE A 587      69.077  77.605  24.232  1.00  0.00           O
ATOM   1545  N   PRO A 588      68.260  75.654  23.656  1.00  0.00           N
ATOM   1546  CD  PRO A 588      67.839  74.267  23.924  1.00  0.00           C
ATOM   1547  HD1 PRO A 588      66.849  74.301  24.428  1.00  0.00           H
ATOM   1548  HD2 PRO A 588      68.672  73.755  24.452  1.00  0.00           H
ATOM   1549  CA  PRO A 588      68.827  75.713  22.290  1.00  0.00           C
ATOM   1550  HA  PRO A 588      69.842  76.081  22.319  1.00  0.00           H
ATOM   1551  CB  PRO A 588      68.787  74.296  21.698  1.00  0.00           C
ATOM   1552  HB1 PRO A 588      68.503  74.349  20.626  1.00  0.00           H
ATOM   1553  HB2 PRO A 588      69.737  73.721  21.734  1.00  0.00           H
ATOM   1554  CG  PRO A 588      67.841  73.553  22.578  1.00  0.00           C
ATOM   1555  HG1 PRO A 588      66.822  73.586  22.136  1.00  0.00           H
ATOM   1556  HG2 PRO A 588      67.953  72.450  22.641  1.00  0.00           H
ATOM   1557  C   PRO A 588      68.055  76.651  21.320  1.00  0.00           C
ATOM   1558  O   PRO A 588      68.614  77.046  20.315  1.00  0.00           O
ATOM   1559  N   ASP A 589      66.795  77.097  21.571  1.00  0.00           N
ATOM   1560  HN  ASP A 589      66.506  77.281  22.507  1.00  0.00           H
ATOM   1561  CA  ASP A 589      65.943  77.507  20.407  1.00  0.00           C
ATOM   1562  HA  ASP A 589      66.063  76.770  19.627  1.00  0.00           H
ATOM   1563  CB  ASP A 589      64.543  77.385  20.997  1.00  0.00           C
ATOM   1564  HB1 ASP A 589      64.312  76.418  21.493  1.00  0.00           H
ATOM   1565  HB2 ASP A 589      64.423  77.984  21.925  1.00  0.00           H
ATOM   1566  CG  ASP A 589      63.558  77.820  19.967  1.00  0.00           C
ATOM   1567  OD1 ASP A 589      63.293  77.030  19.015  1.00  0.00           O
ATOM   1568  OD2 ASP A 589      63.184  79.033  19.992  1.00  0.00           O
ATOM   1569  C   ASP A 589      66.329  78.904  19.825  1.00  0.00           C
ATOM   1570  O   ASP A 589      66.749  79.722  20.600  1.00  0.00           O
ATOM   1571  N   CYS A 590      66.303  79.116  18.476  1.00  0.00           N
ATOM   1572  HN  CYS A 590      65.947  78.371  17.917  1.00  0.00           H
ATOM   1573  CA  CYS A 590      66.758  80.378  17.823  1.00  0.00           C
ATOM   1574  HA  CYS A 590      67.805  80.436  18.081  1.00  0.00           H
ATOM   1575  CB  CYS A 590      66.600  80.298  16.314  1.00  0.00           C
ATOM   1576  HB1 CYS A 590      66.814  81.283  15.846  1.00  0.00           H
ATOM   1577  HB2 CYS A 590      67.476  79.708  15.968  1.00  0.00           H
ATOM   1578  SG  CYS A 590      65.047  79.638  15.825  1.00  0.00           S
ATOM   1579  HG1 CYS A 590      64.765  80.758  15.175  1.00  0.00           H
ATOM   1580  C   CYS A 590      66.023  81.621  18.382  1.00  0.00           C
ATOM   1581  O   CYS A 590      66.658  82.661  18.532  1.00  0.00           O
ATOM   1582  N   HIS A 591      64.688  81.607  18.683  1.00  0.00           N
ATOM   1583  HN  HIS A 591      64.202  80.752  18.515  1.00  0.00           H
ATOM   1584  CA  HIS A 591      63.839  82.686  19.181  1.00  0.00           C
ATOM   1585  HA  HIS A 591      63.892  83.553  18.538  1.00  0.00           H
ATOM   1586  CB  HIS A 591      62.322  82.411  19.331  1.00  0.00           C
ATOM   1587  HB1 HIS A 591      62.185  81.444  19.862  1.00  0.00           H
ATOM   1588  HB2 HIS A 591      61.811  83.195  19.930  1.00  0.00           H
ATOM   1589  ND1 HIS A 591      62.243  81.556  16.888  1.00  0.00           N
ATOM   1590  CG  HIS A 591      61.626  82.118  18.023  1.00  0.00           C
ATOM   1591  CE1 HIS A 591      61.355  81.704  15.885  1.00  0.00           C
ATOM   1592  HE1 HIS A 591      61.585  81.140  14.982  1.00  0.00           H
ATOM   1593  NE2 HIS A 591      60.200  82.237  16.305  1.00  0.00           N
ATOM   1594  HE2 HIS A 591      59.356  82.137  15.779  1.00  0.00           H
ATOM   1595  CD2 HIS A 591      60.363  82.551  17.644  1.00  0.00           C
ATOM   1596  HD2 HIS A 591      59.562  83.020  18.202  1.00  0.00           H
ATOM   1597  C   HIS A 591      64.349  83.021  20.617  1.00  0.00           C
ATOM   1598  O   HIS A 591      64.614  84.161  21.013  1.00  0.00           O
ATOM   1599  N   VAL A 592      64.571  81.918  21.415  1.00  0.00           N
ATOM   1600  HN  VAL A 592      64.278  81.031  21.067  1.00  0.00           H
ATOM   1601  CA  VAL A 592      65.193  81.913  22.753  1.00  0.00           C
ATOM   1602  HA  VAL A 592      64.544  82.575  23.307  1.00  0.00           H
ATOM   1603  CB  VAL A 592      65.206  80.492  23.360  1.00  0.00           C
ATOM   1604  HB  VAL A 592      65.604  79.683  22.711  1.00  0.00           H
ATOM   1605  CG1 VAL A 592      66.002  80.435  24.616  1.00  0.00           C
ATOM   1606 1HG1 VAL A 592      67.096  80.623  24.578  1.00  0.00           H
ATOM   1607 2HG1 VAL A 592      65.740  81.292  25.272  1.00  0.00           H
ATOM   1608 3HG1 VAL A 592      65.742  79.538  25.219  1.00  0.00           H
ATOM   1609  CG2 VAL A 592      63.763  80.003  23.710  1.00  0.00           C
ATOM   1610 1HG2 VAL A 592      63.916  78.975  24.101  1.00  0.00           H
ATOM   1611 2HG2 VAL A 592      63.325  80.527  24.587  1.00  0.00           H
ATOM   1612 3HG2 VAL A 592      63.102  79.816  22.837  1.00  0.00           H
ATOM   1613  C   VAL A 592      66.551  82.605  22.753  1.00  0.00           C
ATOM   1614  O   VAL A 592      66.709  83.528  23.593  1.00  0.00           O
ATOM   1615  N   GLY A 593      67.459  82.305  21.852  1.00  0.00           N
ATOM   1616  HN  GLY A 593      67.093  81.655  21.191  1.00  0.00           H
ATOM   1617  CA  GLY A 593      68.682  83.196  21.745  1.00  0.00           C
ATOM   1618  HA1 GLY A 593      69.244  82.988  22.644  1.00  0.00           H
ATOM   1619  HA2 GLY A 593      69.283  82.814  20.934  1.00  0.00           H
ATOM   1620  C   GLY A 593      68.503  84.733  21.474  1.00  0.00           C
ATOM   1621  O   GLY A 593      69.241  85.558  21.979  1.00  0.00           O
ATOM   1622  N   SER A 594      67.521  85.030  20.621  1.00  0.00           N
ATOM   1623  HN  SER A 594      66.958  84.335  20.180  1.00  0.00           H
ATOM   1624  CA  SER A 594      67.182  86.387  20.328  1.00  0.00           C
ATOM   1625  HA  SER A 594      68.125  86.778  19.976  1.00  0.00           H
ATOM   1626  CB  SER A 594      66.055  86.609  19.295  1.00  0.00           C
ATOM   1627  HB1 SER A 594      66.266  85.914  18.454  1.00  0.00           H
ATOM   1628  HB2 SER A 594      65.015  86.372  19.607  1.00  0.00           H
ATOM   1629  OG  SER A 594      65.896  87.961  18.870  1.00  0.00           O
ATOM   1630  HG1 SER A 594      66.483  88.106  18.124  1.00  0.00           H
ATOM   1631  C   SER A 594      66.810  87.231  21.555  1.00  0.00           C
ATOM   1632  O   SER A 594      67.263  88.339  21.864  1.00  0.00           O
ATOM   1633  N   PHE A 595      65.866  86.672  22.328  1.00  0.00           N
ATOM   1634  HN  PHE A 595      65.536  85.784  22.017  1.00  0.00           H
ATOM   1635  CA  PHE A 595      65.351  87.210  23.531  1.00  0.00           C
ATOM   1636  HA  PHE A 595      65.061  88.215  23.262  1.00  0.00           H
ATOM   1637  CB  PHE A 595      64.149  86.255  24.062  1.00  0.00           C
ATOM   1638  HB1 PHE A 595      63.527  86.026  23.171  1.00  0.00           H
ATOM   1639  HB2 PHE A 595      64.634  85.326  24.431  1.00  0.00           H
ATOM   1640  CG  PHE A 595      63.474  86.846  25.243  1.00  0.00           C
ATOM   1641  CD1 PHE A 595      63.622  86.268  26.487  1.00  0.00           C
ATOM   1642  HD1 PHE A 595      64.285  85.418  26.550  1.00  0.00           H
ATOM   1643  CE1 PHE A 595      62.969  86.803  27.577  1.00  0.00           C
ATOM   1644  HE1 PHE A 595      63.021  86.233  28.493  1.00  0.00           H
ATOM   1645  CZ  PHE A 595      61.981  87.785  27.452  1.00  0.00           C
ATOM   1646  HZ  PHE A 595      61.348  88.120  28.261  1.00  0.00           H
ATOM   1647  CD2 PHE A 595      62.369  87.727  25.032  1.00  0.00           C
ATOM   1648  HD2 PHE A 595      62.137  88.021  24.019  1.00  0.00           H
ATOM   1649  CE2 PHE A 595      61.626  88.164  26.151  1.00  0.00           C
ATOM   1650  HE2 PHE A 595      60.800  88.859  26.105  1.00  0.00           H
ATOM   1651  C   PHE A 595      66.283  87.416  24.623  1.00  0.00           C
ATOM   1652  O   PHE A 595      66.360  88.490  25.188  1.00  0.00           O
ATOM   1653  N   ALA A 596      67.137  86.429  24.940  1.00  0.00           N
ATOM   1654  HN  ALA A 596      66.966  85.526  24.555  1.00  0.00           H
ATOM   1655  CA  ALA A 596      68.246  86.572  25.791  1.00  0.00           C
ATOM   1656  HA  ALA A 596      67.971  86.923  26.775  1.00  0.00           H
ATOM   1657  CB  ALA A 596      69.098  85.272  26.096  1.00  0.00           C
ATOM   1658  HB1 ALA A 596      69.959  85.594  26.719  1.00  0.00           H
ATOM   1659  HB2 ALA A 596      68.504  84.626  26.777  1.00  0.00           H
ATOM   1660  HB3 ALA A 596      69.486  84.780  25.178  1.00  0.00           H
ATOM   1661  C   ALA A 596      69.184  87.652  25.406  1.00  0.00           C
ATOM   1662  O   ALA A 596      69.447  88.528  26.147  1.00  0.00           O
ATOM   1663  N   ILE A 597      69.686  87.668  24.150  1.00  0.00           N
ATOM   1664  HN  ILE A 597      69.546  86.916  23.511  1.00  0.00           H
ATOM   1665  CA  ILE A 597      70.610  88.726  23.690  1.00  0.00           C
ATOM   1666  HA  ILE A 597      71.421  88.787  24.400  1.00  0.00           H
ATOM   1667  CB  ILE A 597      71.178  88.397  22.323  1.00  0.00           C
ATOM   1668  HB  ILE A 597      70.330  88.092  21.673  1.00  0.00           H
ATOM   1669  CG2 ILE A 597      71.825  89.652  21.661  1.00  0.00           C
ATOM   1670 1HG2 ILE A 597      71.067  90.406  21.360  1.00  0.00           H
ATOM   1671 2HG2 ILE A 597      72.654  90.079  22.264  1.00  0.00           H
ATOM   1672 3HG2 ILE A 597      72.387  89.300  20.769  1.00  0.00           H
ATOM   1673  CG1 ILE A 597      72.152  87.190  22.317  1.00  0.00           C
ATOM   1674 1HG1 ILE A 597      71.610  86.393  22.869  1.00  0.00           H
ATOM   1675 2HG1 ILE A 597      72.172  86.710  21.315  1.00  0.00           H
ATOM   1676  CD  ILE A 597      73.575  87.424  22.791  1.00  0.00           C
ATOM   1677  HD1 ILE A 597      73.596  87.842  23.821  1.00  0.00           H
ATOM   1678  HD2 ILE A 597      74.171  86.492  22.892  1.00  0.00           H
ATOM   1679  HD3 ILE A 597      74.115  88.071  22.068  1.00  0.00           H
ATOM   1680  C   ILE A 597      70.008  90.176  23.776  1.00  0.00           C
ATOM   1681  O   ILE A 597      70.705  91.124  24.167  1.00  0.00           O
ATOM   1682  N   LYS A 598      68.745  90.269  23.443  1.00  0.00           N
ATOM   1683  HN  LYS A 598      68.228  89.425  23.320  1.00  0.00           H
ATOM   1684  CA  LYS A 598      67.916  91.431  23.589  1.00  0.00           C
ATOM   1685  HA  LYS A 598      68.306  92.106  22.842  1.00  0.00           H
ATOM   1686  CB  LYS A 598      66.449  91.135  23.141  1.00  0.00           C
ATOM   1687  HB1 LYS A 598      66.321  90.790  22.092  1.00  0.00           H
ATOM   1688  HB2 LYS A 598      66.163  90.358  23.882  1.00  0.00           H
ATOM   1689  CG  LYS A 598      65.451  92.315  23.389  1.00  0.00           C
ATOM   1690  HG1 LYS A 598      65.256  92.650  24.430  1.00  0.00           H
ATOM   1691  HG2 LYS A 598      65.993  93.203  22.999  1.00  0.00           H
ATOM   1692  CD  LYS A 598      64.075  92.011  22.624  1.00  0.00           C
ATOM   1693  HD1 LYS A 598      63.468  92.919  22.423  1.00  0.00           H
ATOM   1694  HD2 LYS A 598      64.364  91.543  21.658  1.00  0.00           H
ATOM   1695  CE  LYS A 598      63.182  91.048  23.426  1.00  0.00           C
ATOM   1696  HE1 LYS A 598      63.403  89.975  23.243  1.00  0.00           H
ATOM   1697  HE2 LYS A 598      63.219  91.336  24.498  1.00  0.00           H
ATOM   1698  NZ  LYS A 598      61.745  91.199  22.978  1.00  0.00           N
ATOM   1699  HZ1 LYS A 598      61.577  91.218  21.952  1.00  0.00           H
ATOM   1700  HZ2 LYS A 598      61.195  90.419  23.393  1.00  0.00           H
ATOM   1701  HZ3 LYS A 598      61.245  92.067  23.256  1.00  0.00           H
ATOM   1702  C   LYS A 598      67.961  92.155  24.959  1.00  0.00           C
ATOM   1703  O   LYS A 598      68.059  93.386  25.043  1.00  0.00           O
ATOM   1704  N   SER A 599      67.932  91.391  26.071  1.00  0.00           N
ATOM   1705  HN  SER A 599      67.693  90.446  25.862  1.00  0.00           H
ATOM   1706  CA  SER A 599      68.095  91.864  27.417  1.00  0.00           C
ATOM   1707  HA  SER A 599      67.427  92.712  27.454  1.00  0.00           H
ATOM   1708  CB  SER A 599      67.694  90.745  28.498  1.00  0.00           C
ATOM   1709  HB1 SER A 599      68.149  89.768  28.228  1.00  0.00           H
ATOM   1710  HB2 SER A 599      68.136  91.034  29.476  1.00  0.00           H
ATOM   1711  OG  SER A 599      66.308  90.658  28.707  1.00  0.00           O
ATOM   1712  HG1 SER A 599      65.917  90.472  27.851  1.00  0.00           H
ATOM   1713  C   SER A 599      69.535  92.157  27.784  1.00  0.00           C
ATOM   1714  O   SER A 599      69.759  92.820  28.783  1.00  0.00           O
ATOM   1715  N   LEU A 600      70.525  91.737  27.042  1.00  0.00           N
ATOM   1716  HN  LEU A 600      70.282  91.250  26.206  1.00  0.00           H
ATOM   1717  CA  LEU A 600      71.953  91.937  27.338  1.00  0.00           C
ATOM   1718  HA  LEU A 600      72.098  92.072  28.400  1.00  0.00           H
ATOM   1719  CB  LEU A 600      72.656  90.598  26.925  1.00  0.00           C
ATOM   1720  HB1 LEU A 600      72.517  90.357  25.849  1.00  0.00           H
ATOM   1721  HB2 LEU A 600      73.765  90.601  26.995  1.00  0.00           H
ATOM   1722  CG  LEU A 600      72.231  89.349  27.798  1.00  0.00           C
ATOM   1723  HG  LEU A 600      71.126  89.345  27.909  1.00  0.00           H
ATOM   1724  CD1 LEU A 600      72.733  88.098  27.071  1.00  0.00           C
ATOM   1725 1HD1 LEU A 600      72.379  87.158  27.545  1.00  0.00           H
ATOM   1726 2HD1 LEU A 600      72.268  88.154  26.064  1.00  0.00           H
ATOM   1727 3HD1 LEU A 600      73.842  88.134  27.020  1.00  0.00           H
ATOM   1728  CD2 LEU A 600      73.000  89.459  29.192  1.00  0.00           C
ATOM   1729 1HD2 LEU A 600      72.600  88.841  30.024  1.00  0.00           H
ATOM   1730 2HD2 LEU A 600      74.104  89.396  29.090  1.00  0.00           H
ATOM   1731 3HD2 LEU A 600      72.784  90.505  29.498  1.00  0.00           H
ATOM   1732  C   LEU A 600      72.493  93.123  26.510  1.00  0.00           C
ATOM   1733  O   LEU A 600      73.592  93.532  26.710  1.00  0.00           O
ATOM   1734  N   ARG A 601      71.654  93.827  25.710  1.00  0.00           N
ATOM   1735  HN  ARG A 601      70.773  93.451  25.435  1.00  0.00           H
ATOM   1736  CA  ARG A 601      71.828  95.111  25.103  1.00  0.00           C
ATOM   1737  HA  ARG A 601      72.807  95.061  24.651  1.00  0.00           H
ATOM   1738  CB  ARG A 601      70.737  95.486  24.044  1.00  0.00           C
ATOM   1739  HB1 ARG A 601      69.775  95.660  24.572  1.00  0.00           H
ATOM   1740  HB2 ARG A 601      71.030  96.464  23.607  1.00  0.00           H
ATOM   1741  CG  ARG A 601      70.656  94.474  22.941  1.00  0.00           C
ATOM   1742  HG1 ARG A 601      71.664  94.450  22.475  1.00  0.00           H
ATOM   1743  HG2 ARG A 601      70.604  93.463  23.399  1.00  0.00           H
ATOM   1744  CD  ARG A 601      69.624  94.761  21.776  1.00  0.00           C
ATOM   1745  HD1 ARG A 601      68.644  95.087  22.184  1.00  0.00           H
ATOM   1746  HD2 ARG A 601      69.960  95.689  21.265  1.00  0.00           H
ATOM   1747  NE  ARG A 601      69.414  93.607  20.841  1.00  0.00           N
ATOM   1748  HE  ARG A 601      68.512  93.224  20.641  1.00  0.00           H
ATOM   1749  CZ  ARG A 601      70.376  92.910  20.150  1.00  0.00           C
ATOM   1750  NH1 ARG A 601      71.580  93.386  19.930  1.00  0.00           N
ATOM   1751 1HH1 ARG A 601      71.869  94.318  20.148  1.00  0.00           H
ATOM   1752 2HH1 ARG A 601      72.179  92.954  19.256  1.00  0.00           H
ATOM   1753  NH2 ARG A 601      69.935  91.842  19.551  1.00  0.00           N
ATOM   1754 1HH2 ARG A 601      69.034  91.523  19.846  1.00  0.00           H
ATOM   1755 2HH2 ARG A 601      70.578  91.239  19.079  1.00  0.00           H
ATOM   1756  C   ARG A 601      72.053  96.242  26.071  1.00  0.00           C
ATOM   1757  O   ARG A 601      72.929  97.088  25.814  1.00  0.00           O
ATOM   1758  N   LYS A 602      71.407  96.066  27.313  1.00  0.00           N
ATOM   1759  HN  LYS A 602      70.647  95.434  27.438  1.00  0.00           H
ATOM   1760  CA  LYS A 602      71.518  96.835  28.493  1.00  0.00           C
ATOM   1761  HA  LYS A 602      71.016  97.766  28.273  1.00  0.00           H
ATOM   1762  CB  LYS A 602      70.724  96.211  29.625  1.00  0.00           C
ATOM   1763  HB1 LYS A 602      70.694  95.101  29.579  1.00  0.00           H
ATOM   1764  HB2 LYS A 602      71.037  96.527  30.643  1.00  0.00           H
ATOM   1765  CG  LYS A 602      69.172  96.590  29.646  1.00  0.00           C
ATOM   1766  HG1 LYS A 602      69.195  97.694  29.518  1.00  0.00           H
ATOM   1767  HG2 LYS A 602      68.505  96.207  28.844  1.00  0.00           H
ATOM   1768  CD  LYS A 602      68.585  96.178  31.093  1.00  0.00           C
ATOM   1769  HD1 LYS A 602      69.188  96.769  31.814  1.00  0.00           H
ATOM   1770  HD2 LYS A 602      67.608  96.698  31.199  1.00  0.00           H
ATOM   1771  CE  LYS A 602      68.518  94.688  31.371  1.00  0.00           C
ATOM   1772  HE1 LYS A 602      69.440  94.149  31.065  1.00  0.00           H
ATOM   1773  HE2 LYS A 602      68.361  94.397  32.432  1.00  0.00           H
ATOM   1774  NZ  LYS A 602      67.405  94.062  30.615  1.00  0.00           N
ATOM   1775  HZ1 LYS A 602      66.587  94.210  31.241  1.00  0.00           H
ATOM   1776  HZ2 LYS A 602      67.171  94.442  29.676  1.00  0.00           H
ATOM   1777  HZ3 LYS A 602      67.365  93.027  30.518  1.00  0.00           H
ATOM   1778  C   LYS A 602      72.955  97.051  29.063  1.00  0.00           C
ATOM   1779  O   LYS A 602      73.292  98.140  29.556  1.00  0.00           O
ATOM   1780  N   LEU A 603      73.745  95.923  29.131  1.00  0.00           N
ATOM   1781  HN  LEU A 603      73.475  95.032  28.774  1.00  0.00           H
ATOM   1782  CA  LEU A 603      75.143  95.819  29.453  1.00  0.00           C
ATOM   1783  HA  LEU A 603      75.180  95.791  30.532  1.00  0.00           H
ATOM   1784  CB  LEU A 603      75.791  94.558  28.837  1.00  0.00           C
ATOM   1785  HB1 LEU A 603      75.451  94.427  27.787  1.00  0.00           H
ATOM   1786  HB2 LEU A 603      76.901  94.609  28.829  1.00  0.00           H
ATOM   1787  CG  LEU A 603      75.536  93.225  29.586  1.00  0.00           C
ATOM   1788  HG  LEU A 603      74.445  93.025  29.520  1.00  0.00           H
ATOM   1789  CD1 LEU A 603      76.095  92.049  28.789  1.00  0.00           C
ATOM   1790 1HD1 LEU A 603      75.973  91.086  29.329  1.00  0.00           H
ATOM   1791 2HD1 LEU A 603      75.648  91.972  27.774  1.00  0.00           H
ATOM   1792 3HD1 LEU A 603      77.187  92.207  28.659  1.00  0.00           H
ATOM   1793  CD2 LEU A 603      75.907  93.244  30.999  1.00  0.00           C
ATOM   1794 1HD2 LEU A 603      75.127  93.842  31.517  1.00  0.00           H
ATOM   1795 2HD2 LEU A 603      75.937  92.250  31.496  1.00  0.00           H
ATOM   1796 3HD2 LEU A 603      76.914  93.666  31.200  1.00  0.00           H
ATOM   1797  C   LEU A 603      76.038  97.002  29.188  1.00  0.00           C
ATOM   1798  O   LEU A 603      76.124  97.466  28.020  1.00  0.00           O
ATOM   1799  N   THR A 604      76.664  97.558  30.270  1.00  0.00           N
ATOM   1800  HN  THR A 604      76.446  97.287  31.204  1.00  0.00           H
ATOM   1801  CA  THR A 604      77.738  98.578  30.178  1.00  0.00           C
ATOM   1802  HA  THR A 604      77.421  99.244  29.389  1.00  0.00           H
ATOM   1803  CB  THR A 604      78.021  99.414  31.474  1.00  0.00           C
ATOM   1804  HB  THR A 604      78.846 100.131  31.275  1.00  0.00           H
ATOM   1805  OG1 THR A 604      78.345  98.530  32.578  1.00  0.00           O
ATOM   1806  HG1 THR A 604      77.533  98.055  32.769  1.00  0.00           H
ATOM   1807  CG2 THR A 604      76.841 100.321  31.753  1.00  0.00           C
ATOM   1808 1HG2 THR A 604      75.906  99.793  32.040  1.00  0.00           H
ATOM   1809 2HG2 THR A 604      77.071 100.964  32.629  1.00  0.00           H
ATOM   1810 3HG2 THR A 604      76.504 101.014  30.952  1.00  0.00           H
ATOM   1811  C   THR A 604      79.015  97.825  29.773  1.00  0.00           C
ATOM   1812  O   THR A 604      79.222  96.685  30.023  1.00  0.00           O
ATOM   1813  N   ASP A 605      79.922  98.517  29.143  1.00  0.00           N
ATOM   1814  HN  ASP A 605      79.762  99.481  28.945  1.00  0.00           H
ATOM   1815  CA  ASP A 605      81.221  97.973  28.626  1.00  0.00           C
ATOM   1816  HA  ASP A 605      81.035  97.191  27.905  1.00  0.00           H
ATOM   1817  CB  ASP A 605      81.987  99.111  27.913  1.00  0.00           C
ATOM   1818  HB1 ASP A 605      81.973 100.063  28.486  1.00  0.00           H
ATOM   1819  HB2 ASP A 605      83.065  98.873  27.788  1.00  0.00           H
ATOM   1820  CG  ASP A 605      81.476  99.233  26.525  1.00  0.00           C
ATOM   1821  OD1 ASP A 605      80.352  98.746  26.136  1.00  0.00           O
ATOM   1822  OD2 ASP A 605      82.142  99.915  25.723  1.00  0.00           O
ATOM   1823  C   ASP A 605      82.130  97.311  29.691  1.00  0.00           C
ATOM   1824  O   ASP A 605      82.706  96.286  29.371  1.00  0.00           O
ATOM   1825  N   ASP A 606      82.146  97.910  30.885  1.00  0.00           N
ATOM   1826  HN  ASP A 606      81.740  98.819  30.934  1.00  0.00           H
ATOM   1827  CA  ASP A 606      82.696  97.396  32.076  1.00  0.00           C
ATOM   1828  HA  ASP A 606      83.700  97.046  31.891  1.00  0.00           H
ATOM   1829  CB  ASP A 606      82.688  98.590  33.011  1.00  0.00           C
ATOM   1830  HB1 ASP A 606      81.606  98.825  33.110  1.00  0.00           H
ATOM   1831  HB2 ASP A 606      83.095  98.370  34.021  1.00  0.00           H
ATOM   1832  CG  ASP A 606      83.539  99.780  32.462  1.00  0.00           C
ATOM   1833  OD1 ASP A 606      84.690  99.469  32.061  1.00  0.00           O
ATOM   1834  OD2 ASP A 606      83.164 100.953  32.620  1.00  0.00           O
ATOM   1835  C   ASP A 606      81.948  96.100  32.505  1.00  0.00           C
ATOM   1836  O   ASP A 606      82.629  95.176  32.759  1.00  0.00           O
ATOM   1837  N   GLU A 607      80.618  96.012  32.456  1.00  0.00           N
ATOM   1838  HN  GLU A 607      80.045  96.689  31.999  1.00  0.00           H
ATOM   1839  CA  GLU A 607      79.941  94.764  32.857  1.00  0.00           C
ATOM   1840  HA  GLU A 607      80.514  94.277  33.633  1.00  0.00           H
ATOM   1841  CB  GLU A 607      78.562  95.103  33.458  1.00  0.00           C
ATOM   1842  HB1 GLU A 607      78.691  95.810  34.305  1.00  0.00           H
ATOM   1843  HB2 GLU A 607      77.870  95.547  32.711  1.00  0.00           H
ATOM   1844  CG  GLU A 607      77.846  93.874  34.027  1.00  0.00           C
ATOM   1845  HG1 GLU A 607      77.700  93.264  33.110  1.00  0.00           H
ATOM   1846  HG2 GLU A 607      78.500  93.264  34.687  1.00  0.00           H
ATOM   1847  CD  GLU A 607      76.577  94.151  34.811  1.00  0.00           C
ATOM   1848  OE1 GLU A 607      75.936  95.205  34.596  1.00  0.00           O
ATOM   1849  OE2 GLU A 607      76.210  93.422  35.777  1.00  0.00           O
ATOM   1850  C   GLU A 607      79.957  93.705  31.773  1.00  0.00           C
ATOM   1851  O   GLU A 607      79.883  92.518  32.101  1.00  0.00           O
ATOM   1852  N   LEU A 608      80.023  94.041  30.520  1.00  0.00           N
ATOM   1853  HN  LEU A 608      79.985  95.022  30.348  1.00  0.00           H
ATOM   1854  CA  LEU A 608      80.244  93.099  29.416  1.00  0.00           C
ATOM   1855  HA  LEU A 608      79.441  92.384  29.517  1.00  0.00           H
ATOM   1856  CB  LEU A 608      79.866  93.824  28.078  1.00  0.00           C
ATOM   1857  HB1 LEU A 608      78.763  93.920  28.167  1.00  0.00           H
ATOM   1858  HB2 LEU A 608      80.211  94.858  28.293  1.00  0.00           H
ATOM   1859  CG  LEU A 608      80.214  93.243  26.763  1.00  0.00           C
ATOM   1860  HG  LEU A 608      81.308  93.300  26.577  1.00  0.00           H
ATOM   1861  CD1 LEU A 608      79.730  91.801  26.692  1.00  0.00           C
ATOM   1862 1HD1 LEU A 608      79.992  91.351  25.710  1.00  0.00           H
ATOM   1863 2HD1 LEU A 608      80.435  91.186  27.292  1.00  0.00           H
ATOM   1864 3HD1 LEU A 608      78.664  91.682  26.979  1.00  0.00           H
ATOM   1865  CD2 LEU A 608      79.518  94.067  25.646  1.00  0.00           C
ATOM   1866 1HD2 LEU A 608      79.731  93.587  24.666  1.00  0.00           H
ATOM   1867 2HD2 LEU A 608      78.408  94.036  25.667  1.00  0.00           H
ATOM   1868 3HD2 LEU A 608      79.960  95.086  25.648  1.00  0.00           H
ATOM   1869  C   LEU A 608      81.565  92.466  29.367  1.00  0.00           C
ATOM   1870  O   LEU A 608      81.738  91.302  29.033  1.00  0.00           O
ATOM   1871  N   PHE A 609      82.590  93.296  29.627  1.00  0.00           N
ATOM   1872  HN  PHE A 609      82.530  94.290  29.589  1.00  0.00           H
ATOM   1873  CA  PHE A 609      83.948  92.846  29.848  1.00  0.00           C
ATOM   1874  HA  PHE A 609      84.232  92.344  28.935  1.00  0.00           H
ATOM   1875  CB  PHE A 609      84.951  94.029  30.009  1.00  0.00           C
ATOM   1876  HB1 PHE A 609      84.768  94.791  29.221  1.00  0.00           H
ATOM   1877  HB2 PHE A 609      84.744  94.534  30.976  1.00  0.00           H
ATOM   1878  CG  PHE A 609      86.386  93.638  29.947  1.00  0.00           C
ATOM   1879  CD1 PHE A 609      86.857  92.823  28.989  1.00  0.00           C
ATOM   1880  HD1 PHE A 609      86.154  92.488  28.241  1.00  0.00           H
ATOM   1881  CE1 PHE A 609      88.184  92.312  29.099  1.00  0.00           C
ATOM   1882  HE1 PHE A 609      88.557  91.581  28.397  1.00  0.00           H
ATOM   1883  CZ  PHE A 609      89.073  92.840  30.076  1.00  0.00           C
ATOM   1884  HZ  PHE A 609      90.130  92.622  30.073  1.00  0.00           H
ATOM   1885  CD2 PHE A 609      87.295  94.120  30.979  1.00  0.00           C
ATOM   1886  HD2 PHE A 609      86.706  94.708  31.667  1.00  0.00           H
ATOM   1887  CE2 PHE A 609      88.616  93.730  31.069  1.00  0.00           C
ATOM   1888  HE2 PHE A 609      89.186  94.222  31.843  1.00  0.00           H
ATOM   1889  C   PHE A 609      84.093  91.833  30.958  1.00  0.00           C
ATOM   1890  O   PHE A 609      84.844  90.834  30.881  1.00  0.00           O
ATOM   1891  N   GLN A 610      83.223  91.959  31.973  1.00  0.00           N
ATOM   1892  HN  GLN A 610      82.525  92.668  32.040  1.00  0.00           H
ATOM   1893  CA  GLN A 610      83.333  91.120  33.190  1.00  0.00           C
ATOM   1894  HA  GLN A 610      84.387  91.072  33.423  1.00  0.00           H
ATOM   1895  CB  GLN A 610      82.467  91.864  34.196  1.00  0.00           C
ATOM   1896  HB1 GLN A 610      82.689  92.943  34.047  1.00  0.00           H
ATOM   1897  HB2 GLN A 610      81.412  91.688  33.898  1.00  0.00           H
ATOM   1898  CG  GLN A 610      82.716  91.467  35.696  1.00  0.00           C
ATOM   1899  HG1 GLN A 610      82.126  92.177  36.314  1.00  0.00           H
ATOM   1900  HG2 GLN A 610      82.430  90.451  36.044  1.00  0.00           H
ATOM   1901  CD  GLN A 610      84.187  91.468  36.124  1.00  0.00           C
ATOM   1902  OE1 GLN A 610      84.696  92.521  36.559  1.00  0.00           O
ATOM   1903  NE2 GLN A 610      84.925  90.334  35.950  1.00  0.00           N
ATOM   1904 1HE2 GLN A 610      84.525  89.543  35.488  1.00  0.00           H
ATOM   1905 2HE2 GLN A 610      85.834  90.366  36.366  1.00  0.00           H
ATOM   1906  C   GLN A 610      82.749  89.758  33.005  1.00  0.00           C
ATOM   1907  O   GLN A 610      82.962  88.914  33.819  1.00  0.00           O
ATOM   1908  N   TYR A 611      81.951  89.563  31.916  1.00  0.00           N
ATOM   1909  HN  TYR A 611      81.750  90.378  31.377  1.00  0.00           H
ATOM   1910  CA  TYR A 611      81.346  88.296  31.513  1.00  0.00           C
ATOM   1911  HA  TYR A 611      81.602  87.518  32.217  1.00  0.00           H
ATOM   1912  CB  TYR A 611      79.830  88.538  31.368  1.00  0.00           C
ATOM   1913  HB1 TYR A 611      79.801  89.465  30.757  1.00  0.00           H
ATOM   1914  HB2 TYR A 611      79.156  87.709  31.065  1.00  0.00           H
ATOM   1915  CG  TYR A 611      79.090  89.047  32.615  1.00  0.00           C
ATOM   1916  CD1 TYR A 611      79.585  88.856  33.958  1.00  0.00           C
ATOM   1917  HD1 TYR A 611      80.472  88.255  34.095  1.00  0.00           H
ATOM   1918  CE1 TYR A 611      79.068  89.508  35.005  1.00  0.00           C
ATOM   1919  HE1 TYR A 611      79.499  89.423  35.992  1.00  0.00           H
ATOM   1920  CZ  TYR A 611      77.940  90.293  34.796  1.00  0.00           C
ATOM   1921  OH  TYR A 611      77.368  91.027  35.941  1.00  0.00           O
ATOM   1922  HH  TYR A 611      76.715  91.626  35.570  1.00  0.00           H
ATOM   1923  CD2 TYR A 611      77.936  89.794  32.429  1.00  0.00           C
ATOM   1924  HD2 TYR A 611      77.687  90.088  31.420  1.00  0.00           H
ATOM   1925  CE2 TYR A 611      77.343  90.383  33.540  1.00  0.00           C
ATOM   1926  HE2 TYR A 611      76.398  90.905  33.528  1.00  0.00           H
ATOM   1927  C   TYR A 611      81.893  87.669  30.175  1.00  0.00           C
ATOM   1928  O   TYR A 611      81.573  86.508  29.771  1.00  0.00           O
ATOM   1929  N   LEU A 612      82.716  88.460  29.420  1.00  0.00           N
ATOM   1930  HN  LEU A 612      83.060  89.328  29.771  1.00  0.00           H
ATOM   1931  CA  LEU A 612      83.176  88.181  28.086  1.00  0.00           C
ATOM   1932  HA  LEU A 612      82.416  88.275  27.325  1.00  0.00           H
ATOM   1933  CB  LEU A 612      84.316  89.272  27.829  1.00  0.00           C
ATOM   1934  HB1 LEU A 612      83.871  90.221  28.198  1.00  0.00           H
ATOM   1935  HB2 LEU A 612      85.159  89.096  28.531  1.00  0.00           H
ATOM   1936  CG  LEU A 612      84.837  89.274  26.402  1.00  0.00           C
ATOM   1937  HG  LEU A 612      85.357  88.338  26.107  1.00  0.00           H
ATOM   1938  CD1 LEU A 612      83.715  89.481  25.375  1.00  0.00           C
ATOM   1939 1HD1 LEU A 612      83.136  88.542  25.247  1.00  0.00           H
ATOM   1940 2HD1 LEU A 612      83.110  90.353  25.703  1.00  0.00           H
ATOM   1941 3HD1 LEU A 612      84.149  89.605  24.360  1.00  0.00           H
ATOM   1942  CD2 LEU A 612      85.766  90.440  26.165  1.00  0.00           C
ATOM   1943 1HD2 LEU A 612      85.288  91.416  26.400  1.00  0.00           H
ATOM   1944 2HD2 LEU A 612      86.637  90.445  26.854  1.00  0.00           H
ATOM   1945 3HD2 LEU A 612      85.958  90.451  25.071  1.00  0.00           H
ATOM   1946  C   LEU A 612      83.770  86.774  27.807  1.00  0.00           C
ATOM   1947  O   LEU A 612      83.721  86.221  26.723  1.00  0.00           O
ATOM   1948  N   LEU A 613      84.543  86.192  28.753  1.00  0.00           N
ATOM   1949  HN  LEU A 613      84.690  86.722  29.584  1.00  0.00           H
ATOM   1950  CA  LEU A 613      85.045  84.822  28.621  1.00  0.00           C
ATOM   1951  HA  LEU A 613      85.537  84.766  27.661  1.00  0.00           H
ATOM   1952  CB  LEU A 613      86.080  84.482  29.751  1.00  0.00           C
ATOM   1953  HB1 LEU A 613      87.001  85.075  29.561  1.00  0.00           H
ATOM   1954  HB2 LEU A 613      85.580  84.667  30.725  1.00  0.00           H
ATOM   1955  CG  LEU A 613      86.564  82.977  29.706  1.00  0.00           C
ATOM   1956  HG  LEU A 613      85.733  82.276  29.934  1.00  0.00           H
ATOM   1957  CD1 LEU A 613      87.341  82.650  28.458  1.00  0.00           C
ATOM   1958 1HD1 LEU A 613      87.405  81.541  28.479  1.00  0.00           H
ATOM   1959 2HD1 LEU A 613      86.864  83.011  27.522  1.00  0.00           H
ATOM   1960 3HD1 LEU A 613      88.297  83.210  28.542  1.00  0.00           H
ATOM   1961  CD2 LEU A 613      87.369  82.852  30.989  1.00  0.00           C
ATOM   1962 1HD2 LEU A 613      87.505  81.755  31.100  1.00  0.00           H
ATOM   1963 2HD2 LEU A 613      88.336  83.396  30.944  1.00  0.00           H
ATOM   1964 3HD2 LEU A 613      86.732  83.202  31.830  1.00  0.00           H
ATOM   1965  C   LEU A 613      83.920  83.756  28.514  1.00  0.00           C
ATOM   1966  O   LEU A 613      84.035  82.963  27.587  1.00  0.00           O
ATOM   1967  N   GLN A 614      82.843  83.802  29.370  1.00  0.00           N
ATOM   1968  HN  GLN A 614      82.818  84.500  30.081  1.00  0.00           H
ATOM   1969  CA  GLN A 614      81.746  82.895  29.392  1.00  0.00           C
ATOM   1970  HA  GLN A 614      82.142  81.895  29.294  1.00  0.00           H
ATOM   1971  CB  GLN A 614      80.809  83.118  30.664  1.00  0.00           C
ATOM   1972  HB1 GLN A 614      80.512  84.188  30.625  1.00  0.00           H
ATOM   1973  HB2 GLN A 614      79.872  82.566  30.431  1.00  0.00           H
ATOM   1974  CG  GLN A 614      81.441  82.839  32.045  1.00  0.00           C
ATOM   1975  HG1 GLN A 614      80.636  83.040  32.784  1.00  0.00           H
ATOM   1976  HG2 GLN A 614      81.673  81.754  32.104  1.00  0.00           H
ATOM   1977  CD  GLN A 614      82.632  83.728  32.427  1.00  0.00           C
ATOM   1978  OE1 GLN A 614      82.841  84.849  32.034  1.00  0.00           O
ATOM   1979  NE2 GLN A 614      83.592  83.080  33.119  1.00  0.00           N
ATOM   1980 1HE2 GLN A 614      83.622  82.080  33.117  1.00  0.00           H
ATOM   1981 2HE2 GLN A 614      84.319  83.628  33.532  1.00  0.00           H
ATOM   1982  C   GLN A 614      80.983  83.140  28.095  1.00  0.00           C
ATOM   1983  O   GLN A 614      80.539  82.189  27.491  1.00  0.00           O
ATOM   1984  N   LEU A 615      80.877  84.402  27.680  1.00  0.00           N
ATOM   1985  HN  LEU A 615      81.293  85.115  28.239  1.00  0.00           H
ATOM   1986  CA  LEU A 615      80.199  84.756  26.461  1.00  0.00           C
ATOM   1987  HA  LEU A 615      79.200  84.367  26.589  1.00  0.00           H
ATOM   1988  CB  LEU A 615      79.985  86.202  26.192  1.00  0.00           C
ATOM   1989  HB1 LEU A 615      80.971  86.713  26.143  1.00  0.00           H
ATOM   1990  HB2 LEU A 615      79.558  86.340  25.175  1.00  0.00           H
ATOM   1991  CG  LEU A 615      79.035  86.803  27.221  1.00  0.00           C
ATOM   1992  HG  LEU A 615      79.316  86.328  28.185  1.00  0.00           H
ATOM   1993  CD1 LEU A 615      79.339  88.301  27.399  1.00  0.00           C
ATOM   1994 1HD1 LEU A 615      79.116  88.873  26.473  1.00  0.00           H
ATOM   1995 2HD1 LEU A 615      78.681  88.697  28.202  1.00  0.00           H
ATOM   1996 3HD1 LEU A 615      80.380  88.607  27.641  1.00  0.00           H
ATOM   1997  CD2 LEU A 615      77.576  86.590  26.937  1.00  0.00           C
ATOM   1998 1HD2 LEU A 615      77.386  85.495  26.964  1.00  0.00           H
ATOM   1999 2HD2 LEU A 615      76.950  87.141  27.671  1.00  0.00           H
ATOM   2000 3HD2 LEU A 615      77.365  86.983  25.919  1.00  0.00           H
ATOM   2001  C   LEU A 615      80.701  84.051  25.167  1.00  0.00           C
ATOM   2002  O   LEU A 615      80.041  83.628  24.286  1.00  0.00           O
ATOM   2003  N   VAL A 616      82.041  83.970  25.050  1.00  0.00           N
ATOM   2004  HN  VAL A 616      82.690  84.443  25.641  1.00  0.00           H
ATOM   2005  CA  VAL A 616      82.790  83.219  24.077  1.00  0.00           C
ATOM   2006  HA  VAL A 616      82.392  83.424  23.094  1.00  0.00           H
ATOM   2007  CB  VAL A 616      84.293  83.496  24.190  1.00  0.00           C
ATOM   2008  HB  VAL A 616      84.582  83.312  25.246  1.00  0.00           H
ATOM   2009  CG1 VAL A 616      84.908  82.536  23.231  1.00  0.00           C
ATOM   2010 1HG1 VAL A 616      85.927  82.867  22.937  1.00  0.00           H
ATOM   2011 2HG1 VAL A 616      85.093  81.572  23.753  1.00  0.00           H
ATOM   2012 3HG1 VAL A 616      84.268  82.426  22.330  1.00  0.00           H
ATOM   2013  CG2 VAL A 616      84.461  84.936  23.726  1.00  0.00           C
ATOM   2014 1HG2 VAL A 616      85.529  85.244  23.728  1.00  0.00           H
ATOM   2015 2HG2 VAL A 616      84.089  85.045  22.685  1.00  0.00           H
ATOM   2016 3HG2 VAL A 616      83.853  85.665  24.303  1.00  0.00           H
ATOM   2017  C   VAL A 616      82.516  81.724  24.272  1.00  0.00           C
ATOM   2018  O   VAL A 616      82.277  81.067  23.220  1.00  0.00           O
ATOM   2019  N   GLN A 617      82.552  81.147  25.473  1.00  0.00           N
ATOM   2020  HN  GLN A 617      82.447  81.717  26.285  1.00  0.00           H
ATOM   2021  CA  GLN A 617      82.456  79.684  25.690  1.00  0.00           C
ATOM   2022  HA  GLN A 617      83.250  79.284  25.076  1.00  0.00           H
ATOM   2023  CB  GLN A 617      82.603  79.224  27.137  1.00  0.00           C
ATOM   2024  HB1 GLN A 617      81.777  79.573  27.794  1.00  0.00           H
ATOM   2025  HB2 GLN A 617      82.686  78.116  27.147  1.00  0.00           H
ATOM   2026  CG  GLN A 617      84.011  79.438  27.865  1.00  0.00           C
ATOM   2027  HG1 GLN A 617      84.022  80.488  28.229  1.00  0.00           H
ATOM   2028  HG2 GLN A 617      84.187  78.800  28.758  1.00  0.00           H
ATOM   2029  CD  GLN A 617      85.200  79.367  26.888  1.00  0.00           C
ATOM   2030  OE1 GLN A 617      85.416  78.280  26.410  1.00  0.00           O
ATOM   2031  NE2 GLN A 617      85.900  80.422  26.499  1.00  0.00           N
ATOM   2032 1HE2 GLN A 617      85.751  81.301  26.951  1.00  0.00           H
ATOM   2033 2HE2 GLN A 617      86.680  80.297  25.886  1.00  0.00           H
ATOM   2034  C   GLN A 617      81.167  79.030  25.177  1.00  0.00           C
ATOM   2035  O   GLN A 617      81.187  77.949  24.557  1.00  0.00           O
ATOM   2036  N   VAL A 618      80.016  79.728  25.258  1.00  0.00           N
ATOM   2037  HN  VAL A 618      79.984  80.551  25.819  1.00  0.00           H
ATOM   2038  CA  VAL A 618      78.723  79.252  24.777  1.00  0.00           C
ATOM   2039  HA  VAL A 618      78.741  78.176  24.869  1.00  0.00           H
ATOM   2040  CB  VAL A 618      77.533  79.728  25.687  1.00  0.00           C
ATOM   2041  HB  VAL A 618      76.594  79.242  25.345  1.00  0.00           H
ATOM   2042  CG1 VAL A 618      77.805  79.111  27.119  1.00  0.00           C
ATOM   2043 1HG1 VAL A 618      76.830  79.392  27.571  1.00  0.00           H
ATOM   2044 2HG1 VAL A 618      78.126  78.051  27.216  1.00  0.00           H
ATOM   2045 3HG1 VAL A 618      78.615  79.757  27.521  1.00  0.00           H
ATOM   2046  CG2 VAL A 618      77.388  81.247  25.732  1.00  0.00           C
ATOM   2047 1HG2 VAL A 618      76.494  81.674  26.236  1.00  0.00           H
ATOM   2048 2HG2 VAL A 618      78.261  81.807  26.130  1.00  0.00           H
ATOM   2049 3HG2 VAL A 618      77.284  81.602  24.685  1.00  0.00           H
ATOM   2050  C   VAL A 618      78.546  79.489  23.278  1.00  0.00           C
ATOM   2051  O   VAL A 618      77.572  79.163  22.574  1.00  0.00           O
ATOM   2052  N   LEU A 619      79.617  79.936  22.584  1.00  0.00           N
ATOM   2053  HN  LEU A 619      80.372  80.400  23.040  1.00  0.00           H
ATOM   2054  CA  LEU A 619      79.741  79.865  21.114  1.00  0.00           C
ATOM   2055  HA  LEU A 619      78.800  80.197  20.699  1.00  0.00           H
ATOM   2056  CB  LEU A 619      80.795  80.723  20.437  1.00  0.00           C
ATOM   2057  HB1 LEU A 619      81.785  80.361  20.787  1.00  0.00           H
ATOM   2058  HB2 LEU A 619      80.626  80.626  19.343  1.00  0.00           H
ATOM   2059  CG  LEU A 619      80.646  82.235  20.629  1.00  0.00           C
ATOM   2060  HG  LEU A 619      80.775  82.480  21.705  1.00  0.00           H
ATOM   2061  CD1 LEU A 619      81.852  82.984  19.992  1.00  0.00           C
ATOM   2062 1HD1 LEU A 619      81.914  84.012  20.408  1.00  0.00           H
ATOM   2063 2HD1 LEU A 619      82.817  82.468  20.185  1.00  0.00           H
ATOM   2064 3HD1 LEU A 619      81.620  83.031  18.906  1.00  0.00           H
ATOM   2065  CD2 LEU A 619      79.331  82.768  20.094  1.00  0.00           C
ATOM   2066 1HD2 LEU A 619      78.456  82.223  20.509  1.00  0.00           H
ATOM   2067 2HD2 LEU A 619      79.193  83.867  20.179  1.00  0.00           H
ATOM   2068 3HD2 LEU A 619      79.381  82.749  18.985  1.00  0.00           H
ATOM   2069  C   LEU A 619      79.950  78.429  20.718  1.00  0.00           C
ATOM   2070  O   LEU A 619      79.866  78.000  19.530  1.00  0.00           O
ATOM   2071  N   LYS A 620      80.435  77.504  21.651  1.00  0.00           N
ATOM   2072  HN  LYS A 620      80.597  77.626  22.627  1.00  0.00           H
ATOM   2073  CA  LYS A 620      80.734  76.155  21.360  1.00  0.00           C
ATOM   2074  HA  LYS A 620      81.188  76.044  20.387  1.00  0.00           H
ATOM   2075  CB  LYS A 620      81.734  75.782  22.498  1.00  0.00           C
ATOM   2076  HB1 LYS A 620      81.269  75.731  23.505  1.00  0.00           H
ATOM   2077  HB2 LYS A 620      82.101  74.738  22.400  1.00  0.00           H
ATOM   2078  CG  LYS A 620      82.990  76.703  22.445  1.00  0.00           C
ATOM   2079  HG1 LYS A 620      83.306  76.711  21.380  1.00  0.00           H
ATOM   2080  HG2 LYS A 620      82.761  77.752  22.728  1.00  0.00           H
ATOM   2081  CD  LYS A 620      84.109  76.197  23.362  1.00  0.00           C
ATOM   2082  HD1 LYS A 620      83.592  75.992  24.324  1.00  0.00           H
ATOM   2083  HD2 LYS A 620      84.366  75.159  23.062  1.00  0.00           H
ATOM   2084  CE  LYS A 620      85.359  77.103  23.536  1.00  0.00           C
ATOM   2085  HE1 LYS A 620      85.812  77.040  22.523  1.00  0.00           H
ATOM   2086  HE2 LYS A 620      85.180  78.171  23.781  1.00  0.00           H
ATOM   2087  NZ  LYS A 620      86.339  76.597  24.502  1.00  0.00           N
ATOM   2088  HZ1 LYS A 620      86.054  76.953  25.437  1.00  0.00           H
ATOM   2089  HZ2 LYS A 620      86.468  75.565  24.510  1.00  0.00           H
ATOM   2090  HZ3 LYS A 620      87.222  77.056  24.201  1.00  0.00           H
ATOM   2091  C   LYS A 620      79.434  75.359  21.531  1.00  0.00           C
ATOM   2092  O   LYS A 620      79.459  74.187  21.192  1.00  0.00           O
ATOM   2093  N   TYR A 621      78.299  75.923  21.963  1.00  0.00           N
ATOM   2094  HN  TYR A 621      78.335  76.804  22.429  1.00  0.00           H
ATOM   2095  CA  TYR A 621      76.994  75.341  21.893  1.00  0.00           C
ATOM   2096  HA  TYR A 621      77.136  74.277  21.778  1.00  0.00           H
ATOM   2097  CB  TYR A 621      76.129  75.839  23.114  1.00  0.00           C
ATOM   2098  HB1 TYR A 621      76.137  76.949  23.106  1.00  0.00           H
ATOM   2099  HB2 TYR A 621      75.030  75.697  23.031  1.00  0.00           H
ATOM   2100  CG  TYR A 621      76.614  75.366  24.451  1.00  0.00           C
ATOM   2101  CD1 TYR A 621      77.582  74.309  24.546  1.00  0.00           C
ATOM   2102  HD1 TYR A 621      77.941  73.782  23.675  1.00  0.00           H
ATOM   2103  CE1 TYR A 621      77.982  73.888  25.821  1.00  0.00           C
ATOM   2104  HE1 TYR A 621      78.748  73.149  26.003  1.00  0.00           H
ATOM   2105  CZ  TYR A 621      77.423  74.351  26.989  1.00  0.00           C
ATOM   2106  OH  TYR A 621      77.706  73.732  28.257  1.00  0.00           O
ATOM   2107  HH  TYR A 621      77.245  74.161  28.982  1.00  0.00           H
ATOM   2108  CD2 TYR A 621      76.183  75.997  25.630  1.00  0.00           C
ATOM   2109  HD2 TYR A 621      75.549  76.870  25.582  1.00  0.00           H
ATOM   2110  CE2 TYR A 621      76.550  75.476  26.855  1.00  0.00           C
ATOM   2111  HE2 TYR A 621      76.190  75.958  27.752  1.00  0.00           H
ATOM   2112  C   TYR A 621      76.152  75.772  20.691  1.00  0.00           C
ATOM   2113  O   TYR A 621      75.115  75.139  20.388  1.00  0.00           O
ATOM   2114  N   GLU A 622      76.540  76.781  19.936  1.00  0.00           N
ATOM   2115  HN  GLU A 622      77.301  77.355  20.228  1.00  0.00           H
ATOM   2116  CA  GLU A 622      75.838  77.271  18.717  1.00  0.00           C
ATOM   2117  HA  GLU A 622      74.816  77.407  19.040  1.00  0.00           H
ATOM   2118  CB  GLU A 622      76.314  78.665  18.284  1.00  0.00           C
ATOM   2119  HB1 GLU A 622      77.399  78.491  18.120  1.00  0.00           H
ATOM   2120  HB2 GLU A 622      75.986  78.963  17.265  1.00  0.00           H
ATOM   2121  CG  GLU A 622      75.890  79.818  19.260  1.00  0.00           C
ATOM   2122  HG1 GLU A 622      76.169  79.588  20.310  1.00  0.00           H
ATOM   2123  HG2 GLU A 622      76.459  80.719  18.944  1.00  0.00           H
ATOM   2124  CD  GLU A 622      74.395  80.088  19.234  1.00  0.00           C
ATOM   2125  OE1 GLU A 622      73.506  79.311  18.796  1.00  0.00           O
ATOM   2126  OE2 GLU A 622      73.981  81.146  19.811  1.00  0.00           O
ATOM   2127  C   GLU A 622      75.755  76.302  17.580  1.00  0.00           C
ATOM   2128  O   GLU A 622      76.706  75.558  17.250  1.00  0.00           O
ATOM   2129  N   SER A 623      74.582  76.326  16.827  1.00  0.00           N
ATOM   2130  HN  SER A 623      73.808  76.830  17.202  1.00  0.00           H
ATOM   2131  CA  SER A 623      74.415  75.271  15.792  1.00  0.00           C
ATOM   2132  HA  SER A 623      75.162  74.499  15.905  1.00  0.00           H
ATOM   2133  CB  SER A 623      73.055  74.655  15.856  1.00  0.00           C
ATOM   2134  HB1 SER A 623      72.223  75.345  15.599  1.00  0.00           H
ATOM   2135  HB2 SER A 623      73.051  73.925  15.019  1.00  0.00           H
ATOM   2136  OG  SER A 623      72.792  73.911  16.995  1.00  0.00           O
ATOM   2137  HG1 SER A 623      72.964  74.514  17.722  1.00  0.00           H
ATOM   2138  C   SER A 623      74.611  75.869  14.449  1.00  0.00           C
ATOM   2139  O   SER A 623      74.846  75.217  13.473  1.00  0.00           O
ATOM   2140  N   TYR A 624      74.577  77.180  14.479  1.00  0.00           N
ATOM   2141  HN  TYR A 624      74.474  77.742  15.296  1.00  0.00           H
ATOM   2142  CA  TYR A 624      74.571  77.872  13.180  1.00  0.00           C
ATOM   2143  HA  TYR A 624      74.815  77.196  12.374  1.00  0.00           H
ATOM   2144  CB  TYR A 624      73.330  78.711  12.855  1.00  0.00           C
ATOM   2145  HB1 TYR A 624      73.025  79.383  13.685  1.00  0.00           H
ATOM   2146  HB2 TYR A 624      73.424  79.440  12.021  1.00  0.00           H
ATOM   2147  CG  TYR A 624      72.228  77.743  12.613  1.00  0.00           C
ATOM   2148  CD1 TYR A 624      72.220  76.892  11.425  1.00  0.00           C
ATOM   2149  HD1 TYR A 624      73.136  76.936  10.854  1.00  0.00           H
ATOM   2150  CE1 TYR A 624      71.227  75.996  11.079  1.00  0.00           C
ATOM   2151  HE1 TYR A 624      71.315  75.353  10.216  1.00  0.00           H
ATOM   2152  CZ  TYR A 624      70.065  75.936  11.874  1.00  0.00           C
ATOM   2153  OH  TYR A 624      68.998  75.089  11.523  1.00  0.00           O
ATOM   2154  HH  TYR A 624      68.205  75.398  11.967  1.00  0.00           H
ATOM   2155  CD2 TYR A 624      70.992  77.734  13.342  1.00  0.00           C
ATOM   2156  HD2 TYR A 624      70.861  78.342  14.225  1.00  0.00           H
ATOM   2157  CE2 TYR A 624      69.991  76.808  13.054  1.00  0.00           C
ATOM   2158  HE2 TYR A 624      69.120  76.884  13.687  1.00  0.00           H
ATOM   2159  C   TYR A 624      75.796  78.852  13.288  1.00  0.00           C
ATOM   2160  O   TYR A 624      76.058  79.475  14.350  1.00  0.00           O
ATOM   2161  N   LEU A 625      76.571  78.960  12.159  1.00  0.00           N
ATOM   2162  HN  LEU A 625      76.414  78.454  11.314  1.00  0.00           H
ATOM   2163  CA  LEU A 625      77.675  80.002  12.080  1.00  0.00           C
ATOM   2164  HA  LEU A 625      78.385  79.793  12.866  1.00  0.00           H
ATOM   2165  CB  LEU A 625      78.571  79.748  10.824  1.00  0.00           C
ATOM   2166  HB1 LEU A 625      78.033  79.909   9.866  1.00  0.00           H
ATOM   2167  HB2 LEU A 625      79.435  80.435  10.693  1.00  0.00           H
ATOM   2168  CG  LEU A 625      79.268  78.319  10.748  1.00  0.00           C
ATOM   2169  HG  LEU A 625      78.487  77.565  10.987  1.00  0.00           H
ATOM   2170  CD1 LEU A 625      79.880  77.888   9.421  1.00  0.00           C
ATOM   2171 1HD1 LEU A 625      80.665  78.576   9.042  1.00  0.00           H
ATOM   2172 2HD1 LEU A 625      80.360  76.890   9.510  1.00  0.00           H
ATOM   2173 3HD1 LEU A 625      78.998  77.836   8.748  1.00  0.00           H
ATOM   2174  CD2 LEU A 625      80.425  78.207  11.787  1.00  0.00           C
ATOM   2175 1HD2 LEU A 625      80.117  78.381  12.841  1.00  0.00           H
ATOM   2176 2HD2 LEU A 625      80.786  77.160  11.704  1.00  0.00           H
ATOM   2177 3HD2 LEU A 625      81.335  78.829  11.651  1.00  0.00           H
ATOM   2178  C   LEU A 625      77.202  81.432  12.333  1.00  0.00           C
ATOM   2179  O   LEU A 625      77.886  82.191  13.047  1.00  0.00           O
ATOM   2180  N   ASP A 626      76.107  81.824  11.596  1.00  0.00           N
ATOM   2181  HN  ASP A 626      75.523  81.218  11.061  1.00  0.00           H
ATOM   2182  CA  ASP A 626      75.495  83.123  11.804  1.00  0.00           C
ATOM   2183  HA  ASP A 626      76.253  83.864  12.013  1.00  0.00           H
ATOM   2184  CB  ASP A 626      74.737  83.400  10.471  1.00  0.00           C
ATOM   2185  HB1 ASP A 626      75.469  83.261   9.647  1.00  0.00           H
ATOM   2186  HB2 ASP A 626      73.877  82.704  10.378  1.00  0.00           H
ATOM   2187  CG  ASP A 626      74.153  84.797  10.418  1.00  0.00           C
ATOM   2188  OD1 ASP A 626      74.732  85.759  10.925  1.00  0.00           O
ATOM   2189  OD2 ASP A 626      73.147  84.969   9.675  1.00  0.00           O
ATOM   2190  C   ASP A 626      74.480  83.078  12.970  1.00  0.00           C
ATOM   2191  O   ASP A 626      73.540  82.290  13.025  1.00  0.00           O
ATOM   2192  N   CYS A 627      74.737  83.924  13.994  1.00  0.00           N
ATOM   2193  HN  CYS A 627      75.422  84.641  13.894  1.00  0.00           H
ATOM   2194  CA  CYS A 627      73.763  84.009  15.094  1.00  0.00           C
ATOM   2195  HA  CYS A 627      72.758  83.972  14.702  1.00  0.00           H
ATOM   2196  CB  CYS A 627      73.945  82.807  16.117  1.00  0.00           C
ATOM   2197  HB1 CYS A 627      73.105  82.780  16.844  1.00  0.00           H
ATOM   2198  HB2 CYS A 627      73.759  81.917  15.478  1.00  0.00           H
ATOM   2199  SG  CYS A 627      75.575  82.693  17.011  1.00  0.00           S
ATOM   2200  HG1 CYS A 627      75.260  81.598  17.688  1.00  0.00           H
ATOM   2201  C   CYS A 627      73.791  85.357  15.901  1.00  0.00           C
ATOM   2202  O   CYS A 627      74.798  86.066  15.824  1.00  0.00           O
ATOM   2203  N   GLU A 628      72.724  85.549  16.716  1.00  0.00           N
ATOM   2204  HN  GLU A 628      72.005  84.862  16.787  1.00  0.00           H
ATOM   2205  CA  GLU A 628      72.604  86.732  17.566  1.00  0.00           C
ATOM   2206  HA  GLU A 628      72.763  87.522  16.847  1.00  0.00           H
ATOM   2207  CB  GLU A 628      71.180  86.854  18.265  1.00  0.00           C
ATOM   2208  HB1 GLU A 628      70.858  85.885  18.704  1.00  0.00           H
ATOM   2209  HB2 GLU A 628      71.093  87.531  19.141  1.00  0.00           H
ATOM   2210  CG  GLU A 628      70.072  87.297  17.306  1.00  0.00           C
ATOM   2211  HG1 GLU A 628      69.865  86.488  16.573  1.00  0.00           H
ATOM   2212  HG2 GLU A 628      69.125  87.413  17.876  1.00  0.00           H
ATOM   2213  CD  GLU A 628      70.517  88.684  16.677  1.00  0.00           C
ATOM   2214  OE1 GLU A 628      70.705  89.664  17.481  1.00  0.00           O
ATOM   2215  OE2 GLU A 628      70.792  88.700  15.423  1.00  0.00           O
ATOM   2216  C   GLU A 628      73.789  86.885  18.585  1.00  0.00           C
ATOM   2217  O   GLU A 628      74.260  88.000  18.836  1.00  0.00           O
ATOM   2218  N   LEU A 629      74.281  85.772  19.241  1.00  0.00           N
ATOM   2219  HN  LEU A 629      73.977  84.832  19.103  1.00  0.00           H
ATOM   2220  CA  LEU A 629      75.442  85.908  20.198  1.00  0.00           C
ATOM   2221  HA  LEU A 629      75.197  86.727  20.858  1.00  0.00           H
ATOM   2222  CB  LEU A 629      75.528  84.638  21.056  1.00  0.00           C
ATOM   2223  HB1 LEU A 629      74.575  84.408  21.580  1.00  0.00           H
ATOM   2224  HB2 LEU A 629      75.742  83.767  20.401  1.00  0.00           H
ATOM   2225  CG  LEU A 629      76.789  84.703  21.978  1.00  0.00           C
ATOM   2226  HG  LEU A 629      77.641  84.884  21.288  1.00  0.00           H
ATOM   2227  CD1 LEU A 629      76.883  85.784  23.108  1.00  0.00           C
ATOM   2228 1HD1 LEU A 629      77.831  85.590  23.654  1.00  0.00           H
ATOM   2229 2HD1 LEU A 629      76.730  86.856  22.858  1.00  0.00           H
ATOM   2230 3HD1 LEU A 629      76.031  85.703  23.815  1.00  0.00           H
ATOM   2231  CD2 LEU A 629      76.948  83.275  22.585  1.00  0.00           C
ATOM   2232 1HD2 LEU A 629      76.111  83.083  23.291  1.00  0.00           H
ATOM   2233 2HD2 LEU A 629      76.911  82.451  21.841  1.00  0.00           H
ATOM   2234 3HD2 LEU A 629      77.908  83.231  23.141  1.00  0.00           H
ATOM   2235  C   LEU A 629      76.738  86.352  19.439  1.00  0.00           C
ATOM   2236  O   LEU A 629      77.436  87.239  19.960  1.00  0.00           O
ATOM   2237  N   THR A 630      77.028  85.785  18.306  1.00  0.00           N
ATOM   2238  HN  THR A 630      76.380  85.151  17.892  1.00  0.00           H
ATOM   2239  CA  THR A 630      78.155  86.258  17.500  1.00  0.00           C
ATOM   2240  HA  THR A 630      79.001  86.252  18.172  1.00  0.00           H
ATOM   2241  CB  THR A 630      78.555  85.308  16.340  1.00  0.00           C
ATOM   2242  HB  THR A 630      77.637  84.962  15.817  1.00  0.00           H
ATOM   2243  OG1 THR A 630      79.221  84.174  16.940  1.00  0.00           O
ATOM   2244  HG1 THR A 630      78.595  83.671  17.466  1.00  0.00           H
ATOM   2245  CG2 THR A 630      79.453  85.928  15.288  1.00  0.00           C
ATOM   2246 1HG2 THR A 630      80.327  86.421  15.765  1.00  0.00           H
ATOM   2247 2HG2 THR A 630      79.842  85.098  14.660  1.00  0.00           H
ATOM   2248 3HG2 THR A 630      78.864  86.633  14.663  1.00  0.00           H
ATOM   2249  C   THR A 630      78.130  87.681  17.177  1.00  0.00           C
ATOM   2250  O   THR A 630      79.061  88.437  17.510  1.00  0.00           O
ATOM   2251  N   LYS A 631      77.015  88.119  16.546  1.00  0.00           N
ATOM   2252  HN  LYS A 631      76.348  87.404  16.348  1.00  0.00           H
ATOM   2253  CA  LYS A 631      76.704  89.455  16.100  1.00  0.00           C
ATOM   2254  HA  LYS A 631      77.446  89.772  15.382  1.00  0.00           H
ATOM   2255  CB  LYS A 631      75.318  89.421  15.522  1.00  0.00           C
ATOM   2256  HB1 LYS A 631      75.498  88.958  14.528  1.00  0.00           H
ATOM   2257  HB2 LYS A 631      74.653  88.776  16.135  1.00  0.00           H
ATOM   2258  CG  LYS A 631      74.594  90.773  15.183  1.00  0.00           C
ATOM   2259  HG1 LYS A 631      73.761  90.408  14.545  1.00  0.00           H
ATOM   2260  HG2 LYS A 631      74.249  91.264  16.119  1.00  0.00           H
ATOM   2261  CD  LYS A 631      75.420  91.820  14.301  1.00  0.00           C
ATOM   2262  HD1 LYS A 631      76.122  92.341  14.987  1.00  0.00           H
ATOM   2263  HD2 LYS A 631      75.991  91.385  13.452  1.00  0.00           H
ATOM   2264  CE  LYS A 631      74.460  92.732  13.627  1.00  0.00           C
ATOM   2265  HE1 LYS A 631      75.011  93.391  12.922  1.00  0.00           H
ATOM   2266  HE2 LYS A 631      73.780  92.130  12.987  1.00  0.00           H
ATOM   2267  NZ  LYS A 631      73.656  93.451  14.588  1.00  0.00           N
ATOM   2268  HZ1 LYS A 631      73.258  94.366  14.297  1.00  0.00           H
ATOM   2269  HZ2 LYS A 631      72.900  92.830  14.941  1.00  0.00           H
ATOM   2270  HZ3 LYS A 631      74.293  93.696  15.373  1.00  0.00           H
ATOM   2271  C   LYS A 631      76.724  90.492  17.250  1.00  0.00           C
ATOM   2272  O   LYS A 631      77.335  91.560  17.067  1.00  0.00           O
ATOM   2273  N   PHE A 632      76.141  90.290  18.458  1.00  0.00           N
ATOM   2274  HN  PHE A 632      75.647  89.441  18.627  1.00  0.00           H
ATOM   2275  CA  PHE A 632      76.398  91.180  19.621  1.00  0.00           C
ATOM   2276  HA  PHE A 632      76.009  92.135  19.300  1.00  0.00           H
ATOM   2277  CB  PHE A 632      75.574  90.682  20.846  1.00  0.00           C
ATOM   2278  HB1 PHE A 632      74.487  90.682  20.615  1.00  0.00           H
ATOM   2279  HB2 PHE A 632      75.891  89.618  20.892  1.00  0.00           H
ATOM   2280  CG  PHE A 632      75.885  91.419  22.097  1.00  0.00           C
ATOM   2281  CD1 PHE A 632      75.250  92.658  22.396  1.00  0.00           C
ATOM   2282  HD1 PHE A 632      74.802  93.158  21.550  1.00  0.00           H
ATOM   2283  CE1 PHE A 632      75.352  93.264  23.673  1.00  0.00           C
ATOM   2284  HE1 PHE A 632      74.941  94.261  23.734  1.00  0.00           H
ATOM   2285  CZ  PHE A 632      76.116  92.675  24.685  1.00  0.00           C
ATOM   2286  HZ  PHE A 632      76.082  93.179  25.639  1.00  0.00           H
ATOM   2287  CD2 PHE A 632      76.630  90.855  23.117  1.00  0.00           C
ATOM   2288  HD2 PHE A 632      77.199  89.961  22.909  1.00  0.00           H
ATOM   2289  CE2 PHE A 632      76.739  91.479  24.389  1.00  0.00           C
ATOM   2290  HE2 PHE A 632      77.472  91.027  25.040  1.00  0.00           H
ATOM   2291  C   PHE A 632      77.843  91.351  20.031  1.00  0.00           C
ATOM   2292  O   PHE A 632      78.323  92.419  20.256  1.00  0.00           O
ATOM   2293  N   LEU A 633      78.620  90.226  20.001  1.00  0.00           N
ATOM   2294  HN  LEU A 633      78.276  89.417  19.531  1.00  0.00           H
ATOM   2295  CA  LEU A 633      79.987  90.343  20.404  1.00  0.00           C
ATOM   2296  HA  LEU A 633      80.063  90.790  21.385  1.00  0.00           H
ATOM   2297  CB  LEU A 633      80.604  88.935  20.552  1.00  0.00           C
ATOM   2298  HB1 LEU A 633      80.384  88.305  19.663  1.00  0.00           H
ATOM   2299  HB2 LEU A 633      81.692  89.110  20.417  1.00  0.00           H
ATOM   2300  CG  LEU A 633      80.169  88.080  21.801  1.00  0.00           C
ATOM   2301  HG  LEU A 633      79.137  87.751  21.556  1.00  0.00           H
ATOM   2302  CD1 LEU A 633      81.036  86.796  21.888  1.00  0.00           C
ATOM   2303 1HD1 LEU A 633      80.983  86.135  20.997  1.00  0.00           H
ATOM   2304 2HD1 LEU A 633      82.087  87.119  22.045  1.00  0.00           H
ATOM   2305 3HD1 LEU A 633      80.800  86.272  22.840  1.00  0.00           H
ATOM   2306  CD2 LEU A 633      80.266  88.826  23.153  1.00  0.00           C
ATOM   2307 1HD2 LEU A 633      81.288  89.247  23.262  1.00  0.00           H
ATOM   2308 2HD2 LEU A 633      79.553  89.676  23.216  1.00  0.00           H
ATOM   2309 3HD2 LEU A 633      79.883  88.165  23.960  1.00  0.00           H
ATOM   2310  C   LEU A 633      80.806  91.196  19.481  1.00  0.00           C
ATOM   2311  O   LEU A 633      81.589  92.059  19.876  1.00  0.00           O
ATOM   2312  N   LEU A 634      80.524  90.937  18.169  1.00  0.00           N
ATOM   2313  HN  LEU A 634      79.830  90.257  17.946  1.00  0.00           H
ATOM   2314  CA  LEU A 634      81.005  91.680  17.003  1.00  0.00           C
ATOM   2315  HA  LEU A 634      82.082  91.622  17.046  1.00  0.00           H
ATOM   2316  CB  LEU A 634      80.622  91.085  15.677  1.00  0.00           C
ATOM   2317  HB1 LEU A 634      79.523  90.920  15.683  1.00  0.00           H
ATOM   2318  HB2 LEU A 634      80.870  91.774  14.842  1.00  0.00           H
ATOM   2319  CG  LEU A 634      81.364  89.793  15.286  1.00  0.00           C
ATOM   2320  HG  LEU A 634      81.400  89.099  16.153  1.00  0.00           H
ATOM   2321  CD1 LEU A 634      80.685  89.225  14.117  1.00  0.00           C
ATOM   2322 1HD1 LEU A 634      81.031  89.747  13.199  1.00  0.00           H
ATOM   2323 2HD1 LEU A 634      81.100  88.195  14.101  1.00  0.00           H
ATOM   2324 3HD1 LEU A 634      79.574  89.217  14.131  1.00  0.00           H
ATOM   2325  CD2 LEU A 634      82.854  90.051  14.912  1.00  0.00           C
ATOM   2326 1HD2 LEU A 634      83.487  89.350  14.327  1.00  0.00           H
ATOM   2327 2HD2 LEU A 634      82.890  90.974  14.295  1.00  0.00           H
ATOM   2328 3HD2 LEU A 634      83.407  90.267  15.851  1.00  0.00           H
ATOM   2329  C   LEU A 634      80.605  93.154  17.012  1.00  0.00           C
ATOM   2330  O   LEU A 634      81.381  94.073  16.787  1.00  0.00           O
ATOM   2331  N   ASP A 635      79.319  93.489  17.254  1.00  0.00           N
ATOM   2332  HN  ASP A 635      78.642  92.758  17.266  1.00  0.00           H
ATOM   2333  CA  ASP A 635      78.869  94.806  17.455  1.00  0.00           C
ATOM   2334  HA  ASP A 635      79.030  95.438  16.594  1.00  0.00           H
ATOM   2335  CB  ASP A 635      77.285  94.897  17.593  1.00  0.00           C
ATOM   2336  HB1 ASP A 635      76.808  94.226  18.339  1.00  0.00           H
ATOM   2337  HB2 ASP A 635      76.963  95.927  17.854  1.00  0.00           H
ATOM   2338  CG  ASP A 635      76.577  94.604  16.299  1.00  0.00           C
ATOM   2339  OD1 ASP A 635      77.126  94.778  15.216  1.00  0.00           O
ATOM   2340  OD2 ASP A 635      75.387  94.286  16.412  1.00  0.00           O
ATOM   2341  C   ASP A 635      79.528  95.551  18.577  1.00  0.00           C
ATOM   2342  O   ASP A 635      79.839  96.712  18.441  1.00  0.00           O
ATOM   2343  N   ARG A 636      79.826  94.878  19.710  1.00  0.00           N
ATOM   2344  HN  ARG A 636      79.439  93.961  19.764  1.00  0.00           H
ATOM   2345  CA  ARG A 636      80.260  95.574  20.857  1.00  0.00           C
ATOM   2346  HA  ARG A 636      79.885  96.585  20.920  1.00  0.00           H
ATOM   2347  CB  ARG A 636      79.910  94.802  22.139  1.00  0.00           C
ATOM   2348  HB1 ARG A 636      80.169  93.732  21.995  1.00  0.00           H
ATOM   2349  HB2 ARG A 636      80.472  95.273  22.974  1.00  0.00           H
ATOM   2350  CG  ARG A 636      78.414  94.798  22.490  1.00  0.00           C
ATOM   2351  HG1 ARG A 636      77.831  94.421  21.623  1.00  0.00           H
ATOM   2352  HG2 ARG A 636      78.268  94.158  23.387  1.00  0.00           H
ATOM   2353  CD  ARG A 636      77.740  96.137  22.757  1.00  0.00           C
ATOM   2354  HD1 ARG A 636      77.902  96.901  21.968  1.00  0.00           H
ATOM   2355  HD2 ARG A 636      76.640  95.982  22.725  1.00  0.00           H
ATOM   2356  NE  ARG A 636      78.220  96.638  24.089  1.00  0.00           N
ATOM   2357  HE  ARG A 636      79.216  96.676  24.168  1.00  0.00           H
ATOM   2358  CZ  ARG A 636      77.539  96.676  25.329  1.00  0.00           C
ATOM   2359  NH1 ARG A 636      76.218  96.459  25.408  1.00  0.00           N
ATOM   2360 1HH1 ARG A 636      75.701  96.479  24.553  1.00  0.00           H
ATOM   2361 2HH1 ARG A 636      75.799  96.691  26.286  1.00  0.00           H
ATOM   2362  NH2 ARG A 636      78.101  97.263  26.378  1.00  0.00           N
ATOM   2363 1HH2 ARG A 636      78.894  97.817  26.124  1.00  0.00           H
ATOM   2364 2HH2 ARG A 636      77.448  97.832  26.878  1.00  0.00           H
ATOM   2365  C   ARG A 636      81.846  95.627  20.743  1.00  0.00           C
ATOM   2366  O   ARG A 636      82.421  96.562  21.249  1.00  0.00           O
ATOM   2367  N   ALA A 637      82.474  94.690  19.986  1.00  0.00           N
ATOM   2368  HN  ALA A 637      81.959  93.902  19.658  1.00  0.00           H
ATOM   2369  CA  ALA A 637      83.925  94.640  19.630  1.00  0.00           C
ATOM   2370  HA  ALA A 637      84.448  94.867  20.547  1.00  0.00           H
ATOM   2371  CB  ALA A 637      84.402  93.348  19.018  1.00  0.00           C
ATOM   2372  HB1 ALA A 637      83.911  93.166  18.038  1.00  0.00           H
ATOM   2373  HB2 ALA A 637      85.508  93.306  18.920  1.00  0.00           H
ATOM   2374  HB3 ALA A 637      84.175  92.467  19.656  1.00  0.00           H
ATOM   2375  C   ALA A 637      84.342  95.726  18.669  1.00  0.00           C
ATOM   2376  O   ALA A 637      85.397  96.283  18.781  1.00  0.00           O
ATOM   2377  N   LEU A 638      83.492  96.053  17.610  1.00  0.00           N
ATOM   2378  HN  LEU A 638      82.650  95.595  17.337  1.00  0.00           H
ATOM   2379  CA  LEU A 638      83.815  97.175  16.793  1.00  0.00           C
ATOM   2380  HA  LEU A 638      84.863  97.132  16.534  1.00  0.00           H
ATOM   2381  CB  LEU A 638      82.891  97.113  15.598  1.00  0.00           C
ATOM   2382  HB1 LEU A 638      81.878  97.243  16.036  1.00  0.00           H
ATOM   2383  HB2 LEU A 638      83.045  97.978  14.918  1.00  0.00           H
ATOM   2384  CG  LEU A 638      83.066  95.888  14.739  1.00  0.00           C
ATOM   2385  HG  LEU A 638      83.239  95.029  15.422  1.00  0.00           H
ATOM   2386  CD1 LEU A 638      81.697  95.717  14.084  1.00  0.00           C
ATOM   2387 1HD1 LEU A 638      81.480  96.572  13.409  1.00  0.00           H
ATOM   2388 2HD1 LEU A 638      81.572  94.741  13.569  1.00  0.00           H
ATOM   2389 3HD1 LEU A 638      80.880  95.723  14.838  1.00  0.00           H
ATOM   2390  CD2 LEU A 638      84.258  95.902  13.768  1.00  0.00           C
ATOM   2391 1HD2 LEU A 638      85.201  95.897  14.355  1.00  0.00           H
ATOM   2392 2HD2 LEU A 638      84.195  94.901  13.292  1.00  0.00           H
ATOM   2393 3HD2 LEU A 638      84.113  96.714  13.023  1.00  0.00           H
ATOM   2394  C   LEU A 638      83.575  98.554  17.518  1.00  0.00           C
ATOM   2395  O   LEU A 638      84.323  99.540  17.543  1.00  0.00           O
ATOM   2396  N   ALA A 639      82.488  98.542  18.356  1.00  0.00           N
ATOM   2397  HN  ALA A 639      81.846  97.781  18.308  1.00  0.00           H
ATOM   2398  CA  ALA A 639      82.248  99.726  19.222  1.00  0.00           C
ATOM   2399  HA  ALA A 639      82.178 100.528  18.502  1.00  0.00           H
ATOM   2400  CB  ALA A 639      80.980  99.502  19.987  1.00  0.00           C
ATOM   2401  HB1 ALA A 639      80.101  99.212  19.374  1.00  0.00           H
ATOM   2402  HB2 ALA A 639      81.241  98.617  20.606  1.00  0.00           H
ATOM   2403  HB3 ALA A 639      80.646 100.363  20.605  1.00  0.00           H
ATOM   2404  C   ALA A 639      83.360 100.092  20.277  1.00  0.00           C
ATOM   2405  O   ALA A 639      83.655 101.274  20.591  1.00  0.00           O
ATOM   2406  N   ASN A 640      83.947  99.055  20.919  1.00  0.00           N
ATOM   2407  HN  ASN A 640      83.546  98.149  20.803  1.00  0.00           H
ATOM   2408  CA  ASN A 640      84.963  99.147  21.943  1.00  0.00           C
ATOM   2409  HA  ASN A 640      85.263 100.183  21.889  1.00  0.00           H
ATOM   2410  CB  ASN A 640      84.409  98.775  23.360  1.00  0.00           C
ATOM   2411  HB1 ASN A 640      83.416  99.230  23.564  1.00  0.00           H
ATOM   2412  HB2 ASN A 640      84.173  97.708  23.561  1.00  0.00           H
ATOM   2413  CG  ASN A 640      85.385  99.117  24.477  1.00  0.00           C
ATOM   2414  OD1 ASN A 640      86.609  99.203  24.258  1.00  0.00           O
ATOM   2415  ND2 ASN A 640      84.843  99.463  25.629  1.00  0.00           N
ATOM   2416 1HD2 ASN A 640      83.846  99.540  25.615  1.00  0.00           H
ATOM   2417 2HD2 ASN A 640      85.443  99.810  26.350  1.00  0.00           H
ATOM   2418  C   ASN A 640      86.174  98.296  21.554  1.00  0.00           C
ATOM   2419  O   ASN A 640      86.127  97.043  21.464  1.00  0.00           O
ATOM   2420  N   ARG A 641      87.298  98.937  21.212  1.00  0.00           N
ATOM   2421  HN  ARG A 641      87.354  99.930  21.286  1.00  0.00           H
ATOM   2422  CA  ARG A 641      88.635  98.352  20.991  1.00  0.00           C
ATOM   2423  HA  ARG A 641      88.554  97.744  20.102  1.00  0.00           H
ATOM   2424  CB  ARG A 641      89.618  99.520  20.732  1.00  0.00           C
ATOM   2425  HB1 ARG A 641      89.132 100.128  19.939  1.00  0.00           H
ATOM   2426  HB2 ARG A 641      89.717 100.096  21.677  1.00  0.00           H
ATOM   2427  CG  ARG A 641      90.954  99.135  20.139  1.00  0.00           C
ATOM   2428  HG1 ARG A 641      91.686  99.012  20.966  1.00  0.00           H
ATOM   2429  HG2 ARG A 641      91.048  98.129  19.677  1.00  0.00           H
ATOM   2430  CD  ARG A 641      91.543 100.174  19.114  1.00  0.00           C
ATOM   2431  HD1 ARG A 641      91.010 100.053  18.147  1.00  0.00           H
ATOM   2432  HD2 ARG A 641      91.316 101.200  19.473  1.00  0.00           H
ATOM   2433  NE  ARG A 641      93.033  99.967  18.938  1.00  0.00           N
ATOM   2434  HE  ARG A 641      93.449  99.071  19.087  1.00  0.00           H
ATOM   2435  CZ  ARG A 641      93.974 100.758  18.447  1.00  0.00           C
ATOM   2436  NH1 ARG A 641      93.933 102.024  18.226  1.00  0.00           N
ATOM   2437 1HH1 ARG A 641      93.045 102.481  18.162  1.00  0.00           H
ATOM   2438 2HH1 ARG A 641      94.780 102.418  17.869  1.00  0.00           H
ATOM   2439  NH2 ARG A 641      95.093 100.090  18.215  1.00  0.00           N
ATOM   2440 1HH2 ARG A 641      95.186  99.262  18.768  1.00  0.00           H
ATOM   2441 2HH2 ARG A 641      95.884 100.593  17.866  1.00  0.00           H
ATOM   2442  C   ARG A 641      89.186  97.554  22.148  1.00  0.00           C
ATOM   2443  O   ARG A 641      89.866  96.581  21.779  1.00  0.00           O
ATOM   2444  N   LYS A 642      89.033  97.862  23.471  1.00  0.00           N
ATOM   2445  HN  LYS A 642      88.429  98.625  23.689  1.00  0.00           H
ATOM   2446  CA  LYS A 642      89.406  96.998  24.588  1.00  0.00           C
ATOM   2447  HA  LYS A 642      90.438  96.707  24.459  1.00  0.00           H
ATOM   2448  CB  LYS A 642      89.250  97.766  25.937  1.00  0.00           C
ATOM   2449  HB1 LYS A 642      89.884  98.665  25.782  1.00  0.00           H
ATOM   2450  HB2 LYS A 642      88.234  98.076  26.262  1.00  0.00           H
ATOM   2451  CG  LYS A 642      89.591  96.848  27.173  1.00  0.00           C
ATOM   2452  HG1 LYS A 642      88.756  96.122  27.273  1.00  0.00           H
ATOM   2453  HG2 LYS A 642      90.477  96.225  26.925  1.00  0.00           H
ATOM   2454  CD  LYS A 642      89.787  97.490  28.552  1.00  0.00           C
ATOM   2455  HD1 LYS A 642      90.717  98.087  28.435  1.00  0.00           H
ATOM   2456  HD2 LYS A 642      88.927  98.184  28.661  1.00  0.00           H
ATOM   2457  CE  LYS A 642      89.810  96.518  29.701  1.00  0.00           C
ATOM   2458  HE1 LYS A 642      88.771  96.188  29.915  1.00  0.00           H
ATOM   2459  HE2 LYS A 642      90.528  95.726  29.400  1.00  0.00           H
ATOM   2460  NZ  LYS A 642      90.366  97.220  30.883  1.00  0.00           N
ATOM   2461  HZ1 LYS A 642      89.795  98.089  30.890  1.00  0.00           H
ATOM   2462  HZ2 LYS A 642      90.227  96.668  31.753  1.00  0.00           H
ATOM   2463  HZ3 LYS A 642      91.367  97.430  30.697  1.00  0.00           H
ATOM   2464  C   LYS A 642      88.721  95.610  24.614  1.00  0.00           C
ATOM   2465  O   LYS A 642      89.308  94.581  24.835  1.00  0.00           O
ATOM   2466  N   ILE A 643      87.389  95.622  24.450  1.00  0.00           N
ATOM   2467  HN  ILE A 643      86.858  96.466  24.470  1.00  0.00           H
ATOM   2468  CA  ILE A 643      86.562  94.478  24.356  1.00  0.00           C
ATOM   2469  HA  ILE A 643      86.826  93.781  25.138  1.00  0.00           H
ATOM   2470  CB  ILE A 643      85.114  94.950  24.394  1.00  0.00           C
ATOM   2471  HB  ILE A 643      85.061  95.825  23.711  1.00  0.00           H
ATOM   2472  CG2 ILE A 643      84.130  93.880  23.813  1.00  0.00           C
ATOM   2473 1HG2 ILE A 643      84.157  93.664  22.723  1.00  0.00           H
ATOM   2474 2HG2 ILE A 643      84.219  92.954  24.420  1.00  0.00           H
ATOM   2475 3HG2 ILE A 643      83.097  94.287  23.842  1.00  0.00           H
ATOM   2476  CG1 ILE A 643      84.608  95.491  25.808  1.00  0.00           C
ATOM   2477 1HG1 ILE A 643      84.747  94.687  26.562  1.00  0.00           H
ATOM   2478 2HG1 ILE A 643      85.338  96.277  26.097  1.00  0.00           H
ATOM   2479  CD  ILE A 643      83.191  96.010  25.873  1.00  0.00           C
ATOM   2480  HD1 ILE A 643      83.034  96.734  25.044  1.00  0.00           H
ATOM   2481  HD2 ILE A 643      82.443  95.197  25.756  1.00  0.00           H
ATOM   2482  HD3 ILE A 643      82.939  96.546  26.812  1.00  0.00           H
ATOM   2483  C   ILE A 643      86.935  93.724  23.125  1.00  0.00           C
ATOM   2484  O   ILE A 643      87.218  92.545  23.193  1.00  0.00           O
ATOM   2485  N   GLY A 644      87.160  94.452  21.992  1.00  0.00           N
ATOM   2486  HN  GLY A 644      87.146  95.449  21.996  1.00  0.00           H
ATOM   2487  CA  GLY A 644      87.690  93.930  20.726  1.00  0.00           C
ATOM   2488  HA1 GLY A 644      86.807  93.429  20.358  1.00  0.00           H
ATOM   2489  HA2 GLY A 644      87.871  94.731  20.025  1.00  0.00           H
ATOM   2490  C   GLY A 644      88.855  93.097  20.855  1.00  0.00           C
ATOM   2491  O   GLY A 644      88.845  92.027  20.278  1.00  0.00           O
ATOM   2492  N   HIS A 645      89.915  93.559  21.637  1.00  0.00           N
ATOM   2493  HN  HIS A 645      89.740  94.471  21.998  1.00  0.00           H
ATOM   2494  CA  HIS A 645      91.205  92.913  21.948  1.00  0.00           C
ATOM   2495  HA  HIS A 645      91.698  92.759  20.999  1.00  0.00           H
ATOM   2496  CB  HIS A 645      91.990  93.862  22.859  1.00  0.00           C
ATOM   2497  HB1 HIS A 645      92.122  94.789  22.262  1.00  0.00           H
ATOM   2498  HB2 HIS A 645      91.329  94.039  23.734  1.00  0.00           H
ATOM   2499  ND1 HIS A 645      94.469  93.637  22.432  1.00  0.00           N
ATOM   2500  CG  HIS A 645      93.350  93.302  23.241  1.00  0.00           C
ATOM   2501  CE1 HIS A 645      95.503  92.978  23.051  1.00  0.00           C
ATOM   2502  HE1 HIS A 645      96.461  92.917  22.535  1.00  0.00           H
ATOM   2503  NE2 HIS A 645      95.079  92.444  24.230  1.00  0.00           N
ATOM   2504  HE2 HIS A 645      95.580  92.003  24.974  1.00  0.00           H
ATOM   2505  CD2 HIS A 645      93.710  92.668  24.405  1.00  0.00           C
ATOM   2506  HD2 HIS A 645      93.111  92.355  25.251  1.00  0.00           H
ATOM   2507  C   HIS A 645      91.250  91.539  22.645  1.00  0.00           C
ATOM   2508  O   HIS A 645      91.834  90.553  22.294  1.00  0.00           O
ATOM   2509  N   PHE A 646      90.358  91.510  23.660  1.00  0.00           N
ATOM   2510  HN  PHE A 646      89.932  92.335  24.023  1.00  0.00           H
ATOM   2511  CA  PHE A 646      90.093  90.384  24.588  1.00  0.00           C
ATOM   2512  HA  PHE A 646      91.017  89.828  24.634  1.00  0.00           H
ATOM   2513  CB  PHE A 646      89.668  90.886  26.007  1.00  0.00           C
ATOM   2514  HB1 PHE A 646      88.942  91.680  25.730  1.00  0.00           H
ATOM   2515  HB2 PHE A 646      89.191  90.151  26.690  1.00  0.00           H
ATOM   2516  CG  PHE A 646      90.844  91.477  26.648  1.00  0.00           C
ATOM   2517  CD1 PHE A 646      91.972  90.651  27.001  1.00  0.00           C
ATOM   2518  HD1 PHE A 646      91.892  89.605  26.744  1.00  0.00           H
ATOM   2519  CE1 PHE A 646      93.045  91.168  27.682  1.00  0.00           C
ATOM   2520  HE1 PHE A 646      93.808  90.484  28.023  1.00  0.00           H
ATOM   2521  CZ  PHE A 646      93.009  92.514  28.144  1.00  0.00           C
ATOM   2522  HZ  PHE A 646      93.846  92.935  28.680  1.00  0.00           H
ATOM   2523  CD2 PHE A 646      90.864  92.793  27.074  1.00  0.00           C
ATOM   2524  HD2 PHE A 646      90.016  93.427  26.858  1.00  0.00           H
ATOM   2525  CE2 PHE A 646      91.966  93.354  27.751  1.00  0.00           C
ATOM   2526  HE2 PHE A 646      91.841  94.333  28.190  1.00  0.00           H
ATOM   2527  C   PHE A 646      89.224  89.359  23.956  1.00  0.00           C
ATOM   2528  O   PHE A 646      89.517  88.205  23.957  1.00  0.00           O
ATOM   2529  N   LEU A 647      88.204  89.809  23.258  1.00  0.00           N
ATOM   2530  HN  LEU A 647      87.843  90.733  23.353  1.00  0.00           H
ATOM   2531  CA  LEU A 647      87.490  88.931  22.452  1.00  0.00           C
ATOM   2532  HA  LEU A 647      87.074  88.090  22.986  1.00  0.00           H
ATOM   2533  CB  LEU A 647      86.344  89.712  21.756  1.00  0.00           C
ATOM   2534  HB1 LEU A 647      85.819  90.108  22.652  1.00  0.00           H
ATOM   2535  HB2 LEU A 647      86.803  90.586  21.247  1.00  0.00           H
ATOM   2536  CG  LEU A 647      85.534  88.754  20.842  1.00  0.00           C
ATOM   2537  HG  LEU A 647      86.164  88.230  20.092  1.00  0.00           H
ATOM   2538  CD1 LEU A 647      84.854  87.555  21.496  1.00  0.00           C
ATOM   2539 1HD1 LEU A 647      85.583  86.823  21.903  1.00  0.00           H
ATOM   2540 2HD1 LEU A 647      84.110  87.864  22.261  1.00  0.00           H
ATOM   2541 3HD1 LEU A 647      84.305  86.864  20.821  1.00  0.00           H
ATOM   2542  CD2 LEU A 647      84.567  89.686  20.082  1.00  0.00           C
ATOM   2543 1HD2 LEU A 647      85.024  90.165  19.189  1.00  0.00           H
ATOM   2544 2HD2 LEU A 647      83.750  89.050  19.680  1.00  0.00           H
ATOM   2545 3HD2 LEU A 647      84.184  90.493  20.743  1.00  0.00           H
ATOM   2546  C   LEU A 647      88.370  88.226  21.357  1.00  0.00           C
ATOM   2547  O   LEU A 647      88.388  87.001  21.215  1.00  0.00           O
ATOM   2548  N   PHE A 648      89.238  89.017  20.713  1.00  0.00           N
ATOM   2549  HN  PHE A 648      89.300  89.995  20.897  1.00  0.00           H
ATOM   2550  CA  PHE A 648      90.175  88.462  19.792  1.00  0.00           C
ATOM   2551  HA  PHE A 648      89.697  88.043  18.918  1.00  0.00           H
ATOM   2552  CB  PHE A 648      91.022  89.536  19.183  1.00  0.00           C
ATOM   2553  HB1 PHE A 648      90.344  90.207  18.613  1.00  0.00           H
ATOM   2554  HB2 PHE A 648      91.470  90.165  19.982  1.00  0.00           H
ATOM   2555  CG  PHE A 648      92.056  89.150  18.146  1.00  0.00           C
ATOM   2556  CD1 PHE A 648      91.711  89.006  16.793  1.00  0.00           C
ATOM   2557  HD1 PHE A 648      90.683  89.157  16.499  1.00  0.00           H
ATOM   2558  CE1 PHE A 648      92.668  88.479  15.909  1.00  0.00           C
ATOM   2559  HE1 PHE A 648      92.322  88.474  14.886  1.00  0.00           H
ATOM   2560  CZ  PHE A 648      93.961  88.014  16.342  1.00  0.00           C
ATOM   2561  HZ  PHE A 648      94.730  87.606  15.703  1.00  0.00           H
ATOM   2562  CD2 PHE A 648      93.362  88.866  18.601  1.00  0.00           C
ATOM   2563  HD2 PHE A 648      93.697  89.140  19.590  1.00  0.00           H
ATOM   2564  CE2 PHE A 648      94.279  88.282  17.684  1.00  0.00           C
ATOM   2565  HE2 PHE A 648      95.223  87.954  18.093  1.00  0.00           H
ATOM   2566  C   PHE A 648      91.100  87.408  20.435  1.00  0.00           C
ATOM   2567  O   PHE A 648      91.220  86.289  19.881  1.00  0.00           O
ATOM   2568  N   TRP A 649      91.703  87.744  21.570  1.00  0.00           N
ATOM   2569  HN  TRP A 649      91.598  88.600  22.070  1.00  0.00           H
ATOM   2570  CA  TRP A 649      92.537  86.751  22.234  1.00  0.00           C
ATOM   2571  HA  TRP A 649      93.274  86.427  21.514  1.00  0.00           H
ATOM   2572  CB  TRP A 649      93.473  87.371  23.333  1.00  0.00           C
ATOM   2573  HB1 TRP A 649      92.907  88.082  23.971  1.00  0.00           H
ATOM   2574  HB2 TRP A 649      93.890  86.611  24.028  1.00  0.00           H
ATOM   2575  CG  TRP A 649      94.630  88.037  22.649  1.00  0.00           C
ATOM   2576  CD1 TRP A 649      95.029  89.329  22.834  1.00  0.00           C
ATOM   2577  HD1 TRP A 649      94.427  90.020  23.405  1.00  0.00           H
ATOM   2578  NE1 TRP A 649      96.076  89.548  21.988  1.00  0.00           N
ATOM   2579  HE1 TRP A 649      96.424  90.459  21.956  1.00  0.00           H
ATOM   2580  CE2 TRP A 649      96.588  88.336  21.477  1.00  0.00           C
ATOM   2581  CD2 TRP A 649      95.672  87.377  21.827  1.00  0.00           C
ATOM   2582  CE3 TRP A 649      95.913  86.065  21.426  1.00  0.00           C
ATOM   2583  HE3 TRP A 649      95.287  85.248  21.753  1.00  0.00           H
ATOM   2584  CZ3 TRP A 649      96.955  85.740  20.585  1.00  0.00           C
ATOM   2585  HZ3 TRP A 649      97.006  84.774  20.104  1.00  0.00           H
ATOM   2586  CZ2 TRP A 649      97.713  88.019  20.692  1.00  0.00           C
ATOM   2587  HZ2 TRP A 649      98.387  88.823  20.435  1.00  0.00           H
ATOM   2588  CH2 TRP A 649      97.910  86.712  20.253  1.00  0.00           C
ATOM   2589  HH2 TRP A 649      98.782  86.492  19.654  1.00  0.00           H
ATOM   2590  C   TRP A 649      91.878  85.478  22.734  1.00  0.00           C
ATOM   2591  O   TRP A 649      92.330  84.367  22.493  1.00  0.00           O
ATOM   2592  N   HIS A 650      90.615  85.611  23.222  1.00  0.00           N
ATOM   2593  HN  HIS A 650      90.343  86.569  23.271  1.00  0.00           H
ATOM   2594  CA  HIS A 650      89.741  84.497  23.706  1.00  0.00           C
ATOM   2595  HA  HIS A 650      90.279  83.962  24.475  1.00  0.00           H
ATOM   2596  CB  HIS A 650      88.348  84.870  24.328  1.00  0.00           C
ATOM   2597  HB1 HIS A 650      87.897  85.614  23.636  1.00  0.00           H
ATOM   2598  HB2 HIS A 650      87.601  84.051  24.402  1.00  0.00           H
ATOM   2599  ND1 HIS A 650      88.936  84.852  26.738  1.00  0.00           N
ATOM   2600  CG  HIS A 650      88.409  85.622  25.658  1.00  0.00           C
ATOM   2601  CE1 HIS A 650      88.803  85.646  27.774  1.00  0.00           C
ATOM   2602  HE1 HIS A 650      89.038  85.446  28.819  1.00  0.00           H
ATOM   2603  NE2 HIS A 650      88.118  86.800  27.463  1.00  0.00           N
ATOM   2604  HE2 HIS A 650      87.773  87.510  28.078  1.00  0.00           H
ATOM   2605  CD2 HIS A 650      87.819  86.761  26.109  1.00  0.00           C
ATOM   2606  HD2 HIS A 650      87.281  87.607  25.700  1.00  0.00           H
ATOM   2607  C   HIS A 650      89.362  83.483  22.649  1.00  0.00           C
ATOM   2608  O   HIS A 650      89.449  82.300  22.859  1.00  0.00           O
ATOM   2609  N   LEU A 651      89.033  84.005  21.462  1.00  0.00           N
ATOM   2610  HN  LEU A 651      88.904  84.993  21.417  1.00  0.00           H
ATOM   2611  CA  LEU A 651      88.982  83.261  20.260  1.00  0.00           C
ATOM   2612  HA  LEU A 651      88.432  82.378  20.552  1.00  0.00           H
ATOM   2613  CB  LEU A 651      88.207  84.110  19.198  1.00  0.00           C
ATOM   2614  HB1 LEU A 651      88.947  84.932  19.101  1.00  0.00           H
ATOM   2615  HB2 LEU A 651      88.111  83.539  18.249  1.00  0.00           H
ATOM   2616  CG  LEU A 651      86.771  84.573  19.585  1.00  0.00           C
ATOM   2617  HG  LEU A 651      86.779  85.050  20.589  1.00  0.00           H
ATOM   2618  CD1 LEU A 651      86.363  85.560  18.521  1.00  0.00           C
ATOM   2619 1HD1 LEU A 651      85.309  85.862  18.699  1.00  0.00           H
ATOM   2620 2HD1 LEU A 651      87.112  86.380  18.501  1.00  0.00           H
ATOM   2621 3HD1 LEU A 651      86.435  85.166  17.485  1.00  0.00           H
ATOM   2622  CD2 LEU A 651      85.867  83.379  19.716  1.00  0.00           C
ATOM   2623 1HD2 LEU A 651      86.100  82.755  20.606  1.00  0.00           H
ATOM   2624 2HD2 LEU A 651      84.821  83.656  19.969  1.00  0.00           H
ATOM   2625 3HD2 LEU A 651      85.846  82.743  18.805  1.00  0.00           H
ATOM   2626  C   LEU A 651      90.324  82.752  19.657  1.00  0.00           C
ATOM   2627  O   LEU A 651      90.466  81.563  19.320  1.00  0.00           O
ATOM   2628  N   ARG A 652      91.374  83.568  19.534  1.00  0.00           N
ATOM   2629  HN  ARG A 652      91.200  84.511  19.810  1.00  0.00           H
ATOM   2630  CA  ARG A 652      92.645  83.239  18.900  1.00  0.00           C
ATOM   2631  HA  ARG A 652      92.371  82.749  17.978  1.00  0.00           H
ATOM   2632  CB  ARG A 652      93.495  84.488  18.600  1.00  0.00           C
ATOM   2633  HB1 ARG A 652      92.889  85.133  17.928  1.00  0.00           H
ATOM   2634  HB2 ARG A 652      93.646  85.016  19.566  1.00  0.00           H
ATOM   2635  CG  ARG A 652      94.903  84.125  17.935  1.00  0.00           C
ATOM   2636  HG1 ARG A 652      95.446  85.091  17.857  1.00  0.00           H
ATOM   2637  HG2 ARG A 652      95.528  83.605  18.692  1.00  0.00           H
ATOM   2638  CD  ARG A 652      94.834  83.354  16.630  1.00  0.00           C
ATOM   2639  HD1 ARG A 652      94.310  82.378  16.717  1.00  0.00           H
ATOM   2640  HD2 ARG A 652      94.224  83.976  15.940  1.00  0.00           H
ATOM   2641  NE  ARG A 652      96.157  83.030  15.951  1.00  0.00           N
ATOM   2642  HE  ARG A 652      96.601  83.684  15.338  1.00  0.00           H
ATOM   2643  CZ  ARG A 652      96.916  81.981  16.171  1.00  0.00           C
ATOM   2644  NH1 ARG A 652      96.419  81.087  17.084  1.00  0.00           N
ATOM   2645 1HH1 ARG A 652      95.529  81.273  17.501  1.00  0.00           H
ATOM   2646 2HH1 ARG A 652      96.820  80.178  16.976  1.00  0.00           H
ATOM   2647  NH2 ARG A 652      97.980  81.679  15.529  1.00  0.00           N
ATOM   2648 1HH2 ARG A 652      98.455  82.370  14.984  1.00  0.00           H
ATOM   2649 2HH2 ARG A 652      98.434  80.905  15.970  1.00  0.00           H
ATOM   2650  C   ARG A 652      93.472  82.211  19.572  1.00  0.00           C
ATOM   2651  O   ARG A 652      94.019  81.323  18.916  1.00  0.00           O
ATOM   2652  N   SER A 653      93.435  82.176  20.876  1.00  0.00           N
ATOM   2653  HN  SER A 653      92.876  82.898  21.275  1.00  0.00           H
ATOM   2654  CA  SER A 653      94.075  81.267  21.746  1.00  0.00           C
ATOM   2655  HA  SER A 653      95.134  81.331  21.549  1.00  0.00           H
ATOM   2656  CB  SER A 653      94.145  81.770  23.214  1.00  0.00           C
ATOM   2657  HB1 SER A 653      94.756  81.079  23.832  1.00  0.00           H
ATOM   2658  HB2 SER A 653      94.663  82.752  23.194  1.00  0.00           H
ATOM   2659  OG  SER A 653      92.874  82.108  23.838  1.00  0.00           O
ATOM   2660  HG1 SER A 653      92.615  82.973  23.512  1.00  0.00           H
ATOM   2661  C   SER A 653      93.547  79.902  21.848  1.00  0.00           C
ATOM   2662  O   SER A 653      94.251  79.031  22.336  1.00  0.00           O
ATOM   2663  N   GLU A 654      92.359  79.704  21.338  1.00  0.00           N
ATOM   2664  HN  GLU A 654      91.801  80.475  21.039  1.00  0.00           H
ATOM   2665  CA  GLU A 654      91.814  78.423  21.120  1.00  0.00           C
ATOM   2666  HA  GLU A 654      92.512  77.667  21.447  1.00  0.00           H
ATOM   2667  CB  GLU A 654      90.464  78.458  21.849  1.00  0.00           C
ATOM   2668  HB1 GLU A 654      89.856  79.368  21.659  1.00  0.00           H
ATOM   2669  HB2 GLU A 654      89.872  77.565  21.556  1.00  0.00           H
ATOM   2670  CG  GLU A 654      90.706  78.274  23.399  1.00  0.00           C
ATOM   2671  HG1 GLU A 654      91.423  77.426  23.454  1.00  0.00           H
ATOM   2672  HG2 GLU A 654      91.124  79.158  23.926  1.00  0.00           H
ATOM   2673  CD  GLU A 654      89.395  77.870  24.088  1.00  0.00           C
ATOM   2674  OE1 GLU A 654      88.311  78.270  23.575  1.00  0.00           O
ATOM   2675  OE2 GLU A 654      89.515  76.999  25.004  1.00  0.00           O
ATOM   2676  C   GLU A 654      91.651  77.966  19.672  1.00  0.00           C
ATOM   2677  O   GLU A 654      90.937  77.023  19.404  1.00  0.00           O
ATOM   2678  N   MET A 655      92.295  78.596  18.686  1.00  0.00           N
ATOM   2679  HN  MET A 655      92.753  79.412  19.029  1.00  0.00           H
ATOM   2680  CA  MET A 655      92.412  78.242  17.308  1.00  0.00           C
ATOM   2681  HA  MET A 655      91.417  78.077  16.921  1.00  0.00           H
ATOM   2682  CB  MET A 655      93.012  79.388  16.439  1.00  0.00           C
ATOM   2683  HB1 MET A 655      93.936  79.812  16.887  1.00  0.00           H
ATOM   2684  HB2 MET A 655      93.336  78.896  15.497  1.00  0.00           H
ATOM   2685  CG  MET A 655      92.011  80.550  16.176  1.00  0.00           C
ATOM   2686  HG1 MET A 655      91.615  80.781  17.188  1.00  0.00           H
ATOM   2687  HG2 MET A 655      92.501  81.441  15.728  1.00  0.00           H
ATOM   2688  SD  MET A 655      90.500  80.127  15.208  1.00  0.00           S
ATOM   2689  CE  MET A 655      91.430  79.648  13.715  1.00  0.00           C
ATOM   2690  HE1 MET A 655      92.239  80.403  13.619  1.00  0.00           H
ATOM   2691  HE2 MET A 655      92.002  78.696  13.706  1.00  0.00           H
ATOM   2692  HE3 MET A 655      90.781  79.745  12.818  1.00  0.00           H
ATOM   2693  C   MET A 655      93.054  76.933  16.918  1.00  0.00           C
ATOM   2694  O   MET A 655      92.900  76.333  15.859  1.00  0.00           O
ATOM   2695  N   HIS A 656      93.833  76.339  17.839  1.00  0.00           N
ATOM   2696  HN  HIS A 656      93.940  76.798  18.717  1.00  0.00           H
ATOM   2697  CA  HIS A 656      94.292  75.027  17.736  1.00  0.00           C
ATOM   2698  HA  HIS A 656      94.689  74.709  16.784  1.00  0.00           H
ATOM   2699  CB  HIS A 656      95.491  74.716  18.815  1.00  0.00           C
ATOM   2700  HB1 HIS A 656      95.764  73.649  18.670  1.00  0.00           H
ATOM   2701  HB2 HIS A 656      96.350  75.408  18.684  1.00  0.00           H
ATOM   2702  ND1 HIS A 656      94.719  76.193  20.533  1.00  0.00           N
ATOM   2703  CG  HIS A 656      95.029  74.925  20.157  1.00  0.00           C
ATOM   2704  CE1 HIS A 656      94.291  76.066  21.810  1.00  0.00           C
ATOM   2705  HE1 HIS A 656      93.942  76.903  22.415  1.00  0.00           H
ATOM   2706  NE2 HIS A 656      94.380  74.784  22.187  1.00  0.00           N
ATOM   2707  HE2 HIS A 656      93.905  74.383  22.971  1.00  0.00           H
ATOM   2708  CD2 HIS A 656      94.911  74.065  21.150  1.00  0.00           C
ATOM   2709  HD2 HIS A 656      95.085  72.996  21.144  1.00  0.00           H
ATOM   2710  C   HIS A 656      93.238  73.947  17.958  1.00  0.00           C
ATOM   2711  O   HIS A 656      93.401  72.843  17.425  1.00  0.00           O
ATOM   2712  N   VAL A 657      92.097  74.175  18.692  1.00  0.00           N
ATOM   2713  HN  VAL A 657      91.869  75.124  18.895  1.00  0.00           H
ATOM   2714  CA  VAL A 657      91.044  73.181  18.994  1.00  0.00           C
ATOM   2715  HA  VAL A 657      91.590  72.284  19.249  1.00  0.00           H
ATOM   2716  CB  VAL A 657      90.287  73.834  20.122  1.00  0.00           C
ATOM   2717  HB  VAL A 657      89.838  74.806  19.825  1.00  0.00           H
ATOM   2718  CG1 VAL A 657      89.227  72.824  20.612  1.00  0.00           C
ATOM   2719 1HG1 VAL A 657      88.609  73.115  21.489  1.00  0.00           H
ATOM   2720 2HG1 VAL A 657      88.419  72.721  19.857  1.00  0.00           H
ATOM   2721 3HG1 VAL A 657      89.750  71.875  20.857  1.00  0.00           H
ATOM   2722  CG2 VAL A 657      91.195  74.137  21.446  1.00  0.00           C
ATOM   2723 1HG2 VAL A 657      91.766  73.276  21.855  1.00  0.00           H
ATOM   2724 2HG2 VAL A 657      91.946  74.921  21.210  1.00  0.00           H
ATOM   2725 3HG2 VAL A 657      90.582  74.484  22.305  1.00  0.00           H
ATOM   2726  C   VAL A 657      90.179  72.960  17.732  1.00  0.00           C
ATOM   2727  O   VAL A 657      89.632  73.925  17.255  1.00  0.00           O
ATOM   2728  N   PRO A 658      90.042  71.768  17.202  1.00  0.00           N
ATOM   2729  CD  PRO A 658      90.834  70.650  17.566  1.00  0.00           C
ATOM   2730  HD1 PRO A 658      90.717  70.552  18.667  1.00  0.00           H
ATOM   2731  HD2 PRO A 658      91.855  70.964  17.262  1.00  0.00           H
ATOM   2732  CA  PRO A 658      89.512  71.569  15.853  1.00  0.00           C
ATOM   2733  HA  PRO A 658      89.910  72.315  15.180  1.00  0.00           H
ATOM   2734  CB  PRO A 658      90.005  70.125  15.464  1.00  0.00           C
ATOM   2735  HB1 PRO A 658      89.272  69.608  14.809  1.00  0.00           H
ATOM   2736  HB2 PRO A 658      90.980  70.193  14.938  1.00  0.00           H
ATOM   2737  CG  PRO A 658      90.274  69.472  16.867  1.00  0.00           C
ATOM   2738  HG1 PRO A 658      89.296  69.080  17.220  1.00  0.00           H
ATOM   2739  HG2 PRO A 658      90.925  68.579  16.760  1.00  0.00           H
ATOM   2740  C   PRO A 658      88.082  71.801  15.790  1.00  0.00           C
ATOM   2741  O   PRO A 658      87.588  72.200  14.726  1.00  0.00           O
ATOM   2742  N   SER A 659      87.373  71.501  16.845  1.00  0.00           N
ATOM   2743  HN  SER A 659      87.720  71.140  17.707  1.00  0.00           H
ATOM   2744  CA  SER A 659      85.934  71.673  16.894  1.00  0.00           C
ATOM   2745  HA  SER A 659      85.476  71.135  16.078  1.00  0.00           H
ATOM   2746  CB  SER A 659      85.375  71.002  18.146  1.00  0.00           C
ATOM   2747  HB1 SER A 659      84.305  71.299  18.166  1.00  0.00           H
ATOM   2748  HB2 SER A 659      85.218  69.903  18.117  1.00  0.00           H
ATOM   2749  OG  SER A 659      86.034  71.388  19.315  1.00  0.00           O
ATOM   2750  HG1 SER A 659      86.774  70.814  19.524  1.00  0.00           H
ATOM   2751  C   SER A 659      85.435  73.111  16.858  1.00  0.00           C
ATOM   2752  O   SER A 659      84.266  73.377  16.554  1.00  0.00           O
ATOM   2753  N   VAL A 660      86.259  74.137  17.216  1.00  0.00           N
ATOM   2754  HN  VAL A 660      87.200  73.971  17.501  1.00  0.00           H
ATOM   2755  CA  VAL A 660      85.926  75.546  17.066  1.00  0.00           C
ATOM   2756  HA  VAL A 660      84.880  75.657  16.820  1.00  0.00           H
ATOM   2757  CB  VAL A 660      86.090  76.315  18.376  1.00  0.00           C
ATOM   2758  HB  VAL A 660      85.891  77.402  18.261  1.00  0.00           H
ATOM   2759  CG1 VAL A 660      85.075  75.811  19.397  1.00  0.00           C
ATOM   2760 1HG1 VAL A 660      85.091  76.518  20.254  1.00  0.00           H
ATOM   2761 2HG1 VAL A 660      84.095  75.776  18.874  1.00  0.00           H
ATOM   2762 3HG1 VAL A 660      85.363  74.810  19.784  1.00  0.00           H
ATOM   2763  CG2 VAL A 660      87.544  76.196  18.942  1.00  0.00           C
ATOM   2764 1HG2 VAL A 660      87.877  75.152  18.757  1.00  0.00           H
ATOM   2765 2HG2 VAL A 660      88.273  76.804  18.365  1.00  0.00           H
ATOM   2766 3HG2 VAL A 660      87.567  76.493  20.012  1.00  0.00           H
ATOM   2767  C   VAL A 660      86.794  76.327  16.071  1.00  0.00           C
ATOM   2768  O   VAL A 660      86.410  77.394  15.718  1.00  0.00           O
ATOM   2769  N   ALA A 661      87.897  75.790  15.517  1.00  0.00           N
ATOM   2770  HN  ALA A 661      88.190  74.874  15.781  1.00  0.00           H
ATOM   2771  CA  ALA A 661      88.738  76.492  14.577  1.00  0.00           C
ATOM   2772  HA  ALA A 661      89.326  77.199  15.144  1.00  0.00           H
ATOM   2773  CB  ALA A 661      89.795  75.487  14.015  1.00  0.00           C
ATOM   2774  HB1 ALA A 661      90.431  76.215  13.467  1.00  0.00           H
ATOM   2775  HB2 ALA A 661      90.328  75.068  14.895  1.00  0.00           H
ATOM   2776  HB3 ALA A 661      89.369  74.670  13.396  1.00  0.00           H
ATOM   2777  C   ALA A 661      88.066  77.148  13.430  1.00  0.00           C
ATOM   2778  O   ALA A 661      88.232  78.292  13.153  1.00  0.00           O
ATOM   2779  N   LEU A 662      87.167  76.390  12.772  1.00  0.00           N
ATOM   2780  HN  LEU A 662      87.027  75.435  13.023  1.00  0.00           H
ATOM   2781  CA  LEU A 662      86.300  76.897  11.630  1.00  0.00           C
ATOM   2782  HA  LEU A 662      86.844  77.206  10.750  1.00  0.00           H
ATOM   2783  CB  LEU A 662      85.386  75.763  10.932  1.00  0.00           C
ATOM   2784  HB1 LEU A 662      86.046  74.994  10.476  1.00  0.00           H
ATOM   2785  HB2 LEU A 662      84.722  75.328  11.710  1.00  0.00           H
ATOM   2786  CG  LEU A 662      84.431  76.245   9.848  1.00  0.00           C
ATOM   2787  HG  LEU A 662      83.793  77.103  10.151  1.00  0.00           H
ATOM   2788  CD1 LEU A 662      85.043  76.785   8.535  1.00  0.00           C
ATOM   2789 1HD1 LEU A 662      85.728  76.030   8.093  1.00  0.00           H
ATOM   2790 2HD1 LEU A 662      84.210  76.986   7.828  1.00  0.00           H
ATOM   2791 3HD1 LEU A 662      85.606  77.735   8.662  1.00  0.00           H
ATOM   2792  CD2 LEU A 662      83.539  75.027   9.477  1.00  0.00           C
ATOM   2793 1HD2 LEU A 662      82.828  74.738  10.281  1.00  0.00           H
ATOM   2794 2HD2 LEU A 662      83.013  75.285   8.534  1.00  0.00           H
ATOM   2795 3HD2 LEU A 662      84.104  74.091   9.276  1.00  0.00           H
ATOM   2796  C   LEU A 662      85.326  78.075  11.978  1.00  0.00           C
ATOM   2797  O   LEU A 662      85.151  79.054  11.236  1.00  0.00           O
ATOM   2798  N   ARG A 663      84.671  77.966  13.107  1.00  0.00           N
ATOM   2799  HN  ARG A 663      84.839  77.236  13.765  1.00  0.00           H
ATOM   2800  CA  ARG A 663      83.777  78.914  13.673  1.00  0.00           C
ATOM   2801  HA  ARG A 663      83.036  79.284  12.980  1.00  0.00           H
ATOM   2802  CB  ARG A 663      82.998  78.367  14.906  1.00  0.00           C
ATOM   2803  HB1 ARG A 663      82.437  77.472  14.562  1.00  0.00           H
ATOM   2804  HB2 ARG A 663      83.688  78.060  15.722  1.00  0.00           H
ATOM   2805  CG  ARG A 663      81.992  79.477  15.522  1.00  0.00           C
ATOM   2806  HG1 ARG A 663      82.571  80.329  15.938  1.00  0.00           H
ATOM   2807  HG2 ARG A 663      81.363  79.861  14.691  1.00  0.00           H
ATOM   2808  CD  ARG A 663      81.171  79.010  16.729  1.00  0.00           C
ATOM   2809  HD1 ARG A 663      81.812  78.655  17.564  1.00  0.00           H
ATOM   2810  HD2 ARG A 663      80.694  79.894  17.204  1.00  0.00           H
ATOM   2811  NE  ARG A 663      80.216  78.052  16.232  1.00  0.00           N
ATOM   2812  HE  ARG A 663      80.554  77.113  16.177  1.00  0.00           H
ATOM   2813  CZ  ARG A 663      79.011  78.404  15.732  1.00  0.00           C
ATOM   2814  NH1 ARG A 663      78.571  79.646  15.600  1.00  0.00           N
ATOM   2815 1HH1 ARG A 663      79.194  80.385  15.855  1.00  0.00           H
ATOM   2816 2HH1 ARG A 663      77.716  79.764  15.094  1.00  0.00           H
ATOM   2817  NH2 ARG A 663      78.118  77.481  15.462  1.00  0.00           N
ATOM   2818 1HH2 ARG A 663      78.340  76.542  15.727  1.00  0.00           H
ATOM   2819 2HH2 ARG A 663      77.146  77.613  15.268  1.00  0.00           H
ATOM   2820  C   ARG A 663      84.487  80.172  14.196  1.00  0.00           C
ATOM   2821  O   ARG A 663      84.085  81.335  13.908  1.00  0.00           O
ATOM   2822  N   PHE A 664      85.527  79.931  15.026  1.00  0.00           N
ATOM   2823  HN  PHE A 664      85.842  79.035  15.331  1.00  0.00           H
ATOM   2824  CA  PHE A 664      86.155  81.082  15.738  1.00  0.00           C
ATOM   2825  HA  PHE A 664      85.394  81.756  16.103  1.00  0.00           H
ATOM   2826  CB  PHE A 664      87.079  80.609  16.934  1.00  0.00           C
ATOM   2827  HB1 PHE A 664      87.593  79.690  16.580  1.00  0.00           H
ATOM   2828  HB2 PHE A 664      87.903  81.337  17.094  1.00  0.00           H
ATOM   2829  CG  PHE A 664      86.361  80.266  18.279  1.00  0.00           C
ATOM   2830  CD1 PHE A 664      84.984  80.009  18.356  1.00  0.00           C
ATOM   2831  HD1 PHE A 664      84.360  80.109  17.481  1.00  0.00           H
ATOM   2832  CE1 PHE A 664      84.403  79.576  19.547  1.00  0.00           C
ATOM   2833  HE1 PHE A 664      83.341  79.386  19.602  1.00  0.00           H
ATOM   2834  CZ  PHE A 664      85.185  79.342  20.660  1.00  0.00           C
ATOM   2835  HZ  PHE A 664      84.593  79.131  21.538  1.00  0.00           H
ATOM   2836  CD2 PHE A 664      87.124  80.233  19.506  1.00  0.00           C
ATOM   2837  HD2 PHE A 664      88.187  80.422  19.529  1.00  0.00           H
ATOM   2838  CE2 PHE A 664      86.576  79.778  20.709  1.00  0.00           C
ATOM   2839  HE2 PHE A 664      87.173  79.457  21.550  1.00  0.00           H
ATOM   2840  C   PHE A 664      87.034  81.858  14.695  1.00  0.00           C
ATOM   2841  O   PHE A 664      87.149  83.101  14.690  1.00  0.00           O
ATOM   2842  N   GLY A 665      87.537  81.128  13.628  1.00  0.00           N
ATOM   2843  HN  GLY A 665      87.434  80.136  13.654  1.00  0.00           H
ATOM   2844  CA  GLY A 665      88.287  81.613  12.455  1.00  0.00           C
ATOM   2845  HA1 GLY A 665      89.209  82.085  12.758  1.00  0.00           H
ATOM   2846  HA2 GLY A 665      88.366  80.715  11.860  1.00  0.00           H
ATOM   2847  C   GLY A 665      87.502  82.633  11.619  1.00  0.00           C
ATOM   2848  O   GLY A 665      88.021  83.699  11.253  1.00  0.00           O
ATOM   2849  N   LEU A 666      86.253  82.290  11.283  1.00  0.00           N
ATOM   2850  HN  LEU A 666      85.843  81.384  11.352  1.00  0.00           H
ATOM   2851  CA  LEU A 666      85.273  83.151  10.710  1.00  0.00           C
ATOM   2852  HA  LEU A 666      85.739  83.470   9.789  1.00  0.00           H
ATOM   2853  CB  LEU A 666      83.997  82.459  10.420  1.00  0.00           C
ATOM   2854  HB1 LEU A 666      83.778  81.739  11.239  1.00  0.00           H
ATOM   2855  HB2 LEU A 666      83.104  83.117  10.359  1.00  0.00           H
ATOM   2856  CG  LEU A 666      84.079  81.543   9.164  1.00  0.00           C
ATOM   2857  HG  LEU A 666      85.055  81.024   9.277  1.00  0.00           H
ATOM   2858  CD1 LEU A 666      82.887  80.575   8.897  1.00  0.00           C
ATOM   2859 1HD1 LEU A 666      82.792  79.864   9.746  1.00  0.00           H
ATOM   2860 2HD1 LEU A 666      82.022  81.269   8.833  1.00  0.00           H
ATOM   2861 3HD1 LEU A 666      82.845  80.167   7.864  1.00  0.00           H
ATOM   2862  CD2 LEU A 666      84.196  82.323   7.845  1.00  0.00           C
ATOM   2863 1HD2 LEU A 666      84.261  81.656   6.959  1.00  0.00           H
ATOM   2864 2HD2 LEU A 666      83.283  82.943   7.718  1.00  0.00           H
ATOM   2865 3HD2 LEU A 666      85.149  82.893   7.810  1.00  0.00           H
ATOM   2866  C   LEU A 666      85.032  84.499  11.455  1.00  0.00           C
ATOM   2867  O   LEU A 666      85.145  85.601  10.855  1.00  0.00           O
ATOM   2868  N   ILE A 667      84.697  84.518  12.795  1.00  0.00           N
ATOM   2869  HN  ILE A 667      84.547  83.681  13.315  1.00  0.00           H
ATOM   2870  CA  ILE A 667      84.607  85.657  13.625  1.00  0.00           C
ATOM   2871  HA  ILE A 667      83.840  86.306  13.229  1.00  0.00           H
ATOM   2872  CB  ILE A 667      84.219  85.225  15.011  1.00  0.00           C
ATOM   2873  HB  ILE A 667      85.057  84.586  15.361  1.00  0.00           H
ATOM   2874  CG2 ILE A 667      84.003  86.448  15.848  1.00  0.00           C
ATOM   2875 1HG2 ILE A 667      83.346  87.081  15.214  1.00  0.00           H
ATOM   2876 2HG2 ILE A 667      83.602  86.317  16.876  1.00  0.00           H
ATOM   2877 3HG2 ILE A 667      85.013  86.872  16.037  1.00  0.00           H
ATOM   2878  CG1 ILE A 667      82.918  84.360  14.996  1.00  0.00           C
ATOM   2879 1HG1 ILE A 667      82.128  85.069  14.668  1.00  0.00           H
ATOM   2880 2HG1 ILE A 667      82.987  83.444  14.373  1.00  0.00           H
ATOM   2881  CD  ILE A 667      82.737  83.853  16.499  1.00  0.00           C
ATOM   2882  HD1 ILE A 667      82.041  82.987  16.508  1.00  0.00           H
ATOM   2883  HD2 ILE A 667      83.717  83.443  16.824  1.00  0.00           H
ATOM   2884  HD3 ILE A 667      82.368  84.639  17.192  1.00  0.00           H
ATOM   2885  C   ILE A 667      85.875  86.575  13.629  1.00  0.00           C
ATOM   2886  O   ILE A 667      85.786  87.821  13.391  1.00  0.00           O
ATOM   2887  N   LEU A 668      87.073  85.981  13.913  1.00  0.00           N
ATOM   2888  HN  LEU A 668      87.127  84.988  13.976  1.00  0.00           H
ATOM   2889  CA  LEU A 668      88.396  86.655  13.905  1.00  0.00           C
ATOM   2890  HA  LEU A 668      88.445  87.402  14.684  1.00  0.00           H
ATOM   2891  CB  LEU A 668      89.512  85.622  14.077  1.00  0.00           C
ATOM   2892  HB1 LEU A 668      89.381  84.723  13.438  1.00  0.00           H
ATOM   2893  HB2 LEU A 668      90.523  85.991  13.801  1.00  0.00           H
ATOM   2894  CG  LEU A 668      89.637  85.036  15.478  1.00  0.00           C
ATOM   2895  HG  LEU A 668      88.630  84.782  15.872  1.00  0.00           H
ATOM   2896  CD1 LEU A 668      90.379  83.709  15.457  1.00  0.00           C
ATOM   2897 1HD1 LEU A 668      89.778  82.840  15.115  1.00  0.00           H
ATOM   2898 2HD1 LEU A 668      91.351  83.653  14.921  1.00  0.00           H
ATOM   2899 3HD1 LEU A 668      90.469  83.392  16.518  1.00  0.00           H
ATOM   2900  CD2 LEU A 668      90.306  86.025  16.395  1.00  0.00           C
ATOM   2901 1HD2 LEU A 668      90.205  85.812  17.481  1.00  0.00           H
ATOM   2902 2HD2 LEU A 668      91.385  86.125  16.152  1.00  0.00           H
ATOM   2903 3HD2 LEU A 668      89.833  87.023  16.281  1.00  0.00           H
ATOM   2904  C   LEU A 668      88.670  87.376  12.587  1.00  0.00           C
ATOM   2905  O   LEU A 668      89.212  88.464  12.619  1.00  0.00           O
ATOM   2906  N   GLU A 669      88.281  86.840  11.398  1.00  0.00           N
ATOM   2907  HN  GLU A 669      87.798  85.971  11.471  1.00  0.00           H
ATOM   2908  CA  GLU A 669      88.321  87.533  10.126  1.00  0.00           C
ATOM   2909  HA  GLU A 669      89.312  87.959  10.083  1.00  0.00           H
ATOM   2910  CB  GLU A 669      87.972  86.572   8.955  1.00  0.00           C
ATOM   2911  HB1 GLU A 669      88.731  85.761   8.986  1.00  0.00           H
ATOM   2912  HB2 GLU A 669      87.050  85.964   9.076  1.00  0.00           H
ATOM   2913  CG  GLU A 669      87.978  87.243   7.489  1.00  0.00           C
ATOM   2914  HG1 GLU A 669      87.408  88.192   7.394  1.00  0.00           H
ATOM   2915  HG2 GLU A 669      89.048  87.521   7.380  1.00  0.00           H
ATOM   2916  CD  GLU A 669      87.557  86.261   6.416  1.00  0.00           C
ATOM   2917  OE1 GLU A 669      88.163  85.152   6.196  1.00  0.00           O
ATOM   2918  OE2 GLU A 669      86.566  86.638   5.662  1.00  0.00           O
ATOM   2919  C   GLU A 669      87.378  88.684  10.016  1.00  0.00           C
ATOM   2920  O   GLU A 669      87.844  89.813   9.692  1.00  0.00           O
ATOM   2921  N   ALA A 670      86.050  88.555  10.370  1.00  0.00           N
ATOM   2922  HN  ALA A 670      85.698  87.669  10.663  1.00  0.00           H
ATOM   2923  CA  ALA A 670      85.095  89.703  10.420  1.00  0.00           C
ATOM   2924  HA  ALA A 670      84.897  90.074   9.425  1.00  0.00           H
ATOM   2925  CB  ALA A 670      83.778  89.279  11.124  1.00  0.00           C
ATOM   2926  HB1 ALA A 670      83.078  90.142  11.112  1.00  0.00           H
ATOM   2927  HB2 ALA A 670      83.398  88.419  10.532  1.00  0.00           H
ATOM   2928  HB3 ALA A 670      83.886  88.821  12.130  1.00  0.00           H
ATOM   2929  C   ALA A 670      85.553  90.932  11.254  1.00  0.00           C
ATOM   2930  O   ALA A 670      85.463  92.045  10.808  1.00  0.00           O
ATOM   2931  N   TYR A 671      86.002  90.585  12.469  1.00  0.00           N
ATOM   2932  HN  TYR A 671      86.042  89.628  12.746  1.00  0.00           H
ATOM   2933  CA  TYR A 671      86.591  91.489  13.352  1.00  0.00           C
ATOM   2934  HA  TYR A 671      85.783  92.169  13.577  1.00  0.00           H
ATOM   2935  CB  TYR A 671      86.928  90.719  14.679  1.00  0.00           C
ATOM   2936  HB1 TYR A 671      85.998  90.291  15.111  1.00  0.00           H
ATOM   2937  HB2 TYR A 671      87.523  89.808  14.455  1.00  0.00           H
ATOM   2938  CG  TYR A 671      87.713  91.485  15.705  1.00  0.00           C
ATOM   2939  CD1 TYR A 671      87.150  92.370  16.626  1.00  0.00           C
ATOM   2940  HD1 TYR A 671      86.072  92.434  16.614  1.00  0.00           H
ATOM   2941  CE1 TYR A 671      87.948  93.327  17.281  1.00  0.00           C
ATOM   2942  HE1 TYR A 671      87.349  94.042  17.826  1.00  0.00           H
ATOM   2943  CZ  TYR A 671      89.324  93.318  17.260  1.00  0.00           C
ATOM   2944  OH  TYR A 671      90.127  94.221  17.904  1.00  0.00           O
ATOM   2945  HH  TYR A 671      89.594  95.016  17.984  1.00  0.00           H
ATOM   2946  CD2 TYR A 671      89.167  91.433  15.632  1.00  0.00           C
ATOM   2947  HD2 TYR A 671      89.616  90.608  15.099  1.00  0.00           H
ATOM   2948  CE2 TYR A 671      89.910  92.309  16.485  1.00  0.00           C
ATOM   2949  HE2 TYR A 671      90.986  92.256  16.422  1.00  0.00           H
ATOM   2950  C   TYR A 671      87.771  92.246  12.817  1.00  0.00           C
ATOM   2951  O   TYR A 671      87.846  93.476  12.977  1.00  0.00           O
ATOM   2952  N   CYS A 672      88.722  91.602  12.179  1.00  0.00           N
ATOM   2953  HN  CYS A 672      88.706  90.611  12.064  1.00  0.00           H
ATOM   2954  CA  CYS A 672      89.829  92.249  11.534  1.00  0.00           C
ATOM   2955  HA  CYS A 672      90.212  92.957  12.254  1.00  0.00           H
ATOM   2956  CB  CYS A 672      90.960  91.286  11.281  1.00  0.00           C
ATOM   2957  HB1 CYS A 672      90.654  90.556  10.501  1.00  0.00           H
ATOM   2958  HB2 CYS A 672      91.818  91.875  10.892  1.00  0.00           H
ATOM   2959  SG  CYS A 672      91.552  90.590  12.803  1.00  0.00           S
ATOM   2960  HG1 CYS A 672      90.642  89.627  12.837  1.00  0.00           H
ATOM   2961  C   CYS A 672      89.582  93.124  10.307  1.00  0.00           C
ATOM   2962  O   CYS A 672      90.348  94.050  10.001  1.00  0.00           O
ATOM   2963  N   ARG A 673      88.500  92.801   9.609  1.00  0.00           N
ATOM   2964  HN  ARG A 673      88.015  91.967   9.861  1.00  0.00           H
ATOM   2965  CA  ARG A 673      88.028  93.646   8.506  1.00  0.00           C
ATOM   2966  HA  ARG A 673      88.830  93.729   7.788  1.00  0.00           H
ATOM   2967  CB  ARG A 673      86.883  93.033   7.660  1.00  0.00           C
ATOM   2968  HB1 ARG A 673      85.965  92.658   8.162  1.00  0.00           H
ATOM   2969  HB2 ARG A 673      86.499  93.778   6.930  1.00  0.00           H
ATOM   2970  CG  ARG A 673      87.448  91.832   6.913  1.00  0.00           C
ATOM   2971  HG1 ARG A 673      88.400  92.060   6.388  1.00  0.00           H
ATOM   2972  HG2 ARG A 673      87.633  91.027   7.656  1.00  0.00           H
ATOM   2973  CD  ARG A 673      86.339  91.273   5.920  1.00  0.00           C
ATOM   2974  HD1 ARG A 673      85.349  91.232   6.422  1.00  0.00           H
ATOM   2975  HD2 ARG A 673      86.087  91.997   5.115  1.00  0.00           H
ATOM   2976  NE  ARG A 673      86.784  89.919   5.372  1.00  0.00           N
ATOM   2977  HE  ARG A 673      86.373  89.129   5.829  1.00  0.00           H
ATOM   2978  CZ  ARG A 673      87.788  89.695   4.533  1.00  0.00           C
ATOM   2979  NH1 ARG A 673      88.170  90.560   3.685  1.00  0.00           N
ATOM   2980 1HH1 ARG A 673      87.694  91.440   3.705  1.00  0.00           H
ATOM   2981 2HH1 ARG A 673      88.788  90.305   2.941  1.00  0.00           H
ATOM   2982  NH2 ARG A 673      88.280  88.484   4.396  1.00  0.00           N
ATOM   2983 1HH2 ARG A 673      87.776  87.695   4.748  1.00  0.00           H
ATOM   2984 2HH2 ARG A 673      89.098  88.337   3.839  1.00  0.00           H
ATOM   2985  C   ARG A 673      87.733  95.070   8.910  1.00  0.00           C
ATOM   2986  O   ARG A 673      88.246  96.082   8.422  1.00  0.00           O
ATOM   2987  N   GLY A 674      86.993  95.193  10.019  1.00  0.00           N
ATOM   2988  HN  GLY A 674      86.718  94.373  10.515  1.00  0.00           H
ATOM   2989  CA  GLY A 674      86.707  96.488  10.581  1.00  0.00           C
ATOM   2990  HA1 GLY A 674      86.427  97.136   9.763  1.00  0.00           H
ATOM   2991  HA2 GLY A 674      85.850  96.318  11.216  1.00  0.00           H
ATOM   2992  C   GLY A 674      87.786  97.069  11.514  1.00  0.00           C
ATOM   2993  O   GLY A 674      87.991  98.301  11.481  1.00  0.00           O
ATOM   2994  N   SER A 675      88.464  96.250  12.305  1.00  0.00           N
ATOM   2995  HN  SER A 675      88.284  95.272  12.233  1.00  0.00           H
ATOM   2996  CA  SER A 675      89.370  96.645  13.321  1.00  0.00           C
ATOM   2997  HA  SER A 675      89.027  97.600  13.690  1.00  0.00           H
ATOM   2998  CB  SER A 675      89.322  95.739  14.547  1.00  0.00           C
ATOM   2999  HB1 SER A 675      89.735  94.728  14.343  1.00  0.00           H
ATOM   3000  HB2 SER A 675      89.980  96.107  15.363  1.00  0.00           H
ATOM   3001  OG  SER A 675      87.975  95.627  15.040  1.00  0.00           O
ATOM   3002  HG1 SER A 675      87.612  94.858  14.593  1.00  0.00           H
ATOM   3003  C   SER A 675      90.811  96.826  12.845  1.00  0.00           C
ATOM   3004  O   SER A 675      91.736  96.192  13.284  1.00  0.00           O
ATOM   3005  N   THR A 676      90.990  97.667  11.833  1.00  0.00           N
ATOM   3006  HN  THR A 676      90.189  98.111  11.438  1.00  0.00           H
ATOM   3007  CA  THR A 676      92.200  97.790  11.132  1.00  0.00           C
ATOM   3008  HA  THR A 676      92.524  96.785  10.907  1.00  0.00           H
ATOM   3009  CB  THR A 676      92.080  98.597   9.869  1.00  0.00           C
ATOM   3010  HB  THR A 676      93.076  98.773   9.410  1.00  0.00           H
ATOM   3011  OG1 THR A 676      91.357  99.804  10.055  1.00  0.00           O
ATOM   3012  HG1 THR A 676      92.018 100.500  10.032  1.00  0.00           H
ATOM   3013  CG2 THR A 676      91.232  97.717   9.006  1.00  0.00           C
ATOM   3014 1HG2 THR A 676      91.692  96.723   8.819  1.00  0.00           H
ATOM   3015 2HG2 THR A 676      90.216  97.513   9.408  1.00  0.00           H
ATOM   3016 3HG2 THR A 676      91.156  98.165   7.993  1.00  0.00           H
ATOM   3017  C   THR A 676      93.348  98.387  11.897  1.00  0.00           C
ATOM   3018  O   THR A 676      94.444  97.867  11.844  1.00  0.00           O
ATOM   3019  N   HIS A 677      93.111  99.424  12.743  1.00  0.00           N
ATOM   3020  HN  HIS A 677      92.197  99.822  12.739  1.00  0.00           H
ATOM   3021  CA  HIS A 677      94.056 100.019  13.619  1.00  0.00           C
ATOM   3022  HA  HIS A 677      94.883 100.369  13.020  1.00  0.00           H
ATOM   3023  CB  HIS A 677      93.361 101.102  14.396  1.00  0.00           C
ATOM   3024  HB1 HIS A 677      92.688 100.656  15.159  1.00  0.00           H
ATOM   3025  HB2 HIS A 677      94.101 101.762  14.898  1.00  0.00           H
ATOM   3026  ND1 HIS A 677      91.120 101.660  13.294  1.00  0.00           N
ATOM   3027  CG  HIS A 677      92.412 101.968  13.599  1.00  0.00           C
ATOM   3028  CE1 HIS A 677      90.678 102.559  12.482  1.00  0.00           C
ATOM   3029  HE1 HIS A 677      89.698 102.572  12.004  1.00  0.00           H
ATOM   3030  NE2 HIS A 677      91.567 103.540  12.286  1.00  0.00           N
ATOM   3031  HE2 HIS A 677      91.319 104.436  11.920  1.00  0.00           H
ATOM   3032  CD2 HIS A 677      92.648 103.159  13.015  1.00  0.00           C
ATOM   3033  HD2 HIS A 677      93.612 103.630  12.867  1.00  0.00           H
ATOM   3034  C   HIS A 677      94.612  99.123  14.681  1.00  0.00           C
ATOM   3035  O   HIS A 677      95.778  99.204  15.025  1.00  0.00           O
ATOM   3036  N   HIS A 678      93.755  98.170  15.148  1.00  0.00           N
ATOM   3037  HN  HIS A 678      92.772  98.307  15.049  1.00  0.00           H
ATOM   3038  CA  HIS A 678      94.163  97.258  16.186  1.00  0.00           C
ATOM   3039  HA  HIS A 678      94.976  97.791  16.657  1.00  0.00           H
ATOM   3040  CB  HIS A 678      93.048  96.985  17.279  1.00  0.00           C
ATOM   3041  HB1 HIS A 678      92.499  97.939  17.435  1.00  0.00           H
ATOM   3042  HB2 HIS A 678      92.228  96.355  16.873  1.00  0.00           H
ATOM   3043  ND1 HIS A 678      94.393  97.449  19.329  1.00  0.00           N
ATOM   3044  CG  HIS A 678      93.677  96.503  18.567  1.00  0.00           C
ATOM   3045  CE1 HIS A 678      94.722  96.748  20.412  1.00  0.00           C
ATOM   3046  HE1 HIS A 678      95.381  97.081  21.214  1.00  0.00           H
ATOM   3047  NE2 HIS A 678      94.257  95.485  20.361  1.00  0.00           N
ATOM   3048  HE2 HIS A 678      94.422  94.878  21.139  1.00  0.00           H
ATOM   3049  CD2 HIS A 678      93.614  95.284  19.176  1.00  0.00           C
ATOM   3050  HD2 HIS A 678      93.147  94.362  18.853  1.00  0.00           H
ATOM   3051  C   HIS A 678      94.684  96.018  15.619  1.00  0.00           C
ATOM   3052  O   HIS A 678      95.286  95.222  16.363  1.00  0.00           O
ATOM   3053  N   MET A 679      94.367  95.684  14.328  1.00  0.00           N
ATOM   3054  HN  MET A 679      93.696  96.243  13.847  1.00  0.00           H
ATOM   3055  CA  MET A 679      95.029  94.560  13.687  1.00  0.00           C
ATOM   3056  HA  MET A 679      94.799  93.736  14.346  1.00  0.00           H
ATOM   3057  CB  MET A 679      94.514  94.393  12.189  1.00  0.00           C
ATOM   3058  HB1 MET A 679      93.412  94.257  12.230  1.00  0.00           H
ATOM   3059  HB2 MET A 679      94.624  95.309  11.570  1.00  0.00           H
ATOM   3060  CG  MET A 679      95.265  93.416  11.314  1.00  0.00           C
ATOM   3061  HG1 MET A 679      96.273  93.785  11.029  1.00  0.00           H
ATOM   3062  HG2 MET A 679      95.432  92.520  11.949  1.00  0.00           H
ATOM   3063  SD  MET A 679      94.296  93.048   9.738  1.00  0.00           S
ATOM   3064  CE  MET A 679      94.478  94.572   8.787  1.00  0.00           C
ATOM   3065  HE1 MET A 679      95.543  94.727   8.511  1.00  0.00           H
ATOM   3066  HE2 MET A 679      94.006  94.590   7.781  1.00  0.00           H
ATOM   3067  HE3 MET A 679      94.109  95.493   9.287  1.00  0.00           H
ATOM   3068  C   MET A 679      96.542  94.650  13.729  1.00  0.00           C
ATOM   3069  O   MET A 679      97.241  93.749  14.205  1.00  0.00           O
ATOM   3070  N   LYS A 680      97.055  95.840  13.332  1.00  0.00           N
ATOM   3071  HN  LYS A 680      96.366  96.519  13.092  1.00  0.00           H
ATOM   3072  CA  LYS A 680      98.497  96.196  13.286  1.00  0.00           C
ATOM   3073  HA  LYS A 680      99.095  95.635  12.583  1.00  0.00           H
ATOM   3074  CB  LYS A 680      98.660  97.615  12.852  1.00  0.00           C
ATOM   3075  HB1 LYS A 680      98.282  98.303  13.638  1.00  0.00           H
ATOM   3076  HB2 LYS A 680      99.722  97.854  12.625  1.00  0.00           H
ATOM   3077  CG  LYS A 680      97.942  97.802  11.485  1.00  0.00           C
ATOM   3078  HG1 LYS A 680      98.225  97.097  10.674  1.00  0.00           H
ATOM   3079  HG2 LYS A 680      96.853  97.633  11.626  1.00  0.00           H
ATOM   3080  CD  LYS A 680      98.210  99.200  10.931  1.00  0.00           C
ATOM   3081  HD1 LYS A 680      97.798  99.851  11.732  1.00  0.00           H
ATOM   3082  HD2 LYS A 680      99.300  99.396  10.837  1.00  0.00           H
ATOM   3083  CE  LYS A 680      97.414  99.415   9.634  1.00  0.00           C
ATOM   3084  HE1 LYS A 680      97.784  98.768   8.810  1.00  0.00           H
ATOM   3085  HE2 LYS A 680      96.360  99.066   9.659  1.00  0.00           H
ATOM   3086  NZ  LYS A 680      97.382 100.802   9.184  1.00  0.00           N
ATOM   3087  HZ1 LYS A 680      98.342 101.180   9.053  1.00  0.00           H
ATOM   3088  HZ2 LYS A 680      96.705 101.046   8.433  1.00  0.00           H
ATOM   3089  HZ3 LYS A 680      97.082 101.272  10.062  1.00  0.00           H
ATOM   3090  C   LYS A 680      99.143  95.982  14.657  1.00  0.00           C
ATOM   3091  O   LYS A 680     100.229  95.351  14.733  1.00  0.00           O
ATOM   3092  N   VAL A 681      98.480  96.385  15.767  1.00  0.00           N
ATOM   3093  HN  VAL A 681      97.542  96.696  15.635  1.00  0.00           H
ATOM   3094  CA  VAL A 681      98.841  96.128  17.190  1.00  0.00           C
ATOM   3095  HA  VAL A 681      99.801  96.594  17.359  1.00  0.00           H
ATOM   3096  CB  VAL A 681      97.841  96.729  18.118  1.00  0.00           C
ATOM   3097  HB  VAL A 681      96.805  96.389  17.910  1.00  0.00           H
ATOM   3098  CG1 VAL A 681      98.197  96.401  19.615  1.00  0.00           C
ATOM   3099 1HG1 VAL A 681      97.566  97.079  20.229  1.00  0.00           H
ATOM   3100 2HG1 VAL A 681      97.927  95.360  19.894  1.00  0.00           H
ATOM   3101 3HG1 VAL A 681      99.238  96.629  19.930  1.00  0.00           H
ATOM   3102  CG2 VAL A 681      97.960  98.292  17.874  1.00  0.00           C
ATOM   3103 1HG2 VAL A 681      97.464  98.523  16.908  1.00  0.00           H
ATOM   3104 2HG2 VAL A 681      97.520  98.895  18.697  1.00  0.00           H
ATOM   3105 3HG2 VAL A 681      98.969  98.739  18.007  1.00  0.00           H
ATOM   3106  C   VAL A 681      98.933  94.661  17.497  1.00  0.00           C
ATOM   3107  O   VAL A 681      99.997  94.222  18.010  1.00  0.00           O
ATOM   3108  N   LEU A 682      98.075  93.805  17.047  1.00  0.00           N
ATOM   3109  HN  LEU A 682      97.396  94.096  16.378  1.00  0.00           H
ATOM   3110  CA  LEU A 682      97.959  92.361  17.286  1.00  0.00           C
ATOM   3111  HA  LEU A 682      98.163  92.126  18.320  1.00  0.00           H
ATOM   3112  CB  LEU A 682      96.534  91.899  16.902  1.00  0.00           C
ATOM   3113  HB1 LEU A 682      96.465  92.342  15.885  1.00  0.00           H
ATOM   3114  HB2 LEU A 682      96.569  90.790  16.847  1.00  0.00           H
ATOM   3115  CG  LEU A 682      95.391  92.340  17.723  1.00  0.00           C
ATOM   3116  HG  LEU A 682      95.556  93.432  17.843  1.00  0.00           H
ATOM   3117  CD1 LEU A 682      94.026  92.099  16.831  1.00  0.00           C
ATOM   3118 1HD1 LEU A 682      93.733  91.051  17.053  1.00  0.00           H
ATOM   3119 2HD1 LEU A 682      93.289  92.840  17.208  1.00  0.00           H
ATOM   3120 3HD1 LEU A 682      94.265  92.229  15.754  1.00  0.00           H
ATOM   3121  CD2 LEU A 682      95.312  91.688  19.127  1.00  0.00           C
ATOM   3122 1HD2 LEU A 682      94.293  91.783  19.558  1.00  0.00           H
ATOM   3123 2HD2 LEU A 682      95.357  90.581  19.044  1.00  0.00           H
ATOM   3124 3HD2 LEU A 682      96.040  92.128  19.841  1.00  0.00           H
ATOM   3125  C   LEU A 682      98.964  91.642  16.406  1.00  0.00           C
ATOM   3126  O   LEU A 682      99.466  90.615  16.737  1.00  0.00           O
ATOM   3127  N   MET A 683      99.304  92.204  15.224  1.00  0.00           N
ATOM   3128  HN  MET A 683      98.842  93.013  14.867  1.00  0.00           H
ATOM   3129  CA  MET A 683     100.414  91.604  14.477  1.00  0.00           C
ATOM   3130  HA  MET A 683     100.171  90.555  14.396  1.00  0.00           H
ATOM   3131  CB  MET A 683     100.471  92.355  13.114  1.00  0.00           C
ATOM   3132  HB1 MET A 683     100.455  93.437  13.367  1.00  0.00           H
ATOM   3133  HB2 MET A 683     101.476  92.184  12.671  1.00  0.00           H
ATOM   3134  CG  MET A 683      99.389  92.075  11.983  1.00  0.00           C
ATOM   3135  HG1 MET A 683      99.672  91.126  11.479  1.00  0.00           H
ATOM   3136  HG2 MET A 683      98.400  91.861  12.442  1.00  0.00           H
ATOM   3137  SD  MET A 683      99.318  93.478  10.821  1.00  0.00           S
ATOM   3138  CE  MET A 683     100.840  93.124   9.973  1.00  0.00           C
ATOM   3139  HE1 MET A 683     101.598  93.709  10.536  1.00  0.00           H
ATOM   3140  HE2 MET A 683     100.914  92.028  10.140  1.00  0.00           H
ATOM   3141  HE3 MET A 683     100.874  93.287   8.875  1.00  0.00           H
ATOM   3142  C   MET A 683     101.786  91.675  15.139  1.00  0.00           C
ATOM   3143  O   MET A 683     102.638  90.777  15.124  1.00  0.00           O
ATOM   3144  N   LYS A 684     102.109  92.783  15.841  1.00  0.00           N
ATOM   3145  HN  LYS A 684     101.429  93.509  15.774  1.00  0.00           H
ATOM   3146  CA  LYS A 684     103.253  92.918  16.638  1.00  0.00           C
ATOM   3147  HA  LYS A 684     104.071  92.624  15.996  1.00  0.00           H
ATOM   3148  CB  LYS A 684     103.463  94.309  17.274  1.00  0.00           C
ATOM   3149  HB1 LYS A 684     102.587  94.531  17.920  1.00  0.00           H
ATOM   3150  HB2 LYS A 684     104.292  94.233  18.010  1.00  0.00           H
ATOM   3151  CG  LYS A 684     103.938  95.576  16.542  1.00  0.00           C
ATOM   3152  HG1 LYS A 684     104.933  95.362  16.096  1.00  0.00           H
ATOM   3153  HG2 LYS A 684     103.357  95.775  15.616  1.00  0.00           H
ATOM   3154  CD  LYS A 684     104.163  96.840  17.317  1.00  0.00           C
ATOM   3155  HD1 LYS A 684     103.276  97.330  17.772  1.00  0.00           H
ATOM   3156  HD2 LYS A 684     104.791  96.525  18.178  1.00  0.00           H
ATOM   3157  CE  LYS A 684     105.038  97.837  16.515  1.00  0.00           C
ATOM   3158  HE1 LYS A 684     105.982  97.261  16.404  1.00  0.00           H
ATOM   3159  HE2 LYS A 684     104.558  98.163  15.567  1.00  0.00           H
ATOM   3160  NZ  LYS A 684     105.461  99.003  17.384  1.00  0.00           N
ATOM   3161  HZ1 LYS A 684     106.295  99.498  17.010  1.00  0.00           H
ATOM   3162  HZ2 LYS A 684     104.714  99.713  17.524  1.00  0.00           H
ATOM   3163  HZ3 LYS A 684     105.759  98.649  18.315  1.00  0.00           H
ATOM   3164  C   LYS A 684     103.266  91.865  17.800  1.00  0.00           C
ATOM   3165  O   LYS A 684     104.267  91.157  17.934  1.00  0.00           O
ATOM   3166  N   GLN A 685     102.096  91.810  18.454  1.00  0.00           N
ATOM   3167  HN  GLN A 685     101.417  92.540  18.443  1.00  0.00           H
ATOM   3168  CA  GLN A 685     101.892  90.819  19.474  1.00  0.00           C
ATOM   3169  HA  GLN A 685     102.622  91.007  20.248  1.00  0.00           H
ATOM   3170  CB  GLN A 685     100.531  91.035  20.130  1.00  0.00           C
ATOM   3171  HB1 GLN A 685      99.692  91.037  19.402  1.00  0.00           H
ATOM   3172  HB2 GLN A 685     100.345  90.236  20.880  1.00  0.00           H
ATOM   3173  CG  GLN A 685     100.430  92.375  20.895  1.00  0.00           C
ATOM   3174  HG1 GLN A 685     101.168  92.401  21.724  1.00  0.00           H
ATOM   3175  HG2 GLN A 685     100.586  93.205  20.173  1.00  0.00           H
ATOM   3176  CD  GLN A 685      99.056  92.662  21.582  1.00  0.00           C
ATOM   3177  OE1 GLN A 685      98.104  91.909  21.411  1.00  0.00           O
ATOM   3178  NE2 GLN A 685      98.918  93.809  22.278  1.00  0.00           N
ATOM   3179 1HE2 GLN A 685      99.725  94.328  22.560  1.00  0.00           H
ATOM   3180 2HE2 GLN A 685      97.996  93.897  22.656  1.00  0.00           H
ATOM   3181  C   GLN A 685     102.071  89.344  18.965  1.00  0.00           C
ATOM   3182  O   GLN A 685     102.853  88.572  19.544  1.00  0.00           O
ATOM   3183  N   GLY A 686     101.432  88.918  17.909  1.00  0.00           N
ATOM   3184  HN  GLY A 686     100.943  89.621  17.399  1.00  0.00           H
ATOM   3185  CA  GLY A 686     101.568  87.530  17.394  1.00  0.00           C
ATOM   3186  HA1 GLY A 686     101.350  86.786  18.146  1.00  0.00           H
ATOM   3187  HA2 GLY A 686     101.112  87.445  16.418  1.00  0.00           H
ATOM   3188  C   GLY A 686     103.029  87.187  17.017  1.00  0.00           C
ATOM   3189  O   GLY A 686     103.578  86.113  17.345  1.00  0.00           O
ATOM   3190  N   GLU A 687     103.670  88.098  16.275  1.00  0.00           N
ATOM   3191  HN  GLU A 687     103.195  88.910  15.944  1.00  0.00           H
ATOM   3192  CA  GLU A 687     105.116  87.996  15.920  1.00  0.00           C
ATOM   3193  HA  GLU A 687     105.235  87.075  15.370  1.00  0.00           H
ATOM   3194  CB  GLU A 687     105.618  89.136  14.966  1.00  0.00           C
ATOM   3195  HB1 GLU A 687     105.312  90.131  15.353  1.00  0.00           H
ATOM   3196  HB2 GLU A 687     106.724  89.048  15.021  1.00  0.00           H
ATOM   3197  CG  GLU A 687     105.170  88.893  13.523  1.00  0.00           C
ATOM   3198  HG1 GLU A 687     105.494  87.922  13.091  1.00  0.00           H
ATOM   3199  HG2 GLU A 687     104.061  88.894  13.591  1.00  0.00           H
ATOM   3200  CD  GLU A 687     105.596  90.031  12.586  1.00  0.00           C
ATOM   3201  OE1 GLU A 687     106.354  90.945  13.002  1.00  0.00           O
ATOM   3202  OE2 GLU A 687     105.178  90.057  11.420  1.00  0.00           O
ATOM   3203  C   GLU A 687     106.130  87.881  17.095  1.00  0.00           C
ATOM   3204  O   GLU A 687     107.081  87.067  17.157  1.00  0.00           O
ATOM   3205  N   ALA A 688     105.877  88.741  18.089  1.00  0.00           N
ATOM   3206  HN  ALA A 688     105.313  89.548  17.929  1.00  0.00           H
ATOM   3207  CA  ALA A 688     106.602  88.757  19.338  1.00  0.00           C
ATOM   3208  HA  ALA A 688     107.646  88.736  19.062  1.00  0.00           H
ATOM   3209  CB  ALA A 688     106.219  89.951  20.223  1.00  0.00           C
ATOM   3210  HB1 ALA A 688     107.009  90.049  20.998  1.00  0.00           H
ATOM   3211  HB2 ALA A 688     106.292  90.901  19.651  1.00  0.00           H
ATOM   3212  HB3 ALA A 688     105.281  90.003  20.816  1.00  0.00           H
ATOM   3213  C   ALA A 688     106.513  87.479  20.178  1.00  0.00           C
ATOM   3214  O   ALA A 688     107.471  87.064  20.822  1.00  0.00           O
ATOM   3215  N   LEU A 689     105.343  86.861  20.222  1.00  0.00           N
ATOM   3216  HN  LEU A 689     104.626  87.310  19.695  1.00  0.00           H
ATOM   3217  CA  LEU A 689     104.984  85.590  20.847  1.00  0.00           C
ATOM   3218  HA  LEU A 689     105.363  85.671  21.855  1.00  0.00           H
ATOM   3219  CB  LEU A 689     103.466  85.316  21.047  1.00  0.00           C
ATOM   3220  HB1 LEU A 689     102.854  85.287  20.120  1.00  0.00           H
ATOM   3221  HB2 LEU A 689     103.377  84.289  21.460  1.00  0.00           H
ATOM   3222  CG  LEU A 689     102.849  86.432  21.936  1.00  0.00           C
ATOM   3223  HG  LEU A 689     103.259  87.450  21.760  1.00  0.00           H
ATOM   3224  CD1 LEU A 689     101.367  86.565  21.634  1.00  0.00           C
ATOM   3225 1HD1 LEU A 689     101.128  86.787  20.572  1.00  0.00           H
ATOM   3226 2HD1 LEU A 689     100.877  85.596  21.869  1.00  0.00           H
ATOM   3227 3HD1 LEU A 689     100.838  87.254  22.328  1.00  0.00           H
ATOM   3228  CD2 LEU A 689     102.964  86.113  23.374  1.00  0.00           C
ATOM   3229 1HD2 LEU A 689     102.524  85.116  23.593  1.00  0.00           H
ATOM   3230 2HD2 LEU A 689     104.034  86.213  23.655  1.00  0.00           H
ATOM   3231 3HD2 LEU A 689     102.439  86.876  23.989  1.00  0.00           H
ATOM   3232  C   LEU A 689     105.630  84.451  20.101  1.00  0.00           C
ATOM   3233  O   LEU A 689     106.014  83.438  20.722  1.00  0.00           O
ATOM   3234  N   SER A 690     105.795  84.547  18.774  1.00  0.00           N
ATOM   3235  HN  SER A 690     105.399  85.353  18.340  1.00  0.00           H
ATOM   3236  CA  SER A 690     106.390  83.628  17.954  1.00  0.00           C
ATOM   3237  HA  SER A 690     105.923  82.684  18.195  1.00  0.00           H
ATOM   3238  CB  SER A 690     106.156  83.931  16.429  1.00  0.00           C
ATOM   3239  HB1 SER A 690     105.055  83.852  16.305  1.00  0.00           H
ATOM   3240  HB2 SER A 690     106.481  84.952  16.134  1.00  0.00           H
ATOM   3241  OG  SER A 690     106.842  83.061  15.504  1.00  0.00           O
ATOM   3242  HG1 SER A 690     106.703  83.473  14.647  1.00  0.00           H
ATOM   3243  C   SER A 690     107.900  83.483  18.201  1.00  0.00           C
ATOM   3244  O   SER A 690     108.418  82.394  18.498  1.00  0.00           O
ATOM   3245  N   LYS A 691     108.666  84.627  18.299  1.00  0.00           N
ATOM   3246  HN  LYS A 691     108.294  85.537  18.133  1.00  0.00           H
ATOM   3247  CA  LYS A 691     109.982  84.663  18.957  1.00  0.00           C
ATOM   3248  HA  LYS A 691     110.656  84.074  18.352  1.00  0.00           H
ATOM   3249  CB  LYS A 691     110.452  86.207  18.984  1.00  0.00           C
ATOM   3250  HB1 LYS A 691     109.829  86.813  19.676  1.00  0.00           H
ATOM   3251  HB2 LYS A 691     111.492  86.226  19.374  1.00  0.00           H
ATOM   3252  CG  LYS A 691     110.545  86.866  17.610  1.00  0.00           C
ATOM   3253  HG1 LYS A 691     109.482  87.094  17.377  1.00  0.00           H
ATOM   3254  HG2 LYS A 691     111.066  87.836  17.758  1.00  0.00           H
ATOM   3255  CD  LYS A 691     111.179  86.126  16.468  1.00  0.00           C
ATOM   3256  HD1 LYS A 691     112.087  85.588  16.816  1.00  0.00           H
ATOM   3257  HD2 LYS A 691     110.384  85.443  16.100  1.00  0.00           H
ATOM   3258  CE  LYS A 691     111.706  87.070  15.385  1.00  0.00           C
ATOM   3259  HE1 LYS A 691     111.153  88.031  15.325  1.00  0.00           H
ATOM   3260  HE2 LYS A 691     112.799  87.269  15.384  1.00  0.00           H
ATOM   3261  NZ  LYS A 691     111.665  86.422  14.056  1.00  0.00           N
ATOM   3262  HZ1 LYS A 691     111.911  85.413  13.996  1.00  0.00           H
ATOM   3263  HZ2 LYS A 691     110.697  86.464  13.679  1.00  0.00           H
ATOM   3264  HZ3 LYS A 691     112.179  87.094  13.451  1.00  0.00           H
ATOM   3265  C   LYS A 691     109.966  84.192  20.358  1.00  0.00           C
ATOM   3266  O   LYS A 691     110.847  83.351  20.712  1.00  0.00           O
ATOM   3267  N   LEU A 692     109.075  84.625  21.290  1.00  0.00           N
ATOM   3268  HN  LEU A 692     108.418  85.344  21.078  1.00  0.00           H
ATOM   3269  CA  LEU A 692     108.954  84.027  22.648  1.00  0.00           C
ATOM   3270  HA  LEU A 692     109.877  84.186  23.185  1.00  0.00           H
ATOM   3271  CB  LEU A 692     107.891  84.789  23.563  1.00  0.00           C
ATOM   3272  HB1 LEU A 692     106.992  84.874  22.916  1.00  0.00           H
ATOM   3273  HB2 LEU A 692     107.761  84.196  24.494  1.00  0.00           H
ATOM   3274  CG  LEU A 692     108.408  86.217  24.044  1.00  0.00           C
ATOM   3275  HG  LEU A 692     108.653  86.633  23.043  1.00  0.00           H
ATOM   3276  CD1 LEU A 692     107.172  87.034  24.434  1.00  0.00           C
ATOM   3277 1HD1 LEU A 692     107.547  88.080  24.446  1.00  0.00           H
ATOM   3278 2HD1 LEU A 692     106.255  86.923  23.816  1.00  0.00           H
ATOM   3279 3HD1 LEU A 692     106.883  86.815  25.484  1.00  0.00           H
ATOM   3280  CD2 LEU A 692     109.690  86.320  24.961  1.00  0.00           C
ATOM   3281 1HD2 LEU A 692     110.648  86.376  24.401  1.00  0.00           H
ATOM   3282 2HD2 LEU A 692     109.654  87.285  25.510  1.00  0.00           H
ATOM   3283 3HD2 LEU A 692     109.710  85.512  25.724  1.00  0.00           H
ATOM   3284  C   LEU A 692     108.693  82.527  22.803  1.00  0.00           C
ATOM   3285  O   LEU A 692     109.225  81.904  23.737  1.00  0.00           O
ATOM   3286  N   LYS A 693     107.865  81.936  21.867  1.00  0.00           N
ATOM   3287  HN  LYS A 693     107.390  82.564  21.255  1.00  0.00           H
ATOM   3288  CA  LYS A 693     107.672  80.525  21.793  1.00  0.00           C
ATOM   3289  HA  LYS A 693     107.410  80.182  22.783  1.00  0.00           H
ATOM   3290  CB  LYS A 693     106.488  80.160  20.880  1.00  0.00           C
ATOM   3291  HB1 LYS A 693     105.689  80.601  21.514  1.00  0.00           H
ATOM   3292  HB2 LYS A 693     106.521  80.769  19.952  1.00  0.00           H
ATOM   3293  CG  LYS A 693     106.107  78.648  20.716  1.00  0.00           C
ATOM   3294  HG1 LYS A 693     105.082  78.616  20.287  1.00  0.00           H
ATOM   3295  HG2 LYS A 693     106.790  78.341  19.895  1.00  0.00           H
ATOM   3296  CD  LYS A 693     106.199  77.724  21.982  1.00  0.00           C
ATOM   3297  HD1 LYS A 693     107.155  77.884  22.525  1.00  0.00           H
ATOM   3298  HD2 LYS A 693     105.316  77.945  22.618  1.00  0.00           H
ATOM   3299  CE  LYS A 693     106.164  76.200  21.628  1.00  0.00           C
ATOM   3300  HE1 LYS A 693     106.253  75.547  22.523  1.00  0.00           H
ATOM   3301  HE2 LYS A 693     105.223  76.132  21.042  1.00  0.00           H
ATOM   3302  NZ  LYS A 693     107.229  75.890  20.695  1.00  0.00           N
ATOM   3303  HZ1 LYS A 693     108.188  76.252  20.867  1.00  0.00           H
ATOM   3304  HZ2 LYS A 693     107.380  74.861  20.666  1.00  0.00           H
ATOM   3305  HZ3 LYS A 693     106.855  76.078  19.743  1.00  0.00           H
ATOM   3306  C   LYS A 693     108.947  79.831  21.344  1.00  0.00           C
ATOM   3307  O   LYS A 693     109.344  78.841  21.978  1.00  0.00           O
ATOM   3308  N   ALA A 694     109.702  80.328  20.395  1.00  0.00           N
ATOM   3309  HN  ALA A 694     109.355  81.100  19.868  1.00  0.00           H
ATOM   3310  CA  ALA A 694     111.073  79.799  20.066  1.00  0.00           C
ATOM   3311  HA  ALA A 694     110.961  78.748  19.844  1.00  0.00           H
ATOM   3312  CB  ALA A 694     111.752  80.444  18.906  1.00  0.00           C
ATOM   3313  HB1 ALA A 694     110.994  80.592  18.108  1.00  0.00           H
ATOM   3314  HB2 ALA A 694     112.033  81.491  19.149  1.00  0.00           H
ATOM   3315  HB3 ALA A 694     112.599  79.809  18.568  1.00  0.00           H
ATOM   3316  C   ALA A 694     112.121  79.963  21.257  1.00  0.00           C
ATOM   3317  O   ALA A 694     112.899  79.077  21.553  1.00  0.00           O
ATOM   3318  N   LEU A 695     112.086  81.197  21.929  1.00  0.00           N
ATOM   3319  HN  LEU A 695     111.586  81.975  21.559  1.00  0.00           H
ATOM   3320  CA  LEU A 695     112.919  81.488  23.104  1.00  0.00           C
ATOM   3321  HA  LEU A 695     113.936  81.265  22.816  1.00  0.00           H
ATOM   3322  CB  LEU A 695     112.766  82.950  23.624  1.00  0.00           C
ATOM   3323  HB1 LEU A 695     112.897  83.697  22.812  1.00  0.00           H
ATOM   3324  HB2 LEU A 695     111.742  83.168  23.996  1.00  0.00           H
ATOM   3325  CG  LEU A 695     113.760  83.322  24.772  1.00  0.00           C
ATOM   3326  HG  LEU A 695     113.615  82.543  25.551  1.00  0.00           H
ATOM   3327  CD1 LEU A 695     115.259  83.162  24.254  1.00  0.00           C
ATOM   3328 1HD1 LEU A 695     115.276  83.281  23.149  1.00  0.00           H
ATOM   3329 2HD1 LEU A 695     115.897  83.907  24.775  1.00  0.00           H
ATOM   3330 3HD1 LEU A 695     115.583  82.103  24.345  1.00  0.00           H
ATOM   3331  CD2 LEU A 695     113.608  84.829  25.303  1.00  0.00           C
ATOM   3332 1HD2 LEU A 695     114.122  84.818  26.288  1.00  0.00           H
ATOM   3333 2HD2 LEU A 695     114.006  85.588  24.595  1.00  0.00           H
ATOM   3334 3HD2 LEU A 695     112.521  85.038  25.388  1.00  0.00           H
ATOM   3335  C   LEU A 695     112.671  80.523  24.195  1.00  0.00           C
ATOM   3336  O   LEU A 695     113.527  79.875  24.790  1.00  0.00           O
ATOM   3337  N   ASN A 696     111.365  80.252  24.515  1.00  0.00           N
ATOM   3338  HN  ASN A 696     110.658  80.631  23.923  1.00  0.00           H
ATOM   3339  CA  ASN A 696     110.938  79.240  25.542  1.00  0.00           C
ATOM   3340  HA  ASN A 696     111.490  79.570  26.409  1.00  0.00           H
ATOM   3341  CB  ASN A 696     109.419  79.316  25.862  1.00  0.00           C
ATOM   3342  HB1 ASN A 696     109.001  80.342  25.940  1.00  0.00           H
ATOM   3343  HB2 ASN A 696     108.798  78.733  25.150  1.00  0.00           H
ATOM   3344  CG  ASN A 696     109.011  78.676  27.304  1.00  0.00           C
ATOM   3345  OD1 ASN A 696     107.858  78.713  27.583  1.00  0.00           O
ATOM   3346  ND2 ASN A 696     110.010  78.006  28.073  1.00  0.00           N
ATOM   3347 1HD2 ASN A 696     110.978  77.918  27.836  1.00  0.00           H
ATOM   3348 2HD2 ASN A 696     109.794  78.046  29.048  1.00  0.00           H
ATOM   3349  C   ASN A 696     111.406  77.831  25.325  1.00  0.00           C
ATOM   3350  O   ASN A 696     112.012  77.183  26.194  1.00  0.00           O
ATOM   3351  N   ASP A 697     111.241  77.276  24.063  1.00  0.00           N
ATOM   3352  HN  ASP A 697     110.835  77.912  23.411  1.00  0.00           H
ATOM   3353  CA  ASP A 697     111.786  75.986  23.696  1.00  0.00           C
ATOM   3354  HA  ASP A 697     111.292  75.187  24.229  1.00  0.00           H
ATOM   3355  CB  ASP A 697     111.592  75.780  22.177  1.00  0.00           C
ATOM   3356  HB1 ASP A 697     111.958  76.685  21.647  1.00  0.00           H
ATOM   3357  HB2 ASP A 697     112.106  74.891  21.753  1.00  0.00           H
ATOM   3358  CG  ASP A 697     110.095  75.692  21.812  1.00  0.00           C
ATOM   3359  OD1 ASP A 697     109.161  75.372  22.576  1.00  0.00           O
ATOM   3360  OD2 ASP A 697     109.855  75.634  20.618  1.00  0.00           O
ATOM   3361  C   ASP A 697     113.346  75.873  23.869  1.00  0.00           C
ATOM   3362  O   ASP A 697     113.847  74.815  24.322  1.00  0.00           O
ATOM   3363  N   PHE A 698     114.028  76.989  23.542  1.00  0.00           N
ATOM   3364  HN  PHE A 698     113.617  77.760  23.062  1.00  0.00           H
ATOM   3365  CA  PHE A 698     115.469  77.152  23.663  1.00  0.00           C
ATOM   3366  HA  PHE A 698     115.901  76.365  23.062  1.00  0.00           H
ATOM   3367  CB  PHE A 698     115.913  78.576  23.030  1.00  0.00           C
ATOM   3368  HB1 PHE A 698     115.620  78.600  21.958  1.00  0.00           H
ATOM   3369  HB2 PHE A 698     115.347  79.467  23.374  1.00  0.00           H
ATOM   3370  CG  PHE A 698     117.462  78.823  23.133  1.00  0.00           C
ATOM   3371  CD1 PHE A 698     118.357  78.452  22.101  1.00  0.00           C
ATOM   3372  HD1 PHE A 698     117.931  78.270  21.126  1.00  0.00           H
ATOM   3373  CE1 PHE A 698     119.719  78.772  22.178  1.00  0.00           C
ATOM   3374  HE1 PHE A 698     120.321  78.829  21.283  1.00  0.00           H
ATOM   3375  CZ  PHE A 698     120.297  79.316  23.302  1.00  0.00           C
ATOM   3376  HZ  PHE A 698     121.353  79.536  23.356  1.00  0.00           H
ATOM   3377  CD2 PHE A 698     118.017  79.397  24.287  1.00  0.00           C
ATOM   3378  HD2 PHE A 698     117.289  79.627  25.051  1.00  0.00           H
ATOM   3379  CE2 PHE A 698     119.484  79.524  24.455  1.00  0.00           C
ATOM   3380  HE2 PHE A 698     119.948  80.094  25.246  1.00  0.00           H
ATOM   3381  C   PHE A 698     115.951  77.068  25.101  1.00  0.00           C
ATOM   3382  O   PHE A 698     116.915  76.402  25.439  1.00  0.00           O
ATOM   3383  N   VAL A 699     115.244  77.766  25.962  1.00  0.00           N
ATOM   3384  HN  VAL A 699     114.575  78.383  25.556  1.00  0.00           H
ATOM   3385  CA  VAL A 699     115.464  77.832  27.402  1.00  0.00           C
ATOM   3386  HA  VAL A 699     116.531  77.878  27.567  1.00  0.00           H
ATOM   3387  CB  VAL A 699     114.766  78.934  27.994  1.00  0.00           C
ATOM   3388  HB  VAL A 699     113.731  79.037  27.603  1.00  0.00           H
ATOM   3389  CG1 VAL A 699     114.607  78.780  29.558  1.00  0.00           C
ATOM   3390 1HG1 VAL A 699     115.555  78.641  30.121  1.00  0.00           H
ATOM   3391 2HG1 VAL A 699     114.199  79.724  29.978  1.00  0.00           H
ATOM   3392 3HG1 VAL A 699     113.869  77.985  29.796  1.00  0.00           H
ATOM   3393  CG2 VAL A 699     115.420  80.272  27.517  1.00  0.00           C
ATOM   3394 1HG2 VAL A 699     116.457  80.323  27.913  1.00  0.00           H
ATOM   3395 2HG2 VAL A 699     115.430  80.282  26.406  1.00  0.00           H
ATOM   3396 3HG2 VAL A 699     114.800  81.086  27.951  1.00  0.00           H
ATOM   3397  C   VAL A 699     115.111  76.542  28.002  1.00  0.00           C
ATOM   3398  O   VAL A 699     115.926  76.044  28.724  1.00  0.00           O
ATOM   3399  N   LYS A 700     114.060  75.772  27.567  1.00  0.00           N
ATOM   3400  HN  LYS A 700     113.382  76.166  26.951  1.00  0.00           H
ATOM   3401  CA  LYS A 700     113.834  74.442  28.025  1.00  0.00           C
ATOM   3402  HA  LYS A 700     113.762  74.472  29.102  1.00  0.00           H
ATOM   3403  CB  LYS A 700     112.487  73.991  27.432  1.00  0.00           C
ATOM   3404  HB1 LYS A 700     112.404  74.455  26.425  1.00  0.00           H
ATOM   3405  HB2 LYS A 700     112.335  72.891  27.457  1.00  0.00           H
ATOM   3406  CG  LYS A 700     111.289  74.560  28.269  1.00  0.00           C
ATOM   3407  HG1 LYS A 700     111.310  74.164  29.306  1.00  0.00           H
ATOM   3408  HG2 LYS A 700     111.363  75.665  28.362  1.00  0.00           H
ATOM   3409  CD  LYS A 700     109.978  74.185  27.572  1.00  0.00           C
ATOM   3410  HD1 LYS A 700     110.111  74.571  26.539  1.00  0.00           H
ATOM   3411  HD2 LYS A 700     109.867  73.080  27.599  1.00  0.00           H
ATOM   3412  CE  LYS A 700     108.752  74.736  28.230  1.00  0.00           C
ATOM   3413  HE1 LYS A 700     108.470  74.223  29.174  1.00  0.00           H
ATOM   3414  HE2 LYS A 700     108.865  75.811  28.484  1.00  0.00           H
ATOM   3415  NZ  LYS A 700     107.580  74.543  27.329  1.00  0.00           N
ATOM   3416  HZ1 LYS A 700     106.838  75.229  27.575  1.00  0.00           H
ATOM   3417  HZ2 LYS A 700     107.862  74.735  26.347  1.00  0.00           H
ATOM   3418  HZ3 LYS A 700     107.325  73.543  27.460  1.00  0.00           H
ATOM   3419  C   LYS A 700     114.924  73.427  27.752  1.00  0.00           C
ATOM   3420  O   LYS A 700     115.285  72.643  28.660  1.00  0.00           O
ATOM   3421  N   LEU A 701     115.415  73.341  26.496  1.00  0.00           N
ATOM   3422  HN  LEU A 701     114.950  73.980  25.889  1.00  0.00           H
ATOM   3423  CA  LEU A 701     116.422  72.497  25.924  1.00  0.00           C
ATOM   3424  HA  LEU A 701     116.143  71.510  26.261  1.00  0.00           H
ATOM   3425  CB  LEU A 701     116.424  72.744  24.424  1.00  0.00           C
ATOM   3426  HB1 LEU A 701     115.374  72.591  24.093  1.00  0.00           H
ATOM   3427  HB2 LEU A 701     116.522  73.810  24.125  1.00  0.00           H
ATOM   3428  CG  LEU A 701     117.346  71.854  23.606  1.00  0.00           C
ATOM   3429  HG  LEU A 701     118.394  72.179  23.779  1.00  0.00           H
ATOM   3430  CD1 LEU A 701     117.417  70.394  23.943  1.00  0.00           C
ATOM   3431 1HD1 LEU A 701     117.971  70.185  24.883  1.00  0.00           H
ATOM   3432 2HD1 LEU A 701     116.408  69.933  24.016  1.00  0.00           H
ATOM   3433 3HD1 LEU A 701     117.929  69.911  23.084  1.00  0.00           H
ATOM   3434  CD2 LEU A 701     117.150  72.086  22.056  1.00  0.00           C
ATOM   3435 1HD2 LEU A 701     117.949  71.598  21.458  1.00  0.00           H
ATOM   3436 2HD2 LEU A 701     116.196  71.576  21.803  1.00  0.00           H
ATOM   3437 3HD2 LEU A 701     117.193  73.126  21.666  1.00  0.00           H
ATOM   3438  C   LEU A 701     117.761  72.817  26.455  1.00  0.00           C
ATOM   3439  O   LEU A 701     118.467  71.942  26.949  1.00  0.00           O
ATOM   3440  N   SER A 702     118.086  74.129  26.532  1.00  0.00           N
ATOM   3441  HN  SER A 702     117.552  74.843  26.085  1.00  0.00           H
ATOM   3442  CA  SER A 702     119.282  74.554  27.257  1.00  0.00           C
ATOM   3443  HA  SER A 702     120.109  73.952  26.911  1.00  0.00           H
ATOM   3444  CB  SER A 702     119.417  76.122  27.069  1.00  0.00           C
ATOM   3445  HB1 SER A 702     119.518  76.334  25.983  1.00  0.00           H
ATOM   3446  HB2 SER A 702     118.500  76.676  27.362  1.00  0.00           H
ATOM   3447  OG  SER A 702     120.531  76.675  27.659  1.00  0.00           O
ATOM   3448  HG1 SER A 702     120.498  76.525  28.606  1.00  0.00           H
ATOM   3449  C   SER A 702     119.255  74.230  28.709  1.00  0.00           C
ATOM   3450  O   SER A 702     120.185  73.606  29.260  1.00  0.00           O
ATOM   3451  N   SER A 703     118.106  74.505  29.461  1.00  0.00           N
ATOM   3452  HN  SER A 703     117.396  74.970  28.938  1.00  0.00           H
ATOM   3453  CA  SER A 703     117.964  74.242  30.870  1.00  0.00           C
ATOM   3454  HA  SER A 703     118.603  74.927  31.409  1.00  0.00           H
ATOM   3455  CB  SER A 703     116.518  74.664  31.385  1.00  0.00           C
ATOM   3456  HB1 SER A 703     115.627  74.215  30.897  1.00  0.00           H
ATOM   3457  HB2 SER A 703     116.376  74.313  32.429  1.00  0.00           H
ATOM   3458  OG  SER A 703     116.317  76.042  31.271  1.00  0.00           O
ATOM   3459  HG1 SER A 703     116.377  76.149  30.318  1.00  0.00           H
ATOM   3460  C   SER A 703     118.329  72.874  31.303  1.00  0.00           C
ATOM   3461  O   SER A 703     118.801  72.649  32.419  1.00  0.00           O
ATOM   3462  N   GLN A 704     118.027  71.794  30.552  1.00  0.00           N
ATOM   3463  HN  GLN A 704     117.682  71.982  29.636  1.00  0.00           H
ATOM   3464  CA  GLN A 704     118.314  70.308  30.769  1.00  0.00           C
ATOM   3465  HA  GLN A 704     118.095  70.105  31.807  1.00  0.00           H
ATOM   3466  CB  GLN A 704     117.370  69.303  29.976  1.00  0.00           C
ATOM   3467  HB1 GLN A 704     117.780  68.282  30.132  1.00  0.00           H
ATOM   3468  HB2 GLN A 704     116.389  69.470  30.469  1.00  0.00           H
ATOM   3469  CG  GLN A 704     117.084  69.660  28.519  1.00  0.00           C
ATOM   3470  HG1 GLN A 704     116.669  70.685  28.424  1.00  0.00           H
ATOM   3471  HG2 GLN A 704     118.049  69.660  27.968  1.00  0.00           H
ATOM   3472  CD  GLN A 704     116.184  68.683  27.752  1.00  0.00           C
ATOM   3473  OE1 GLN A 704     115.084  68.992  27.328  1.00  0.00           O
ATOM   3474  NE2 GLN A 704     116.637  67.368  27.538  1.00  0.00           N
ATOM   3475 1HE2 GLN A 704     117.549  67.008  27.734  1.00  0.00           H
ATOM   3476 2HE2 GLN A 704     115.939  66.727  27.220  1.00  0.00           H
ATOM   3477  C   GLN A 704     119.736  69.855  30.530  1.00  0.00           C
ATOM   3478  O   GLN A 704     120.242  68.818  30.947  1.00  0.00           O
ATOM   3479  N   LYS A 705     120.528  70.712  29.884  1.00  0.00           N
ATOM   3480  HN  LYS A 705     120.187  71.584  29.540  1.00  0.00           H
ATOM   3481  CA  LYS A 705     121.944  70.499  29.637  1.00  0.00           C
ATOM   3482  HA  LYS A 705     122.270  69.472  29.568  1.00  0.00           H
ATOM   3483  CB  LYS A 705     122.315  71.069  28.239  1.00  0.00           C
ATOM   3484  HB1 LYS A 705     122.075  72.150  28.152  1.00  0.00           H
ATOM   3485  HB2 LYS A 705     123.417  71.001  28.110  1.00  0.00           H
ATOM   3486  CG  LYS A 705     121.606  70.411  26.989  1.00  0.00           C
ATOM   3487  HG1 LYS A 705     121.697  69.306  27.046  1.00  0.00           H
ATOM   3488  HG2 LYS A 705     120.536  70.703  27.057  1.00  0.00           H
ATOM   3489  CD  LYS A 705     122.240  70.868  25.687  1.00  0.00           C
ATOM   3490  HD1 LYS A 705     122.314  71.977  25.676  1.00  0.00           H
ATOM   3491  HD2 LYS A 705     123.278  70.473  25.709  1.00  0.00           H
ATOM   3492  CE  LYS A 705     121.507  70.357  24.487  1.00  0.00           C
ATOM   3493  HE1 LYS A 705     121.477  69.257  24.635  1.00  0.00           H
ATOM   3494  HE2 LYS A 705     120.436  70.651  24.514  1.00  0.00           H
ATOM   3495  NZ  LYS A 705     122.187  70.606  23.246  1.00  0.00           N
ATOM   3496  HZ1 LYS A 705     123.080  70.073  23.267  1.00  0.00           H
ATOM   3497  HZ2 LYS A 705     121.611  70.353  22.418  1.00  0.00           H
ATOM   3498  HZ3 LYS A 705     122.469  71.603  23.169  1.00  0.00           H
ATOM   3499  C   LYS A 705     122.754  71.147  30.647  1.00  0.00           C
ATOM   3500  O   LYS A 705     123.436  70.562  31.467  1.00  0.00           O
ATOM   3501  N   THR A 706     122.846  72.488  30.553  1.00  0.00           N
ATOM   3502  HN  THR A 706     122.186  73.012  30.020  1.00  0.00           H
ATOM   3503  CA  THR A 706     123.813  73.303  31.272  1.00  0.00           C
ATOM   3504  HA  THR A 706     124.716  72.727  31.418  1.00  0.00           H
ATOM   3505  CB  THR A 706     124.116  74.553  30.450  1.00  0.00           C
ATOM   3506  HB  THR A 706     124.616  75.330  31.068  1.00  0.00           H
ATOM   3507  OG1 THR A 706     122.964  75.116  29.876  1.00  0.00           O
ATOM   3508  HG1 THR A 706     122.436  75.518  30.570  1.00  0.00           H
ATOM   3509  CG2 THR A 706     125.155  74.180  29.371  1.00  0.00           C
ATOM   3510 1HG2 THR A 706     124.716  73.471  28.637  1.00  0.00           H
ATOM   3511 2HG2 THR A 706     125.474  75.134  28.899  1.00  0.00           H
ATOM   3512 3HG2 THR A 706     125.929  73.587  29.903  1.00  0.00           H
ATOM   3513  C   THR A 706     123.243  73.928  32.601  1.00  0.00           C
ATOM   3514  O   THR A 706     122.044  73.920  32.800  1.00  0.00           O
ATOM   3515  N   PRO A 707     124.073  74.401  33.503  1.00  0.00           N
ATOM   3516  CD  PRO A 707     125.457  73.963  33.667  1.00  0.00           C
ATOM   3517  HD1 PRO A 707     125.915  74.439  32.774  1.00  0.00           H
ATOM   3518  HD2 PRO A 707     125.547  72.856  33.656  1.00  0.00           H
ATOM   3519  CA  PRO A 707     123.627  75.350  34.524  1.00  0.00           C
ATOM   3520  HA  PRO A 707     122.933  74.916  35.228  1.00  0.00           H
ATOM   3521  CB  PRO A 707     125.006  75.713  35.104  1.00  0.00           C
ATOM   3522  HB1 PRO A 707     125.417  76.455  34.385  1.00  0.00           H
ATOM   3523  HB2 PRO A 707     124.826  76.198  36.087  1.00  0.00           H
ATOM   3524  CG  PRO A 707     125.858  74.563  34.964  1.00  0.00           C
ATOM   3525  HG1 PRO A 707     126.935  74.832  35.014  1.00  0.00           H
ATOM   3526  HG2 PRO A 707     125.675  73.860  35.804  1.00  0.00           H
ATOM   3527  C   PRO A 707     122.873  76.584  34.092  1.00  0.00           C
ATOM   3528  O   PRO A 707     123.119  77.185  33.028  1.00  0.00           O
ATOM   3529  N   LYS A 708     122.075  77.043  35.067  1.00  0.00           N
ATOM   3530  HN  LYS A 708     121.938  76.520  35.904  1.00  0.00           H
ATOM   3531  CA  LYS A 708     121.206  78.192  34.948  1.00  0.00           C
ATOM   3532  HA  LYS A 708     120.540  77.992  34.122  1.00  0.00           H
ATOM   3533  CB  LYS A 708     120.279  78.356  36.169  1.00  0.00           C
ATOM   3534  HB1 LYS A 708     119.495  77.574  36.084  1.00  0.00           H
ATOM   3535  HB2 LYS A 708     120.799  77.997  37.083  1.00  0.00           H
ATOM   3536  CG  LYS A 708     119.665  79.714  36.209  1.00  0.00           C
ATOM   3537  HG1 LYS A 708     120.366  80.515  36.529  1.00  0.00           H
ATOM   3538  HG2 LYS A 708     119.266  79.910  35.191  1.00  0.00           H
ATOM   3539  CD  LYS A 708     118.356  79.792  37.064  1.00  0.00           C
ATOM   3540  HD1 LYS A 708     117.904  78.778  37.107  1.00  0.00           H
ATOM   3541  HD2 LYS A 708     118.698  80.055  38.088  1.00  0.00           H
ATOM   3542  CE  LYS A 708     117.392  80.838  36.604  1.00  0.00           C
ATOM   3543  HE1 LYS A 708     117.948  81.800  36.592  1.00  0.00           H
ATOM   3544  HE2 LYS A 708     117.062  80.776  35.545  1.00  0.00           H
ATOM   3545  NZ  LYS A 708     116.193  80.933  37.422  1.00  0.00           N
ATOM   3546  HZ1 LYS A 708     115.881  80.010  37.785  1.00  0.00           H
ATOM   3547  HZ2 LYS A 708     116.208  81.642  38.183  1.00  0.00           H
ATOM   3548  HZ3 LYS A 708     115.456  81.136  36.718  1.00  0.00           H
ATOM   3549  C   LYS A 708     121.906  79.485  34.533  1.00  0.00           C
ATOM   3550  O   LYS A 708     121.340  80.165  33.660  1.00  0.00           O
ATOM   3551  N   PRO A 709     123.065  79.935  35.055  1.00  0.00           N
ATOM   3552  CD  PRO A 709     123.572  79.554  36.354  1.00  0.00           C
ATOM   3553  HD1 PRO A 709     124.298  78.723  36.224  1.00  0.00           H
ATOM   3554  HD2 PRO A 709     122.791  79.142  37.029  1.00  0.00           H
ATOM   3555  CA  PRO A 709     123.698  81.123  34.586  1.00  0.00           C
ATOM   3556  HA  PRO A 709     122.961  81.912  34.624  1.00  0.00           H
ATOM   3557  CB  PRO A 709     124.802  81.349  35.611  1.00  0.00           C
ATOM   3558  HB1 PRO A 709     125.725  80.777  35.375  1.00  0.00           H
ATOM   3559  HB2 PRO A 709     125.003  82.440  35.671  1.00  0.00           H
ATOM   3560  CG  PRO A 709     124.243  80.722  36.924  1.00  0.00           C
ATOM   3561  HG1 PRO A 709     125.124  80.366  37.499  1.00  0.00           H
ATOM   3562  HG2 PRO A 709     123.529  81.392  37.449  1.00  0.00           H
ATOM   3563  C   PRO A 709     124.122  81.028  33.099  1.00  0.00           C
ATOM   3564  O   PRO A 709     123.922  81.991  32.348  1.00  0.00           O
ATOM   3565  N   GLN A 710     124.610  79.874  32.635  1.00  0.00           N
ATOM   3566  HN  GLN A 710     124.802  79.064  33.183  1.00  0.00           H
ATOM   3567  CA  GLN A 710     124.997  79.658  31.264  1.00  0.00           C
ATOM   3568  HA  GLN A 710     125.811  80.347  31.091  1.00  0.00           H
ATOM   3569  CB  GLN A 710     125.624  78.166  31.072  1.00  0.00           C
ATOM   3570  HB1 GLN A 710     124.855  77.476  31.480  1.00  0.00           H
ATOM   3571  HB2 GLN A 710     125.760  77.914  29.998  1.00  0.00           H
ATOM   3572  CG  GLN A 710     126.946  78.070  31.857  1.00  0.00           C
ATOM   3573  HG1 GLN A 710     127.679  78.845  31.546  1.00  0.00           H
ATOM   3574  HG2 GLN A 710     126.851  78.247  32.949  1.00  0.00           H
ATOM   3575  CD  GLN A 710     127.656  76.737  31.588  1.00  0.00           C
ATOM   3576  OE1 GLN A 710     127.615  76.396  30.363  1.00  0.00           O
ATOM   3577  NE2 GLN A 710     128.180  75.946  32.577  1.00  0.00           N
ATOM   3578 1HE2 GLN A 710     128.211  76.280  33.519  1.00  0.00           H
ATOM   3579 2HE2 GLN A 710     128.633  75.081  32.363  1.00  0.00           H
ATOM   3580  C   GLN A 710     123.859  79.819  30.294  1.00  0.00           C
ATOM   3581  O   GLN A 710     124.104  80.555  29.342  1.00  0.00           O
ATOM   3582  N   THR A 711     122.709  79.134  30.607  1.00  0.00           N
ATOM   3583  HN  THR A 711     122.839  78.469  31.337  1.00  0.00           H
ATOM   3584  CA  THR A 711     121.443  79.117  29.918  1.00  0.00           C
ATOM   3585  HA  THR A 711     121.676  78.678  28.959  1.00  0.00           H
ATOM   3586  CB  THR A 711     120.355  78.232  30.662  1.00  0.00           C
ATOM   3587  HB  THR A 711     120.347  78.492  31.743  1.00  0.00           H
ATOM   3588  OG1 THR A 711     120.757  76.853  30.629  1.00  0.00           O
ATOM   3589  HG1 THR A 711     120.399  76.573  31.474  1.00  0.00           H
ATOM   3590  CG2 THR A 711     118.939  78.425  30.076  1.00  0.00           C
ATOM   3591 1HG2 THR A 711     118.132  77.773  30.472  1.00  0.00           H
ATOM   3592 2HG2 THR A 711     118.659  79.477  30.297  1.00  0.00           H
ATOM   3593 3HG2 THR A 711     118.994  78.335  28.970  1.00  0.00           H
ATOM   3594  C   THR A 711     120.863  80.504  29.854  1.00  0.00           C
ATOM   3595  O   THR A 711     120.325  80.959  28.873  1.00  0.00           O
ATOM   3596  N   LYS A 712     120.909  81.239  30.996  1.00  0.00           N
ATOM   3597  HN  LYS A 712     121.349  80.984  31.853  1.00  0.00           H
ATOM   3598  CA  LYS A 712     120.539  82.603  31.070  1.00  0.00           C
ATOM   3599  HA  LYS A 712     119.518  82.674  30.725  1.00  0.00           H
ATOM   3600  CB  LYS A 712     120.616  83.012  32.551  1.00  0.00           C
ATOM   3601  HB1 LYS A 712     119.893  82.513  33.232  1.00  0.00           H
ATOM   3602  HB2 LYS A 712     121.617  83.008  33.035  1.00  0.00           H
ATOM   3603  CG  LYS A 712     120.128  84.457  32.813  1.00  0.00           C
ATOM   3604  HG1 LYS A 712     120.669  85.140  32.123  1.00  0.00           H
ATOM   3605  HG2 LYS A 712     119.051  84.559  32.559  1.00  0.00           H
ATOM   3606  CD  LYS A 712     120.086  84.921  34.308  1.00  0.00           C
ATOM   3607  HD1 LYS A 712     119.173  84.386  34.647  1.00  0.00           H
ATOM   3608  HD2 LYS A 712     121.043  84.533  34.717  1.00  0.00           H
ATOM   3609  CE  LYS A 712     120.056  86.423  34.369  1.00  0.00           C
ATOM   3610  HE1 LYS A 712     120.877  86.838  33.747  1.00  0.00           H
ATOM   3611  HE2 LYS A 712     119.098  86.759  33.916  1.00  0.00           H
ATOM   3612  NZ  LYS A 712     120.116  86.802  35.718  1.00  0.00           N
ATOM   3613  HZ1 LYS A 712     119.226  86.760  36.253  1.00  0.00           H
ATOM   3614  HZ2 LYS A 712     120.853  86.306  36.259  1.00  0.00           H
ATOM   3615  HZ3 LYS A 712     120.391  87.803  35.778  1.00  0.00           H
ATOM   3616  C   LYS A 712     121.326  83.597  30.162  1.00  0.00           C
ATOM   3617  O   LYS A 712     120.797  84.425  29.403  1.00  0.00           O
ATOM   3618  N   GLU A 713     122.688  83.477  30.146  1.00  0.00           N
ATOM   3619  HN  GLU A 713     123.090  82.765  30.716  1.00  0.00           H
ATOM   3620  CA  GLU A 713     123.602  84.130  29.255  1.00  0.00           C
ATOM   3621  HA  GLU A 713     123.296  85.154  29.405  1.00  0.00           H
ATOM   3622  CB  GLU A 713     125.066  83.727  29.534  1.00  0.00           C
ATOM   3623  HB1 GLU A 713     125.134  82.640  29.753  1.00  0.00           H
ATOM   3624  HB2 GLU A 713     125.726  83.887  28.654  1.00  0.00           H
ATOM   3625  CG  GLU A 713     125.707  84.376  30.816  1.00  0.00           C
ATOM   3626  HG1 GLU A 713     124.976  84.306  31.649  1.00  0.00           H
ATOM   3627  HG2 GLU A 713     126.546  83.691  31.061  1.00  0.00           H
ATOM   3628  CD  GLU A 713     126.054  85.778  30.474  1.00  0.00           C
ATOM   3629  OE1 GLU A 713     126.625  85.993  29.370  1.00  0.00           O
ATOM   3630  OE2 GLU A 713     125.696  86.697  31.282  1.00  0.00           O
ATOM   3631  C   GLU A 713     123.357  83.820  27.756  1.00  0.00           C
ATOM   3632  O   GLU A 713     123.252  84.716  26.985  1.00  0.00           O
ATOM   3633  N   LEU A 714     123.239  82.545  27.389  1.00  0.00           N
ATOM   3634  HN  LEU A 714     123.328  81.852  28.100  1.00  0.00           H
ATOM   3635  CA  LEU A 714     122.796  82.123  26.072  1.00  0.00           C
ATOM   3636  HA  LEU A 714     123.451  82.402  25.259  1.00  0.00           H
ATOM   3637  CB  LEU A 714     122.802  80.514  26.000  1.00  0.00           C
ATOM   3638  HB1 LEU A 714     122.122  80.219  26.828  1.00  0.00           H
ATOM   3639  HB2 LEU A 714     122.327  80.263  25.028  1.00  0.00           H
ATOM   3640  CG  LEU A 714     124.090  79.744  26.229  1.00  0.00           C
ATOM   3641  HG  LEU A 714     124.640  80.197  27.082  1.00  0.00           H
ATOM   3642  CD1 LEU A 714     123.713  78.249  26.585  1.00  0.00           C
ATOM   3643 1HD1 LEU A 714     124.542  77.510  26.602  1.00  0.00           H
ATOM   3644 2HD1 LEU A 714     123.324  78.133  27.619  1.00  0.00           H
ATOM   3645 3HD1 LEU A 714     122.973  77.960  25.808  1.00  0.00           H
ATOM   3646  CD2 LEU A 714     124.981  79.816  25.002  1.00  0.00           C
ATOM   3647 1HD2 LEU A 714     124.336  79.489  24.158  1.00  0.00           H
ATOM   3648 2HD2 LEU A 714     125.340  80.848  24.799  1.00  0.00           H
ATOM   3649 3HD2 LEU A 714     125.938  79.288  25.200  1.00  0.00           H
ATOM   3650  C   LEU A 714     121.385  82.629  25.665  1.00  0.00           C
ATOM   3651  O   LEU A 714     121.183  83.092  24.531  1.00  0.00           O
ATOM   3652  N   MET A 715     120.393  82.698  26.618  1.00  0.00           N
ATOM   3653  HN  MET A 715     120.481  82.145  27.443  1.00  0.00           H
ATOM   3654  CA  MET A 715     119.147  83.427  26.427  1.00  0.00           C
ATOM   3655  HA  MET A 715     118.761  83.034  25.498  1.00  0.00           H
ATOM   3656  CB  MET A 715     118.252  83.124  27.678  1.00  0.00           C
ATOM   3657  HB1 MET A 715     117.990  82.044  27.692  1.00  0.00           H
ATOM   3658  HB2 MET A 715     118.843  83.475  28.551  1.00  0.00           H
ATOM   3659  CG  MET A 715     116.849  83.945  27.810  1.00  0.00           C
ATOM   3660  HG1 MET A 715     117.003  85.039  27.689  1.00  0.00           H
ATOM   3661  HG2 MET A 715     116.182  83.467  27.062  1.00  0.00           H
ATOM   3662  SD  MET A 715     116.113  83.672  29.472  1.00  0.00           S
ATOM   3663  CE  MET A 715     114.731  84.860  29.248  1.00  0.00           C
ATOM   3664  HE1 MET A 715     115.091  85.903  29.369  1.00  0.00           H
ATOM   3665  HE2 MET A 715     114.270  84.623  28.265  1.00  0.00           H
ATOM   3666  HE3 MET A 715     113.981  84.576  30.017  1.00  0.00           H
ATOM   3667  C   MET A 715     119.279  84.901  26.120  1.00  0.00           C
ATOM   3668  O   MET A 715     118.759  85.430  25.178  1.00  0.00           O
ATOM   3669  N   HIS A 716     120.183  85.652  26.851  1.00  0.00           N
ATOM   3670  HN  HIS A 716     120.715  85.229  27.580  1.00  0.00           H
ATOM   3671  CA  HIS A 716     120.505  87.061  26.609  1.00  0.00           C
ATOM   3672  HA  HIS A 716     119.577  87.593  26.759  1.00  0.00           H
ATOM   3673  CB  HIS A 716     121.370  87.616  27.725  1.00  0.00           C
ATOM   3674  HB1 HIS A 716     122.332  87.063  27.784  1.00  0.00           H
ATOM   3675  HB2 HIS A 716     121.476  88.707  27.542  1.00  0.00           H
ATOM   3676  ND1 HIS A 716     121.392  88.036  30.178  1.00  0.00           N
ATOM   3677  CG  HIS A 716     120.777  87.548  29.055  1.00  0.00           C
ATOM   3678  CE1 HIS A 716     120.561  88.064  31.139  1.00  0.00           C
ATOM   3679  HE1 HIS A 716     120.618  88.452  32.156  1.00  0.00           H
ATOM   3680  NE2 HIS A 716     119.364  87.537  30.714  1.00  0.00           N
ATOM   3681  HE2 HIS A 716     118.536  87.478  31.273  1.00  0.00           H
ATOM   3682  CD2 HIS A 716     119.513  87.286  29.347  1.00  0.00           C
ATOM   3683  HD2 HIS A 716     118.745  86.799  28.759  1.00  0.00           H
ATOM   3684  C   HIS A 716     121.185  87.266  25.258  1.00  0.00           C
ATOM   3685  O   HIS A 716     120.900  88.193  24.495  1.00  0.00           O
ATOM   3686  N   LEU A 717     122.120  86.409  24.818  1.00  0.00           N
ATOM   3687  HN  LEU A 717     122.333  85.662  25.443  1.00  0.00           H
ATOM   3688  CA  LEU A 717     122.683  86.342  23.451  1.00  0.00           C
ATOM   3689  HA  LEU A 717     123.143  87.303  23.269  1.00  0.00           H
ATOM   3690  CB  LEU A 717     123.806  85.212  23.267  1.00  0.00           C
ATOM   3691  HB1 LEU A 717     123.318  84.304  23.682  1.00  0.00           H
ATOM   3692  HB2 LEU A 717     123.903  85.210  22.160  1.00  0.00           H
ATOM   3693  CG  LEU A 717     125.165  85.504  23.976  1.00  0.00           C
ATOM   3694  HG  LEU A 717     124.892  85.606  25.048  1.00  0.00           H
ATOM   3695  CD1 LEU A 717     126.094  84.354  23.870  1.00  0.00           C
ATOM   3696 1HD1 LEU A 717     125.548  83.418  24.118  1.00  0.00           H
ATOM   3697 2HD1 LEU A 717     126.493  84.339  22.834  1.00  0.00           H
ATOM   3698 3HD1 LEU A 717     126.964  84.501  24.545  1.00  0.00           H
ATOM   3699  CD2 LEU A 717     125.864  86.760  23.351  1.00  0.00           C
ATOM   3700 1HD2 LEU A 717     125.890  86.532  22.264  1.00  0.00           H
ATOM   3701 2HD2 LEU A 717     125.223  87.658  23.482  1.00  0.00           H
ATOM   3702 3HD2 LEU A 717     126.869  86.944  23.787  1.00  0.00           H
ATOM   3703  C   LEU A 717     121.569  86.239  22.389  1.00  0.00           C
ATOM   3704  O   LEU A 717     121.517  86.906  21.355  1.00  0.00           O
ATOM   3705  N   CYS A 718     120.684  85.271  22.598  1.00  0.00           N
ATOM   3706  HN  CYS A 718     120.795  84.662  23.380  1.00  0.00           H
ATOM   3707  CA  CYS A 718     119.482  84.947  21.780  1.00  0.00           C
ATOM   3708  HA  CYS A 718     119.834  84.728  20.782  1.00  0.00           H
ATOM   3709  CB  CYS A 718     118.802  83.606  22.264  1.00  0.00           C
ATOM   3710  HB1 CYS A 718     119.624  82.860  22.305  1.00  0.00           H
ATOM   3711  HB2 CYS A 718     118.345  83.679  23.274  1.00  0.00           H
ATOM   3712  SG  CYS A 718     117.397  82.893  21.221  1.00  0.00           S
ATOM   3713  HG1 CYS A 718     118.210  82.465  20.266  1.00  0.00           H
ATOM   3714  C   CYS A 718     118.476  86.123  21.685  1.00  0.00           C
ATOM   3715  O   CYS A 718     117.877  86.409  20.649  1.00  0.00           O
ATOM   3716  N   MET A 719     118.344  86.911  22.828  1.00  0.00           N
ATOM   3717  HN  MET A 719     118.785  86.667  23.688  1.00  0.00           H
ATOM   3718  CA  MET A 719     117.434  88.035  22.865  1.00  0.00           C
ATOM   3719  HA  MET A 719     116.454  87.763  22.502  1.00  0.00           H
ATOM   3720  CB  MET A 719     117.154  88.354  24.358  1.00  0.00           C
ATOM   3721  HB1 MET A 719     118.148  88.235  24.841  1.00  0.00           H
ATOM   3722  HB2 MET A 719     116.874  89.423  24.472  1.00  0.00           H
ATOM   3723  CG  MET A 719     116.069  87.522  25.093  1.00  0.00           C
ATOM   3724  HG1 MET A 719     115.125  87.621  24.516  1.00  0.00           H
ATOM   3725  HG2 MET A 719     116.286  86.433  25.046  1.00  0.00           H
ATOM   3726  SD  MET A 719     115.988  88.019  26.851  1.00  0.00           S
ATOM   3727  CE  MET A 719     114.725  89.262  26.503  1.00  0.00           C
ATOM   3728  HE1 MET A 719     115.046  89.917  25.665  1.00  0.00           H
ATOM   3729  HE2 MET A 719     113.893  88.744  25.980  1.00  0.00           H
ATOM   3730  HE3 MET A 719     114.406  89.797  27.423  1.00  0.00           H
ATOM   3731  C   MET A 719     117.790  89.346  22.173  1.00  0.00           C
ATOM   3732  O   MET A 719     116.917  90.152  21.712  1.00  0.00           O
ATOM   3733  N   ARG A 720     119.084  89.510  21.972  1.00  0.00           N
ATOM   3734  HN  ARG A 720     119.710  88.858  22.393  1.00  0.00           H
ATOM   3735  CA  ARG A 720     119.665  90.698  21.431  1.00  0.00           C
ATOM   3736  HA  ARG A 720     118.957  91.483  21.650  1.00  0.00           H
ATOM   3737  CB  ARG A 720     120.983  90.922  22.161  1.00  0.00           C
ATOM   3738  HB1 ARG A 720     121.678  90.070  21.999  1.00  0.00           H
ATOM   3739  HB2 ARG A 720     121.471  91.848  21.787  1.00  0.00           H
ATOM   3740  CG  ARG A 720     120.785  91.331  23.665  1.00  0.00           C
ATOM   3741  HG1 ARG A 720     119.952  92.045  23.841  1.00  0.00           H
ATOM   3742  HG2 ARG A 720     120.421  90.475  24.273  1.00  0.00           H
ATOM   3743  CD  ARG A 720     122.039  91.921  24.300  1.00  0.00           C
ATOM   3744  HD1 ARG A 720     123.001  91.818  23.754  1.00  0.00           H
ATOM   3745  HD2 ARG A 720     121.854  93.004  24.464  1.00  0.00           H
ATOM   3746  NE  ARG A 720     122.246  91.288  25.707  1.00  0.00           N
ATOM   3747  HE  ARG A 720     122.637  90.389  25.906  1.00  0.00           H
ATOM   3748  CZ  ARG A 720     122.484  91.986  26.779  1.00  0.00           C
ATOM   3749  NH1 ARG A 720     122.045  93.195  26.988  1.00  0.00           N
ATOM   3750 1HH1 ARG A 720     121.784  93.694  26.161  1.00  0.00           H
ATOM   3751 2HH1 ARG A 720     122.389  93.669  27.798  1.00  0.00           H
ATOM   3752  NH2 ARG A 720     123.102  91.334  27.751  1.00  0.00           N
ATOM   3753 1HH2 ARG A 720     123.595  90.498  27.508  1.00  0.00           H
ATOM   3754 2HH2 ARG A 720     123.284  91.778  28.628  1.00  0.00           H
ATOM   3755  C   ARG A 720     119.952  90.551  19.922  1.00  0.00           C
ATOM   3756  O   ARG A 720     120.399  91.405  19.122  1.00  0.00           O
ATOM   3757  N   GLN A 721     119.555  89.412  19.335  1.00  0.00           N
ATOM   3758  HN  GLN A 721     118.999  88.769  19.856  1.00  0.00           H
ATOM   3759  CA  GLN A 721     119.471  89.195  17.880  1.00  0.00           C
ATOM   3760  HA  GLN A 721     120.403  89.465  17.405  1.00  0.00           H
ATOM   3761  CB  GLN A 721     119.115  87.747  17.522  1.00  0.00           C
ATOM   3762  HB1 GLN A 721     118.111  87.549  17.955  1.00  0.00           H
ATOM   3763  HB2 GLN A 721     119.088  87.481  16.444  1.00  0.00           H
ATOM   3764  CG  GLN A 721     120.078  86.608  18.059  1.00  0.00           C
ATOM   3765  HG1 GLN A 721     121.078  86.758  17.599  1.00  0.00           H
ATOM   3766  HG2 GLN A 721     120.176  86.673  19.164  1.00  0.00           H
ATOM   3767  CD  GLN A 721     119.595  85.257  17.716  1.00  0.00           C
ATOM   3768  OE1 GLN A 721     120.067  84.626  16.764  1.00  0.00           O
ATOM   3769  NE2 GLN A 721     118.482  84.980  18.363  1.00  0.00           N
ATOM   3770 1HE2 GLN A 721     118.306  85.307  19.292  1.00  0.00           H
ATOM   3771 2HE2 GLN A 721     117.964  84.330  17.808  1.00  0.00           H
ATOM   3772  C   GLN A 721     118.518  90.190  17.186  1.00  0.00           C
ATOM   3773  O   GLN A 721     117.409  90.468  17.727  1.00  0.00           O
ATOM   3774  N   GLU A 722     118.859  90.730  15.984  1.00  0.00           N
ATOM   3775  HN  GLU A 722     119.629  90.315  15.505  1.00  0.00           H
ATOM   3776  CA  GLU A 722     118.267  91.935  15.450  1.00  0.00           C
ATOM   3777  HA  GLU A 722     118.282  92.742  16.168  1.00  0.00           H
ATOM   3778  CB  GLU A 722     118.871  92.319  14.084  1.00  0.00           C
ATOM   3779  HB1 GLU A 722     118.843  91.422  13.430  1.00  0.00           H
ATOM   3780  HB2 GLU A 722     118.238  93.022  13.501  1.00  0.00           H
ATOM   3781  CG  GLU A 722     120.284  92.839  14.164  1.00  0.00           C
ATOM   3782  HG1 GLU A 722     120.407  93.770  14.757  1.00  0.00           H
ATOM   3783  HG2 GLU A 722     120.910  92.058  14.646  1.00  0.00           H
ATOM   3784  CD  GLU A 722     120.960  93.074  12.772  1.00  0.00           C
ATOM   3785  OE1 GLU A 722     120.231  93.373  11.819  1.00  0.00           O
ATOM   3786  OE2 GLU A 722     122.167  93.019  12.706  1.00  0.00           O
ATOM   3787  C   GLU A 722     116.795  91.809  15.299  1.00  0.00           C
ATOM   3788  O   GLU A 722     116.084  92.666  15.851  1.00  0.00           O
ATOM   3789  N   ALA A 723     116.296  90.727  14.611  1.00  0.00           N
ATOM   3790  HN  ALA A 723     116.880  90.068  14.143  1.00  0.00           H
ATOM   3791  CA  ALA A 723     114.846  90.517  14.412  1.00  0.00           C
ATOM   3792  HA  ALA A 723     114.422  91.409  13.974  1.00  0.00           H
ATOM   3793  CB  ALA A 723     114.851  89.473  13.340  1.00  0.00           C
ATOM   3794  HB1 ALA A 723     115.411  89.823  12.447  1.00  0.00           H
ATOM   3795  HB2 ALA A 723     115.346  88.573  13.763  1.00  0.00           H
ATOM   3796  HB3 ALA A 723     113.868  89.254  12.871  1.00  0.00           H
ATOM   3797  C   ALA A 723     114.139  90.093  15.698  1.00  0.00           C
ATOM   3798  O   ALA A 723     113.054  90.598  15.895  1.00  0.00           O
ATOM   3799  N   TYR A 724     114.822  89.306  16.607  1.00  0.00           N
ATOM   3800  HN  TYR A 724     115.794  89.104  16.518  1.00  0.00           H
ATOM   3801  CA  TYR A 724     114.245  88.968  17.875  1.00  0.00           C
ATOM   3802  HA  TYR A 724     113.262  88.568  17.672  1.00  0.00           H
ATOM   3803  CB  TYR A 724     115.138  87.931  18.678  1.00  0.00           C
ATOM   3804  HB1 TYR A 724     116.140  88.311  18.387  1.00  0.00           H
ATOM   3805  HB2 TYR A 724     115.018  87.994  19.780  1.00  0.00           H
ATOM   3806  CG  TYR A 724     115.004  86.450  18.154  1.00  0.00           C
ATOM   3807  CD1 TYR A 724     115.593  85.917  16.952  1.00  0.00           C
ATOM   3808  HD1 TYR A 724     116.034  86.603  16.243  1.00  0.00           H
ATOM   3809  CE1 TYR A 724     115.483  84.545  16.711  1.00  0.00           C
ATOM   3810  HE1 TYR A 724     116.030  84.280  15.818  1.00  0.00           H
ATOM   3811  CZ  TYR A 724     114.824  83.683  17.568  1.00  0.00           C
ATOM   3812  OH  TYR A 724     114.818  82.313  17.428  1.00  0.00           O
ATOM   3813  HH  TYR A 724     114.934  82.092  16.501  1.00  0.00           H
ATOM   3814  CD2 TYR A 724     114.420  85.540  19.054  1.00  0.00           C
ATOM   3815  HD2 TYR A 724     113.905  85.981  19.894  1.00  0.00           H
ATOM   3816  CE2 TYR A 724     114.184  84.192  18.710  1.00  0.00           C
ATOM   3817  HE2 TYR A 724     113.552  83.591  19.348  1.00  0.00           H
ATOM   3818  C   TYR A 724     114.039  90.245  18.771  1.00  0.00           C
ATOM   3819  O   TYR A 724     112.977  90.539  19.183  1.00  0.00           O
ATOM   3820  N   LEU A 725     115.061  91.048  19.011  1.00  0.00           N
ATOM   3821  HN  LEU A 725     115.940  90.834  18.593  1.00  0.00           H
ATOM   3822  CA  LEU A 725     115.048  92.264  19.839  1.00  0.00           C
ATOM   3823  HA  LEU A 725     114.774  92.015  20.853  1.00  0.00           H
ATOM   3824  CB  LEU A 725     116.446  92.955  19.934  1.00  0.00           C
ATOM   3825  HB1 LEU A 725     117.194  92.179  20.203  1.00  0.00           H
ATOM   3826  HB2 LEU A 725     116.747  93.385  18.954  1.00  0.00           H
ATOM   3827  CG  LEU A 725     116.678  94.072  21.009  1.00  0.00           C
ATOM   3828  HG  LEU A 725     115.926  94.856  20.776  1.00  0.00           H
ATOM   3829  CD1 LEU A 725     116.465  93.639  22.468  1.00  0.00           C
ATOM   3830 1HD1 LEU A 725     115.498  93.098  22.546  1.00  0.00           H
ATOM   3831 2HD1 LEU A 725     117.272  92.983  22.860  1.00  0.00           H
ATOM   3832 3HD1 LEU A 725     116.458  94.525  23.138  1.00  0.00           H
ATOM   3833  CD2 LEU A 725     118.075  94.675  20.620  1.00  0.00           C
ATOM   3834 1HD2 LEU A 725     118.340  95.502  21.313  1.00  0.00           H
ATOM   3835 2HD2 LEU A 725     118.914  93.954  20.730  1.00  0.00           H
ATOM   3836 3HD2 LEU A 725     118.013  95.122  19.605  1.00  0.00           H
ATOM   3837  C   LEU A 725     114.152  93.383  19.267  1.00  0.00           C
ATOM   3838  O   LEU A 725     113.441  94.062  19.997  1.00  0.00           O
ATOM   3839  N   GLU A 726     114.121  93.513  17.916  1.00  0.00           N
ATOM   3840  HN  GLU A 726     114.802  92.989  17.410  1.00  0.00           H
ATOM   3841  CA  GLU A 726     113.260  94.460  17.242  1.00  0.00           C
ATOM   3842  HA  GLU A 726     113.323  95.344  17.859  1.00  0.00           H
ATOM   3843  CB  GLU A 726     113.772  94.683  15.806  1.00  0.00           C
ATOM   3844  HB1 GLU A 726     114.816  95.061  15.856  1.00  0.00           H
ATOM   3845  HB2 GLU A 726     113.893  93.694  15.315  1.00  0.00           H
ATOM   3846  CG  GLU A 726     112.935  95.569  14.833  1.00  0.00           C
ATOM   3847  HG1 GLU A 726     113.316  95.431  13.798  1.00  0.00           H
ATOM   3848  HG2 GLU A 726     111.843  95.407  14.708  1.00  0.00           H
ATOM   3849  CD  GLU A 726     113.299  97.037  14.977  1.00  0.00           C
ATOM   3850  OE1 GLU A 726     112.869  97.683  15.935  1.00  0.00           O
ATOM   3851  OE2 GLU A 726     113.985  97.694  14.115  1.00  0.00           O
ATOM   3852  C   GLU A 726     111.763  94.009  17.252  1.00  0.00           C
ATOM   3853  O   GLU A 726     110.863  94.778  17.386  1.00  0.00           O
ATOM   3854  N   ALA A 727     111.414  92.653  17.203  1.00  0.00           N
ATOM   3855  HN  ALA A 727     112.109  91.978  16.971  1.00  0.00           H
ATOM   3856  CA  ALA A 727     110.051  92.235  17.271  1.00  0.00           C
ATOM   3857  HA  ALA A 727     109.389  92.967  16.833  1.00  0.00           H
ATOM   3858  CB  ALA A 727     110.055  90.791  16.773  1.00  0.00           C
ATOM   3859  HB1 ALA A 727     110.805  90.140  17.272  1.00  0.00           H
ATOM   3860  HB2 ALA A 727     109.130  90.322  17.171  1.00  0.00           H
ATOM   3861  HB3 ALA A 727     110.062  90.867  15.664  1.00  0.00           H
ATOM   3862  C   ALA A 727     109.580  92.154  18.779  1.00  0.00           C
ATOM   3863  O   ALA A 727     108.358  92.250  19.058  1.00  0.00           O
ATOM   3864  N   LEU A 728     110.485  91.982  19.723  1.00  0.00           N
ATOM   3865  HN  LEU A 728     111.455  91.798  19.589  1.00  0.00           H
ATOM   3866  CA  LEU A 728     110.179  91.857  21.159  1.00  0.00           C
ATOM   3867  HA  LEU A 728     109.164  91.551  21.369  1.00  0.00           H
ATOM   3868  CB  LEU A 728     111.274  90.940  21.909  1.00  0.00           C
ATOM   3869  HB1 LEU A 728     112.312  91.218  21.624  1.00  0.00           H
ATOM   3870  HB2 LEU A 728     111.192  91.021  23.014  1.00  0.00           H
ATOM   3871  CG  LEU A 728     111.129  89.500  21.496  1.00  0.00           C
ATOM   3872  HG  LEU A 728     111.171  89.434  20.388  1.00  0.00           H
ATOM   3873  CD1 LEU A 728     112.311  88.704  22.039  1.00  0.00           C
ATOM   3874 1HD1 LEU A 728     112.384  87.686  21.601  1.00  0.00           H
ATOM   3875 2HD1 LEU A 728     113.248  89.168  21.665  1.00  0.00           H
ATOM   3876 3HD1 LEU A 728     112.164  88.699  23.140  1.00  0.00           H
ATOM   3877  CD2 LEU A 728     109.783  88.908  21.941  1.00  0.00           C
ATOM   3878 1HD2 LEU A 728     108.909  89.228  21.334  1.00  0.00           H
ATOM   3879 2HD2 LEU A 728     109.871  87.826  21.704  1.00  0.00           H
ATOM   3880 3HD2 LEU A 728     109.638  89.147  23.016  1.00  0.00           H
ATOM   3881  C   LEU A 728     110.119  93.200  21.792  1.00  0.00           C
ATOM   3882  O   LEU A 728     109.810  93.296  22.967  1.00  0.00           O
ATOM   3883  N   SER A 729     110.318  94.306  21.109  1.00  0.00           N
ATOM   3884  HN  SER A 729     110.701  94.171  20.198  1.00  0.00           H
ATOM   3885  CA  SER A 729     110.412  95.646  21.683  1.00  0.00           C
ATOM   3886  HA  SER A 729     110.293  95.652  22.757  1.00  0.00           H
ATOM   3887  CB  SER A 729     111.698  96.459  21.458  1.00  0.00           C
ATOM   3888  HB1 SER A 729     111.848  96.674  20.378  1.00  0.00           H
ATOM   3889  HB2 SER A 729     111.626  97.438  21.979  1.00  0.00           H
ATOM   3890  OG  SER A 729     112.848  95.803  21.861  1.00  0.00           O
ATOM   3891  HG1 SER A 729     112.970  95.022  21.315  1.00  0.00           H
ATOM   3892  C   SER A 729     109.312  96.491  21.087  1.00  0.00           C
ATOM   3893  O   SER A 729     108.866  96.255  19.926  1.00  0.00           O
ATOM   3894  N   HIS A 730     108.835  97.519  21.814  1.00  0.00           N
ATOM   3895  HN  HIS A 730     109.189  97.700  22.728  1.00  0.00           H
ATOM   3896  CA  HIS A 730     107.846  98.491  21.319  1.00  0.00           C
ATOM   3897  HA  HIS A 730     107.717  99.161  22.156  1.00  0.00           H
ATOM   3898  CB  HIS A 730     108.519  99.447  20.324  1.00  0.00           C
ATOM   3899  HB1 HIS A 730     108.955  98.770  19.558  1.00  0.00           H
ATOM   3900  HB2 HIS A 730     107.932 100.198  19.753  1.00  0.00           H
ATOM   3901  ND1 HIS A 730     109.186 101.468  21.640  1.00  0.00           N
ATOM   3902  CG  HIS A 730     109.566 100.259  20.963  1.00  0.00           C
ATOM   3903  CE1 HIS A 730     110.300 101.857  22.221  1.00  0.00           C
ATOM   3904  HE1 HIS A 730     110.362 102.866  22.630  1.00  0.00           H
ATOM   3905  NE2 HIS A 730     111.349 101.086  21.880  1.00  0.00           N
ATOM   3906  HE2 HIS A 730     112.303 101.227  22.145  1.00  0.00           H
ATOM   3907  CD2 HIS A 730     110.938 100.116  21.057  1.00  0.00           C
ATOM   3908  HD2 HIS A 730     111.571  99.403  20.542  1.00  0.00           H
ATOM   3909  C   HIS A 730     106.528  98.008  20.845  1.00  0.00           C
ATOM   3910  O   HIS A 730     106.284  97.988  19.641  1.00  0.00           O
ATOM   3911  N   LEU A 731     105.703  97.509  21.746  1.00  0.00           N
ATOM   3912  HN  LEU A 731     105.951  97.579  22.709  1.00  0.00           H
ATOM   3913  CA  LEU A 731     104.461  96.905  21.443  1.00  0.00           C
ATOM   3914  HA  LEU A 731     104.019  97.306  20.542  1.00  0.00           H
ATOM   3915  CB  LEU A 731     104.501  95.345  21.255  1.00  0.00           C
ATOM   3916  HB1 LEU A 731     103.528  95.114  20.771  1.00  0.00           H
ATOM   3917  HB2 LEU A 731     105.390  95.247  20.597  1.00  0.00           H
ATOM   3918  CG  LEU A 731     104.637  94.467  22.482  1.00  0.00           C
ATOM   3919  HG  LEU A 731     104.216  94.998  23.363  1.00  0.00           H
ATOM   3920  CD1 LEU A 731     103.984  93.089  22.178  1.00  0.00           C
ATOM   3921 1HD1 LEU A 731     104.673  92.609  21.451  1.00  0.00           H
ATOM   3922 2HD1 LEU A 731     103.893  92.486  23.107  1.00  0.00           H
ATOM   3923 3HD1 LEU A 731     103.000  93.261  21.692  1.00  0.00           H
ATOM   3924  CD2 LEU A 731     106.156  94.231  22.886  1.00  0.00           C
ATOM   3925 1HD2 LEU A 731     106.642  93.658  22.067  1.00  0.00           H
ATOM   3926 2HD2 LEU A 731     106.658  95.221  22.927  1.00  0.00           H
ATOM   3927 3HD2 LEU A 731     106.387  93.623  23.787  1.00  0.00           H
ATOM   3928  C   LEU A 731     103.551  97.319  22.577  1.00  0.00           C
ATOM   3929  O   LEU A 731     103.955  97.665  23.684  1.00  0.00           O
ATOM   3930  N   GLN A 732     102.250  97.365  22.290  1.00  0.00           N
ATOM   3931  HN  GLN A 732     101.885  97.254  21.369  1.00  0.00           H
ATOM   3932  CA  GLN A 732     101.251  97.221  23.326  1.00  0.00           C
ATOM   3933  HA  GLN A 732     101.438  98.012  24.037  1.00  0.00           H
ATOM   3934  CB  GLN A 732      99.886  97.580  22.770  1.00  0.00           C
ATOM   3935  HB1 GLN A 732      99.556  96.942  21.923  1.00  0.00           H
ATOM   3936  HB2 GLN A 732      99.163  97.344  23.580  1.00  0.00           H
ATOM   3937  CG  GLN A 732      99.782  99.060  22.391  1.00  0.00           C
ATOM   3938  HG1 GLN A 732      99.759  99.696  23.301  1.00  0.00           H
ATOM   3939  HG2 GLN A 732     100.687  99.287  21.787  1.00  0.00           H
ATOM   3940  CD  GLN A 732      98.555  99.455  21.559  1.00  0.00           C
ATOM   3941  OE1 GLN A 732      98.765 100.042  20.512  1.00  0.00           O
ATOM   3942  NE2 GLN A 732      97.331  99.190  22.066  1.00  0.00           N
ATOM   3943 1HE2 GLN A 732      97.259  99.053  23.054  1.00  0.00           H
ATOM   3944 2HE2 GLN A 732      96.506  99.370  21.530  1.00  0.00           H
ATOM   3945  C   GLN A 732     101.215  95.901  24.121  1.00  0.00           C
ATOM   3946  O   GLN A 732     101.292  94.813  23.576  1.00  0.00           O
ATOM   3947  N   SER A 733     101.040  95.952  25.464  1.00  0.00           N
ATOM   3948  HN  SER A 733     100.775  96.737  26.019  1.00  0.00           H
ATOM   3949  CA  SER A 733     100.929  94.657  26.159  1.00  0.00           C
ATOM   3950  HA  SER A 733     101.829  94.148  25.848  1.00  0.00           H
ATOM   3951  CB  SER A 733     101.082  94.939  27.728  1.00  0.00           C
ATOM   3952  HB1 SER A 733     101.975  95.530  28.021  1.00  0.00           H
ATOM   3953  HB2 SER A 733     100.195  95.571  27.948  1.00  0.00           H
ATOM   3954  OG  SER A 733     100.999  93.745  28.502  1.00  0.00           O
ATOM   3955  HG1 SER A 733     100.808  94.056  29.390  1.00  0.00           H
ATOM   3956  C   SER A 733      99.680  93.735  25.793  1.00  0.00           C
ATOM   3957  O   SER A 733      98.528  94.282  25.655  1.00  0.00           O
ATOM   3958  N   PRO A 734      99.762  92.461  25.695  1.00  0.00           N
ATOM   3959  CD  PRO A 734     100.967  91.802  25.210  1.00  0.00           C
ATOM   3960  HD1 PRO A 734     101.622  91.447  26.034  1.00  0.00           H
ATOM   3961  HD2 PRO A 734     101.648  92.470  24.641  1.00  0.00           H
ATOM   3962  CA  PRO A 734      98.591  91.682  25.463  1.00  0.00           C
ATOM   3963  HA  PRO A 734      98.057  92.088  24.616  1.00  0.00           H
ATOM   3964  CB  PRO A 734      99.151  90.316  25.352  1.00  0.00           C
ATOM   3965  HB1 PRO A 734      99.510  89.882  26.309  1.00  0.00           H
ATOM   3966  HB2 PRO A 734      98.526  89.619  24.753  1.00  0.00           H
ATOM   3967  CG  PRO A 734     100.442  90.503  24.596  1.00  0.00           C
ATOM   3968  HG1 PRO A 734     101.172  89.677  24.732  1.00  0.00           H
ATOM   3969  HG2 PRO A 734     100.324  90.667  23.504  1.00  0.00           H
ATOM   3970  C   PRO A 734      97.678  91.746  26.669  1.00  0.00           C
ATOM   3971  O   PRO A 734      96.469  91.567  26.538  1.00  0.00           O
ATOM   3972  N   LEU A 735      98.189  91.945  27.845  1.00  0.00           N
ATOM   3973  HN  LEU A 735      99.178  92.058  27.900  1.00  0.00           H
ATOM   3974  CA  LEU A 735      97.465  91.861  29.052  1.00  0.00           C
ATOM   3975  HA  LEU A 735      96.855  90.977  28.939  1.00  0.00           H
ATOM   3976  CB  LEU A 735      98.587  91.568  30.092  1.00  0.00           C
ATOM   3977  HB1 LEU A 735      99.391  92.323  29.957  1.00  0.00           H
ATOM   3978  HB2 LEU A 735      98.032  91.639  31.052  1.00  0.00           H
ATOM   3979  CG  LEU A 735      99.122  90.180  30.043  1.00  0.00           C
ATOM   3980  HG  LEU A 735      99.407  89.891  29.009  1.00  0.00           H
ATOM   3981  CD1 LEU A 735     100.402  90.032  30.847  1.00  0.00           C
ATOM   3982 1HD1 LEU A 735     101.218  90.597  30.349  1.00  0.00           H
ATOM   3983 2HD1 LEU A 735     100.278  90.541  31.827  1.00  0.00           H
ATOM   3984 3HD1 LEU A 735     100.638  88.987  31.143  1.00  0.00           H
ATOM   3985  CD2 LEU A 735      98.024  89.280  30.623  1.00  0.00           C
ATOM   3986 1HD2 LEU A 735      97.659  89.627  31.614  1.00  0.00           H
ATOM   3987 2HD2 LEU A 735      97.175  89.258  29.907  1.00  0.00           H
ATOM   3988 3HD2 LEU A 735      98.446  88.254  30.678  1.00  0.00           H
ATOM   3989  C   LEU A 735      96.669  93.110  29.427  1.00  0.00           C
ATOM   3990  O   LEU A 735      95.867  93.074  30.358  1.00  0.00           O
ATOM   3991  N   ASP A 736      96.745  94.197  28.621  1.00  0.00           N
ATOM   3992  HN  ASP A 736      97.194  94.230  27.731  1.00  0.00           H
ATOM   3993  CA  ASP A 736      96.287  95.446  28.923  1.00  0.00           C
ATOM   3994  HA  ASP A 736      95.214  95.480  29.044  1.00  0.00           H
ATOM   3995  CB  ASP A 736      96.886  96.158  30.225  1.00  0.00           C
ATOM   3996  HB1 ASP A 736      96.395  95.730  31.126  1.00  0.00           H
ATOM   3997  HB2 ASP A 736      97.996  96.178  30.215  1.00  0.00           H
ATOM   3998  CG  ASP A 736      96.441  97.626  30.244  1.00  0.00           C
ATOM   3999  OD1 ASP A 736      95.543  98.015  29.506  1.00  0.00           O
ATOM   4000  OD2 ASP A 736      96.965  98.360  31.097  1.00  0.00           O
ATOM   4001  C   ASP A 736      96.774  96.173  27.660  1.00  0.00           C
ATOM   4002  O   ASP A 736      98.008  96.335  27.644  1.00  0.00           O
ATOM   4003  N   PRO A 737      96.018  96.480  26.563  1.00  0.00           N
ATOM   4004  CD  PRO A 737      94.560  96.105  26.422  1.00  0.00           C
ATOM   4005  HD1 PRO A 737      93.832  96.374  27.217  1.00  0.00           H
ATOM   4006  HD2 PRO A 737      94.457  94.999  26.445  1.00  0.00           H
ATOM   4007  CA  PRO A 737      96.552  97.021  25.370  1.00  0.00           C
ATOM   4008  HA  PRO A 737      97.523  96.626  25.110  1.00  0.00           H
ATOM   4009  CB  PRO A 737      95.375  96.825  24.347  1.00  0.00           C
ATOM   4010  HB1 PRO A 737      95.330  97.617  23.569  1.00  0.00           H
ATOM   4011  HB2 PRO A 737      95.629  95.884  23.814  1.00  0.00           H
ATOM   4012  CG  PRO A 737      94.060  96.713  25.177  1.00  0.00           C
ATOM   4013  HG1 PRO A 737      93.551  97.641  25.514  1.00  0.00           H
ATOM   4014  HG2 PRO A 737      93.332  96.160  24.545  1.00  0.00           H
ATOM   4015  C   PRO A 737      96.778  98.538  25.703  1.00  0.00           C
ATOM   4016  O   PRO A 737      97.386  99.137  24.837  1.00  0.00           O
ATOM   4017  N   SER A 738      96.457  99.106  26.866  1.00  0.00           N
ATOM   4018  HN  SER A 738      96.017  98.610  27.611  1.00  0.00           H
ATOM   4019  CA  SER A 738      96.840 100.553  27.095  1.00  0.00           C
ATOM   4020  HA  SER A 738      96.790 101.150  26.197  1.00  0.00           H
ATOM   4021  CB  SER A 738      95.818 101.138  28.157  1.00  0.00           C
ATOM   4022  HB1 SER A 738      95.863 102.248  28.140  1.00  0.00           H
ATOM   4023  HB2 SER A 738      94.751 100.909  27.948  1.00  0.00           H
ATOM   4024  OG  SER A 738      96.056 100.714  29.529  1.00  0.00           O
ATOM   4025  HG1 SER A 738      95.840  99.780  29.587  1.00  0.00           H
ATOM   4026  C   SER A 738      98.263 100.706  27.671  1.00  0.00           C
ATOM   4027  O   SER A 738      98.930 101.748  27.602  1.00  0.00           O
ATOM   4028  N   THR A 739      98.751  99.535  28.200  1.00  0.00           N
ATOM   4029  HN  THR A 739      98.264  98.666  28.225  1.00  0.00           H
ATOM   4030  CA  THR A 739     100.146  99.446  28.804  1.00  0.00           C
ATOM   4031  HA  THR A 739     100.309 100.438  29.197  1.00  0.00           H
ATOM   4032  CB  THR A 739     100.352  98.370  29.854  1.00  0.00           C
ATOM   4033  HB  THR A 739      99.986  97.364  29.555  1.00  0.00           H
ATOM   4034  OG1 THR A 739      99.675  98.799  30.998  1.00  0.00           O
ATOM   4035  HG1 THR A 739      98.754  98.568  30.856  1.00  0.00           H
ATOM   4036  CG2 THR A 739     101.835  98.129  30.234  1.00  0.00           C
ATOM   4037 1HG2 THR A 739     102.013  97.546  31.163  1.00  0.00           H
ATOM   4038 2HG2 THR A 739     102.323  97.535  29.432  1.00  0.00           H
ATOM   4039 3HG2 THR A 739     102.373  99.087  30.400  1.00  0.00           H
ATOM   4040  C   THR A 739     101.204  99.307  27.688  1.00  0.00           C
ATOM   4041  O   THR A 739     101.051  98.328  26.959  1.00  0.00           O
ATOM   4042  N   LEU A 740     102.173 100.285  27.611  1.00  0.00           N
ATOM   4043  HN  LEU A 740     102.140 101.084  28.207  1.00  0.00           H
ATOM   4044  CA  LEU A 740     103.177 100.201  26.562  1.00  0.00           C
ATOM   4045  HA  LEU A 740     102.803  99.630  25.725  1.00  0.00           H
ATOM   4046  CB  LEU A 740     103.582 101.566  26.033  1.00  0.00           C
ATOM   4047  HB1 LEU A 740     104.028 102.105  26.895  1.00  0.00           H
ATOM   4048  HB2 LEU A 740     104.361 101.466  25.248  1.00  0.00           H
ATOM   4049  CG  LEU A 740     102.384 102.427  25.501  1.00  0.00           C
ATOM   4050  HG  LEU A 740     101.567 102.716  26.195  1.00  0.00           H
ATOM   4051  CD1 LEU A 740     102.884 103.778  25.081  1.00  0.00           C
ATOM   4052 1HD1 LEU A 740     103.515 103.770  24.167  1.00  0.00           H
ATOM   4053 2HD1 LEU A 740     102.013 104.413  24.809  1.00  0.00           H
ATOM   4054 3HD1 LEU A 740     103.486 104.339  25.828  1.00  0.00           H
ATOM   4055  CD2 LEU A 740     101.536 101.686  24.502  1.00  0.00           C
ATOM   4056 1HD2 LEU A 740     100.694 102.248  24.045  1.00  0.00           H
ATOM   4057 2HD2 LEU A 740     102.071 101.140  23.695  1.00  0.00           H
ATOM   4058 3HD2 LEU A 740     101.037 100.842  25.025  1.00  0.00           H
ATOM   4059  C   LEU A 740     104.356  99.434  27.007  1.00  0.00           C
ATOM   4060  O   LEU A 740     105.002  99.765  28.016  1.00  0.00           O
ATOM   4061  N   LEU A 741     104.721  98.331  26.307  1.00  0.00           N
ATOM   4062  HN  LEU A 741     104.357  98.180  25.391  1.00  0.00           H
ATOM   4063  CA  LEU A 741     105.904  97.596  26.644  1.00  0.00           C
ATOM   4064  HA  LEU A 741     106.300  97.631  27.648  1.00  0.00           H
ATOM   4065  CB  LEU A 741     105.696  96.078  26.248  1.00  0.00           C
ATOM   4066  HB1 LEU A 741     105.567  95.976  25.149  1.00  0.00           H
ATOM   4067  HB2 LEU A 741     106.563  95.444  26.534  1.00  0.00           H
ATOM   4068  CG  LEU A 741     104.498  95.416  27.039  1.00  0.00           C
ATOM   4069  HG  LEU A 741     103.545  95.915  26.762  1.00  0.00           H
ATOM   4070  CD1 LEU A 741     104.412  93.877  26.811  1.00  0.00           C
ATOM   4071 1HD1 LEU A 741     105.346  93.342  27.087  1.00  0.00           H
ATOM   4072 2HD1 LEU A 741     103.577  93.456  27.410  1.00  0.00           H
ATOM   4073 3HD1 LEU A 741     104.319  93.711  25.717  1.00  0.00           H
ATOM   4074  CD2 LEU A 741     104.741  95.649  28.482  1.00  0.00           C
ATOM   4075 1HD2 LEU A 741     104.554  96.724  28.691  1.00  0.00           H
ATOM   4076 2HD2 LEU A 741     103.901  95.147  29.008  1.00  0.00           H
ATOM   4077 3HD2 LEU A 741     105.761  95.396  28.841  1.00  0.00           H
ATOM   4078  C   LEU A 741     107.024  98.167  25.640  1.00  0.00           C
ATOM   4079  O   LEU A 741     106.997  97.968  24.387  1.00  0.00           O
ATOM   4080  N   ALA A 742     107.984  98.964  26.156  1.00  0.00           N
ATOM   4081  HN  ALA A 742     107.944  99.213  27.120  1.00  0.00           H
ATOM   4082  CA  ALA A 742     108.892  99.674  25.269  1.00  0.00           C
ATOM   4083  HA  ALA A 742     108.395  99.796  24.318  1.00  0.00           H
ATOM   4084  CB  ALA A 742     109.032 101.092  25.774  1.00  0.00           C
ATOM   4085  HB1 ALA A 742     109.527 101.676  24.969  1.00  0.00           H
ATOM   4086  HB2 ALA A 742     107.997 101.436  25.988  1.00  0.00           H
ATOM   4087  HB3 ALA A 742     109.597 101.219  26.722  1.00  0.00           H
ATOM   4088  C   ALA A 742     110.178  98.877  25.045  1.00  0.00           C
ATOM   4089  O   ALA A 742     110.206  97.830  24.413  1.00  0.00           O
ATOM   4090  N   GLU A 743     111.339  99.308  25.668  1.00  0.00           N
ATOM   4091  HN  GLU A 743     111.297 100.132  26.228  1.00  0.00           H
ATOM   4092  CA  GLU A 743     112.590  98.659  25.647  1.00  0.00           C
ATOM   4093  HA  GLU A 743     112.742  98.263  24.654  1.00  0.00           H
ATOM   4094  CB  GLU A 743     113.717  99.675  26.036  1.00  0.00           C
ATOM   4095  HB1 GLU A 743     113.498  99.942  27.092  1.00  0.00           H
ATOM   4096  HB2 GLU A 743     114.648  99.072  25.973  1.00  0.00           H
ATOM   4097  CG  GLU A 743     113.820 100.915  25.115  1.00  0.00           C
ATOM   4098  HG1 GLU A 743     112.873 101.483  24.994  1.00  0.00           H
ATOM   4099  HG2 GLU A 743     114.618 101.592  25.487  1.00  0.00           H
ATOM   4100  CD  GLU A 743     114.233 100.603  23.685  1.00  0.00           C
ATOM   4101  OE1 GLU A 743     114.572  99.397  23.383  1.00  0.00           O
ATOM   4102  OE2 GLU A 743     114.129 101.553  22.802  1.00  0.00           O
ATOM   4103  C   GLU A 743     112.582  97.447  26.526  1.00  0.00           C
ATOM   4104  O   GLU A 743     112.277  97.532  27.685  1.00  0.00           O
ATOM   4105  N   VAL A 744     113.021  96.331  26.022  1.00  0.00           N
ATOM   4106  HN  VAL A 744     113.350  96.238  25.085  1.00  0.00           H
ATOM   4107  CA  VAL A 744     113.365  95.141  26.802  1.00  0.00           C
ATOM   4108  HA  VAL A 744     112.611  94.961  27.554  1.00  0.00           H
ATOM   4109  CB  VAL A 744     113.496  93.886  25.908  1.00  0.00           C
ATOM   4110  HB  VAL A 744     114.520  93.763  25.494  1.00  0.00           H
ATOM   4111  CG1 VAL A 744     113.435  92.621  26.827  1.00  0.00           C
ATOM   4112 1HG1 VAL A 744     113.893  91.808  26.224  1.00  0.00           H
ATOM   4113 2HG1 VAL A 744     113.979  92.774  27.783  1.00  0.00           H
ATOM   4114 3HG1 VAL A 744     112.366  92.427  27.062  1.00  0.00           H
ATOM   4115  CG2 VAL A 744     112.343  93.862  24.892  1.00  0.00           C
ATOM   4116 1HG2 VAL A 744     112.325  94.640  24.099  1.00  0.00           H
ATOM   4117 2HG2 VAL A 744     112.053  92.844  24.555  1.00  0.00           H
ATOM   4118 3HG2 VAL A 744     111.425  94.099  25.471  1.00  0.00           H
ATOM   4119  C   VAL A 744     114.639  95.296  27.518  1.00  0.00           C
ATOM   4120  O   VAL A 744     115.696  95.566  26.920  1.00  0.00           O
ATOM   4121  N   CYS A 745     114.602  95.023  28.826  1.00  0.00           N
ATOM   4122  HN  CYS A 745     113.703  94.855  29.223  1.00  0.00           H
ATOM   4123  CA  CYS A 745     115.695  95.100  29.803  1.00  0.00           C
ATOM   4124  HA  CYS A 745     116.420  95.833  29.481  1.00  0.00           H
ATOM   4125  CB  CYS A 745     115.137  95.527  31.240  1.00  0.00           C
ATOM   4126  HB1 CYS A 745     114.504  94.759  31.734  1.00  0.00           H
ATOM   4127  HB2 CYS A 745     115.978  95.583  31.964  1.00  0.00           H
ATOM   4128  SG  CYS A 745     114.273  97.106  31.372  1.00  0.00           S
ATOM   4129  HG1 CYS A 745     114.855  97.670  32.420  1.00  0.00           H
ATOM   4130  C   CYS A 745     116.349  93.813  29.865  1.00  0.00           C
ATOM   4131  O   CYS A 745     116.372  93.155  30.867  1.00  0.00           O
ATOM   4132  N   VAL A 746     116.897  93.314  28.699  1.00  0.00           N
ATOM   4133  HN  VAL A 746     116.984  93.962  27.945  1.00  0.00           H
ATOM   4134  CA  VAL A 746     117.489  91.982  28.422  1.00  0.00           C
ATOM   4135  HA  VAL A 746     116.674  91.296  28.243  1.00  0.00           H
ATOM   4136  CB  VAL A 746     118.345  92.000  27.160  1.00  0.00           C
ATOM   4137  HB  VAL A 746     119.126  92.776  27.302  1.00  0.00           H
ATOM   4138  CG1 VAL A 746     119.101  90.614  27.039  1.00  0.00           C
ATOM   4139 1HG1 VAL A 746     119.710  90.495  26.118  1.00  0.00           H
ATOM   4140 2HG1 VAL A 746     119.682  90.292  27.930  1.00  0.00           H
ATOM   4141 3HG1 VAL A 746     118.202  89.966  26.958  1.00  0.00           H
ATOM   4142  CG2 VAL A 746     117.408  92.393  25.919  1.00  0.00           C
ATOM   4143 1HG2 VAL A 746     116.719  91.565  25.651  1.00  0.00           H
ATOM   4144 2HG2 VAL A 746     116.834  93.313  26.163  1.00  0.00           H
ATOM   4145 3HG2 VAL A 746     117.957  92.465  24.956  1.00  0.00           H
ATOM   4146  C   VAL A 746     118.199  91.395  29.585  1.00  0.00           C
ATOM   4147  O   VAL A 746     117.967  90.313  29.984  1.00  0.00           O
ATOM   4148  N   GLU A 747     119.138  92.172  30.076  1.00  0.00           N
ATOM   4149  HN  GLU A 747     119.417  93.122  29.963  1.00  0.00           H
ATOM   4150  CA  GLU A 747     119.899  91.773  31.223  1.00  0.00           C
ATOM   4151  HA  GLU A 747     120.420  90.866  30.955  1.00  0.00           H
ATOM   4152  CB  GLU A 747     120.996  92.947  31.465  1.00  0.00           C
ATOM   4153  HB1 GLU A 747     121.367  93.260  30.466  1.00  0.00           H
ATOM   4154  HB2 GLU A 747     120.408  93.855  31.721  1.00  0.00           H
ATOM   4155  CG  GLU A 747     122.133  92.651  32.462  1.00  0.00           C
ATOM   4156  HG1 GLU A 747     122.724  93.563  32.694  1.00  0.00           H
ATOM   4157  HG2 GLU A 747     121.736  92.263  33.424  1.00  0.00           H
ATOM   4158  CD  GLU A 747     123.191  91.750  31.794  1.00  0.00           C
ATOM   4159  OE1 GLU A 747     123.563  92.126  30.675  1.00  0.00           O
ATOM   4160  OE2 GLU A 747     123.617  90.748  32.373  1.00  0.00           O
ATOM   4161  C   GLU A 747     119.228  91.390  32.528  1.00  0.00           C
ATOM   4162  O   GLU A 747     119.584  90.501  33.198  1.00  0.00           O
ATOM   4163  N   GLN A 748     118.092  92.007  32.898  1.00  0.00           N
ATOM   4164  HN  GLN A 748     117.654  92.659  32.284  1.00  0.00           H
ATOM   4165  CA  GLN A 748     117.364  91.667  34.066  1.00  0.00           C
ATOM   4166  HA  GLN A 748     118.095  91.549  34.852  1.00  0.00           H
ATOM   4167  CB  GLN A 748     116.478  92.971  34.283  1.00  0.00           C
ATOM   4168  HB1 GLN A 748     116.000  93.066  33.284  1.00  0.00           H
ATOM   4169  HB2 GLN A 748     115.695  92.824  35.058  1.00  0.00           H
ATOM   4170  CG  GLN A 748     117.156  94.258  34.738  1.00  0.00           C
ATOM   4171  HG1 GLN A 748     117.557  94.073  35.757  1.00  0.00           H
ATOM   4172  HG2 GLN A 748     118.003  94.516  34.067  1.00  0.00           H
ATOM   4173  CD  GLN A 748     116.167  95.459  34.765  1.00  0.00           C
ATOM   4174  OE1 GLN A 748     114.939  95.230  34.889  1.00  0.00           O
ATOM   4175  NE2 GLN A 748     116.724  96.670  34.608  1.00  0.00           N
ATOM   4176 1HE2 GLN A 748     117.584  96.817  34.120  1.00  0.00           H
ATOM   4177 2HE2 GLN A 748     116.110  97.454  34.696  1.00  0.00           H
ATOM   4178  C   GLN A 748     116.472  90.453  33.920  1.00  0.00           C
ATOM   4179  O   GLN A 748     115.986  89.847  34.872  1.00  0.00           O
ATOM   4180  N   CYS A 749     116.287  89.980  32.657  1.00  0.00           N
ATOM   4181  HN  CYS A 749     116.782  90.431  31.919  1.00  0.00           H
ATOM   4182  CA  CYS A 749     115.469  88.859  32.250  1.00  0.00           C
ATOM   4183  HA  CYS A 749     114.545  89.006  32.789  1.00  0.00           H
ATOM   4184  CB  CYS A 749     115.149  88.936  30.742  1.00  0.00           C
ATOM   4185  HB1 CYS A 749     116.098  88.802  30.180  1.00  0.00           H
ATOM   4186  HB2 CYS A 749     114.463  88.105  30.473  1.00  0.00           H
ATOM   4187  SG  CYS A 749     114.395  90.557  30.244  1.00  0.00           S
ATOM   4188  HG1 CYS A 749     115.470  91.240  30.609  1.00  0.00           H
ATOM   4189  C   CYS A 749     116.000  87.570  32.675  1.00  0.00           C
ATOM   4190  O   CYS A 749     117.227  87.362  32.819  1.00  0.00           O
ATOM   4191  N   THR A 750     115.052  86.588  32.928  1.00  0.00           N
ATOM   4192  HN  THR A 750     114.094  86.734  32.693  1.00  0.00           H
ATOM   4193  CA  THR A 750     115.306  85.318  33.572  1.00  0.00           C
ATOM   4194  HA  THR A 750     116.191  84.917  33.100  1.00  0.00           H
ATOM   4195  CB  THR A 750     115.813  85.360  35.012  1.00  0.00           C
ATOM   4196  HB  THR A 750     116.390  86.309  35.051  1.00  0.00           H
ATOM   4197  OG1 THR A 750     116.476  84.142  35.318  1.00  0.00           O
ATOM   4198  HG1 THR A 750     117.031  84.350  36.073  1.00  0.00           H
ATOM   4199  CG2 THR A 750     114.680  85.501  36.071  1.00  0.00           C
ATOM   4200 1HG2 THR A 750     114.063  86.361  35.735  1.00  0.00           H
ATOM   4201 2HG2 THR A 750     113.953  84.665  36.148  1.00  0.00           H
ATOM   4202 3HG2 THR A 750     115.157  85.798  37.029  1.00  0.00           H
ATOM   4203  C   THR A 750     114.215  84.272  33.263  1.00  0.00           C
ATOM   4204  O   THR A 750     113.263  84.488  32.507  1.00  0.00           O
ATOM   4205  N   PHE A 751     114.345  83.096  33.684  1.00  0.00           N
ATOM   4206  HN  PHE A 751     115.106  82.941  34.309  1.00  0.00           H
ATOM   4207  CA  PHE A 751     113.350  82.065  33.622  1.00  0.00           C
ATOM   4208  HA  PHE A 751     112.415  82.512  33.318  1.00  0.00           H
ATOM   4209  CB  PHE A 751     113.633  80.985  32.618  1.00  0.00           C
ATOM   4210  HB1 PHE A 751     112.764  80.300  32.517  1.00  0.00           H
ATOM   4211  HB2 PHE A 751     113.777  81.594  31.700  1.00  0.00           H
ATOM   4212  CG  PHE A 751     114.966  80.190  32.877  1.00  0.00           C
ATOM   4213  CD1 PHE A 751     116.198  80.793  32.558  1.00  0.00           C
ATOM   4214  HD1 PHE A 751     116.155  81.745  32.051  1.00  0.00           H
ATOM   4215  CE1 PHE A 751     117.440  80.102  32.837  1.00  0.00           C
ATOM   4216  HE1 PHE A 751     118.428  80.513  32.690  1.00  0.00           H
ATOM   4217  CZ  PHE A 751     117.357  78.910  33.475  1.00  0.00           C
ATOM   4218  HZ  PHE A 751     118.291  78.409  33.683  1.00  0.00           H
ATOM   4219  CD2 PHE A 751     114.966  78.965  33.625  1.00  0.00           C
ATOM   4220  HD2 PHE A 751     114.099  78.429  33.981  1.00  0.00           H
ATOM   4221  CE2 PHE A 751     116.169  78.336  33.876  1.00  0.00           C
ATOM   4222  HE2 PHE A 751     116.119  77.387  34.391  1.00  0.00           H
ATOM   4223  C   PHE A 751     113.153  81.571  35.022  1.00  0.00           C
ATOM   4224  O   PHE A 751     114.066  81.663  35.853  1.00  0.00           O
ATOM   4225  N   MET A 752     111.986  81.037  35.323  1.00  0.00           N
ATOM   4226  HN  MET A 752     111.341  80.995  34.563  1.00  0.00           H
ATOM   4227  CA  MET A 752     111.686  80.465  36.603  1.00  0.00           C
ATOM   4228  HA  MET A 752     112.423  80.928  37.243  1.00  0.00           H
ATOM   4229  CB  MET A 752     110.336  80.991  37.217  1.00  0.00           C
ATOM   4230  HB1 MET A 752     109.479  80.455  36.757  1.00  0.00           H
ATOM   4231  HB2 MET A 752     110.321  80.694  38.288  1.00  0.00           H
ATOM   4232  CG  MET A 752     110.231  82.558  36.968  1.00  0.00           C
ATOM   4233  HG1 MET A 752     111.050  83.022  37.558  1.00  0.00           H
ATOM   4234  HG2 MET A 752     110.350  82.798  35.890  1.00  0.00           H
ATOM   4235  SD  MET A 752     108.660  83.448  37.444  1.00  0.00           S
ATOM   4236  CE  MET A 752     107.743  82.661  36.091  1.00  0.00           C
ATOM   4237  HE1 MET A 752     108.290  82.582  35.127  1.00  0.00           H
ATOM   4238  HE2 MET A 752     107.455  81.604  36.276  1.00  0.00           H
ATOM   4239  HE3 MET A 752     106.846  83.286  35.895  1.00  0.00           H
ATOM   4240  C   MET A 752     111.899  78.940  36.560  1.00  0.00           C
ATOM   4241  O   MET A 752     111.832  78.250  35.552  1.00  0.00           O
ATOM   4242  N   ASP A 753     112.205  78.388  37.780  1.00  0.00           N
ATOM   4243  HN  ASP A 753     112.174  78.884  38.644  1.00  0.00           H
ATOM   4244  CA  ASP A 753     112.928  77.096  37.776  1.00  0.00           C
ATOM   4245  HA  ASP A 753     113.594  77.068  36.926  1.00  0.00           H
ATOM   4246  CB  ASP A 753     113.658  77.126  39.098  1.00  0.00           C
ATOM   4247  HB1 ASP A 753     112.996  77.352  39.961  1.00  0.00           H
ATOM   4248  HB2 ASP A 753     114.249  76.193  39.215  1.00  0.00           H
ATOM   4249  CG  ASP A 753     114.710  78.232  39.019  1.00  0.00           C
ATOM   4250  OD1 ASP A 753     115.571  78.321  38.171  1.00  0.00           O
ATOM   4251  OD2 ASP A 753     114.608  79.104  39.964  1.00  0.00           O
ATOM   4252  C   ASP A 753     112.020  75.893  37.640  1.00  0.00           C
ATOM   4253  O   ASP A 753     112.504  74.744  37.384  1.00  0.00           O
ATOM   4254  N   SER A 754     110.655  76.079  37.684  1.00  0.00           N
ATOM   4255  HN  SER A 754     110.432  76.954  38.109  1.00  0.00           H
ATOM   4256  CA  SER A 754     109.548  75.084  37.505  1.00  0.00           C
ATOM   4257  HA  SER A 754     109.669  74.526  38.422  1.00  0.00           H
ATOM   4258  CB  SER A 754     108.063  75.606  37.623  1.00  0.00           C
ATOM   4259  HB1 SER A 754     107.247  74.878  37.429  1.00  0.00           H
ATOM   4260  HB2 SER A 754     107.986  75.952  38.676  1.00  0.00           H
ATOM   4261  OG  SER A 754     107.890  76.746  36.720  1.00  0.00           O
ATOM   4262  HG1 SER A 754     108.229  77.521  37.176  1.00  0.00           H
ATOM   4263  C   SER A 754     109.694  74.048  36.504  1.00  0.00           C
ATOM   4264  O   SER A 754     110.462  74.180  35.568  1.00  0.00           O
ATOM   4265  N   LYS A 755     108.879  72.945  36.524  1.00  0.00           N
ATOM   4266  HN  LYS A 755     108.175  72.861  37.225  1.00  0.00           H
ATOM   4267  CA  LYS A 755     108.712  71.969  35.390  1.00  0.00           C
ATOM   4268  HA  LYS A 755     109.508  71.280  35.633  1.00  0.00           H
ATOM   4269  CB  LYS A 755     107.290  71.287  35.595  1.00  0.00           C
ATOM   4270  HB1 LYS A 755     106.525  72.083  35.718  1.00  0.00           H
ATOM   4271  HB2 LYS A 755     106.999  70.827  34.626  1.00  0.00           H
ATOM   4272  CG  LYS A 755     107.329  70.225  36.716  1.00  0.00           C
ATOM   4273  HG1 LYS A 755     108.133  69.484  36.518  1.00  0.00           H
ATOM   4274  HG2 LYS A 755     107.712  70.742  37.622  1.00  0.00           H
ATOM   4275  CD  LYS A 755     106.050  69.438  37.048  1.00  0.00           C
ATOM   4276  HD1 LYS A 755     105.313  70.190  37.403  1.00  0.00           H
ATOM   4277  HD2 LYS A 755     105.778  69.009  36.060  1.00  0.00           H
ATOM   4278  CE  LYS A 755     106.148  68.197  37.992  1.00  0.00           C
ATOM   4279  HE1 LYS A 755     106.694  67.401  37.442  1.00  0.00           H
ATOM   4280  HE2 LYS A 755     106.566  68.422  38.997  1.00  0.00           H
ATOM   4281  NZ  LYS A 755     104.722  67.650  38.285  1.00  0.00           N
ATOM   4282  HZ1 LYS A 755     104.127  67.827  37.451  1.00  0.00           H
ATOM   4283  HZ2 LYS A 755     104.664  66.629  38.475  1.00  0.00           H
ATOM   4284  HZ3 LYS A 755     104.256  68.097  39.100  1.00  0.00           H
ATOM   4285  C   LYS A 755     108.823  72.490  33.945  1.00  0.00           C
ATOM   4286  O   LYS A 755     109.470  71.807  33.153  1.00  0.00           O
ATOM   4287  N   MET A 756     108.232  73.657  33.569  1.00  0.00           N
ATOM   4288  HN  MET A 756     107.802  74.240  34.254  1.00  0.00           H
ATOM   4289  CA  MET A 756     108.148  74.119  32.166  1.00  0.00           C
ATOM   4290  HA  MET A 756     108.508  73.303  31.558  1.00  0.00           H
ATOM   4291  CB  MET A 756     106.729  74.343  31.756  1.00  0.00           C
ATOM   4292  HB1 MET A 756     106.371  75.255  32.280  1.00  0.00           H
ATOM   4293  HB2 MET A 756     106.717  74.633  30.684  1.00  0.00           H
ATOM   4294  CG  MET A 756     105.667  73.278  31.992  1.00  0.00           C
ATOM   4295  HG1 MET A 756     105.450  73.320  33.081  1.00  0.00           H
ATOM   4296  HG2 MET A 756     104.806  73.526  31.335  1.00  0.00           H
ATOM   4297  SD  MET A 756     106.199  71.606  31.504  1.00  0.00           S
ATOM   4298  CE  MET A 756     104.506  71.016  31.526  1.00  0.00           C
ATOM   4299  HE1 MET A 756     104.141  71.105  32.571  1.00  0.00           H
ATOM   4300  HE2 MET A 756     103.819  71.437  30.760  1.00  0.00           H
ATOM   4301  HE3 MET A 756     104.744  69.949  31.328  1.00  0.00           H
ATOM   4302  C   MET A 756     109.078  75.279  31.855  1.00  0.00           C
ATOM   4303  O   MET A 756     109.096  75.842  30.743  1.00  0.00           O
ATOM   4304  N   LYS A 757     109.983  75.707  32.812  1.00  0.00           N
ATOM   4305  HN  LYS A 757     110.004  75.234  33.689  1.00  0.00           H
ATOM   4306  CA  LYS A 757     110.927  76.837  32.723  1.00  0.00           C
ATOM   4307  HA  LYS A 757     111.188  77.091  33.740  1.00  0.00           H
ATOM   4308  CB  LYS A 757     112.202  76.318  31.978  1.00  0.00           C
ATOM   4309  HB1 LYS A 757     112.035  76.183  30.888  1.00  0.00           H
ATOM   4310  HB2 LYS A 757     112.935  77.152  32.028  1.00  0.00           H
ATOM   4311  CG  LYS A 757     112.867  75.091  32.565  1.00  0.00           C
ATOM   4312  HG1 LYS A 757     112.118  74.275  32.642  1.00  0.00           H
ATOM   4313  HG2 LYS A 757     113.642  74.835  31.811  1.00  0.00           H
ATOM   4314  CD  LYS A 757     113.522  75.347  33.961  1.00  0.00           C
ATOM   4315  HD1 LYS A 757     114.259  76.173  33.863  1.00  0.00           H
ATOM   4316  HD2 LYS A 757     112.738  75.665  34.680  1.00  0.00           H
ATOM   4317  CE  LYS A 757     114.155  74.042  34.533  1.00  0.00           C
ATOM   4318  HE1 LYS A 757     114.878  73.589  33.822  1.00  0.00           H
ATOM   4319  HE2 LYS A 757     114.672  74.362  35.463  1.00  0.00           H
ATOM   4320  NZ  LYS A 757     113.107  73.002  34.655  1.00  0.00           N
ATOM   4321  HZ1 LYS A 757     113.387  72.157  35.194  1.00  0.00           H
ATOM   4322  HZ2 LYS A 757     112.284  73.374  35.171  1.00  0.00           H
ATOM   4323  HZ3 LYS A 757     112.807  72.633  33.730  1.00  0.00           H
ATOM   4324  C   LYS A 757     110.392  78.142  32.104  1.00  0.00           C
ATOM   4325  O   LYS A 757     110.954  78.678  31.136  1.00  0.00           O
ATOM   4326  N   PRO A 758     109.271  78.629  32.647  1.00  0.00           N
ATOM   4327  CD  PRO A 758     108.621  78.186  33.912  1.00  0.00           C
ATOM   4328  HD1 PRO A 758     109.354  77.774  34.638  1.00  0.00           H
ATOM   4329  HD2 PRO A 758     107.903  77.411  33.568  1.00  0.00           H
ATOM   4330  CA  PRO A 758     108.607  79.850  32.124  1.00  0.00           C
ATOM   4331  HA  PRO A 758     108.340  79.723  31.085  1.00  0.00           H
ATOM   4332  CB  PRO A 758     107.421  80.065  33.116  1.00  0.00           C
ATOM   4333  HB1 PRO A 758     107.147  81.111  33.372  1.00  0.00           H
ATOM   4334  HB2 PRO A 758     106.537  79.507  32.740  1.00  0.00           H
ATOM   4335  CG  PRO A 758     107.958  79.418  34.446  1.00  0.00           C
ATOM   4336  HG1 PRO A 758     108.692  80.085  34.947  1.00  0.00           H
ATOM   4337  HG2 PRO A 758     107.166  79.197  35.193  1.00  0.00           H
ATOM   4338  C   PRO A 758     109.510  81.109  32.100  1.00  0.00           C
ATOM   4339  O   PRO A 758     110.365  81.248  32.965  1.00  0.00           O
ATOM   4340  N   LEU A 759     109.299  82.069  31.135  1.00  0.00           N
ATOM   4341  HN  LEU A 759     108.433  82.047  30.642  1.00  0.00           H
ATOM   4342  CA  LEU A 759     110.122  83.236  30.824  1.00  0.00           C
ATOM   4343  HA  LEU A 759     111.084  82.967  31.234  1.00  0.00           H
ATOM   4344  CB  LEU A 759     110.323  83.584  29.337  1.00  0.00           C
ATOM   4345  HB1 LEU A 759     109.473  84.019  28.769  1.00  0.00           H
ATOM   4346  HB2 LEU A 759     111.105  84.370  29.393  1.00  0.00           H
ATOM   4347  CG  LEU A 759     110.893  82.463  28.401  1.00  0.00           C
ATOM   4348  HG  LEU A 759     110.145  81.662  28.216  1.00  0.00           H
ATOM   4349  CD1 LEU A 759     111.115  83.177  27.065  1.00  0.00           C
ATOM   4350 1HD1 LEU A 759     110.201  83.406  26.476  1.00  0.00           H
ATOM   4351 2HD1 LEU A 759     111.556  84.180  27.245  1.00  0.00           H
ATOM   4352 3HD1 LEU A 759     111.787  82.548  26.442  1.00  0.00           H
ATOM   4353  CD2 LEU A 759     112.085  81.860  28.978  1.00  0.00           C
ATOM   4354 1HD2 LEU A 759     111.873  81.170  29.822  1.00  0.00           H
ATOM   4355 2HD2 LEU A 759     112.515  81.218  28.179  1.00  0.00           H
ATOM   4356 3HD2 LEU A 759     112.841  82.568  29.379  1.00  0.00           H
ATOM   4357  C   LEU A 759     109.729  84.546  31.588  1.00  0.00           C
ATOM   4358  O   LEU A 759     108.651  85.124  31.345  1.00  0.00           O
ATOM   4359  N   TRP A 760     110.593  85.168  32.430  1.00  0.00           N
ATOM   4360  HN  TRP A 760     111.468  84.747  32.653  1.00  0.00           H
ATOM   4361  CA  TRP A 760     110.379  86.389  33.196  1.00  0.00           C
ATOM   4362  HA  TRP A 760     109.318  86.567  33.295  1.00  0.00           H
ATOM   4363  CB  TRP A 760     111.082  86.157  34.626  1.00  0.00           C
ATOM   4364  HB1 TRP A 760     110.530  85.275  35.016  1.00  0.00           H
ATOM   4365  HB2 TRP A 760     112.118  85.819  34.409  1.00  0.00           H
ATOM   4366  CG  TRP A 760     111.174  87.358  35.554  1.00  0.00           C
ATOM   4367  CD1 TRP A 760     112.155  88.358  35.514  1.00  0.00           C
ATOM   4368  HD1 TRP A 760     112.976  88.486  34.824  1.00  0.00           H
ATOM   4369  NE1 TRP A 760     112.040  89.145  36.648  1.00  0.00           N
ATOM   4370  HE1 TRP A 760     112.617  89.889  36.904  1.00  0.00           H
ATOM   4371  CE2 TRP A 760     110.930  88.764  37.302  1.00  0.00           C
ATOM   4372  CD2 TRP A 760     110.373  87.606  36.694  1.00  0.00           C
ATOM   4373  CE3 TRP A 760     109.250  86.995  37.343  1.00  0.00           C
ATOM   4374  HE3 TRP A 760     108.831  86.134  36.844  1.00  0.00           H
ATOM   4375  CZ3 TRP A 760     108.800  87.478  38.582  1.00  0.00           C
ATOM   4376  HZ3 TRP A 760     108.090  86.902  39.156  1.00  0.00           H
ATOM   4377  CZ2 TRP A 760     110.468  89.246  38.531  1.00  0.00           C
ATOM   4378  HZ2 TRP A 760     111.056  90.018  39.005  1.00  0.00           H
ATOM   4379  CH2 TRP A 760     109.421  88.566  39.208  1.00  0.00           C
ATOM   4380  HH2 TRP A 760     109.032  89.012  40.112  1.00  0.00           H
ATOM   4381  C   TRP A 760     110.983  87.556  32.391  1.00  0.00           C
ATOM   4382  O   TRP A 760     112.225  87.716  32.270  1.00  0.00           O
ATOM   4383  N   ILE A 761     110.177  88.390  31.722  1.00  0.00           N
ATOM   4384  HN  ILE A 761     109.190  88.351  31.858  1.00  0.00           H
ATOM   4385  CA  ILE A 761     110.660  89.438  30.825  1.00  0.00           C
ATOM   4386  HA  ILE A 761     111.714  89.258  30.672  1.00  0.00           H
ATOM   4387  CB  ILE A 761     109.999  89.383  29.432  1.00  0.00           C
ATOM   4388  HB  ILE A 761     108.888  89.416  29.431  1.00  0.00           H
ATOM   4389  CG2 ILE A 761     110.460  90.617  28.671  1.00  0.00           C
ATOM   4390 1HG2 ILE A 761     111.567  90.695  28.621  1.00  0.00           H
ATOM   4391 2HG2 ILE A 761     110.120  90.497  27.620  1.00  0.00           H
ATOM   4392 3HG2 ILE A 761     109.953  91.519  29.075  1.00  0.00           H
ATOM   4393  CG1 ILE A 761     110.389  88.077  28.641  1.00  0.00           C
ATOM   4394 1HG1 ILE A 761     109.826  87.220  29.070  1.00  0.00           H
ATOM   4395 2HG1 ILE A 761     109.978  88.276  27.628  1.00  0.00           H
ATOM   4396  CD  ILE A 761     111.878  87.650  28.684  1.00  0.00           C
ATOM   4397  HD1 ILE A 761     112.171  87.465  29.740  1.00  0.00           H
ATOM   4398  HD2 ILE A 761     112.028  86.770  28.023  1.00  0.00           H
ATOM   4399  HD3 ILE A 761     112.426  88.505  28.233  1.00  0.00           H
ATOM   4400  C   ILE A 761     110.414  90.819  31.438  1.00  0.00           C
ATOM   4401  O   ILE A 761     109.380  91.042  32.107  1.00  0.00           O
ATOM   4402  N   MET A 762     111.344  91.786  31.427  1.00  0.00           N
ATOM   4403  HN  MET A 762     112.095  91.609  30.796  1.00  0.00           H
ATOM   4404  CA  MET A 762     111.313  93.081  32.043  1.00  0.00           C
ATOM   4405  HA  MET A 762     110.464  93.162  32.705  1.00  0.00           H
ATOM   4406  CB  MET A 762     112.588  93.365  32.892  1.00  0.00           C
ATOM   4407  HB1 MET A 762     113.445  93.022  32.274  1.00  0.00           H
ATOM   4408  HB2 MET A 762     112.801  94.424  33.153  1.00  0.00           H
ATOM   4409  CG  MET A 762     112.556  92.476  34.165  1.00  0.00           C
ATOM   4410  HG1 MET A 762     112.799  91.439  33.849  1.00  0.00           H
ATOM   4411  HG2 MET A 762     113.338  92.755  34.904  1.00  0.00           H
ATOM   4412  SD  MET A 762     111.107  92.358  35.205  1.00  0.00           S
ATOM   4413  CE  MET A 762     110.849  94.153  35.275  1.00  0.00           C
ATOM   4414  HE1 MET A 762     109.860  94.498  35.643  1.00  0.00           H
ATOM   4415  HE2 MET A 762     111.548  94.657  35.976  1.00  0.00           H
ATOM   4416  HE3 MET A 762     111.044  94.638  34.294  1.00  0.00           H
ATOM   4417  C   MET A 762     111.354  94.214  31.035  1.00  0.00           C
ATOM   4418  O   MET A 762     112.246  94.231  30.166  1.00  0.00           O
ATOM   4419  N   TYR A 763     110.470  95.219  31.067  1.00  0.00           N
ATOM   4420  HN  TYR A 763     109.773  95.183  31.779  1.00  0.00           H
ATOM   4421  CA  TYR A 763     110.251  96.251  30.012  1.00  0.00           C
ATOM   4422  HA  TYR A 763     111.111  96.232  29.359  1.00  0.00           H
ATOM   4423  CB  TYR A 763     108.888  96.207  29.276  1.00  0.00           C
ATOM   4424  HB1 TYR A 763     108.114  95.958  30.032  1.00  0.00           H
ATOM   4425  HB2 TYR A 763     108.714  97.222  28.859  1.00  0.00           H
ATOM   4426  CG  TYR A 763     108.904  95.225  28.157  1.00  0.00           C
ATOM   4427  CD1 TYR A 763     108.569  93.898  28.440  1.00  0.00           C
ATOM   4428  HD1 TYR A 763     108.249  93.598  29.427  1.00  0.00           H
ATOM   4429  CE1 TYR A 763     108.422  92.998  27.390  1.00  0.00           C
ATOM   4430  HE1 TYR A 763     107.961  92.036  27.562  1.00  0.00           H
ATOM   4431  CZ  TYR A 763     108.542  93.441  26.049  1.00  0.00           C
ATOM   4432  OH  TYR A 763     108.338  92.611  24.926  1.00  0.00           O
ATOM   4433  HH  TYR A 763     108.847  92.957  24.189  1.00  0.00           H
ATOM   4434  CD2 TYR A 763     109.085  95.634  26.812  1.00  0.00           C
ATOM   4435  HD2 TYR A 763     109.433  96.612  26.512  1.00  0.00           H
ATOM   4436  CE2 TYR A 763     108.876  94.778  25.741  1.00  0.00           C
ATOM   4437  HE2 TYR A 763     108.977  95.072  24.707  1.00  0.00           H
ATOM   4438  C   TYR A 763     110.412  97.677  30.630  1.00  0.00           C
ATOM   4439  O   TYR A 763     109.934  97.878  31.758  1.00  0.00           O
ATOM   4440  N   SER A 764     111.012  98.695  29.893  1.00  0.00           N
ATOM   4441  HN  SER A 764     111.452  98.563  29.008  1.00  0.00           H
ATOM   4442  CA  SER A 764     111.348  99.995  30.385  1.00  0.00           C
ATOM   4443  HA  SER A 764     110.806 100.078  31.315  1.00  0.00           H
ATOM   4444  CB  SER A 764     112.837 100.117  30.692  1.00  0.00           C
ATOM   4445  HB1 SER A 764     112.954 101.178  31.002  1.00  0.00           H
ATOM   4446  HB2 SER A 764     113.120  99.548  31.603  1.00  0.00           H
ATOM   4447  OG  SER A 764     113.628  99.765  29.532  1.00  0.00           O
ATOM   4448  HG1 SER A 764     113.400  98.860  29.310  1.00  0.00           H
ATOM   4449  C   SER A 764     110.854 101.045  29.457  1.00  0.00           C
ATOM   4450  O   SER A 764     111.290 101.103  28.308  1.00  0.00           O
ATOM   4451  N   ASN A 765     110.011 101.964  29.975  1.00  0.00           N
ATOM   4452  HN  ASN A 765     109.661 101.854  30.902  1.00  0.00           H
ATOM   4453  CA  ASN A 765     109.418 103.026  29.242  1.00  0.00           C
ATOM   4454  HA  ASN A 765     109.840 103.115  28.252  1.00  0.00           H
ATOM   4455  CB  ASN A 765     107.855 102.784  29.222  1.00  0.00           C
ATOM   4456  HB1 ASN A 765     107.997 101.859  28.623  1.00  0.00           H
ATOM   4457  HB2 ASN A 765     107.345 102.583  30.188  1.00  0.00           H
ATOM   4458  CG  ASN A 765     107.095 103.881  28.496  1.00  0.00           C
ATOM   4459  OD1 ASN A 765     107.675 104.879  28.094  1.00  0.00           O
ATOM   4460  ND2 ASN A 765     105.788 103.753  28.493  1.00  0.00           N
ATOM   4461 1HD2 ASN A 765     105.329 103.123  29.118  1.00  0.00           H
ATOM   4462 2HD2 ASN A 765     105.246 104.448  28.020  1.00  0.00           H
ATOM   4463  C   ASN A 765     109.804 104.238  29.980  1.00  0.00           C
ATOM   4464  O   ASN A 765     109.647 104.238  31.196  1.00  0.00           O
ATOM   4465  N   GLU A 766     110.232 105.248  29.285  1.00  0.00           N
ATOM   4466  HN  GLU A 766     110.191 105.331  28.292  1.00  0.00           H
ATOM   4467  CA  GLU A 766     110.772 106.510  29.926  1.00  0.00           C
ATOM   4468  HA  GLU A 766     111.292 106.205  30.822  1.00  0.00           H
ATOM   4469  CB  GLU A 766     111.589 107.443  28.983  1.00  0.00           C
ATOM   4470  HB1 GLU A 766     110.849 107.775  28.224  1.00  0.00           H
ATOM   4471  HB2 GLU A 766     111.985 108.382  29.425  1.00  0.00           H
ATOM   4472  CG  GLU A 766     112.746 106.707  28.202  1.00  0.00           C
ATOM   4473  HG1 GLU A 766     113.414 106.270  28.975  1.00  0.00           H
ATOM   4474  HG2 GLU A 766     112.297 105.852  27.653  1.00  0.00           H
ATOM   4475  CD  GLU A 766     113.551 107.504  27.291  1.00  0.00           C
ATOM   4476  OE1 GLU A 766     113.461 108.780  27.250  1.00  0.00           O
ATOM   4477  OE2 GLU A 766     114.474 106.959  26.630  1.00  0.00           O
ATOM   4478  C   GLU A 766     109.676 107.498  30.536  1.00  0.00           C
ATOM   4479  O   GLU A 766     109.923 108.232  31.538  1.00  0.00           O
ATOM   4480  N   GLU A 767     108.452 107.483  30.017  1.00  0.00           N
ATOM   4481  HN  GLU A 767     108.116 106.740  29.443  1.00  0.00           H
ATOM   4482  CA  GLU A 767     107.483 108.512  30.156  1.00  0.00           C
ATOM   4483  HA  GLU A 767     107.989 109.465  30.147  1.00  0.00           H
ATOM   4484  CB  GLU A 767     106.485 108.509  29.049  1.00  0.00           C
ATOM   4485  HB1 GLU A 767     106.039 107.493  29.000  1.00  0.00           H
ATOM   4486  HB2 GLU A 767     105.798 109.338  29.320  1.00  0.00           H
ATOM   4487  CG  GLU A 767     107.009 108.915  27.573  1.00  0.00           C
ATOM   4488  HG1 GLU A 767     107.613 109.832  27.741  1.00  0.00           H
ATOM   4489  HG2 GLU A 767     107.592 108.046  27.198  1.00  0.00           H
ATOM   4490  CD  GLU A 767     105.810 109.137  26.678  1.00  0.00           C
ATOM   4491  OE1 GLU A 767     105.052 108.177  26.376  1.00  0.00           O
ATOM   4492  OE2 GLU A 767     105.573 110.334  26.225  1.00  0.00           O
ATOM   4493  C   GLU A 767     106.697 108.391  31.488  1.00  0.00           C
ATOM   4494  O   GLU A 767     106.182 109.344  32.026  1.00  0.00           O
ATOM   4495  N   ALA A 768     106.679 107.238  32.123  1.00  0.00           N
ATOM   4496  HN  ALA A 768     107.145 106.384  31.904  1.00  0.00           H
ATOM   4497  CA  ALA A 768     106.082 107.074  33.403  1.00  0.00           C
ATOM   4498  HA  ALA A 768     105.182 107.655  33.540  1.00  0.00           H
ATOM   4499  CB  ALA A 768     105.475 105.668  33.466  1.00  0.00           C
ATOM   4500  HB1 ALA A 768     106.275 104.948  33.192  1.00  0.00           H
ATOM   4501  HB2 ALA A 768     105.127 105.206  34.414  1.00  0.00           H
ATOM   4502  HB3 ALA A 768     104.617 105.522  32.775  1.00  0.00           H
ATOM   4503  C   ALA A 768     107.082 107.259  34.549  1.00  0.00           C
ATOM   4504  O   ALA A 768     106.610 107.171  35.643  1.00  0.00           O
ATOM   4505  N   GLY A 769     108.365 107.587  34.334  1.00  0.00           N
ATOM   4506  HN  GLY A 769     108.676 107.598  33.387  1.00  0.00           H
ATOM   4507  CA  GLY A 769     109.417 107.895  35.357  1.00  0.00           C
ATOM   4508  HA1 GLY A 769     110.371 108.058  34.876  1.00  0.00           H
ATOM   4509  HA2 GLY A 769     109.166 108.817  35.861  1.00  0.00           H
ATOM   4510  C   GLY A 769     109.515 106.876  36.455  1.00  0.00           C
ATOM   4511  O   GLY A 769     109.918 105.730  36.290  1.00  0.00           O
ATOM   4512  N   SER A 770     109.082 107.241  37.699  1.00  0.00           N
ATOM   4513  HN  SER A 770     108.761 108.182  37.765  1.00  0.00           H
ATOM   4514  CA  SER A 770     109.035 106.341  38.818  1.00  0.00           C
ATOM   4515  HA  SER A 770     110.040 106.182  39.179  1.00  0.00           H
ATOM   4516  CB  SER A 770     108.304 107.069  39.988  1.00  0.00           C
ATOM   4517  HB1 SER A 770     108.241 106.589  40.988  1.00  0.00           H
ATOM   4518  HB2 SER A 770     108.885 107.975  40.263  1.00  0.00           H
ATOM   4519  OG  SER A 770     106.952 107.405  39.482  1.00  0.00           O
ATOM   4520  HG1 SER A 770     106.609 108.064  40.091  1.00  0.00           H
ATOM   4521  C   SER A 770     108.242 104.927  38.627  1.00  0.00           C
ATOM   4522  O   SER A 770     108.599 103.844  39.119  1.00  0.00           O
ATOM   4523  N   GLY A 771     107.146 105.047  37.913  1.00  0.00           N
ATOM   4524  HN  GLY A 771     106.890 105.998  37.758  1.00  0.00           H
ATOM   4525  CA  GLY A 771     106.307 104.128  37.263  1.00  0.00           C
ATOM   4526  HA1 GLY A 771     105.979 103.474  38.057  1.00  0.00           H
ATOM   4527  HA2 GLY A 771     105.538 104.695  36.759  1.00  0.00           H
ATOM   4528  C   GLY A 771     106.852 103.304  36.125  1.00  0.00           C
ATOM   4529  O   GLY A 771     106.221 102.351  35.681  1.00  0.00           O
ATOM   4530  N   GLY A 772     108.091 103.648  35.622  1.00  0.00           N
ATOM   4531  HN  GLY A 772     108.623 104.380  36.039  1.00  0.00           H
ATOM   4532  CA  GLY A 772     108.686 103.120  34.355  1.00  0.00           C
ATOM   4533  HA1 GLY A 772     108.023 103.208  33.508  1.00  0.00           H
ATOM   4534  HA2 GLY A 772     109.602 103.677  34.224  1.00  0.00           H
ATOM   4535  C   GLY A 772     109.110 101.635  34.265  1.00  0.00           C
ATOM   4536  O   GLY A 772     110.027 101.389  33.529  1.00  0.00           O
ATOM   4537  N   SER A 773     108.575 100.679  34.991  1.00  0.00           N
ATOM   4538  HN  SER A 773     107.877 100.882  35.673  1.00  0.00           H
ATOM   4539  CA  SER A 773     109.021  99.334  34.840  1.00  0.00           C
ATOM   4540  HA  SER A 773     109.534  99.137  33.910  1.00  0.00           H
ATOM   4541  CB  SER A 773     109.993  98.894  36.000  1.00  0.00           C
ATOM   4542  HB1 SER A 773     110.817  99.618  36.176  1.00  0.00           H
ATOM   4543  HB2 SER A 773     109.378  98.806  36.921  1.00  0.00           H
ATOM   4544  OG  SER A 773     110.562  97.540  35.806  1.00  0.00           O
ATOM   4545  HG1 SER A 773     111.327  97.569  35.226  1.00  0.00           H
ATOM   4546  C   SER A 773     107.785  98.534  34.842  1.00  0.00           C
ATOM   4547  O   SER A 773     106.804  98.802  35.507  1.00  0.00           O
ATOM   4548  N   VAL A 774     107.700  97.522  33.968  1.00  0.00           N
ATOM   4549  HN  VAL A 774     108.442  97.365  33.321  1.00  0.00           H
ATOM   4550  CA  VAL A 774     106.630  96.611  33.706  1.00  0.00           C
ATOM   4551  HA  VAL A 774     106.109  96.590  34.652  1.00  0.00           H
ATOM   4552  CB  VAL A 774     105.713  97.088  32.559  1.00  0.00           C
ATOM   4553  HB  VAL A 774     106.366  97.395  31.715  1.00  0.00           H
ATOM   4554  CG1 VAL A 774     104.730  96.153  32.049  1.00  0.00           C
ATOM   4555 1HG1 VAL A 774     104.047  95.853  32.873  1.00  0.00           H
ATOM   4556 2HG1 VAL A 774     104.229  96.718  31.234  1.00  0.00           H
ATOM   4557 3HG1 VAL A 774     105.223  95.249  31.633  1.00  0.00           H
ATOM   4558  CG2 VAL A 774     104.996  98.393  32.976  1.00  0.00           C
ATOM   4559 1HG2 VAL A 774     104.273  98.305  33.815  1.00  0.00           H
ATOM   4560 2HG2 VAL A 774     105.701  99.197  33.278  1.00  0.00           H
ATOM   4561 3HG2 VAL A 774     104.416  98.768  32.106  1.00  0.00           H
ATOM   4562  C   VAL A 774     107.250  95.264  33.462  1.00  0.00           C
ATOM   4563  O   VAL A 774     108.300  95.202  32.854  1.00  0.00           O
ATOM   4564  N   GLY A 775     106.806  94.162  34.114  1.00  0.00           N
ATOM   4565  HN  GLY A 775     105.956  94.234  34.629  1.00  0.00           H
ATOM   4566  CA  GLY A 775     107.285  92.810  33.875  1.00  0.00           C
ATOM   4567  HA1 GLY A 775     108.085  92.727  33.154  1.00  0.00           H
ATOM   4568  HA2 GLY A 775     107.547  92.380  34.830  1.00  0.00           H
ATOM   4569  C   GLY A 775     106.067  91.997  33.374  1.00  0.00           C
ATOM   4570  O   GLY A 775     104.948  92.358  33.683  1.00  0.00           O
ATOM   4571  N   ILE A 776     106.354  90.917  32.701  1.00  0.00           N
ATOM   4572  HN  ILE A 776     107.321  90.831  32.475  1.00  0.00           H
ATOM   4573  CA  ILE A 776     105.465  89.846  32.175  1.00  0.00           C
ATOM   4574  HA  ILE A 776     104.728  89.752  32.959  1.00  0.00           H
ATOM   4575  CB  ILE A 776     104.714  90.200  30.871  1.00  0.00           C
ATOM   4576  HB  ILE A 776     104.230  89.277  30.487  1.00  0.00           H
ATOM   4577  CG2 ILE A 776     103.612  91.230  31.152  1.00  0.00           C
ATOM   4578 1HG2 ILE A 776     103.130  91.443  30.174  1.00  0.00           H
ATOM   4579 2HG2 ILE A 776     102.910  90.922  31.956  1.00  0.00           H
ATOM   4580 3HG2 ILE A 776     103.978  92.269  31.296  1.00  0.00           H
ATOM   4581  CG1 ILE A 776     105.688  90.746  29.801  1.00  0.00           C
ATOM   4582 1HG1 ILE A 776     105.988  91.787  30.047  1.00  0.00           H
ATOM   4583 2HG1 ILE A 776     106.579  90.081  29.818  1.00  0.00           H
ATOM   4584  CD  ILE A 776     105.060  90.749  28.365  1.00  0.00           C
ATOM   4585  HD1 ILE A 776     104.083  91.276  28.306  1.00  0.00           H
ATOM   4586  HD2 ILE A 776     105.776  91.251  27.679  1.00  0.00           H
ATOM   4587  HD3 ILE A 776     104.882  89.718  27.992  1.00  0.00           H
ATOM   4588  C   ILE A 776     106.131  88.533  32.224  1.00  0.00           C
ATOM   4589  O   ILE A 776     107.306  88.331  31.816  1.00  0.00           O
ATOM   4590  N   ILE A 777     105.440  87.470  32.590  1.00  0.00           N
ATOM   4591  HN  ILE A 777     104.542  87.629  32.992  1.00  0.00           H
ATOM   4592  CA  ILE A 777     105.819  86.079  32.505  1.00  0.00           C
ATOM   4593  HA  ILE A 777     106.898  86.039  32.485  1.00  0.00           H
ATOM   4594  CB  ILE A 777     105.398  85.324  33.840  1.00  0.00           C
ATOM   4595  HB  ILE A 777     104.353  85.559  34.134  1.00  0.00           H
ATOM   4596  CG2 ILE A 777     105.480  83.777  33.709  1.00  0.00           C
ATOM   4597 1HG2 ILE A 777     105.151  83.291  34.652  1.00  0.00           H
ATOM   4598 2HG2 ILE A 777     104.800  83.533  32.866  1.00  0.00           H
ATOM   4599 3HG2 ILE A 777     106.532  83.509  33.470  1.00  0.00           H
ATOM   4600  CG1 ILE A 777     106.380  85.808  34.904  1.00  0.00           C
ATOM   4601 1HG1 ILE A 777     107.333  85.263  34.738  1.00  0.00           H
ATOM   4602 2HG1 ILE A 777     106.675  86.856  34.685  1.00  0.00           H
ATOM   4603  CD  ILE A 777     105.921  85.670  36.303  1.00  0.00           C
ATOM   4604  HD1 ILE A 777     105.165  86.430  36.595  1.00  0.00           H
ATOM   4605  HD2 ILE A 777     105.336  84.752  36.526  1.00  0.00           H
ATOM   4606  HD3 ILE A 777     106.724  85.915  37.032  1.00  0.00           H
ATOM   4607  C   ILE A 777     105.219  85.463  31.245  1.00  0.00           C
ATOM   4608  O   ILE A 777     104.053  85.579  31.024  1.00  0.00           O
ATOM   4609  N   PHE A 778     106.047  84.723  30.469  1.00  0.00           N
ATOM   4610  HN  PHE A 778     107.022  84.765  30.675  1.00  0.00           H
ATOM   4611  CA  PHE A 778     105.557  83.919  29.414  1.00  0.00           C
ATOM   4612  HA  PHE A 778     104.509  84.118  29.245  1.00  0.00           H
ATOM   4613  CB  PHE A 778     106.285  84.239  28.068  1.00  0.00           C
ATOM   4614  HB1 PHE A 778     106.132  85.313  27.832  1.00  0.00           H
ATOM   4615  HB2 PHE A 778     107.375  84.077  28.209  1.00  0.00           H
ATOM   4616  CG  PHE A 778     105.978  83.369  26.869  1.00  0.00           C
ATOM   4617  CD1 PHE A 778     105.481  84.028  25.719  1.00  0.00           C
ATOM   4618  HD1 PHE A 778     105.181  85.065  25.697  1.00  0.00           H
ATOM   4619  CE1 PHE A 778     105.260  83.266  24.523  1.00  0.00           C
ATOM   4620  HE1 PHE A 778     104.928  83.775  23.630  1.00  0.00           H
ATOM   4621  CZ  PHE A 778     105.768  81.974  24.503  1.00  0.00           C
ATOM   4622  HZ  PHE A 778     105.696  81.468  23.552  1.00  0.00           H
ATOM   4623  CD2 PHE A 778     106.401  82.075  26.840  1.00  0.00           C
ATOM   4624  HD2 PHE A 778     106.837  81.623  27.719  1.00  0.00           H
ATOM   4625  CE2 PHE A 778     106.289  81.340  25.618  1.00  0.00           C
ATOM   4626  HE2 PHE A 778     106.686  80.341  25.510  1.00  0.00           H
ATOM   4627  C   PHE A 778     105.680  82.472  29.728  1.00  0.00           C
ATOM   4628  O   PHE A 778     106.773  82.118  30.134  1.00  0.00           O
ATOM   4629  N   LYS A 779     104.561  81.778  29.699  1.00  0.00           N
ATOM   4630  HN  LYS A 779     103.740  82.195  29.316  1.00  0.00           H
ATOM   4631  CA  LYS A 779     104.481  80.457  30.188  1.00  0.00           C
ATOM   4632  HA  LYS A 779     105.477  80.088  30.384  1.00  0.00           H
ATOM   4633  CB  LYS A 779     103.496  80.413  31.389  1.00  0.00           C
ATOM   4634  HB1 LYS A 779     103.581  81.245  32.120  1.00  0.00           H
ATOM   4635  HB2 LYS A 779     102.463  80.569  31.013  1.00  0.00           H
ATOM   4636  CG  LYS A 779     103.592  79.058  32.187  1.00  0.00           C
ATOM   4637  HG1 LYS A 779     103.270  78.291  31.451  1.00  0.00           H
ATOM   4638  HG2 LYS A 779     104.669  78.819  32.316  1.00  0.00           H
ATOM   4639  CD  LYS A 779     102.884  79.082  33.568  1.00  0.00           C
ATOM   4640  HD1 LYS A 779     103.369  79.841  34.219  1.00  0.00           H
ATOM   4641  HD2 LYS A 779     101.907  79.552  33.328  1.00  0.00           H
ATOM   4642  CE  LYS A 779     102.805  77.691  34.297  1.00  0.00           C
ATOM   4643  HE1 LYS A 779     102.279  76.913  33.703  1.00  0.00           H
ATOM   4644  HE2 LYS A 779     103.826  77.332  34.549  1.00  0.00           H
ATOM   4645  NZ  LYS A 779     101.997  77.738  35.524  1.00  0.00           N
ATOM   4646  HZ1 LYS A 779     102.180  76.940  36.165  1.00  0.00           H
ATOM   4647  HZ2 LYS A 779     102.369  78.575  36.017  1.00  0.00           H
ATOM   4648  HZ3 LYS A 779     100.974  77.804  35.352  1.00  0.00           H
ATOM   4649  C   LYS A 779     103.916  79.535  29.087  1.00  0.00           C
ATOM   4650  O   LYS A 779     102.801  79.739  28.596  1.00  0.00           O
ATOM   4651  N   ASN A 780     104.711  78.555  28.602  1.00  0.00           N
ATOM   4652  HN  ASN A 780     105.659  78.421  28.882  1.00  0.00           H
ATOM   4653  CA  ASN A 780     104.147  77.588  27.663  1.00  0.00           C
ATOM   4654  HA  ASN A 780     103.092  77.742  27.492  1.00  0.00           H
ATOM   4655  CB  ASN A 780     104.794  77.830  26.235  1.00  0.00           C
ATOM   4656  HB1 ASN A 780     104.167  78.603  25.743  1.00  0.00           H
ATOM   4657  HB2 ASN A 780     105.809  78.266  26.354  1.00  0.00           H
ATOM   4658  CG  ASN A 780     104.987  76.552  25.422  1.00  0.00           C
ATOM   4659  OD1 ASN A 780     106.063  75.909  25.435  1.00  0.00           O
ATOM   4660  ND2 ASN A 780     103.905  76.060  24.752  1.00  0.00           N
ATOM   4661 1HD2 ASN A 780     103.155  76.694  24.561  1.00  0.00           H
ATOM   4662 2HD2 ASN A 780     104.117  75.153  24.389  1.00  0.00           H
ATOM   4663  C   ASN A 780     104.393  76.145  28.232  1.00  0.00           C
ATOM   4664  O   ASN A 780     105.428  75.774  28.714  1.00  0.00           O
ATOM   4665  N   GLY A 781     103.325  75.308  28.215  1.00  0.00           N
ATOM   4666  HN  GLY A 781     102.465  75.624  27.824  1.00  0.00           H
ATOM   4667  CA  GLY A 781     103.382  73.911  28.514  1.00  0.00           C
ATOM   4668  HA1 GLY A 781     103.386  73.336  27.600  1.00  0.00           H
ATOM   4669  HA2 GLY A 781     104.228  73.736  29.162  1.00  0.00           H
ATOM   4670  C   GLY A 781     102.122  73.456  29.177  1.00  0.00           C
ATOM   4671  O   GLY A 781     101.802  72.260  29.137  1.00  0.00           O
ATOM   4672  N   ASP A 782     101.366  74.362  29.833  1.00  0.00           N
ATOM   4673  HN  ASP A 782     101.728  75.286  29.925  1.00  0.00           H
ATOM   4674  CA  ASP A 782     100.146  74.124  30.565  1.00  0.00           C
ATOM   4675  HA  ASP A 782      99.773  73.118  30.689  1.00  0.00           H
ATOM   4676  CB  ASP A 782     100.383  74.665  32.051  1.00  0.00           C
ATOM   4677  HB1 ASP A 782     100.742  75.714  31.982  1.00  0.00           H
ATOM   4678  HB2 ASP A 782      99.462  74.706  32.672  1.00  0.00           H
ATOM   4679  CG  ASP A 782     101.315  73.775  32.812  1.00  0.00           C
ATOM   4680  OD1 ASP A 782     101.071  72.506  32.628  1.00  0.00           O
ATOM   4681  OD2 ASP A 782     102.239  74.258  33.522  1.00  0.00           O
ATOM   4682  C   ASP A 782      99.043  74.983  29.974  1.00  0.00           C
ATOM   4683  O   ASP A 782      99.366  76.057  29.486  1.00  0.00           O
ATOM   4684  N   ASP A 783      97.774  74.573  29.989  1.00  0.00           N
ATOM   4685  HN  ASP A 783      97.615  73.639  30.297  1.00  0.00           H
ATOM   4686  CA  ASP A 783      96.621  75.379  29.633  1.00  0.00           C
ATOM   4687  HA  ASP A 783      97.053  75.969  28.838  1.00  0.00           H
ATOM   4688  CB  ASP A 783      95.577  74.469  29.080  1.00  0.00           C
ATOM   4689  HB1 ASP A 783      95.758  73.945  28.116  1.00  0.00           H
ATOM   4690  HB2 ASP A 783      95.440  73.697  29.868  1.00  0.00           H
ATOM   4691  CG  ASP A 783      94.195  75.053  29.018  1.00  0.00           C
ATOM   4692  OD1 ASP A 783      94.001  76.229  28.735  1.00  0.00           O
ATOM   4693  OD2 ASP A 783      93.189  74.282  29.104  1.00  0.00           O
ATOM   4694  C   ASP A 783      96.194  76.323  30.810  1.00  0.00           C
ATOM   4695  O   ASP A 783      95.806  75.916  31.958  1.00  0.00           O
ATOM   4696  N   LEU A 784      96.321  77.606  30.419  1.00  0.00           N
ATOM   4697  HN  LEU A 784      96.546  77.751  29.459  1.00  0.00           H
ATOM   4698  CA  LEU A 784      96.073  78.730  31.280  1.00  0.00           C
ATOM   4699  HA  LEU A 784      96.326  78.340  32.254  1.00  0.00           H
ATOM   4700  CB  LEU A 784      97.191  79.752  30.897  1.00  0.00           C
ATOM   4701  HB1 LEU A 784      97.271  79.653  29.793  1.00  0.00           H
ATOM   4702  HB2 LEU A 784      96.968  80.806  31.169  1.00  0.00           H
ATOM   4703  CG  LEU A 784      98.514  79.292  31.407  1.00  0.00           C
ATOM   4704  HG  LEU A 784      98.410  78.222  31.687  1.00  0.00           H
ATOM   4705  CD1 LEU A 784      99.708  79.442  30.491  1.00  0.00           C
ATOM   4706 1HD1 LEU A 784     100.548  78.895  30.969  1.00  0.00           H
ATOM   4707 2HD1 LEU A 784      99.515  79.050  29.469  1.00  0.00           H
ATOM   4708 3HD1 LEU A 784      99.975  80.521  30.479  1.00  0.00           H
ATOM   4709  CD2 LEU A 784      98.747  79.948  32.837  1.00  0.00           C
ATOM   4710 1HD2 LEU A 784      97.847  79.698  33.439  1.00  0.00           H
ATOM   4711 2HD2 LEU A 784      99.725  79.659  33.278  1.00  0.00           H
ATOM   4712 3HD2 LEU A 784      98.716  81.051  32.714  1.00  0.00           H
ATOM   4713  C   LEU A 784      94.693  79.299  31.282  1.00  0.00           C
ATOM   4714  O   LEU A 784      94.538  80.358  31.933  1.00  0.00           O
ATOM   4715  N   ARG A 785      93.677  78.635  30.671  1.00  0.00           N
ATOM   4716  HN  ARG A 785      93.845  77.902  30.016  1.00  0.00           H
ATOM   4717  CA  ARG A 785      92.314  79.041  30.910  1.00  0.00           C
ATOM   4718  HA  ARG A 785      92.155  80.083  30.676  1.00  0.00           H
ATOM   4719  CB  ARG A 785      91.421  78.191  29.928  1.00  0.00           C
ATOM   4720  HB1 ARG A 785      91.606  77.133  30.212  1.00  0.00           H
ATOM   4721  HB2 ARG A 785      90.344  78.427  30.064  1.00  0.00           H
ATOM   4722  CG  ARG A 785      91.712  78.522  28.452  1.00  0.00           C
ATOM   4723  HG1 ARG A 785      91.530  79.592  28.216  1.00  0.00           H
ATOM   4724  HG2 ARG A 785      92.748  78.434  28.061  1.00  0.00           H
ATOM   4725  CD  ARG A 785      90.823  77.665  27.556  1.00  0.00           C
ATOM   4726  HD1 ARG A 785      89.729  77.778  27.712  1.00  0.00           H
ATOM   4727  HD2 ARG A 785      91.031  77.958  26.505  1.00  0.00           H
ATOM   4728  NE  ARG A 785      91.203  76.218  27.674  1.00  0.00           N
ATOM   4729  HE  ARG A 785      92.051  75.985  28.151  1.00  0.00           H
ATOM   4730  CZ  ARG A 785      90.352  75.219  27.607  1.00  0.00           C
ATOM   4731  NH1 ARG A 785      89.185  75.336  27.098  1.00  0.00           N
ATOM   4732 1HH1 ARG A 785      89.203  76.039  26.387  1.00  0.00           H
ATOM   4733 2HH1 ARG A 785      88.692  74.486  26.916  1.00  0.00           H
ATOM   4734  NH2 ARG A 785      90.705  74.102  28.230  1.00  0.00           N
ATOM   4735 1HH2 ARG A 785      91.646  73.995  28.551  1.00  0.00           H
ATOM   4736 2HH2 ARG A 785      90.199  73.243  28.160  1.00  0.00           H
ATOM   4737  C   ARG A 785      91.691  79.007  32.314  1.00  0.00           C
ATOM   4738  O   ARG A 785      90.977  79.947  32.704  1.00  0.00           O
ATOM   4739  N   GLN A 786      92.051  77.941  33.060  1.00  0.00           N
ATOM   4740  HN  GLN A 786      92.604  77.239  32.619  1.00  0.00           H
ATOM   4741  CA  GLN A 786      91.654  77.832  34.470  1.00  0.00           C
ATOM   4742  HA  GLN A 786      90.576  77.814  34.527  1.00  0.00           H
ATOM   4743  CB  GLN A 786      92.384  76.480  34.799  1.00  0.00           C
ATOM   4744  HB1 GLN A 786      92.098  75.864  33.921  1.00  0.00           H
ATOM   4745  HB2 GLN A 786      93.481  76.639  34.717  1.00  0.00           H
ATOM   4746  CG  GLN A 786      92.032  75.844  36.131  1.00  0.00           C
ATOM   4747  HG1 GLN A 786      92.520  74.847  36.109  1.00  0.00           H
ATOM   4748  HG2 GLN A 786      92.595  76.377  36.927  1.00  0.00           H
ATOM   4749  CD  GLN A 786      90.546  75.746  36.481  1.00  0.00           C
ATOM   4750  OE1 GLN A 786      89.794  74.910  36.071  1.00  0.00           O
ATOM   4751  NE2 GLN A 786      90.104  76.770  37.278  1.00  0.00           N
ATOM   4752 1HE2 GLN A 786      90.683  77.530  37.572  1.00  0.00           H
ATOM   4753 2HE2 GLN A 786      89.169  76.835  37.627  1.00  0.00           H
ATOM   4754  C   GLN A 786      92.172  78.985  35.364  1.00  0.00           C
ATOM   4755  O   GLN A 786      91.376  79.503  36.154  1.00  0.00           O
ATOM   4756  N   ASP A 787      93.429  79.363  35.173  1.00  0.00           N
ATOM   4757  HN  ASP A 787      93.975  78.797  34.560  1.00  0.00           H
ATOM   4758  CA  ASP A 787      94.089  80.398  35.877  1.00  0.00           C
ATOM   4759  HA  ASP A 787      94.071  80.226  36.943  1.00  0.00           H
ATOM   4760  CB  ASP A 787      95.597  80.470  35.317  1.00  0.00           C
ATOM   4761  HB1 ASP A 787      95.718  80.485  34.212  1.00  0.00           H
ATOM   4762  HB2 ASP A 787      96.114  81.364  35.724  1.00  0.00           H
ATOM   4763  CG  ASP A 787      96.279  79.200  35.813  1.00  0.00           C
ATOM   4764  OD1 ASP A 787      96.495  78.273  34.962  1.00  0.00           O
ATOM   4765  OD2 ASP A 787      96.600  79.095  37.054  1.00  0.00           O
ATOM   4766  C   ASP A 787      93.323  81.767  35.556  1.00  0.00           C
ATOM   4767  O   ASP A 787      92.888  82.420  36.486  1.00  0.00           O
ATOM   4768  N   MET A 788      93.072  81.989  34.232  1.00  0.00           N
ATOM   4769  HN  MET A 788      93.213  81.392  33.446  1.00  0.00           H
ATOM   4770  CA  MET A 788      92.367  83.269  33.834  1.00  0.00           C
ATOM   4771  HA  MET A 788      92.800  84.127  34.327  1.00  0.00           H
ATOM   4772  CB  MET A 788      92.255  83.526  32.315  1.00  0.00           C
ATOM   4773  HB1 MET A 788      93.224  83.513  31.772  1.00  0.00           H
ATOM   4774  HB2 MET A 788      91.769  82.593  31.957  1.00  0.00           H
ATOM   4775  CG  MET A 788      91.437  84.694  31.824  1.00  0.00           C
ATOM   4776  HG1 MET A 788      90.378  84.559  32.133  1.00  0.00           H
ATOM   4777  HG2 MET A 788      91.869  85.639  32.218  1.00  0.00           H
ATOM   4778  SD  MET A 788      91.558  84.881  30.027  1.00  0.00           S
ATOM   4779  CE  MET A 788      91.114  83.173  29.485  1.00  0.00           C
ATOM   4780  HE1 MET A 788      90.844  83.151  28.408  1.00  0.00           H
ATOM   4781  HE2 MET A 788      91.962  82.469  29.624  1.00  0.00           H
ATOM   4782  HE3 MET A 788      90.275  82.848  30.136  1.00  0.00           H
ATOM   4783  C   MET A 788      90.920  83.373  34.385  1.00  0.00           C
ATOM   4784  O   MET A 788      90.435  84.453  34.818  1.00  0.00           O
ATOM   4785  N   LEU A 789      90.217  82.249  34.431  1.00  0.00           N
ATOM   4786  HN  LEU A 789      90.646  81.419  34.082  1.00  0.00           H
ATOM   4787  CA  LEU A 789      88.977  82.126  35.074  1.00  0.00           C
ATOM   4788  HA  LEU A 789      88.299  82.832  34.620  1.00  0.00           H
ATOM   4789  CB  LEU A 789      88.341  80.715  34.778  1.00  0.00           C
ATOM   4790  HB1 LEU A 789      88.158  80.588  33.690  1.00  0.00           H
ATOM   4791  HB2 LEU A 789      89.190  80.026  34.974  1.00  0.00           H
ATOM   4792  CG  LEU A 789      87.127  80.338  35.610  1.00  0.00           C
ATOM   4793  HG  LEU A 789      87.368  80.349  36.695  1.00  0.00           H
ATOM   4794  CD1 LEU A 789      85.944  81.180  35.256  1.00  0.00           C
ATOM   4795 1HD1 LEU A 789      85.028  80.627  35.552  1.00  0.00           H
ATOM   4796 2HD1 LEU A 789      86.082  82.182  35.716  1.00  0.00           H
ATOM   4797 3HD1 LEU A 789      85.762  81.385  34.179  1.00  0.00           H
ATOM   4798  CD2 LEU A 789      86.749  78.875  35.438  1.00  0.00           C
ATOM   4799 1HD2 LEU A 789      86.227  78.481  36.336  1.00  0.00           H
ATOM   4800 2HD2 LEU A 789      86.253  78.761  34.450  1.00  0.00           H
ATOM   4801 3HD2 LEU A 789      87.617  78.187  35.350  1.00  0.00           H
ATOM   4802  C   LEU A 789      88.908  82.419  36.596  1.00  0.00           C
ATOM   4803  O   LEU A 789      88.171  83.259  37.081  1.00  0.00           O
ATOM   4804  N   THR A 790      89.820  81.799  37.326  1.00  0.00           N
ATOM   4805  HN  THR A 790      90.499  81.224  36.875  1.00  0.00           H
ATOM   4806  CA  THR A 790      89.963  82.225  38.721  1.00  0.00           C
ATOM   4807  HA  THR A 790      89.001  82.228  39.211  1.00  0.00           H
ATOM   4808  CB  THR A 790      90.826  81.094  39.351  1.00  0.00           C
ATOM   4809  HB  THR A 790      91.704  80.913  38.695  1.00  0.00           H
ATOM   4810  OG1 THR A 790      89.986  79.917  39.378  1.00  0.00           O
ATOM   4811  HG1 THR A 790      90.569  79.195  39.625  1.00  0.00           H
ATOM   4812  CG2 THR A 790      91.210  81.441  40.799  1.00  0.00           C
ATOM   4813 1HG2 THR A 790      91.961  82.260  40.794  1.00  0.00           H
ATOM   4814 2HG2 THR A 790      90.370  81.574  41.513  1.00  0.00           H
ATOM   4815 3HG2 THR A 790      91.752  80.551  41.184  1.00  0.00           H
ATOM   4816  C   THR A 790      90.419  83.685  39.025  1.00  0.00           C
ATOM   4817  O   THR A 790      89.827  84.387  39.842  1.00  0.00           O
ATOM   4818  N   LEU A 791      91.393  84.289  38.291  1.00  0.00           N
ATOM   4819  HN  LEU A 791      91.918  83.791  37.605  1.00  0.00           H
ATOM   4820  CA  LEU A 791      91.718  85.709  38.339  1.00  0.00           C
ATOM   4821  HA  LEU A 791      91.863  86.009  39.366  1.00  0.00           H
ATOM   4822  CB  LEU A 791      93.062  85.778  37.621  1.00  0.00           C
ATOM   4823  HB1 LEU A 791      93.011  85.047  36.786  1.00  0.00           H
ATOM   4824  HB2 LEU A 791      93.311  86.812  37.299  1.00  0.00           H
ATOM   4825  CG  LEU A 791      94.241  85.321  38.597  1.00  0.00           C
ATOM   4826  HG  LEU A 791      93.900  84.518  39.284  1.00  0.00           H
ATOM   4827  CD1 LEU A 791      95.383  84.852  37.726  1.00  0.00           C
ATOM   4828 1HD1 LEU A 791      95.008  84.072  37.029  1.00  0.00           H
ATOM   4829 2HD1 LEU A 791      95.858  85.729  37.235  1.00  0.00           H
ATOM   4830 3HD1 LEU A 791      96.192  84.433  38.361  1.00  0.00           H
ATOM   4831  CD2 LEU A 791      94.762  86.365  39.512  1.00  0.00           C
ATOM   4832 1HD2 LEU A 791      95.340  87.022  38.827  1.00  0.00           H
ATOM   4833 2HD2 LEU A 791      93.976  86.995  39.980  1.00  0.00           H
ATOM   4834 3HD2 LEU A 791      95.433  85.990  40.314  1.00  0.00           H
ATOM   4835  C   LEU A 791      90.602  86.614  37.940  1.00  0.00           C
ATOM   4836  O   LEU A 791      90.351  87.676  38.584  1.00  0.00           O
ATOM   4837  N   GLN A 792      89.859  86.314  36.863  1.00  0.00           N
ATOM   4838  HN  GLN A 792      90.097  85.542  36.279  1.00  0.00           H
ATOM   4839  CA  GLN A 792      88.642  86.962  36.516  1.00  0.00           C
ATOM   4840  HA  GLN A 792      88.881  88.014  36.477  1.00  0.00           H
ATOM   4841  CB  GLN A 792      88.203  86.683  35.079  1.00  0.00           C
ATOM   4842  HB1 GLN A 792      89.114  86.863  34.469  1.00  0.00           H
ATOM   4843  HB2 GLN A 792      88.116  85.576  35.028  1.00  0.00           H
ATOM   4844  CG  GLN A 792      87.011  87.400  34.454  1.00  0.00           C
ATOM   4845  HG1 GLN A 792      86.257  87.747  35.192  1.00  0.00           H
ATOM   4846  HG2 GLN A 792      87.359  88.332  33.959  1.00  0.00           H
ATOM   4847  CD  GLN A 792      86.364  86.514  33.403  1.00  0.00           C
ATOM   4848  OE1 GLN A 792      87.113  85.639  32.832  1.00  0.00           O
ATOM   4849  NE2 GLN A 792      85.048  86.634  33.161  1.00  0.00           N
ATOM   4850 1HE2 GLN A 792      84.508  87.418  33.470  1.00  0.00           H
ATOM   4851 2HE2 GLN A 792      84.653  85.922  32.581  1.00  0.00           H
ATOM   4852  C   GLN A 792      87.488  86.835  37.548  1.00  0.00           C
ATOM   4853  O   GLN A 792      86.926  87.816  37.945  1.00  0.00           O
ATOM   4854  N   MET A 793      87.219  85.607  38.098  1.00  0.00           N
ATOM   4855  HN  MET A 793      87.616  84.754  37.769  1.00  0.00           H
ATOM   4856  CA  MET A 793      86.360  85.504  39.307  1.00  0.00           C
ATOM   4857  HA  MET A 793      85.450  85.993  38.989  1.00  0.00           H
ATOM   4858  CB  MET A 793      86.085  83.995  39.532  1.00  0.00           C
ATOM   4859  HB1 MET A 793      86.982  83.347  39.442  1.00  0.00           H
ATOM   4860  HB2 MET A 793      85.759  83.815  40.578  1.00  0.00           H
ATOM   4861  CG  MET A 793      85.172  83.332  38.485  1.00  0.00           C
ATOM   4862  HG1 MET A 793      85.641  83.408  37.481  1.00  0.00           H
ATOM   4863  HG2 MET A 793      85.026  82.251  38.695  1.00  0.00           H
ATOM   4864  SD  MET A 793      83.565  84.101  38.422  1.00  0.00           S
ATOM   4865  CE  MET A 793      82.850  83.057  37.163  1.00  0.00           C
ATOM   4866  HE1 MET A 793      83.236  83.347  36.162  1.00  0.00           H
ATOM   4867  HE2 MET A 793      82.820  81.958  37.318  1.00  0.00           H
ATOM   4868  HE3 MET A 793      81.771  83.321  37.203  1.00  0.00           H
ATOM   4869  C   MET A 793      86.741  86.204  40.556  1.00  0.00           C
ATOM   4870  O   MET A 793      85.991  86.852  41.245  1.00  0.00           O
ATOM   4871  N   ILE A 794      88.076  86.293  40.885  1.00  0.00           N
ATOM   4872  HN  ILE A 794      88.792  85.851  40.350  1.00  0.00           H
ATOM   4873  CA  ILE A 794      88.611  87.136  41.964  1.00  0.00           C
ATOM   4874  HA  ILE A 794      88.007  86.971  42.845  1.00  0.00           H
ATOM   4875  CB  ILE A 794      90.154  86.839  42.089  1.00  0.00           C
ATOM   4876  HB  ILE A 794      90.551  86.758  41.054  1.00  0.00           H
ATOM   4877  CG2 ILE A 794      90.943  87.939  42.878  1.00  0.00           C
ATOM   4878 1HG2 ILE A 794      90.917  87.659  43.953  1.00  0.00           H
ATOM   4879 2HG2 ILE A 794      92.017  87.875  42.601  1.00  0.00           H
ATOM   4880 3HG2 ILE A 794      90.545  88.975  42.819  1.00  0.00           H
ATOM   4881  CG1 ILE A 794      90.395  85.514  42.766  1.00  0.00           C
ATOM   4882 1HG1 ILE A 794      90.379  85.653  43.868  1.00  0.00           H
ATOM   4883 2HG1 ILE A 794      89.564  84.870  42.407  1.00  0.00           H
ATOM   4884  CD  ILE A 794      91.799  84.950  42.491  1.00  0.00           C
ATOM   4885  HD1 ILE A 794      91.852  84.833  41.387  1.00  0.00           H
ATOM   4886  HD2 ILE A 794      92.581  85.591  42.951  1.00  0.00           H
ATOM   4887  HD3 ILE A 794      91.857  83.970  43.012  1.00  0.00           H
ATOM   4888  C   ILE A 794      88.343  88.622  41.630  1.00  0.00           C
ATOM   4889  O   ILE A 794      87.861  89.381  42.453  1.00  0.00           O
ATOM   4890  N   GLN A 795      88.592  89.099  40.301  1.00  0.00           N
ATOM   4891  HN  GLN A 795      88.953  88.458  39.628  1.00  0.00           H
ATOM   4892  CA  GLN A 795      88.309  90.453  39.871  1.00  0.00           C
ATOM   4893  HA  GLN A 795      88.908  91.110  40.483  1.00  0.00           H
ATOM   4894  CB  GLN A 795      88.944  90.562  38.435  1.00  0.00           C
ATOM   4895  HB1 GLN A 795      89.959  90.112  38.465  1.00  0.00           H
ATOM   4896  HB2 GLN A 795      88.266  90.017  37.744  1.00  0.00           H
ATOM   4897  CG  GLN A 795      89.098  92.054  37.907  1.00  0.00           C
ATOM   4898  HG1 GLN A 795      89.355  92.785  38.703  1.00  0.00           H
ATOM   4899  HG2 GLN A 795      90.050  92.192  37.351  1.00  0.00           H
ATOM   4900  CD  GLN A 795      87.988  92.520  36.989  1.00  0.00           C
ATOM   4901  OE1 GLN A 795      87.711  91.930  35.926  1.00  0.00           O
ATOM   4902  NE2 GLN A 795      87.285  93.511  37.458  1.00  0.00           N
ATOM   4903 1HE2 GLN A 795      87.475  93.992  38.314  1.00  0.00           H
ATOM   4904 2HE2 GLN A 795      86.356  93.584  37.094  1.00  0.00           H
ATOM   4905  C   GLN A 795      86.891  90.925  39.969  1.00  0.00           C
ATOM   4906  O   GLN A 795      86.688  92.053  40.405  1.00  0.00           O
ATOM   4907  N   LEU A 796      85.898  90.097  39.603  1.00  0.00           N
ATOM   4908  HN  LEU A 796      86.198  89.267  39.139  1.00  0.00           H
ATOM   4909  CA  LEU A 796      84.505  90.181  39.869  1.00  0.00           C
ATOM   4910  HA  LEU A 796      84.164  91.068  39.354  1.00  0.00           H
ATOM   4911  CB  LEU A 796      83.727  88.952  39.325  1.00  0.00           C
ATOM   4912  HB1 LEU A 796      83.988  88.871  38.248  1.00  0.00           H
ATOM   4913  HB2 LEU A 796      84.069  88.043  39.863  1.00  0.00           H
ATOM   4914  CG  LEU A 796      82.202  88.954  39.481  1.00  0.00           C
ATOM   4915  HG  LEU A 796      82.098  88.950  40.587  1.00  0.00           H
ATOM   4916  CD1 LEU A 796      81.432  90.227  39.006  1.00  0.00           C
ATOM   4917 1HD1 LEU A 796      81.876  91.177  39.374  1.00  0.00           H
ATOM   4918 2HD1 LEU A 796      81.291  90.237  37.904  1.00  0.00           H
ATOM   4919 3HD1 LEU A 796      80.405  90.295  39.425  1.00  0.00           H
ATOM   4920  CD2 LEU A 796      81.554  87.652  38.870  1.00  0.00           C
ATOM   4921 1HD2 LEU A 796      82.256  86.855  39.197  1.00  0.00           H
ATOM   4922 2HD2 LEU A 796      80.583  87.385  39.339  1.00  0.00           H
ATOM   4923 3HD2 LEU A 796      81.431  87.701  37.767  1.00  0.00           H
ATOM   4924  C   LEU A 796      84.176  90.386  41.360  1.00  0.00           C
ATOM   4925  O   LEU A 796      83.374  91.269  41.738  1.00  0.00           O
ATOM   4926  N   MET A 797      84.850  89.651  42.262  1.00  0.00           N
ATOM   4927  HN  MET A 797      85.467  88.935  41.945  1.00  0.00           H
ATOM   4928  CA  MET A 797      84.704  89.686  43.714  1.00  0.00           C
ATOM   4929  HA  MET A 797      83.677  89.477  43.974  1.00  0.00           H
ATOM   4930  CB  MET A 797      85.495  88.591  44.483  1.00  0.00           C
ATOM   4931  HB1 MET A 797      86.520  88.545  44.057  1.00  0.00           H
ATOM   4932  HB2 MET A 797      85.625  88.949  45.527  1.00  0.00           H
ATOM   4933  CG  MET A 797      84.918  87.186  44.399  1.00  0.00           C
ATOM   4934  HG1 MET A 797      83.883  87.061  44.781  1.00  0.00           H
ATOM   4935  HG2 MET A 797      84.826  86.833  43.350  1.00  0.00           H
ATOM   4936  SD  MET A 797      85.959  85.844  45.176  1.00  0.00           S
ATOM   4937  CE  MET A 797      85.052  84.473  44.368  1.00  0.00           C
ATOM   4938  HE1 MET A 797      83.971  84.460  44.627  1.00  0.00           H
ATOM   4939  HE2 MET A 797      85.096  84.497  43.258  1.00  0.00           H
ATOM   4940  HE3 MET A 797      85.426  83.557  44.873  1.00  0.00           H
ATOM   4941  C   MET A 797      85.046  91.143  44.231  1.00  0.00           C
ATOM   4942  O   MET A 797      84.304  91.818  44.963  1.00  0.00           O
ATOM   4943  N   ASP A 798      86.185  91.639  43.714  1.00  0.00           N
ATOM   4944  HN  ASP A 798      86.623  90.993  43.093  1.00  0.00           H
ATOM   4945  CA  ASP A 798      86.777  92.932  43.982  1.00  0.00           C
ATOM   4946  HA  ASP A 798      86.931  92.999  45.049  1.00  0.00           H
ATOM   4947  CB  ASP A 798      88.107  93.031  43.203  1.00  0.00           C
ATOM   4948  HB1 ASP A 798      88.785  92.176  43.413  1.00  0.00           H
ATOM   4949  HB2 ASP A 798      87.903  93.050  42.111  1.00  0.00           H
ATOM   4950  CG  ASP A 798      88.809  94.304  43.603  1.00  0.00           C
ATOM   4951  OD1 ASP A 798      88.569  94.803  44.751  1.00  0.00           O
ATOM   4952  OD2 ASP A 798      89.695  94.818  42.829  1.00  0.00           O
ATOM   4953  C   ASP A 798      85.753  93.983  43.568  1.00  0.00           C
ATOM   4954  O   ASP A 798      85.522  94.945  44.353  1.00  0.00           O
ATOM   4955  N   VAL A 799      85.169  94.012  42.378  1.00  0.00           N
ATOM   4956  HN  VAL A 799      85.309  93.168  41.865  1.00  0.00           H
ATOM   4957  CA  VAL A 799      84.271  94.981  41.951  1.00  0.00           C
ATOM   4958  HA  VAL A 799      84.687  95.976  42.011  1.00  0.00           H
ATOM   4959  CB  VAL A 799      83.777  94.904  40.503  1.00  0.00           C
ATOM   4960  HB  VAL A 799      83.338  93.918  40.239  1.00  0.00           H
ATOM   4961  CG1 VAL A 799      82.679  96.025  40.280  1.00  0.00           C
ATOM   4962 1HG1 VAL A 799      81.677  95.780  40.693  1.00  0.00           H
ATOM   4963 2HG1 VAL A 799      83.101  96.960  40.706  1.00  0.00           H
ATOM   4964 3HG1 VAL A 799      82.579  96.191  39.186  1.00  0.00           H
ATOM   4965  CG2 VAL A 799      84.938  95.178  39.579  1.00  0.00           C
ATOM   4966 1HG2 VAL A 799      84.532  95.639  38.653  1.00  0.00           H
ATOM   4967 2HG2 VAL A 799      85.660  95.868  40.066  1.00  0.00           H
ATOM   4968 3HG2 VAL A 799      85.549  94.270  39.386  1.00  0.00           H
ATOM   4969  C   VAL A 799      82.989  94.972  42.788  1.00  0.00           C
ATOM   4970  O   VAL A 799      82.479  96.009  43.324  1.00  0.00           O
ATOM   4971  N   LEU A 800      82.498  93.798  43.067  1.00  0.00           N
ATOM   4972  HN  LEU A 800      83.012  93.020  42.713  1.00  0.00           H
ATOM   4973  CA  LEU A 800      81.292  93.603  43.874  1.00  0.00           C
ATOM   4974  HA  LEU A 800      80.443  94.053  43.381  1.00  0.00           H
ATOM   4975  CB  LEU A 800      80.840  92.113  43.884  1.00  0.00           C
ATOM   4976  HB1 LEU A 800      81.777  91.601  44.191  1.00  0.00           H
ATOM   4977  HB2 LEU A 800      80.082  92.041  44.693  1.00  0.00           H
ATOM   4978  CG  LEU A 800      80.319  91.566  42.549  1.00  0.00           C
ATOM   4979  HG  LEU A 800      81.073  91.612  41.734  1.00  0.00           H
ATOM   4980  CD1 LEU A 800      80.066  90.103  42.683  1.00  0.00           C
ATOM   4981 1HD1 LEU A 800      79.407  89.752  41.860  1.00  0.00           H
ATOM   4982 2HD1 LEU A 800      81.051  89.601  42.795  1.00  0.00           H
ATOM   4983 3HD1 LEU A 800      79.531  89.928  43.640  1.00  0.00           H
ATOM   4984  CD2 LEU A 800      79.082  92.229  42.026  1.00  0.00           C
ATOM   4985 1HD2 LEU A 800      78.310  92.159  42.822  1.00  0.00           H
ATOM   4986 2HD2 LEU A 800      79.125  93.333  41.910  1.00  0.00           H
ATOM   4987 3HD2 LEU A 800      78.713  91.692  41.126  1.00  0.00           H
ATOM   4988  C   LEU A 800      81.465  94.092  45.341  1.00  0.00           C
ATOM   4989  O   LEU A 800      80.537  94.624  46.023  1.00  0.00           O
ATOM   4990  N   TRP A 801      82.617  93.771  45.903  1.00  0.00           N
ATOM   4991  HN  TRP A 801      83.274  93.171  45.453  1.00  0.00           H
ATOM   4992  CA  TRP A 801      83.013  94.438  47.171  1.00  0.00           C
ATOM   4993  HA  TRP A 801      82.198  94.192  47.836  1.00  0.00           H
ATOM   4994  CB  TRP A 801      84.292  93.835  47.802  1.00  0.00           C
ATOM   4995  HB1 TRP A 801      85.150  94.024  47.123  1.00  0.00           H
ATOM   4996  HB2 TRP A 801      84.677  94.355  48.704  1.00  0.00           H
ATOM   4997  CG  TRP A 801      84.142  92.401  48.196  1.00  0.00           C
ATOM   4998  CD1 TRP A 801      82.977  91.845  48.655  1.00  0.00           C
ATOM   4999  HD1 TRP A 801      82.031  92.337  48.828  1.00  0.00           H
ATOM   5000  NE1 TRP A 801      83.179  90.476  48.951  1.00  0.00           N
ATOM   5001  HE1 TRP A 801      82.549  89.762  49.163  1.00  0.00           H
ATOM   5002  CE2 TRP A 801      84.500  90.165  48.544  1.00  0.00           C
ATOM   5003  CD2 TRP A 801      85.114  91.306  48.056  1.00  0.00           C
ATOM   5004  CE3 TRP A 801      86.447  91.345  47.654  1.00  0.00           C
ATOM   5005  HE3 TRP A 801      86.866  92.269  47.285  1.00  0.00           H
ATOM   5006  CZ3 TRP A 801      87.089  90.068  47.606  1.00  0.00           C
ATOM   5007  HZ3 TRP A 801      88.132  90.225  47.377  1.00  0.00           H
ATOM   5008  CZ2 TRP A 801      85.184  88.950  48.627  1.00  0.00           C
ATOM   5009  HZ2 TRP A 801      84.577  88.116  48.947  1.00  0.00           H
ATOM   5010  CH2 TRP A 801      86.518  88.981  48.232  1.00  0.00           C
ATOM   5011  HH2 TRP A 801      86.976  88.003  48.221  1.00  0.00           H
ATOM   5012  C   TRP A 801      83.079  95.967  47.153  1.00  0.00           C
ATOM   5013  O   TRP A 801      82.494  96.602  48.007  1.00  0.00           O
ATOM   5014  N   LYS A 802      83.806  96.535  46.182  1.00  0.00           N
ATOM   5015  HN  LYS A 802      84.288  95.915  45.567  1.00  0.00           H
ATOM   5016  CA  LYS A 802      83.853  98.017  45.974  1.00  0.00           C
ATOM   5017  HA  LYS A 802      84.271  98.436  46.878  1.00  0.00           H
ATOM   5018  CB  LYS A 802      84.796  98.328  44.860  1.00  0.00           C
ATOM   5019  HB1 LYS A 802      84.627  97.695  43.962  1.00  0.00           H
ATOM   5020  HB2 LYS A 802      84.767  99.386  44.523  1.00  0.00           H
ATOM   5021  CG  LYS A 802      86.223  98.102  45.311  1.00  0.00           C
ATOM   5022  HG1 LYS A 802      86.540  98.839  46.080  1.00  0.00           H
ATOM   5023  HG2 LYS A 802      86.303  97.082  45.746  1.00  0.00           H
ATOM   5024  CD  LYS A 802      87.094  98.022  44.005  1.00  0.00           C
ATOM   5025  HD1 LYS A 802      86.856  97.036  43.552  1.00  0.00           H
ATOM   5026  HD2 LYS A 802      86.914  98.860  43.298  1.00  0.00           H
ATOM   5027  CE  LYS A 802      88.534  97.958  44.529  1.00  0.00           C
ATOM   5028  HE1 LYS A 802      88.860  98.984  44.802  1.00  0.00           H
ATOM   5029  HE2 LYS A 802      88.596  97.195  45.335  1.00  0.00           H
ATOM   5030  NZ  LYS A 802      89.380  97.509  43.516  1.00  0.00           N
ATOM   5031  HZ1 LYS A 802      89.185  96.491  43.423  1.00  0.00           H
ATOM   5032  HZ2 LYS A 802      89.072  98.010  42.658  1.00  0.00           H
ATOM   5033  HZ3 LYS A 802      90.401  97.706  43.562  1.00  0.00           H
ATOM   5034  C   LYS A 802      82.485  98.653  45.780  1.00  0.00           C
ATOM   5035  O   LYS A 802      82.265  99.744  46.365  1.00  0.00           O
ATOM   5036  N   GLN A 803      81.616  98.022  45.019  1.00  0.00           N
ATOM   5037  HN  GLN A 803      82.056  97.301  44.490  1.00  0.00           H
ATOM   5038  CA  GLN A 803      80.241  98.266  44.842  1.00  0.00           C
ATOM   5039  HA  GLN A 803      80.129  99.230  44.369  1.00  0.00           H
ATOM   5040  CB  GLN A 803      79.663  97.398  43.717  1.00  0.00           C
ATOM   5041  HB1 GLN A 803      79.883  96.318  43.859  1.00  0.00           H
ATOM   5042  HB2 GLN A 803      78.560  97.343  43.837  1.00  0.00           H
ATOM   5043  CG  GLN A 803      79.963  97.806  42.269  1.00  0.00           C
ATOM   5044  HG1 GLN A 803      79.734  98.882  42.117  1.00  0.00           H
ATOM   5045  HG2 GLN A 803      81.047  97.675  42.064  1.00  0.00           H
ATOM   5046  CD  GLN A 803      79.208  96.961  41.255  1.00  0.00           C
ATOM   5047  OE1 GLN A 803      79.287  97.280  40.046  1.00  0.00           O
ATOM   5048  NE2 GLN A 803      78.436  95.885  41.584  1.00  0.00           N
ATOM   5049 1HE2 GLN A 803      78.473  95.615  42.547  1.00  0.00           H
ATOM   5050 2HE2 GLN A 803      77.856  95.406  40.927  1.00  0.00           H
ATOM   5051  C   GLN A 803      79.455  98.480  46.106  1.00  0.00           C
ATOM   5052  O   GLN A 803      78.496  99.189  46.096  1.00  0.00           O
ATOM   5053  N   GLU A 804      79.792  97.911  47.247  1.00  0.00           N
ATOM   5054  HN  GLU A 804      80.585  97.306  47.228  1.00  0.00           H
ATOM   5055  CA  GLU A 804      79.159  98.014  48.584  1.00  0.00           C
ATOM   5056  HA  GLU A 804      78.139  98.371  48.574  1.00  0.00           H
ATOM   5057  CB  GLU A 804      79.037  96.547  49.064  1.00  0.00           C
ATOM   5058  HB1 GLU A 804      79.966  95.940  49.018  1.00  0.00           H
ATOM   5059  HB2 GLU A 804      78.776  96.421  50.137  1.00  0.00           H
ATOM   5060  CG  GLU A 804      78.069  95.669  48.252  1.00  0.00           C
[truncated: 293,813 more chars]
