# Supplementary material for: Functional impact and molecular binding modes of drugs that target the PI3K isoform p110δ
Source: Commun Biol. 2023 Jun 5;6:603. doi: 10.1038/s42003-023-04921-z (PMC10241892; doi:10.1038/s42003-023-04921-z)
Supplement: Supplementary file 4 — Supplementary Data 1 [file 42003_2023_4921_MOESM4_ESM.zip › Supplementary Data 1/input_files/p110d-I777M_copanlisib.pdb]

REMARK    GENERATED BY TRJCONV
TITLE     Protein in water t=   0.00000 step= 0
REMARK    THIS IS A SIMULATION BOX
CRYST1  111.261  111.261  111.261  60.00  60.00  90.00 P 1           1
MODEL        1
ATOM      1  N   ARG A 496      47.772  81.735  19.418  1.00  0.00           N
ATOM      2  H1  ARG A 496      48.552  81.347  19.986  1.00  0.00           H
ATOM      3  H2  ARG A 496      47.320  80.985  18.855  1.00  0.00           H
ATOM      4  H3  ARG A 496      48.198  82.338  18.685  1.00  0.00           H
ATOM      5  CA  ARG A 496      46.668  82.402  20.298  1.00  0.00           C
ATOM      6  HA  ARG A 496      47.247  82.900  21.061  1.00  0.00           H
ATOM      7  CB  ARG A 496      45.766  83.421  19.477  1.00  0.00           C
ATOM      8  HB1 ARG A 496      45.481  82.891  18.543  1.00  0.00           H
ATOM      9  HB2 ARG A 496      44.834  83.624  20.046  1.00  0.00           H
ATOM     10  CG  ARG A 496      46.553  84.653  19.099  1.00  0.00           C
ATOM     11  HG1 ARG A 496      46.674  85.206  20.055  1.00  0.00           H
ATOM     12  HG2 ARG A 496      47.465  84.373  18.529  1.00  0.00           H
ATOM     13  CD  ARG A 496      45.696  85.589  18.189  1.00  0.00           C
ATOM     14  HD1 ARG A 496      45.282  84.942  17.387  1.00  0.00           H
ATOM     15  HD2 ARG A 496      45.014  86.204  18.815  1.00  0.00           H
ATOM     16  NE  ARG A 496      46.551  86.609  17.525  1.00  0.00           N
ATOM     17  HE  ARG A 496      47.150  87.182  18.085  1.00  0.00           H
ATOM     18  CZ  ARG A 496      46.496  86.929  16.249  1.00  0.00           C
ATOM     19  NH1 ARG A 496      47.408  87.754  15.734  1.00  0.00           N
ATOM     20 1HH1 ARG A 496      48.158  88.120  16.284  1.00  0.00           H
ATOM     21 2HH1 ARG A 496      47.463  87.881  14.744  1.00  0.00           H
ATOM     22  NH2 ARG A 496      45.738  86.342  15.344  1.00  0.00           N
ATOM     23 1HH2 ARG A 496      44.979  85.714  15.516  1.00  0.00           H
ATOM     24 2HH2 ARG A 496      46.004  86.457  14.387  1.00  0.00           H
ATOM     25  C   ARG A 496      45.893  81.447  21.093  1.00  0.00           C
ATOM     26  O   ARG A 496      45.890  80.241  20.815  1.00  0.00           O
ATOM     27  N   HIS A 497      45.333  81.917  22.197  1.00  0.00           N
ATOM     28  HN  HIS A 497      45.266  82.885  22.425  1.00  0.00           H
ATOM     29  CA  HIS A 497      44.500  81.259  23.217  1.00  0.00           C
ATOM     30  HA  HIS A 497      44.325  81.937  24.038  1.00  0.00           H
ATOM     31  CB  HIS A 497      43.024  80.901  22.689  1.00  0.00           C
ATOM     32  HB1 HIS A 497      43.184  80.184  21.855  1.00  0.00           H
ATOM     33  HB2 HIS A 497      42.486  80.427  23.538  1.00  0.00           H
ATOM     34  ND1 HIS A 497      41.554  82.926  23.071  1.00  0.00           N
ATOM     35  CG  HIS A 497      42.233  82.093  22.164  1.00  0.00           C
ATOM     36  CE1 HIS A 497      40.996  83.834  22.303  1.00  0.00           C
ATOM     37  HE1 HIS A 497      40.269  84.603  22.565  1.00  0.00           H
ATOM     38  NE2 HIS A 497      41.306  83.663  21.004  1.00  0.00           N
ATOM     39  HE2 HIS A 497      41.121  84.307  20.262  1.00  0.00           H
ATOM     40  CD2 HIS A 497      42.094  82.556  20.887  1.00  0.00           C
ATOM     41  HD2 HIS A 497      42.579  82.290  19.956  1.00  0.00           H
ATOM     42  C   HIS A 497      45.120  79.946  23.853  1.00  0.00           C
ATOM     43  O   HIS A 497      46.226  79.491  23.476  1.00  0.00           O
ATOM     44  N   SER A 498      44.457  79.382  24.915  1.00  0.00           N
ATOM     45  HN  SER A 498      43.713  79.851  25.385  1.00  0.00           H
ATOM     46  CA  SER A 498      44.889  78.121  25.543  1.00  0.00           C
ATOM     47  HA  SER A 498      45.281  77.377  24.865  1.00  0.00           H
ATOM     48  CB  SER A 498      45.897  78.534  26.725  1.00  0.00           C
ATOM     49  HB1 SER A 498      46.762  79.209  26.552  1.00  0.00           H
ATOM     50  HB2 SER A 498      45.318  79.035  27.530  1.00  0.00           H
ATOM     51  OG  SER A 498      46.385  77.374  27.336  1.00  0.00           O
ATOM     52  HG1 SER A 498      47.055  77.086  26.712  1.00  0.00           H
ATOM     53  C   SER A 498      43.678  77.374  26.112  1.00  0.00           C
ATOM     54  O   SER A 498      42.949  77.926  26.955  1.00  0.00           O
ATOM     55  N   GLU A 499      43.611  76.052  25.937  1.00  0.00           N
ATOM     56  HN  GLU A 499      44.283  75.528  25.420  1.00  0.00           H
ATOM     57  CA  GLU A 499      42.568  75.172  26.543  1.00  0.00           C
ATOM     58  HA  GLU A 499      41.765  75.731  27.002  1.00  0.00           H
ATOM     59  CB  GLU A 499      41.814  74.522  25.369  1.00  0.00           C
ATOM     60  HB1 GLU A 499      42.523  73.976  24.711  1.00  0.00           H
ATOM     61  HB2 GLU A 499      41.093  73.752  25.718  1.00  0.00           H
ATOM     62  CG  GLU A 499      40.922  75.481  24.484  1.00  0.00           C
ATOM     63  HG1 GLU A 499      40.145  76.035  25.052  1.00  0.00           H
ATOM     64  HG2 GLU A 499      41.482  76.318  24.014  1.00  0.00           H
ATOM     65  CD  GLU A 499      40.078  74.684  23.477  1.00  0.00           C
ATOM     66  OE1 GLU A 499      40.041  73.399  23.549  1.00  0.00           O
ATOM     67  OE2 GLU A 499      39.551  75.359  22.559  1.00  0.00           O
ATOM     68  C   GLU A 499      43.152  74.195  27.491  1.00  0.00           C
ATOM     69  O   GLU A 499      44.214  73.714  27.210  1.00  0.00           O
ATOM     70  N   CYS A 500      42.450  73.944  28.634  1.00  0.00           N
ATOM     71  HN  CYS A 500      41.520  74.280  28.766  1.00  0.00           H
ATOM     72  CA  CYS A 500      42.868  73.169  29.767  1.00  0.00           C
ATOM     73  HA  CYS A 500      41.992  72.584  30.005  1.00  0.00           H
ATOM     74  CB  CYS A 500      44.103  72.217  29.560  1.00  0.00           C
ATOM     75  HB1 CYS A 500      45.073  72.679  29.278  1.00  0.00           H
ATOM     76  HB2 CYS A 500      44.331  71.623  30.471  1.00  0.00           H
ATOM     77  SG  CYS A 500      43.733  70.896  28.346  1.00  0.00           S
ATOM     78  HG1 CYS A 500      42.666  70.231  28.763  1.00  0.00           H
ATOM     79  C   CYS A 500      43.264  74.089  30.949  1.00  0.00           C
ATOM     80  O   CYS A 500      44.036  73.720  31.806  1.00  0.00           O
ATOM     81  N   VAL A 501      42.673  75.311  31.089  1.00  0.00           N
ATOM     82  HN  VAL A 501      42.019  75.561  30.379  1.00  0.00           H
ATOM     83  CA  VAL A 501      43.090  76.299  32.042  1.00  0.00           C
ATOM     84  HA  VAL A 501      43.803  75.904  32.751  1.00  0.00           H
ATOM     85  CB  VAL A 501      43.724  77.462  31.442  1.00  0.00           C
ATOM     86  HB  VAL A 501      42.988  77.916  30.745  1.00  0.00           H
ATOM     87  CG1 VAL A 501      44.081  78.384  32.563  1.00  0.00           C
ATOM     88 1HG1 VAL A 501      43.318  78.771  33.272  1.00  0.00           H
ATOM     89 2HG1 VAL A 501      44.940  78.047  33.181  1.00  0.00           H
ATOM     90 3HG1 VAL A 501      44.514  79.323  32.156  1.00  0.00           H
ATOM     91  CG2 VAL A 501      45.007  77.083  30.638  1.00  0.00           C
ATOM     92 1HG2 VAL A 501      45.824  76.762  31.318  1.00  0.00           H
ATOM     93 2HG2 VAL A 501      44.793  76.363  29.820  1.00  0.00           H
ATOM     94 3HG2 VAL A 501      45.305  77.980  30.054  1.00  0.00           H
ATOM     95  C   VAL A 501      41.878  76.613  32.804  1.00  0.00           C
ATOM     96  O   VAL A 501      40.947  77.261  32.297  1.00  0.00           O
ATOM     97  N   HIS A 502      41.899  76.128  34.048  1.00  0.00           N
ATOM     98  HN  HIS A 502      42.718  75.640  34.340  1.00  0.00           H
ATOM     99  CA  HIS A 502      40.963  76.430  35.156  1.00  0.00           C
ATOM    100  HA  HIS A 502      40.111  76.957  34.752  1.00  0.00           H
ATOM    101  CB  HIS A 502      40.660  75.079  35.939  1.00  0.00           C
ATOM    102  HB1 HIS A 502      41.624  74.543  36.080  1.00  0.00           H
ATOM    103  HB2 HIS A 502      40.165  75.228  36.922  1.00  0.00           H
ATOM    104  ND1 HIS A 502      38.680  74.330  34.641  1.00  0.00           N
ATOM    105  CG  HIS A 502      39.840  74.027  35.309  1.00  0.00           C
ATOM    106  CE1 HIS A 502      38.050  73.156  34.551  1.00  0.00           C
ATOM    107  HE1 HIS A 502      37.361  72.932  33.736  1.00  0.00           H
ATOM    108  NE2 HIS A 502      38.805  72.079  35.026  1.00  0.00           N
ATOM    109  HE2 HIS A 502      38.516  71.146  35.237  1.00  0.00           H
ATOM    110  CD2 HIS A 502      39.927  72.693  35.516  1.00  0.00           C
ATOM    111  HD2 HIS A 502      40.460  72.116  36.261  1.00  0.00           H
ATOM    112  C   HIS A 502      41.724  77.345  36.098  1.00  0.00           C
ATOM    113  O   HIS A 502      42.931  77.168  36.248  1.00  0.00           O
ATOM    114  N   VAL A 503      41.041  78.357  36.640  1.00  0.00           N
ATOM    115  HN  VAL A 503      40.071  78.529  36.486  1.00  0.00           H
ATOM    116  CA  VAL A 503      41.638  79.229  37.622  1.00  0.00           C
ATOM    117  HA  VAL A 503      42.635  78.883  37.849  1.00  0.00           H
ATOM    118  CB  VAL A 503      41.577  80.666  37.115  1.00  0.00           C
ATOM    119  HB  VAL A 503      40.540  80.986  36.874  1.00  0.00           H
ATOM    120  CG1 VAL A 503      42.277  81.626  38.124  1.00  0.00           C
ATOM    121 1HG1 VAL A 503      41.704  81.694  39.074  1.00  0.00           H
ATOM    122 2HG1 VAL A 503      43.328  81.277  38.214  1.00  0.00           H
ATOM    123 3HG1 VAL A 503      42.327  82.639  37.671  1.00  0.00           H
ATOM    124  CG2 VAL A 503      42.379  80.708  35.768  1.00  0.00           C
ATOM    125 1HG2 VAL A 503      42.352  81.789  35.514  1.00  0.00           H
ATOM    126 2HG2 VAL A 503      43.427  80.424  36.004  1.00  0.00           H
ATOM    127 3HG2 VAL A 503      42.061  80.038  34.941  1.00  0.00           H
ATOM    128  C   VAL A 503      40.888  79.144  38.956  1.00  0.00           C
ATOM    129  O   VAL A 503      39.641  79.299  39.046  1.00  0.00           O
ATOM    130  N   THR A 504      41.625  78.808  39.963  1.00  0.00           N
ATOM    131  HN  THR A 504      42.577  78.524  39.889  1.00  0.00           H
ATOM    132  CA  THR A 504      41.054  78.723  41.267  1.00  0.00           C
ATOM    133  HA  THR A 504      40.198  79.362  41.426  1.00  0.00           H
ATOM    134  CB  THR A 504      40.728  77.323  41.889  1.00  0.00           C
ATOM    135  HB  THR A 504      40.166  77.438  42.841  1.00  0.00           H
ATOM    136  OG1 THR A 504      41.930  76.587  42.054  1.00  0.00           O
ATOM    137  HG1 THR A 504      42.191  76.335  41.165  1.00  0.00           H
ATOM    138  CG2 THR A 504      39.698  76.608  40.899  1.00  0.00           C
ATOM    139 1HG2 THR A 504      38.843  77.288  40.696  1.00  0.00           H
ATOM    140 2HG2 THR A 504      40.130  76.421  39.893  1.00  0.00           H
ATOM    141 3HG2 THR A 504      39.374  75.605  41.252  1.00  0.00           H
ATOM    142  C   THR A 504      42.048  79.390  42.261  1.00  0.00           C
ATOM    143  O   THR A 504      43.242  79.472  41.958  1.00  0.00           O
ATOM    144  N   GLU A 505      41.616  79.933  43.429  1.00  0.00           N
ATOM    145  HN  GLU A 505      40.637  80.032  43.591  1.00  0.00           H
ATOM    146  CA  GLU A 505      42.391  80.416  44.514  1.00  0.00           C
ATOM    147  HA  GLU A 505      43.145  81.099  44.152  1.00  0.00           H
ATOM    148  CB  GLU A 505      41.453  80.970  45.573  1.00  0.00           C
ATOM    149  HB1 GLU A 505      40.650  80.209  45.681  1.00  0.00           H
ATOM    150  HB2 GLU A 505      41.912  81.139  46.570  1.00  0.00           H
ATOM    151  CG  GLU A 505      40.861  82.336  45.237  1.00  0.00           C
ATOM    152  HG1 GLU A 505      41.656  83.105  45.138  1.00  0.00           H
ATOM    153  HG2 GLU A 505      40.234  82.300  44.320  1.00  0.00           H
ATOM    154  CD  GLU A 505      39.963  82.867  46.288  1.00  0.00           C
ATOM    155  OE1 GLU A 505      38.733  82.439  46.481  1.00  0.00           O
ATOM    156  OE2 GLU A 505      40.408  83.799  46.948  1.00  0.00           O
ATOM    157  C   GLU A 505      43.323  79.403  45.170  1.00  0.00           C
ATOM    158  O   GLU A 505      44.486  79.790  45.402  1.00  0.00           O
ATOM    159  N   GLU A 506      42.893  78.213  45.426  1.00  0.00           N
ATOM    160  HN  GLU A 506      41.934  77.969  45.306  1.00  0.00           H
ATOM    161  CA  GLU A 506      43.721  77.112  45.949  1.00  0.00           C
ATOM    162  HA  GLU A 506      43.949  77.415  46.961  1.00  0.00           H
ATOM    163  CB  GLU A 506      42.907  75.885  46.069  1.00  0.00           C
ATOM    164  HB1 GLU A 506      42.128  76.189  46.800  1.00  0.00           H
ATOM    165  HB2 GLU A 506      42.465  75.565  45.102  1.00  0.00           H
ATOM    166  CG  GLU A 506      43.572  74.717  46.765  1.00  0.00           C
ATOM    167  HG1 GLU A 506      44.478  74.260  46.311  1.00  0.00           H
ATOM    168  HG2 GLU A 506      43.824  74.964  47.818  1.00  0.00           H
ATOM    169  CD  GLU A 506      42.611  73.553  46.780  1.00  0.00           C
ATOM    170  OE1 GLU A 506      41.556  73.647  47.476  1.00  0.00           O
ATOM    171  OE2 GLU A 506      42.849  72.518  46.087  1.00  0.00           O
ATOM    172  C   GLU A 506      44.947  76.793  45.058  1.00  0.00           C
ATOM    173  O   GLU A 506      46.055  76.741  45.551  1.00  0.00           O
ATOM    174  N   GLU A 507      44.660  76.659  43.684  1.00  0.00           N
ATOM    175  HN  GLU A 507      43.757  76.619  43.262  1.00  0.00           H
ATOM    176  CA  GLU A 507      45.822  76.270  42.793  1.00  0.00           C
ATOM    177  HA  GLU A 507      46.402  75.535  43.332  1.00  0.00           H
ATOM    178  CB  GLU A 507      45.377  75.552  41.440  1.00  0.00           C
ATOM    179  HB1 GLU A 507      46.317  75.182  40.979  1.00  0.00           H
ATOM    180  HB2 GLU A 507      44.734  74.734  41.830  1.00  0.00           H
ATOM    181  CG  GLU A 507      44.698  76.492  40.450  1.00  0.00           C
ATOM    182  HG1 GLU A 507      44.106  77.234  41.027  1.00  0.00           H
ATOM    183  HG2 GLU A 507      45.455  77.010  39.823  1.00  0.00           H
ATOM    184  CD  GLU A 507      43.922  75.651  39.433  1.00  0.00           C
ATOM    185  OE1 GLU A 507      44.435  74.763  38.694  1.00  0.00           O
ATOM    186  OE2 GLU A 507      42.681  75.811  39.480  1.00  0.00           O
ATOM    187  C   GLU A 507      46.793  77.422  42.389  1.00  0.00           C
ATOM    188  O   GLU A 507      47.947  77.258  41.998  1.00  0.00           O
ATOM    189  N   GLN A 508      46.305  78.690  42.513  1.00  0.00           N
ATOM    190  HN  GLN A 508      45.337  78.829  42.704  1.00  0.00           H
ATOM    191  CA  GLN A 508      47.131  79.885  42.644  1.00  0.00           C
ATOM    192  HA  GLN A 508      47.771  79.944  41.776  1.00  0.00           H
ATOM    193  CB  GLN A 508      46.335  81.203  42.658  1.00  0.00           C
ATOM    194  HB1 GLN A 508      45.525  81.026  43.398  1.00  0.00           H
ATOM    195  HB2 GLN A 508      46.971  82.049  42.995  1.00  0.00           H
ATOM    196  CG  GLN A 508      45.793  81.617  41.301  1.00  0.00           C
ATOM    197  HG1 GLN A 508      46.543  81.907  40.536  1.00  0.00           H
ATOM    198  HG2 GLN A 508      45.359  80.669  40.916  1.00  0.00           H
ATOM    199  CD  GLN A 508      44.797  82.751  41.472  1.00  0.00           C
ATOM    200  OE1 GLN A 508      44.265  82.907  42.553  1.00  0.00           O
ATOM    201  NE2 GLN A 508      44.658  83.534  40.359  1.00  0.00           N
ATOM    202 1HE2 GLN A 508      45.172  83.220  39.561  1.00  0.00           H
ATOM    203 2HE2 GLN A 508      44.109  84.369  40.356  1.00  0.00           H
ATOM    204  C   GLN A 508      48.182  79.836  43.846  1.00  0.00           C
ATOM    205  O   GLN A 508      49.380  80.100  43.655  1.00  0.00           O
ATOM    206  N   LEU A 509      47.734  79.508  45.016  1.00  0.00           N
ATOM    207  HN  LEU A 509      46.770  79.443  45.261  1.00  0.00           H
ATOM    208  CA  LEU A 509      48.628  79.287  46.187  1.00  0.00           C
ATOM    209  HA  LEU A 509      49.350  80.082  46.297  1.00  0.00           H
ATOM    210  CB  LEU A 509      47.772  79.079  47.463  1.00  0.00           C
ATOM    211  HB1 LEU A 509      47.162  78.156  47.362  1.00  0.00           H
ATOM    212  HB2 LEU A 509      48.425  78.801  48.318  1.00  0.00           H
ATOM    213  CG  LEU A 509      47.109  80.379  47.931  1.00  0.00           C
ATOM    214  HG  LEU A 509      46.381  80.789  47.199  1.00  0.00           H
ATOM    215  CD1 LEU A 509      46.136  80.130  49.111  1.00  0.00           C
ATOM    216 1HD1 LEU A 509      46.726  79.861  50.013  1.00  0.00           H
ATOM    217 2HD1 LEU A 509      45.572  81.035  49.424  1.00  0.00           H
ATOM    218 3HD1 LEU A 509      45.459  79.277  48.888  1.00  0.00           H
ATOM    219  CD2 LEU A 509      48.165  81.519  48.259  1.00  0.00           C
ATOM    220 1HD2 LEU A 509      48.522  81.994  47.321  1.00  0.00           H
ATOM    221 2HD2 LEU A 509      47.683  82.357  48.806  1.00  0.00           H
ATOM    222 3HD2 LEU A 509      48.971  81.079  48.884  1.00  0.00           H
ATOM    223  C   LEU A 509      49.598  78.140  45.977  1.00  0.00           C
ATOM    224  O   LEU A 509      50.761  78.128  46.445  1.00  0.00           O
ATOM    225  N   GLN A 510      49.202  77.043  45.299  1.00  0.00           N
ATOM    226  HN  GLN A 510      48.242  76.913  45.065  1.00  0.00           H
ATOM    227  CA  GLN A 510      50.182  75.939  44.913  1.00  0.00           C
ATOM    228  HA  GLN A 510      50.606  75.433  45.767  1.00  0.00           H
ATOM    229  CB  GLN A 510      49.325  74.690  44.335  1.00  0.00           C
ATOM    230  HB1 GLN A 510      48.608  74.999  43.545  1.00  0.00           H
ATOM    231  HB2 GLN A 510      49.922  73.894  43.841  1.00  0.00           H
ATOM    232  CG  GLN A 510      48.504  74.112  45.481  1.00  0.00           C
ATOM    233  HG1 GLN A 510      49.236  73.705  46.211  1.00  0.00           H
ATOM    234  HG2 GLN A 510      47.849  74.783  46.077  1.00  0.00           H
ATOM    235  CD  GLN A 510      47.661  72.934  45.059  1.00  0.00           C
ATOM    236  OE1 GLN A 510      47.658  72.473  43.944  1.00  0.00           O
ATOM    237  NE2 GLN A 510      46.739  72.329  45.911  1.00  0.00           N
ATOM    238 1HE2 GLN A 510      46.627  72.715  46.827  1.00  0.00           H
ATOM    239 2HE2 GLN A 510      46.130  71.585  45.637  1.00  0.00           H
ATOM    240  C   GLN A 510      51.221  76.311  43.982  1.00  0.00           C
ATOM    241  O   GLN A 510      52.357  75.802  44.112  1.00  0.00           O
ATOM    242  N   LEU A 511      50.818  77.228  43.031  1.00  0.00           N
ATOM    243  HN  LEU A 511      49.854  77.466  42.945  1.00  0.00           H
ATOM    244  CA  LEU A 511      51.743  77.883  42.157  1.00  0.00           C
ATOM    245  HA  LEU A 511      52.089  77.115  41.481  1.00  0.00           H
ATOM    246  CB  LEU A 511      51.039  78.897  41.243  1.00  0.00           C
ATOM    247  HB1 LEU A 511      50.040  78.496  40.969  1.00  0.00           H
ATOM    248  HB2 LEU A 511      50.654  79.777  41.803  1.00  0.00           H
ATOM    249  CG  LEU A 511      51.900  79.471  40.116  1.00  0.00           C
ATOM    250  HG  LEU A 511      52.748  80.027  40.569  1.00  0.00           H
ATOM    251  CD1 LEU A 511      52.541  78.266  39.255  1.00  0.00           C
ATOM    252 1HD1 LEU A 511      53.291  77.793  39.924  1.00  0.00           H
ATOM    253 2HD1 LEU A 511      51.721  77.589  38.935  1.00  0.00           H
ATOM    254 3HD1 LEU A 511      53.042  78.631  38.332  1.00  0.00           H
ATOM    255  CD2 LEU A 511      50.959  80.429  39.375  1.00  0.00           C
ATOM    256 1HD2 LEU A 511      51.432  81.017  38.560  1.00  0.00           H
ATOM    257 2HD2 LEU A 511      50.037  79.992  38.935  1.00  0.00           H
ATOM    258 3HD2 LEU A 511      50.703  81.215  40.117  1.00  0.00           H
ATOM    259  C   LEU A 511      52.757  78.700  42.962  1.00  0.00           C
ATOM    260  O   LEU A 511      53.972  78.708  42.727  1.00  0.00           O
ATOM    261  N   ARG A 512      52.229  79.432  43.960  1.00  0.00           N
ATOM    262  HN  ARG A 512      51.252  79.359  44.145  1.00  0.00           H
ATOM    263  CA  ARG A 512      53.081  80.416  44.725  1.00  0.00           C
ATOM    264  HA  ARG A 512      53.682  80.917  43.981  1.00  0.00           H
ATOM    265  CB  ARG A 512      52.207  81.446  45.455  1.00  0.00           C
ATOM    266  HB1 ARG A 512      51.517  81.931  44.731  1.00  0.00           H
ATOM    267  HB2 ARG A 512      51.605  80.892  46.206  1.00  0.00           H
ATOM    268  CG  ARG A 512      53.076  82.396  46.369  1.00  0.00           C
ATOM    269  HG1 ARG A 512      53.797  81.800  46.968  1.00  0.00           H
ATOM    270  HG2 ARG A 512      53.626  83.070  45.677  1.00  0.00           H
ATOM    271  CD  ARG A 512      52.326  83.225  47.492  1.00  0.00           C
ATOM    272  HD1 ARG A 512      52.938  83.926  48.099  1.00  0.00           H
ATOM    273  HD2 ARG A 512      51.547  83.848  47.003  1.00  0.00           H
ATOM    274  NE  ARG A 512      51.717  82.415  48.605  1.00  0.00           N
ATOM    275  HE  ARG A 512      50.832  82.750  48.928  1.00  0.00           H
ATOM    276  CZ  ARG A 512      52.305  81.566  49.429  1.00  0.00           C
ATOM    277  NH1 ARG A 512      51.665  81.123  50.530  1.00  0.00           N
ATOM    278 1HH1 ARG A 512      50.735  81.400  50.772  1.00  0.00           H
ATOM    279 2HH1 ARG A 512      52.119  80.416  51.072  1.00  0.00           H
ATOM    280  NH2 ARG A 512      53.572  81.222  49.378  1.00  0.00           N
ATOM    281 1HH2 ARG A 512      54.191  81.871  48.935  1.00  0.00           H
ATOM    282 2HH2 ARG A 512      53.917  80.620  50.097  1.00  0.00           H
ATOM    283  C   ARG A 512      54.050  79.697  45.666  1.00  0.00           C
ATOM    284  O   ARG A 512      55.256  79.995  45.667  1.00  0.00           O
ATOM    285  N   GLU A 513      53.641  78.534  46.204  1.00  0.00           N
ATOM    286  HN  GLU A 513      52.687  78.256  46.126  1.00  0.00           H
ATOM    287  CA  GLU A 513      54.499  77.681  46.955  1.00  0.00           C
ATOM    288  HA  GLU A 513      54.981  78.332  47.669  1.00  0.00           H
ATOM    289  CB  GLU A 513      53.632  76.609  47.635  1.00  0.00           C
ATOM    290  HB1 GLU A 513      52.970  75.984  46.999  1.00  0.00           H
ATOM    291  HB2 GLU A 513      54.305  75.897  48.159  1.00  0.00           H
ATOM    292  CG  GLU A 513      52.716  77.258  48.736  1.00  0.00           C
ATOM    293  HG1 GLU A 513      52.815  78.360  48.634  1.00  0.00           H
ATOM    294  HG2 GLU A 513      51.636  77.108  48.520  1.00  0.00           H
ATOM    295  CD  GLU A 513      52.845  76.851  50.200  1.00  0.00           C
ATOM    296  OE1 GLU A 513      52.817  75.645  50.528  1.00  0.00           O
ATOM    297  OE2 GLU A 513      53.159  77.705  51.070  1.00  0.00           O
ATOM    298  C   GLU A 513      55.563  77.020  46.201  1.00  0.00           C
ATOM    299  O   GLU A 513      56.769  76.957  46.545  1.00  0.00           O
ATOM    300  N   ILE A 514      55.244  76.519  44.971  1.00  0.00           N
ATOM    301  HN  ILE A 514      54.314  76.511  44.612  1.00  0.00           H
ATOM    302  CA  ILE A 514      56.100  75.823  44.052  1.00  0.00           C
ATOM    303  HA  ILE A 514      56.680  75.155  44.672  1.00  0.00           H
ATOM    304  CB  ILE A 514      55.315  74.916  43.018  1.00  0.00           C
ATOM    305  HB  ILE A 514      54.472  75.518  42.617  1.00  0.00           H
ATOM    306  CG2 ILE A 514      56.237  74.671  41.743  1.00  0.00           C
ATOM    307 1HG2 ILE A 514      55.559  74.130  41.047  1.00  0.00           H
ATOM    308 2HG2 ILE A 514      56.532  75.579  41.175  1.00  0.00           H
ATOM    309 3HG2 ILE A 514      57.132  74.118  42.100  1.00  0.00           H
ATOM    310  CG1 ILE A 514      54.895  73.636  43.651  1.00  0.00           C
ATOM    311 1HG1 ILE A 514      55.799  72.999  43.544  1.00  0.00           H
ATOM    312 2HG1 ILE A 514      54.662  73.682  44.736  1.00  0.00           H
ATOM    313  CD  ILE A 514      53.918  72.795  42.688  1.00  0.00           C
ATOM    314  HD1 ILE A 514      52.830  73.005  42.610  1.00  0.00           H
ATOM    315  HD2 ILE A 514      54.390  72.721  41.685  1.00  0.00           H
ATOM    316  HD3 ILE A 514      53.959  71.736  43.024  1.00  0.00           H
ATOM    317  C   ILE A 514      57.119  76.800  43.512  1.00  0.00           C
ATOM    318  O   ILE A 514      58.330  76.422  43.400  1.00  0.00           O
ATOM    319  N   LEU A 515      56.796  78.111  43.266  1.00  0.00           N
ATOM    320  HN  LEU A 515      55.817  78.293  43.205  1.00  0.00           H
ATOM    321  CA  LEU A 515      57.730  79.066  42.804  1.00  0.00           C
ATOM    322  HA  LEU A 515      58.488  78.501  42.281  1.00  0.00           H
ATOM    323  CB  LEU A 515      56.980  80.090  41.848  1.00  0.00           C
ATOM    324  HB1 LEU A 515      56.230  80.655  42.443  1.00  0.00           H
ATOM    325  HB2 LEU A 515      57.767  80.793  41.501  1.00  0.00           H
ATOM    326  CG  LEU A 515      56.405  79.459  40.576  1.00  0.00           C
ATOM    327  HG  LEU A 515      55.745  78.584  40.760  1.00  0.00           H
ATOM    328  CD1 LEU A 515      55.666  80.502  39.810  1.00  0.00           C
ATOM    329 1HD1 LEU A 515      55.234  80.019  38.907  1.00  0.00           H
ATOM    330 2HD1 LEU A 515      54.888  80.921  40.484  1.00  0.00           H
ATOM    331 3HD1 LEU A 515      56.355  81.335  39.557  1.00  0.00           H
ATOM    332  CD2 LEU A 515      57.604  79.002  39.698  1.00  0.00           C
ATOM    333 1HD2 LEU A 515      58.152  78.198  40.234  1.00  0.00           H
ATOM    334 2HD2 LEU A 515      57.342  78.509  38.738  1.00  0.00           H
ATOM    335 3HD2 LEU A 515      58.255  79.889  39.543  1.00  0.00           H
ATOM    336  C   LEU A 515      58.394  79.875  43.906  1.00  0.00           C
ATOM    337  O   LEU A 515      59.264  80.722  43.608  1.00  0.00           O
ATOM    338  N   GLU A 516      58.098  79.677  45.213  1.00  0.00           N
ATOM    339  HN  GLU A 516      57.271  79.223  45.536  1.00  0.00           H
ATOM    340  CA  GLU A 516      58.896  80.272  46.225  1.00  0.00           C
ATOM    341  HA  GLU A 516      59.612  81.006  45.886  1.00  0.00           H
ATOM    342  CB  GLU A 516      58.042  81.028  47.258  1.00  0.00           C
ATOM    343  HB1 GLU A 516      57.181  80.378  47.523  1.00  0.00           H
ATOM    344  HB2 GLU A 516      58.591  81.308  48.182  1.00  0.00           H
ATOM    345  CG  GLU A 516      57.588  82.457  46.789  1.00  0.00           C
ATOM    346  HG1 GLU A 516      58.508  83.008  46.499  1.00  0.00           H
ATOM    347  HG2 GLU A 516      57.002  82.337  45.853  1.00  0.00           H
ATOM    348  CD  GLU A 516      56.707  83.200  47.751  1.00  0.00           C
ATOM    349  OE1 GLU A 516      55.781  82.566  48.420  1.00  0.00           O
ATOM    350  OE2 GLU A 516      56.784  84.462  47.769  1.00  0.00           O
ATOM    351  C   GLU A 516      59.728  79.180  46.912  1.00  0.00           C
ATOM    352  O   GLU A 516      60.930  79.288  46.891  1.00  0.00           O
ATOM    353  N   ARG A 517      59.107  78.108  47.529  1.00  0.00           N
ATOM    354  HN  ARG A 517      58.129  77.928  47.460  1.00  0.00           H
ATOM    355  CA  ARG A 517      59.854  77.067  48.250  1.00  0.00           C
ATOM    356  HA  ARG A 517      60.391  77.385  49.132  1.00  0.00           H
ATOM    357  CB  ARG A 517      58.830  75.908  48.658  1.00  0.00           C
ATOM    358  HB1 ARG A 517      58.355  75.370  47.810  1.00  0.00           H
ATOM    359  HB2 ARG A 517      59.427  75.175  49.242  1.00  0.00           H
ATOM    360  CG  ARG A 517      57.728  76.349  49.616  1.00  0.00           C
ATOM    361  HG1 ARG A 517      58.214  77.001  50.372  1.00  0.00           H
ATOM    362  HG2 ARG A 517      57.055  77.034  49.057  1.00  0.00           H
ATOM    363  CD  ARG A 517      56.835  75.193  50.092  1.00  0.00           C
ATOM    364  HD1 ARG A 517      56.309  74.786  49.202  1.00  0.00           H
ATOM    365  HD2 ARG A 517      57.347  74.297  50.504  1.00  0.00           H
ATOM    366  NE  ARG A 517      55.800  75.721  51.041  1.00  0.00           N
ATOM    367  HE  ARG A 517      54.851  75.838  50.749  1.00  0.00           H
ATOM    368  CZ  ARG A 517      56.132  76.134  52.298  1.00  0.00           C
ATOM    369  NH1 ARG A 517      55.191  76.709  53.023  1.00  0.00           N
ATOM    370 1HH1 ARG A 517      54.304  76.870  52.588  1.00  0.00           H
ATOM    371 2HH1 ARG A 517      55.371  76.685  54.006  1.00  0.00           H
ATOM    372  NH2 ARG A 517      57.365  75.868  52.724  1.00  0.00           N
ATOM    373 1HH2 ARG A 517      58.076  75.514  52.115  1.00  0.00           H
ATOM    374 2HH2 ARG A 517      57.638  76.442  53.495  1.00  0.00           H
ATOM    375  C   ARG A 517      60.848  76.343  47.372  1.00  0.00           C
ATOM    376  O   ARG A 517      62.016  76.073  47.835  1.00  0.00           O
ATOM    377  N   ARG A 518      60.498  75.978  46.102  1.00  0.00           N
ATOM    378  HN  ARG A 518      59.662  76.401  45.762  1.00  0.00           H
ATOM    379  CA  ARG A 518      61.348  75.206  45.206  1.00  0.00           C
ATOM    380  HA  ARG A 518      62.186  74.793  45.746  1.00  0.00           H
ATOM    381  CB  ARG A 518      60.619  73.952  44.707  1.00  0.00           C
ATOM    382  HB1 ARG A 518      59.597  74.166  44.327  1.00  0.00           H
ATOM    383  HB2 ARG A 518      61.180  73.500  43.861  1.00  0.00           H
ATOM    384  CG  ARG A 518      60.480  72.858  45.748  1.00  0.00           C
ATOM    385  HG1 ARG A 518      59.955  73.227  46.655  1.00  0.00           H
ATOM    386  HG2 ARG A 518      59.754  72.130  45.328  1.00  0.00           H
ATOM    387  CD  ARG A 518      61.802  72.239  46.190  1.00  0.00           C
ATOM    388  HD1 ARG A 518      62.496  72.984  46.633  1.00  0.00           H
ATOM    389  HD2 ARG A 518      61.657  71.412  46.917  1.00  0.00           H
ATOM    390  NE  ARG A 518      62.422  71.568  45.049  1.00  0.00           N
ATOM    391  HE  ARG A 518      61.796  71.409  44.286  1.00  0.00           H
ATOM    392  CZ  ARG A 518      63.538  70.901  45.088  1.00  0.00           C
ATOM    393  NH1 ARG A 518      63.865  70.299  43.958  1.00  0.00           N
ATOM    394 1HH1 ARG A 518      63.116  70.252  43.296  1.00  0.00           H
ATOM    395 2HH1 ARG A 518      64.669  69.706  43.918  1.00  0.00           H
ATOM    396  NH2 ARG A 518      64.211  70.652  46.205  1.00  0.00           N
ATOM    397 1HH2 ARG A 518      63.722  70.850  47.054  1.00  0.00           H
ATOM    398 2HH2 ARG A 518      64.983  70.017  46.171  1.00  0.00           H
ATOM    399  C   ARG A 518      61.809  76.119  44.062  1.00  0.00           C
ATOM    400  O   ARG A 518      62.315  75.567  43.065  1.00  0.00           O
ATOM    401  N   GLY A 519      61.814  77.456  44.183  1.00  0.00           N
ATOM    402  HN  GLY A 519      61.449  77.760  45.060  1.00  0.00           H
ATOM    403  CA  GLY A 519      62.141  78.535  43.203  1.00  0.00           C
ATOM    404  HA1 GLY A 519      61.440  78.456  42.386  1.00  0.00           H
ATOM    405  HA2 GLY A 519      61.949  79.423  43.788  1.00  0.00           H
ATOM    406  C   GLY A 519      63.466  78.572  42.540  1.00  0.00           C
ATOM    407  O   GLY A 519      63.652  78.844  41.353  1.00  0.00           O
ATOM    408  N   SER A 520      64.538  78.108  43.252  1.00  0.00           N
ATOM    409  HN  SER A 520      64.397  77.880  44.212  1.00  0.00           H
ATOM    410  CA  SER A 520      65.893  77.848  42.748  1.00  0.00           C
ATOM    411  HA  SER A 520      65.994  78.410  41.832  1.00  0.00           H
ATOM    412  CB  SER A 520      67.037  78.355  43.684  1.00  0.00           C
ATOM    413  HB1 SER A 520      68.042  78.056  43.318  1.00  0.00           H
ATOM    414  HB2 SER A 520      66.956  79.459  43.773  1.00  0.00           H
ATOM    415  OG  SER A 520      66.786  77.805  44.986  1.00  0.00           O
ATOM    416  HG1 SER A 520      67.223  78.486  45.503  1.00  0.00           H
ATOM    417  C   SER A 520      66.123  76.393  42.414  1.00  0.00           C
ATOM    418  O   SER A 520      67.184  75.972  41.981  1.00  0.00           O
ATOM    419  N   GLY A 521      65.118  75.535  42.691  1.00  0.00           N
ATOM    420  HN  GLY A 521      64.224  75.920  42.908  1.00  0.00           H
ATOM    421  CA  GLY A 521      65.221  74.115  42.634  1.00  0.00           C
ATOM    422  HA1 GLY A 521      66.267  73.848  42.662  1.00  0.00           H
ATOM    423  HA2 GLY A 521      64.634  73.943  43.523  1.00  0.00           H
ATOM    424  C   GLY A 521      64.485  73.364  41.533  1.00  0.00           C
ATOM    425  O   GLY A 521      63.474  73.896  41.021  1.00  0.00           O
ATOM    426  N   GLU A 522      65.052  72.223  41.133  1.00  0.00           N
ATOM    427  HN  GLU A 522      65.800  71.833  41.665  1.00  0.00           H
ATOM    428  CA  GLU A 522      64.700  71.484  39.875  1.00  0.00           C
ATOM    429  HA  GLU A 522      64.565  72.172  39.053  1.00  0.00           H
ATOM    430  CB  GLU A 522      65.742  70.517  39.354  1.00  0.00           C
ATOM    431  HB1 GLU A 522      66.148  69.860  40.153  1.00  0.00           H
ATOM    432  HB2 GLU A 522      65.231  69.807  38.669  1.00  0.00           H
ATOM    433  CG  GLU A 522      66.990  71.167  38.628  1.00  0.00           C
ATOM    434  HG1 GLU A 522      66.743  71.374  37.564  1.00  0.00           H
ATOM    435  HG2 GLU A 522      67.397  72.043  39.178  1.00  0.00           H
ATOM    436  CD  GLU A 522      68.117  70.183  38.594  1.00  0.00           C
ATOM    437  OE1 GLU A 522      67.839  69.082  38.116  1.00  0.00           O
ATOM    438  OE2 GLU A 522      69.273  70.439  38.965  1.00  0.00           O
ATOM    439  C   GLU A 522      63.302  70.830  40.072  1.00  0.00           C
ATOM    440  O   GLU A 522      62.983  70.050  41.016  1.00  0.00           O
ATOM    441  N   LEU A 523      62.329  71.159  39.229  1.00  0.00           N
ATOM    442  HN  LEU A 523      62.592  71.792  38.505  1.00  0.00           H
ATOM    443  CA  LEU A 523      60.965  70.731  39.277  1.00  0.00           C
ATOM    444  HA  LEU A 523      60.583  71.028  40.242  1.00  0.00           H
ATOM    445  CB  LEU A 523      60.190  71.570  38.195  1.00  0.00           C
ATOM    446  HB1 LEU A 523      60.720  71.468  37.224  1.00  0.00           H
ATOM    447  HB2 LEU A 523      59.166  71.180  38.012  1.00  0.00           H
ATOM    448  CG  LEU A 523      60.147  73.067  38.553  1.00  0.00           C
ATOM    449  HG  LEU A 523      61.141  73.563  38.526  1.00  0.00           H
ATOM    450  CD1 LEU A 523      59.199  73.779  37.534  1.00  0.00           C
ATOM    451 1HD1 LEU A 523      59.675  73.983  36.552  1.00  0.00           H
ATOM    452 2HD1 LEU A 523      58.257  73.200  37.427  1.00  0.00           H
ATOM    453 3HD1 LEU A 523      58.982  74.771  37.987  1.00  0.00           H
ATOM    454  CD2 LEU A 523      59.433  73.268  39.884  1.00  0.00           C
ATOM    455 1HD2 LEU A 523      58.788  74.172  39.919  1.00  0.00           H
ATOM    456 2HD2 LEU A 523      58.764  72.447  40.218  1.00  0.00           H
ATOM    457 3HD2 LEU A 523      60.247  73.205  40.637  1.00  0.00           H
ATOM    458  C   LEU A 523      60.730  69.270  39.090  1.00  0.00           C
ATOM    459  O   LEU A 523      61.494  68.545  38.396  1.00  0.00           O
ATOM    460  N   TYR A 524      59.623  68.745  39.660  1.00  0.00           N
ATOM    461  HN  TYR A 524      58.949  69.409  39.973  1.00  0.00           H
ATOM    462  CA  TYR A 524      59.158  67.394  39.627  1.00  0.00           C
ATOM    463  HA  TYR A 524      59.916  66.856  39.076  1.00  0.00           H
ATOM    464  CB  TYR A 524      58.833  66.781  41.038  1.00  0.00           C
ATOM    465  HB1 TYR A 524      58.081  67.478  41.466  1.00  0.00           H
ATOM    466  HB2 TYR A 524      58.438  65.753  41.188  1.00  0.00           H
ATOM    467  CG  TYR A 524      59.868  66.769  42.136  1.00  0.00           C
ATOM    468  CD1 TYR A 524      59.867  67.541  43.291  1.00  0.00           C
ATOM    469  HD1 TYR A 524      58.982  68.154  43.382  1.00  0.00           H
ATOM    470  CE1 TYR A 524      60.950  67.548  44.185  1.00  0.00           C
ATOM    471  HE1 TYR A 524      60.987  68.227  45.024  1.00  0.00           H
ATOM    472  CZ  TYR A 524      62.031  66.675  43.897  1.00  0.00           C
ATOM    473  OH  TYR A 524      63.116  66.692  44.769  1.00  0.00           O
ATOM    474  HH  TYR A 524      62.842  66.895  45.666  1.00  0.00           H
ATOM    475  CD2 TYR A 524      61.005  65.921  41.842  1.00  0.00           C
ATOM    476  HD2 TYR A 524      61.121  65.350  40.932  1.00  0.00           H
ATOM    477  CE2 TYR A 524      62.095  65.938  42.725  1.00  0.00           C
ATOM    478  HE2 TYR A 524      63.015  65.460  42.421  1.00  0.00           H
ATOM    479  C   TYR A 524      57.909  67.243  38.718  1.00  0.00           C
ATOM    480  O   TYR A 524      57.369  68.300  38.363  1.00  0.00           O
ATOM    481  N   GLU A 525      57.571  66.033  38.298  1.00  0.00           N
ATOM    482  HN  GLU A 525      57.971  65.181  38.628  1.00  0.00           H
ATOM    483  CA  GLU A 525      56.703  65.945  37.072  1.00  0.00           C
ATOM    484  HA  GLU A 525      57.186  66.525  36.300  1.00  0.00           H
ATOM    485  CB  GLU A 525      56.676  64.493  36.561  1.00  0.00           C
ATOM    486  HB1 GLU A 525      56.381  63.776  37.356  1.00  0.00           H
ATOM    487  HB2 GLU A 525      55.779  64.446  35.908  1.00  0.00           H
ATOM    488  CG  GLU A 525      57.944  64.016  35.806  1.00  0.00           C
ATOM    489  HG1 GLU A 525      58.738  63.952  36.581  1.00  0.00           H
ATOM    490  HG2 GLU A 525      57.747  62.982  35.454  1.00  0.00           H
ATOM    491  CD  GLU A 525      58.430  64.806  34.615  1.00  0.00           C
ATOM    492  OE1 GLU A 525      57.797  64.780  33.495  1.00  0.00           O
ATOM    493  OE2 GLU A 525      59.486  65.488  34.729  1.00  0.00           O
ATOM    494  C   GLU A 525      55.287  66.514  37.296  1.00  0.00           C
ATOM    495  O   GLU A 525      54.601  67.120  36.475  1.00  0.00           O
ATOM    496  N   HIS A 526      54.713  66.240  38.513  1.00  0.00           N
ATOM    497  HN  HIS A 526      55.279  65.735  39.159  1.00  0.00           H
ATOM    498  CA  HIS A 526      53.478  66.826  39.038  1.00  0.00           C
ATOM    499  HA  HIS A 526      52.657  66.352  38.520  1.00  0.00           H
ATOM    500  CB  HIS A 526      53.220  66.284  40.485  1.00  0.00           C
ATOM    501  HB1 HIS A 526      53.205  65.174  40.473  1.00  0.00           H
ATOM    502  HB2 HIS A 526      54.031  66.545  41.197  1.00  0.00           H
ATOM    503  ND1 HIS A 526      50.849  65.810  41.042  1.00  0.00           N
ATOM    504  CG  HIS A 526      51.977  66.656  41.107  1.00  0.00           C
ATOM    505  CE1 HIS A 526      49.865  66.542  41.452  1.00  0.00           C
ATOM    506  HE1 HIS A 526      48.808  66.281  41.506  1.00  0.00           H
ATOM    507  NE2 HIS A 526      50.246  67.775  41.865  1.00  0.00           N
ATOM    508  HE2 HIS A 526      49.559  68.442  42.153  1.00  0.00           H
ATOM    509  CD2 HIS A 526      51.635  67.890  41.656  1.00  0.00           C
ATOM    510  HD2 HIS A 526      52.127  68.824  41.897  1.00  0.00           H
ATOM    511  C   HIS A 526      53.400  68.365  38.971  1.00  0.00           C
ATOM    512  O   HIS A 526      52.326  68.951  38.737  1.00  0.00           O
ATOM    513  N   GLU A 527      54.513  68.957  39.312  1.00  0.00           N
ATOM    514  HN  GLU A 527      55.301  68.349  39.366  1.00  0.00           H
ATOM    515  CA  GLU A 527      54.637  70.426  39.381  1.00  0.00           C
ATOM    516  HA  GLU A 527      53.766  70.886  39.823  1.00  0.00           H
ATOM    517  CB  GLU A 527      55.954  70.832  40.179  1.00  0.00           C
ATOM    518  HB1 GLU A 527      56.836  70.520  39.579  1.00  0.00           H
ATOM    519  HB2 GLU A 527      55.920  71.942  40.186  1.00  0.00           H
ATOM    520  CG  GLU A 527      56.038  70.186  41.584  1.00  0.00           C
ATOM    521  HG1 GLU A 527      55.088  70.357  42.134  1.00  0.00           H
ATOM    522  HG2 GLU A 527      55.924  69.089  41.719  1.00  0.00           H
ATOM    523  CD  GLU A 527      57.293  70.598  42.202  1.00  0.00           C
ATOM    524  OE1 GLU A 527      58.395  70.451  41.658  1.00  0.00           O
ATOM    525  OE2 GLU A 527      57.124  70.896  43.389  1.00  0.00           O
ATOM    526  C   GLU A 527      54.685  71.007  37.989  1.00  0.00           C
ATOM    527  O   GLU A 527      53.878  71.924  37.787  1.00  0.00           O
ATOM    528  N   LYS A 528      55.490  70.399  37.069  1.00  0.00           N
ATOM    529  HN  LYS A 528      56.164  69.798  37.491  1.00  0.00           H
ATOM    530  CA  LYS A 528      55.555  70.676  35.660  1.00  0.00           C
ATOM    531  HA  LYS A 528      56.048  71.629  35.531  1.00  0.00           H
ATOM    532  CB  LYS A 528      56.438  69.632  34.932  1.00  0.00           C
ATOM    533  HB1 LYS A 528      56.054  68.606  35.120  1.00  0.00           H
ATOM    534  HB2 LYS A 528      56.265  69.862  33.859  1.00  0.00           H
ATOM    535  CG  LYS A 528      57.875  69.761  35.234  1.00  0.00           C
ATOM    536  HG1 LYS A 528      58.202  70.796  34.996  1.00  0.00           H
ATOM    537  HG2 LYS A 528      58.092  69.567  36.306  1.00  0.00           H
ATOM    538  CD  LYS A 528      58.844  68.781  34.460  1.00  0.00           C
ATOM    539  HD1 LYS A 528      58.243  67.855  34.582  1.00  0.00           H
ATOM    540  HD2 LYS A 528      59.000  69.061  33.397  1.00  0.00           H
ATOM    541  CE  LYS A 528      60.159  68.634  35.272  1.00  0.00           C
ATOM    542  HE1 LYS A 528      60.791  69.545  35.345  1.00  0.00           H
ATOM    543  HE2 LYS A 528      59.839  68.204  36.245  1.00  0.00           H
ATOM    544  NZ  LYS A 528      60.984  67.667  34.603  1.00  0.00           N
ATOM    545  HZ1 LYS A 528      61.932  67.742  35.025  1.00  0.00           H
ATOM    546  HZ2 LYS A 528      60.678  66.685  34.756  1.00  0.00           H
ATOM    547  HZ3 LYS A 528      61.183  67.921  33.615  1.00  0.00           H
ATOM    548  C   LYS A 528      54.174  70.805  34.940  1.00  0.00           C
ATOM    549  O   LYS A 528      53.978  71.741  34.131  1.00  0.00           O
ATOM    550  N   ASP A 529      53.185  69.886  35.165  1.00  0.00           N
ATOM    551  HN  ASP A 529      53.333  69.208  35.880  1.00  0.00           H
ATOM    552  CA  ASP A 529      51.840  69.941  34.576  1.00  0.00           C
ATOM    553  HA  ASP A 529      51.970  70.036  33.508  1.00  0.00           H
ATOM    554  CB  ASP A 529      50.911  68.685  34.932  1.00  0.00           C
ATOM    555  HB1 ASP A 529      51.089  68.330  35.970  1.00  0.00           H
ATOM    556  HB2 ASP A 529      49.851  68.843  34.639  1.00  0.00           H
ATOM    557  CG  ASP A 529      51.394  67.496  34.172  1.00  0.00           C
ATOM    558  OD1 ASP A 529      52.182  67.604  33.239  1.00  0.00           O
ATOM    559  OD2 ASP A 529      50.906  66.407  34.519  1.00  0.00           O
ATOM    560  C   ASP A 529      51.045  71.141  35.065  1.00  0.00           C
ATOM    561  O   ASP A 529      50.361  71.825  34.290  1.00  0.00           O
ATOM    562  N   LEU A 530      51.047  71.433  36.333  1.00  0.00           N
ATOM    563  HN  LEU A 530      51.621  70.936  36.979  1.00  0.00           H
ATOM    564  CA  LEU A 530      50.391  72.634  36.810  1.00  0.00           C
ATOM    565  HA  LEU A 530      49.383  72.672  36.426  1.00  0.00           H
ATOM    566  CB  LEU A 530      50.279  72.495  38.332  1.00  0.00           C
ATOM    567  HB1 LEU A 530      49.621  71.608  38.443  1.00  0.00           H
ATOM    568  HB2 LEU A 530      51.274  72.314  38.794  1.00  0.00           H
ATOM    569  CG  LEU A 530      49.630  73.596  39.251  1.00  0.00           C
ATOM    570  HG  LEU A 530      50.011  74.604  38.981  1.00  0.00           H
ATOM    571  CD1 LEU A 530      48.140  73.770  38.883  1.00  0.00           C
ATOM    572 1HD1 LEU A 530      47.718  72.767  39.108  1.00  0.00           H
ATOM    573 2HD1 LEU A 530      47.795  74.575  39.567  1.00  0.00           H
ATOM    574 3HD1 LEU A 530      47.861  74.085  37.855  1.00  0.00           H
ATOM    575  CD2 LEU A 530      49.766  73.348  40.739  1.00  0.00           C
ATOM    576 1HD2 LEU A 530      50.735  73.093  41.221  1.00  0.00           H
ATOM    577 2HD2 LEU A 530      49.507  74.301  41.247  1.00  0.00           H
ATOM    578 3HD2 LEU A 530      48.989  72.596  40.996  1.00  0.00           H
ATOM    579  C   LEU A 530      51.057  73.953  36.446  1.00  0.00           C
ATOM    580  O   LEU A 530      50.324  74.914  36.233  1.00  0.00           O
ATOM    581  N   VAL A 531      52.383  74.084  36.334  1.00  0.00           N
ATOM    582  HN  VAL A 531      52.816  73.244  36.652  1.00  0.00           H
ATOM    583  CA  VAL A 531      53.099  75.204  35.777  1.00  0.00           C
ATOM    584  HA  VAL A 531      52.668  76.079  36.241  1.00  0.00           H
ATOM    585  CB  VAL A 531      54.576  75.216  36.034  1.00  0.00           C
ATOM    586  HB  VAL A 531      55.030  74.286  35.630  1.00  0.00           H
ATOM    587  CG1 VAL A 531      55.311  76.448  35.405  1.00  0.00           C
ATOM    588 1HG1 VAL A 531      55.303  76.411  34.295  1.00  0.00           H
ATOM    589 2HG1 VAL A 531      54.658  77.254  35.802  1.00  0.00           H
ATOM    590 3HG1 VAL A 531      56.359  76.553  35.758  1.00  0.00           H
ATOM    591  CG2 VAL A 531      54.856  75.213  37.514  1.00  0.00           C
ATOM    592 1HG2 VAL A 531      55.881  75.444  37.874  1.00  0.00           H
ATOM    593 2HG2 VAL A 531      54.242  75.903  38.131  1.00  0.00           H
ATOM    594 3HG2 VAL A 531      54.586  74.232  37.960  1.00  0.00           H
ATOM    595  C   VAL A 531      52.650  75.393  34.268  1.00  0.00           C
ATOM    596  O   VAL A 531      52.343  76.526  33.875  1.00  0.00           O
ATOM    597  N   TRP A 532      52.544  74.334  33.417  1.00  0.00           N
ATOM    598  HN  TRP A 532      53.160  73.580  33.631  1.00  0.00           H
ATOM    599  CA  TRP A 532      51.962  74.381  32.118  1.00  0.00           C
ATOM    600  HA  TRP A 532      52.452  75.177  31.578  1.00  0.00           H
ATOM    601  CB  TRP A 532      52.099  73.035  31.220  1.00  0.00           C
ATOM    602  HB1 TRP A 532      53.199  72.998  31.065  1.00  0.00           H
ATOM    603  HB2 TRP A 532      51.658  72.186  31.784  1.00  0.00           H
ATOM    604  CG  TRP A 532      51.380  73.045  29.903  1.00  0.00           C
ATOM    605  CD1 TRP A 532      51.884  73.424  28.692  1.00  0.00           C
ATOM    606  HD1 TRP A 532      52.955  73.529  28.599  1.00  0.00           H
ATOM    607  NE1 TRP A 532      50.937  73.019  27.763  1.00  0.00           N
ATOM    608  HE1 TRP A 532      51.019  72.954  26.793  1.00  0.00           H
ATOM    609  CE2 TRP A 532      49.846  72.531  28.327  1.00  0.00           C
ATOM    610  CD2 TRP A 532      50.089  72.458  29.733  1.00  0.00           C
ATOM    611  CE3 TRP A 532      49.139  71.890  30.564  1.00  0.00           C
ATOM    612  HE3 TRP A 532      49.332  71.630  31.594  1.00  0.00           H
ATOM    613  CZ3 TRP A 532      47.919  71.512  30.011  1.00  0.00           C
ATOM    614  HZ3 TRP A 532      47.121  71.064  30.585  1.00  0.00           H
ATOM    615  CZ2 TRP A 532      48.670  72.084  27.716  1.00  0.00           C
ATOM    616  HZ2 TRP A 532      48.532  72.033  26.647  1.00  0.00           H
ATOM    617  CH2 TRP A 532      47.654  71.661  28.645  1.00  0.00           C
ATOM    618  HH2 TRP A 532      46.743  71.229  28.259  1.00  0.00           H
ATOM    619  C   TRP A 532      50.503  74.963  32.103  1.00  0.00           C
ATOM    620  O   TRP A 532      50.210  75.848  31.258  1.00  0.00           O
ATOM    621  N   LYS A 533      49.606  74.438  32.960  1.00  0.00           N
ATOM    622  HN  LYS A 533      49.915  73.697  33.552  1.00  0.00           H
ATOM    623  CA  LYS A 533      48.286  74.999  33.281  1.00  0.00           C
ATOM    624  HA  LYS A 533      47.694  75.111  32.385  1.00  0.00           H
ATOM    625  CB  LYS A 533      47.617  74.073  34.249  1.00  0.00           C
ATOM    626  HB1 LYS A 533      48.340  73.658  34.983  1.00  0.00           H
ATOM    627  HB2 LYS A 533      46.797  74.521  34.850  1.00  0.00           H
ATOM    628  CG  LYS A 533      47.208  72.702  33.702  1.00  0.00           C
ATOM    629  HG1 LYS A 533      46.440  72.974  32.947  1.00  0.00           H
ATOM    630  HG2 LYS A 533      48.019  72.186  33.144  1.00  0.00           H
ATOM    631  CD  LYS A 533      46.620  71.843  34.823  1.00  0.00           C
ATOM    632  HD1 LYS A 533      47.466  71.769  35.539  1.00  0.00           H
ATOM    633  HD2 LYS A 533      45.815  72.469  35.265  1.00  0.00           H
ATOM    634  CE  LYS A 533      46.226  70.465  34.373  1.00  0.00           C
ATOM    635  HE1 LYS A 533      45.602  70.491  33.454  1.00  0.00           H
ATOM    636  HE2 LYS A 533      47.100  69.886  34.007  1.00  0.00           H
ATOM    637  NZ  LYS A 533      45.496  69.793  35.432  1.00  0.00           N
ATOM    638  HZ1 LYS A 533      44.546  70.168  35.628  1.00  0.00           H
ATOM    639  HZ2 LYS A 533      45.333  68.807  35.146  1.00  0.00           H
ATOM    640  HZ3 LYS A 533      46.033  69.644  36.310  1.00  0.00           H
ATOM    641  C   LYS A 533      48.203  76.419  33.779  1.00  0.00           C
ATOM    642  O   LYS A 533      47.287  77.117  33.336  1.00  0.00           O
ATOM    643  N   LEU A 534      49.061  77.011  34.642  1.00  0.00           N
ATOM    644  HN  LEU A 534      49.716  76.413  35.098  1.00  0.00           H
ATOM    645  CA  LEU A 534      48.915  78.386  35.109  1.00  0.00           C
ATOM    646  HA  LEU A 534      47.958  78.812  34.847  1.00  0.00           H
ATOM    647  CB  LEU A 534      49.083  78.357  36.723  1.00  0.00           C
ATOM    648  HB1 LEU A 534      50.129  78.043  36.925  1.00  0.00           H
ATOM    649  HB2 LEU A 534      48.853  79.378  37.095  1.00  0.00           H
ATOM    650  CG  LEU A 534      48.122  77.370  37.424  1.00  0.00           C
ATOM    651  HG  LEU A 534      48.379  76.364  37.028  1.00  0.00           H
ATOM    652  CD1 LEU A 534      48.337  77.445  38.917  1.00  0.00           C
ATOM    653 1HD1 LEU A 534      49.347  76.989  38.994  1.00  0.00           H
ATOM    654 2HD1 LEU A 534      48.372  78.474  39.334  1.00  0.00           H
ATOM    655 3HD1 LEU A 534      47.628  76.886  39.564  1.00  0.00           H
ATOM    656  CD2 LEU A 534      46.688  77.709  36.998  1.00  0.00           C
ATOM    657 1HD2 LEU A 534      46.622  77.524  35.904  1.00  0.00           H
ATOM    658 2HD2 LEU A 534      45.970  76.980  37.431  1.00  0.00           H
ATOM    659 3HD2 LEU A 534      46.471  78.747  37.327  1.00  0.00           H
ATOM    660  C   LEU A 534      49.936  79.225  34.417  1.00  0.00           C
ATOM    661  O   LEU A 534      50.424  80.228  34.952  1.00  0.00           O
ATOM    662  N   ARG A 535      50.153  78.996  33.160  1.00  0.00           N
ATOM    663  HN  ARG A 535      49.656  78.258  32.711  1.00  0.00           H
ATOM    664  CA  ARG A 535      51.036  79.706  32.260  1.00  0.00           C
ATOM    665  HA  ARG A 535      52.078  79.597  32.526  1.00  0.00           H
ATOM    666  CB  ARG A 535      50.902  79.033  30.874  1.00  0.00           C
ATOM    667  HB1 ARG A 535      51.634  79.367  30.107  1.00  0.00           H
ATOM    668  HB2 ARG A 535      51.241  78.001  31.107  1.00  0.00           H
ATOM    669  CG  ARG A 535      49.446  78.863  30.400  1.00  0.00           C
ATOM    670  HG1 ARG A 535      48.778  78.565  31.236  1.00  0.00           H
ATOM    671  HG2 ARG A 535      49.188  79.912  30.139  1.00  0.00           H
ATOM    672  CD  ARG A 535      49.180  77.986  29.104  1.00  0.00           C
ATOM    673  HD1 ARG A 535      49.010  76.929  29.399  1.00  0.00           H
ATOM    674  HD2 ARG A 535      48.215  78.319  28.665  1.00  0.00           H
ATOM    675  NE  ARG A 535      50.189  78.377  28.089  1.00  0.00           N
ATOM    676  HE  ARG A 535      50.024  79.152  27.479  1.00  0.00           H
ATOM    677  CZ  ARG A 535      51.378  77.724  27.974  1.00  0.00           C
ATOM    678  NH1 ARG A 535      52.446  78.289  27.439  1.00  0.00           N
ATOM    679 1HH1 ARG A 535      52.459  79.145  26.921  1.00  0.00           H
ATOM    680 2HH1 ARG A 535      53.314  77.806  27.550  1.00  0.00           H
ATOM    681  NH2 ARG A 535      51.608  76.624  28.725  1.00  0.00           N
ATOM    682 1HH2 ARG A 535      50.842  76.201  29.209  1.00  0.00           H
ATOM    683 2HH2 ARG A 535      52.330  76.015  28.395  1.00  0.00           H
ATOM    684  C   ARG A 535      50.836  81.186  32.205  1.00  0.00           C
ATOM    685  O   ARG A 535      51.848  81.859  32.119  1.00  0.00           O
ATOM    686  N   HIS A 536      49.601  81.637  32.192  1.00  0.00           N
ATOM    687  HN  HIS A 536      48.832  81.004  32.169  1.00  0.00           H
ATOM    688  CA  HIS A 536      49.225  83.023  32.243  1.00  0.00           C
ATOM    689  HA  HIS A 536      49.849  83.507  31.506  1.00  0.00           H
ATOM    690  CB  HIS A 536      47.702  83.268  31.945  1.00  0.00           C
ATOM    691  HB1 HIS A 536      47.304  82.842  31.000  1.00  0.00           H
ATOM    692  HB2 HIS A 536      47.069  82.856  32.760  1.00  0.00           H
ATOM    693  ND1 HIS A 536      47.757  85.292  30.437  1.00  0.00           N
ATOM    694  CG  HIS A 536      47.391  84.730  31.646  1.00  0.00           C
ATOM    695  CE1 HIS A 536      47.097  86.441  30.364  1.00  0.00           C
ATOM    696  HE1 HIS A 536      47.331  87.164  29.582  1.00  0.00           H
ATOM    697  NE2 HIS A 536      46.324  86.645  31.457  1.00  0.00           N
ATOM    698  HE2 HIS A 536      45.863  87.483  31.749  1.00  0.00           H
ATOM    699  CD2 HIS A 536      46.593  85.590  32.313  1.00  0.00           C
ATOM    700  HD2 HIS A 536      46.249  85.470  33.333  1.00  0.00           H
ATOM    701  C   HIS A 536      49.524  83.723  33.484  1.00  0.00           C
ATOM    702  O   HIS A 536      49.909  84.891  33.559  1.00  0.00           O
ATOM    703  N   GLU A 537      49.317  82.963  34.620  1.00  0.00           N
ATOM    704  HN  GLU A 537      49.108  81.991  34.544  1.00  0.00           H
ATOM    705  CA  GLU A 537      49.505  83.495  35.983  1.00  0.00           C
ATOM    706  HA  GLU A 537      48.925  84.359  36.274  1.00  0.00           H
ATOM    707  CB  GLU A 537      49.013  82.423  37.066  1.00  0.00           C
ATOM    708  HB1 GLU A 537      49.628  81.498  37.063  1.00  0.00           H
ATOM    709  HB2 GLU A 537      49.188  82.983  38.010  1.00  0.00           H
ATOM    710  CG  GLU A 537      47.504  82.040  36.868  1.00  0.00           C
ATOM    711  HG1 GLU A 537      47.276  81.561  35.892  1.00  0.00           H
ATOM    712  HG2 GLU A 537      47.252  81.272  37.631  1.00  0.00           H
ATOM    713  CD  GLU A 537      46.523  83.128  37.130  1.00  0.00           C
ATOM    714  OE1 GLU A 537      46.509  83.737  38.226  1.00  0.00           O
ATOM    715  OE2 GLU A 537      45.717  83.404  36.202  1.00  0.00           O
ATOM    716  C   GLU A 537      51.011  83.824  36.182  1.00  0.00           C
ATOM    717  O   GLU A 537      51.522  84.833  36.683  1.00  0.00           O
ATOM    718  N   VAL A 538      51.874  82.928  35.582  1.00  0.00           N
ATOM    719  HN  VAL A 538      51.532  82.135  35.083  1.00  0.00           H
ATOM    720  CA  VAL A 538      53.305  83.307  35.509  1.00  0.00           C
ATOM    721  HA  VAL A 538      53.592  83.547  36.522  1.00  0.00           H
ATOM    722  CB  VAL A 538      54.207  82.089  35.054  1.00  0.00           C
ATOM    723  HB  VAL A 538      53.694  81.476  34.283  1.00  0.00           H
ATOM    724  CG1 VAL A 538      55.631  82.503  34.635  1.00  0.00           C
ATOM    725 1HG1 VAL A 538      55.755  83.016  33.658  1.00  0.00           H
ATOM    726 2HG1 VAL A 538      56.070  83.114  35.453  1.00  0.00           H
ATOM    727 3HG1 VAL A 538      56.230  81.576  34.765  1.00  0.00           H
ATOM    728  CG2 VAL A 538      54.347  81.172  36.257  1.00  0.00           C
ATOM    729 1HG2 VAL A 538      54.962  80.290  35.976  1.00  0.00           H
ATOM    730 2HG2 VAL A 538      54.922  81.695  37.052  1.00  0.00           H
ATOM    731 3HG2 VAL A 538      53.371  80.811  36.645  1.00  0.00           H
ATOM    732  C   VAL A 538      53.716  84.539  34.685  1.00  0.00           C
ATOM    733  O   VAL A 538      54.467  85.374  35.163  1.00  0.00           O
ATOM    734  N   GLN A 539      53.167  84.787  33.487  1.00  0.00           N
ATOM    735  HN  GLN A 539      52.620  84.108  33.005  1.00  0.00           H
ATOM    736  CA  GLN A 539      53.407  85.901  32.663  1.00  0.00           C
ATOM    737  HA  GLN A 539      54.442  86.128  32.458  1.00  0.00           H
ATOM    738  CB  GLN A 539      52.519  85.801  31.297  1.00  0.00           C
ATOM    739  HB1 GLN A 539      53.167  85.195  30.628  1.00  0.00           H
ATOM    740  HB2 GLN A 539      51.577  85.218  31.385  1.00  0.00           H
ATOM    741  CG  GLN A 539      52.405  87.168  30.529  1.00  0.00           C
ATOM    742  HG1 GLN A 539      51.619  87.787  31.013  1.00  0.00           H
ATOM    743  HG2 GLN A 539      53.400  87.649  30.641  1.00  0.00           H
ATOM    744  CD  GLN A 539      51.930  86.984  29.066  1.00  0.00           C
ATOM    745  OE1 GLN A 539      50.752  86.745  28.804  1.00  0.00           O
ATOM    746  NE2 GLN A 539      52.796  87.193  28.041  1.00  0.00           N
ATOM    747 1HE2 GLN A 539      53.730  87.428  28.312  1.00  0.00           H
ATOM    748 2HE2 GLN A 539      52.519  87.121  27.083  1.00  0.00           H
ATOM    749  C   GLN A 539      52.974  87.120  33.511  1.00  0.00           C
ATOM    750  O   GLN A 539      53.643  88.116  33.482  1.00  0.00           O
ATOM    751  N   GLU A 540      51.855  87.147  34.196  1.00  0.00           N
ATOM    752  HN  GLU A 540      51.172  86.426  34.280  1.00  0.00           H
ATOM    753  CA  GLU A 540      51.508  88.405  34.846  1.00  0.00           C
ATOM    754  HA  GLU A 540      51.815  89.277  34.288  1.00  0.00           H
ATOM    755  CB  GLU A 540      49.971  88.429  34.989  1.00  0.00           C
ATOM    756  HB1 GLU A 540      49.481  88.343  33.996  1.00  0.00           H
ATOM    757  HB2 GLU A 540      49.717  87.452  35.452  1.00  0.00           H
ATOM    758  CG  GLU A 540      49.307  89.572  35.808  1.00  0.00           C
ATOM    759  HG1 GLU A 540      48.205  89.450  35.731  1.00  0.00           H
ATOM    760  HG2 GLU A 540      49.672  89.595  36.857  1.00  0.00           H
ATOM    761  CD  GLU A 540      49.489  90.919  35.205  1.00  0.00           C
ATOM    762  OE1 GLU A 540      50.208  91.097  34.222  1.00  0.00           O
ATOM    763  OE2 GLU A 540      48.791  91.865  35.734  1.00  0.00           O
ATOM    764  C   GLU A 540      52.157  88.605  36.153  1.00  0.00           C
ATOM    765  O   GLU A 540      52.624  89.662  36.509  1.00  0.00           O
ATOM    766  N   HIS A 541      52.155  87.564  36.975  1.00  0.00           N
ATOM    767  HN  HIS A 541      51.875  86.661  36.656  1.00  0.00           H
ATOM    768  CA  HIS A 541      52.445  87.640  38.429  1.00  0.00           C
ATOM    769  HA  HIS A 541      52.325  88.649  38.795  1.00  0.00           H
ATOM    770  CB  HIS A 541      51.372  86.850  39.175  1.00  0.00           C
ATOM    771  HB1 HIS A 541      51.444  85.796  38.833  1.00  0.00           H
ATOM    772  HB2 HIS A 541      51.432  86.763  40.281  1.00  0.00           H
ATOM    773  ND1 HIS A 541      49.065  86.977  38.044  1.00  0.00           N
ATOM    774  CG  HIS A 541      49.981  87.501  38.996  1.00  0.00           C
ATOM    775  CE1 HIS A 541      47.925  87.684  38.217  1.00  0.00           C
ATOM    776  HE1 HIS A 541      47.032  87.488  37.623  1.00  0.00           H
ATOM    777  NE2 HIS A 541      48.026  88.632  39.144  1.00  0.00           N
ATOM    778  HE2 HIS A 541      47.364  89.341  39.388  1.00  0.00           H
ATOM    779  CD2 HIS A 541      49.322  88.566  39.661  1.00  0.00           C
ATOM    780  HD2 HIS A 541      49.745  89.273  40.365  1.00  0.00           H
ATOM    781  C   HIS A 541      53.800  87.122  38.830  1.00  0.00           C
ATOM    782  O   HIS A 541      54.173  87.319  39.953  1.00  0.00           O
ATOM    783  N   PHE A 542      54.566  86.449  38.022  1.00  0.00           N
ATOM    784  HN  PHE A 542      54.216  86.297  37.101  1.00  0.00           H
ATOM    785  CA  PHE A 542      55.864  85.947  38.325  1.00  0.00           C
ATOM    786  HA  PHE A 542      56.277  86.349  39.238  1.00  0.00           H
ATOM    787  CB  PHE A 542      55.867  84.453  38.682  1.00  0.00           C
ATOM    788  HB1 PHE A 542      55.562  83.908  37.763  1.00  0.00           H
ATOM    789  HB2 PHE A 542      56.913  84.146  38.897  1.00  0.00           H
ATOM    790  CG  PHE A 542      54.920  84.061  39.806  1.00  0.00           C
ATOM    791  CD1 PHE A 542      53.523  83.892  39.634  1.00  0.00           C
ATOM    792  HD1 PHE A 542      53.084  83.941  38.648  1.00  0.00           H
ATOM    793  CE1 PHE A 542      52.762  83.332  40.707  1.00  0.00           C
ATOM    794  HE1 PHE A 542      51.706  83.204  40.522  1.00  0.00           H
ATOM    795  CZ  PHE A 542      53.384  82.976  41.944  1.00  0.00           C
ATOM    796  HZ  PHE A 542      52.864  82.404  42.699  1.00  0.00           H
ATOM    797  CD2 PHE A 542      55.523  83.791  41.077  1.00  0.00           C
ATOM    798  HD2 PHE A 542      56.578  83.948  41.248  1.00  0.00           H
ATOM    799  CE2 PHE A 542      54.742  83.257  42.097  1.00  0.00           C
ATOM    800  HE2 PHE A 542      55.280  82.959  42.985  1.00  0.00           H
ATOM    801  C   PHE A 542      56.835  86.156  37.167  1.00  0.00           C
ATOM    802  O   PHE A 542      57.443  85.263  36.554  1.00  0.00           O
ATOM    803  N   PRO A 543      57.128  87.366  36.778  1.00  0.00           N
ATOM    804  CD  PRO A 543      56.916  88.458  37.595  1.00  0.00           C
ATOM    805  HD1 PRO A 543      57.143  88.295  38.670  1.00  0.00           H
ATOM    806  HD2 PRO A 543      55.855  88.777  37.516  1.00  0.00           H
ATOM    807  CA  PRO A 543      57.697  87.760  35.506  1.00  0.00           C
ATOM    808  HA  PRO A 543      57.178  87.349  34.653  1.00  0.00           H
ATOM    809  CB  PRO A 543      57.644  89.295  35.498  1.00  0.00           C
ATOM    810  HB1 PRO A 543      58.417  89.759  34.849  1.00  0.00           H
ATOM    811  HB2 PRO A 543      56.636  89.582  35.130  1.00  0.00           H
ATOM    812  CG  PRO A 543      57.866  89.549  36.973  1.00  0.00           C
ATOM    813  HG1 PRO A 543      58.900  89.239  37.234  1.00  0.00           H
ATOM    814  HG2 PRO A 543      57.753  90.546  37.450  1.00  0.00           H
ATOM    815  C   PRO A 543      59.171  87.367  35.329  1.00  0.00           C
ATOM    816  O   PRO A 543      59.778  87.575  34.269  1.00  0.00           O
ATOM    817  N   GLU A 544      59.779  86.712  36.332  1.00  0.00           N
ATOM    818  HN  GLU A 544      59.220  86.410  37.101  1.00  0.00           H
ATOM    819  CA  GLU A 544      61.156  86.326  36.354  1.00  0.00           C
ATOM    820  HA  GLU A 544      61.734  86.736  35.539  1.00  0.00           H
ATOM    821  CB  GLU A 544      61.879  86.885  37.591  1.00  0.00           C
ATOM    822  HB1 GLU A 544      61.203  86.795  38.468  1.00  0.00           H
ATOM    823  HB2 GLU A 544      62.857  86.456  37.897  1.00  0.00           H
ATOM    824  CG  GLU A 544      62.147  88.401  37.430  1.00  0.00           C
ATOM    825  HG1 GLU A 544      62.894  88.583  36.628  1.00  0.00           H
ATOM    826  HG2 GLU A 544      61.225  88.977  37.203  1.00  0.00           H
ATOM    827  CD  GLU A 544      62.696  89.083  38.686  1.00  0.00           C
ATOM    828  OE1 GLU A 544      63.129  88.382  39.620  1.00  0.00           O
ATOM    829  OE2 GLU A 544      62.548  90.310  38.874  1.00  0.00           O
ATOM    830  C   GLU A 544      61.298  84.845  36.415  1.00  0.00           C
ATOM    831  O   GLU A 544      62.448  84.384  36.570  1.00  0.00           O
ATOM    832  N   ALA A 545      60.186  84.088  36.297  1.00  0.00           N
ATOM    833  HN  ALA A 545      59.276  84.476  36.173  1.00  0.00           H
ATOM    834  CA  ALA A 545      60.231  82.642  36.457  1.00  0.00           C
ATOM    835  HA  ALA A 545      61.167  82.289  36.864  1.00  0.00           H
ATOM    836  CB  ALA A 545      58.976  82.196  37.185  1.00  0.00           C
ATOM    837  HB1 ALA A 545      58.074  82.452  36.588  1.00  0.00           H
ATOM    838  HB2 ALA A 545      59.018  81.148  37.553  1.00  0.00           H
ATOM    839  HB3 ALA A 545      58.849  82.902  38.033  1.00  0.00           H
ATOM    840  C   ALA A 545      60.204  81.910  35.183  1.00  0.00           C
ATOM    841  O   ALA A 545      59.956  80.718  35.119  1.00  0.00           O
ATOM    842  N   LEU A 546      60.538  82.627  34.140  1.00  0.00           N
ATOM    843  HN  LEU A 546      60.919  83.535  34.293  1.00  0.00           H
ATOM    844  CA  LEU A 546      60.449  82.203  32.772  1.00  0.00           C
ATOM    845  HA  LEU A 546      59.482  81.762  32.585  1.00  0.00           H
ATOM    846  CB  LEU A 546      60.692  83.366  31.822  1.00  0.00           C
ATOM    847  HB1 LEU A 546      61.681  83.850  31.968  1.00  0.00           H
ATOM    848  HB2 LEU A 546      60.726  83.083  30.748  1.00  0.00           H
ATOM    849  CG  LEU A 546      59.919  84.726  32.089  1.00  0.00           C
ATOM    850  HG  LEU A 546      60.148  85.086  33.115  1.00  0.00           H
ATOM    851  CD1 LEU A 546      60.451  85.849  31.109  1.00  0.00           C
ATOM    852 1HD1 LEU A 546      61.545  85.990  30.980  1.00  0.00           H
ATOM    853 2HD1 LEU A 546      60.030  85.708  30.090  1.00  0.00           H
ATOM    854 3HD1 LEU A 546      60.233  86.811  31.621  1.00  0.00           H
ATOM    855  CD2 LEU A 546      58.440  84.508  31.945  1.00  0.00           C
ATOM    856 1HD2 LEU A 546      58.173  84.054  30.967  1.00  0.00           H
ATOM    857 2HD2 LEU A 546      57.994  83.854  32.725  1.00  0.00           H
ATOM    858 3HD2 LEU A 546      57.933  85.497  31.926  1.00  0.00           H
ATOM    859  C   LEU A 546      61.335  81.007  32.469  1.00  0.00           C
ATOM    860  O   LEU A 546      60.887  80.129  31.696  1.00  0.00           O
ATOM    861  N   ALA A 547      62.591  80.905  33.064  1.00  0.00           N
ATOM    862  HN  ALA A 547      62.865  81.649  33.669  1.00  0.00           H
ATOM    863  CA  ALA A 547      63.501  79.751  32.881  1.00  0.00           C
ATOM    864  HA  ALA A 547      63.823  79.634  31.857  1.00  0.00           H
ATOM    865  CB  ALA A 547      64.645  80.021  33.788  1.00  0.00           C
ATOM    866  HB1 ALA A 547      64.341  80.268  34.828  1.00  0.00           H
ATOM    867  HB2 ALA A 547      65.472  79.280  33.760  1.00  0.00           H
ATOM    868  HB3 ALA A 547      65.144  80.953  33.449  1.00  0.00           H
ATOM    869  C   ALA A 547      62.814  78.431  33.303  1.00  0.00           C
ATOM    870  O   ALA A 547      62.869  77.419  32.668  1.00  0.00           O
ATOM    871  N   ARG A 548      61.990  78.451  34.372  1.00  0.00           N
ATOM    872  HN  ARG A 548      61.678  79.317  34.754  1.00  0.00           H
ATOM    873  CA  ARG A 548      61.235  77.284  34.918  1.00  0.00           C
ATOM    874  HA  ARG A 548      61.860  76.406  34.981  1.00  0.00           H
ATOM    875  CB  ARG A 548      60.800  77.534  36.317  1.00  0.00           C
ATOM    876  HB1 ARG A 548      59.977  78.275  36.231  1.00  0.00           H
ATOM    877  HB2 ARG A 548      60.388  76.631  36.816  1.00  0.00           H
ATOM    878  CG  ARG A 548      61.967  77.844  37.229  1.00  0.00           C
ATOM    879  HG1 ARG A 548      62.449  76.857  37.393  1.00  0.00           H
ATOM    880  HG2 ARG A 548      62.738  78.413  36.666  1.00  0.00           H
ATOM    881  CD  ARG A 548      61.772  78.639  38.537  1.00  0.00           C
ATOM    882  HD1 ARG A 548      62.660  78.942  39.133  1.00  0.00           H
ATOM    883  HD2 ARG A 548      61.120  79.471  38.195  1.00  0.00           H
ATOM    884  NE  ARG A 548      60.898  77.791  39.440  1.00  0.00           N
ATOM    885  HE  ARG A 548      60.336  78.338  40.060  1.00  0.00           H
ATOM    886  CZ  ARG A 548      61.341  76.699  40.072  1.00  0.00           C
ATOM    887  NH1 ARG A 548      60.538  76.276  41.048  1.00  0.00           N
ATOM    888 1HH1 ARG A 548      59.708  76.720  41.386  1.00  0.00           H
ATOM    889 2HH1 ARG A 548      61.048  75.726  41.709  1.00  0.00           H
ATOM    890  NH2 ARG A 548      62.413  76.068  39.766  1.00  0.00           N
ATOM    891 1HH2 ARG A 548      63.126  76.642  39.365  1.00  0.00           H
ATOM    892 2HH2 ARG A 548      62.564  75.295  40.383  1.00  0.00           H
ATOM    893  C   ARG A 548      60.181  76.946  33.907  1.00  0.00           C
ATOM    894  O   ARG A 548      59.953  75.804  33.572  1.00  0.00           O
ATOM    895  N   LEU A 549      59.488  77.960  33.334  1.00  0.00           N
ATOM    896  HN  LEU A 549      59.753  78.921  33.331  1.00  0.00           H
ATOM    897  CA  LEU A 549      58.316  77.693  32.470  1.00  0.00           C
ATOM    898  HA  LEU A 549      57.579  77.028  32.893  1.00  0.00           H
ATOM    899  CB  LEU A 549      57.533  78.925  32.102  1.00  0.00           C
ATOM    900  HB1 LEU A 549      57.022  79.195  33.051  1.00  0.00           H
ATOM    901  HB2 LEU A 549      58.295  79.681  31.816  1.00  0.00           H
ATOM    902  CG  LEU A 549      56.429  78.769  31.079  1.00  0.00           C
ATOM    903  HG  LEU A 549      56.939  78.504  30.128  1.00  0.00           H
ATOM    904  CD1 LEU A 549      55.487  77.625  31.285  1.00  0.00           C
ATOM    905 1HD1 LEU A 549      56.032  76.661  31.197  1.00  0.00           H
ATOM    906 2HD1 LEU A 549      55.057  77.703  32.307  1.00  0.00           H
ATOM    907 3HD1 LEU A 549      54.561  77.710  30.678  1.00  0.00           H
ATOM    908  CD2 LEU A 549      55.528  79.986  30.996  1.00  0.00           C
ATOM    909 1HD2 LEU A 549      54.956  79.878  30.049  1.00  0.00           H
ATOM    910 2HD2 LEU A 549      54.932  80.124  31.923  1.00  0.00           H
ATOM    911 3HD2 LEU A 549      56.274  80.809  30.983  1.00  0.00           H
ATOM    912  C   LEU A 549      58.809  77.015  31.170  1.00  0.00           C
ATOM    913  O   LEU A 549      58.245  75.997  30.687  1.00  0.00           O
ATOM    914  N   LEU A 550      59.951  77.525  30.677  1.00  0.00           N
ATOM    915  HN  LEU A 550      60.404  78.381  30.915  1.00  0.00           H
ATOM    916  CA  LEU A 550      60.576  76.857  29.572  1.00  0.00           C
ATOM    917  HA  LEU A 550      59.880  76.746  28.753  1.00  0.00           H
ATOM    918  CB  LEU A 550      61.849  77.529  28.962  1.00  0.00           C
ATOM    919  HB1 LEU A 550      62.631  77.608  29.747  1.00  0.00           H
ATOM    920  HB2 LEU A 550      62.278  76.962  28.109  1.00  0.00           H
ATOM    921  CG  LEU A 550      61.537  78.939  28.439  1.00  0.00           C
ATOM    922  HG  LEU A 550      61.018  79.516  29.233  1.00  0.00           H
ATOM    923  CD1 LEU A 550      62.885  79.741  28.359  1.00  0.00           C
ATOM    924 1HD1 LEU A 550      62.650  80.692  27.834  1.00  0.00           H
ATOM    925 2HD1 LEU A 550      63.356  79.817  29.363  1.00  0.00           H
ATOM    926 3HD1 LEU A 550      63.649  79.185  27.775  1.00  0.00           H
ATOM    927  CD2 LEU A 550      60.645  79.152  27.231  1.00  0.00           C
ATOM    928 1HD2 LEU A 550      60.561  80.192  26.850  1.00  0.00           H
ATOM    929 2HD2 LEU A 550      61.043  78.499  26.426  1.00  0.00           H
ATOM    930 3HD2 LEU A 550      59.615  78.768  27.395  1.00  0.00           H
ATOM    931  C   LEU A 550      60.934  75.409  29.747  1.00  0.00           C
ATOM    932  O   LEU A 550      60.625  74.561  28.890  1.00  0.00           O
ATOM    933  N   LEU A 551      61.477  75.076  30.967  1.00  0.00           N
ATOM    934  HN  LEU A 551      61.671  75.836  31.582  1.00  0.00           H
ATOM    935  CA  LEU A 551      61.864  73.735  31.283  1.00  0.00           C
ATOM    936  HA  LEU A 551      62.484  73.375  30.475  1.00  0.00           H
ATOM    937  CB  LEU A 551      62.661  73.638  32.562  1.00  0.00           C
ATOM    938  HB1 LEU A 551      62.131  74.120  33.411  1.00  0.00           H
ATOM    939  HB2 LEU A 551      62.776  72.584  32.894  1.00  0.00           H
ATOM    940  CG  LEU A 551      64.144  74.145  32.610  1.00  0.00           C
ATOM    941  HG  LEU A 551      64.023  75.226  32.382  1.00  0.00           H
ATOM    942  CD1 LEU A 551      64.768  73.897  34.024  1.00  0.00           C
ATOM    943 1HD1 LEU A 551      64.883  72.813  34.240  1.00  0.00           H
ATOM    944 2HD1 LEU A 551      65.749  74.414  34.090  1.00  0.00           H
ATOM    945 3HD1 LEU A 551      64.123  74.300  34.833  1.00  0.00           H
ATOM    946  CD2 LEU A 551      65.046  73.672  31.524  1.00  0.00           C
ATOM    947 1HD2 LEU A 551      65.973  74.281  31.469  1.00  0.00           H
ATOM    948 2HD2 LEU A 551      65.267  72.585  31.589  1.00  0.00           H
ATOM    949 3HD2 LEU A 551      64.511  73.944  30.589  1.00  0.00           H
ATOM    950  C   LEU A 551      60.637  72.750  31.341  1.00  0.00           C
ATOM    951  O   LEU A 551      60.668  71.578  30.903  1.00  0.00           O
ATOM    952  N   VAL A 552      59.472  73.204  31.915  1.00  0.00           N
ATOM    953  HN  VAL A 552      59.568  74.107  32.327  1.00  0.00           H
ATOM    954  CA  VAL A 552      58.241  72.399  31.910  1.00  0.00           C
ATOM    955  HA  VAL A 552      58.491  71.381  32.170  1.00  0.00           H
ATOM    956  CB  VAL A 552      57.298  72.857  33.066  1.00  0.00           C
ATOM    957  HB  VAL A 552      56.625  72.018  33.343  1.00  0.00           H
ATOM    958  CG1 VAL A 552      57.962  73.354  34.306  1.00  0.00           C
ATOM    959 1HG1 VAL A 552      57.385  73.400  35.254  1.00  0.00           H
ATOM    960 2HG1 VAL A 552      58.874  72.762  34.539  1.00  0.00           H
ATOM    961 3HG1 VAL A 552      58.064  74.450  34.154  1.00  0.00           H
ATOM    962  CG2 VAL A 552      56.341  73.960  32.569  1.00  0.00           C
ATOM    963 1HG2 VAL A 552      56.972  74.840  32.317  1.00  0.00           H
ATOM    964 2HG2 VAL A 552      55.690  73.734  31.698  1.00  0.00           H
ATOM    965 3HG2 VAL A 552      55.708  74.384  33.378  1.00  0.00           H
ATOM    966  C   VAL A 552      57.538  72.349  30.589  1.00  0.00           C
ATOM    967  O   VAL A 552      56.638  71.560  30.352  1.00  0.00           O
ATOM    968  N   THR A 553      57.818  73.281  29.652  1.00  0.00           N
ATOM    969  HN  THR A 553      58.501  73.961  29.906  1.00  0.00           H
ATOM    970  CA  THR A 553      57.391  73.270  28.175  1.00  0.00           C
ATOM    971  HA  THR A 553      56.311  73.283  28.138  1.00  0.00           H
ATOM    972  CB  THR A 553      57.791  74.485  27.295  1.00  0.00           C
ATOM    973  HB  THR A 553      58.898  74.510  27.214  1.00  0.00           H
ATOM    974  OG1 THR A 553      57.445  75.698  27.955  1.00  0.00           O
ATOM    975  HG1 THR A 553      57.939  75.674  28.778  1.00  0.00           H
ATOM    976  CG2 THR A 553      57.229  74.440  25.857  1.00  0.00           C
ATOM    977 1HG2 THR A 553      57.668  73.569  25.326  1.00  0.00           H
ATOM    978 2HG2 THR A 553      56.122  74.352  25.903  1.00  0.00           H
ATOM    979 3HG2 THR A 553      57.528  75.359  25.308  1.00  0.00           H
ATOM    980  C   THR A 553      57.638  71.979  27.479  1.00  0.00           C
ATOM    981  O   THR A 553      58.781  71.556  27.222  1.00  0.00           O
ATOM    982  N   LYS A 554      56.517  71.306  27.103  1.00  0.00           N
ATOM    983  HN  LYS A 554      55.602  71.628  27.332  1.00  0.00           H
ATOM    984  CA  LYS A 554      56.629  70.120  26.314  1.00  0.00           C
ATOM    985  HA  LYS A 554      57.368  69.402  26.637  1.00  0.00           H
ATOM    986  CB  LYS A 554      55.280  69.395  26.267  1.00  0.00           C
ATOM    987  HB1 LYS A 554      54.860  69.278  27.289  1.00  0.00           H
ATOM    988  HB2 LYS A 554      54.511  69.990  25.730  1.00  0.00           H
ATOM    989  CG  LYS A 554      55.227  67.922  25.701  1.00  0.00           C
ATOM    990  HG1 LYS A 554      55.625  67.920  24.664  1.00  0.00           H
ATOM    991  HG2 LYS A 554      55.815  67.282  26.393  1.00  0.00           H
ATOM    992  CD  LYS A 554      53.790  67.395  25.674  1.00  0.00           C
ATOM    993  HD1 LYS A 554      53.348  67.383  26.693  1.00  0.00           H
ATOM    994  HD2 LYS A 554      53.193  68.127  25.089  1.00  0.00           H
ATOM    995  CE  LYS A 554      53.730  65.988  25.111  1.00  0.00           C
ATOM    996  HE1 LYS A 554      53.924  66.153  24.029  1.00  0.00           H
ATOM    997  HE2 LYS A 554      54.499  65.302  25.526  1.00  0.00           H
ATOM    998  NZ  LYS A 554      52.362  65.372  25.451  1.00  0.00           N
ATOM    999  HZ1 LYS A 554      51.614  65.431  24.730  1.00  0.00           H
ATOM   1000  HZ2 LYS A 554      52.487  64.346  25.563  1.00  0.00           H
ATOM   1001  HZ3 LYS A 554      51.986  65.678  26.371  1.00  0.00           H
ATOM   1002  C   LYS A 554      57.094  70.453  24.914  1.00  0.00           C
ATOM   1003  O   LYS A 554      56.334  70.764  23.993  1.00  0.00           O
ATOM   1004  N   TRP A 555      58.375  70.317  24.546  1.00  0.00           N
ATOM   1005  HN  TRP A 555      59.119  70.069  25.162  1.00  0.00           H
ATOM   1006  CA  TRP A 555      58.832  70.720  23.286  1.00  0.00           C
ATOM   1007  HA  TRP A 555      58.344  71.638  22.992  1.00  0.00           H
ATOM   1008  CB  TRP A 555      60.386  70.943  23.169  1.00  0.00           C
ATOM   1009  HB1 TRP A 555      60.670  71.072  22.103  1.00  0.00           H
ATOM   1010  HB2 TRP A 555      60.647  71.959  23.535  1.00  0.00           H
ATOM   1011  CG  TRP A 555      61.187  69.887  23.881  1.00  0.00           C
ATOM   1012  CD1 TRP A 555      61.316  69.797  25.247  1.00  0.00           C
ATOM   1013  HD1 TRP A 555      60.788  70.483  25.893  1.00  0.00           H
ATOM   1014  NE1 TRP A 555      62.061  68.714  25.548  1.00  0.00           N
ATOM   1015  HE1 TRP A 555      62.176  68.389  26.461  1.00  0.00           H
ATOM   1016  CE2 TRP A 555      62.484  68.058  24.403  1.00  0.00           C
ATOM   1017  CD2 TRP A 555      61.977  68.814  23.312  1.00  0.00           C
ATOM   1018  CE3 TRP A 555      62.407  68.517  22.059  1.00  0.00           C
ATOM   1019  HE3 TRP A 555      62.114  69.103  21.201  1.00  0.00           H
ATOM   1020  CZ3 TRP A 555      63.255  67.425  21.814  1.00  0.00           C
ATOM   1021  HZ3 TRP A 555      63.605  67.236  20.810  1.00  0.00           H
ATOM   1022  CZ2 TRP A 555      63.293  67.000  24.217  1.00  0.00           C
ATOM   1023  HZ2 TRP A 555      63.715  66.365  24.982  1.00  0.00           H
ATOM   1024  CH2 TRP A 555      63.693  66.697  22.900  1.00  0.00           C
ATOM   1025  HH2 TRP A 555      64.391  65.878  22.804  1.00  0.00           H
ATOM   1026  C   TRP A 555      58.510  69.694  22.137  1.00  0.00           C
ATOM   1027  O   TRP A 555      58.681  69.973  20.953  1.00  0.00           O
ATOM   1028  N   ASN A 556      58.015  68.560  22.388  1.00  0.00           N
ATOM   1029  HN  ASN A 556      57.859  68.344  23.349  1.00  0.00           H
ATOM   1030  CA  ASN A 556      57.528  67.487  21.421  1.00  0.00           C
ATOM   1031  HA  ASN A 556      57.831  67.768  20.423  1.00  0.00           H
ATOM   1032  CB  ASN A 556      57.902  65.969  21.719  1.00  0.00           C
ATOM   1033  HB1 ASN A 556      57.403  65.516  22.601  1.00  0.00           H
ATOM   1034  HB2 ASN A 556      57.502  65.422  20.838  1.00  0.00           H
ATOM   1035  CG  ASN A 556      59.401  65.740  21.688  1.00  0.00           C
ATOM   1036  OD1 ASN A 556      60.030  65.392  20.701  1.00  0.00           O
ATOM   1037  ND2 ASN A 556      59.973  65.764  22.942  1.00  0.00           N
ATOM   1038 1HD2 ASN A 556      59.496  66.225  23.689  1.00  0.00           H
ATOM   1039 2HD2 ASN A 556      60.966  65.651  22.984  1.00  0.00           H
ATOM   1040  C   ASN A 556      55.998  67.666  21.119  1.00  0.00           C
ATOM   1041  O   ASN A 556      55.396  66.693  20.793  1.00  0.00           O
ATOM   1042  N   LYS A 557      55.416  68.842  21.273  1.00  0.00           N
ATOM   1043  HN  LYS A 557      55.861  69.603  21.740  1.00  0.00           H
ATOM   1044  CA  LYS A 557      54.121  69.113  20.693  1.00  0.00           C
ATOM   1045  HA  LYS A 557      53.912  68.639  19.746  1.00  0.00           H
ATOM   1046  CB  LYS A 557      53.004  68.732  21.717  1.00  0.00           C
ATOM   1047  HB1 LYS A 557      53.037  67.622  21.693  1.00  0.00           H
ATOM   1048  HB2 LYS A 557      53.508  69.197  22.591  1.00  0.00           H
ATOM   1049  CG  LYS A 557      51.633  69.231  21.359  1.00  0.00           C
ATOM   1050  HG1 LYS A 557      51.505  70.323  21.201  1.00  0.00           H
ATOM   1051  HG2 LYS A 557      51.347  68.676  20.440  1.00  0.00           H
ATOM   1052  CD  LYS A 557      50.731  68.975  22.509  1.00  0.00           C
ATOM   1053  HD1 LYS A 557      50.922  67.901  22.719  1.00  0.00           H
ATOM   1054  HD2 LYS A 557      51.048  69.533  23.416  1.00  0.00           H
ATOM   1055  CE  LYS A 557      49.208  69.189  22.357  1.00  0.00           C
ATOM   1056  HE1 LYS A 557      49.006  70.226  22.014  1.00  0.00           H
ATOM   1057  HE2 LYS A 557      48.877  68.421  21.626  1.00  0.00           H
ATOM   1058  NZ  LYS A 557      48.452  68.954  23.592  1.00  0.00           N
ATOM   1059  HZ1 LYS A 557      47.433  69.155  23.532  1.00  0.00           H
ATOM   1060  HZ2 LYS A 557      48.541  67.995  23.983  1.00  0.00           H
ATOM   1061  HZ3 LYS A 557      48.800  69.586  24.341  1.00  0.00           H
ATOM   1062  C   LYS A 557      54.070  70.567  20.245  1.00  0.00           C
ATOM   1063  O   LYS A 557      54.558  71.480  20.894  1.00  0.00           O
ATOM   1064  N   HIS A 558      53.672  70.801  18.981  1.00  0.00           N
ATOM   1065  HN  HIS A 558      53.427  69.990  18.456  1.00  0.00           H
ATOM   1066  CA  HIS A 558      53.811  72.135  18.419  1.00  0.00           C
ATOM   1067  HA  HIS A 558      54.810  72.503  18.602  1.00  0.00           H
ATOM   1068  CB  HIS A 558      53.629  72.078  16.864  1.00  0.00           C
ATOM   1069  HB1 HIS A 558      52.659  71.542  16.786  1.00  0.00           H
ATOM   1070  HB2 HIS A 558      53.533  72.990  16.237  1.00  0.00           H
ATOM   1071  ND1 HIS A 558      55.961  71.781  16.000  1.00  0.00           N
ATOM   1072  CG  HIS A 558      54.630  71.350  16.075  1.00  0.00           C
ATOM   1073  CE1 HIS A 558      56.566  70.993  15.059  1.00  0.00           C
ATOM   1074  HE1 HIS A 558      57.482  71.129  14.485  1.00  0.00           H
ATOM   1075  NE2 HIS A 558      55.659  70.017  14.643  1.00  0.00           N
ATOM   1076  HE2 HIS A 558      55.907  69.204  14.116  1.00  0.00           H
ATOM   1077  CD2 HIS A 558      54.454  70.268  15.270  1.00  0.00           C
ATOM   1078  HD2 HIS A 558      53.547  69.676  15.271  1.00  0.00           H
ATOM   1079  C   HIS A 558      52.902  73.193  18.960  1.00  0.00           C
ATOM   1080  O   HIS A 558      53.193  74.412  19.120  1.00  0.00           O
ATOM   1081  N   GLU A 559      51.616  72.843  19.352  1.00  0.00           N
ATOM   1082  HN  GLU A 559      51.251  71.939  19.142  1.00  0.00           H
ATOM   1083  CA  GLU A 559      50.677  73.663  20.068  1.00  0.00           C
ATOM   1084  HA  GLU A 559      50.554  74.562  19.482  1.00  0.00           H
ATOM   1085  CB  GLU A 559      49.392  72.838  20.294  1.00  0.00           C
ATOM   1086  HB1 GLU A 559      49.028  72.359  19.360  1.00  0.00           H
ATOM   1087  HB2 GLU A 559      49.726  71.993  20.932  1.00  0.00           H
ATOM   1088  CG  GLU A 559      48.311  73.692  21.002  1.00  0.00           C
ATOM   1089  HG1 GLU A 559      47.482  73.006  21.279  1.00  0.00           H
ATOM   1090  HG2 GLU A 559      48.752  74.072  21.948  1.00  0.00           H
ATOM   1091  CD  GLU A 559      47.886  74.881  20.179  1.00  0.00           C
ATOM   1092  OE1 GLU A 559      47.567  74.668  18.983  1.00  0.00           O
ATOM   1093  OE2 GLU A 559      47.730  75.990  20.669  1.00  0.00           O
ATOM   1094  C   GLU A 559      51.231  74.276  21.300  1.00  0.00           C
ATOM   1095  O   GLU A 559      51.192  75.517  21.481  1.00  0.00           O
ATOM   1096  N   ASP A 560      51.907  73.451  22.166  1.00  0.00           N
ATOM   1097  HN  ASP A 560      52.076  72.503  21.908  1.00  0.00           H
ATOM   1098  CA  ASP A 560      52.651  73.816  23.351  1.00  0.00           C
ATOM   1099  HA  ASP A 560      52.097  74.597  23.851  1.00  0.00           H
ATOM   1100  CB  ASP A 560      52.994  72.579  24.294  1.00  0.00           C
ATOM   1101  HB1 ASP A 560      53.755  71.961  23.771  1.00  0.00           H
ATOM   1102  HB2 ASP A 560      53.463  72.978  25.219  1.00  0.00           H
ATOM   1103  CG  ASP A 560      51.742  71.853  24.707  1.00  0.00           C
ATOM   1104  OD1 ASP A 560      50.655  72.444  24.498  1.00  0.00           O
ATOM   1105  OD2 ASP A 560      51.829  70.754  25.287  1.00  0.00           O
ATOM   1106  C   ASP A 560      53.906  74.585  23.095  1.00  0.00           C
ATOM   1107  O   ASP A 560      54.116  75.594  23.717  1.00  0.00           O
ATOM   1108  N   VAL A 561      54.720  74.210  22.028  1.00  0.00           N
ATOM   1109  HN  VAL A 561      54.772  73.309  21.604  1.00  0.00           H
ATOM   1110  CA  VAL A 561      55.784  75.146  21.558  1.00  0.00           C
ATOM   1111  HA  VAL A 561      56.389  75.460  22.396  1.00  0.00           H
ATOM   1112  CB  VAL A 561      56.600  74.413  20.602  1.00  0.00           C
ATOM   1113  HB  VAL A 561      55.903  73.892  19.911  1.00  0.00           H
ATOM   1114  CG1 VAL A 561      57.519  75.352  19.675  1.00  0.00           C
ATOM   1115 1HG1 VAL A 561      58.223  75.947  20.296  1.00  0.00           H
ATOM   1116 2HG1 VAL A 561      58.036  74.624  19.014  1.00  0.00           H
ATOM   1117 3HG1 VAL A 561      56.938  76.013  18.998  1.00  0.00           H
ATOM   1118  CG2 VAL A 561      57.511  73.266  21.219  1.00  0.00           C
ATOM   1119 1HG2 VAL A 561      58.280  73.816  21.802  1.00  0.00           H
ATOM   1120 2HG2 VAL A 561      56.940  72.561  21.861  1.00  0.00           H
ATOM   1121 3HG2 VAL A 561      57.973  72.751  20.350  1.00  0.00           H
ATOM   1122  C   VAL A 561      55.283  76.589  21.140  1.00  0.00           C
ATOM   1123  O   VAL A 561      55.703  77.559  21.684  1.00  0.00           O
ATOM   1124  N   ALA A 562      54.232  76.602  20.282  1.00  0.00           N
ATOM   1125  HN  ALA A 562      53.791  75.744  20.030  1.00  0.00           H
ATOM   1126  CA  ALA A 562      53.592  77.769  19.741  1.00  0.00           C
ATOM   1127  HA  ALA A 562      54.249  78.460  19.232  1.00  0.00           H
ATOM   1128  CB  ALA A 562      52.562  77.401  18.639  1.00  0.00           C
ATOM   1129  HB1 ALA A 562      52.241  78.244  17.990  1.00  0.00           H
ATOM   1130  HB2 ALA A 562      52.927  76.592  17.971  1.00  0.00           H
ATOM   1131  HB3 ALA A 562      51.625  77.090  19.149  1.00  0.00           H
ATOM   1132  C   ALA A 562      52.960  78.647  20.774  1.00  0.00           C
ATOM   1133  O   ALA A 562      53.164  79.860  20.837  1.00  0.00           O
ATOM   1134  N   GLN A 563      52.198  78.008  21.778  1.00  0.00           N
ATOM   1135  HN  GLN A 563      51.931  77.062  21.614  1.00  0.00           H
ATOM   1136  CA  GLN A 563      51.751  78.725  22.986  1.00  0.00           C
ATOM   1137  HA  GLN A 563      51.176  79.572  22.642  1.00  0.00           H
ATOM   1138  CB  GLN A 563      50.739  77.819  23.781  1.00  0.00           C
ATOM   1139  HB1 GLN A 563      51.180  76.810  23.930  1.00  0.00           H
ATOM   1140  HB2 GLN A 563      50.634  78.280  24.786  1.00  0.00           H
ATOM   1141  CG  GLN A 563      49.363  77.810  23.220  1.00  0.00           C
ATOM   1142  HG1 GLN A 563      48.880  78.776  22.959  1.00  0.00           H
ATOM   1143  HG2 GLN A 563      49.446  77.297  22.238  1.00  0.00           H
ATOM   1144  CD  GLN A 563      48.413  76.943  23.993  1.00  0.00           C
ATOM   1145  OE1 GLN A 563      48.393  76.990  25.252  1.00  0.00           O
ATOM   1146  NE2 GLN A 563      47.614  76.133  23.385  1.00  0.00           N
ATOM   1147 1HE2 GLN A 563      47.592  76.222  22.389  1.00  0.00           H
ATOM   1148 2HE2 GLN A 563      46.915  75.559  23.812  1.00  0.00           H
ATOM   1149  C   GLN A 563      52.795  79.315  23.953  1.00  0.00           C
ATOM   1150  O   GLN A 563      52.791  80.485  24.387  1.00  0.00           O
ATOM   1151  N   MET A 564      53.823  78.525  24.256  1.00  0.00           N
ATOM   1152  HN  MET A 564      53.773  77.557  24.022  1.00  0.00           H
ATOM   1153  CA  MET A 564      55.052  79.089  24.768  1.00  0.00           C
ATOM   1154  HA  MET A 564      54.952  79.393  25.799  1.00  0.00           H
ATOM   1155  CB  MET A 564      56.062  77.914  24.957  1.00  0.00           C
ATOM   1156  HB1 MET A 564      55.614  77.110  25.580  1.00  0.00           H
ATOM   1157  HB2 MET A 564      56.176  77.429  23.964  1.00  0.00           H
ATOM   1158  CG  MET A 564      57.485  78.319  25.495  1.00  0.00           C
ATOM   1159  HG1 MET A 564      57.358  79.148  26.225  1.00  0.00           H
ATOM   1160  HG2 MET A 564      57.859  77.397  25.990  1.00  0.00           H
ATOM   1161  SD  MET A 564      58.578  78.841  24.146  1.00  0.00           S
ATOM   1162  CE  MET A 564      59.236  77.213  23.953  1.00  0.00           C
ATOM   1163  HE1 MET A 564      58.490  76.478  23.581  1.00  0.00           H
ATOM   1164  HE2 MET A 564      60.101  77.351  23.270  1.00  0.00           H
ATOM   1165  HE3 MET A 564      59.599  76.821  24.927  1.00  0.00           H
ATOM   1166  C   MET A 564      55.652  80.305  24.056  1.00  0.00           C
ATOM   1167  O   MET A 564      56.057  81.256  24.679  1.00  0.00           O
ATOM   1168  N   LEU A 565      55.759  80.255  22.688  1.00  0.00           N
ATOM   1169  HN  LEU A 565      55.720  79.328  22.324  1.00  0.00           H
ATOM   1170  CA  LEU A 565      56.281  81.242  21.792  1.00  0.00           C
ATOM   1171  HA  LEU A 565      57.274  81.525  22.109  1.00  0.00           H
ATOM   1172  CB  LEU A 565      56.419  80.596  20.323  1.00  0.00           C
ATOM   1173  HB1 LEU A 565      55.473  80.036  20.166  1.00  0.00           H
ATOM   1174  HB2 LEU A 565      56.507  81.356  19.518  1.00  0.00           H
ATOM   1175  CG  LEU A 565      57.639  79.637  20.119  1.00  0.00           C
ATOM   1176  HG  LEU A 565      57.522  78.926  20.965  1.00  0.00           H
ATOM   1177  CD1 LEU A 565      57.433  79.074  18.717  1.00  0.00           C
ATOM   1178 1HD1 LEU A 565      58.267  78.472  18.297  1.00  0.00           H
ATOM   1179 2HD1 LEU A 565      56.607  78.351  18.886  1.00  0.00           H
ATOM   1180 3HD1 LEU A 565      57.154  79.836  17.959  1.00  0.00           H
ATOM   1181  CD2 LEU A 565      59.006  80.350  20.285  1.00  0.00           C
ATOM   1182 1HD2 LEU A 565      59.217  80.710  21.315  1.00  0.00           H
ATOM   1183 2HD2 LEU A 565      59.813  79.592  20.190  1.00  0.00           H
ATOM   1184 3HD2 LEU A 565      59.220  81.055  19.454  1.00  0.00           H
ATOM   1185  C   LEU A 565      55.457  82.484  21.698  1.00  0.00           C
ATOM   1186  O   LEU A 565      56.029  83.568  21.556  1.00  0.00           O
ATOM   1187  N   TYR A 566      54.167  82.237  21.755  1.00  0.00           N
ATOM   1188  HN  TYR A 566      53.841  81.295  21.727  1.00  0.00           H
ATOM   1189  CA  TYR A 566      53.191  83.294  21.896  1.00  0.00           C
ATOM   1190  HA  TYR A 566      53.297  84.025  21.107  1.00  0.00           H
ATOM   1191  CB  TYR A 566      51.760  82.670  21.622  1.00  0.00           C
ATOM   1192  HB1 TYR A 566      51.661  82.262  20.593  1.00  0.00           H
ATOM   1193  HB2 TYR A 566      51.452  81.833  22.284  1.00  0.00           H
ATOM   1194  CG  TYR A 566      50.696  83.770  21.623  1.00  0.00           C
ATOM   1195  CD1 TYR A 566      50.459  84.594  20.514  1.00  0.00           C
ATOM   1196  HD1 TYR A 566      50.809  84.385  19.514  1.00  0.00           H
ATOM   1197  CE1 TYR A 566      49.570  85.673  20.676  1.00  0.00           C
ATOM   1198  HE1 TYR A 566      49.357  86.355  19.866  1.00  0.00           H
ATOM   1199  CZ  TYR A 566      48.939  85.912  21.959  1.00  0.00           C
ATOM   1200  OH  TYR A 566      48.235  87.049  22.110  1.00  0.00           O
ATOM   1201  HH  TYR A 566      48.230  87.475  21.250  1.00  0.00           H
ATOM   1202  CD2 TYR A 566      50.037  83.994  22.825  1.00  0.00           C
ATOM   1203  HD2 TYR A 566      50.215  83.328  23.657  1.00  0.00           H
ATOM   1204  CE2 TYR A 566      49.207  85.069  22.996  1.00  0.00           C
ATOM   1205  HE2 TYR A 566      48.788  85.192  23.984  1.00  0.00           H
ATOM   1206  C   TYR A 566      53.304  84.076  23.236  1.00  0.00           C
ATOM   1207  O   TYR A 566      53.152  85.274  23.207  1.00  0.00           O
ATOM   1208  N   LEU A 567      53.508  83.500  24.336  1.00  0.00           N
ATOM   1209  HN  LEU A 567      53.528  82.505  24.275  1.00  0.00           H
ATOM   1210  CA  LEU A 567      53.944  84.087  25.642  1.00  0.00           C
ATOM   1211  HA  LEU A 567      53.245  84.869  25.901  1.00  0.00           H
ATOM   1212  CB  LEU A 567      53.797  83.101  26.926  1.00  0.00           C
ATOM   1213  HB1 LEU A 567      54.608  82.351  27.041  1.00  0.00           H
ATOM   1214  HB2 LEU A 567      53.895  83.786  27.796  1.00  0.00           H
ATOM   1215  CG  LEU A 567      52.435  82.433  27.095  1.00  0.00           C
ATOM   1216  HG  LEU A 567      52.392  81.652  26.305  1.00  0.00           H
ATOM   1217  CD1 LEU A 567      52.499  81.588  28.452  1.00  0.00           C
ATOM   1218 1HD1 LEU A 567      52.650  82.283  29.305  1.00  0.00           H
ATOM   1219 2HD1 LEU A 567      51.533  81.063  28.611  1.00  0.00           H
ATOM   1220 3HD1 LEU A 567      53.290  80.809  28.406  1.00  0.00           H
ATOM   1221  CD2 LEU A 567      51.235  83.287  27.086  1.00  0.00           C
ATOM   1222 1HD2 LEU A 567      51.294  84.218  27.690  1.00  0.00           H
ATOM   1223 2HD2 LEU A 567      51.081  83.683  26.060  1.00  0.00           H
ATOM   1224 3HD2 LEU A 567      50.313  82.701  27.288  1.00  0.00           H
ATOM   1225  C   LEU A 567      55.229  84.735  25.618  1.00  0.00           C
ATOM   1226  O   LEU A 567      55.367  85.891  26.109  1.00  0.00           O
ATOM   1227  N   LEU A 568      56.202  84.085  24.911  1.00  0.00           N
ATOM   1228  HN  LEU A 568      56.047  83.140  24.631  1.00  0.00           H
ATOM   1229  CA  LEU A 568      57.558  84.619  24.840  1.00  0.00           C
ATOM   1230  HA  LEU A 568      57.940  84.807  25.832  1.00  0.00           H
ATOM   1231  CB  LEU A 568      58.378  83.601  24.124  1.00  0.00           C
ATOM   1232  HB1 LEU A 568      58.055  82.583  24.432  1.00  0.00           H
ATOM   1233  HB2 LEU A 568      58.144  83.626  23.038  1.00  0.00           H
ATOM   1234  CG  LEU A 568      59.905  83.645  24.294  1.00  0.00           C
ATOM   1235  HG  LEU A 568      60.203  83.589  25.363  1.00  0.00           H
ATOM   1236  CD1 LEU A 568      60.418  82.365  23.589  1.00  0.00           C
ATOM   1237 1HD1 LEU A 568      60.083  81.455  24.131  1.00  0.00           H
ATOM   1238 2HD1 LEU A 568      59.977  82.321  22.570  1.00  0.00           H
ATOM   1239 3HD1 LEU A 568      61.528  82.358  23.542  1.00  0.00           H
ATOM   1240  CD2 LEU A 568      60.461  84.899  23.690  1.00  0.00           C
ATOM   1241 1HD2 LEU A 568      61.568  84.823  23.636  1.00  0.00           H
ATOM   1242 2HD2 LEU A 568      60.109  84.950  22.637  1.00  0.00           H
ATOM   1243 3HD2 LEU A 568      60.266  85.815  24.287  1.00  0.00           H
ATOM   1244  C   LEU A 568      57.549  85.994  24.120  1.00  0.00           C
ATOM   1245  O   LEU A 568      58.115  86.963  24.707  1.00  0.00           O
ATOM   1246  N   CYS A 569      56.782  86.156  22.982  1.00  0.00           N
ATOM   1247  HN  CYS A 569      56.463  85.341  22.504  1.00  0.00           H
ATOM   1248  CA  CYS A 569      56.692  87.394  22.289  1.00  0.00           C
ATOM   1249  HA  CYS A 569      57.686  87.653  21.954  1.00  0.00           H
ATOM   1250  CB  CYS A 569      55.756  87.147  21.000  1.00  0.00           C
ATOM   1251  HB1 CYS A 569      54.803  86.829  21.472  1.00  0.00           H
ATOM   1252  HB2 CYS A 569      55.601  88.177  20.615  1.00  0.00           H
ATOM   1253  SG  CYS A 569      56.338  85.947  19.749  1.00  0.00           S
ATOM   1254  HG1 CYS A 569      56.447  84.990  20.659  1.00  0.00           H
ATOM   1255  C   CYS A 569      56.251  88.631  23.126  1.00  0.00           C
ATOM   1256  O   CYS A 569      56.532  89.753  22.762  1.00  0.00           O
ATOM   1257  N   SER A 570      55.498  88.426  24.149  1.00  0.00           N
ATOM   1258  HN  SER A 570      55.254  87.473  24.311  1.00  0.00           H
ATOM   1259  CA  SER A 570      54.898  89.378  25.031  1.00  0.00           C
ATOM   1260  HA  SER A 570      55.084  90.348  24.594  1.00  0.00           H
ATOM   1261  CB  SER A 570      53.343  89.438  25.107  1.00  0.00           C
ATOM   1262  HB1 SER A 570      53.073  90.113  25.947  1.00  0.00           H
ATOM   1263  HB2 SER A 570      53.015  89.884  24.144  1.00  0.00           H
ATOM   1264  OG  SER A 570      52.815  88.125  25.196  1.00  0.00           O
ATOM   1265  HG1 SER A 570      52.689  87.761  24.317  1.00  0.00           H
ATOM   1266  C   SER A 570      55.435  89.281  26.464  1.00  0.00           C
ATOM   1267  O   SER A 570      54.940  90.043  27.314  1.00  0.00           O
ATOM   1268  N   TRP A 571      56.524  88.520  26.771  1.00  0.00           N
ATOM   1269  HN  TRP A 571      56.801  87.774  26.171  1.00  0.00           H
ATOM   1270  CA  TRP A 571      57.122  88.586  28.145  1.00  0.00           C
ATOM   1271  HA  TRP A 571      56.254  88.444  28.772  1.00  0.00           H
ATOM   1272  CB  TRP A 571      58.070  87.300  28.412  1.00  0.00           C
ATOM   1273  HB1 TRP A 571      58.752  87.188  27.542  1.00  0.00           H
ATOM   1274  HB2 TRP A 571      58.702  87.579  29.283  1.00  0.00           H
ATOM   1275  CG  TRP A 571      57.332  85.964  28.636  1.00  0.00           C
ATOM   1276  CD1 TRP A 571      56.182  85.732  29.312  1.00  0.00           C
ATOM   1277  HD1 TRP A 571      55.777  86.501  29.953  1.00  0.00           H
ATOM   1278  NE1 TRP A 571      55.962  84.359  29.446  1.00  0.00           N
ATOM   1279  HE1 TRP A 571      55.474  83.947  30.185  1.00  0.00           H
ATOM   1280  CE2 TRP A 571      56.961  83.696  28.920  1.00  0.00           C
ATOM   1281  CD2 TRP A 571      57.878  84.664  28.424  1.00  0.00           C
ATOM   1282  CE3 TRP A 571      59.103  84.243  27.899  1.00  0.00           C
ATOM   1283  HE3 TRP A 571      59.865  84.978  27.686  1.00  0.00           H
ATOM   1284  CZ3 TRP A 571      59.459  82.846  27.922  1.00  0.00           C
ATOM   1285  HZ3 TRP A 571      60.408  82.497  27.542  1.00  0.00           H
ATOM   1286  CZ2 TRP A 571      57.149  82.352  28.734  1.00  0.00           C
ATOM   1287  HZ2 TRP A 571      56.428  81.641  29.109  1.00  0.00           H
ATOM   1288  CH2 TRP A 571      58.453  81.955  28.329  1.00  0.00           C
ATOM   1289  HH2 TRP A 571      58.785  80.927  28.328  1.00  0.00           H
ATOM   1290  C   TRP A 571      57.737  89.898  28.543  1.00  0.00           C
ATOM   1291  O   TRP A 571      58.308  90.589  27.666  1.00  0.00           O
ATOM   1292  N   PRO A 572      57.856  90.308  29.846  1.00  0.00           N
ATOM   1293  CD  PRO A 572      56.823  89.879  30.870  1.00  0.00           C
ATOM   1294  HD1 PRO A 572      56.768  88.797  31.118  1.00  0.00           H
ATOM   1295  HD2 PRO A 572      55.878  90.248  30.417  1.00  0.00           H
ATOM   1296  CA  PRO A 572      58.443  91.564  30.185  1.00  0.00           C
ATOM   1297  HA  PRO A 572      58.270  92.314  29.428  1.00  0.00           H
ATOM   1298  CB  PRO A 572      57.736  91.949  31.450  1.00  0.00           C
ATOM   1299  HB1 PRO A 572      58.406  92.381  32.224  1.00  0.00           H
ATOM   1300  HB2 PRO A 572      56.908  92.631  31.159  1.00  0.00           H
ATOM   1301  CG  PRO A 572      57.210  90.662  32.088  1.00  0.00           C
ATOM   1302  HG1 PRO A 572      58.059  90.082  32.510  1.00  0.00           H
ATOM   1303  HG2 PRO A 572      56.348  90.733  32.785  1.00  0.00           H
ATOM   1304  C   PRO A 572      59.911  91.364  30.405  1.00  0.00           C
ATOM   1305  O   PRO A 572      60.311  90.258  30.814  1.00  0.00           O
ATOM   1306  N   GLU A 573      60.718  92.306  29.945  1.00  0.00           N
ATOM   1307  HN  GLU A 573      60.384  93.205  29.676  1.00  0.00           H
ATOM   1308  CA  GLU A 573      62.116  92.231  29.887  1.00  0.00           C
ATOM   1309  HA  GLU A 573      62.431  91.611  29.060  1.00  0.00           H
ATOM   1310  CB  GLU A 573      62.671  93.664  29.538  1.00  0.00           C
ATOM   1311  HB1 GLU A 573      62.199  94.029  28.600  1.00  0.00           H
ATOM   1312  HB2 GLU A 573      62.320  94.402  30.290  1.00  0.00           H
ATOM   1313  CG  GLU A 573      64.178  93.742  29.288  1.00  0.00           C
ATOM   1314  HG1 GLU A 573      64.663  93.414  30.232  1.00  0.00           H
ATOM   1315  HG2 GLU A 573      64.502  93.101  28.441  1.00  0.00           H
ATOM   1316  CD  GLU A 573      64.602  95.154  29.086  1.00  0.00           C
ATOM   1317  OE1 GLU A 573      64.434  95.584  27.904  1.00  0.00           O
ATOM   1318  OE2 GLU A 573      65.155  95.866  29.947  1.00  0.00           O
ATOM   1319  C   GLU A 573      62.816  91.844  31.222  1.00  0.00           C
ATOM   1320  O   GLU A 573      62.475  92.395  32.247  1.00  0.00           O
ATOM   1321  N   LEU A 574      63.715  90.878  31.257  1.00  0.00           N
ATOM   1322  HN  LEU A 574      64.064  90.421  30.442  1.00  0.00           H
ATOM   1323  CA  LEU A 574      64.307  90.492  32.506  1.00  0.00           C
ATOM   1324  HA  LEU A 574      63.513  90.357  33.226  1.00  0.00           H
ATOM   1325  CB  LEU A 574      64.962  89.085  32.249  1.00  0.00           C
ATOM   1326  HB1 LEU A 574      65.452  89.206  31.259  1.00  0.00           H
ATOM   1327  HB2 LEU A 574      65.711  88.773  33.008  1.00  0.00           H
ATOM   1328  CG  LEU A 574      63.982  87.887  32.140  1.00  0.00           C
ATOM   1329  HG  LEU A 574      63.353  88.167  31.268  1.00  0.00           H
ATOM   1330  CD1 LEU A 574      64.714  86.632  31.857  1.00  0.00           C
ATOM   1331 1HD1 LEU A 574      65.233  86.325  32.790  1.00  0.00           H
ATOM   1332 2HD1 LEU A 574      64.038  85.777  31.641  1.00  0.00           H
ATOM   1333 3HD1 LEU A 574      65.462  86.771  31.048  1.00  0.00           H
ATOM   1334  CD2 LEU A 574      63.092  87.874  33.369  1.00  0.00           C
ATOM   1335 1HD2 LEU A 574      62.251  88.599  33.332  1.00  0.00           H
ATOM   1336 2HD2 LEU A 574      62.560  86.903  33.458  1.00  0.00           H
ATOM   1337 3HD2 LEU A 574      63.713  88.128  34.255  1.00  0.00           H
ATOM   1338  C   LEU A 574      65.417  91.386  33.072  1.00  0.00           C
ATOM   1339  O   LEU A 574      66.017  92.155  32.355  1.00  0.00           O
ATOM   1340  N   PRO A 575      65.718  91.429  34.343  1.00  0.00           N
ATOM   1341  CD  PRO A 575      64.737  91.123  35.401  1.00  0.00           C
ATOM   1342  HD1 PRO A 575      64.693  90.013  35.428  1.00  0.00           H
ATOM   1343  HD2 PRO A 575      63.719  91.517  35.194  1.00  0.00           H
ATOM   1344  CA  PRO A 575      67.015  91.766  34.907  1.00  0.00           C
ATOM   1345  HA  PRO A 575      67.195  92.796  34.639  1.00  0.00           H
ATOM   1346  CB  PRO A 575      66.885  91.515  36.376  1.00  0.00           C
ATOM   1347  HB1 PRO A 575      67.119  90.470  36.673  1.00  0.00           H
ATOM   1348  HB2 PRO A 575      67.600  92.174  36.912  1.00  0.00           H
ATOM   1349  CG  PRO A 575      65.400  91.736  36.653  1.00  0.00           C
ATOM   1350  HG1 PRO A 575      65.033  91.431  37.656  1.00  0.00           H
ATOM   1351  HG2 PRO A 575      65.265  92.838  36.631  1.00  0.00           H
ATOM   1352  C   PRO A 575      68.159  90.980  34.306  1.00  0.00           C
ATOM   1353  O   PRO A 575      67.992  89.837  33.894  1.00  0.00           O
ATOM   1354  N   VAL A 576      69.388  91.565  34.386  1.00  0.00           N
ATOM   1355  HN  VAL A 576      69.511  92.491  34.736  1.00  0.00           H
ATOM   1356  CA  VAL A 576      70.611  90.957  33.984  1.00  0.00           C
ATOM   1357  HA  VAL A 576      70.516  90.682  32.944  1.00  0.00           H
ATOM   1358  CB  VAL A 576      71.733  92.001  34.116  1.00  0.00           C
ATOM   1359  HB  VAL A 576      71.832  92.462  35.121  1.00  0.00           H
ATOM   1360  CG1 VAL A 576      73.153  91.388  34.126  1.00  0.00           C
ATOM   1361 1HG1 VAL A 576      73.398  90.961  33.130  1.00  0.00           H
ATOM   1362 2HG1 VAL A 576      73.836  92.261  34.200  1.00  0.00           H
ATOM   1363 3HG1 VAL A 576      73.427  90.731  34.978  1.00  0.00           H
ATOM   1364  CG2 VAL A 576      71.535  93.025  33.006  1.00  0.00           C
ATOM   1365 1HG2 VAL A 576      70.523  93.465  33.135  1.00  0.00           H
ATOM   1366 2HG2 VAL A 576      72.216  93.888  33.164  1.00  0.00           H
ATOM   1367 3HG2 VAL A 576      71.506  92.529  32.012  1.00  0.00           H
ATOM   1368  C   VAL A 576      70.904  89.600  34.650  1.00  0.00           C
ATOM   1369  O   VAL A 576      71.235  88.659  33.917  1.00  0.00           O
ATOM   1370  N   LEU A 577      70.825  89.513  35.981  1.00  0.00           N
ATOM   1371  HN  LEU A 577      70.748  90.443  36.333  1.00  0.00           H
ATOM   1372  CA  LEU A 577      70.840  88.341  36.739  1.00  0.00           C
ATOM   1373  HA  LEU A 577      71.864  88.000  36.751  1.00  0.00           H
ATOM   1374  CB  LEU A 577      70.328  88.700  38.183  1.00  0.00           C
ATOM   1375  HB1 LEU A 577      71.222  89.054  38.738  1.00  0.00           H
ATOM   1376  HB2 LEU A 577      69.632  89.566  38.190  1.00  0.00           H
ATOM   1377  CG  LEU A 577      69.767  87.568  39.098  1.00  0.00           C
ATOM   1378  HG  LEU A 577      68.859  87.130  38.630  1.00  0.00           H
ATOM   1379  CD1 LEU A 577      70.822  86.467  39.394  1.00  0.00           C
ATOM   1380 1HD1 LEU A 577      70.306  85.640  39.927  1.00  0.00           H
ATOM   1381 2HD1 LEU A 577      71.335  86.230  38.438  1.00  0.00           H
ATOM   1382 3HD1 LEU A 577      71.622  86.892  40.038  1.00  0.00           H
ATOM   1383  CD2 LEU A 577      69.307  88.212  40.414  1.00  0.00           C
ATOM   1384 1HD2 LEU A 577      68.704  89.128  40.237  1.00  0.00           H
ATOM   1385 2HD2 LEU A 577      68.830  87.415  41.023  1.00  0.00           H
ATOM   1386 3HD2 LEU A 577      70.261  88.536  40.883  1.00  0.00           H
ATOM   1387  C   LEU A 577      70.034  87.121  36.133  1.00  0.00           C
ATOM   1388  O   LEU A 577      70.578  86.082  35.731  1.00  0.00           O
ATOM   1389  N   SER A 578      68.723  87.300  35.928  1.00  0.00           N
ATOM   1390  HN  SER A 578      68.312  88.100  36.358  1.00  0.00           H
ATOM   1391  CA  SER A 578      67.956  86.273  35.329  1.00  0.00           C
ATOM   1392  HA  SER A 578      68.225  85.329  35.780  1.00  0.00           H
ATOM   1393  CB  SER A 578      66.493  86.590  35.516  1.00  0.00           C
ATOM   1394  HB1 SER A 578      66.078  87.569  35.197  1.00  0.00           H
ATOM   1395  HB2 SER A 578      65.853  85.854  34.984  1.00  0.00           H
ATOM   1396  OG  SER A 578      66.086  86.529  36.895  1.00  0.00           O
ATOM   1397  HG1 SER A 578      65.767  85.629  36.997  1.00  0.00           H
ATOM   1398  C   SER A 578      68.146  86.041  33.849  1.00  0.00           C
ATOM   1399  O   SER A 578      68.106  84.924  33.418  1.00  0.00           O
ATOM   1400  N   ALA A 579      68.372  87.073  33.014  1.00  0.00           N
ATOM   1401  HN  ALA A 579      68.130  88.003  33.281  1.00  0.00           H
ATOM   1402  CA  ALA A 579      68.738  86.892  31.595  1.00  0.00           C
ATOM   1403  HA  ALA A 579      67.913  86.400  31.101  1.00  0.00           H
ATOM   1404  CB  ALA A 579      69.057  88.297  30.981  1.00  0.00           C
ATOM   1405  HB1 ALA A 579      68.184  88.983  31.015  1.00  0.00           H
ATOM   1406  HB2 ALA A 579      69.830  88.849  31.557  1.00  0.00           H
ATOM   1407  HB3 ALA A 579      69.356  88.120  29.926  1.00  0.00           H
ATOM   1408  C   ALA A 579      69.967  86.038  31.340  1.00  0.00           C
ATOM   1409  O   ALA A 579      69.981  85.391  30.309  1.00  0.00           O
ATOM   1410  N   LEU A 580      70.954  86.058  32.195  1.00  0.00           N
ATOM   1411  HN  LEU A 580      70.973  86.622  33.016  1.00  0.00           H
ATOM   1412  CA  LEU A 580      72.272  85.376  32.065  1.00  0.00           C
ATOM   1413  HA  LEU A 580      72.687  85.430  31.069  1.00  0.00           H
ATOM   1414  CB  LEU A 580      73.331  85.796  33.168  1.00  0.00           C
ATOM   1415  HB1 LEU A 580      72.812  85.803  34.150  1.00  0.00           H
ATOM   1416  HB2 LEU A 580      74.107  85.018  33.336  1.00  0.00           H
ATOM   1417  CG  LEU A 580      74.127  87.122  32.927  1.00  0.00           C
ATOM   1418  HG  LEU A 580      73.498  88.003  32.678  1.00  0.00           H
ATOM   1419  CD1 LEU A 580      74.927  87.379  34.206  1.00  0.00           C
ATOM   1420 1HD1 LEU A 580      74.276  87.394  35.106  1.00  0.00           H
ATOM   1421 2HD1 LEU A 580      75.561  86.496  34.432  1.00  0.00           H
ATOM   1422 3HD1 LEU A 580      75.429  88.367  34.120  1.00  0.00           H
ATOM   1423  CD2 LEU A 580      75.029  86.935  31.718  1.00  0.00           C
ATOM   1424 1HD2 LEU A 580      75.919  87.599  31.765  1.00  0.00           H
ATOM   1425 2HD2 LEU A 580      75.475  85.920  31.648  1.00  0.00           H
ATOM   1426 3HD2 LEU A 580      74.473  87.119  30.774  1.00  0.00           H
ATOM   1427  C   LEU A 580      72.079  83.900  32.311  1.00  0.00           C
ATOM   1428  O   LEU A 580      72.839  83.100  31.721  1.00  0.00           O
ATOM   1429  N   GLU A 581      71.045  83.404  33.046  1.00  0.00           N
ATOM   1430  HN  GLU A 581      70.603  84.083  33.627  1.00  0.00           H
ATOM   1431  CA  GLU A 581      70.745  81.985  33.229  1.00  0.00           C
ATOM   1432  HA  GLU A 581      71.616  81.414  33.517  1.00  0.00           H
ATOM   1433  CB  GLU A 581      69.839  81.862  34.401  1.00  0.00           C
ATOM   1434  HB1 GLU A 581      70.540  81.862  35.264  1.00  0.00           H
ATOM   1435  HB2 GLU A 581      69.268  82.815  34.393  1.00  0.00           H
ATOM   1436  CG  GLU A 581      68.891  80.603  34.383  1.00  0.00           C
ATOM   1437  HG1 GLU A 581      68.127  80.688  33.582  1.00  0.00           H
ATOM   1438  HG2 GLU A 581      69.516  79.687  34.307  1.00  0.00           H
ATOM   1439  CD  GLU A 581      68.210  80.600  35.715  1.00  0.00           C
ATOM   1440  OE1 GLU A 581      67.566  81.610  36.028  1.00  0.00           O
ATOM   1441  OE2 GLU A 581      68.309  79.551  36.410  1.00  0.00           O
ATOM   1442  C   GLU A 581      70.296  81.333  31.904  1.00  0.00           C
ATOM   1443  O   GLU A 581      70.604  80.213  31.598  1.00  0.00           O
ATOM   1444  N   LEU A 582      69.691  82.134  31.005  1.00  0.00           N
ATOM   1445  HN  LEU A 582      69.636  83.106  31.222  1.00  0.00           H
ATOM   1446  CA  LEU A 582      68.988  81.696  29.858  1.00  0.00           C
ATOM   1447  HA  LEU A 582      68.706  80.657  29.944  1.00  0.00           H
ATOM   1448  CB  LEU A 582      67.643  82.444  29.627  1.00  0.00           C
ATOM   1449  HB1 LEU A 582      67.890  83.523  29.543  1.00  0.00           H
ATOM   1450  HB2 LEU A 582      67.178  82.095  28.681  1.00  0.00           H
ATOM   1451  CG  LEU A 582      66.544  82.325  30.715  1.00  0.00           C
ATOM   1452  HG  LEU A 582      66.971  81.952  31.671  1.00  0.00           H
ATOM   1453  CD1 LEU A 582      65.891  83.640  31.108  1.00  0.00           C
ATOM   1454 1HD1 LEU A 582      65.020  83.286  31.700  1.00  0.00           H
ATOM   1455 2HD1 LEU A 582      66.510  84.338  31.711  1.00  0.00           H
ATOM   1456 3HD1 LEU A 582      65.602  84.260  30.233  1.00  0.00           H
ATOM   1457  CD2 LEU A 582      65.428  81.390  30.206  1.00  0.00           C
ATOM   1458 1HD2 LEU A 582      64.543  81.387  30.879  1.00  0.00           H
ATOM   1459 2HD2 LEU A 582      64.954  81.749  29.267  1.00  0.00           H
ATOM   1460 3HD2 LEU A 582      65.827  80.354  30.255  1.00  0.00           H
ATOM   1461  C   LEU A 582      69.791  81.583  28.571  1.00  0.00           C
ATOM   1462  O   LEU A 582      69.300  81.500  27.412  1.00  0.00           O
ATOM   1463  N   LEU A 583      71.138  81.500  28.797  1.00  0.00           N
ATOM   1464  HN  LEU A 583      71.631  81.674  29.647  1.00  0.00           H
ATOM   1465  CA  LEU A 583      72.101  81.300  27.709  1.00  0.00           C
ATOM   1466  HA  LEU A 583      71.581  81.099  26.785  1.00  0.00           H
ATOM   1467  CB  LEU A 583      73.055  82.560  27.624  1.00  0.00           C
ATOM   1468  HB1 LEU A 583      73.582  82.670  28.596  1.00  0.00           H
ATOM   1469  HB2 LEU A 583      73.849  82.308  26.889  1.00  0.00           H
ATOM   1470  CG  LEU A 583      72.331  83.880  27.313  1.00  0.00           C
ATOM   1471  HG  LEU A 583      71.472  84.006  28.005  1.00  0.00           H
ATOM   1472  CD1 LEU A 583      73.301  85.058  27.259  1.00  0.00           C
ATOM   1473 1HD1 LEU A 583      74.346  84.803  26.981  1.00  0.00           H
ATOM   1474 2HD1 LEU A 583      72.795  85.829  26.640  1.00  0.00           H
ATOM   1475 3HD1 LEU A 583      73.372  85.410  28.310  1.00  0.00           H
ATOM   1476  CD2 LEU A 583      71.802  83.707  25.897  1.00  0.00           C
ATOM   1477 1HD2 LEU A 583      72.563  83.411  25.144  1.00  0.00           H
ATOM   1478 2HD2 LEU A 583      71.076  82.865  25.906  1.00  0.00           H
ATOM   1479 3HD2 LEU A 583      71.377  84.669  25.537  1.00  0.00           H
ATOM   1480  C   LEU A 583      72.849  79.971  27.875  1.00  0.00           C
ATOM   1481  O   LEU A 583      73.727  79.691  27.057  1.00  0.00           O
ATOM   1482  N   ASP A 584      72.521  79.069  28.825  1.00  0.00           N
ATOM   1483  HN  ASP A 584      71.854  79.304  29.528  1.00  0.00           H
ATOM   1484  CA  ASP A 584      73.099  77.749  28.872  1.00  0.00           C
ATOM   1485  HA  ASP A 584      74.060  77.780  28.380  1.00  0.00           H
ATOM   1486  CB  ASP A 584      73.308  77.240  30.329  1.00  0.00           C
ATOM   1487  HB1 ASP A 584      74.288  76.740  30.487  1.00  0.00           H
ATOM   1488  HB2 ASP A 584      73.428  78.192  30.888  1.00  0.00           H
ATOM   1489  CG  ASP A 584      72.305  76.436  31.191  1.00  0.00           C
ATOM   1490  OD1 ASP A 584      71.287  75.793  30.681  1.00  0.00           O
ATOM   1491  OD2 ASP A 584      72.614  76.319  32.416  1.00  0.00           O
ATOM   1492  C   ASP A 584      72.392  76.767  27.943  1.00  0.00           C
ATOM   1493  O   ASP A 584      71.504  77.122  27.211  1.00  0.00           O
ATOM   1494  N   PHE A 585      72.814  75.469  27.986  1.00  0.00           N
ATOM   1495  HN  PHE A 585      73.540  75.293  28.647  1.00  0.00           H
ATOM   1496  CA  PHE A 585      72.448  74.450  27.119  1.00  0.00           C
ATOM   1497  HA  PHE A 585      72.600  74.873  26.137  1.00  0.00           H
ATOM   1498  CB  PHE A 585      73.437  73.165  27.281  1.00  0.00           C
ATOM   1499  HB1 PHE A 585      73.207  72.330  26.585  1.00  0.00           H
ATOM   1500  HB2 PHE A 585      74.449  73.563  27.052  1.00  0.00           H
ATOM   1501  CG  PHE A 585      73.459  72.617  28.698  1.00  0.00           C
ATOM   1502  CD1 PHE A 585      72.435  71.789  29.258  1.00  0.00           C
ATOM   1503  HD1 PHE A 585      71.525  71.630  28.698  1.00  0.00           H
ATOM   1504  CE1 PHE A 585      72.614  70.970  30.349  1.00  0.00           C
ATOM   1505  HE1 PHE A 585      71.884  70.248  30.686  1.00  0.00           H
ATOM   1506  CZ  PHE A 585      73.776  71.133  31.145  1.00  0.00           C
ATOM   1507  HZ  PHE A 585      73.997  70.648  32.084  1.00  0.00           H
ATOM   1508  CD2 PHE A 585      74.647  72.713  29.474  1.00  0.00           C
ATOM   1509  HD2 PHE A 585      75.445  73.362  29.145  1.00  0.00           H
ATOM   1510  CE2 PHE A 585      74.789  71.979  30.640  1.00  0.00           C
ATOM   1511  HE2 PHE A 585      75.752  71.805  31.097  1.00  0.00           H
ATOM   1512  C   PHE A 585      71.022  74.004  27.207  1.00  0.00           C
ATOM   1513  O   PHE A 585      70.628  73.326  26.336  1.00  0.00           O
ATOM   1514  N   SER A 586      70.344  74.272  28.305  1.00  0.00           N
ATOM   1515  HN  SER A 586      70.921  74.655  29.022  1.00  0.00           H
ATOM   1516  CA  SER A 586      69.005  73.887  28.591  1.00  0.00           C
ATOM   1517  HA  SER A 586      68.850  72.931  28.113  1.00  0.00           H
ATOM   1518  CB  SER A 586      68.750  73.660  30.112  1.00  0.00           C
ATOM   1519  HB1 SER A 586      67.775  73.142  30.236  1.00  0.00           H
ATOM   1520  HB2 SER A 586      69.517  72.974  30.530  1.00  0.00           H
ATOM   1521  OG  SER A 586      68.670  74.832  30.924  1.00  0.00           O
ATOM   1522  HG1 SER A 586      69.522  75.260  30.813  1.00  0.00           H
ATOM   1523  C   SER A 586      67.969  74.843  28.038  1.00  0.00           C
ATOM   1524  O   SER A 586      66.771  74.594  28.132  1.00  0.00           O
ATOM   1525  N   PHE A 587      68.396  75.953  27.457  1.00  0.00           N
ATOM   1526  HN  PHE A 587      69.382  76.099  27.428  1.00  0.00           H
ATOM   1527  CA  PHE A 587      67.580  76.933  26.851  1.00  0.00           C
ATOM   1528  HA  PHE A 587      66.512  76.785  26.905  1.00  0.00           H
ATOM   1529  CB  PHE A 587      67.785  78.210  27.648  1.00  0.00           C
ATOM   1530  HB1 PHE A 587      68.878  78.360  27.779  1.00  0.00           H
ATOM   1531  HB2 PHE A 587      67.293  79.094  27.190  1.00  0.00           H
ATOM   1532  CG  PHE A 587      67.230  78.073  29.052  1.00  0.00           C
ATOM   1533  CD1 PHE A 587      68.188  78.228  30.147  1.00  0.00           C
ATOM   1534  HD1 PHE A 587      69.202  78.421  29.830  1.00  0.00           H
ATOM   1535  CE1 PHE A 587      67.701  78.065  31.482  1.00  0.00           C
ATOM   1536  HE1 PHE A 587      68.403  78.223  32.287  1.00  0.00           H
ATOM   1537  CZ  PHE A 587      66.415  77.560  31.639  1.00  0.00           C
ATOM   1538  HZ  PHE A 587      66.043  77.298  32.618  1.00  0.00           H
ATOM   1539  CD2 PHE A 587      65.874  77.834  29.302  1.00  0.00           C
ATOM   1540  HD2 PHE A 587      65.226  77.806  28.438  1.00  0.00           H
ATOM   1541  CE2 PHE A 587      65.433  77.500  30.597  1.00  0.00           C
ATOM   1542  HE2 PHE A 587      64.445  77.102  30.775  1.00  0.00           H
ATOM   1543  C   PHE A 587      68.004  77.174  25.372  1.00  0.00           C
ATOM   1544  O   PHE A 587      68.536  78.212  25.076  1.00  0.00           O
ATOM   1545  N   PRO A 588      67.778  76.273  24.359  1.00  0.00           N
ATOM   1546  CD  PRO A 588      67.025  75.031  24.585  1.00  0.00           C
ATOM   1547  HD1 PRO A 588      65.938  75.186  24.413  1.00  0.00           H
ATOM   1548  HD2 PRO A 588      67.126  74.505  25.558  1.00  0.00           H
ATOM   1549  CA  PRO A 588      68.656  76.283  23.231  1.00  0.00           C
ATOM   1550  HA  PRO A 588      69.524  76.923  23.285  1.00  0.00           H
ATOM   1551  CB  PRO A 588      69.035  74.750  23.218  1.00  0.00           C
ATOM   1552  HB1 PRO A 588      69.628  74.434  22.333  1.00  0.00           H
ATOM   1553  HB2 PRO A 588      69.645  74.452  24.098  1.00  0.00           H
ATOM   1554  CG  PRO A 588      67.683  74.079  23.507  1.00  0.00           C
ATOM   1555  HG1 PRO A 588      66.998  74.203  22.641  1.00  0.00           H
ATOM   1556  HG2 PRO A 588      67.897  73.023  23.779  1.00  0.00           H
ATOM   1557  C   PRO A 588      67.781  76.809  22.032  1.00  0.00           C
ATOM   1558  O   PRO A 588      68.148  76.608  20.890  1.00  0.00           O
ATOM   1559  N   ASP A 589      66.671  77.504  22.246  1.00  0.00           N
ATOM   1560  HN  ASP A 589      66.435  77.770  23.177  1.00  0.00           H
ATOM   1561  CA  ASP A 589      65.744  77.944  21.234  1.00  0.00           C
ATOM   1562  HA  ASP A 589      65.842  77.358  20.332  1.00  0.00           H
ATOM   1563  CB  ASP A 589      64.196  77.779  21.679  1.00  0.00           C
ATOM   1564  HB1 ASP A 589      64.047  76.694  21.862  1.00  0.00           H
ATOM   1565  HB2 ASP A 589      64.149  78.411  22.592  1.00  0.00           H
ATOM   1566  CG  ASP A 589      63.133  78.272  20.751  1.00  0.00           C
ATOM   1567  OD1 ASP A 589      62.078  77.594  20.746  1.00  0.00           O
ATOM   1568  OD2 ASP A 589      63.388  79.248  20.063  1.00  0.00           O
ATOM   1569  C   ASP A 589      66.155  79.379  20.879  1.00  0.00           C
ATOM   1570  O   ASP A 589      66.441  80.228  21.724  1.00  0.00           O
ATOM   1571  N   CYS A 590      66.199  79.650  19.545  1.00  0.00           N
ATOM   1572  HN  CYS A 590      66.040  78.963  18.840  1.00  0.00           H
ATOM   1573  CA  CYS A 590      66.596  80.980  19.023  1.00  0.00           C
ATOM   1574  HA  CYS A 590      67.557  81.259  19.430  1.00  0.00           H
ATOM   1575  CB  CYS A 590      66.706  80.996  17.474  1.00  0.00           C
ATOM   1576  HB1 CYS A 590      65.762  81.258  16.950  1.00  0.00           H
ATOM   1577  HB2 CYS A 590      67.278  81.919  17.238  1.00  0.00           H
ATOM   1578  SG  CYS A 590      67.574  79.572  16.752  1.00  0.00           S
ATOM   1579  HG1 CYS A 590      68.710  79.640  17.430  1.00  0.00           H
ATOM   1580  C   CYS A 590      65.759  82.112  19.540  1.00  0.00           C
ATOM   1581  O   CYS A 590      66.202  83.171  19.820  1.00  0.00           O
ATOM   1582  N   HIS A 591      64.392  81.886  19.739  1.00  0.00           N
ATOM   1583  HN  HIS A 591      64.003  80.975  19.621  1.00  0.00           H
ATOM   1584  CA  HIS A 591      63.483  82.797  20.414  1.00  0.00           C
ATOM   1585  HA  HIS A 591      63.407  83.769  19.949  1.00  0.00           H
ATOM   1586  CB  HIS A 591      62.028  82.347  20.330  1.00  0.00           C
ATOM   1587  HB1 HIS A 591      61.952  81.246  20.464  1.00  0.00           H
ATOM   1588  HB2 HIS A 591      61.529  82.833  21.195  1.00  0.00           H
ATOM   1589  ND1 HIS A 591      61.788  82.749  17.785  1.00  0.00           N
ATOM   1590  CG  HIS A 591      61.300  82.887  19.112  1.00  0.00           C
ATOM   1591  CE1 HIS A 591      60.983  83.438  17.038  1.00  0.00           C
ATOM   1592  HE1 HIS A 591      60.976  83.504  15.950  1.00  0.00           H
ATOM   1593  NE2 HIS A 591      59.909  83.933  17.707  1.00  0.00           N
ATOM   1594  HE2 HIS A 591      59.308  84.634  17.322  1.00  0.00           H
ATOM   1595  CD2 HIS A 591      60.090  83.608  19.070  1.00  0.00           C
ATOM   1596  HD2 HIS A 591      59.602  84.147  19.873  1.00  0.00           H
ATOM   1597  C   HIS A 591      63.906  83.068  21.876  1.00  0.00           C
ATOM   1598  O   HIS A 591      63.930  84.209  22.326  1.00  0.00           O
ATOM   1599  N   VAL A 592      64.194  82.048  22.616  1.00  0.00           N
ATOM   1600  HN  VAL A 592      64.130  81.154  22.178  1.00  0.00           H
ATOM   1601  CA  VAL A 592      64.695  82.230  23.952  1.00  0.00           C
ATOM   1602  HA  VAL A 592      63.988  82.698  24.620  1.00  0.00           H
ATOM   1603  CB  VAL A 592      64.868  80.863  24.587  1.00  0.00           C
ATOM   1604  HB  VAL A 592      65.608  80.340  23.944  1.00  0.00           H
ATOM   1605  CG1 VAL A 592      65.519  80.996  25.953  1.00  0.00           C
ATOM   1606 1HG1 VAL A 592      65.252  80.101  26.555  1.00  0.00           H
ATOM   1607 2HG1 VAL A 592      66.616  80.883  25.822  1.00  0.00           H
ATOM   1608 3HG1 VAL A 592      65.320  81.898  26.572  1.00  0.00           H
ATOM   1609  CG2 VAL A 592      63.470  80.176  24.517  1.00  0.00           C
ATOM   1610 1HG2 VAL A 592      63.474  79.217  25.077  1.00  0.00           H
ATOM   1611 2HG2 VAL A 592      62.641  80.768  24.962  1.00  0.00           H
ATOM   1612 3HG2 VAL A 592      63.079  79.833  23.535  1.00  0.00           H
ATOM   1613  C   VAL A 592      65.962  83.051  23.987  1.00  0.00           C
ATOM   1614  O   VAL A 592      66.226  83.946  24.770  1.00  0.00           O
ATOM   1615  N   GLY A 593      66.821  82.685  23.021  1.00  0.00           N
ATOM   1616  HN  GLY A 593      66.647  81.887  22.450  1.00  0.00           H
ATOM   1617  CA  GLY A 593      68.063  83.424  22.795  1.00  0.00           C
ATOM   1618  HA1 GLY A 593      68.734  83.420  23.641  1.00  0.00           H
ATOM   1619  HA2 GLY A 593      68.612  82.893  22.031  1.00  0.00           H
ATOM   1620  C   GLY A 593      67.954  84.907  22.486  1.00  0.00           C
ATOM   1621  O   GLY A 593      68.511  85.686  23.258  1.00  0.00           O
ATOM   1622  N   SER A 594      67.159  85.275  21.514  1.00  0.00           N
ATOM   1623  HN  SER A 594      66.747  84.576  20.935  1.00  0.00           H
ATOM   1624  CA  SER A 594      66.752  86.643  21.369  1.00  0.00           C
ATOM   1625  HA  SER A 594      67.602  87.111  20.894  1.00  0.00           H
ATOM   1626  CB  SER A 594      65.564  86.642  20.366  1.00  0.00           C
ATOM   1627  HB1 SER A 594      64.694  86.060  20.740  1.00  0.00           H
ATOM   1628  HB2 SER A 594      65.151  87.648  20.140  1.00  0.00           H
ATOM   1629  OG  SER A 594      66.078  86.044  19.167  1.00  0.00           O
ATOM   1630  HG1 SER A 594      66.247  85.109  19.298  1.00  0.00           H
ATOM   1631  C   SER A 594      66.245  87.459  22.569  1.00  0.00           C
ATOM   1632  O   SER A 594      66.657  88.569  22.868  1.00  0.00           O
ATOM   1633  N   PHE A 595      65.319  86.888  23.392  1.00  0.00           N
ATOM   1634  HN  PHE A 595      65.004  86.007  23.047  1.00  0.00           H
ATOM   1635  CA  PHE A 595      64.902  87.604  24.601  1.00  0.00           C
ATOM   1636  HA  PHE A 595      64.568  88.579  24.276  1.00  0.00           H
ATOM   1637  CB  PHE A 595      63.706  86.723  25.095  1.00  0.00           C
ATOM   1638  HB1 PHE A 595      62.906  86.645  24.327  1.00  0.00           H
ATOM   1639  HB2 PHE A 595      64.134  85.740  25.386  1.00  0.00           H
ATOM   1640  CG  PHE A 595      62.991  87.345  26.341  1.00  0.00           C
ATOM   1641  CD1 PHE A 595      61.892  88.234  26.259  1.00  0.00           C
ATOM   1642  HD1 PHE A 595      61.591  88.684  25.324  1.00  0.00           H
ATOM   1643  CE1 PHE A 595      61.164  88.533  27.397  1.00  0.00           C
ATOM   1644  HE1 PHE A 595      60.383  89.278  27.379  1.00  0.00           H
ATOM   1645  CZ  PHE A 595      61.616  88.003  28.663  1.00  0.00           C
ATOM   1646  HZ  PHE A 595      61.063  88.215  29.566  1.00  0.00           H
ATOM   1647  CD2 PHE A 595      63.464  86.903  27.536  1.00  0.00           C
ATOM   1648  HD2 PHE A 595      64.246  86.184  27.731  1.00  0.00           H
ATOM   1649  CE2 PHE A 595      62.749  87.141  28.690  1.00  0.00           C
ATOM   1650  HE2 PHE A 595      63.108  86.779  29.642  1.00  0.00           H
ATOM   1651  C   PHE A 595      65.885  87.807  25.705  1.00  0.00           C
ATOM   1652  O   PHE A 595      66.013  88.796  26.451  1.00  0.00           O
ATOM   1653  N   ALA A 596      66.842  86.778  25.783  1.00  0.00           N
ATOM   1654  HN  ALA A 596      66.949  86.025  25.137  1.00  0.00           H
ATOM   1655  CA  ALA A 596      67.940  86.842  26.702  1.00  0.00           C
ATOM   1656  HA  ALA A 596      67.404  86.992  27.627  1.00  0.00           H
ATOM   1657  CB  ALA A 596      68.795  85.568  26.683  1.00  0.00           C
ATOM   1658  HB1 ALA A 596      69.703  85.616  27.322  1.00  0.00           H
ATOM   1659  HB2 ALA A 596      68.160  84.719  27.012  1.00  0.00           H
ATOM   1660  HB3 ALA A 596      69.145  85.405  25.641  1.00  0.00           H
ATOM   1661  C   ALA A 596      68.855  88.059  26.334  1.00  0.00           C
ATOM   1662  O   ALA A 596      69.213  88.956  27.108  1.00  0.00           O
ATOM   1663  N   ILE A 597      69.192  88.046  24.972  1.00  0.00           N
ATOM   1664  HN  ILE A 597      69.062  87.219  24.430  1.00  0.00           H
ATOM   1665  CA  ILE A 597      70.079  89.005  24.409  1.00  0.00           C
ATOM   1666  HA  ILE A 597      70.946  89.055  25.051  1.00  0.00           H
ATOM   1667  CB  ILE A 597      70.593  88.533  23.040  1.00  0.00           C
ATOM   1668  HB  ILE A 597      69.762  88.264  22.354  1.00  0.00           H
ATOM   1669  CG2 ILE A 597      71.309  89.650  22.247  1.00  0.00           C
ATOM   1670 1HG2 ILE A 597      71.943  90.238  22.945  1.00  0.00           H
ATOM   1671 2HG2 ILE A 597      71.947  89.342  21.391  1.00  0.00           H
ATOM   1672 3HG2 ILE A 597      70.507  90.328  21.885  1.00  0.00           H
ATOM   1673  CG1 ILE A 597      71.396  87.288  23.379  1.00  0.00           C
ATOM   1674 1HG1 ILE A 597      71.017  86.470  24.029  1.00  0.00           H
ATOM   1675 2HG1 ILE A 597      71.514  86.730  22.426  1.00  0.00           H
ATOM   1676  CD  ILE A 597      72.806  87.597  23.927  1.00  0.00           C
ATOM   1677  HD1 ILE A 597      73.384  88.387  23.402  1.00  0.00           H
ATOM   1678  HD2 ILE A 597      72.712  87.928  24.984  1.00  0.00           H
ATOM   1679  HD3 ILE A 597      73.372  86.641  23.932  1.00  0.00           H
ATOM   1680  C   ILE A 597      69.444  90.395  24.480  1.00  0.00           C
ATOM   1681  O   ILE A 597      70.127  91.348  24.662  1.00  0.00           O
ATOM   1682  N   LYS A 598      68.071  90.495  24.200  1.00  0.00           N
ATOM   1683  HN  LYS A 598      67.575  89.718  23.821  1.00  0.00           H
ATOM   1684  CA  LYS A 598      67.385  91.757  24.444  1.00  0.00           C
ATOM   1685  HA  LYS A 598      67.818  92.544  23.845  1.00  0.00           H
ATOM   1686  CB  LYS A 598      65.877  91.552  24.119  1.00  0.00           C
ATOM   1687  HB1 LYS A 598      65.676  90.586  24.629  1.00  0.00           H
ATOM   1688  HB2 LYS A 598      65.249  92.307  24.638  1.00  0.00           H
ATOM   1689  CG  LYS A 598      65.515  91.597  22.665  1.00  0.00           C
ATOM   1690  HG1 LYS A 598      65.630  92.626  22.262  1.00  0.00           H
ATOM   1691  HG2 LYS A 598      66.074  90.870  22.037  1.00  0.00           H
ATOM   1692  CD  LYS A 598      64.073  91.214  22.503  1.00  0.00           C
ATOM   1693  HD1 LYS A 598      63.808  90.452  23.267  1.00  0.00           H
ATOM   1694  HD2 LYS A 598      63.424  92.047  22.847  1.00  0.00           H
ATOM   1695  CE  LYS A 598      63.639  90.823  21.037  1.00  0.00           C
ATOM   1696  HE1 LYS A 598      63.857  91.761  20.483  1.00  0.00           H
ATOM   1697  HE2 LYS A 598      64.139  89.864  20.780  1.00  0.00           H
ATOM   1698  NZ  LYS A 598      62.183  90.577  20.764  1.00  0.00           N
ATOM   1699  HZ1 LYS A 598      61.687  90.089  21.537  1.00  0.00           H
ATOM   1700  HZ2 LYS A 598      61.790  91.524  20.587  1.00  0.00           H
ATOM   1701  HZ3 LYS A 598      62.032  90.043  19.884  1.00  0.00           H
ATOM   1702  C   LYS A 598      67.562  92.287  25.892  1.00  0.00           C
ATOM   1703  O   LYS A 598      67.822  93.485  26.128  1.00  0.00           O
ATOM   1704  N   SER A 599      67.405  91.352  26.883  1.00  0.00           N
ATOM   1705  HN  SER A 599      67.131  90.410  26.709  1.00  0.00           H
ATOM   1706  CA  SER A 599      67.454  91.820  28.288  1.00  0.00           C
ATOM   1707  HA  SER A 599      66.821  92.683  28.430  1.00  0.00           H
ATOM   1708  CB  SER A 599      66.979  90.640  29.197  1.00  0.00           C
ATOM   1709  HB1 SER A 599      67.727  89.832  29.048  1.00  0.00           H
ATOM   1710  HB2 SER A 599      67.078  90.943  30.261  1.00  0.00           H
ATOM   1711  OG  SER A 599      65.653  90.323  28.828  1.00  0.00           O
ATOM   1712  HG1 SER A 599      65.761  90.000  27.931  1.00  0.00           H
ATOM   1713  C   SER A 599      68.885  92.143  28.726  1.00  0.00           C
ATOM   1714  O   SER A 599      69.193  92.784  29.738  1.00  0.00           O
ATOM   1715  N   LEU A 600      69.897  91.803  27.934  1.00  0.00           N
ATOM   1716  HN  LEU A 600      69.734  91.298  27.090  1.00  0.00           H
ATOM   1717  CA  LEU A 600      71.326  92.128  28.212  1.00  0.00           C
ATOM   1718  HA  LEU A 600      71.503  92.448  29.228  1.00  0.00           H
ATOM   1719  CB  LEU A 600      72.179  90.828  28.084  1.00  0.00           C
ATOM   1720  HB1 LEU A 600      72.241  90.445  27.043  1.00  0.00           H
ATOM   1721  HB2 LEU A 600      73.246  91.041  28.305  1.00  0.00           H
ATOM   1722  CG  LEU A 600      71.851  89.619  28.974  1.00  0.00           C
ATOM   1723  HG  LEU A 600      70.755  89.464  29.071  1.00  0.00           H
ATOM   1724  CD1 LEU A 600      72.353  88.203  28.543  1.00  0.00           C
ATOM   1725 1HD1 LEU A 600      71.912  87.518  29.298  1.00  0.00           H
ATOM   1726 2HD1 LEU A 600      72.014  87.938  27.519  1.00  0.00           H
ATOM   1727 3HD1 LEU A 600      73.464  88.210  28.537  1.00  0.00           H
ATOM   1728  CD2 LEU A 600      72.294  90.025  30.358  1.00  0.00           C
ATOM   1729 1HD2 LEU A 600      73.401  90.011  30.273  1.00  0.00           H
ATOM   1730 2HD2 LEU A 600      71.955  91.002  30.763  1.00  0.00           H
ATOM   1731 3HD2 LEU A 600      72.007  89.170  31.008  1.00  0.00           H
ATOM   1732  C   LEU A 600      71.796  93.206  27.312  1.00  0.00           C
ATOM   1733  O   LEU A 600      73.023  93.508  27.336  1.00  0.00           O
ATOM   1734  N   ARG A 601      70.897  93.895  26.540  1.00  0.00           N
ATOM   1735  HN  ARG A 601      69.918  93.708  26.494  1.00  0.00           H
ATOM   1736  CA  ARG A 601      71.245  95.123  25.851  1.00  0.00           C
ATOM   1737  HA  ARG A 601      72.153  94.916  25.305  1.00  0.00           H
ATOM   1738  CB  ARG A 601      70.175  95.519  24.856  1.00  0.00           C
ATOM   1739  HB1 ARG A 601      69.195  95.531  25.380  1.00  0.00           H
ATOM   1740  HB2 ARG A 601      70.362  96.528  24.429  1.00  0.00           H
ATOM   1741  CG  ARG A 601      70.029  94.579  23.637  1.00  0.00           C
ATOM   1742  HG1 ARG A 601      71.082  94.402  23.330  1.00  0.00           H
ATOM   1743  HG2 ARG A 601      69.569  93.630  23.988  1.00  0.00           H
ATOM   1744  CD  ARG A 601      69.219  95.159  22.442  1.00  0.00           C
ATOM   1745  HD1 ARG A 601      69.657  96.120  22.099  1.00  0.00           H
ATOM   1746  HD2 ARG A 601      69.121  94.348  21.688  1.00  0.00           H
ATOM   1747  NE  ARG A 601      67.862  95.528  22.968  1.00  0.00           N
ATOM   1748  HE  ARG A 601      67.965  96.064  23.806  1.00  0.00           H
ATOM   1749  CZ  ARG A 601      66.716  95.277  22.368  1.00  0.00           C
ATOM   1750  NH1 ARG A 601      65.570  95.368  23.089  1.00  0.00           N
ATOM   1751 1HH1 ARG A 601      65.583  95.357  24.089  1.00  0.00           H
ATOM   1752 2HH1 ARG A 601      64.689  95.419  22.620  1.00  0.00           H
ATOM   1753  NH2 ARG A 601      66.635  95.022  21.106  1.00  0.00           N
ATOM   1754 1HH2 ARG A 601      67.448  95.211  20.554  1.00  0.00           H
ATOM   1755 2HH2 ARG A 601      65.728  94.835  20.729  1.00  0.00           H
ATOM   1756  C   ARG A 601      71.618  96.408  26.654  1.00  0.00           C
ATOM   1757  O   ARG A 601      72.521  97.195  26.428  1.00  0.00           O
ATOM   1758  N   LYS A 602      70.921  96.638  27.771  1.00  0.00           N
ATOM   1759  HN  LYS A 602      70.151  96.020  27.907  1.00  0.00           H
ATOM   1760  CA  LYS A 602      71.180  97.637  28.839  1.00  0.00           C
ATOM   1761  HA  LYS A 602      71.221  98.600  28.351  1.00  0.00           H
ATOM   1762  CB  LYS A 602      69.940  97.605  29.717  1.00  0.00           C
ATOM   1763  HB1 LYS A 602      69.863  98.396  30.494  1.00  0.00           H
ATOM   1764  HB2 LYS A 602      69.063  97.857  29.084  1.00  0.00           H
ATOM   1765  CG  LYS A 602      69.579  96.237  30.275  1.00  0.00           C
ATOM   1766  HG1 LYS A 602      69.521  95.524  29.425  1.00  0.00           H
ATOM   1767  HG2 LYS A 602      70.420  95.889  30.913  1.00  0.00           H
ATOM   1768  CD  LYS A 602      68.226  96.281  31.069  1.00  0.00           C
ATOM   1769  HD1 LYS A 602      68.472  96.856  31.987  1.00  0.00           H
ATOM   1770  HD2 LYS A 602      67.494  96.814  30.426  1.00  0.00           H
ATOM   1771  CE  LYS A 602      67.662  94.933  31.430  1.00  0.00           C
ATOM   1772  HE1 LYS A 602      67.445  94.452  30.452  1.00  0.00           H
ATOM   1773  HE2 LYS A 602      68.411  94.369  32.026  1.00  0.00           H
ATOM   1774  NZ  LYS A 602      66.408  95.026  32.167  1.00  0.00           N
ATOM   1775  HZ1 LYS A 602      66.076  94.079  32.442  1.00  0.00           H
ATOM   1776  HZ2 LYS A 602      66.350  95.635  33.009  1.00  0.00           H
ATOM   1777  HZ3 LYS A 602      65.704  95.436  31.520  1.00  0.00           H
ATOM   1778  C   LYS A 602      72.442  97.632  29.719  1.00  0.00           C
ATOM   1779  O   LYS A 602      72.607  98.459  30.602  1.00  0.00           O
ATOM   1780  N   LEU A 603      73.420  96.687  29.466  1.00  0.00           N
ATOM   1781  HN  LEU A 603      73.201  95.991  28.787  1.00  0.00           H
ATOM   1782  CA  LEU A 603      74.673  96.627  30.092  1.00  0.00           C
ATOM   1783  HA  LEU A 603      74.495  96.717  31.154  1.00  0.00           H
ATOM   1784  CB  LEU A 603      75.596  95.392  29.827  1.00  0.00           C
ATOM   1785  HB1 LEU A 603      75.624  95.197  28.734  1.00  0.00           H
ATOM   1786  HB2 LEU A 603      76.609  95.508  30.269  1.00  0.00           H
ATOM   1787  CG  LEU A 603      74.984  94.103  30.448  1.00  0.00           C
ATOM   1788  HG  LEU A 603      73.884  94.074  30.298  1.00  0.00           H
ATOM   1789  CD1 LEU A 603      75.478  92.847  29.629  1.00  0.00           C
ATOM   1790 1HD1 LEU A 603      74.736  92.061  29.887  1.00  0.00           H
ATOM   1791 2HD1 LEU A 603      75.353  93.088  28.551  1.00  0.00           H
ATOM   1792 3HD1 LEU A 603      76.542  92.596  29.823  1.00  0.00           H
ATOM   1793  CD2 LEU A 603      75.103  93.941  31.998  1.00  0.00           C
ATOM   1794 1HD2 LEU A 603      76.123  93.714  32.376  1.00  0.00           H
ATOM   1795 2HD2 LEU A 603      74.843  94.963  32.346  1.00  0.00           H
ATOM   1796 3HD2 LEU A 603      74.377  93.232  32.450  1.00  0.00           H
ATOM   1797  C   LEU A 603      75.532  97.876  29.802  1.00  0.00           C
ATOM   1798  O   LEU A 603      75.542  98.445  28.677  1.00  0.00           O
ATOM   1799  N   THR A 604      76.270  98.401  30.787  1.00  0.00           N
ATOM   1800  HN  THR A 604      76.069  98.115  31.721  1.00  0.00           H
ATOM   1801  CA  THR A 604      77.322  99.350  30.551  1.00  0.00           C
ATOM   1802  HA  THR A 604      77.085 100.052  29.764  1.00  0.00           H
ATOM   1803  CB  THR A 604      77.950 100.051  31.820  1.00  0.00           C
ATOM   1804  HB  THR A 604      78.598 100.879  31.460  1.00  0.00           H
ATOM   1805  OG1 THR A 604      78.602  99.117  32.723  1.00  0.00           O
ATOM   1806  HG1 THR A 604      78.188  99.327  33.563  1.00  0.00           H
ATOM   1807  CG2 THR A 604      76.778 100.715  32.642  1.00  0.00           C
ATOM   1808 1HG2 THR A 604      76.067 100.007  33.120  1.00  0.00           H
ATOM   1809 2HG2 THR A 604      77.158 101.422  33.410  1.00  0.00           H
ATOM   1810 3HG2 THR A 604      76.206 101.318  31.905  1.00  0.00           H
ATOM   1811  C   THR A 604      78.453  98.465  29.981  1.00  0.00           C
ATOM   1812  O   THR A 604      78.457  97.244  30.138  1.00  0.00           O
ATOM   1813  N   ASP A 605      79.448  99.020  29.240  1.00  0.00           N
ATOM   1814  HN  ASP A 605      79.500  99.994  29.033  1.00  0.00           H
ATOM   1815  CA  ASP A 605      80.679  98.380  28.840  1.00  0.00           C
ATOM   1816  HA  ASP A 605      80.598  97.530  28.179  1.00  0.00           H
ATOM   1817  CB  ASP A 605      81.509  99.466  28.133  1.00  0.00           C
ATOM   1818  HB1 ASP A 605      81.540 100.370  28.777  1.00  0.00           H
ATOM   1819  HB2 ASP A 605      82.515  99.000  28.065  1.00  0.00           H
ATOM   1820  CG  ASP A 605      81.065  99.851  26.726  1.00  0.00           C
ATOM   1821  OD1 ASP A 605      79.992  99.292  26.276  1.00  0.00           O
ATOM   1822  OD2 ASP A 605      81.645 100.806  26.113  1.00  0.00           O
ATOM   1823  C   ASP A 605      81.477  97.831  30.026  1.00  0.00           C
ATOM   1824  O   ASP A 605      82.060  96.772  30.029  1.00  0.00           O
ATOM   1825  N   ASP A 606      81.456  98.439  31.299  1.00  0.00           N
ATOM   1826  HN  ASP A 606      80.994  99.298  31.506  1.00  0.00           H
ATOM   1827  CA  ASP A 606      82.130  97.966  32.501  1.00  0.00           C
ATOM   1828  HA  ASP A 606      83.188  97.847  32.320  1.00  0.00           H
ATOM   1829  CB  ASP A 606      82.027  98.984  33.643  1.00  0.00           C
ATOM   1830  HB1 ASP A 606      81.011  99.429  33.704  1.00  0.00           H
ATOM   1831  HB2 ASP A 606      82.363  98.616  34.636  1.00  0.00           H
ATOM   1832  CG  ASP A 606      82.953 100.212  33.372  1.00  0.00           C
ATOM   1833  OD1 ASP A 606      83.981 100.100  32.724  1.00  0.00           O
ATOM   1834  OD2 ASP A 606      82.720 101.208  34.122  1.00  0.00           O
ATOM   1835  C   ASP A 606      81.644  96.599  33.010  1.00  0.00           C
ATOM   1836  O   ASP A 606      82.422  95.661  33.266  1.00  0.00           O
ATOM   1837  N   GLU A 607      80.282  96.443  33.052  1.00  0.00           N
ATOM   1838  HN  GLU A 607      79.755  97.237  32.759  1.00  0.00           H
ATOM   1839  CA  GLU A 607      79.516  95.291  33.439  1.00  0.00           C
ATOM   1840  HA  GLU A 607      79.869  94.788  34.328  1.00  0.00           H
ATOM   1841  CB  GLU A 607      78.141  95.834  33.801  1.00  0.00           C
ATOM   1842  HB1 GLU A 607      77.754  96.342  32.892  1.00  0.00           H
ATOM   1843  HB2 GLU A 607      77.396  95.069  34.108  1.00  0.00           H
ATOM   1844  CG  GLU A 607      78.244  96.766  35.016  1.00  0.00           C
ATOM   1845  HG1 GLU A 607      78.583  96.177  35.895  1.00  0.00           H
ATOM   1846  HG2 GLU A 607      78.997  97.563  34.835  1.00  0.00           H
ATOM   1847  CD  GLU A 607      76.944  97.476  35.387  1.00  0.00           C
ATOM   1848  OE1 GLU A 607      76.787  98.695  35.479  1.00  0.00           O
ATOM   1849  OE2 GLU A 607      76.061  96.610  35.738  1.00  0.00           O
ATOM   1850  C   GLU A 607      79.473  94.301  32.404  1.00  0.00           C
ATOM   1851  O   GLU A 607      79.423  93.086  32.686  1.00  0.00           O
ATOM   1852  N   LEU A 608      79.541  94.738  31.177  1.00  0.00           N
ATOM   1853  HN  LEU A 608      79.643  95.698  30.931  1.00  0.00           H
ATOM   1854  CA  LEU A 608      79.683  93.843  30.043  1.00  0.00           C
ATOM   1855  HA  LEU A 608      78.950  93.053  30.112  1.00  0.00           H
ATOM   1856  CB  LEU A 608      79.638  94.459  28.616  1.00  0.00           C
ATOM   1857  HB1 LEU A 608      78.631  94.929  28.628  1.00  0.00           H
ATOM   1858  HB2 LEU A 608      80.487  95.167  28.502  1.00  0.00           H
ATOM   1859  CG  LEU A 608      79.764  93.534  27.462  1.00  0.00           C
ATOM   1860  HG  LEU A 608      80.792  93.138  27.322  1.00  0.00           H
ATOM   1861  CD1 LEU A 608      78.736  92.377  27.597  1.00  0.00           C
ATOM   1862 1HD1 LEU A 608      78.832  91.870  28.581  1.00  0.00           H
ATOM   1863 2HD1 LEU A 608      77.710  92.788  27.484  1.00  0.00           H
ATOM   1864 3HD1 LEU A 608      78.894  91.617  26.802  1.00  0.00           H
ATOM   1865  CD2 LEU A 608      79.614  94.395  26.234  1.00  0.00           C
ATOM   1866 1HD2 LEU A 608      80.028  93.946  25.306  1.00  0.00           H
ATOM   1867 2HD2 LEU A 608      78.538  94.668  26.177  1.00  0.00           H
ATOM   1868 3HD2 LEU A 608      80.156  95.350  26.404  1.00  0.00           H
ATOM   1869  C   LEU A 608      81.053  93.149  30.066  1.00  0.00           C
ATOM   1870  O   LEU A 608      81.056  91.949  29.974  1.00  0.00           O
ATOM   1871  N   PHE A 609      82.219  93.880  30.293  1.00  0.00           N
ATOM   1872  HN  PHE A 609      82.048  94.849  30.450  1.00  0.00           H
ATOM   1873  CA  PHE A 609      83.561  93.342  30.424  1.00  0.00           C
ATOM   1874  HA  PHE A 609      83.860  93.102  29.414  1.00  0.00           H
ATOM   1875  CB  PHE A 609      84.457  94.574  30.702  1.00  0.00           C
ATOM   1876  HB1 PHE A 609      84.371  95.456  30.032  1.00  0.00           H
ATOM   1877  HB2 PHE A 609      84.032  94.927  31.665  1.00  0.00           H
ATOM   1878  CG  PHE A 609      85.936  94.213  30.908  1.00  0.00           C
ATOM   1879  CD1 PHE A 609      86.698  93.707  29.848  1.00  0.00           C
ATOM   1880  HD1 PHE A 609      86.352  93.764  28.826  1.00  0.00           H
ATOM   1881  CE1 PHE A 609      87.975  93.345  30.047  1.00  0.00           C
ATOM   1882  HE1 PHE A 609      88.599  93.109  29.197  1.00  0.00           H
ATOM   1883  CZ  PHE A 609      88.548  93.365  31.299  1.00  0.00           C
ATOM   1884  HZ  PHE A 609      89.580  93.050  31.338  1.00  0.00           H
ATOM   1885  CD2 PHE A 609      86.550  94.284  32.156  1.00  0.00           C
ATOM   1886  HD2 PHE A 609      85.905  94.678  32.927  1.00  0.00           H
ATOM   1887  CE2 PHE A 609      87.877  93.878  32.359  1.00  0.00           C
ATOM   1888  HE2 PHE A 609      88.370  93.838  33.319  1.00  0.00           H
ATOM   1889  C   PHE A 609      83.807  92.264  31.419  1.00  0.00           C
ATOM   1890  O   PHE A 609      84.522  91.256  31.226  1.00  0.00           O
ATOM   1891  N   GLN A 610      83.101  92.482  32.598  1.00  0.00           N
ATOM   1892  HN  GLN A 610      82.929  93.445  32.789  1.00  0.00           H
ATOM   1893  CA  GLN A 610      82.881  91.607  33.704  1.00  0.00           C
ATOM   1894  HA  GLN A 610      83.883  91.431  34.067  1.00  0.00           H
ATOM   1895  CB  GLN A 610      81.963  92.234  34.814  1.00  0.00           C
ATOM   1896  HB1 GLN A 610      81.064  92.648  34.310  1.00  0.00           H
ATOM   1897  HB2 GLN A 610      81.458  91.448  35.417  1.00  0.00           H
ATOM   1898  CG  GLN A 610      82.659  93.187  35.732  1.00  0.00           C
ATOM   1899  HG1 GLN A 610      83.393  92.634  36.357  1.00  0.00           H
ATOM   1900  HG2 GLN A 610      83.365  93.808  35.139  1.00  0.00           H
ATOM   1901  CD  GLN A 610      81.596  93.985  36.556  1.00  0.00           C
ATOM   1902  OE1 GLN A 610      80.510  93.524  36.947  1.00  0.00           O
ATOM   1903  NE2 GLN A 610      81.947  95.276  36.761  1.00  0.00           N
ATOM   1904 1HE2 GLN A 610      82.835  95.497  36.357  1.00  0.00           H
ATOM   1905 2HE2 GLN A 610      81.398  95.979  37.213  1.00  0.00           H
ATOM   1906  C   GLN A 610      82.403  90.218  33.331  1.00  0.00           C
ATOM   1907  O   GLN A 610      82.978  89.299  33.844  1.00  0.00           O
ATOM   1908  N   TYR A 611      81.409  90.048  32.407  1.00  0.00           N
ATOM   1909  HN  TYR A 611      80.991  90.820  31.935  1.00  0.00           H
ATOM   1910  CA  TYR A 611      80.852  88.748  32.144  1.00  0.00           C
ATOM   1911  HA  TYR A 611      81.252  88.018  32.831  1.00  0.00           H
ATOM   1912  CB  TYR A 611      79.306  88.837  32.330  1.00  0.00           C
ATOM   1913  HB1 TYR A 611      78.970  89.531  31.530  1.00  0.00           H
ATOM   1914  HB2 TYR A 611      78.684  87.925  32.210  1.00  0.00           H
ATOM   1915  CG  TYR A 611      78.867  89.459  33.605  1.00  0.00           C
ATOM   1916  CD1 TYR A 611      77.649  90.232  33.763  1.00  0.00           C
ATOM   1917  HD1 TYR A 611      77.056  90.436  32.883  1.00  0.00           H
ATOM   1918  CE1 TYR A 611      77.260  90.754  34.998  1.00  0.00           C
ATOM   1919  HE1 TYR A 611      76.346  91.320  35.108  1.00  0.00           H
ATOM   1920  CZ  TYR A 611      77.983  90.380  36.110  1.00  0.00           C
ATOM   1921  OH  TYR A 611      77.497  90.833  37.360  1.00  0.00           O
ATOM   1922  HH  TYR A 611      77.868  90.327  38.087  1.00  0.00           H
ATOM   1923  CD2 TYR A 611      79.583  89.104  34.810  1.00  0.00           C
ATOM   1924  HD2 TYR A 611      80.519  88.566  34.835  1.00  0.00           H
ATOM   1925  CE2 TYR A 611      79.090  89.572  36.049  1.00  0.00           C
ATOM   1926  HE2 TYR A 611      79.705  89.427  36.925  1.00  0.00           H
ATOM   1927  C   TYR A 611      81.180  88.276  30.712  1.00  0.00           C
ATOM   1928  O   TYR A 611      80.616  87.303  30.238  1.00  0.00           O
ATOM   1929  N   LEU A 612      82.093  88.997  30.095  1.00  0.00           N
ATOM   1930  HN  LEU A 612      82.538  89.725  30.610  1.00  0.00           H
ATOM   1931  CA  LEU A 612      82.510  88.923  28.682  1.00  0.00           C
ATOM   1932  HA  LEU A 612      81.612  89.202  28.151  1.00  0.00           H
ATOM   1933  CB  LEU A 612      83.692  89.908  28.500  1.00  0.00           C
ATOM   1934  HB1 LEU A 612      83.444  90.890  28.957  1.00  0.00           H
ATOM   1935  HB2 LEU A 612      84.496  89.597  29.201  1.00  0.00           H
ATOM   1936  CG  LEU A 612      84.427  89.957  27.097  1.00  0.00           C
ATOM   1937  HG  LEU A 612      84.874  88.959  26.902  1.00  0.00           H
ATOM   1938  CD1 LEU A 612      83.430  90.221  25.974  1.00  0.00           C
ATOM   1939 1HD1 LEU A 612      82.735  91.032  26.277  1.00  0.00           H
ATOM   1940 2HD1 LEU A 612      83.990  90.573  25.081  1.00  0.00           H
ATOM   1941 3HD1 LEU A 612      82.962  89.247  25.714  1.00  0.00           H
ATOM   1942  CD2 LEU A 612      85.580  90.982  27.197  1.00  0.00           C
ATOM   1943 1HD2 LEU A 612      85.229  91.894  27.725  1.00  0.00           H
ATOM   1944 2HD2 LEU A 612      86.421  90.638  27.837  1.00  0.00           H
ATOM   1945 3HD2 LEU A 612      85.948  91.190  26.169  1.00  0.00           H
ATOM   1946  C   LEU A 612      83.022  87.535  28.379  1.00  0.00           C
ATOM   1947  O   LEU A 612      82.592  86.897  27.467  1.00  0.00           O
ATOM   1948  N   LEU A 613      83.848  86.958  29.294  1.00  0.00           N
ATOM   1949  HN  LEU A 613      84.165  87.288  30.180  1.00  0.00           H
ATOM   1950  CA  LEU A 613      84.290  85.593  29.136  1.00  0.00           C
ATOM   1951  HA  LEU A 613      84.878  85.526  28.233  1.00  0.00           H
ATOM   1952  CB  LEU A 613      85.253  85.213  30.358  1.00  0.00           C
ATOM   1953  HB1 LEU A 613      86.145  85.858  30.207  1.00  0.00           H
ATOM   1954  HB2 LEU A 613      84.660  85.523  31.245  1.00  0.00           H
ATOM   1955  CG  LEU A 613      85.677  83.703  30.365  1.00  0.00           C
ATOM   1956  HG  LEU A 613      84.743  83.118  30.506  1.00  0.00           H
ATOM   1957  CD1 LEU A 613      86.421  83.263  29.083  1.00  0.00           C
ATOM   1958 1HD1 LEU A 613      87.314  83.910  28.950  1.00  0.00           H
ATOM   1959 2HD1 LEU A 613      86.721  82.193  29.104  1.00  0.00           H
ATOM   1960 3HD1 LEU A 613      85.778  83.297  28.177  1.00  0.00           H
ATOM   1961  CD2 LEU A 613      86.591  83.281  31.584  1.00  0.00           C
ATOM   1962 1HD2 LEU A 613      87.447  83.969  31.752  1.00  0.00           H
ATOM   1963 2HD2 LEU A 613      86.067  83.203  32.561  1.00  0.00           H
ATOM   1964 3HD2 LEU A 613      87.071  82.296  31.402  1.00  0.00           H
ATOM   1965  C   LEU A 613      83.188  84.521  28.972  1.00  0.00           C
ATOM   1966  O   LEU A 613      83.316  83.607  28.136  1.00  0.00           O
ATOM   1967  N   GLN A 614      82.102  84.602  29.760  1.00  0.00           N
ATOM   1968  HN  GLN A 614      81.940  85.345  30.405  1.00  0.00           H
ATOM   1969  CA  GLN A 614      81.024  83.650  29.630  1.00  0.00           C
ATOM   1970  HA  GLN A 614      81.547  82.706  29.671  1.00  0.00           H
ATOM   1971  CB  GLN A 614      79.992  83.761  30.784  1.00  0.00           C
ATOM   1972  HB1 GLN A 614      79.634  84.800  30.949  1.00  0.00           H
ATOM   1973  HB2 GLN A 614      79.232  82.991  30.534  1.00  0.00           H
ATOM   1974  CG  GLN A 614      80.562  83.247  32.181  1.00  0.00           C
ATOM   1975  HG1 GLN A 614      79.739  83.102  32.913  1.00  0.00           H
ATOM   1976  HG2 GLN A 614      81.127  82.300  32.047  1.00  0.00           H
ATOM   1977  CD  GLN A 614      81.489  84.189  32.966  1.00  0.00           C
ATOM   1978  OE1 GLN A 614      81.742  85.376  32.723  1.00  0.00           O
ATOM   1979  NE2 GLN A 614      81.920  83.641  34.168  1.00  0.00           N
ATOM   1980 1HE2 GLN A 614      81.486  82.811  34.517  1.00  0.00           H
ATOM   1981 2HE2 GLN A 614      82.557  84.254  34.635  1.00  0.00           H
ATOM   1982  C   GLN A 614      80.290  83.597  28.309  1.00  0.00           C
ATOM   1983  O   GLN A 614      80.027  82.532  27.778  1.00  0.00           O
ATOM   1984  N   LEU A 615      80.184  84.841  27.768  1.00  0.00           N
ATOM   1985  HN  LEU A 615      80.629  85.630  28.185  1.00  0.00           H
ATOM   1986  CA  LEU A 615      79.656  85.011  26.352  1.00  0.00           C
ATOM   1987  HA  LEU A 615      78.700  84.515  26.431  1.00  0.00           H
ATOM   1988  CB  LEU A 615      79.674  86.542  26.022  1.00  0.00           C
ATOM   1989  HB1 LEU A 615      80.736  86.856  25.941  1.00  0.00           H
ATOM   1990  HB2 LEU A 615      79.121  86.684  25.068  1.00  0.00           H
ATOM   1991  CG  LEU A 615      78.826  87.422  26.947  1.00  0.00           C
ATOM   1992  HG  LEU A 615      79.139  87.463  28.012  1.00  0.00           H
ATOM   1993  CD1 LEU A 615      78.908  88.893  26.554  1.00  0.00           C
ATOM   1994 1HD1 LEU A 615      79.899  89.231  26.926  1.00  0.00           H
ATOM   1995 2HD1 LEU A 615      78.756  88.959  25.456  1.00  0.00           H
ATOM   1996 3HD1 LEU A 615      78.116  89.430  27.119  1.00  0.00           H
ATOM   1997  CD2 LEU A 615      77.347  86.848  26.914  1.00  0.00           C
ATOM   1998 1HD2 LEU A 615      77.214  85.830  27.339  1.00  0.00           H
ATOM   1999 2HD2 LEU A 615      76.643  87.473  27.503  1.00  0.00           H
ATOM   2000 3HD2 LEU A 615      76.890  86.799  25.902  1.00  0.00           H
ATOM   2001  C   LEU A 615      80.438  84.254  25.343  1.00  0.00           C
ATOM   2002  O   LEU A 615      79.937  83.489  24.557  1.00  0.00           O
ATOM   2003  N   VAL A 616      81.786  84.332  25.442  1.00  0.00           N
ATOM   2004  HN  VAL A 616      82.145  84.780  26.258  1.00  0.00           H
ATOM   2005  CA  VAL A 616      82.801  83.686  24.594  1.00  0.00           C
ATOM   2006  HA  VAL A 616      82.575  83.929  23.566  1.00  0.00           H
ATOM   2007  CB  VAL A 616      84.248  84.074  24.772  1.00  0.00           C
ATOM   2008  HB  VAL A 616      84.562  83.869  25.818  1.00  0.00           H
ATOM   2009  CG1 VAL A 616      85.122  83.382  23.734  1.00  0.00           C
ATOM   2010 1HG1 VAL A 616      86.156  83.777  23.826  1.00  0.00           H
ATOM   2011 2HG1 VAL A 616      85.214  82.300  23.967  1.00  0.00           H
ATOM   2012 3HG1 VAL A 616      84.724  83.503  22.704  1.00  0.00           H
ATOM   2013  CG2 VAL A 616      84.281  85.632  24.663  1.00  0.00           C
ATOM   2014 1HG2 VAL A 616      83.735  85.841  23.719  1.00  0.00           H
ATOM   2015 2HG2 VAL A 616      83.641  86.071  25.458  1.00  0.00           H
ATOM   2016 3HG2 VAL A 616      85.243  86.181  24.740  1.00  0.00           H
ATOM   2017  C   VAL A 616      82.605  82.161  24.697  1.00  0.00           C
ATOM   2018  O   VAL A 616      82.540  81.451  23.684  1.00  0.00           O
ATOM   2019  N   GLN A 617      82.477  81.679  25.933  1.00  0.00           N
ATOM   2020  HN  GLN A 617      82.708  82.268  26.703  1.00  0.00           H
ATOM   2021  CA  GLN A 617      82.210  80.262  26.265  1.00  0.00           C
ATOM   2022  HA  GLN A 617      82.953  79.704  25.715  1.00  0.00           H
ATOM   2023  CB  GLN A 617      82.711  80.026  27.765  1.00  0.00           C
ATOM   2024  HB1 GLN A 617      82.025  80.720  28.297  1.00  0.00           H
ATOM   2025  HB2 GLN A 617      82.482  78.999  28.121  1.00  0.00           H
ATOM   2026  CG  GLN A 617      84.163  80.309  28.074  1.00  0.00           C
ATOM   2027  HG1 GLN A 617      84.423  81.382  27.946  1.00  0.00           H
ATOM   2028  HG2 GLN A 617      84.453  80.075  29.121  1.00  0.00           H
ATOM   2029  CD  GLN A 617      85.123  79.481  27.259  1.00  0.00           C
ATOM   2030  OE1 GLN A 617      84.880  78.314  26.972  1.00  0.00           O
ATOM   2031  NE2 GLN A 617      86.207  80.018  26.749  1.00  0.00           N
ATOM   2032 1HE2 GLN A 617      86.287  81.011  26.844  1.00  0.00           H
ATOM   2033 2HE2 GLN A 617      86.729  79.534  26.046  1.00  0.00           H
ATOM   2034  C   GLN A 617      80.899  79.625  25.809  1.00  0.00           C
ATOM   2035  O   GLN A 617      80.875  78.472  25.386  1.00  0.00           O
ATOM   2036  N   VAL A 618      79.752  80.296  25.908  1.00  0.00           N
ATOM   2037  HN  VAL A 618      79.793  81.189  26.349  1.00  0.00           H
ATOM   2038  CA  VAL A 618      78.399  79.764  25.631  1.00  0.00           C
ATOM   2039  HA  VAL A 618      78.407  78.699  25.810  1.00  0.00           H
ATOM   2040  CB  VAL A 618      77.193  80.484  26.281  1.00  0.00           C
ATOM   2041  HB  VAL A 618      76.262  79.892  26.153  1.00  0.00           H
ATOM   2042  CG1 VAL A 618      77.518  80.325  27.811  1.00  0.00           C
ATOM   2043 1HG1 VAL A 618      76.554  80.030  28.278  1.00  0.00           H
ATOM   2044 2HG1 VAL A 618      78.165  79.463  28.082  1.00  0.00           H
ATOM   2045 3HG1 VAL A 618      77.865  81.310  28.188  1.00  0.00           H
ATOM   2046  CG2 VAL A 618      77.060  81.987  25.990  1.00  0.00           C
ATOM   2047 1HG2 VAL A 618      76.793  82.074  24.915  1.00  0.00           H
ATOM   2048 2HG2 VAL A 618      76.268  82.337  26.686  1.00  0.00           H
ATOM   2049 3HG2 VAL A 618      78.060  82.452  26.118  1.00  0.00           H
ATOM   2050  C   VAL A 618      78.127  79.779  24.083  1.00  0.00           C
ATOM   2051  O   VAL A 618      77.185  79.150  23.608  1.00  0.00           O
ATOM   2052  N   LEU A 619      78.992  80.370  23.178  1.00  0.00           N
ATOM   2053  HN  LEU A 619      79.732  80.966  23.482  1.00  0.00           H
ATOM   2054  CA  LEU A 619      79.093  80.034  21.795  1.00  0.00           C
ATOM   2055  HA  LEU A 619      78.210  80.354  21.262  1.00  0.00           H
ATOM   2056  CB  LEU A 619      80.306  80.763  21.171  1.00  0.00           C
ATOM   2057  HB1 LEU A 619      81.175  80.603  21.845  1.00  0.00           H
ATOM   2058  HB2 LEU A 619      80.514  80.327  20.171  1.00  0.00           H
ATOM   2059  CG  LEU A 619      80.175  82.328  21.163  1.00  0.00           C
ATOM   2060  HG  LEU A 619      80.250  82.693  22.209  1.00  0.00           H
ATOM   2061  CD1 LEU A 619      81.426  82.901  20.452  1.00  0.00           C
ATOM   2062 1HD1 LEU A 619      82.400  82.622  20.910  1.00  0.00           H
ATOM   2063 2HD1 LEU A 619      81.524  82.490  19.424  1.00  0.00           H
ATOM   2064 3HD1 LEU A 619      81.399  84.007  20.355  1.00  0.00           H
ATOM   2065  CD2 LEU A 619      78.936  82.871  20.511  1.00  0.00           C
ATOM   2066 1HD2 LEU A 619      78.743  82.591  19.453  1.00  0.00           H
ATOM   2067 2HD2 LEU A 619      78.103  82.388  21.064  1.00  0.00           H
ATOM   2068 3HD2 LEU A 619      78.802  83.971  20.589  1.00  0.00           H
ATOM   2069  C   LEU A 619      79.237  78.544  21.505  1.00  0.00           C
ATOM   2070  O   LEU A 619      78.873  78.115  20.396  1.00  0.00           O
ATOM   2071  N   LYS A 620      79.761  77.752  22.437  1.00  0.00           N
ATOM   2072  HN  LYS A 620      80.151  78.060  23.302  1.00  0.00           H
ATOM   2073  CA  LYS A 620      79.982  76.289  22.314  1.00  0.00           C
ATOM   2074  HA  LYS A 620      80.451  76.118  21.356  1.00  0.00           H
ATOM   2075  CB  LYS A 620      81.113  75.939  23.299  1.00  0.00           C
ATOM   2076  HB1 LYS A 620      80.821  76.231  24.331  1.00  0.00           H
ATOM   2077  HB2 LYS A 620      81.250  74.838  23.339  1.00  0.00           H
ATOM   2078  CG  LYS A 620      82.494  76.488  22.947  1.00  0.00           C
ATOM   2079  HG1 LYS A 620      82.989  75.928  22.125  1.00  0.00           H
ATOM   2080  HG2 LYS A 620      82.256  77.469  22.483  1.00  0.00           H
ATOM   2081  CD  LYS A 620      83.456  76.516  24.150  1.00  0.00           C
ATOM   2082  HD1 LYS A 620      83.115  77.202  24.955  1.00  0.00           H
ATOM   2083  HD2 LYS A 620      83.484  75.453  24.472  1.00  0.00           H
ATOM   2084  CE  LYS A 620      84.845  77.140  23.832  1.00  0.00           C
ATOM   2085  HE1 LYS A 620      85.347  76.710  22.940  1.00  0.00           H
ATOM   2086  HE2 LYS A 620      84.745  78.216  23.577  1.00  0.00           H
ATOM   2087  NZ  LYS A 620      85.808  77.007  24.902  1.00  0.00           N
ATOM   2088  HZ1 LYS A 620      85.982  75.982  24.936  1.00  0.00           H
ATOM   2089  HZ2 LYS A 620      86.646  77.589  24.701  1.00  0.00           H
ATOM   2090  HZ3 LYS A 620      85.362  77.363  25.771  1.00  0.00           H
ATOM   2091  C   LYS A 620      78.659  75.543  22.507  1.00  0.00           C
ATOM   2092  O   LYS A 620      78.519  74.412  22.117  1.00  0.00           O
ATOM   2093  N   TYR A 621      77.585  76.214  23.071  1.00  0.00           N
ATOM   2094  HN  TYR A 621      77.701  77.160  23.364  1.00  0.00           H
ATOM   2095  CA  TYR A 621      76.297  75.779  23.170  1.00  0.00           C
ATOM   2096  HA  TYR A 621      76.446  74.710  23.123  1.00  0.00           H
ATOM   2097  CB  TYR A 621      75.563  76.328  24.455  1.00  0.00           C
ATOM   2098  HB1 TYR A 621      75.508  77.438  24.479  1.00  0.00           H
ATOM   2099  HB2 TYR A 621      74.545  75.882  24.463  1.00  0.00           H
ATOM   2100  CG  TYR A 621      76.291  75.944  25.758  1.00  0.00           C
ATOM   2101  CD1 TYR A 621      77.157  74.825  25.897  1.00  0.00           C
ATOM   2102  HD1 TYR A 621      77.220  74.123  25.079  1.00  0.00           H
ATOM   2103  CE1 TYR A 621      77.651  74.442  27.126  1.00  0.00           C
ATOM   2104  HE1 TYR A 621      78.062  73.443  27.125  1.00  0.00           H
ATOM   2105  CZ  TYR A 621      77.267  75.137  28.261  1.00  0.00           C
ATOM   2106  OH  TYR A 621      77.791  74.778  29.540  1.00  0.00           O
ATOM   2107  HH  TYR A 621      78.296  73.970  29.425  1.00  0.00           H
ATOM   2108  CD2 TYR A 621      76.062  76.750  26.893  1.00  0.00           C
ATOM   2109  HD2 TYR A 621      75.545  77.693  26.787  1.00  0.00           H
ATOM   2110  CE2 TYR A 621      76.580  76.309  28.111  1.00  0.00           C
ATOM   2111  HE2 TYR A 621      76.504  76.992  28.944  1.00  0.00           H
ATOM   2112  C   TYR A 621      75.503  76.172  21.927  1.00  0.00           C
ATOM   2113  O   TYR A 621      74.486  75.536  21.612  1.00  0.00           O
ATOM   2114  N   GLU A 622      75.903  77.219  21.204  1.00  0.00           N
ATOM   2115  HN  GLU A 622      76.767  77.658  21.437  1.00  0.00           H
ATOM   2116  CA  GLU A 622      75.236  77.667  20.021  1.00  0.00           C
ATOM   2117  HA  GLU A 622      74.228  77.887  20.339  1.00  0.00           H
ATOM   2118  CB  GLU A 622      75.646  79.105  19.579  1.00  0.00           C
ATOM   2119  HB1 GLU A 622      75.440  79.775  20.442  1.00  0.00           H
ATOM   2120  HB2 GLU A 622      76.754  79.100  19.502  1.00  0.00           H
ATOM   2121  CG  GLU A 622      75.000  79.539  18.334  1.00  0.00           C
ATOM   2122  HG1 GLU A 622      75.318  80.573  18.078  1.00  0.00           H
ATOM   2123  HG2 GLU A 622      75.254  78.921  17.446  1.00  0.00           H
ATOM   2124  CD  GLU A 622      73.439  79.563  18.354  1.00  0.00           C
ATOM   2125  OE1 GLU A 622      72.868  79.925  19.360  1.00  0.00           O
ATOM   2126  OE2 GLU A 622      72.810  79.133  17.399  1.00  0.00           O
ATOM   2127  C   GLU A 622      75.170  76.685  18.894  1.00  0.00           C
ATOM   2128  O   GLU A 622      76.131  76.039  18.499  1.00  0.00           O
ATOM   2129  N   SER A 623      73.950  76.538  18.188  1.00  0.00           N
ATOM   2130  HN  SER A 623      73.143  77.008  18.536  1.00  0.00           H
ATOM   2131  CA  SER A 623      73.766  75.698  17.048  1.00  0.00           C
ATOM   2132  HA  SER A 623      74.015  74.658  17.197  1.00  0.00           H
ATOM   2133  CB  SER A 623      72.247  75.576  16.933  1.00  0.00           C
ATOM   2134  HB1 SER A 623      71.738  76.552  17.083  1.00  0.00           H
ATOM   2135  HB2 SER A 623      71.958  75.071  15.986  1.00  0.00           H
ATOM   2136  OG  SER A 623      71.743  74.621  17.835  1.00  0.00           O
ATOM   2137  HG1 SER A 623      72.007  74.880  18.720  1.00  0.00           H
ATOM   2138  C   SER A 623      74.296  76.224  15.758  1.00  0.00           C
ATOM   2139  O   SER A 623      74.756  75.374  14.956  1.00  0.00           O
ATOM   2140  N   TYR A 624      74.261  77.537  15.464  1.00  0.00           N
ATOM   2141  HN  TYR A 624      73.944  78.221  16.117  1.00  0.00           H
ATOM   2142  CA  TYR A 624      74.560  78.083  14.100  1.00  0.00           C
ATOM   2143  HA  TYR A 624      75.113  77.429  13.441  1.00  0.00           H
ATOM   2144  CB  TYR A 624      73.326  78.528  13.317  1.00  0.00           C
ATOM   2145  HB1 TYR A 624      72.669  79.196  13.913  1.00  0.00           H
ATOM   2146  HB2 TYR A 624      73.576  79.041  12.364  1.00  0.00           H
ATOM   2147  CG  TYR A 624      72.460  77.364  12.968  1.00  0.00           C
ATOM   2148  CD1 TYR A 624      71.337  77.032  13.742  1.00  0.00           C
ATOM   2149  HD1 TYR A 624      71.024  77.754  14.483  1.00  0.00           H
ATOM   2150  CE1 TYR A 624      70.460  76.013  13.306  1.00  0.00           C
ATOM   2151  HE1 TYR A 624      69.518  75.894  13.820  1.00  0.00           H
ATOM   2152  CZ  TYR A 624      70.886  75.175  12.261  1.00  0.00           C
ATOM   2153  OH  TYR A 624      70.042  74.141  11.722  1.00  0.00           O
ATOM   2154  HH  TYR A 624      70.556  73.356  11.517  1.00  0.00           H
ATOM   2155  CD2 TYR A 624      72.919  76.470  11.961  1.00  0.00           C
ATOM   2156  HD2 TYR A 624      73.825  76.710  11.425  1.00  0.00           H
ATOM   2157  CE2 TYR A 624      72.111  75.379  11.592  1.00  0.00           C
ATOM   2158  HE2 TYR A 624      72.506  74.671  10.879  1.00  0.00           H
ATOM   2159  C   TYR A 624      75.475  79.259  14.253  1.00  0.00           C
ATOM   2160  O   TYR A 624      75.575  79.872  15.290  1.00  0.00           O
ATOM   2161  N   LEU A 625      76.187  79.518  13.178  1.00  0.00           N
ATOM   2162  HN  LEU A 625      76.138  78.908  12.391  1.00  0.00           H
ATOM   2163  CA  LEU A 625      77.218  80.560  13.100  1.00  0.00           C
ATOM   2164  HA  LEU A 625      77.837  80.447  13.978  1.00  0.00           H
ATOM   2165  CB  LEU A 625      78.045  80.560  11.792  1.00  0.00           C
ATOM   2166  HB1 LEU A 625      77.406  80.749  10.902  1.00  0.00           H
ATOM   2167  HB2 LEU A 625      78.811  81.363  11.745  1.00  0.00           H
ATOM   2168  CG  LEU A 625      78.691  79.186  11.483  1.00  0.00           C
ATOM   2169  HG  LEU A 625      78.044  78.291  11.598  1.00  0.00           H
ATOM   2170  CD1 LEU A 625      79.162  79.124  10.027  1.00  0.00           C
ATOM   2171 1HD1 LEU A 625      78.155  79.041   9.567  1.00  0.00           H
ATOM   2172 2HD1 LEU A 625      79.673  80.072   9.752  1.00  0.00           H
ATOM   2173 3HD1 LEU A 625      79.720  78.212   9.726  1.00  0.00           H
ATOM   2174  CD2 LEU A 625      79.934  78.997  12.382  1.00  0.00           C
ATOM   2175 1HD2 LEU A 625      80.820  79.571  12.036  1.00  0.00           H
ATOM   2176 2HD2 LEU A 625      79.618  79.275  13.411  1.00  0.00           H
ATOM   2177 3HD2 LEU A 625      80.124  77.913  12.237  1.00  0.00           H
ATOM   2178  C   LEU A 625      76.563  81.994  13.103  1.00  0.00           C
ATOM   2179  O   LEU A 625      77.216  82.922  13.604  1.00  0.00           O
ATOM   2180  N   ASP A 626      75.257  82.081  12.753  1.00  0.00           N
ATOM   2181  HN  ASP A 626      74.844  81.283  12.321  1.00  0.00           H
ATOM   2182  CA  ASP A 626      74.492  83.264  12.735  1.00  0.00           C
ATOM   2183  HA  ASP A 626      75.171  84.099  12.636  1.00  0.00           H
ATOM   2184  CB  ASP A 626      73.623  83.388  11.454  1.00  0.00           C
ATOM   2185  HB1 ASP A 626      74.279  83.030  10.632  1.00  0.00           H
ATOM   2186  HB2 ASP A 626      72.779  82.681  11.608  1.00  0.00           H
ATOM   2187  CG  ASP A 626      73.060  84.739  11.263  1.00  0.00           C
ATOM   2188  OD1 ASP A 626      73.320  85.666  12.028  1.00  0.00           O
ATOM   2189  OD2 ASP A 626      72.236  84.902  10.326  1.00  0.00           O
ATOM   2190  C   ASP A 626      73.593  83.377  13.996  1.00  0.00           C
ATOM   2191  O   ASP A 626      72.629  82.713  14.261  1.00  0.00           O
ATOM   2192  N   CYS A 627      73.950  84.299  14.942  1.00  0.00           N
ATOM   2193  HN  CYS A 627      74.630  85.015  14.800  1.00  0.00           H
ATOM   2194  CA  CYS A 627      73.247  84.283  16.271  1.00  0.00           C
ATOM   2195  HA  CYS A 627      72.237  84.056  15.963  1.00  0.00           H
ATOM   2196  CB  CYS A 627      73.713  83.184  17.176  1.00  0.00           C
ATOM   2197  HB1 CYS A 627      73.264  83.220  18.191  1.00  0.00           H
ATOM   2198  HB2 CYS A 627      73.411  82.202  16.754  1.00  0.00           H
ATOM   2199  SG  CYS A 627      75.583  83.116  17.434  1.00  0.00           S
ATOM   2200  HG1 CYS A 627      76.078  82.914  16.222  1.00  0.00           H
ATOM   2201  C   CYS A 627      73.125  85.617  16.910  1.00  0.00           C
ATOM   2202  O   CYS A 627      73.958  86.495  16.790  1.00  0.00           O
ATOM   2203  N   GLU A 628      72.040  85.839  17.724  1.00  0.00           N
ATOM   2204  HN  GLU A 628      71.330  85.153  17.862  1.00  0.00           H
ATOM   2205  CA  GLU A 628      71.891  87.149  18.386  1.00  0.00           C
ATOM   2206  HA  GLU A 628      72.003  87.951  17.672  1.00  0.00           H
ATOM   2207  CB  GLU A 628      70.478  87.375  19.061  1.00  0.00           C
ATOM   2208  HB1 GLU A 628      70.128  86.494  19.640  1.00  0.00           H
ATOM   2209  HB2 GLU A 628      70.394  88.245  19.747  1.00  0.00           H
ATOM   2210  CG  GLU A 628      69.426  87.631  17.964  1.00  0.00           C
ATOM   2211  HG1 GLU A 628      69.461  86.789  17.239  1.00  0.00           H
ATOM   2212  HG2 GLU A 628      68.435  87.547  18.459  1.00  0.00           H
ATOM   2213  CD  GLU A 628      69.696  88.939  17.233  1.00  0.00           C
ATOM   2214  OE1 GLU A 628      70.041  89.945  17.905  1.00  0.00           O
ATOM   2215  OE2 GLU A 628      69.606  89.027  15.954  1.00  0.00           O
ATOM   2216  C   GLU A 628      72.976  87.472  19.391  1.00  0.00           C
ATOM   2217  O   GLU A 628      73.393  88.642  19.513  1.00  0.00           O
ATOM   2218  N   LEU A 629      73.508  86.492  20.135  1.00  0.00           N
ATOM   2219  HN  LEU A 629      73.012  85.627  20.119  1.00  0.00           H
ATOM   2220  CA  LEU A 629      74.727  86.544  20.810  1.00  0.00           C
ATOM   2221  HA  LEU A 629      74.596  87.286  21.583  1.00  0.00           H
ATOM   2222  CB  LEU A 629      74.755  85.205  21.562  1.00  0.00           C
ATOM   2223  HB1 LEU A 629      73.868  85.125  22.226  1.00  0.00           H
ATOM   2224  HB2 LEU A 629      74.546  84.379  20.849  1.00  0.00           H
ATOM   2225  CG  LEU A 629      76.081  84.973  22.266  1.00  0.00           C
ATOM   2226  HG  LEU A 629      76.968  85.066  21.604  1.00  0.00           H
ATOM   2227  CD1 LEU A 629      76.183  85.893  23.473  1.00  0.00           C
ATOM   2228 1HD1 LEU A 629      76.199  86.957  23.156  1.00  0.00           H
ATOM   2229 2HD1 LEU A 629      75.353  85.703  24.187  1.00  0.00           H
ATOM   2230 3HD1 LEU A 629      77.186  85.718  23.918  1.00  0.00           H
ATOM   2231  CD2 LEU A 629      76.248  83.539  22.785  1.00  0.00           C
ATOM   2232 1HD2 LEU A 629      77.241  83.554  23.282  1.00  0.00           H
ATOM   2233 2HD2 LEU A 629      75.506  83.416  23.603  1.00  0.00           H
ATOM   2234 3HD2 LEU A 629      76.109  82.749  22.017  1.00  0.00           H
ATOM   2235  C   LEU A 629      76.009  86.844  20.079  1.00  0.00           C
ATOM   2236  O   LEU A 629      76.658  87.801  20.467  1.00  0.00           O
ATOM   2237  N   THR A 630      76.338  86.238  18.901  1.00  0.00           N
ATOM   2238  HN  THR A 630      75.959  85.405  18.505  1.00  0.00           H
ATOM   2239  CA  THR A 630      77.477  86.654  18.036  1.00  0.00           C
ATOM   2240  HA  THR A 630      78.365  86.658  18.650  1.00  0.00           H
ATOM   2241  CB  THR A 630      77.734  85.686  16.879  1.00  0.00           C
ATOM   2242  HB  THR A 630      76.879  85.388  16.235  1.00  0.00           H
ATOM   2243  OG1 THR A 630      78.409  84.582  17.343  1.00  0.00           O
ATOM   2244  HG1 THR A 630      79.212  84.904  17.758  1.00  0.00           H
ATOM   2245  CG2 THR A 630      78.685  86.278  15.866  1.00  0.00           C
ATOM   2246 1HG2 THR A 630      79.028  85.538  15.112  1.00  0.00           H
ATOM   2247 2HG2 THR A 630      78.182  87.122  15.347  1.00  0.00           H
ATOM   2248 3HG2 THR A 630      79.511  86.697  16.480  1.00  0.00           H
ATOM   2249  C   THR A 630      77.385  88.075  17.551  1.00  0.00           C
ATOM   2250  O   THR A 630      78.268  88.930  17.558  1.00  0.00           O
ATOM   2251  N   LYS A 631      76.181  88.513  17.139  1.00  0.00           N
ATOM   2252  HN  LYS A 631      75.429  87.874  16.995  1.00  0.00           H
ATOM   2253  CA  LYS A 631      75.969  89.834  16.738  1.00  0.00           C
ATOM   2254  HA  LYS A 631      76.703  90.081  15.985  1.00  0.00           H
ATOM   2255  CB  LYS A 631      74.575  89.917  16.099  1.00  0.00           C
ATOM   2256  HB1 LYS A 631      74.527  89.190  15.260  1.00  0.00           H
ATOM   2257  HB2 LYS A 631      73.899  89.458  16.852  1.00  0.00           H
ATOM   2258  CG  LYS A 631      74.059  91.273  15.776  1.00  0.00           C
ATOM   2259  HG1 LYS A 631      73.681  91.673  16.741  1.00  0.00           H
ATOM   2260  HG2 LYS A 631      74.818  91.892  15.254  1.00  0.00           H
ATOM   2261  CD  LYS A 631      72.850  91.269  14.858  1.00  0.00           C
ATOM   2262  HD1 LYS A 631      72.975  90.636  13.953  1.00  0.00           H
ATOM   2263  HD2 LYS A 631      71.920  90.868  15.315  1.00  0.00           H
ATOM   2264  CE  LYS A 631      72.533  92.672  14.373  1.00  0.00           C
ATOM   2265  HE1 LYS A 631      73.034  92.996  13.436  1.00  0.00           H
ATOM   2266  HE2 LYS A 631      71.458  92.785  14.118  1.00  0.00           H
ATOM   2267  NZ  LYS A 631      72.627  93.617  15.521  1.00  0.00           N
ATOM   2268  HZ1 LYS A 631      72.385  94.558  15.150  1.00  0.00           H
ATOM   2269  HZ2 LYS A 631      71.879  93.412  16.214  1.00  0.00           H
ATOM   2270  HZ3 LYS A 631      73.567  93.635  15.965  1.00  0.00           H
ATOM   2271  C   LYS A 631      76.055  90.876  17.845  1.00  0.00           C
ATOM   2272  O   LYS A 631      76.800  91.832  17.633  1.00  0.00           O
ATOM   2273  N   PHE A 632      75.463  90.642  19.072  1.00  0.00           N
ATOM   2274  HN  PHE A 632      74.923  89.806  19.116  1.00  0.00           H
ATOM   2275  CA  PHE A 632      75.813  91.348  20.257  1.00  0.00           C
ATOM   2276  HA  PHE A 632      75.624  92.395  20.070  1.00  0.00           H
ATOM   2277  CB  PHE A 632      74.916  90.880  21.416  1.00  0.00           C
ATOM   2278  HB1 PHE A 632      73.866  90.798  21.061  1.00  0.00           H
ATOM   2279  HB2 PHE A 632      75.291  89.868  21.680  1.00  0.00           H
ATOM   2280  CG  PHE A 632      75.100  91.824  22.616  1.00  0.00           C
ATOM   2281  CD1 PHE A 632      74.355  93.020  22.810  1.00  0.00           C
ATOM   2282  HD1 PHE A 632      73.776  93.477  22.021  1.00  0.00           H
ATOM   2283  CE1 PHE A 632      74.737  93.853  23.907  1.00  0.00           C
ATOM   2284  HE1 PHE A 632      74.301  94.827  24.077  1.00  0.00           H
ATOM   2285  CZ  PHE A 632      75.747  93.416  24.788  1.00  0.00           C
ATOM   2286  HZ  PHE A 632      76.020  94.020  25.641  1.00  0.00           H
ATOM   2287  CD2 PHE A 632      76.125  91.501  23.533  1.00  0.00           C
ATOM   2288  HD2 PHE A 632      76.640  90.551  23.547  1.00  0.00           H
ATOM   2289  CE2 PHE A 632      76.399  92.258  24.623  1.00  0.00           C
ATOM   2290  HE2 PHE A 632      77.047  91.880  25.400  1.00  0.00           H
ATOM   2291  C   PHE A 632      77.277  91.350  20.581  1.00  0.00           C
ATOM   2292  O   PHE A 632      77.865  92.348  21.009  1.00  0.00           O
ATOM   2293  N   LEU A 633      77.965  90.277  20.437  1.00  0.00           N
ATOM   2294  HN  LEU A 633      77.508  89.409  20.260  1.00  0.00           H
ATOM   2295  CA  LEU A 633      79.368  90.401  20.661  1.00  0.00           C
ATOM   2296  HA  LEU A 633      79.554  90.860  21.621  1.00  0.00           H
ATOM   2297  CB  LEU A 633      79.901  88.929  20.730  1.00  0.00           C
ATOM   2298  HB1 LEU A 633      79.322  88.320  20.004  1.00  0.00           H
ATOM   2299  HB2 LEU A 633      80.998  88.893  20.556  1.00  0.00           H
ATOM   2300  CG  LEU A 633      79.761  88.288  22.135  1.00  0.00           C
ATOM   2301  HG  LEU A 633      78.713  88.365  22.494  1.00  0.00           H
ATOM   2302  CD1 LEU A 633      79.987  86.734  22.075  1.00  0.00           C
ATOM   2303 1HD1 LEU A 633      79.353  86.217  21.323  1.00  0.00           H
ATOM   2304 2HD1 LEU A 633      81.070  86.539  21.920  1.00  0.00           H
ATOM   2305 3HD1 LEU A 633      79.660  86.283  23.036  1.00  0.00           H
ATOM   2306  CD2 LEU A 633      80.728  88.826  23.204  1.00  0.00           C
ATOM   2307 1HD2 LEU A 633      80.652  89.933  23.249  1.00  0.00           H
ATOM   2308 2HD2 LEU A 633      80.478  88.417  24.207  1.00  0.00           H
ATOM   2309 3HD2 LEU A 633      81.772  88.522  22.974  1.00  0.00           H
ATOM   2310  C   LEU A 633      80.148  91.230  19.628  1.00  0.00           C
ATOM   2311  O   LEU A 633      81.079  91.902  19.975  1.00  0.00           O
ATOM   2312  N   LEU A 634      79.841  91.198  18.321  1.00  0.00           N
ATOM   2313  HN  LEU A 634      79.096  90.653  17.943  1.00  0.00           H
ATOM   2314  CA  LEU A 634      80.542  91.939  17.347  1.00  0.00           C
ATOM   2315  HA  LEU A 634      81.582  91.881  17.633  1.00  0.00           H
ATOM   2316  CB  LEU A 634      80.396  91.253  15.960  1.00  0.00           C
ATOM   2317  HB1 LEU A 634      79.319  90.996  15.872  1.00  0.00           H
ATOM   2318  HB2 LEU A 634      80.686  91.957  15.152  1.00  0.00           H
ATOM   2319  CG  LEU A 634      81.129  89.961  15.698  1.00  0.00           C
ATOM   2320  HG  LEU A 634      80.984  89.368  16.626  1.00  0.00           H
ATOM   2321  CD1 LEU A 634      80.428  89.202  14.478  1.00  0.00           C
ATOM   2322 1HD1 LEU A 634      80.964  88.248  14.283  1.00  0.00           H
ATOM   2323 2HD1 LEU A 634      79.375  88.950  14.730  1.00  0.00           H
ATOM   2324 3HD1 LEU A 634      80.538  89.889  13.612  1.00  0.00           H
ATOM   2325  CD2 LEU A 634      82.546  90.039  15.442  1.00  0.00           C
ATOM   2326 1HD2 LEU A 634      82.614  90.677  14.535  1.00  0.00           H
ATOM   2327 2HD2 LEU A 634      82.937  90.577  16.332  1.00  0.00           H
ATOM   2328 3HD2 LEU A 634      83.018  89.044  15.292  1.00  0.00           H
ATOM   2329  C   LEU A 634      80.250  93.410  17.358  1.00  0.00           C
ATOM   2330  O   LEU A 634      81.163  94.228  17.277  1.00  0.00           O
ATOM   2331  N   ASP A 635      78.980  93.727  17.581  1.00  0.00           N
ATOM   2332  HN  ASP A 635      78.316  92.984  17.542  1.00  0.00           H
ATOM   2333  CA  ASP A 635      78.454  95.064  17.639  1.00  0.00           C
ATOM   2334  HA  ASP A 635      78.852  95.576  16.775  1.00  0.00           H
ATOM   2335  CB  ASP A 635      76.944  95.204  17.680  1.00  0.00           C
ATOM   2336  HB1 ASP A 635      76.481  94.859  18.629  1.00  0.00           H
ATOM   2337  HB2 ASP A 635      76.667  96.280  17.694  1.00  0.00           H
ATOM   2338  CG  ASP A 635      76.142  94.572  16.550  1.00  0.00           C
ATOM   2339  OD1 ASP A 635      76.639  94.584  15.397  1.00  0.00           O
ATOM   2340  OD2 ASP A 635      75.013  94.149  16.780  1.00  0.00           O
ATOM   2341  C   ASP A 635      79.080  95.898  18.784  1.00  0.00           C
ATOM   2342  O   ASP A 635      79.668  96.949  18.520  1.00  0.00           O
ATOM   2343  N   ARG A 636      79.075  95.350  20.082  1.00  0.00           N
ATOM   2344  HN  ARG A 636      78.600  94.496  20.279  1.00  0.00           H
ATOM   2345  CA  ARG A 636      79.778  95.945  21.191  1.00  0.00           C
ATOM   2346  HA  ARG A 636      79.469  96.978  21.127  1.00  0.00           H
ATOM   2347  CB  ARG A 636      79.359  95.335  22.558  1.00  0.00           C
ATOM   2348  HB1 ARG A 636      79.040  94.294  22.340  1.00  0.00           H
ATOM   2349  HB2 ARG A 636      80.064  95.305  23.416  1.00  0.00           H
ATOM   2350  CG  ARG A 636      78.137  96.022  23.245  1.00  0.00           C
ATOM   2351  HG1 ARG A 636      77.337  95.957  22.477  1.00  0.00           H
ATOM   2352  HG2 ARG A 636      77.837  95.302  24.037  1.00  0.00           H
ATOM   2353  CD  ARG A 636      78.369  97.385  23.828  1.00  0.00           C
ATOM   2354  HD1 ARG A 636      79.100  97.404  24.665  1.00  0.00           H
ATOM   2355  HD2 ARG A 636      78.608  98.041  22.964  1.00  0.00           H
ATOM   2356  NE  ARG A 636      77.032  97.784  24.361  1.00  0.00           N
ATOM   2357  HE  ARG A 636      76.207  97.491  23.877  1.00  0.00           H
ATOM   2358  CZ  ARG A 636      76.697  97.797  25.622  1.00  0.00           C
ATOM   2359  NH1 ARG A 636      75.452  97.654  25.887  1.00  0.00           N
ATOM   2360 1HH1 ARG A 636      74.841  97.663  25.095  1.00  0.00           H
ATOM   2361 2HH1 ARG A 636      75.107  97.546  26.819  1.00  0.00           H
ATOM   2362  NH2 ARG A 636      77.564  97.937  26.620  1.00  0.00           N
ATOM   2363 1HH2 ARG A 636      78.506  98.175  26.385  1.00  0.00           H
ATOM   2364 2HH2 ARG A 636      77.178  98.132  27.522  1.00  0.00           H
ATOM   2365  C   ARG A 636      81.307  95.988  21.047  1.00  0.00           C
ATOM   2366  O   ARG A 636      81.824  97.043  21.315  1.00  0.00           O
ATOM   2367  N   ALA A 637      82.060  94.907  20.451  1.00  0.00           N
ATOM   2368  HN  ALA A 637      81.701  94.021  20.166  1.00  0.00           H
ATOM   2369  CA  ALA A 637      83.486  94.957  20.234  1.00  0.00           C
ATOM   2370  HA  ALA A 637      83.871  95.018  21.241  1.00  0.00           H
ATOM   2371  CB  ALA A 637      83.867  93.625  19.541  1.00  0.00           C
ATOM   2372  HB1 ALA A 637      83.399  93.261  18.601  1.00  0.00           H
ATOM   2373  HB2 ALA A 637      84.976  93.625  19.612  1.00  0.00           H
ATOM   2374  HB3 ALA A 637      83.599  92.744  20.162  1.00  0.00           H
ATOM   2375  C   ALA A 637      83.791  96.060  19.209  1.00  0.00           C
ATOM   2376  O   ALA A 637      84.799  96.750  19.335  1.00  0.00           O
ATOM   2377  N   LEU A 638      82.958  96.266  18.170  1.00  0.00           N
ATOM   2378  HN  LEU A 638      82.154  95.688  18.051  1.00  0.00           H
ATOM   2379  CA  LEU A 638      83.189  97.288  17.230  1.00  0.00           C
ATOM   2380  HA  LEU A 638      84.209  97.295  16.874  1.00  0.00           H
ATOM   2381  CB  LEU A 638      82.394  97.183  15.897  1.00  0.00           C
ATOM   2382  HB1 LEU A 638      81.320  97.177  16.180  1.00  0.00           H
ATOM   2383  HB2 LEU A 638      82.464  98.104  15.278  1.00  0.00           H
ATOM   2384  CG  LEU A 638      82.725  95.918  14.966  1.00  0.00           C
ATOM   2385  HG  LEU A 638      82.813  95.009  15.599  1.00  0.00           H
ATOM   2386  CD1 LEU A 638      81.655  95.622  13.857  1.00  0.00           C
ATOM   2387 1HD1 LEU A 638      81.789  96.322  13.004  1.00  0.00           H
ATOM   2388 2HD1 LEU A 638      81.776  94.649  13.335  1.00  0.00           H
ATOM   2389 3HD1 LEU A 638      80.646  95.763  14.299  1.00  0.00           H
ATOM   2390  CD2 LEU A 638      84.153  96.019  14.390  1.00  0.00           C
ATOM   2391 1HD2 LEU A 638      84.140  97.037  13.945  1.00  0.00           H
ATOM   2392 2HD2 LEU A 638      84.861  95.979  15.244  1.00  0.00           H
ATOM   2393 3HD2 LEU A 638      84.539  95.189  13.760  1.00  0.00           H
ATOM   2394  C   LEU A 638      82.935  98.658  17.791  1.00  0.00           C
ATOM   2395  O   LEU A 638      83.569  99.572  17.297  1.00  0.00           O
ATOM   2396  N   ALA A 639      81.988  98.803  18.722  1.00  0.00           N
ATOM   2397  HN  ALA A 639      81.431  98.008  18.949  1.00  0.00           H
ATOM   2398  CA  ALA A 639      81.826 100.017  19.493  1.00  0.00           C
ATOM   2399  HA  ALA A 639      81.767 100.903  18.879  1.00  0.00           H
ATOM   2400  CB  ALA A 639      80.515  99.982  20.241  1.00  0.00           C
ATOM   2401  HB1 ALA A 639      80.721  99.419  21.176  1.00  0.00           H
ATOM   2402  HB2 ALA A 639      80.157 101.020  20.408  1.00  0.00           H
ATOM   2403  HB3 ALA A 639      79.770  99.441  19.620  1.00  0.00           H
ATOM   2404  C   ALA A 639      82.907 100.296  20.509  1.00  0.00           C
ATOM   2405  O   ALA A 639      83.441 101.441  20.575  1.00  0.00           O
ATOM   2406  N   ASN A 640      83.327  99.268  21.261  1.00  0.00           N
ATOM   2407  HN  ASN A 640      82.912  98.362  21.255  1.00  0.00           H
ATOM   2408  CA  ASN A 640      84.360  99.365  22.250  1.00  0.00           C
ATOM   2409  HA  ASN A 640      84.659 100.401  22.321  1.00  0.00           H
ATOM   2410  CB  ASN A 640      83.666  99.113  23.667  1.00  0.00           C
ATOM   2411  HB1 ASN A 640      82.817  99.809  23.834  1.00  0.00           H
ATOM   2412  HB2 ASN A 640      83.281  98.072  23.696  1.00  0.00           H
ATOM   2413  CG  ASN A 640      84.634  99.347  24.798  1.00  0.00           C
ATOM   2414  OD1 ASN A 640      85.666  98.680  24.900  1.00  0.00           O
ATOM   2415  ND2 ASN A 640      84.394 100.367  25.702  1.00  0.00           N
ATOM   2416 1HD2 ASN A 640      83.417 100.555  25.799  1.00  0.00           H
ATOM   2417 2HD2 ASN A 640      84.955 100.399  26.529  1.00  0.00           H
ATOM   2418  C   ASN A 640      85.625  98.571  22.071  1.00  0.00           C
ATOM   2419  O   ASN A 640      85.562  97.336  21.884  1.00  0.00           O
ATOM   2420  N   ARG A 641      86.783  99.270  21.977  1.00  0.00           N
ATOM   2421  HN  ARG A 641      86.844 100.256  22.112  1.00  0.00           H
ATOM   2422  CA  ARG A 641      88.093  98.743  21.751  1.00  0.00           C
ATOM   2423  HA  ARG A 641      88.144  98.212  20.811  1.00  0.00           H
ATOM   2424  CB  ARG A 641      89.084  99.935  21.622  1.00  0.00           C
ATOM   2425  HB1 ARG A 641      88.919 100.693  22.417  1.00  0.00           H
ATOM   2426  HB2 ARG A 641      90.129  99.593  21.781  1.00  0.00           H
ATOM   2427  CG  ARG A 641      88.980 100.631  20.238  1.00  0.00           C
ATOM   2428  HG1 ARG A 641      88.832  99.863  19.450  1.00  0.00           H
ATOM   2429  HG2 ARG A 641      88.053 101.220  20.411  1.00  0.00           H
ATOM   2430  CD  ARG A 641      90.274 101.422  19.856  1.00  0.00           C
ATOM   2431  HD1 ARG A 641      90.474 102.188  20.635  1.00  0.00           H
ATOM   2432  HD2 ARG A 641      91.063 100.641  19.825  1.00  0.00           H
ATOM   2433  NE  ARG A 641      90.067 102.090  18.518  1.00  0.00           N
ATOM   2434  HE  ARG A 641      89.391 101.651  17.925  1.00  0.00           H
ATOM   2435  CZ  ARG A 641      90.765 103.079  17.995  1.00  0.00           C
ATOM   2436  NH1 ARG A 641      90.280 103.664  16.910  1.00  0.00           N
ATOM   2437 1HH1 ARG A 641      89.615 103.221  16.310  1.00  0.00           H
ATOM   2438 2HH1 ARG A 641      90.762 104.430  16.485  1.00  0.00           H
ATOM   2439  NH2 ARG A 641      91.858 103.595  18.371  1.00  0.00           N
ATOM   2440 1HH2 ARG A 641      92.388 103.289  19.162  1.00  0.00           H
ATOM   2441 2HH2 ARG A 641      92.151 104.454  17.951  1.00  0.00           H
ATOM   2442  C   ARG A 641      88.747  97.840  22.732  1.00  0.00           C
ATOM   2443  O   ARG A 641      89.622  97.023  22.421  1.00  0.00           O
ATOM   2444  N   LYS A 642      88.364  98.026  24.007  1.00  0.00           N
ATOM   2445  HN  LYS A 642      87.649  98.645  24.321  1.00  0.00           H
ATOM   2446  CA  LYS A 642      88.851  97.170  25.039  1.00  0.00           C
ATOM   2447  HA  LYS A 642      89.891  96.957  24.843  1.00  0.00           H
ATOM   2448  CB  LYS A 642      88.650  97.782  26.321  1.00  0.00           C
ATOM   2449  HB1 LYS A 642      87.577  97.861  26.597  1.00  0.00           H
ATOM   2450  HB2 LYS A 642      89.096  97.092  27.068  1.00  0.00           H
ATOM   2451  CG  LYS A 642      89.290  99.187  26.507  1.00  0.00           C
ATOM   2452  HG1 LYS A 642      90.330  99.166  26.119  1.00  0.00           H
ATOM   2453  HG2 LYS A 642      88.665  99.774  25.800  1.00  0.00           H
ATOM   2454  CD  LYS A 642      89.369  99.661  27.978  1.00  0.00           C
ATOM   2455  HD1 LYS A 642      88.414  99.654  28.545  1.00  0.00           H
ATOM   2456  HD2 LYS A 642      90.062  98.985  28.523  1.00  0.00           H
ATOM   2457  CE  LYS A 642      89.977 101.073  28.034  1.00  0.00           C
ATOM   2458  HE1 LYS A 642      90.942 101.197  27.496  1.00  0.00           H
ATOM   2459  HE2 LYS A 642      89.240 101.793  27.619  1.00  0.00           H
ATOM   2460  NZ  LYS A 642      90.172 101.438  29.484  1.00  0.00           N
ATOM   2461  HZ1 LYS A 642      90.298 102.469  29.428  1.00  0.00           H
ATOM   2462  HZ2 LYS A 642      89.316 101.198  30.024  1.00  0.00           H
ATOM   2463  HZ3 LYS A 642      91.081 101.047  29.803  1.00  0.00           H
ATOM   2464  C   LYS A 642      88.056  95.880  25.062  1.00  0.00           C
ATOM   2465  O   LYS A 642      88.568  94.774  25.206  1.00  0.00           O
ATOM   2466  N   ILE A 643      86.722  95.932  24.921  1.00  0.00           N
ATOM   2467  HN  ILE A 643      86.239  96.798  24.824  1.00  0.00           H
ATOM   2468  CA  ILE A 643      85.862  94.761  24.715  1.00  0.00           C
ATOM   2469  HA  ILE A 643      86.036  94.041  25.501  1.00  0.00           H
ATOM   2470  CB  ILE A 643      84.381  95.125  24.828  1.00  0.00           C
ATOM   2471  HB  ILE A 643      84.137  95.854  24.026  1.00  0.00           H
ATOM   2472  CG2 ILE A 643      83.503  93.885  24.749  1.00  0.00           C
ATOM   2473 1HG2 ILE A 643      83.755  93.333  23.819  1.00  0.00           H
ATOM   2474 2HG2 ILE A 643      83.639  93.184  25.600  1.00  0.00           H
ATOM   2475 3HG2 ILE A 643      82.434  94.090  24.524  1.00  0.00           H
ATOM   2476  CG1 ILE A 643      83.979  95.834  26.178  1.00  0.00           C
ATOM   2477 1HG1 ILE A 643      83.854  95.126  27.025  1.00  0.00           H
ATOM   2478 2HG1 ILE A 643      84.751  96.604  26.389  1.00  0.00           H
ATOM   2479  CD  ILE A 643      82.678  96.611  26.056  1.00  0.00           C
ATOM   2480  HD1 ILE A 643      82.079  96.483  25.129  1.00  0.00           H
ATOM   2481  HD2 ILE A 643      82.055  96.320  26.929  1.00  0.00           H
ATOM   2482  HD3 ILE A 643      82.863  97.695  26.216  1.00  0.00           H
ATOM   2483  C   ILE A 643      86.150  93.948  23.439  1.00  0.00           C
ATOM   2484  O   ILE A 643      86.286  92.730  23.435  1.00  0.00           O
ATOM   2485  N   GLY A 644      86.505  94.653  22.346  1.00  0.00           N
ATOM   2486  HN  GLY A 644      86.332  95.630  22.240  1.00  0.00           H
ATOM   2487  CA  GLY A 644      86.986  93.843  21.134  1.00  0.00           C
ATOM   2488  HA1 GLY A 644      86.310  93.001  21.138  1.00  0.00           H
ATOM   2489  HA2 GLY A 644      86.988  94.343  20.177  1.00  0.00           H
ATOM   2490  C   GLY A 644      88.355  93.282  21.331  1.00  0.00           C
ATOM   2491  O   GLY A 644      88.623  92.172  20.961  1.00  0.00           O
ATOM   2492  N   HIS A 645      89.230  94.040  22.005  1.00  0.00           N
ATOM   2493  HN  HIS A 645      89.051  94.960  22.345  1.00  0.00           H
ATOM   2494  CA  HIS A 645      90.518  93.493  22.383  1.00  0.00           C
ATOM   2495  HA  HIS A 645      91.096  93.291  21.493  1.00  0.00           H
ATOM   2496  CB  HIS A 645      91.362  94.539  23.069  1.00  0.00           C
ATOM   2497  HB1 HIS A 645      91.565  95.316  22.300  1.00  0.00           H
ATOM   2498  HB2 HIS A 645      90.878  95.023  23.944  1.00  0.00           H
ATOM   2499  ND1 HIS A 645      93.829  94.093  22.828  1.00  0.00           N
ATOM   2500  CG  HIS A 645      92.717  94.051  23.627  1.00  0.00           C
ATOM   2501  CE1 HIS A 645      94.802  93.593  23.581  1.00  0.00           C
ATOM   2502  HE1 HIS A 645      95.787  93.430  23.144  1.00  0.00           H
ATOM   2503  NE2 HIS A 645      94.419  93.452  24.862  1.00  0.00           N
ATOM   2504  HE2 HIS A 645      94.923  93.008  25.603  1.00  0.00           H
ATOM   2505  CD2 HIS A 645      93.089  93.703  24.905  1.00  0.00           C
ATOM   2506  HD2 HIS A 645      92.459  93.577  25.777  1.00  0.00           H
ATOM   2507  C   HIS A 645      90.438  92.214  23.258  1.00  0.00           C
ATOM   2508  O   HIS A 645      91.105  91.222  22.979  1.00  0.00           O
ATOM   2509  N   PHE A 646      89.648  92.154  24.325  1.00  0.00           N
ATOM   2510  HN  PHE A 646      89.097  92.930  24.622  1.00  0.00           H
ATOM   2511  CA  PHE A 646      89.564  90.963  25.092  1.00  0.00           C
ATOM   2512  HA  PHE A 646      90.525  90.470  25.106  1.00  0.00           H
ATOM   2513  CB  PHE A 646      89.108  91.288  26.631  1.00  0.00           C
ATOM   2514  HB1 PHE A 646      88.243  91.983  26.594  1.00  0.00           H
ATOM   2515  HB2 PHE A 646      88.799  90.316  27.072  1.00  0.00           H
ATOM   2516  CG  PHE A 646      90.146  91.895  27.488  1.00  0.00           C
ATOM   2517  CD1 PHE A 646      90.564  93.228  27.374  1.00  0.00           C
ATOM   2518  HD1 PHE A 646      90.242  93.876  26.573  1.00  0.00           H
ATOM   2519  CE1 PHE A 646      91.576  93.770  28.143  1.00  0.00           C
ATOM   2520  HE1 PHE A 646      91.916  94.790  28.039  1.00  0.00           H
ATOM   2521  CZ  PHE A 646      92.051  93.113  29.211  1.00  0.00           C
ATOM   2522  HZ  PHE A 646      92.818  93.581  29.809  1.00  0.00           H
ATOM   2523  CD2 PHE A 646      90.786  91.133  28.570  1.00  0.00           C
ATOM   2524  HD2 PHE A 646      90.575  90.091  28.763  1.00  0.00           H
ATOM   2525  CE2 PHE A 646      91.701  91.750  29.381  1.00  0.00           C
ATOM   2526  HE2 PHE A 646      92.055  91.206  30.245  1.00  0.00           H
ATOM   2527  C   PHE A 646      88.745  89.858  24.374  1.00  0.00           C
ATOM   2528  O   PHE A 646      89.046  88.685  24.436  1.00  0.00           O
ATOM   2529  N   LEU A 647      87.803  90.278  23.502  1.00  0.00           N
ATOM   2530  HN  LEU A 647      87.495  91.224  23.443  1.00  0.00           H
ATOM   2531  CA  LEU A 647      87.025  89.334  22.696  1.00  0.00           C
ATOM   2532  HA  LEU A 647      86.673  88.609  23.414  1.00  0.00           H
ATOM   2533  CB  LEU A 647      85.828  89.998  22.007  1.00  0.00           C
ATOM   2534  HB1 LEU A 647      85.108  90.463  22.715  1.00  0.00           H
ATOM   2535  HB2 LEU A 647      86.111  90.849  21.351  1.00  0.00           H
ATOM   2536  CG  LEU A 647      84.934  89.095  21.134  1.00  0.00           C
ATOM   2537  HG  LEU A 647      85.565  88.519  20.424  1.00  0.00           H
ATOM   2538  CD1 LEU A 647      84.207  87.904  21.890  1.00  0.00           C
ATOM   2539 1HD1 LEU A 647      84.979  87.151  22.155  1.00  0.00           H
ATOM   2540 2HD1 LEU A 647      83.654  88.216  22.802  1.00  0.00           H
ATOM   2541 3HD1 LEU A 647      83.453  87.404  21.245  1.00  0.00           H
ATOM   2542  CD2 LEU A 647      83.993  89.936  20.276  1.00  0.00           C
ATOM   2543 1HD2 LEU A 647      84.500  90.512  19.473  1.00  0.00           H
ATOM   2544 2HD2 LEU A 647      83.377  89.178  19.746  1.00  0.00           H
ATOM   2545 3HD2 LEU A 647      83.432  90.610  20.958  1.00  0.00           H
ATOM   2546  C   LEU A 647      87.878  88.625  21.680  1.00  0.00           C
ATOM   2547  O   LEU A 647      87.905  87.367  21.600  1.00  0.00           O
ATOM   2548  N   PHE A 648      88.725  89.334  20.927  1.00  0.00           N
ATOM   2549  HN  PHE A 648      88.727  90.318  21.088  1.00  0.00           H
ATOM   2550  CA  PHE A 648      89.703  88.806  19.964  1.00  0.00           C
ATOM   2551  HA  PHE A 648      89.217  88.197  19.216  1.00  0.00           H
ATOM   2552  CB  PHE A 648      90.474  89.886  19.178  1.00  0.00           C
ATOM   2553  HB1 PHE A 648      89.827  90.420  18.450  1.00  0.00           H
ATOM   2554  HB2 PHE A 648      90.790  90.728  19.831  1.00  0.00           H
ATOM   2555  CG  PHE A 648      91.644  89.406  18.334  1.00  0.00           C
ATOM   2556  CD1 PHE A 648      91.652  89.255  16.927  1.00  0.00           C
ATOM   2557  HD1 PHE A 648      90.737  89.504  16.409  1.00  0.00           H
ATOM   2558  CE1 PHE A 648      92.798  88.860  16.196  1.00  0.00           C
ATOM   2559  HE1 PHE A 648      92.916  88.905  15.124  1.00  0.00           H
ATOM   2560  CZ  PHE A 648      94.003  88.825  16.877  1.00  0.00           C
ATOM   2561  HZ  PHE A 648      94.926  88.563  16.380  1.00  0.00           H
ATOM   2562  CD2 PHE A 648      92.856  89.275  18.984  1.00  0.00           C
ATOM   2563  HD2 PHE A 648      92.889  89.510  20.037  1.00  0.00           H
ATOM   2564  CE2 PHE A 648      94.015  88.980  18.230  1.00  0.00           C
ATOM   2565  HE2 PHE A 648      95.004  89.119  18.641  1.00  0.00           H
ATOM   2566  C   PHE A 648      90.671  87.907  20.680  1.00  0.00           C
ATOM   2567  O   PHE A 648      90.889  86.724  20.311  1.00  0.00           O
ATOM   2568  N   TRP A 649      91.267  88.340  21.764  1.00  0.00           N
ATOM   2569  HN  TRP A 649      91.277  89.312  21.984  1.00  0.00           H
ATOM   2570  CA  TRP A 649      92.083  87.451  22.564  1.00  0.00           C
ATOM   2571  HA  TRP A 649      92.813  87.004  21.905  1.00  0.00           H
ATOM   2572  CB  TRP A 649      93.015  88.187  23.606  1.00  0.00           C
ATOM   2573  HB1 TRP A 649      92.314  88.777  24.234  1.00  0.00           H
ATOM   2574  HB2 TRP A 649      93.473  87.474  24.326  1.00  0.00           H
ATOM   2575  CG  TRP A 649      94.124  88.950  22.961  1.00  0.00           C
ATOM   2576  CD1 TRP A 649      94.276  90.311  22.973  1.00  0.00           C
ATOM   2577  HD1 TRP A 649      93.619  91.093  23.325  1.00  0.00           H
ATOM   2578  NE1 TRP A 649      95.477  90.642  22.351  1.00  0.00           N
ATOM   2579  HE1 TRP A 649      95.778  91.544  22.131  1.00  0.00           H
ATOM   2580  CE2 TRP A 649      96.139  89.472  21.934  1.00  0.00           C
ATOM   2581  CD2 TRP A 649      95.344  88.373  22.403  1.00  0.00           C
ATOM   2582  CE3 TRP A 649      95.718  87.087  22.180  1.00  0.00           C
ATOM   2583  HE3 TRP A 649      95.091  86.260  22.481  1.00  0.00           H
ATOM   2584  CZ3 TRP A 649      96.845  86.905  21.408  1.00  0.00           C
ATOM   2585  HZ3 TRP A 649      97.108  85.904  21.098  1.00  0.00           H
ATOM   2586  CZ2 TRP A 649      97.247  89.274  21.193  1.00  0.00           C
ATOM   2587  HZ2 TRP A 649      97.801  90.069  20.717  1.00  0.00           H
ATOM   2588  CH2 TRP A 649      97.595  87.941  20.872  1.00  0.00           C
ATOM   2589  HH2 TRP A 649      98.463  87.728  20.265  1.00  0.00           H
ATOM   2590  C   TRP A 649      91.444  86.212  23.167  1.00  0.00           C
ATOM   2591  O   TRP A 649      92.059  85.160  23.060  1.00  0.00           O
ATOM   2592  N   HIS A 650      90.249  86.318  23.710  1.00  0.00           N
ATOM   2593  HN  HIS A 650      89.821  87.215  23.629  1.00  0.00           H
ATOM   2594  CA  HIS A 650      89.516  85.189  24.214  1.00  0.00           C
ATOM   2595  HA  HIS A 650      90.144  84.646  24.904  1.00  0.00           H
ATOM   2596  CB  HIS A 650      88.193  85.676  24.971  1.00  0.00           C
ATOM   2597  HB1 HIS A 650      87.652  86.332  24.256  1.00  0.00           H
ATOM   2598  HB2 HIS A 650      87.562  84.766  25.062  1.00  0.00           H
ATOM   2599  ND1 HIS A 650      87.258  86.763  27.082  1.00  0.00           N
ATOM   2600  CG  HIS A 650      88.334  86.209  26.428  1.00  0.00           C
ATOM   2601  CE1 HIS A 650      87.771  87.244  28.147  1.00  0.00           C
ATOM   2602  HE1 HIS A 650      87.382  88.146  28.620  1.00  0.00           H
ATOM   2603  NE2 HIS A 650      89.106  87.067  28.219  1.00  0.00           N
ATOM   2604  HE2 HIS A 650      89.594  87.027  29.090  1.00  0.00           H
ATOM   2605  CD2 HIS A 650      89.490  86.415  27.049  1.00  0.00           C
ATOM   2606  HD2 HIS A 650      90.522  86.255  26.765  1.00  0.00           H
ATOM   2607  C   HIS A 650      89.268  84.220  23.106  1.00  0.00           C
ATOM   2608  O   HIS A 650      89.533  83.030  23.242  1.00  0.00           O
ATOM   2609  N   LEU A 651      88.767  84.648  21.941  1.00  0.00           N
ATOM   2610  HN  LEU A 651      88.602  85.627  21.855  1.00  0.00           H
ATOM   2611  CA  LEU A 651      88.630  83.763  20.791  1.00  0.00           C
ATOM   2612  HA  LEU A 651      87.978  82.954  21.086  1.00  0.00           H
ATOM   2613  CB  LEU A 651      87.822  84.454  19.680  1.00  0.00           C
ATOM   2614  HB1 LEU A 651      88.297  85.421  19.406  1.00  0.00           H
ATOM   2615  HB2 LEU A 651      87.791  83.914  18.709  1.00  0.00           H
ATOM   2616  CG  LEU A 651      86.365  84.951  19.974  1.00  0.00           C
ATOM   2617  HG  LEU A 651      86.379  85.327  21.020  1.00  0.00           H
ATOM   2618  CD1 LEU A 651      85.907  86.113  19.024  1.00  0.00           C
ATOM   2619 1HD1 LEU A 651      84.875  86.498  19.167  1.00  0.00           H
ATOM   2620 2HD1 LEU A 651      86.611  86.963  19.146  1.00  0.00           H
ATOM   2621 3HD1 LEU A 651      86.046  85.856  17.952  1.00  0.00           H
ATOM   2622  CD2 LEU A 651      85.387  83.768  19.932  1.00  0.00           C
ATOM   2623 1HD2 LEU A 651      85.233  83.417  18.889  1.00  0.00           H
ATOM   2624 2HD2 LEU A 651      85.817  82.930  20.522  1.00  0.00           H
ATOM   2625 3HD2 LEU A 651      84.409  84.029  20.390  1.00  0.00           H
ATOM   2626  C   LEU A 651      89.906  83.086  20.223  1.00  0.00           C
ATOM   2627  O   LEU A 651      89.993  81.843  19.942  1.00  0.00           O
ATOM   2628  N   ARG A 652      90.954  83.876  20.068  1.00  0.00           N
ATOM   2629  HN  ARG A 652      90.828  84.850  20.242  1.00  0.00           H
ATOM   2630  CA  ARG A 652      92.285  83.495  19.538  1.00  0.00           C
ATOM   2631  HA  ARG A 652      92.125  82.925  18.635  1.00  0.00           H
ATOM   2632  CB  ARG A 652      93.170  84.678  19.134  1.00  0.00           C
ATOM   2633  HB1 ARG A 652      92.665  85.180  18.281  1.00  0.00           H
ATOM   2634  HB2 ARG A 652      93.130  85.511  19.868  1.00  0.00           H
ATOM   2635  CG  ARG A 652      94.656  84.485  18.652  1.00  0.00           C
ATOM   2636  HG1 ARG A 652      95.249  83.892  19.381  1.00  0.00           H
ATOM   2637  HG2 ARG A 652      94.603  83.940  17.686  1.00  0.00           H
ATOM   2638  CD  ARG A 652      95.316  85.791  18.360  1.00  0.00           C
ATOM   2639  HD1 ARG A 652      94.800  86.308  17.524  1.00  0.00           H
ATOM   2640  HD2 ARG A 652      95.227  86.435  19.261  1.00  0.00           H
ATOM   2641  NE  ARG A 652      96.790  85.537  18.146  1.00  0.00           N
ATOM   2642  HE  ARG A 652      97.274  84.836  18.669  1.00  0.00           H
ATOM   2643  CZ  ARG A 652      97.579  86.357  17.459  1.00  0.00           C
ATOM   2644  NH1 ARG A 652      98.825  86.188  17.563  1.00  0.00           N
ATOM   2645 1HH1 ARG A 652      99.153  85.394  18.074  1.00  0.00           H
ATOM   2646 2HH1 ARG A 652      99.337  86.625  16.823  1.00  0.00           H
ATOM   2647  NH2 ARG A 652      97.120  87.237  16.697  1.00  0.00           N
ATOM   2648 1HH2 ARG A 652      96.329  86.895  16.189  1.00  0.00           H
ATOM   2649 2HH2 ARG A 652      97.814  87.669  16.121  1.00  0.00           H
ATOM   2650  C   ARG A 652      92.968  82.494  20.429  1.00  0.00           C
ATOM   2651  O   ARG A 652      93.679  81.580  20.036  1.00  0.00           O
ATOM   2652  N   SER A 653      92.777  82.495  21.756  1.00  0.00           N
ATOM   2653  HN  SER A 653      92.111  83.154  22.096  1.00  0.00           H
ATOM   2654  CA  SER A 653      93.249  81.519  22.770  1.00  0.00           C
ATOM   2655  HA  SER A 653      94.324  81.550  22.677  1.00  0.00           H
ATOM   2656  CB  SER A 653      92.843  81.754  24.218  1.00  0.00           C
ATOM   2657  HB1 SER A 653      93.502  81.203  24.923  1.00  0.00           H
ATOM   2658  HB2 SER A 653      93.083  82.810  24.466  1.00  0.00           H
ATOM   2659  OG  SER A 653      91.458  81.492  24.577  1.00  0.00           O
ATOM   2660  HG1 SER A 653      90.934  82.093  24.042  1.00  0.00           H
ATOM   2661  C   SER A 653      92.867  80.107  22.503  1.00  0.00           C
ATOM   2662  O   SER A 653      93.736  79.276  22.602  1.00  0.00           O
ATOM   2663  N   GLU A 654      91.642  79.801  21.900  1.00  0.00           N
ATOM   2664  HN  GLU A 654      91.025  80.547  21.663  1.00  0.00           H
ATOM   2665  CA  GLU A 654      91.159  78.429  21.738  1.00  0.00           C
ATOM   2666  HA  GLU A 654      91.826  77.734  22.227  1.00  0.00           H
ATOM   2667  CB  GLU A 654      89.816  78.182  22.538  1.00  0.00           C
ATOM   2668  HB1 GLU A 654      89.118  78.937  22.117  1.00  0.00           H
ATOM   2669  HB2 GLU A 654      89.523  77.114  22.448  1.00  0.00           H
ATOM   2670  CG  GLU A 654      89.879  78.516  23.983  1.00  0.00           C
ATOM   2671  HG1 GLU A 654      90.660  78.042  24.614  1.00  0.00           H
ATOM   2672  HG2 GLU A 654      90.093  79.602  24.080  1.00  0.00           H
ATOM   2673  CD  GLU A 654      88.585  78.259  24.753  1.00  0.00           C
ATOM   2674  OE1 GLU A 654      87.538  78.939  24.617  1.00  0.00           O
ATOM   2675  OE2 GLU A 654      88.560  77.186  25.421  1.00  0.00           O
ATOM   2676  C   GLU A 654      91.089  78.029  20.307  1.00  0.00           C
ATOM   2677  O   GLU A 654      90.450  77.015  19.916  1.00  0.00           O
ATOM   2678  N   MET A 655      91.774  78.810  19.348  1.00  0.00           N
ATOM   2679  HN  MET A 655      92.239  79.611  19.717  1.00  0.00           H
ATOM   2680  CA  MET A 655      91.854  78.561  17.909  1.00  0.00           C
ATOM   2681  HA  MET A 655      90.862  78.416  17.506  1.00  0.00           H
ATOM   2682  CB  MET A 655      92.333  79.783  17.074  1.00  0.00           C
ATOM   2683  HB1 MET A 655      93.202  80.184  17.638  1.00  0.00           H
ATOM   2684  HB2 MET A 655      92.635  79.355  16.095  1.00  0.00           H
ATOM   2685  CG  MET A 655      91.206  80.792  16.839  1.00  0.00           C
ATOM   2686  HG1 MET A 655      90.670  81.065  17.773  1.00  0.00           H
ATOM   2687  HG2 MET A 655      91.661  81.753  16.518  1.00  0.00           H
ATOM   2688  SD  MET A 655      90.089  80.299  15.477  1.00  0.00           S
ATOM   2689  CE  MET A 655      91.053  80.833  14.012  1.00  0.00           C
ATOM   2690  HE1 MET A 655      91.211  81.927  14.123  1.00  0.00           H
ATOM   2691  HE2 MET A 655      92.033  80.313  13.973  1.00  0.00           H
ATOM   2692  HE3 MET A 655      90.514  80.566  13.078  1.00  0.00           H
ATOM   2693  C   MET A 655      92.471  77.221  17.536  1.00  0.00           C
ATOM   2694  O   MET A 655      92.193  76.703  16.466  1.00  0.00           O
ATOM   2695  N   HIS A 656      93.277  76.596  18.383  1.00  0.00           N
ATOM   2696  HN  HIS A 656      93.680  77.125  19.126  1.00  0.00           H
ATOM   2697  CA  HIS A 656      93.669  75.235  18.248  1.00  0.00           C
ATOM   2698  HA  HIS A 656      94.096  75.019  17.280  1.00  0.00           H
ATOM   2699  CB  HIS A 656      94.835  74.984  19.172  1.00  0.00           C
ATOM   2700  HB1 HIS A 656      95.301  73.979  19.099  1.00  0.00           H
ATOM   2701  HB2 HIS A 656      95.545  75.801  18.921  1.00  0.00           H
ATOM   2702  ND1 HIS A 656      94.370  76.523  21.128  1.00  0.00           N
ATOM   2703  CG  HIS A 656      94.335  75.266  20.596  1.00  0.00           C
ATOM   2704  CE1 HIS A 656      94.010  76.365  22.396  1.00  0.00           C
ATOM   2705  HE1 HIS A 656      93.995  77.184  23.115  1.00  0.00           H
ATOM   2706  NE2 HIS A 656      93.751  75.057  22.684  1.00  0.00           N
ATOM   2707  HE2 HIS A 656      93.516  74.800  23.621  1.00  0.00           H
ATOM   2708  CD2 HIS A 656      94.037  74.332  21.568  1.00  0.00           C
ATOM   2709  HD2 HIS A 656      94.025  73.272  21.346  1.00  0.00           H
ATOM   2710  C   HIS A 656      92.594  74.134  18.397  1.00  0.00           C
ATOM   2711  O   HIS A 656      92.653  73.118  17.729  1.00  0.00           O
ATOM   2712  N   VAL A 657      91.641  74.402  19.263  1.00  0.00           N
ATOM   2713  HN  VAL A 657      91.588  75.306  19.679  1.00  0.00           H
ATOM   2714  CA  VAL A 657      90.524  73.535  19.628  1.00  0.00           C
ATOM   2715  HA  VAL A 657      91.033  72.630  19.924  1.00  0.00           H
ATOM   2716  CB  VAL A 657      89.661  74.045  20.760  1.00  0.00           C
ATOM   2717  HB  VAL A 657      89.109  74.957  20.444  1.00  0.00           H
ATOM   2718  CG1 VAL A 657      88.594  73.098  21.324  1.00  0.00           C
ATOM   2719 1HG1 VAL A 657      87.804  73.031  20.546  1.00  0.00           H
ATOM   2720 2HG1 VAL A 657      88.941  72.116  21.710  1.00  0.00           H
ATOM   2721 3HG1 VAL A 657      88.122  73.537  22.229  1.00  0.00           H
ATOM   2722  CG2 VAL A 657      90.642  74.425  21.898  1.00  0.00           C
ATOM   2723 1HG2 VAL A 657      91.296  75.300  21.696  1.00  0.00           H
ATOM   2724 2HG2 VAL A 657      90.132  74.807  22.808  1.00  0.00           H
ATOM   2725 3HG2 VAL A 657      91.155  73.489  22.204  1.00  0.00           H
ATOM   2726  C   VAL A 657      89.592  73.241  18.415  1.00  0.00           C
ATOM   2727  O   VAL A 657      88.914  74.164  17.906  1.00  0.00           O
ATOM   2728  N   PRO A 658      89.450  71.966  17.867  1.00  0.00           N
ATOM   2729  CD  PRO A 658      90.097  70.814  18.530  1.00  0.00           C
ATOM   2730  HD1 PRO A 658      89.823  70.696  19.600  1.00  0.00           H
ATOM   2731  HD2 PRO A 658      91.198  70.911  18.411  1.00  0.00           H
ATOM   2732  CA  PRO A 658      88.986  71.686  16.537  1.00  0.00           C
ATOM   2733  HA  PRO A 658      89.489  72.355  15.854  1.00  0.00           H
ATOM   2734  CB  PRO A 658      89.396  70.234  16.306  1.00  0.00           C
ATOM   2735  HB1 PRO A 658      88.728  69.668  15.622  1.00  0.00           H
ATOM   2736  HB2 PRO A 658      90.405  70.218  15.841  1.00  0.00           H
ATOM   2737  CG  PRO A 658      89.627  69.624  17.699  1.00  0.00           C
ATOM   2738  HG1 PRO A 658      88.605  69.254  17.928  1.00  0.00           H
ATOM   2739  HG2 PRO A 658      90.262  68.712  17.730  1.00  0.00           H
ATOM   2740  C   PRO A 658      87.581  71.976  16.443  1.00  0.00           C
ATOM   2741  O   PRO A 658      87.180  72.277  15.357  1.00  0.00           O
ATOM   2742  N   SER A 659      86.741  71.919  17.491  1.00  0.00           N
ATOM   2743  HN  SER A 659      87.092  71.650  18.385  1.00  0.00           H
ATOM   2744  CA  SER A 659      85.328  72.099  17.427  1.00  0.00           C
ATOM   2745  HA  SER A 659      84.883  71.588  16.586  1.00  0.00           H
ATOM   2746  CB  SER A 659      84.589  71.586  18.736  1.00  0.00           C
ATOM   2747  HB1 SER A 659      83.514  71.773  18.526  1.00  0.00           H
ATOM   2748  HB2 SER A 659      84.637  70.477  18.777  1.00  0.00           H
ATOM   2749  OG  SER A 659      85.132  72.085  19.959  1.00  0.00           O
ATOM   2750  HG1 SER A 659      84.414  72.052  20.595  1.00  0.00           H
ATOM   2751  C   SER A 659      85.030  73.609  17.300  1.00  0.00           C
ATOM   2752  O   SER A 659      83.894  73.852  16.903  1.00  0.00           O
ATOM   2753  N   VAL A 660      85.933  74.512  17.663  1.00  0.00           N
ATOM   2754  HN  VAL A 660      86.834  74.247  17.997  1.00  0.00           H
ATOM   2755  CA  VAL A 660      85.559  75.913  17.629  1.00  0.00           C
ATOM   2756  HA  VAL A 660      84.552  76.023  17.255  1.00  0.00           H
ATOM   2757  CB  VAL A 660      85.556  76.601  19.006  1.00  0.00           C
ATOM   2758  HB  VAL A 660      85.484  77.694  18.822  1.00  0.00           H
ATOM   2759  CG1 VAL A 660      84.229  76.254  19.735  1.00  0.00           C
ATOM   2760 1HG1 VAL A 660      84.161  75.168  19.959  1.00  0.00           H
ATOM   2761 2HG1 VAL A 660      84.164  76.799  20.701  1.00  0.00           H
ATOM   2762 3HG1 VAL A 660      83.415  76.506  19.021  1.00  0.00           H
ATOM   2763  CG2 VAL A 660      86.879  76.346  19.746  1.00  0.00           C
ATOM   2764 1HG2 VAL A 660      87.666  76.735  19.065  1.00  0.00           H
ATOM   2765 2HG2 VAL A 660      87.020  76.958  20.662  1.00  0.00           H
ATOM   2766 3HG2 VAL A 660      87.053  75.261  19.909  1.00  0.00           H
ATOM   2767  C   VAL A 660      86.386  76.766  16.581  1.00  0.00           C
ATOM   2768  O   VAL A 660      85.996  77.890  16.350  1.00  0.00           O
ATOM   2769  N   ALA A 661      87.425  76.155  15.980  1.00  0.00           N
ATOM   2770  HN  ALA A 661      87.712  75.268  16.334  1.00  0.00           H
ATOM   2771  CA  ALA A 661      88.312  76.790  15.072  1.00  0.00           C
ATOM   2772  HA  ALA A 661      88.706  77.685  15.530  1.00  0.00           H
ATOM   2773  CB  ALA A 661      89.329  75.772  14.621  1.00  0.00           C
ATOM   2774  HB1 ALA A 661      89.863  75.238  15.435  1.00  0.00           H
ATOM   2775  HB2 ALA A 661      88.801  75.077  13.934  1.00  0.00           H
ATOM   2776  HB3 ALA A 661      90.075  76.210  13.924  1.00  0.00           H
ATOM   2777  C   ALA A 661      87.604  77.351  13.839  1.00  0.00           C
ATOM   2778  O   ALA A 661      87.825  78.431  13.254  1.00  0.00           O
ATOM   2779  N   LEU A 662      86.546  76.674  13.320  1.00  0.00           N
ATOM   2780  HN  LEU A 662      86.292  75.807  13.741  1.00  0.00           H
ATOM   2781  CA  LEU A 662      85.884  77.287  12.190  1.00  0.00           C
ATOM   2782  HA  LEU A 662      86.618  77.542  11.439  1.00  0.00           H
ATOM   2783  CB  LEU A 662      84.940  76.263  11.473  1.00  0.00           C
ATOM   2784  HB1 LEU A 662      85.511  75.446  10.983  1.00  0.00           H
ATOM   2785  HB2 LEU A 662      84.378  75.864  12.344  1.00  0.00           H
ATOM   2786  CG  LEU A 662      83.871  76.807  10.449  1.00  0.00           C
ATOM   2787  HG  LEU A 662      83.107  77.491  10.876  1.00  0.00           H
ATOM   2788  CD1 LEU A 662      84.447  77.392   9.255  1.00  0.00           C
ATOM   2789 1HD1 LEU A 662      83.707  77.401   8.427  1.00  0.00           H
ATOM   2790 2HD1 LEU A 662      84.829  78.426   9.394  1.00  0.00           H
ATOM   2791 3HD1 LEU A 662      85.316  76.746   9.003  1.00  0.00           H
ATOM   2792  CD2 LEU A 662      83.060  75.633   9.873  1.00  0.00           C
ATOM   2793 1HD2 LEU A 662      82.291  76.027   9.175  1.00  0.00           H
ATOM   2794 2HD2 LEU A 662      83.680  74.899   9.316  1.00  0.00           H
ATOM   2795 3HD2 LEU A 662      82.590  74.985  10.645  1.00  0.00           H
ATOM   2796  C   LEU A 662      85.071  78.524  12.610  1.00  0.00           C
ATOM   2797  O   LEU A 662      85.126  79.622  12.013  1.00  0.00           O
ATOM   2798  N   ARG A 663      84.165  78.353  13.700  1.00  0.00           N
ATOM   2799  HN  ARG A 663      84.209  77.554  14.295  1.00  0.00           H
ATOM   2800  CA  ARG A 663      83.347  79.410  14.137  1.00  0.00           C
ATOM   2801  HA  ARG A 663      82.605  79.623  13.382  1.00  0.00           H
ATOM   2802  CB  ARG A 663      82.466  78.836  15.313  1.00  0.00           C
ATOM   2803  HB1 ARG A 663      81.874  78.026  14.836  1.00  0.00           H
ATOM   2804  HB2 ARG A 663      83.048  78.274  16.074  1.00  0.00           H
ATOM   2805  CG  ARG A 663      81.583  79.894  15.952  1.00  0.00           C
ATOM   2806  HG1 ARG A 663      82.256  80.679  16.360  1.00  0.00           H
ATOM   2807  HG2 ARG A 663      80.958  80.381  15.174  1.00  0.00           H
ATOM   2808  CD  ARG A 663      80.866  79.372  17.157  1.00  0.00           C
ATOM   2809  HD1 ARG A 663      81.630  78.975  17.860  1.00  0.00           H
ATOM   2810  HD2 ARG A 663      80.168  80.134  17.563  1.00  0.00           H
ATOM   2811  NE  ARG A 663      79.884  78.282  16.780  1.00  0.00           N
ATOM   2812  HE  ARG A 663      80.263  77.357  16.792  1.00  0.00           H
ATOM   2813  CZ  ARG A 663      78.607  78.378  16.549  1.00  0.00           C
ATOM   2814  NH1 ARG A 663      77.887  77.347  16.174  1.00  0.00           N
ATOM   2815 1HH1 ARG A 663      78.468  76.548  16.019  1.00  0.00           H
ATOM   2816 2HH1 ARG A 663      76.994  77.613  15.810  1.00  0.00           H
ATOM   2817  NH2 ARG A 663      78.020  79.524  16.657  1.00  0.00           N
ATOM   2818 1HH2 ARG A 663      78.507  80.394  16.589  1.00  0.00           H
ATOM   2819 2HH2 ARG A 663      77.069  79.616  16.362  1.00  0.00           H
ATOM   2820  C   ARG A 663      84.125  80.626  14.592  1.00  0.00           C
ATOM   2821  O   ARG A 663      83.932  81.773  14.164  1.00  0.00           O
ATOM   2822  N   PHE A 664      85.111  80.387  15.463  1.00  0.00           N
ATOM   2823  HN  PHE A 664      85.320  79.424  15.619  1.00  0.00           H
ATOM   2824  CA  PHE A 664      85.933  81.367  16.149  1.00  0.00           C
ATOM   2825  HA  PHE A 664      85.332  82.107  16.657  1.00  0.00           H
ATOM   2826  CB  PHE A 664      86.829  80.860  17.332  1.00  0.00           C
ATOM   2827  HB1 PHE A 664      87.481  80.012  17.031  1.00  0.00           H
ATOM   2828  HB2 PHE A 664      87.487  81.675  17.703  1.00  0.00           H
ATOM   2829  CG  PHE A 664      86.168  80.496  18.668  1.00  0.00           C
ATOM   2830  CD1 PHE A 664      84.777  80.296  18.852  1.00  0.00           C
ATOM   2831  HD1 PHE A 664      84.144  80.443  17.989  1.00  0.00           H
ATOM   2832  CE1 PHE A 664      84.161  79.933  20.043  1.00  0.00           C
ATOM   2833  HE1 PHE A 664      83.087  79.828  20.011  1.00  0.00           H
ATOM   2834  CZ  PHE A 664      84.933  79.678  21.168  1.00  0.00           C
ATOM   2835  HZ  PHE A 664      84.437  79.477  22.106  1.00  0.00           H
ATOM   2836  CD2 PHE A 664      86.911  80.348  19.899  1.00  0.00           C
ATOM   2837  HD2 PHE A 664      87.923  80.718  19.977  1.00  0.00           H
ATOM   2838  CE2 PHE A 664      86.327  79.939  21.127  1.00  0.00           C
ATOM   2839  HE2 PHE A 664      86.971  79.854  21.991  1.00  0.00           H
ATOM   2840  C   PHE A 664      86.664  82.170  15.120  1.00  0.00           C
ATOM   2841  O   PHE A 664      86.728  83.376  15.283  1.00  0.00           O
ATOM   2842  N   GLY A 665      87.269  81.631  14.012  1.00  0.00           N
ATOM   2843  HN  GLY A 665      87.162  80.651  13.864  1.00  0.00           H
ATOM   2844  CA  GLY A 665      87.939  82.351  12.960  1.00  0.00           C
ATOM   2845  HA1 GLY A 665      88.604  83.110  13.342  1.00  0.00           H
ATOM   2846  HA2 GLY A 665      88.524  81.644  12.389  1.00  0.00           H
ATOM   2847  C   GLY A 665      86.964  83.212  12.212  1.00  0.00           C
ATOM   2848  O   GLY A 665      87.276  84.318  11.714  1.00  0.00           O
ATOM   2849  N   LEU A 666      85.778  82.717  11.951  1.00  0.00           N
ATOM   2850  HN  LEU A 666      85.299  81.981  12.422  1.00  0.00           H
ATOM   2851  CA  LEU A 666      84.892  83.513  11.190  1.00  0.00           C
ATOM   2852  HA  LEU A 666      85.405  83.795  10.282  1.00  0.00           H
ATOM   2853  CB  LEU A 666      83.569  82.748  10.843  1.00  0.00           C
ATOM   2854  HB1 LEU A 666      83.264  82.108  11.698  1.00  0.00           H
ATOM   2855  HB2 LEU A 666      82.749  83.448  10.576  1.00  0.00           H
ATOM   2856  CG  LEU A 666      83.748  81.709   9.662  1.00  0.00           C
ATOM   2857  HG  LEU A 666      84.650  81.089   9.854  1.00  0.00           H
ATOM   2858  CD1 LEU A 666      82.593  80.723   9.839  1.00  0.00           C
ATOM   2859 1HD1 LEU A 666      81.605  81.211   9.699  1.00  0.00           H
ATOM   2860 2HD1 LEU A 666      82.642  79.833   9.175  1.00  0.00           H
ATOM   2861 3HD1 LEU A 666      82.558  80.357  10.888  1.00  0.00           H
ATOM   2862  CD2 LEU A 666      83.654  82.512   8.346  1.00  0.00           C
ATOM   2863 1HD2 LEU A 666      82.752  83.161   8.341  1.00  0.00           H
ATOM   2864 2HD2 LEU A 666      84.550  83.109   8.072  1.00  0.00           H
ATOM   2865 3HD2 LEU A 666      83.488  81.853   7.467  1.00  0.00           H
ATOM   2866  C   LEU A 666      84.498  84.862  11.986  1.00  0.00           C
ATOM   2867  O   LEU A 666      84.630  85.946  11.478  1.00  0.00           O
ATOM   2868  N   ILE A 667      84.220  84.689  13.234  1.00  0.00           N
ATOM   2869  HN  ILE A 667      84.153  83.771  13.615  1.00  0.00           H
ATOM   2870  CA  ILE A 667      83.988  85.727  14.167  1.00  0.00           C
ATOM   2871  HA  ILE A 667      83.232  86.384  13.763  1.00  0.00           H
ATOM   2872  CB  ILE A 667      83.527  85.200  15.519  1.00  0.00           C
ATOM   2873  HB  ILE A 667      84.326  84.555  15.943  1.00  0.00           H
ATOM   2874  CG2 ILE A 667      83.197  86.382  16.508  1.00  0.00           C
ATOM   2875 1HG2 ILE A 667      82.292  86.987  16.284  1.00  0.00           H
ATOM   2876 2HG2 ILE A 667      83.026  85.798  17.438  1.00  0.00           H
ATOM   2877 3HG2 ILE A 667      84.066  87.049  16.695  1.00  0.00           H
ATOM   2878  CG1 ILE A 667      82.289  84.309  15.378  1.00  0.00           C
ATOM   2879 1HG1 ILE A 667      81.271  84.746  15.289  1.00  0.00           H
ATOM   2880 2HG1 ILE A 667      82.310  83.649  14.485  1.00  0.00           H
ATOM   2881  CD  ILE A 667      82.258  83.439  16.589  1.00  0.00           C
ATOM   2882  HD1 ILE A 667      83.160  82.791  16.550  1.00  0.00           H
ATOM   2883  HD2 ILE A 667      82.322  83.934  17.582  1.00  0.00           H
ATOM   2884  HD3 ILE A 667      81.319  82.846  16.565  1.00  0.00           H
ATOM   2885  C   ILE A 667      85.133  86.608  14.380  1.00  0.00           C
ATOM   2886  O   ILE A 667      84.994  87.844  14.339  1.00  0.00           O
ATOM   2887  N   LEU A 668      86.363  86.107  14.526  1.00  0.00           N
ATOM   2888  HN  LEU A 668      86.431  85.163  14.839  1.00  0.00           H
ATOM   2889  CA  LEU A 668      87.632  86.802  14.411  1.00  0.00           C
ATOM   2890  HA  LEU A 668      87.832  87.483  15.225  1.00  0.00           H
ATOM   2891  CB  LEU A 668      88.846  85.881  14.596  1.00  0.00           C
ATOM   2892  HB1 LEU A 668      88.626  84.990  13.971  1.00  0.00           H
ATOM   2893  HB2 LEU A 668      89.768  86.324  14.163  1.00  0.00           H
ATOM   2894  CG  LEU A 668      89.024  85.398  16.111  1.00  0.00           C
ATOM   2895  HG  LEU A 668      88.016  85.322  16.573  1.00  0.00           H
ATOM   2896  CD1 LEU A 668      89.846  84.103  16.207  1.00  0.00           C
ATOM   2897 1HD1 LEU A 668      90.904  84.270  15.912  1.00  0.00           H
ATOM   2898 2HD1 LEU A 668      89.977  83.793  17.265  1.00  0.00           H
ATOM   2899 3HD1 LEU A 668      89.392  83.260  15.643  1.00  0.00           H
ATOM   2900  CD2 LEU A 668      89.747  86.486  16.865  1.00  0.00           C
ATOM   2901 1HD2 LEU A 668      89.058  87.349  16.990  1.00  0.00           H
ATOM   2902 2HD2 LEU A 668      89.969  86.139  17.897  1.00  0.00           H
ATOM   2903 3HD2 LEU A 668      90.681  86.727  16.314  1.00  0.00           H
ATOM   2904  C   LEU A 668      87.723  87.702  13.247  1.00  0.00           C
ATOM   2905  O   LEU A 668      87.884  88.924  13.469  1.00  0.00           O
ATOM   2906  N   GLU A 669      87.606  87.162  12.051  1.00  0.00           N
ATOM   2907  HN  GLU A 669      87.278  86.237  11.876  1.00  0.00           H
ATOM   2908  CA  GLU A 669      87.709  87.959  10.843  1.00  0.00           C
ATOM   2909  HA  GLU A 669      88.580  88.598  10.870  1.00  0.00           H
ATOM   2910  CB  GLU A 669      87.624  87.027   9.679  1.00  0.00           C
ATOM   2911  HB1 GLU A 669      88.574  86.456   9.602  1.00  0.00           H
ATOM   2912  HB2 GLU A 669      86.884  86.256   9.986  1.00  0.00           H
ATOM   2913  CG  GLU A 669      87.190  87.602   8.347  1.00  0.00           C
ATOM   2914  HG1 GLU A 669      86.098  87.802   8.312  1.00  0.00           H
ATOM   2915  HG2 GLU A 669      87.594  88.619   8.156  1.00  0.00           H
ATOM   2916  CD  GLU A 669      87.633  86.701   7.203  1.00  0.00           C
ATOM   2917  OE1 GLU A 669      88.118  85.545   7.451  1.00  0.00           O
ATOM   2918  OE2 GLU A 669      87.378  87.090   6.088  1.00  0.00           O
ATOM   2919  C   GLU A 669      86.672  88.957  10.690  1.00  0.00           C
ATOM   2920  O   GLU A 669      86.993  90.086  10.290  1.00  0.00           O
ATOM   2921  N   ALA A 670      85.459  88.778  11.145  1.00  0.00           N
ATOM   2922  HN  ALA A 670      85.168  87.919  11.562  1.00  0.00           H
ATOM   2923  CA  ALA A 670      84.422  89.785  11.075  1.00  0.00           C
ATOM   2924  HA  ALA A 670      84.348  90.118  10.050  1.00  0.00           H
ATOM   2925  CB  ALA A 670      83.009  89.347  11.561  1.00  0.00           C
ATOM   2926  HB1 ALA A 670      83.111  88.985  12.606  1.00  0.00           H
ATOM   2927  HB2 ALA A 670      82.268  90.165  11.434  1.00  0.00           H
ATOM   2928  HB3 ALA A 670      82.525  88.456  11.106  1.00  0.00           H
ATOM   2929  C   ALA A 670      84.784  91.061  11.807  1.00  0.00           C
ATOM   2930  O   ALA A 670      84.569  92.181  11.294  1.00  0.00           O
ATOM   2931  N   TYR A 671      85.269  90.928  13.071  1.00  0.00           N
ATOM   2932  HN  TYR A 671      85.261  90.002  13.442  1.00  0.00           H
ATOM   2933  CA  TYR A 671      85.736  92.074  13.919  1.00  0.00           C
ATOM   2934  HA  TYR A 671      84.977  92.837  14.002  1.00  0.00           H
ATOM   2935  CB  TYR A 671      86.146  91.418  15.285  1.00  0.00           C
ATOM   2936  HB1 TYR A 671      85.157  91.127  15.698  1.00  0.00           H
ATOM   2937  HB2 TYR A 671      86.749  90.488  15.203  1.00  0.00           H
ATOM   2938  CG  TYR A 671      86.856  92.397  16.247  1.00  0.00           C
ATOM   2939  CD1 TYR A 671      86.308  93.518  16.808  1.00  0.00           C
ATOM   2940  HD1 TYR A 671      85.267  93.737  16.622  1.00  0.00           H
ATOM   2941  CE1 TYR A 671      87.085  94.467  17.555  1.00  0.00           C
ATOM   2942  HE1 TYR A 671      86.604  95.384  17.863  1.00  0.00           H
ATOM   2943  CZ  TYR A 671      88.378  94.138  17.897  1.00  0.00           C
ATOM   2944  OH  TYR A 671      89.019  95.011  18.823  1.00  0.00           O
ATOM   2945  HH  TYR A 671      88.550  95.839  18.701  1.00  0.00           H
ATOM   2946  CD2 TYR A 671      88.223  92.226  16.527  1.00  0.00           C
ATOM   2947  HD2 TYR A 671      88.656  91.318  16.135  1.00  0.00           H
ATOM   2948  CE2 TYR A 671      88.958  93.033  17.408  1.00  0.00           C
ATOM   2949  HE2 TYR A 671      89.992  92.804  17.622  1.00  0.00           H
ATOM   2950  C   TYR A 671      86.954  92.841  13.290  1.00  0.00           C
ATOM   2951  O   TYR A 671      87.132  94.062  13.425  1.00  0.00           O
ATOM   2952  N   CYS A 672      87.891  92.003  12.740  1.00  0.00           N
ATOM   2953  HN  CYS A 672      87.788  91.012  12.753  1.00  0.00           H
ATOM   2954  CA  CYS A 672      89.189  92.475  12.224  1.00  0.00           C
ATOM   2955  HA  CYS A 672      89.674  93.141  12.922  1.00  0.00           H
ATOM   2956  CB  CYS A 672      90.133  91.322  11.918  1.00  0.00           C
ATOM   2957  HB1 CYS A 672      89.587  90.770  11.124  1.00  0.00           H
ATOM   2958  HB2 CYS A 672      91.046  91.672  11.390  1.00  0.00           H
ATOM   2959  SG  CYS A 672      90.594  90.332  13.344  1.00  0.00           S
ATOM   2960  HG1 CYS A 672      89.433  89.714  13.510  1.00  0.00           H
ATOM   2961  C   CYS A 672      89.122  93.231  10.929  1.00  0.00           C
ATOM   2962  O   CYS A 672      90.048  93.923  10.509  1.00  0.00           O
ATOM   2963  N   ARG A 673      87.953  93.047  10.231  1.00  0.00           N
ATOM   2964  HN  ARG A 673      87.212  92.424  10.467  1.00  0.00           H
ATOM   2965  CA  ARG A 673      87.737  93.787   8.977  1.00  0.00           C
ATOM   2966  HA  ARG A 673      88.680  94.070   8.533  1.00  0.00           H
ATOM   2967  CB  ARG A 673      86.823  92.979   8.031  1.00  0.00           C
ATOM   2968  HB1 ARG A 673      85.889  92.757   8.589  1.00  0.00           H
ATOM   2969  HB2 ARG A 673      86.524  93.655   7.202  1.00  0.00           H
ATOM   2970  CG  ARG A 673      87.374  91.738   7.319  1.00  0.00           C
ATOM   2971  HG1 ARG A 673      88.296  92.034   6.775  1.00  0.00           H
ATOM   2972  HG2 ARG A 673      87.637  90.927   8.031  1.00  0.00           H
ATOM   2973  CD  ARG A 673      86.331  91.108   6.367  1.00  0.00           C
ATOM   2974  HD1 ARG A 673      85.497  90.684   6.966  1.00  0.00           H
ATOM   2975  HD2 ARG A 673      85.815  91.723   5.599  1.00  0.00           H
ATOM   2976  NE  ARG A 673      86.954  89.946   5.700  1.00  0.00           N
ATOM   2977  HE  ARG A 673      86.856  89.026   6.079  1.00  0.00           H
ATOM   2978  CZ  ARG A 673      87.685  90.061   4.548  1.00  0.00           C
ATOM   2979  NH1 ARG A 673      88.133  88.926   4.056  1.00  0.00           N
ATOM   2980 1HH1 ARG A 673      88.098  88.196   4.738  1.00  0.00           H
ATOM   2981 2HH1 ARG A 673      88.579  88.920   3.161  1.00  0.00           H
ATOM   2982  NH2 ARG A 673      87.919  91.136   3.901  1.00  0.00           N
ATOM   2983 1HH2 ARG A 673      87.780  92.067   4.238  1.00  0.00           H
ATOM   2984 2HH2 ARG A 673      88.198  91.039   2.946  1.00  0.00           H
ATOM   2985  C   ARG A 673      87.197  95.129   9.278  1.00  0.00           C
ATOM   2986  O   ARG A 673      87.059  95.960   8.410  1.00  0.00           O
ATOM   2987  N   GLY A 674      86.761  95.377  10.565  1.00  0.00           N
ATOM   2988  HN  GLY A 674      86.727  94.596  11.183  1.00  0.00           H
ATOM   2989  CA  GLY A 674      86.189  96.658  10.978  1.00  0.00           C
ATOM   2990  HA1 GLY A 674      85.903  97.301  10.159  1.00  0.00           H
ATOM   2991  HA2 GLY A 674      85.310  96.479  11.579  1.00  0.00           H
ATOM   2992  C   GLY A 674      87.183  97.494  11.681  1.00  0.00           C
ATOM   2993  O   GLY A 674      87.505  98.647  11.448  1.00  0.00           O
ATOM   2994  N   SER A 675      87.764  96.846  12.665  1.00  0.00           N
ATOM   2995  HN  SER A 675      87.389  95.930  12.778  1.00  0.00           H
ATOM   2996  CA  SER A 675      88.729  97.477  13.586  1.00  0.00           C
ATOM   2997  HA  SER A 675      88.643  98.550  13.665  1.00  0.00           H
ATOM   2998  CB  SER A 675      88.720  96.727  14.981  1.00  0.00           C
ATOM   2999  HB1 SER A 675      89.115  95.703  14.806  1.00  0.00           H
ATOM   3000  HB2 SER A 675      89.391  97.179  15.741  1.00  0.00           H
ATOM   3001  OG  SER A 675      87.444  96.677  15.428  1.00  0.00           O
ATOM   3002  HG1 SER A 675      87.255  95.738  15.499  1.00  0.00           H
ATOM   3003  C   SER A 675      90.129  97.400  13.087  1.00  0.00           C
ATOM   3004  O   SER A 675      91.084  96.986  13.696  1.00  0.00           O
ATOM   3005  N   THR A 676      90.425  97.897  11.822  1.00  0.00           N
ATOM   3006  HN  THR A 676      89.664  98.318  11.333  1.00  0.00           H
ATOM   3007  CA  THR A 676      91.717  98.085  11.155  1.00  0.00           C
ATOM   3008  HA  THR A 676      91.937  97.084  10.815  1.00  0.00           H
ATOM   3009  CB  THR A 676      91.523  99.011   9.942  1.00  0.00           C
ATOM   3010  HB  THR A 676      91.623 100.105  10.103  1.00  0.00           H
ATOM   3011  OG1 THR A 676      90.238  98.877   9.313  1.00  0.00           O
ATOM   3012  HG1 THR A 676      90.195  97.936   9.127  1.00  0.00           H
ATOM   3013  CG2 THR A 676      92.586  98.569   8.867  1.00  0.00           C
ATOM   3014 1HG2 THR A 676      93.653  98.555   9.176  1.00  0.00           H
ATOM   3015 2HG2 THR A 676      92.278  97.537   8.594  1.00  0.00           H
ATOM   3016 3HG2 THR A 676      92.563  99.209   7.959  1.00  0.00           H
ATOM   3017  C   THR A 676      92.875  98.605  12.038  1.00  0.00           C
ATOM   3018  O   THR A 676      94.000  98.103  12.015  1.00  0.00           O
ATOM   3019  N   HIS A 677      92.689  99.768  12.684  1.00  0.00           N
ATOM   3020  HN  HIS A 677      91.763 100.135  12.711  1.00  0.00           H
ATOM   3021  CA  HIS A 677      93.677 100.291  13.558  1.00  0.00           C
ATOM   3022  HA  HIS A 677      94.584 100.437  12.990  1.00  0.00           H
ATOM   3023  CB  HIS A 677      93.195 101.704  14.025  1.00  0.00           C
ATOM   3024  HB1 HIS A 677      93.131 102.461  13.214  1.00  0.00           H
ATOM   3025  HB2 HIS A 677      92.172 101.786  14.448  1.00  0.00           H
ATOM   3026  ND1 HIS A 677      94.898 103.406  14.671  1.00  0.00           N
ATOM   3027  CG  HIS A 677      94.084 102.354  15.052  1.00  0.00           C
ATOM   3028  CE1 HIS A 677      95.479 103.838  15.791  1.00  0.00           C
ATOM   3029  HE1 HIS A 677      96.172 104.676  15.714  1.00  0.00           H
ATOM   3030  NE2 HIS A 677      94.979 103.172  16.897  1.00  0.00           N
ATOM   3031  HE2 HIS A 677      95.318 103.175  17.838  1.00  0.00           H
ATOM   3032  CD2 HIS A 677      94.058 102.234  16.411  1.00  0.00           C
ATOM   3033  HD2 HIS A 677      93.386 101.624  17.002  1.00  0.00           H
ATOM   3034  C   HIS A 677      94.159  99.471  14.723  1.00  0.00           C
ATOM   3035  O   HIS A 677      95.309  99.217  14.938  1.00  0.00           O
ATOM   3036  N   HIS A 678      93.250  98.834  15.525  1.00  0.00           N
ATOM   3037  HN  HIS A 678      92.291  99.103  15.482  1.00  0.00           H
ATOM   3038  CA  HIS A 678      93.543  97.962  16.540  1.00  0.00           C
ATOM   3039  HA  HIS A 678      94.214  98.509  17.186  1.00  0.00           H
ATOM   3040  CB  HIS A 678      92.168  97.717  17.351  1.00  0.00           C
ATOM   3041  HB1 HIS A 678      91.733  98.694  17.653  1.00  0.00           H
ATOM   3042  HB2 HIS A 678      91.439  97.086  16.800  1.00  0.00           H
ATOM   3043  ND1 HIS A 678      93.305  97.528  19.411  1.00  0.00           N
ATOM   3044  CG  HIS A 678      92.409  96.897  18.539  1.00  0.00           C
ATOM   3045  CE1 HIS A 678      93.563  96.611  20.320  1.00  0.00           C
ATOM   3046  HE1 HIS A 678      94.227  96.789  21.166  1.00  0.00           H
ATOM   3047  NE2 HIS A 678      92.826  95.520  20.178  1.00  0.00           N
ATOM   3048  HE2 HIS A 678      93.042  94.657  20.635  1.00  0.00           H
ATOM   3049  CD2 HIS A 678      92.145  95.633  18.988  1.00  0.00           C
ATOM   3050  HD2 HIS A 678      91.536  94.832  18.588  1.00  0.00           H
ATOM   3051  C   HIS A 678      94.198  96.677  16.068  1.00  0.00           C
ATOM   3052  O   HIS A 678      95.105  96.168  16.715  1.00  0.00           O
ATOM   3053  N   MET A 679      93.974  96.129  14.805  1.00  0.00           N
ATOM   3054  HN  MET A 679      93.231  96.533  14.277  1.00  0.00           H
ATOM   3055  CA  MET A 679      94.609  95.024  14.259  1.00  0.00           C
ATOM   3056  HA  MET A 679      94.327  94.068  14.673  1.00  0.00           H
ATOM   3057  CB  MET A 679      94.047  94.880  12.803  1.00  0.00           C
ATOM   3058  HB1 MET A 679      92.961  94.646  12.801  1.00  0.00           H
ATOM   3059  HB2 MET A 679      94.121  95.896  12.362  1.00  0.00           H
ATOM   3060  CG  MET A 679      94.663  93.746  11.942  1.00  0.00           C
ATOM   3061  HG1 MET A 679      95.718  94.082  11.855  1.00  0.00           H
ATOM   3062  HG2 MET A 679      94.539  92.807  12.524  1.00  0.00           H
ATOM   3063  SD  MET A 679      94.144  93.545  10.171  1.00  0.00           S
ATOM   3064  CE  MET A 679      95.173  94.818   9.464  1.00  0.00           C
ATOM   3065  HE1 MET A 679      94.838  95.843   9.732  1.00  0.00           H
ATOM   3066  HE2 MET A 679      96.234  94.704   9.772  1.00  0.00           H
ATOM   3067  HE3 MET A 679      95.165  94.723   8.357  1.00  0.00           H
ATOM   3068  C   MET A 679      96.107  95.136  14.155  1.00  0.00           C
ATOM   3069  O   MET A 679      96.789  94.221  14.502  1.00  0.00           O
ATOM   3070  N   LYS A 680      96.687  96.260  13.785  1.00  0.00           N
ATOM   3071  HN  LYS A 680      96.117  96.986  13.408  1.00  0.00           H
ATOM   3072  CA  LYS A 680      98.142  96.440  13.765  1.00  0.00           C
ATOM   3073  HA  LYS A 680      98.669  95.629  13.283  1.00  0.00           H
ATOM   3074  CB  LYS A 680      98.316  97.745  12.860  1.00  0.00           C
ATOM   3075  HB1 LYS A 680      97.759  98.595  13.309  1.00  0.00           H
ATOM   3076  HB2 LYS A 680      99.400  97.973  12.943  1.00  0.00           H
ATOM   3077  CG  LYS A 680      98.009  97.474  11.383  1.00  0.00           C
ATOM   3078  HG1 LYS A 680      98.890  96.943  10.964  1.00  0.00           H
ATOM   3079  HG2 LYS A 680      97.119  96.845  11.168  1.00  0.00           H
ATOM   3080  CD  LYS A 680      98.026  98.783  10.598  1.00  0.00           C
ATOM   3081  HD1 LYS A 680      98.949  99.382  10.752  1.00  0.00           H
ATOM   3082  HD2 LYS A 680      98.116  98.621   9.503  1.00  0.00           H
ATOM   3083  CE  LYS A 680      96.730  99.562  10.809  1.00  0.00           C
ATOM   3084  HE1 LYS A 680      95.921  98.816  10.658  1.00  0.00           H
ATOM   3085  HE2 LYS A 680      96.679 100.087  11.787  1.00  0.00           H
ATOM   3086  NZ  LYS A 680      96.494 100.516   9.714  1.00  0.00           N
ATOM   3087  HZ1 LYS A 680      96.378  99.892   8.890  1.00  0.00           H
ATOM   3088  HZ2 LYS A 680      95.630 101.064   9.902  1.00  0.00           H
ATOM   3089  HZ3 LYS A 680      97.295 101.172   9.615  1.00  0.00           H
ATOM   3090  C   LYS A 680      98.806  96.535  15.112  1.00  0.00           C
ATOM   3091  O   LYS A 680      99.982  96.191  15.273  1.00  0.00           O
ATOM   3092  N   VAL A 681      98.067  96.929  16.246  1.00  0.00           N
ATOM   3093  HN  VAL A 681      97.181  97.366  16.117  1.00  0.00           H
ATOM   3094  CA  VAL A 681      98.437  96.602  17.597  1.00  0.00           C
ATOM   3095  HA  VAL A 681      99.445  96.987  17.655  1.00  0.00           H
ATOM   3096  CB  VAL A 681      97.561  97.284  18.598  1.00  0.00           C
ATOM   3097  HB  VAL A 681      96.514  96.914  18.584  1.00  0.00           H
ATOM   3098  CG1 VAL A 681      98.105  97.170  20.031  1.00  0.00           C
ATOM   3099 1HG1 VAL A 681      97.921  96.099  20.261  1.00  0.00           H
ATOM   3100 2HG1 VAL A 681      99.183  97.421  20.135  1.00  0.00           H
ATOM   3101 3HG1 VAL A 681      97.574  97.981  20.573  1.00  0.00           H
ATOM   3102  CG2 VAL A 681      97.497  98.761  18.215  1.00  0.00           C
ATOM   3103 1HG2 VAL A 681      97.140  99.340  19.094  1.00  0.00           H
ATOM   3104 2HG2 VAL A 681      98.533  99.094  17.991  1.00  0.00           H
ATOM   3105 3HG2 VAL A 681      96.817  98.860  17.342  1.00  0.00           H
ATOM   3106  C   VAL A 681      98.495  95.086  17.875  1.00  0.00           C
ATOM   3107  O   VAL A 681      99.517  94.607  18.348  1.00  0.00           O
ATOM   3108  N   LEU A 682      97.409  94.365  17.552  1.00  0.00           N
ATOM   3109  HN  LEU A 682      96.642  94.772  17.062  1.00  0.00           H
ATOM   3110  CA  LEU A 682      97.327  92.926  17.759  1.00  0.00           C
ATOM   3111  HA  LEU A 682      97.503  92.753  18.810  1.00  0.00           H
ATOM   3112  CB  LEU A 682      95.971  92.334  17.391  1.00  0.00           C
ATOM   3113  HB1 LEU A 682      95.758  92.387  16.302  1.00  0.00           H
ATOM   3114  HB2 LEU A 682      96.077  91.304  17.795  1.00  0.00           H
ATOM   3115  CG  LEU A 682      94.752  92.980  18.083  1.00  0.00           C
ATOM   3116  HG  LEU A 682      94.914  94.066  18.254  1.00  0.00           H
ATOM   3117  CD1 LEU A 682      93.459  92.780  17.301  1.00  0.00           C
ATOM   3118 1HD1 LEU A 682      93.558  93.207  16.280  1.00  0.00           H
ATOM   3119 2HD1 LEU A 682      93.323  91.697  17.099  1.00  0.00           H
ATOM   3120 3HD1 LEU A 682      92.586  93.232  17.819  1.00  0.00           H
ATOM   3121  CD2 LEU A 682      94.431  92.386  19.496  1.00  0.00           C
ATOM   3122 1HD2 LEU A 682      93.485  92.827  19.876  1.00  0.00           H
ATOM   3123 2HD2 LEU A 682      94.391  91.276  19.470  1.00  0.00           H
ATOM   3124 3HD2 LEU A 682      95.235  92.615  20.228  1.00  0.00           H
ATOM   3125  C   LEU A 682      98.335  92.102  17.001  1.00  0.00           C
ATOM   3126  O   LEU A 682      98.738  91.065  17.512  1.00  0.00           O
ATOM   3127  N   MET A 683      98.756  92.555  15.770  1.00  0.00           N
ATOM   3128  HN  MET A 683      98.387  93.379  15.346  1.00  0.00           H
ATOM   3129  CA  MET A 683      99.841  91.905  15.021  1.00  0.00           C
ATOM   3130  HA  MET A 683      99.739  90.832  15.087  1.00  0.00           H
ATOM   3131  CB  MET A 683      99.820  92.460  13.506  1.00  0.00           C
ATOM   3132  HB1 MET A 683      99.940  93.559  13.625  1.00  0.00           H
ATOM   3133  HB2 MET A 683     100.753  92.148  12.990  1.00  0.00           H
ATOM   3134  CG  MET A 683      98.554  92.082  12.671  1.00  0.00           C
ATOM   3135  HG1 MET A 683      98.719  91.016  12.406  1.00  0.00           H
ATOM   3136  HG2 MET A 683      97.688  92.101  13.366  1.00  0.00           H
ATOM   3137  SD  MET A 683      98.190  93.031  11.140  1.00  0.00           S
ATOM   3138  CE  MET A 683      99.562  92.296  10.237  1.00  0.00           C
ATOM   3139  HE1 MET A 683     100.510  92.434  10.800  1.00  0.00           H
ATOM   3140  HE2 MET A 683      99.381  91.202  10.176  1.00  0.00           H
ATOM   3141  HE3 MET A 683      99.668  92.737   9.223  1.00  0.00           H
ATOM   3142  C   MET A 683     101.153  92.117  15.714  1.00  0.00           C
ATOM   3143  O   MET A 683     101.869  91.130  15.864  1.00  0.00           O
ATOM   3144  N   LYS A 684     101.423  93.246  16.364  1.00  0.00           N
ATOM   3145  HN  LYS A 684     100.851  94.061  16.413  1.00  0.00           H
ATOM   3146  CA  LYS A 684     102.602  93.309  17.130  1.00  0.00           C
ATOM   3147  HA  LYS A 684     103.479  93.152  16.520  1.00  0.00           H
ATOM   3148  CB  LYS A 684     102.727  94.805  17.652  1.00  0.00           C
ATOM   3149  HB1 LYS A 684     101.699  95.161  17.879  1.00  0.00           H
ATOM   3150  HB2 LYS A 684     103.410  94.942  18.518  1.00  0.00           H
ATOM   3151  CG  LYS A 684     103.323  95.790  16.618  1.00  0.00           C
ATOM   3152  HG1 LYS A 684     104.426  95.672  16.549  1.00  0.00           H
ATOM   3153  HG2 LYS A 684     102.762  95.563  15.687  1.00  0.00           H
ATOM   3154  CD  LYS A 684     103.067  97.327  16.943  1.00  0.00           C
ATOM   3155  HD1 LYS A 684     101.975  97.450  17.108  1.00  0.00           H
ATOM   3156  HD2 LYS A 684     103.774  97.614  17.751  1.00  0.00           H
ATOM   3157  CE  LYS A 684     103.491  98.253  15.728  1.00  0.00           C
ATOM   3158  HE1 LYS A 684     102.991  97.902  14.801  1.00  0.00           H
ATOM   3159  HE2 LYS A 684     103.165  99.274  16.018  1.00  0.00           H
ATOM   3160  NZ  LYS A 684     104.998  98.255  15.513  1.00  0.00           N
ATOM   3161  HZ1 LYS A 684     105.483  98.465  16.408  1.00  0.00           H
ATOM   3162  HZ2 LYS A 684     105.262  97.331  15.114  1.00  0.00           H
ATOM   3163  HZ3 LYS A 684     105.268  98.993  14.832  1.00  0.00           H
ATOM   3164  C   LYS A 684     102.795  92.485  18.417  1.00  0.00           C
ATOM   3165  O   LYS A 684     103.806  91.848  18.659  1.00  0.00           O
ATOM   3166  N   GLN A 685     101.673  92.422  19.185  1.00  0.00           N
ATOM   3167  HN  GLN A 685     100.951  93.081  18.988  1.00  0.00           H
ATOM   3168  CA  GLN A 685     101.432  91.567  20.374  1.00  0.00           C
ATOM   3169  HA  GLN A 685     102.016  91.862  21.233  1.00  0.00           H
ATOM   3170  CB  GLN A 685      99.947  91.880  20.812  1.00  0.00           C
ATOM   3171  HB1 GLN A 685      99.283  91.807  19.924  1.00  0.00           H
ATOM   3172  HB2 GLN A 685      99.787  91.097  21.584  1.00  0.00           H
ATOM   3173  CG  GLN A 685      99.819  93.182  21.609  1.00  0.00           C
ATOM   3174  HG1 GLN A 685     100.404  93.275  22.550  1.00  0.00           H
ATOM   3175  HG2 GLN A 685     100.123  94.045  20.980  1.00  0.00           H
ATOM   3176  CD  GLN A 685      98.354  93.466  22.053  1.00  0.00           C
ATOM   3177  OE1 GLN A 685      97.313  92.842  21.730  1.00  0.00           O
ATOM   3178  NE2 GLN A 685      98.243  94.519  22.868  1.00  0.00           N
ATOM   3179 1HE2 GLN A 685      99.095  94.890  23.236  1.00  0.00           H
ATOM   3180 2HE2 GLN A 685      97.337  94.704  23.247  1.00  0.00           H
ATOM   3181  C   GLN A 685     101.621  90.094  19.990  1.00  0.00           C
ATOM   3182  O   GLN A 685     102.312  89.300  20.605  1.00  0.00           O
ATOM   3183  N   GLY A 686     101.132  89.646  18.777  1.00  0.00           N
ATOM   3184  HN  GLY A 686     100.464  90.159  18.243  1.00  0.00           H
ATOM   3185  CA  GLY A 686     101.248  88.365  18.191  1.00  0.00           C
ATOM   3186  HA1 GLY A 686     100.697  87.584  18.694  1.00  0.00           H
ATOM   3187  HA2 GLY A 686     100.873  88.562  17.197  1.00  0.00           H
ATOM   3188  C   GLY A 686     102.647  87.973  17.689  1.00  0.00           C
ATOM   3189  O   GLY A 686     103.082  86.845  17.947  1.00  0.00           O
ATOM   3190  N   GLU A 687     103.306  88.942  17.157  1.00  0.00           N
ATOM   3191  HN  GLU A 687     102.858  89.718  16.720  1.00  0.00           H
ATOM   3192  CA  GLU A 687     104.741  88.868  16.803  1.00  0.00           C
ATOM   3193  HA  GLU A 687     104.921  88.041  16.131  1.00  0.00           H
ATOM   3194  CB  GLU A 687     105.282  90.091  15.987  1.00  0.00           C
ATOM   3195  HB1 GLU A 687     104.870  90.982  16.506  1.00  0.00           H
ATOM   3196  HB2 GLU A 687     106.391  90.155  15.956  1.00  0.00           H
ATOM   3197  CG  GLU A 687     104.844  90.138  14.502  1.00  0.00           C
ATOM   3198  HG1 GLU A 687     105.305  89.323  13.904  1.00  0.00           H
ATOM   3199  HG2 GLU A 687     103.745  89.999  14.409  1.00  0.00           H
ATOM   3200  CD  GLU A 687     105.142  91.385  13.676  1.00  0.00           C
ATOM   3201  OE1 GLU A 687     106.246  91.915  13.834  1.00  0.00           O
ATOM   3202  OE2 GLU A 687     104.225  91.739  12.838  1.00  0.00           O
ATOM   3203  C   GLU A 687     105.626  88.636  18.027  1.00  0.00           C
ATOM   3204  O   GLU A 687     106.512  87.765  18.002  1.00  0.00           O
ATOM   3205  N   ALA A 688     105.399  89.386  19.112  1.00  0.00           N
ATOM   3206  HN  ALA A 688     104.728  90.104  18.948  1.00  0.00           H
ATOM   3207  CA  ALA A 688     106.093  89.330  20.396  1.00  0.00           C
ATOM   3208  HA  ALA A 688     107.144  89.461  20.182  1.00  0.00           H
ATOM   3209  CB  ALA A 688     105.530  90.373  21.373  1.00  0.00           C
ATOM   3210  HB1 ALA A 688     104.539  89.987  21.695  1.00  0.00           H
ATOM   3211  HB2 ALA A 688     106.196  90.548  22.245  1.00  0.00           H
ATOM   3212  HB3 ALA A 688     105.244  91.265  20.776  1.00  0.00           H
ATOM   3213  C   ALA A 688     105.967  87.950  20.983  1.00  0.00           C
ATOM   3214  O   ALA A 688     106.952  87.439  21.500  1.00  0.00           O
ATOM   3215  N   LEU A 689     104.742  87.372  20.947  1.00  0.00           N
ATOM   3216  HN  LEU A 689     103.952  87.929  20.699  1.00  0.00           H
ATOM   3217  CA  LEU A 689     104.416  86.033  21.545  1.00  0.00           C
ATOM   3218  HA  LEU A 689     104.752  85.989  22.570  1.00  0.00           H
ATOM   3219  CB  LEU A 689     102.886  85.732  21.486  1.00  0.00           C
ATOM   3220  HB1 LEU A 689     102.554  85.675  20.427  1.00  0.00           H
ATOM   3221  HB2 LEU A 689     102.721  84.707  21.883  1.00  0.00           H
ATOM   3222  CG  LEU A 689     101.922  86.577  22.367  1.00  0.00           C
ATOM   3223  HG  LEU A 689     102.289  87.607  22.168  1.00  0.00           H
ATOM   3224  CD1 LEU A 689     100.507  86.613  21.885  1.00  0.00           C
ATOM   3225 1HD1 LEU A 689     100.368  86.789  20.796  1.00  0.00           H
ATOM   3226 2HD1 LEU A 689     100.032  85.614  21.984  1.00  0.00           H
ATOM   3227 3HD1 LEU A 689      99.870  87.307  22.474  1.00  0.00           H
ATOM   3228  CD2 LEU A 689     102.056  86.289  23.821  1.00  0.00           C
ATOM   3229 1HD2 LEU A 689     101.802  85.268  24.179  1.00  0.00           H
ATOM   3230 2HD2 LEU A 689     103.126  86.408  24.095  1.00  0.00           H
ATOM   3231 3HD2 LEU A 689     101.516  87.040  24.437  1.00  0.00           H
ATOM   3232  C   LEU A 689     105.107  84.965  20.921  1.00  0.00           C
ATOM   3233  O   LEU A 689     105.656  84.111  21.616  1.00  0.00           O
ATOM   3234  N   SER A 690     105.167  84.918  19.587  1.00  0.00           N
ATOM   3235  HN  SER A 690     104.776  85.621  18.998  1.00  0.00           H
ATOM   3236  CA  SER A 690     105.954  83.932  18.828  1.00  0.00           C
ATOM   3237  HA  SER A 690     105.553  82.944  18.998  1.00  0.00           H
ATOM   3238  CB  SER A 690     105.984  84.159  17.266  1.00  0.00           C
ATOM   3239  HB1 SER A 690     106.452  85.142  17.047  1.00  0.00           H
ATOM   3240  HB2 SER A 690     106.593  83.336  16.833  1.00  0.00           H
ATOM   3241  OG  SER A 690     104.682  84.003  16.682  1.00  0.00           O
ATOM   3242  HG1 SER A 690     104.346  83.104  16.688  1.00  0.00           H
ATOM   3243  C   SER A 690     107.446  83.942  19.209  1.00  0.00           C
ATOM   3244  O   SER A 690     108.054  82.933  19.452  1.00  0.00           O
ATOM   3245  N   LYS A 691     108.020  85.126  19.375  1.00  0.00           N
ATOM   3246  HN  LYS A 691     107.575  85.979  19.113  1.00  0.00           H
ATOM   3247  CA  LYS A 691     109.346  85.261  19.899  1.00  0.00           C
ATOM   3248  HA  LYS A 691     110.006  84.580  19.381  1.00  0.00           H
ATOM   3249  CB  LYS A 691     109.928  86.725  19.761  1.00  0.00           C
ATOM   3250  HB1 LYS A 691     109.351  87.431  20.396  1.00  0.00           H
ATOM   3251  HB2 LYS A 691     110.972  86.774  20.138  1.00  0.00           H
ATOM   3252  CG  LYS A 691     109.974  87.267  18.325  1.00  0.00           C
ATOM   3253  HG1 LYS A 691     108.991  87.646  17.972  1.00  0.00           H
ATOM   3254  HG2 LYS A 691     110.568  88.204  18.389  1.00  0.00           H
ATOM   3255  CD  LYS A 691     110.612  86.345  17.299  1.00  0.00           C
ATOM   3256  HD1 LYS A 691     111.632  86.064  17.639  1.00  0.00           H
ATOM   3257  HD2 LYS A 691     109.974  85.459  17.090  1.00  0.00           H
ATOM   3258  CE  LYS A 691     110.782  87.162  15.917  1.00  0.00           C
ATOM   3259  HE1 LYS A 691     109.855  87.729  15.687  1.00  0.00           H
ATOM   3260  HE2 LYS A 691     111.594  87.890  16.129  1.00  0.00           H
ATOM   3261  NZ  LYS A 691     111.127  86.229  14.801  1.00  0.00           N
ATOM   3262  HZ1 LYS A 691     111.217  86.688  13.872  1.00  0.00           H
ATOM   3263  HZ2 LYS A 691     111.855  85.527  15.046  1.00  0.00           H
ATOM   3264  HZ3 LYS A 691     110.370  85.528  14.671  1.00  0.00           H
ATOM   3265  C   LYS A 691     109.558  84.843  21.408  1.00  0.00           C
ATOM   3266  O   LYS A 691     110.529  84.154  21.660  1.00  0.00           O
ATOM   3267  N   LEU A 692     108.566  85.056  22.327  1.00  0.00           N
ATOM   3268  HN  LEU A 692     107.827  85.698  22.137  1.00  0.00           H
ATOM   3269  CA  LEU A 692     108.585  84.483  23.677  1.00  0.00           C
ATOM   3270  HA  LEU A 692     109.553  84.669  24.117  1.00  0.00           H
ATOM   3271  CB  LEU A 692     107.438  85.081  24.628  1.00  0.00           C
ATOM   3272  HB1 LEU A 692     106.438  84.903  24.177  1.00  0.00           H
ATOM   3273  HB2 LEU A 692     107.427  84.510  25.581  1.00  0.00           H
ATOM   3274  CG  LEU A 692     107.508  86.591  24.922  1.00  0.00           C
ATOM   3275  HG  LEU A 692     107.463  87.205  23.997  1.00  0.00           H
ATOM   3276  CD1 LEU A 692     106.441  87.011  26.008  1.00  0.00           C
ATOM   3277 1HD1 LEU A 692     106.522  88.059  26.368  1.00  0.00           H
ATOM   3278 2HD1 LEU A 692     105.405  86.750  25.704  1.00  0.00           H
ATOM   3279 3HD1 LEU A 692     106.629  86.330  26.866  1.00  0.00           H
ATOM   3280  CD2 LEU A 692     108.887  87.025  25.496  1.00  0.00           C
ATOM   3281 1HD2 LEU A 692     108.938  88.051  25.918  1.00  0.00           H
ATOM   3282 2HD2 LEU A 692     109.164  86.357  26.339  1.00  0.00           H
ATOM   3283 3HD2 LEU A 692     109.575  86.991  24.624  1.00  0.00           H
ATOM   3284  C   LEU A 692     108.586  82.965  23.626  1.00  0.00           C
ATOM   3285  O   LEU A 692     109.410  82.330  24.261  1.00  0.00           O
ATOM   3286  N   LYS A 693     107.758  82.295  22.757  1.00  0.00           N
ATOM   3287  HN  LYS A 693     107.098  82.869  22.279  1.00  0.00           H
ATOM   3288  CA  LYS A 693     107.689  80.901  22.627  1.00  0.00           C
ATOM   3289  HA  LYS A 693     107.376  80.381  23.521  1.00  0.00           H
ATOM   3290  CB  LYS A 693     106.663  80.418  21.555  1.00  0.00           C
ATOM   3291  HB1 LYS A 693     105.655  80.765  21.869  1.00  0.00           H
ATOM   3292  HB2 LYS A 693     106.738  80.993  20.608  1.00  0.00           H
ATOM   3293  CG  LYS A 693     106.568  78.954  21.242  1.00  0.00           C
ATOM   3294  HG1 LYS A 693     107.538  78.413  21.220  1.00  0.00           H
ATOM   3295  HG2 LYS A 693     105.984  78.635  22.132  1.00  0.00           H
ATOM   3296  CD  LYS A 693     105.738  78.535  20.005  1.00  0.00           C
ATOM   3297  HD1 LYS A 693     104.743  79.026  19.945  1.00  0.00           H
ATOM   3298  HD2 LYS A 693     106.137  78.926  19.045  1.00  0.00           H
ATOM   3299  CE  LYS A 693     105.703  76.993  19.842  1.00  0.00           C
ATOM   3300  HE1 LYS A 693     105.142  76.518  20.675  1.00  0.00           H
ATOM   3301  HE2 LYS A 693     105.013  76.755  19.004  1.00  0.00           H
ATOM   3302  NZ  LYS A 693     106.990  76.348  19.705  1.00  0.00           N
ATOM   3303  HZ1 LYS A 693     106.896  75.336  19.483  1.00  0.00           H
ATOM   3304  HZ2 LYS A 693     107.601  76.848  19.028  1.00  0.00           H
ATOM   3305  HZ3 LYS A 693     107.562  76.376  20.573  1.00  0.00           H
ATOM   3306  C   LYS A 693     108.992  80.311  22.293  1.00  0.00           C
ATOM   3307  O   LYS A 693     109.388  79.349  22.889  1.00  0.00           O
ATOM   3308  N   ALA A 694     109.727  80.807  21.305  1.00  0.00           N
ATOM   3309  HN  ALA A 694     109.393  81.613  20.822  1.00  0.00           H
ATOM   3310  CA  ALA A 694     111.066  80.374  21.021  1.00  0.00           C
ATOM   3311  HA  ALA A 694     111.026  79.329  20.751  1.00  0.00           H
ATOM   3312  CB  ALA A 694     111.448  81.209  19.825  1.00  0.00           C
ATOM   3313  HB1 ALA A 694     111.440  82.280  20.120  1.00  0.00           H
ATOM   3314  HB2 ALA A 694     112.431  80.836  19.465  1.00  0.00           H
ATOM   3315  HB3 ALA A 694     110.651  81.065  19.064  1.00  0.00           H
ATOM   3316  C   ALA A 694     112.089  80.508  22.152  1.00  0.00           C
ATOM   3317  O   ALA A 694     112.823  79.541  22.488  1.00  0.00           O
ATOM   3318  N   LEU A 695     112.191  81.727  22.799  1.00  0.00           N
ATOM   3319  HN  LEU A 695     111.612  82.481  22.498  1.00  0.00           H
ATOM   3320  CA  LEU A 695     113.000  81.868  24.038  1.00  0.00           C
ATOM   3321  HA  LEU A 695     114.026  81.690  23.751  1.00  0.00           H
ATOM   3322  CB  LEU A 695     112.921  83.286  24.483  1.00  0.00           C
ATOM   3323  HB1 LEU A 695     111.833  83.502  24.545  1.00  0.00           H
ATOM   3324  HB2 LEU A 695     113.396  83.565  25.448  1.00  0.00           H
ATOM   3325  CG  LEU A 695     113.430  84.269  23.434  1.00  0.00           C
ATOM   3326  HG  LEU A 695     112.949  84.167  22.438  1.00  0.00           H
ATOM   3327  CD1 LEU A 695     112.975  85.664  23.757  1.00  0.00           C
ATOM   3328 1HD1 LEU A 695     113.310  86.418  23.014  1.00  0.00           H
ATOM   3329 2HD1 LEU A 695     111.868  85.765  23.761  1.00  0.00           H
ATOM   3330 3HD1 LEU A 695     113.382  85.929  24.757  1.00  0.00           H
ATOM   3331  CD2 LEU A 695     115.025  84.166  23.325  1.00  0.00           C
ATOM   3332 1HD2 LEU A 695     115.396  84.883  22.563  1.00  0.00           H
ATOM   3333 2HD2 LEU A 695     115.549  84.248  24.301  1.00  0.00           H
ATOM   3334 3HD2 LEU A 695     115.435  83.192  22.980  1.00  0.00           H
ATOM   3335  C   LEU A 695     112.519  80.849  25.150  1.00  0.00           C
ATOM   3336  O   LEU A 695     113.379  80.281  25.899  1.00  0.00           O
ATOM   3337  N   ASN A 696     111.190  80.655  25.365  1.00  0.00           N
ATOM   3338  HN  ASN A 696     110.498  81.144  24.841  1.00  0.00           H
ATOM   3339  CA  ASN A 696     110.775  79.776  26.392  1.00  0.00           C
ATOM   3340  HA  ASN A 696     111.292  80.033  27.304  1.00  0.00           H
ATOM   3341  CB  ASN A 696     109.215  79.979  26.699  1.00  0.00           C
ATOM   3342  HB1 ASN A 696     108.914  81.034  26.522  1.00  0.00           H
ATOM   3343  HB2 ASN A 696     108.701  79.308  25.977  1.00  0.00           H
ATOM   3344  CG  ASN A 696     108.792  79.552  28.090  1.00  0.00           C
ATOM   3345  OD1 ASN A 696     107.686  79.845  28.501  1.00  0.00           O
ATOM   3346  ND2 ASN A 696     109.649  78.898  28.884  1.00  0.00           N
ATOM   3347 1HD2 ASN A 696     110.416  78.382  28.504  1.00  0.00           H
ATOM   3348 2HD2 ASN A 696     109.416  78.738  29.844  1.00  0.00           H
ATOM   3349  C   ASN A 696     111.072  78.310  26.052  1.00  0.00           C
ATOM   3350  O   ASN A 696     111.550  77.510  26.865  1.00  0.00           O
ATOM   3351  N   ASP A 697     110.888  77.821  24.785  1.00  0.00           N
ATOM   3352  HN  ASP A 697     110.603  78.402  24.027  1.00  0.00           H
ATOM   3353  CA  ASP A 697     111.359  76.582  24.259  1.00  0.00           C
ATOM   3354  HA  ASP A 697     111.043  75.782  24.911  1.00  0.00           H
ATOM   3355  CB  ASP A 697     110.735  76.412  22.838  1.00  0.00           C
ATOM   3356  HB1 ASP A 697     110.843  77.317  22.203  1.00  0.00           H
ATOM   3357  HB2 ASP A 697     111.224  75.648  22.196  1.00  0.00           H
ATOM   3358  CG  ASP A 697     109.283  75.953  22.809  1.00  0.00           C
ATOM   3359  OD1 ASP A 697     108.783  75.166  23.720  1.00  0.00           O
ATOM   3360  OD2 ASP A 697     108.699  76.062  21.706  1.00  0.00           O
ATOM   3361  C   ASP A 697     112.918  76.355  24.281  1.00  0.00           C
ATOM   3362  O   ASP A 697     113.392  75.309  24.723  1.00  0.00           O
ATOM   3363  N   PHE A 698     113.769  77.321  23.844  1.00  0.00           N
ATOM   3364  HN  PHE A 698     113.394  78.105  23.356  1.00  0.00           H
ATOM   3365  CA  PHE A 698     115.153  77.326  23.986  1.00  0.00           C
ATOM   3366  HA  PHE A 698     115.457  76.437  23.454  1.00  0.00           H
ATOM   3367  CB  PHE A 698     115.700  78.540  23.225  1.00  0.00           C
ATOM   3368  HB1 PHE A 698     115.462  78.573  22.140  1.00  0.00           H
ATOM   3369  HB2 PHE A 698     115.224  79.495  23.534  1.00  0.00           H
ATOM   3370  CG  PHE A 698     117.191  78.758  23.308  1.00  0.00           C
ATOM   3371  CD1 PHE A 698     118.086  78.224  22.397  1.00  0.00           C
ATOM   3372  HD1 PHE A 698     117.792  77.618  21.554  1.00  0.00           H
ATOM   3373  CE1 PHE A 698     119.477  78.391  22.559  1.00  0.00           C
ATOM   3374  HE1 PHE A 698     120.248  77.851  22.030  1.00  0.00           H
ATOM   3375  CZ  PHE A 698     119.948  79.123  23.619  1.00  0.00           C
ATOM   3376  HZ  PHE A 698     121.007  79.330  23.663  1.00  0.00           H
ATOM   3377  CD2 PHE A 698     117.746  79.558  24.346  1.00  0.00           C
ATOM   3378  HD2 PHE A 698     117.075  80.000  25.068  1.00  0.00           H
ATOM   3379  CE2 PHE A 698     119.097  79.687  24.537  1.00  0.00           C
ATOM   3380  HE2 PHE A 698     119.520  80.360  25.268  1.00  0.00           H
ATOM   3381  C   PHE A 698     115.582  77.245  25.487  1.00  0.00           C
ATOM   3382  O   PHE A 698     116.514  76.542  25.880  1.00  0.00           O
ATOM   3383  N   VAL A 699     114.997  78.028  26.440  1.00  0.00           N
ATOM   3384  HN  VAL A 699     114.315  78.677  26.112  1.00  0.00           H
ATOM   3385  CA  VAL A 699     115.267  77.981  27.888  1.00  0.00           C
ATOM   3386  HA  VAL A 699     116.325  78.165  28.002  1.00  0.00           H
ATOM   3387  CB  VAL A 699     114.651  79.153  28.722  1.00  0.00           C
ATOM   3388  HB  VAL A 699     113.593  79.250  28.397  1.00  0.00           H
ATOM   3389  CG1 VAL A 699     114.608  78.979  30.239  1.00  0.00           C
ATOM   3390 1HG1 VAL A 699     115.658  78.747  30.517  1.00  0.00           H
ATOM   3391 2HG1 VAL A 699     114.392  79.979  30.673  1.00  0.00           H
ATOM   3392 3HG1 VAL A 699     113.883  78.251  30.660  1.00  0.00           H
ATOM   3393  CG2 VAL A 699     115.469  80.380  28.301  1.00  0.00           C
ATOM   3394 1HG2 VAL A 699     114.918  81.276  28.659  1.00  0.00           H
ATOM   3395 2HG2 VAL A 699     116.516  80.277  28.658  1.00  0.00           H
ATOM   3396 3HG2 VAL A 699     115.541  80.427  27.193  1.00  0.00           H
ATOM   3397  C   VAL A 699     114.959  76.681  28.472  1.00  0.00           C
ATOM   3398  O   VAL A 699     115.757  76.090  29.177  1.00  0.00           O
ATOM   3399  N   LYS A 700     113.835  76.105  28.000  1.00  0.00           N
ATOM   3400  HN  LYS A 700     113.200  76.448  27.312  1.00  0.00           H
ATOM   3401  CA  LYS A 700     113.447  74.779  28.575  1.00  0.00           C
ATOM   3402  HA  LYS A 700     113.453  74.865  29.651  1.00  0.00           H
ATOM   3403  CB  LYS A 700     112.014  74.332  28.092  1.00  0.00           C
ATOM   3404  HB1 LYS A 700     111.408  75.260  28.177  1.00  0.00           H
ATOM   3405  HB2 LYS A 700     112.085  74.093  27.009  1.00  0.00           H
ATOM   3406  CG  LYS A 700     111.390  73.094  28.787  1.00  0.00           C
ATOM   3407  HG1 LYS A 700     112.015  72.196  28.594  1.00  0.00           H
ATOM   3408  HG2 LYS A 700     111.249  73.198  29.884  1.00  0.00           H
ATOM   3409  CD  LYS A 700     109.979  72.735  28.323  1.00  0.00           C
ATOM   3410  HD1 LYS A 700     109.217  73.528  28.476  1.00  0.00           H
ATOM   3411  HD2 LYS A 700     110.014  72.340  27.285  1.00  0.00           H
ATOM   3412  CE  LYS A 700     109.348  71.634  29.099  1.00  0.00           C
ATOM   3413  HE1 LYS A 700     110.028  70.799  28.827  1.00  0.00           H
ATOM   3414  HE2 LYS A 700     109.239  71.867  30.180  1.00  0.00           H
ATOM   3415  NZ  LYS A 700     107.966  71.297  28.670  1.00  0.00           N
ATOM   3416  HZ1 LYS A 700     107.601  70.547  29.291  1.00  0.00           H
ATOM   3417  HZ2 LYS A 700     107.255  72.056  28.700  1.00  0.00           H
ATOM   3418  HZ3 LYS A 700     107.954  70.909  27.705  1.00  0.00           H
ATOM   3419  C   LYS A 700     114.468  73.703  28.335  1.00  0.00           C
ATOM   3420  O   LYS A 700     114.809  72.977  29.228  1.00  0.00           O
ATOM   3421  N   LEU A 701     115.061  73.637  27.131  1.00  0.00           N
ATOM   3422  HN  LEU A 701     114.678  74.312  26.505  1.00  0.00           H
ATOM   3423  CA  LEU A 701     116.168  72.773  26.792  1.00  0.00           C
ATOM   3424  HA  LEU A 701     115.896  71.819  27.219  1.00  0.00           H
ATOM   3425  CB  LEU A 701     116.384  72.628  25.260  1.00  0.00           C
ATOM   3426  HB1 LEU A 701     116.869  73.546  24.865  1.00  0.00           H
ATOM   3427  HB2 LEU A 701     117.046  71.759  25.056  1.00  0.00           H
ATOM   3428  CG  LEU A 701     115.141  72.371  24.348  1.00  0.00           C
ATOM   3429  HG  LEU A 701     114.306  73.097  24.451  1.00  0.00           H
ATOM   3430  CD1 LEU A 701     115.572  72.384  22.883  1.00  0.00           C
ATOM   3431 1HD1 LEU A 701     116.343  71.619  22.649  1.00  0.00           H
ATOM   3432 2HD1 LEU A 701     114.619  72.231  22.334  1.00  0.00           H
ATOM   3433 3HD1 LEU A 701     116.178  73.276  22.613  1.00  0.00           H
ATOM   3434  CD2 LEU A 701     114.610  70.992  24.726  1.00  0.00           C
ATOM   3435 1HD2 LEU A 701     113.635  70.846  24.214  1.00  0.00           H
ATOM   3436 2HD2 LEU A 701     115.266  70.149  24.419  1.00  0.00           H
ATOM   3437 3HD2 LEU A 701     114.419  70.869  25.814  1.00  0.00           H
ATOM   3438  C   LEU A 701     117.507  73.149  27.518  1.00  0.00           C
ATOM   3439  O   LEU A 701     118.135  72.248  27.995  1.00  0.00           O
ATOM   3440  N   SER A 702     117.863  74.400  27.464  1.00  0.00           N
ATOM   3441  HN  SER A 702     117.324  75.129  27.049  1.00  0.00           H
ATOM   3442  CA  SER A 702     119.094  74.971  27.961  1.00  0.00           C
ATOM   3443  HA  SER A 702     119.894  74.533  27.384  1.00  0.00           H
ATOM   3444  CB  SER A 702     119.081  76.508  27.776  1.00  0.00           C
ATOM   3445  HB1 SER A 702     118.765  76.768  26.743  1.00  0.00           H
ATOM   3446  HB2 SER A 702     118.290  76.926  28.434  1.00  0.00           H
ATOM   3447  OG  SER A 702     120.308  77.182  28.046  1.00  0.00           O
ATOM   3448  HG1 SER A 702     120.310  77.267  29.002  1.00  0.00           H
ATOM   3449  C   SER A 702     119.340  74.664  29.458  1.00  0.00           C
ATOM   3450  O   SER A 702     120.383  74.184  29.939  1.00  0.00           O
ATOM   3451  N   SER A 703     118.271  75.006  30.244  1.00  0.00           N
ATOM   3452  HN  SER A 703     117.436  75.366  29.836  1.00  0.00           H
ATOM   3453  CA  SER A 703     118.199  74.784  31.743  1.00  0.00           C
ATOM   3454  HA  SER A 703     118.971  75.311  32.285  1.00  0.00           H
ATOM   3455  CB  SER A 703     116.789  75.176  32.371  1.00  0.00           C
ATOM   3456  HB1 SER A 703     116.843  75.044  33.473  1.00  0.00           H
ATOM   3457  HB2 SER A 703     116.532  76.216  32.078  1.00  0.00           H
ATOM   3458  OG  SER A 703     115.772  74.306  31.843  1.00  0.00           O
ATOM   3459  HG1 SER A 703     115.380  74.747  31.086  1.00  0.00           H
ATOM   3460  C   SER A 703     118.556  73.372  32.266  1.00  0.00           C
ATOM   3461  O   SER A 703     119.100  73.147  33.346  1.00  0.00           O
ATOM   3462  N   GLN A 704     118.203  72.329  31.454  1.00  0.00           N
ATOM   3463  HN  GLN A 704     117.701  72.473  30.605  1.00  0.00           H
ATOM   3464  CA  GLN A 704     118.376  70.988  31.865  1.00  0.00           C
ATOM   3465  HA  GLN A 704     118.328  70.850  32.935  1.00  0.00           H
ATOM   3466  CB  GLN A 704     117.315  70.063  31.208  1.00  0.00           C
ATOM   3467  HB1 GLN A 704     117.398  70.165  30.105  1.00  0.00           H
ATOM   3468  HB2 GLN A 704     117.560  69.042  31.570  1.00  0.00           H
ATOM   3469  CG  GLN A 704     115.878  70.401  31.636  1.00  0.00           C
ATOM   3470  HG1 GLN A 704     115.564  71.358  31.166  1.00  0.00           H
ATOM   3471  HG2 GLN A 704     115.264  69.599  31.173  1.00  0.00           H
ATOM   3472  CD  GLN A 704     115.664  70.408  33.154  1.00  0.00           C
ATOM   3473  OE1 GLN A 704     115.607  69.366  33.815  1.00  0.00           O
ATOM   3474  NE2 GLN A 704     115.382  71.592  33.764  1.00  0.00           N
ATOM   3475 1HE2 GLN A 704     115.546  72.408  33.210  1.00  0.00           H
ATOM   3476 2HE2 GLN A 704     115.191  71.612  34.745  1.00  0.00           H
ATOM   3477  C   GLN A 704     119.753  70.538  31.419  1.00  0.00           C
ATOM   3478  O   GLN A 704     120.147  69.387  31.610  1.00  0.00           O
ATOM   3479  N   LYS A 705     120.615  71.337  30.785  1.00  0.00           N
ATOM   3480  HN  LYS A 705     120.239  72.250  30.655  1.00  0.00           H
ATOM   3481  CA  LYS A 705     121.935  70.982  30.297  1.00  0.00           C
ATOM   3482  HA  LYS A 705     122.157  69.965  30.586  1.00  0.00           H
ATOM   3483  CB  LYS A 705     122.002  71.160  28.785  1.00  0.00           C
ATOM   3484  HB1 LYS A 705     121.687  72.162  28.423  1.00  0.00           H
ATOM   3485  HB2 LYS A 705     122.972  70.845  28.346  1.00  0.00           H
ATOM   3486  CG  LYS A 705     121.062  70.215  28.008  1.00  0.00           C
ATOM   3487  HG1 LYS A 705     120.031  70.614  28.127  1.00  0.00           H
ATOM   3488  HG2 LYS A 705     121.315  70.344  26.934  1.00  0.00           H
ATOM   3489  CD  LYS A 705     121.222  68.753  28.528  1.00  0.00           C
ATOM   3490  HD1 LYS A 705     122.320  68.587  28.545  1.00  0.00           H
ATOM   3491  HD2 LYS A 705     120.850  68.718  29.574  1.00  0.00           H
ATOM   3492  CE  LYS A 705     120.516  67.745  27.641  1.00  0.00           C
ATOM   3493  HE1 LYS A 705     119.420  67.900  27.552  1.00  0.00           H
ATOM   3494  HE2 LYS A 705     120.899  67.809  26.600  1.00  0.00           H
ATOM   3495  NZ  LYS A 705     120.692  66.345  28.157  1.00  0.00           N
ATOM   3496  HZ1 LYS A 705     120.318  66.072  29.088  1.00  0.00           H
ATOM   3497  HZ2 LYS A 705     120.334  65.594  27.533  1.00  0.00           H
ATOM   3498  HZ3 LYS A 705     121.712  66.145  28.187  1.00  0.00           H
ATOM   3499  C   LYS A 705     122.977  71.855  30.936  1.00  0.00           C
ATOM   3500  O   LYS A 705     123.966  71.311  31.424  1.00  0.00           O
ATOM   3501  N   THR A 706     122.795  73.122  30.943  1.00  0.00           N
ATOM   3502  HN  THR A 706     121.944  73.594  30.725  1.00  0.00           H
ATOM   3503  CA  THR A 706     123.778  74.140  31.413  1.00  0.00           C
ATOM   3504  HA  THR A 706     124.681  73.599  31.655  1.00  0.00           H
ATOM   3505  CB  THR A 706     124.159  75.158  30.308  1.00  0.00           C
ATOM   3506  HB  THR A 706     125.005  75.760  30.704  1.00  0.00           H
ATOM   3507  OG1 THR A 706     123.146  75.988  29.900  1.00  0.00           O
ATOM   3508  HG1 THR A 706     122.461  76.069  30.566  1.00  0.00           H
ATOM   3509  CG2 THR A 706     124.613  74.386  29.075  1.00  0.00           C
ATOM   3510 1HG2 THR A 706     124.984  75.119  28.326  1.00  0.00           H
ATOM   3511 2HG2 THR A 706     125.452  73.775  29.471  1.00  0.00           H
ATOM   3512 3HG2 THR A 706     123.792  73.710  28.754  1.00  0.00           H
ATOM   3513  C   THR A 706     123.165  75.020  32.513  1.00  0.00           C
ATOM   3514  O   THR A 706     121.980  75.398  32.368  1.00  0.00           O
ATOM   3515  N   PRO A 707     123.765  75.372  33.573  1.00  0.00           N
ATOM   3516  CD  PRO A 707     125.133  74.878  33.803  1.00  0.00           C
ATOM   3517  HD1 PRO A 707     125.768  75.310  33.000  1.00  0.00           H
ATOM   3518  HD2 PRO A 707     125.074  73.771  33.877  1.00  0.00           H
ATOM   3519  CA  PRO A 707     123.218  76.018  34.813  1.00  0.00           C
ATOM   3520  HA  PRO A 707     122.539  75.271  35.196  1.00  0.00           H
ATOM   3521  CB  PRO A 707     124.486  76.427  35.554  1.00  0.00           C
ATOM   3522  HB1 PRO A 707     124.891  77.343  35.074  1.00  0.00           H
ATOM   3523  HB2 PRO A 707     124.341  76.511  36.652  1.00  0.00           H
ATOM   3524  CG  PRO A 707     125.548  75.378  35.197  1.00  0.00           C
ATOM   3525  HG1 PRO A 707     126.587  75.760  35.112  1.00  0.00           H
ATOM   3526  HG2 PRO A 707     125.498  74.549  35.936  1.00  0.00           H
ATOM   3527  C   PRO A 707     122.324  77.286  34.508  1.00  0.00           C
ATOM   3528  O   PRO A 707     122.362  77.943  33.440  1.00  0.00           O
ATOM   3529  N   LYS A 708     121.590  77.703  35.531  1.00  0.00           N
ATOM   3530  HN  LYS A 708     121.732  77.232  36.398  1.00  0.00           H
ATOM   3531  CA  LYS A 708     120.758  78.846  35.439  1.00  0.00           C
ATOM   3532  HA  LYS A 708     119.926  78.530  34.827  1.00  0.00           H
ATOM   3533  CB  LYS A 708     120.052  79.258  36.701  1.00  0.00           C
ATOM   3534  HB1 LYS A 708     119.520  78.379  37.123  1.00  0.00           H
ATOM   3535  HB2 LYS A 708     120.814  79.386  37.499  1.00  0.00           H
ATOM   3536  CG  LYS A 708     119.088  80.434  36.613  1.00  0.00           C
ATOM   3537  HG1 LYS A 708     119.622  81.383  36.831  1.00  0.00           H
ATOM   3538  HG2 LYS A 708     118.746  80.476  35.557  1.00  0.00           H
ATOM   3539  CD  LYS A 708     117.928  80.235  37.561  1.00  0.00           C
ATOM   3540  HD1 LYS A 708     117.495  79.214  37.492  1.00  0.00           H
ATOM   3541  HD2 LYS A 708     118.183  80.089  38.633  1.00  0.00           H
ATOM   3542  CE  LYS A 708     116.776  81.230  37.193  1.00  0.00           C
ATOM   3543  HE1 LYS A 708     117.087  82.286  37.339  1.00  0.00           H
ATOM   3544  HE2 LYS A 708     116.450  81.072  36.143  1.00  0.00           H
ATOM   3545  NZ  LYS A 708     115.681  81.030  38.051  1.00  0.00           N
ATOM   3546  HZ1 LYS A 708     115.653  81.678  38.864  1.00  0.00           H
ATOM   3547  HZ2 LYS A 708     114.873  81.310  37.460  1.00  0.00           H
ATOM   3548  HZ3 LYS A 708     115.574  80.066  38.427  1.00  0.00           H
ATOM   3549  C   LYS A 708     121.413  80.188  34.950  1.00  0.00           C
ATOM   3550  O   LYS A 708     120.819  80.704  33.982  1.00  0.00           O
ATOM   3551  N   PRO A 709     122.626  80.548  35.459  1.00  0.00           N
ATOM   3552  CD  PRO A 709     123.219  80.261  36.794  1.00  0.00           C
ATOM   3553  HD1 PRO A 709     123.138  79.183  37.052  1.00  0.00           H
ATOM   3554  HD2 PRO A 709     122.660  80.770  37.608  1.00  0.00           H
ATOM   3555  CA  PRO A 709     123.208  81.785  34.978  1.00  0.00           C
ATOM   3556  HA  PRO A 709     122.427  82.517  35.122  1.00  0.00           H
ATOM   3557  CB  PRO A 709     124.351  82.034  35.874  1.00  0.00           C
ATOM   3558  HB1 PRO A 709     125.198  82.488  35.317  1.00  0.00           H
ATOM   3559  HB2 PRO A 709     124.087  82.777  36.657  1.00  0.00           H
ATOM   3560  CG  PRO A 709     124.571  80.783  36.692  1.00  0.00           C
ATOM   3561  HG1 PRO A 709     125.286  80.158  36.115  1.00  0.00           H
ATOM   3562  HG2 PRO A 709     124.939  80.943  37.728  1.00  0.00           H
ATOM   3563  C   PRO A 709     123.697  81.667  33.555  1.00  0.00           C
ATOM   3564  O   PRO A 709     123.761  82.642  32.806  1.00  0.00           O
ATOM   3565  N   GLN A 710     124.176  80.445  33.149  1.00  0.00           N
ATOM   3566  HN  GLN A 710     124.159  79.669  33.775  1.00  0.00           H
ATOM   3567  CA  GLN A 710     124.524  80.182  31.797  1.00  0.00           C
ATOM   3568  HA  GLN A 710     125.136  81.005  31.458  1.00  0.00           H
ATOM   3569  CB  GLN A 710     125.334  78.858  31.659  1.00  0.00           C
ATOM   3570  HB1 GLN A 710     124.856  78.086  32.299  1.00  0.00           H
ATOM   3571  HB2 GLN A 710     125.312  78.527  30.598  1.00  0.00           H
ATOM   3572  CG  GLN A 710     126.775  79.076  32.196  1.00  0.00           C
ATOM   3573  HG1 GLN A 710     127.149  79.875  31.520  1.00  0.00           H
ATOM   3574  HG2 GLN A 710     126.723  79.380  33.263  1.00  0.00           H
ATOM   3575  CD  GLN A 710     127.614  77.879  31.908  1.00  0.00           C
ATOM   3576  OE1 GLN A 710     127.169  76.854  31.372  1.00  0.00           O
ATOM   3577  NE2 GLN A 710     128.905  77.966  32.365  1.00  0.00           N
ATOM   3578 1HE2 GLN A 710     129.178  78.903  32.582  1.00  0.00           H
ATOM   3579 2HE2 GLN A 710     129.530  77.234  32.094  1.00  0.00           H
ATOM   3580  C   GLN A 710     123.370  80.173  30.886  1.00  0.00           C
ATOM   3581  O   GLN A 710     123.479  80.639  29.730  1.00  0.00           O
ATOM   3582  N   THR A 711     122.299  79.593  31.307  1.00  0.00           N
ATOM   3583  HN  THR A 711     122.275  79.210  32.227  1.00  0.00           H
ATOM   3584  CA  THR A 711     121.058  79.596  30.567  1.00  0.00           C
ATOM   3585  HA  THR A 711     121.210  79.317  29.535  1.00  0.00           H
ATOM   3586  CB  THR A 711     119.975  78.651  31.177  1.00  0.00           C
ATOM   3587  HB  THR A 711     119.822  78.813  32.266  1.00  0.00           H
ATOM   3588  OG1 THR A 711     120.379  77.310  30.981  1.00  0.00           O
ATOM   3589  HG1 THR A 711     120.873  76.998  31.742  1.00  0.00           H
ATOM   3590  CG2 THR A 711     118.518  78.868  30.496  1.00  0.00           C
ATOM   3591 1HG2 THR A 711     118.101  79.780  30.976  1.00  0.00           H
ATOM   3592 2HG2 THR A 711     118.656  79.056  29.409  1.00  0.00           H
ATOM   3593 3HG2 THR A 711     117.911  77.962  30.710  1.00  0.00           H
ATOM   3594  C   THR A 711     120.406  80.925  30.377  1.00  0.00           C
ATOM   3595  O   THR A 711     119.894  81.270  29.324  1.00  0.00           O
ATOM   3596  N   LYS A 712     120.432  81.786  31.399  1.00  0.00           N
ATOM   3597  HN  LYS A 712     120.755  81.456  32.282  1.00  0.00           H
ATOM   3598  CA  LYS A 712     120.066  83.158  31.309  1.00  0.00           C
ATOM   3599  HA  LYS A 712     119.075  83.137  30.880  1.00  0.00           H
ATOM   3600  CB  LYS A 712     119.957  83.704  32.747  1.00  0.00           C
ATOM   3601  HB1 LYS A 712     118.997  83.319  33.152  1.00  0.00           H
ATOM   3602  HB2 LYS A 712     120.897  83.450  33.281  1.00  0.00           H
ATOM   3603  CG  LYS A 712     119.910  85.176  32.970  1.00  0.00           C
ATOM   3604  HG1 LYS A 712     120.814  85.647  32.530  1.00  0.00           H
ATOM   3605  HG2 LYS A 712     118.982  85.459  32.428  1.00  0.00           H
ATOM   3606  CD  LYS A 712     119.864  85.712  34.430  1.00  0.00           C
ATOM   3607  HD1 LYS A 712     118.985  85.257  34.935  1.00  0.00           H
ATOM   3608  HD2 LYS A 712     120.665  85.306  35.084  1.00  0.00           H
ATOM   3609  CE  LYS A 712     119.711  87.202  34.651  1.00  0.00           C
ATOM   3610  HE1 LYS A 712     119.205  87.516  33.714  1.00  0.00           H
ATOM   3611  HE2 LYS A 712     119.140  87.501  35.556  1.00  0.00           H
ATOM   3612  NZ  LYS A 712     121.120  87.800  34.758  1.00  0.00           N
ATOM   3613  HZ1 LYS A 712     121.788  87.223  35.307  1.00  0.00           H
ATOM   3614  HZ2 LYS A 712     121.474  87.836  33.780  1.00  0.00           H
ATOM   3615  HZ3 LYS A 712     121.073  88.767  35.137  1.00  0.00           H
ATOM   3616  C   LYS A 712     120.918  83.992  30.403  1.00  0.00           C
ATOM   3617  O   LYS A 712     120.346  84.814  29.735  1.00  0.00           O
ATOM   3618  N   GLU A 713     122.281  83.843  30.455  1.00  0.00           N
ATOM   3619  HN  GLU A 713     122.600  83.281  31.214  1.00  0.00           H
ATOM   3620  CA  GLU A 713     123.204  84.518  29.606  1.00  0.00           C
ATOM   3621  HA  GLU A 713     123.054  85.587  29.576  1.00  0.00           H
ATOM   3622  CB  GLU A 713     124.666  84.294  30.043  1.00  0.00           C
ATOM   3623  HB1 GLU A 713     124.883  84.886  30.958  1.00  0.00           H
ATOM   3624  HB2 GLU A 713     124.735  83.236  30.374  1.00  0.00           H
ATOM   3625  CG  GLU A 713     125.716  84.513  28.951  1.00  0.00           C
ATOM   3626  HG1 GLU A 713     125.556  83.922  28.024  1.00  0.00           H
ATOM   3627  HG2 GLU A 713     125.717  85.585  28.661  1.00  0.00           H
ATOM   3628  CD  GLU A 713     127.101  84.239  29.477  1.00  0.00           C
ATOM   3629  OE1 GLU A 713     127.676  83.185  29.083  1.00  0.00           O
ATOM   3630  OE2 GLU A 713     127.744  85.101  30.145  1.00  0.00           O
ATOM   3631  C   GLU A 713     122.929  84.191  28.168  1.00  0.00           C
ATOM   3632  O   GLU A 713     122.689  85.051  27.304  1.00  0.00           O
ATOM   3633  N   LEU A 714     122.712  82.876  27.884  1.00  0.00           N
ATOM   3634  HN  LEU A 714     122.906  82.195  28.586  1.00  0.00           H
ATOM   3635  CA  LEU A 714     122.283  82.346  26.575  1.00  0.00           C
ATOM   3636  HA  LEU A 714     122.973  82.616  25.788  1.00  0.00           H
ATOM   3637  CB  LEU A 714     122.134  80.804  26.380  1.00  0.00           C
ATOM   3638  HB1 LEU A 714     121.586  80.399  27.257  1.00  0.00           H
ATOM   3639  HB2 LEU A 714     121.731  80.558  25.374  1.00  0.00           H
ATOM   3640  CG  LEU A 714     123.485  80.159  26.291  1.00  0.00           C
ATOM   3641  HG  LEU A 714     124.198  80.665  26.977  1.00  0.00           H
ATOM   3642  CD1 LEU A 714     123.368  78.634  26.530  1.00  0.00           C
ATOM   3643 1HD1 LEU A 714     124.342  78.128  26.699  1.00  0.00           H
ATOM   3644 2HD1 LEU A 714     122.864  78.408  27.494  1.00  0.00           H
ATOM   3645 3HD1 LEU A 714     122.801  78.146  25.708  1.00  0.00           H
ATOM   3646  CD2 LEU A 714     124.112  80.358  24.913  1.00  0.00           C
ATOM   3647 1HD2 LEU A 714     125.066  79.792  24.847  1.00  0.00           H
ATOM   3648 2HD2 LEU A 714     123.485  79.888  24.125  1.00  0.00           H
ATOM   3649 3HD2 LEU A 714     124.343  81.402  24.610  1.00  0.00           H
ATOM   3650  C   LEU A 714     121.019  82.971  26.169  1.00  0.00           C
ATOM   3651  O   LEU A 714     120.784  83.364  25.038  1.00  0.00           O
ATOM   3652  N   MET A 715     119.956  82.990  27.095  1.00  0.00           N
ATOM   3653  HN  MET A 715     119.991  82.577  28.002  1.00  0.00           H
ATOM   3654  CA  MET A 715     118.632  83.547  26.754  1.00  0.00           C
ATOM   3655  HA  MET A 715     118.273  83.070  25.855  1.00  0.00           H
ATOM   3656  CB  MET A 715     117.665  83.355  27.970  1.00  0.00           C
ATOM   3657  HB1 MET A 715     117.707  82.290  28.285  1.00  0.00           H
ATOM   3658  HB2 MET A 715     118.163  84.003  28.722  1.00  0.00           H
ATOM   3659  CG  MET A 715     116.230  83.841  27.825  1.00  0.00           C
ATOM   3660  HG1 MET A 715     116.244  84.892  27.467  1.00  0.00           H
ATOM   3661  HG2 MET A 715     115.760  83.230  27.025  1.00  0.00           H
ATOM   3662  SD  MET A 715     115.145  83.894  29.352  1.00  0.00           S
ATOM   3663  CE  MET A 715     115.988  85.125  30.304  1.00  0.00           C
ATOM   3664  HE1 MET A 715     117.062  84.840  30.287  1.00  0.00           H
ATOM   3665  HE2 MET A 715     115.869  86.119  29.824  1.00  0.00           H
ATOM   3666  HE3 MET A 715     115.467  85.201  31.282  1.00  0.00           H
ATOM   3667  C   MET A 715     118.692  85.074  26.418  1.00  0.00           C
ATOM   3668  O   MET A 715     118.075  85.443  25.456  1.00  0.00           O
ATOM   3669  N   HIS A 716     119.467  85.875  27.150  1.00  0.00           N
ATOM   3670  HN  HIS A 716     119.785  85.387  27.959  1.00  0.00           H
ATOM   3671  CA  HIS A 716     119.793  87.235  26.988  1.00  0.00           C
ATOM   3672  HA  HIS A 716     118.823  87.708  26.952  1.00  0.00           H
ATOM   3673  CB  HIS A 716     120.627  87.740  28.174  1.00  0.00           C
ATOM   3674  HB1 HIS A 716     121.466  87.029  28.330  1.00  0.00           H
ATOM   3675  HB2 HIS A 716     121.108  88.698  27.884  1.00  0.00           H
ATOM   3676  ND1 HIS A 716     120.324  88.957  30.323  1.00  0.00           N
ATOM   3677  CG  HIS A 716     119.827  87.968  29.438  1.00  0.00           C
ATOM   3678  CE1 HIS A 716     119.502  88.923  31.309  1.00  0.00           C
ATOM   3679  HE1 HIS A 716     119.714  89.511  32.201  1.00  0.00           H
ATOM   3680  NE2 HIS A 716     118.497  88.085  31.127  1.00  0.00           N
ATOM   3681  HE2 HIS A 716     117.686  87.976  31.702  1.00  0.00           H
ATOM   3682  CD2 HIS A 716     118.638  87.472  29.900  1.00  0.00           C
ATOM   3683  HD2 HIS A 716     117.964  86.782  29.407  1.00  0.00           H
ATOM   3684  C   HIS A 716     120.456  87.498  25.629  1.00  0.00           C
ATOM   3685  O   HIS A 716     120.007  88.319  24.861  1.00  0.00           O
ATOM   3686  N   LEU A 717     121.521  86.716  25.216  1.00  0.00           N
ATOM   3687  HN  LEU A 717     122.001  86.101  25.837  1.00  0.00           H
ATOM   3688  CA  LEU A 717     122.135  86.758  23.894  1.00  0.00           C
ATOM   3689  HA  LEU A 717     122.342  87.797  23.685  1.00  0.00           H
ATOM   3690  CB  LEU A 717     123.500  85.860  23.880  1.00  0.00           C
ATOM   3691  HB1 LEU A 717     123.222  84.818  24.148  1.00  0.00           H
ATOM   3692  HB2 LEU A 717     123.980  85.757  22.883  1.00  0.00           H
ATOM   3693  CG  LEU A 717     124.621  86.347  24.803  1.00  0.00           C
ATOM   3694  HG  LEU A 717     124.292  86.561  25.842  1.00  0.00           H
ATOM   3695  CD1 LEU A 717     125.704  85.254  25.058  1.00  0.00           C
ATOM   3696 1HD1 LEU A 717     126.075  84.959  24.053  1.00  0.00           H
ATOM   3697 2HD1 LEU A 717     126.629  85.619  25.554  1.00  0.00           H
ATOM   3698 3HD1 LEU A 717     125.234  84.406  25.601  1.00  0.00           H
ATOM   3699  CD2 LEU A 717     125.212  87.679  24.270  1.00  0.00           C
ATOM   3700 1HD2 LEU A 717     125.960  88.159  24.937  1.00  0.00           H
ATOM   3701 2HD2 LEU A 717     125.698  87.490  23.290  1.00  0.00           H
ATOM   3702 3HD2 LEU A 717     124.414  88.438  24.121  1.00  0.00           H
ATOM   3703  C   LEU A 717     121.158  86.458  22.756  1.00  0.00           C
ATOM   3704  O   LEU A 717     121.157  87.064  21.756  1.00  0.00           O
ATOM   3705  N   CYS A 718     120.197  85.428  22.968  1.00  0.00           N
ATOM   3706  HN  CYS A 718     120.251  84.847  23.777  1.00  0.00           H
ATOM   3707  CA  CYS A 718     119.153  85.209  21.981  1.00  0.00           C
ATOM   3708  HA  CYS A 718     119.595  85.021  21.013  1.00  0.00           H
ATOM   3709  CB  CYS A 718     118.364  83.960  22.268  1.00  0.00           C
ATOM   3710  HB1 CYS A 718     118.091  84.108  23.334  1.00  0.00           H
ATOM   3711  HB2 CYS A 718     117.453  83.774  21.660  1.00  0.00           H
ATOM   3712  SG  CYS A 718     119.315  82.452  22.114  1.00  0.00           S
ATOM   3713  HG1 CYS A 718     120.079  82.494  23.195  1.00  0.00           H
ATOM   3714  C   CYS A 718     118.204  86.413  21.849  1.00  0.00           C
ATOM   3715  O   CYS A 718     117.833  86.920  20.785  1.00  0.00           O
ATOM   3716  N   MET A 719     117.789  87.038  22.983  1.00  0.00           N
ATOM   3717  HN  MET A 719     118.096  86.737  23.883  1.00  0.00           H
ATOM   3718  CA  MET A 719     116.902  88.151  23.050  1.00  0.00           C
ATOM   3719  HA  MET A 719     115.975  87.894  22.558  1.00  0.00           H
ATOM   3720  CB  MET A 719     116.538  88.602  24.494  1.00  0.00           C
ATOM   3721  HB1 MET A 719     117.412  88.546  25.178  1.00  0.00           H
ATOM   3722  HB2 MET A 719     116.063  89.606  24.497  1.00  0.00           H
ATOM   3723  CG  MET A 719     115.553  87.677  25.082  1.00  0.00           C
ATOM   3724  HG1 MET A 719     114.631  87.682  24.463  1.00  0.00           H
ATOM   3725  HG2 MET A 719     115.877  86.633  24.884  1.00  0.00           H
ATOM   3726  SD  MET A 719     115.235  88.023  26.883  1.00  0.00           S
ATOM   3727  CE  MET A 719     114.341  89.574  26.819  1.00  0.00           C
ATOM   3728  HE1 MET A 719     113.939  89.957  27.781  1.00  0.00           H
ATOM   3729  HE2 MET A 719     115.053  90.403  26.614  1.00  0.00           H
ATOM   3730  HE3 MET A 719     113.536  89.727  26.069  1.00  0.00           H
ATOM   3731  C   MET A 719     117.499  89.411  22.461  1.00  0.00           C
ATOM   3732  O   MET A 719     116.728  90.170  21.854  1.00  0.00           O
ATOM   3733  N   ARG A 720     118.858  89.655  22.626  1.00  0.00           N
ATOM   3734  HN  ARG A 720     119.425  89.189  23.301  1.00  0.00           H
ATOM   3735  CA  ARG A 720     119.573  90.684  21.989  1.00  0.00           C
ATOM   3736  HA  ARG A 720     119.085  91.617  22.230  1.00  0.00           H
ATOM   3737  CB  ARG A 720     120.923  90.908  22.676  1.00  0.00           C
ATOM   3738  HB1 ARG A 720     121.504  89.965  22.762  1.00  0.00           H
ATOM   3739  HB2 ARG A 720     121.492  91.600  22.019  1.00  0.00           H
ATOM   3740  CG  ARG A 720     120.819  91.522  24.101  1.00  0.00           C
ATOM   3741  HG1 ARG A 720     120.097  92.364  24.156  1.00  0.00           H
ATOM   3742  HG2 ARG A 720     120.239  90.758  24.663  1.00  0.00           H
ATOM   3743  CD  ARG A 720     122.115  91.761  24.961  1.00  0.00           C
ATOM   3744  HD1 ARG A 720     122.558  90.759  25.147  1.00  0.00           H
ATOM   3745  HD2 ARG A 720     122.836  92.463  24.491  1.00  0.00           H
ATOM   3746  NE  ARG A 720     121.754  92.259  26.393  1.00  0.00           N
ATOM   3747  HE  ARG A 720     121.794  91.629  27.168  1.00  0.00           H
ATOM   3748  CZ  ARG A 720     121.548  93.526  26.675  1.00  0.00           C
ATOM   3749  NH1 ARG A 720     121.611  93.969  27.926  1.00  0.00           N
ATOM   3750 1HH1 ARG A 720     122.081  93.454  28.642  1.00  0.00           H
ATOM   3751 2HH1 ARG A 720     121.463  94.931  28.154  1.00  0.00           H
ATOM   3752  NH2 ARG A 720     121.456  94.404  25.772  1.00  0.00           N
ATOM   3753 1HH2 ARG A 720     121.577  94.140  24.815  1.00  0.00           H
ATOM   3754 2HH2 ARG A 720     121.567  95.382  25.946  1.00  0.00           H
ATOM   3755  C   ARG A 720     119.522  90.835  20.433  1.00  0.00           C
ATOM   3756  O   ARG A 720     119.781  91.879  19.921  1.00  0.00           O
ATOM   3757  N   GLN A 721     119.335  89.716  19.716  1.00  0.00           N
ATOM   3758  HN  GLN A 721     119.034  88.890  20.187  1.00  0.00           H
ATOM   3759  CA  GLN A 721     119.325  89.693  18.303  1.00  0.00           C
ATOM   3760  HA  GLN A 721     120.292  89.998  17.932  1.00  0.00           H
ATOM   3761  CB  GLN A 721     119.227  88.195  17.843  1.00  0.00           C
ATOM   3762  HB1 GLN A 721     118.229  87.766  18.073  1.00  0.00           H
ATOM   3763  HB2 GLN A 721     119.194  88.238  16.733  1.00  0.00           H
ATOM   3764  CG  GLN A 721     120.318  87.286  18.338  1.00  0.00           C
ATOM   3765  HG1 GLN A 721     121.298  87.736  18.070  1.00  0.00           H
ATOM   3766  HG2 GLN A 721     120.196  87.182  19.437  1.00  0.00           H
ATOM   3767  CD  GLN A 721     120.223  85.936  17.753  1.00  0.00           C
ATOM   3768  OE1 GLN A 721     120.938  85.574  16.825  1.00  0.00           O
ATOM   3769  NE2 GLN A 721     119.305  85.116  18.360  1.00  0.00           N
ATOM   3770 1HE2 GLN A 721     118.750  85.500  19.099  1.00  0.00           H
ATOM   3771 2HE2 GLN A 721     119.597  84.178  18.547  1.00  0.00           H
ATOM   3772  C   GLN A 721     118.208  90.452  17.675  1.00  0.00           C
ATOM   3773  O   GLN A 721     117.144  90.665  18.223  1.00  0.00           O
ATOM   3774  N   GLU A 722     118.507  91.008  16.531  1.00  0.00           N
ATOM   3775  HN  GLU A 722     119.434  90.878  16.188  1.00  0.00           H
ATOM   3776  CA  GLU A 722     117.783  92.062  15.869  1.00  0.00           C
ATOM   3777  HA  GLU A 722     117.627  92.812  16.630  1.00  0.00           H
ATOM   3778  CB  GLU A 722     118.577  92.543  14.658  1.00  0.00           C
ATOM   3779  HB1 GLU A 722     119.351  93.266  14.992  1.00  0.00           H
ATOM   3780  HB2 GLU A 722     119.111  91.692  14.184  1.00  0.00           H
ATOM   3781  CG  GLU A 722     117.751  93.324  13.642  1.00  0.00           C
ATOM   3782  HG1 GLU A 722     117.085  92.679  13.030  1.00  0.00           H
ATOM   3783  HG2 GLU A 722     117.136  94.099  14.148  1.00  0.00           H
ATOM   3784  CD  GLU A 722     118.605  94.142  12.678  1.00  0.00           C
ATOM   3785  OE1 GLU A 722     119.251  93.618  11.718  1.00  0.00           O
ATOM   3786  OE2 GLU A 722     118.808  95.368  12.889  1.00  0.00           O
ATOM   3787  C   GLU A 722     116.282  91.792  15.610  1.00  0.00           C
ATOM   3788  O   GLU A 722     115.355  92.555  15.887  1.00  0.00           O
ATOM   3789  N   ALA A 723     116.031  90.582  15.017  1.00  0.00           N
ATOM   3790  HN  ALA A 723     116.799  90.086  14.620  1.00  0.00           H
ATOM   3791  CA  ALA A 723     114.753  90.014  14.866  1.00  0.00           C
ATOM   3792  HA  ALA A 723     114.240  90.561  14.089  1.00  0.00           H
ATOM   3793  CB  ALA A 723     114.928  88.620  14.337  1.00  0.00           C
ATOM   3794  HB1 ALA A 723     113.945  88.186  14.054  1.00  0.00           H
ATOM   3795  HB2 ALA A 723     115.488  88.669  13.378  1.00  0.00           H
ATOM   3796  HB3 ALA A 723     115.491  87.942  15.013  1.00  0.00           H
ATOM   3797  C   ALA A 723     113.897  89.960  16.097  1.00  0.00           C
ATOM   3798  O   ALA A 723     112.735  90.319  16.063  1.00  0.00           O
ATOM   3799  N   TYR A 724     114.485  89.535  17.252  1.00  0.00           N
ATOM   3800  HN  TYR A 724     115.479  89.452  17.260  1.00  0.00           H
ATOM   3801  CA  TYR A 724     113.907  89.401  18.479  1.00  0.00           C
ATOM   3802  HA  TYR A 724     112.977  88.855  18.430  1.00  0.00           H
ATOM   3803  CB  TYR A 724     114.706  88.528  19.534  1.00  0.00           C
ATOM   3804  HB1 TYR A 724     115.763  88.869  19.496  1.00  0.00           H
ATOM   3805  HB2 TYR A 724     114.288  88.763  20.536  1.00  0.00           H
ATOM   3806  CG  TYR A 724     114.625  87.039  19.213  1.00  0.00           C
ATOM   3807  CD1 TYR A 724     115.425  86.491  18.201  1.00  0.00           C
ATOM   3808  HD1 TYR A 724     116.126  87.076  17.624  1.00  0.00           H
ATOM   3809  CE1 TYR A 724     115.336  85.152  17.890  1.00  0.00           C
ATOM   3810  HE1 TYR A 724     115.901  84.725  17.075  1.00  0.00           H
ATOM   3811  CZ  TYR A 724     114.507  84.327  18.576  1.00  0.00           C
ATOM   3812  OH  TYR A 724     114.387  82.942  18.200  1.00  0.00           O
ATOM   3813  HH  TYR A 724     115.291  82.691  17.995  1.00  0.00           H
ATOM   3814  CD2 TYR A 724     113.802  86.186  19.901  1.00  0.00           C
ATOM   3815  HD2 TYR A 724     113.099  86.528  20.647  1.00  0.00           H
ATOM   3816  CE2 TYR A 724     113.755  84.809  19.661  1.00  0.00           C
ATOM   3817  HE2 TYR A 724     112.990  84.150  20.046  1.00  0.00           H
ATOM   3818  C   TYR A 724     113.621  90.717  19.170  1.00  0.00           C
ATOM   3819  O   TYR A 724     112.604  90.914  19.777  1.00  0.00           O
ATOM   3820  N   LEU A 725     114.598  91.582  19.290  1.00  0.00           N
ATOM   3821  HN  LEU A 725     115.403  91.428  18.723  1.00  0.00           H
ATOM   3822  CA  LEU A 725     114.480  92.861  19.928  1.00  0.00           C
ATOM   3823  HA  LEU A 725     114.236  92.531  20.927  1.00  0.00           H
ATOM   3824  CB  LEU A 725     115.829  93.624  20.108  1.00  0.00           C
ATOM   3825  HB1 LEU A 725     116.549  92.928  20.589  1.00  0.00           H
ATOM   3826  HB2 LEU A 725     116.158  93.800  19.062  1.00  0.00           H
ATOM   3827  CG  LEU A 725     115.898  94.974  20.844  1.00  0.00           C
ATOM   3828  HG  LEU A 725     115.151  95.727  20.513  1.00  0.00           H
ATOM   3829  CD1 LEU A 725     115.716  94.669  22.307  1.00  0.00           C
ATOM   3830 1HD1 LEU A 725     115.635  95.569  22.953  1.00  0.00           H
ATOM   3831 2HD1 LEU A 725     114.783  94.069  22.373  1.00  0.00           H
ATOM   3832 3HD1 LEU A 725     116.523  94.012  22.697  1.00  0.00           H
ATOM   3833  CD2 LEU A 725     117.340  95.517  20.697  1.00  0.00           C
ATOM   3834 1HD2 LEU A 725     117.536  96.461  21.249  1.00  0.00           H
ATOM   3835 2HD2 LEU A 725     118.109  94.837  21.123  1.00  0.00           H
ATOM   3836 3HD2 LEU A 725     117.542  95.757  19.631  1.00  0.00           H
ATOM   3837  C   LEU A 725     113.345  93.828  19.443  1.00  0.00           C
ATOM   3838  O   LEU A 725     112.522  94.309  20.237  1.00  0.00           O
ATOM   3839  N   GLU A 726     113.221  94.114  18.109  1.00  0.00           N
ATOM   3840  HN  GLU A 726     113.906  93.708  17.510  1.00  0.00           H
ATOM   3841  CA  GLU A 726     112.160  94.906  17.437  1.00  0.00           C
ATOM   3842  HA  GLU A 726     112.134  95.852  17.958  1.00  0.00           H
ATOM   3843  CB  GLU A 726     112.415  94.922  15.903  1.00  0.00           C
ATOM   3844  HB1 GLU A 726     112.696  93.901  15.567  1.00  0.00           H
ATOM   3845  HB2 GLU A 726     111.485  95.284  15.415  1.00  0.00           H
ATOM   3846  CG  GLU A 726     113.596  95.897  15.607  1.00  0.00           C
ATOM   3847  HG1 GLU A 726     113.276  96.910  15.934  1.00  0.00           H
ATOM   3848  HG2 GLU A 726     114.567  95.495  15.968  1.00  0.00           H
ATOM   3849  CD  GLU A 726     113.636  96.040  14.117  1.00  0.00           C
ATOM   3850  OE1 GLU A 726     114.667  95.540  13.501  1.00  0.00           O
ATOM   3851  OE2 GLU A 726     112.665  96.586  13.586  1.00  0.00           O
ATOM   3852  C   GLU A 726     110.745  94.321  17.679  1.00  0.00           C
ATOM   3853  O   GLU A 726     109.829  94.980  18.154  1.00  0.00           O
ATOM   3854  N   ALA A 727     110.572  92.982  17.559  1.00  0.00           N
ATOM   3855  HN  ALA A 727     111.389  92.517  17.227  1.00  0.00           H
ATOM   3856  CA  ALA A 727     109.280  92.279  17.783  1.00  0.00           C
ATOM   3857  HA  ALA A 727     108.449  92.714  17.248  1.00  0.00           H
ATOM   3858  CB  ALA A 727     109.591  90.805  17.321  1.00  0.00           C
ATOM   3859  HB1 ALA A 727     110.472  90.546  17.946  1.00  0.00           H
ATOM   3860  HB2 ALA A 727     108.838  90.003  17.475  1.00  0.00           H
ATOM   3861  HB3 ALA A 727     109.758  90.624  16.237  1.00  0.00           H
ATOM   3862  C   ALA A 727     108.947  92.151  19.331  1.00  0.00           C
ATOM   3863  O   ALA A 727     107.734  92.065  19.578  1.00  0.00           O
ATOM   3864  N   LEU A 728     109.895  92.145  20.297  1.00  0.00           N
ATOM   3865  HN  LEU A 728     110.858  92.209  20.048  1.00  0.00           H
ATOM   3866  CA  LEU A 728     109.610  92.266  21.701  1.00  0.00           C
ATOM   3867  HA  LEU A 728     108.693  91.745  21.935  1.00  0.00           H
ATOM   3868  CB  LEU A 728     110.649  91.514  22.541  1.00  0.00           C
ATOM   3869  HB1 LEU A 728     111.599  91.886  22.102  1.00  0.00           H
ATOM   3870  HB2 LEU A 728     110.701  91.718  23.632  1.00  0.00           H
ATOM   3871  CG  LEU A 728     110.703  90.034  22.169  1.00  0.00           C
ATOM   3872  HG  LEU A 728     110.933  89.980  21.084  1.00  0.00           H
ATOM   3873  CD1 LEU A 728     111.809  89.398  22.939  1.00  0.00           C
ATOM   3874 1HD1 LEU A 728     111.494  89.161  23.978  1.00  0.00           H
ATOM   3875 2HD1 LEU A 728     112.040  88.380  22.556  1.00  0.00           H
ATOM   3876 3HD1 LEU A 728     112.767  89.939  23.087  1.00  0.00           H
ATOM   3877  CD2 LEU A 728     109.437  89.217  22.619  1.00  0.00           C
ATOM   3878 1HD2 LEU A 728     109.340  89.150  23.724  1.00  0.00           H
ATOM   3879 2HD2 LEU A 728     108.501  89.648  22.205  1.00  0.00           H
ATOM   3880 3HD2 LEU A 728     109.647  88.239  22.137  1.00  0.00           H
ATOM   3881  C   LEU A 728     109.499  93.715  22.269  1.00  0.00           C
ATOM   3882  O   LEU A 728     109.389  93.890  23.536  1.00  0.00           O
ATOM   3883  N   SER A 729     109.506  94.751  21.401  1.00  0.00           N
ATOM   3884  HN  SER A 729     109.439  94.794  20.407  1.00  0.00           H
ATOM   3885  CA  SER A 729     109.537  96.141  21.962  1.00  0.00           C
ATOM   3886  HA  SER A 729     109.123  96.179  22.959  1.00  0.00           H
ATOM   3887  CB  SER A 729     110.907  96.853  21.869  1.00  0.00           C
ATOM   3888  HB1 SER A 729     110.746  97.901  22.202  1.00  0.00           H
ATOM   3889  HB2 SER A 729     111.584  96.338  22.583  1.00  0.00           H
ATOM   3890  OG  SER A 729     111.367  96.775  20.516  1.00  0.00           O
ATOM   3891  HG1 SER A 729     111.721  95.897  20.353  1.00  0.00           H
ATOM   3892  C   SER A 729     108.510  97.056  21.286  1.00  0.00           C
ATOM   3893  O   SER A 729     108.042  96.859  20.174  1.00  0.00           O
ATOM   3894  N   HIS A 730     108.101  97.983  22.059  1.00  0.00           N
ATOM   3895  HN  HIS A 730     108.410  98.019  23.006  1.00  0.00           H
ATOM   3896  CA  HIS A 730     107.377  99.169  21.575  1.00  0.00           C
ATOM   3897  HA  HIS A 730     107.254  99.782  22.455  1.00  0.00           H
ATOM   3898  CB  HIS A 730     108.170 100.030  20.542  1.00  0.00           C
ATOM   3899  HB1 HIS A 730     108.241  99.476  19.582  1.00  0.00           H
ATOM   3900  HB2 HIS A 730     107.611 100.987  20.466  1.00  0.00           H
ATOM   3901  ND1 HIS A 730     109.658 100.965  22.249  1.00  0.00           N
ATOM   3902  CG  HIS A 730     109.481 100.325  21.032  1.00  0.00           C
ATOM   3903  CE1 HIS A 730     110.997 101.205  22.337  1.00  0.00           C
ATOM   3904  HE1 HIS A 730     111.514 101.761  23.119  1.00  0.00           H
ATOM   3905  NE2 HIS A 730     111.602 100.734  21.231  1.00  0.00           N
ATOM   3906  HE2 HIS A 730     112.467 101.044  20.835  1.00  0.00           H
ATOM   3907  CD2 HIS A 730     110.667 100.164  20.417  1.00  0.00           C
ATOM   3908  HD2 HIS A 730     110.821  99.607  19.501  1.00  0.00           H
ATOM   3909  C   HIS A 730     105.981  98.879  21.155  1.00  0.00           C
ATOM   3910  O   HIS A 730     105.393  99.471  20.272  1.00  0.00           O
ATOM   3911  N   LEU A 731     105.365  97.926  21.894  1.00  0.00           N
ATOM   3912  HN  LEU A 731     105.782  97.785  22.789  1.00  0.00           H
ATOM   3913  CA  LEU A 731     104.074  97.198  21.733  1.00  0.00           C
ATOM   3914  HA  LEU A 731     103.671  97.592  20.812  1.00  0.00           H
ATOM   3915  CB  LEU A 731     104.220  95.665  21.459  1.00  0.00           C
ATOM   3916  HB1 LEU A 731     103.213  95.211  21.579  1.00  0.00           H
ATOM   3917  HB2 LEU A 731     104.629  95.550  20.433  1.00  0.00           H
ATOM   3918  CG  LEU A 731     105.129  94.934  22.364  1.00  0.00           C
ATOM   3919  HG  LEU A 731     105.627  95.601  23.099  1.00  0.00           H
ATOM   3920  CD1 LEU A 731     104.204  94.002  23.163  1.00  0.00           C
ATOM   3921 1HD1 LEU A 731     104.768  93.501  23.978  1.00  0.00           H
ATOM   3922 2HD1 LEU A 731     103.449  94.569  23.748  1.00  0.00           H
ATOM   3923 3HD1 LEU A 731     103.711  93.255  22.505  1.00  0.00           H
ATOM   3924  CD2 LEU A 731     106.074  94.138  21.504  1.00  0.00           C
ATOM   3925 1HD2 LEU A 731     106.817  94.825  21.046  1.00  0.00           H
ATOM   3926 2HD2 LEU A 731     106.670  93.367  22.036  1.00  0.00           H
ATOM   3927 3HD2 LEU A 731     105.452  93.580  20.772  1.00  0.00           H
ATOM   3928  C   LEU A 731     103.227  97.485  22.951  1.00  0.00           C
ATOM   3929  O   LEU A 731     103.805  97.600  24.016  1.00  0.00           O
ATOM   3930  N   GLN A 732     101.878  97.557  22.854  1.00  0.00           N
ATOM   3931  HN  GLN A 732     101.468  97.557  21.944  1.00  0.00           H
ATOM   3932  CA  GLN A 732     100.881  97.555  23.921  1.00  0.00           C
ATOM   3933  HA  GLN A 732     101.177  98.294  24.651  1.00  0.00           H
ATOM   3934  CB  GLN A 732      99.562  98.029  23.456  1.00  0.00           C
ATOM   3935  HB1 GLN A 732      99.210  97.481  22.556  1.00  0.00           H
ATOM   3936  HB2 GLN A 732      98.800  97.919  24.257  1.00  0.00           H
ATOM   3937  CG  GLN A 732      99.460  99.529  23.215  1.00  0.00           C
ATOM   3938  HG1 GLN A 732      99.668 100.017  24.191  1.00  0.00           H
ATOM   3939  HG2 GLN A 732     100.236  99.800  22.467  1.00  0.00           H
ATOM   3940  CD  GLN A 732      98.146  99.962  22.632  1.00  0.00           C
ATOM   3941  OE1 GLN A 732      97.123  99.388  22.911  1.00  0.00           O
ATOM   3942  NE2 GLN A 732      98.123 101.058  21.787  1.00  0.00           N
ATOM   3943 1HE2 GLN A 732      98.943 101.609  21.630  1.00  0.00           H
ATOM   3944 2HE2 GLN A 732      97.213 101.398  21.548  1.00  0.00           H
ATOM   3945  C   GLN A 732     100.795  96.179  24.556  1.00  0.00           C
ATOM   3946  O   GLN A 732     101.051  95.160  23.947  1.00  0.00           O
ATOM   3947  N   SER A 733     100.390  96.102  25.903  1.00  0.00           N
ATOM   3948  HN  SER A 733     100.134  96.954  26.354  1.00  0.00           H
ATOM   3949  CA  SER A 733     100.204  94.757  26.573  1.00  0.00           C
ATOM   3950  HA  SER A 733     101.099  94.191  26.363  1.00  0.00           H
ATOM   3951  CB  SER A 733     100.322  94.878  28.131  1.00  0.00           C
ATOM   3952  HB1 SER A 733     101.164  95.564  28.361  1.00  0.00           H
ATOM   3953  HB2 SER A 733      99.441  95.436  28.515  1.00  0.00           H
ATOM   3954  OG  SER A 733     100.377  93.624  28.817  1.00  0.00           O
ATOM   3955  HG1 SER A 733     101.073  93.031  28.524  1.00  0.00           H
ATOM   3956  C   SER A 733      98.995  94.044  26.108  1.00  0.00           C
ATOM   3957  O   SER A 733      97.953  94.751  25.987  1.00  0.00           O
ATOM   3958  N   PRO A 734      98.900  92.726  25.918  1.00  0.00           N
ATOM   3959  CD  PRO A 734      99.965  91.924  25.296  1.00  0.00           C
ATOM   3960  HD1 PRO A 734     100.530  91.495  26.150  1.00  0.00           H
ATOM   3961  HD2 PRO A 734     100.706  92.476  24.679  1.00  0.00           H
ATOM   3962  CA  PRO A 734      97.641  92.105  25.837  1.00  0.00           C
ATOM   3963  HA  PRO A 734      97.085  92.610  25.061  1.00  0.00           H
ATOM   3964  CB  PRO A 734      98.004  90.724  25.499  1.00  0.00           C
ATOM   3965  HB1 PRO A 734      98.413  90.169  26.370  1.00  0.00           H
ATOM   3966  HB2 PRO A 734      97.081  90.179  25.205  1.00  0.00           H
ATOM   3967  CG  PRO A 734      99.147  90.895  24.578  1.00  0.00           C
ATOM   3968  HG1 PRO A 734      99.751  89.978  24.406  1.00  0.00           H
ATOM   3969  HG2 PRO A 734      98.599  91.171  23.653  1.00  0.00           H
ATOM   3970  C   PRO A 734      96.835  92.106  27.088  1.00  0.00           C
ATOM   3971  O   PRO A 734      95.631  92.031  27.022  1.00  0.00           O
ATOM   3972  N   LEU A 735      97.489  92.117  28.284  1.00  0.00           N
ATOM   3973  HN  LEU A 735      98.481  92.210  28.252  1.00  0.00           H
ATOM   3974  CA  LEU A 735      96.941  92.073  29.630  1.00  0.00           C
ATOM   3975  HA  LEU A 735      96.269  91.227  29.607  1.00  0.00           H
ATOM   3976  CB  LEU A 735      97.985  91.930  30.724  1.00  0.00           C
ATOM   3977  HB1 LEU A 735      98.775  92.690  30.542  1.00  0.00           H
ATOM   3978  HB2 LEU A 735      97.538  91.982  31.740  1.00  0.00           H
ATOM   3979  CG  LEU A 735      98.845  90.692  30.481  1.00  0.00           C
ATOM   3980  HG  LEU A 735      99.319  90.659  29.477  1.00  0.00           H
ATOM   3981  CD1 LEU A 735     100.008  90.689  31.463  1.00  0.00           C
ATOM   3982 1HD1 LEU A 735      99.731  90.819  32.531  1.00  0.00           H
ATOM   3983 2HD1 LEU A 735     100.656  89.794  31.346  1.00  0.00           H
ATOM   3984 3HD1 LEU A 735     100.686  91.510  31.147  1.00  0.00           H
ATOM   3985  CD2 LEU A 735      98.109  89.341  30.630  1.00  0.00           C
ATOM   3986 1HD2 LEU A 735      97.661  89.097  29.643  1.00  0.00           H
ATOM   3987 2HD2 LEU A 735      98.700  88.425  30.846  1.00  0.00           H
ATOM   3988 3HD2 LEU A 735      97.224  89.442  31.293  1.00  0.00           H
ATOM   3989  C   LEU A 735      96.110  93.308  30.000  1.00  0.00           C
ATOM   3990  O   LEU A 735      95.416  93.297  30.991  1.00  0.00           O
ATOM   3991  N   ASP A 736      96.289  94.425  29.224  1.00  0.00           N
ATOM   3992  HN  ASP A 736      96.850  94.321  28.406  1.00  0.00           H
ATOM   3993  CA  ASP A 736      95.745  95.769  29.472  1.00  0.00           C
ATOM   3994  HA  ASP A 736      94.665  95.787  29.455  1.00  0.00           H
ATOM   3995  CB  ASP A 736      95.977  96.315  30.953  1.00  0.00           C
ATOM   3996  HB1 ASP A 736      95.596  95.460  31.552  1.00  0.00           H
ATOM   3997  HB2 ASP A 736      97.060  96.463  31.151  1.00  0.00           H
ATOM   3998  CG  ASP A 736      95.297  97.650  31.287  1.00  0.00           C
ATOM   3999  OD1 ASP A 736      94.831  98.283  30.364  1.00  0.00           O
ATOM   4000  OD2 ASP A 736      95.207  98.048  32.474  1.00  0.00           O
ATOM   4001  C   ASP A 736      96.306  96.747  28.424  1.00  0.00           C
ATOM   4002  O   ASP A 736      97.428  97.297  28.481  1.00  0.00           O
ATOM   4003  N   PRO A 737      95.550  97.021  27.375  1.00  0.00           N
ATOM   4004  CD  PRO A 737      94.090  96.799  27.253  1.00  0.00           C
ATOM   4005  HD1 PRO A 737      93.541  97.060  28.182  1.00  0.00           H
ATOM   4006  HD2 PRO A 737      93.955  95.699  27.179  1.00  0.00           H
ATOM   4007  CA  PRO A 737      95.994  97.952  26.297  1.00  0.00           C
ATOM   4008  HA  PRO A 737      96.985  97.580  26.086  1.00  0.00           H
ATOM   4009  CB  PRO A 737      94.905  97.753  25.156  1.00  0.00           C
ATOM   4010  HB1 PRO A 737      94.847  98.605  24.445  1.00  0.00           H
ATOM   4011  HB2 PRO A 737      95.208  96.879  24.541  1.00  0.00           H
ATOM   4012  CG  PRO A 737      93.601  97.531  26.035  1.00  0.00           C
ATOM   4013  HG1 PRO A 737      93.098  98.488  26.293  1.00  0.00           H
ATOM   4014  HG2 PRO A 737      92.831  96.922  25.516  1.00  0.00           H
ATOM   4015  C   PRO A 737      96.002  99.462  26.776  1.00  0.00           C
ATOM   4016  O   PRO A 737      96.230 100.344  25.943  1.00  0.00           O
ATOM   4017  N   SER A 738      95.822  99.802  28.048  1.00  0.00           N
ATOM   4018  HN  SER A 738      95.577  99.116  28.729  1.00  0.00           H
ATOM   4019  CA  SER A 738      96.322 101.097  28.590  1.00  0.00           C
ATOM   4020  HA  SER A 738      96.444 101.830  27.807  1.00  0.00           H
ATOM   4021  CB  SER A 738      95.411 101.687  29.729  1.00  0.00           C
ATOM   4022  HB1 SER A 738      95.710 102.687  30.109  1.00  0.00           H
ATOM   4023  HB2 SER A 738      94.391 101.767  29.296  1.00  0.00           H
ATOM   4024  OG  SER A 738      95.465 100.786  30.883  1.00  0.00           O
ATOM   4025  HG1 SER A 738      95.138  99.936  30.580  1.00  0.00           H
ATOM   4026  C   SER A 738      97.794 101.031  29.046  1.00  0.00           C
ATOM   4027  O   SER A 738      98.307 102.115  29.331  1.00  0.00           O
ATOM   4028  N   THR A 739      98.421  99.891  29.069  1.00  0.00           N
ATOM   4029  HN  THR A 739      97.989  99.021  28.843  1.00  0.00           H
ATOM   4030  CA  THR A 739      99.793  99.699  29.452  1.00  0.00           C
ATOM   4031  HA  THR A 739     100.177 100.567  29.967  1.00  0.00           H
ATOM   4032  CB  THR A 739      99.977  98.545  30.437  1.00  0.00           C
ATOM   4033  HB  THR A 739      99.606  97.633  29.922  1.00  0.00           H
ATOM   4034  OG1 THR A 739      99.374  98.769  31.662  1.00  0.00           O
ATOM   4035  HG1 THR A 739      99.355  97.861  31.975  1.00  0.00           H
ATOM   4036  CG2 THR A 739     101.426  98.284  30.601  1.00  0.00           C
ATOM   4037 1HG2 THR A 739     101.435  97.555  31.439  1.00  0.00           H
ATOM   4038 2HG2 THR A 739     101.922  97.891  29.687  1.00  0.00           H
ATOM   4039 3HG2 THR A 739     101.885  99.217  30.993  1.00  0.00           H
ATOM   4040  C   THR A 739     100.621  99.507  28.178  1.00  0.00           C
ATOM   4041  O   THR A 739     100.500  98.574  27.441  1.00  0.00           O
ATOM   4042  N   LEU A 740     101.642 100.401  27.960  1.00  0.00           N
ATOM   4043  HN  LEU A 740     101.733 101.097  28.668  1.00  0.00           H
ATOM   4044  CA  LEU A 740     102.570 100.294  26.842  1.00  0.00           C
ATOM   4045  HA  LEU A 740     102.069  99.730  26.069  1.00  0.00           H
ATOM   4046  CB  LEU A 740     102.957 101.750  26.381  1.00  0.00           C
ATOM   4047  HB1 LEU A 740     102.026 102.152  25.927  1.00  0.00           H
ATOM   4048  HB2 LEU A 740     103.274 102.312  27.285  1.00  0.00           H
ATOM   4049  CG  LEU A 740     104.075 101.912  25.326  1.00  0.00           C
ATOM   4050  HG  LEU A 740     104.993 101.408  25.696  1.00  0.00           H
ATOM   4051  CD1 LEU A 740     103.684 101.362  23.953  1.00  0.00           C
ATOM   4052 1HD1 LEU A 740     102.976 102.083  23.491  1.00  0.00           H
ATOM   4053 2HD1 LEU A 740     104.524 101.235  23.237  1.00  0.00           H
ATOM   4054 3HD1 LEU A 740     103.195 100.374  24.086  1.00  0.00           H
ATOM   4055  CD2 LEU A 740     104.450 103.365  25.150  1.00  0.00           C
ATOM   4056 1HD2 LEU A 740     105.121 103.743  25.951  1.00  0.00           H
ATOM   4057 2HD2 LEU A 740     105.090 103.486  24.250  1.00  0.00           H
ATOM   4058 3HD2 LEU A 740     103.525 103.937  24.924  1.00  0.00           H
ATOM   4059  C   LEU A 740     103.790  99.569  27.281  1.00  0.00           C
ATOM   4060  O   LEU A 740     104.347  99.899  28.367  1.00  0.00           O
ATOM   4061  N   LEU A 741     104.316  98.618  26.461  1.00  0.00           N
ATOM   4062  HN  LEU A 741     103.942  98.412  25.560  1.00  0.00           H
ATOM   4063  CA  LEU A 741     105.536  97.840  26.794  1.00  0.00           C
ATOM   4064  HA  LEU A 741     105.892  97.919  27.810  1.00  0.00           H
ATOM   4065  CB  LEU A 741     105.213  96.372  26.669  1.00  0.00           C
ATOM   4066  HB1 LEU A 741     105.025  96.193  25.589  1.00  0.00           H
ATOM   4067  HB2 LEU A 741     106.111  95.800  26.988  1.00  0.00           H
ATOM   4068  CG  LEU A 741     103.995  95.856  27.497  1.00  0.00           C
ATOM   4069  HG  LEU A 741     103.078  96.166  26.952  1.00  0.00           H
ATOM   4070  CD1 LEU A 741     103.998  94.308  27.544  1.00  0.00           C
ATOM   4071 1HD1 LEU A 741     104.179  93.944  26.510  1.00  0.00           H
ATOM   4072 2HD1 LEU A 741     104.936  93.895  27.972  1.00  0.00           H
ATOM   4073 3HD1 LEU A 741     103.033  93.849  27.850  1.00  0.00           H
ATOM   4074  CD2 LEU A 741     104.009  96.437  28.940  1.00  0.00           C
ATOM   4075 1HD2 LEU A 741     103.765  97.520  28.937  1.00  0.00           H
ATOM   4076 2HD2 LEU A 741     103.250  95.895  29.544  1.00  0.00           H
ATOM   4077 3HD2 LEU A 741     105.021  96.342  29.389  1.00  0.00           H
ATOM   4078  C   LEU A 741     106.604  98.356  25.857  1.00  0.00           C
ATOM   4079  O   LEU A 741     106.671  98.015  24.698  1.00  0.00           O
ATOM   4080  N   ALA A 742     107.494  99.249  26.391  1.00  0.00           N
ATOM   4081  HN  ALA A 742     107.571  99.457  27.363  1.00  0.00           H
ATOM   4082  CA  ALA A 742     108.383 100.013  25.533  1.00  0.00           C
ATOM   4083  HA  ALA A 742     107.954 100.101  24.546  1.00  0.00           H
ATOM   4084  CB  ALA A 742     108.534 101.351  26.315  1.00  0.00           C
ATOM   4085  HB1 ALA A 742     109.288 102.036  25.872  1.00  0.00           H
ATOM   4086  HB2 ALA A 742     107.579 101.898  26.160  1.00  0.00           H
ATOM   4087  HB3 ALA A 742     108.773 101.307  27.399  1.00  0.00           H
ATOM   4088  C   ALA A 742     109.726  99.216  25.321  1.00  0.00           C
ATOM   4089  O   ALA A 742     109.884  98.384  24.447  1.00  0.00           O
ATOM   4090  N   GLU A 743     110.770  99.617  26.124  1.00  0.00           N
ATOM   4091  HN  GLU A 743     110.646 100.051  27.014  1.00  0.00           H
ATOM   4092  CA  GLU A 743     112.074  99.072  26.047  1.00  0.00           C
ATOM   4093  HA  GLU A 743     112.240  98.754  25.029  1.00  0.00           H
ATOM   4094  CB  GLU A 743     113.178 100.117  26.361  1.00  0.00           C
ATOM   4095  HB1 GLU A 743     112.881 101.023  25.792  1.00  0.00           H
ATOM   4096  HB2 GLU A 743     113.002 100.442  27.409  1.00  0.00           H
ATOM   4097  CG  GLU A 743     114.559  99.578  26.090  1.00  0.00           C
ATOM   4098  HG1 GLU A 743     114.694  98.700  26.757  1.00  0.00           H
ATOM   4099  HG2 GLU A 743     114.623  99.297  25.017  1.00  0.00           H
ATOM   4100  CD  GLU A 743     115.735 100.518  26.415  1.00  0.00           C
ATOM   4101  OE1 GLU A 743     115.787 101.584  25.694  1.00  0.00           O
ATOM   4102  OE2 GLU A 743     116.550 100.219  27.317  1.00  0.00           O
ATOM   4103  C   GLU A 743     112.258  97.901  26.958  1.00  0.00           C
ATOM   4104  O   GLU A 743     112.163  98.035  28.139  1.00  0.00           O
ATOM   4105  N   VAL A 744     112.572  96.714  26.382  1.00  0.00           N
ATOM   4106  HN  VAL A 744     112.801  96.617  25.416  1.00  0.00           H
ATOM   4107  CA  VAL A 744     112.990  95.461  27.124  1.00  0.00           C
ATOM   4108  HA  VAL A 744     112.135  95.179  27.721  1.00  0.00           H
ATOM   4109  CB  VAL A 744     113.220  94.263  26.209  1.00  0.00           C
ATOM   4110  HB  VAL A 744     114.181  94.410  25.670  1.00  0.00           H
ATOM   4111  CG1 VAL A 744     113.469  92.974  26.964  1.00  0.00           C
ATOM   4112 1HG1 VAL A 744     112.702  92.826  27.755  1.00  0.00           H
ATOM   4113 2HG1 VAL A 744     113.494  92.089  26.293  1.00  0.00           H
ATOM   4114 3HG1 VAL A 744     114.493  93.018  27.393  1.00  0.00           H
ATOM   4115  CG2 VAL A 744     112.033  94.087  25.190  1.00  0.00           C
ATOM   4116 1HG2 VAL A 744     111.450  94.949  24.800  1.00  0.00           H
ATOM   4117 2HG2 VAL A 744     112.541  93.578  24.343  1.00  0.00           H
ATOM   4118 3HG2 VAL A 744     111.333  93.282  25.497  1.00  0.00           H
ATOM   4119  C   VAL A 744     114.198  95.694  27.949  1.00  0.00           C
ATOM   4120  O   VAL A 744     115.317  95.956  27.490  1.00  0.00           O
ATOM   4121  N   CYS A 745     113.955  95.496  29.299  1.00  0.00           N
ATOM   4122  HN  CYS A 745     113.022  95.417  29.640  1.00  0.00           H
ATOM   4123  CA  CYS A 745     115.076  95.441  30.227  1.00  0.00           C
ATOM   4124  HA  CYS A 745     115.911  96.017  29.856  1.00  0.00           H
ATOM   4125  CB  CYS A 745     114.606  95.959  31.560  1.00  0.00           C
ATOM   4126  HB1 CYS A 745     113.820  95.344  32.048  1.00  0.00           H
ATOM   4127  HB2 CYS A 745     115.453  96.010  32.278  1.00  0.00           H
ATOM   4128  SG  CYS A 745     114.012  97.667  31.311  1.00  0.00           S
ATOM   4129  HG1 CYS A 745     115.018  98.007  30.519  1.00  0.00           H
ATOM   4130  C   CYS A 745     115.499  93.965  30.281  1.00  0.00           C
ATOM   4131  O   CYS A 745     115.176  93.212  31.209  1.00  0.00           O
ATOM   4132  N   VAL A 746     116.496  93.635  29.395  1.00  0.00           N
ATOM   4133  HN  VAL A 746     116.894  94.340  28.813  1.00  0.00           H
ATOM   4134  CA  VAL A 746     117.075  92.306  29.201  1.00  0.00           C
ATOM   4135  HA  VAL A 746     116.249  91.628  29.042  1.00  0.00           H
ATOM   4136  CB  VAL A 746     117.955  92.268  27.908  1.00  0.00           C
ATOM   4137  HB  VAL A 746     118.892  92.815  28.148  1.00  0.00           H
ATOM   4138  CG1 VAL A 746     118.357  90.832  27.568  1.00  0.00           C
ATOM   4139 1HG1 VAL A 746     118.637  90.855  26.493  1.00  0.00           H
ATOM   4140 2HG1 VAL A 746     119.084  90.438  28.311  1.00  0.00           H
ATOM   4141 3HG1 VAL A 746     117.465  90.176  27.651  1.00  0.00           H
ATOM   4142  CG2 VAL A 746     117.228  92.928  26.773  1.00  0.00           C
ATOM   4143 1HG2 VAL A 746     117.005  93.979  27.055  1.00  0.00           H
ATOM   4144 2HG2 VAL A 746     118.003  92.988  25.979  1.00  0.00           H
ATOM   4145 3HG2 VAL A 746     116.357  92.354  26.389  1.00  0.00           H
ATOM   4146  C   VAL A 746     117.848  92.029  30.437  1.00  0.00           C
ATOM   4147  O   VAL A 746     117.719  90.876  30.903  1.00  0.00           O
ATOM   4148  N   GLU A 747     118.643  92.955  31.020  1.00  0.00           N
ATOM   4149  HN  GLU A 747     118.738  93.825  30.543  1.00  0.00           H
ATOM   4150  CA  GLU A 747     119.291  92.646  32.282  1.00  0.00           C
ATOM   4151  HA  GLU A 747     120.006  91.872  32.047  1.00  0.00           H
ATOM   4152  CB  GLU A 747     120.178  93.802  32.705  1.00  0.00           C
ATOM   4153  HB1 GLU A 747     119.551  94.719  32.692  1.00  0.00           H
ATOM   4154  HB2 GLU A 747     120.635  93.654  33.707  1.00  0.00           H
ATOM   4155  CG  GLU A 747     121.341  94.265  31.792  1.00  0.00           C
ATOM   4156  HG1 GLU A 747     121.022  94.678  30.812  1.00  0.00           H
ATOM   4157  HG2 GLU A 747     121.812  95.125  32.313  1.00  0.00           H
ATOM   4158  CD  GLU A 747     122.374  93.113  31.659  1.00  0.00           C
ATOM   4159  OE1 GLU A 747     122.942  92.661  32.706  1.00  0.00           O
ATOM   4160  OE2 GLU A 747     122.870  92.762  30.521  1.00  0.00           O
ATOM   4161  C   GLU A 747     118.445  92.052  33.408  1.00  0.00           C
ATOM   4162  O   GLU A 747     118.876  91.158  34.172  1.00  0.00           O
ATOM   4163  N   GLN A 748     117.141  92.417  33.622  1.00  0.00           N
ATOM   4164  HN  GLN A 748     116.799  93.189  33.091  1.00  0.00           H
ATOM   4165  CA  GLN A 748     116.243  91.957  34.600  1.00  0.00           C
ATOM   4166  HA  GLN A 748     116.828  91.692  35.468  1.00  0.00           H
ATOM   4167  CB  GLN A 748     115.277  93.120  34.913  1.00  0.00           C
ATOM   4168  HB1 GLN A 748     114.581  93.368  34.082  1.00  0.00           H
ATOM   4169  HB2 GLN A 748     114.528  92.697  35.615  1.00  0.00           H
ATOM   4170  CG  GLN A 748     115.934  94.418  35.491  1.00  0.00           C
ATOM   4171  HG1 GLN A 748     116.354  95.013  34.652  1.00  0.00           H
ATOM   4172  HG2 GLN A 748     115.106  94.996  35.955  1.00  0.00           H
ATOM   4173  CD  GLN A 748     117.118  94.091  36.407  1.00  0.00           C
ATOM   4174  OE1 GLN A 748     117.090  93.217  37.311  1.00  0.00           O
ATOM   4175  NE2 GLN A 748     118.213  94.852  36.303  1.00  0.00           N
ATOM   4176 1HE2 GLN A 748     118.022  95.692  35.795  1.00  0.00           H
ATOM   4177 2HE2 GLN A 748     119.034  94.644  36.835  1.00  0.00           H
ATOM   4178  C   GLN A 748     115.361  90.806  34.139  1.00  0.00           C
ATOM   4179  O   GLN A 748     114.457  90.339  34.831  1.00  0.00           O
ATOM   4180  N   CYS A 749     115.527  90.259  32.935  1.00  0.00           N
ATOM   4181  HN  CYS A 749     116.116  90.698  32.262  1.00  0.00           H
ATOM   4182  CA  CYS A 749     114.692  89.148  32.472  1.00  0.00           C
ATOM   4183  HA  CYS A 749     113.744  89.276  32.974  1.00  0.00           H
ATOM   4184  CB  CYS A 749     114.522  89.184  30.915  1.00  0.00           C
ATOM   4185  HB1 CYS A 749     115.528  89.208  30.445  1.00  0.00           H
ATOM   4186  HB2 CYS A 749     113.993  88.304  30.492  1.00  0.00           H
ATOM   4187  SG  CYS A 749     113.601  90.740  30.513  1.00  0.00           S
ATOM   4188  HG1 CYS A 749     114.723  91.444  30.530  1.00  0.00           H
ATOM   4189  C   CYS A 749     115.205  87.790  32.921  1.00  0.00           C
ATOM   4190  O   CYS A 749     116.402  87.592  32.997  1.00  0.00           O
ATOM   4191  N   THR A 750     114.293  86.784  33.135  1.00  0.00           N
ATOM   4192  HN  THR A 750     113.326  87.023  33.096  1.00  0.00           H
ATOM   4193  CA  THR A 750     114.690  85.509  33.731  1.00  0.00           C
ATOM   4194  HA  THR A 750     115.514  85.074  33.186  1.00  0.00           H
ATOM   4195  CB  THR A 750     115.246  85.522  35.175  1.00  0.00           C
ATOM   4196  HB  THR A 750     115.808  86.474  35.284  1.00  0.00           H
ATOM   4197  OG1 THR A 750     116.129  84.472  35.453  1.00  0.00           O
ATOM   4198  HG1 THR A 750     116.640  84.723  36.226  1.00  0.00           H
ATOM   4199  CG2 THR A 750     114.134  85.611  36.207  1.00  0.00           C
ATOM   4200 1HG2 THR A 750     113.393  86.380  35.899  1.00  0.00           H
ATOM   4201 2HG2 THR A 750     113.587  84.649  36.311  1.00  0.00           H
ATOM   4202 3HG2 THR A 750     114.571  85.867  37.196  1.00  0.00           H
ATOM   4203  C   THR A 750     113.681  84.472  33.522  1.00  0.00           C
ATOM   4204  O   THR A 750     112.667  84.675  32.836  1.00  0.00           O
ATOM   4205  N   PHE A 751     113.983  83.274  34.025  1.00  0.00           N
ATOM   4206  HN  PHE A 751     114.831  83.112  34.524  1.00  0.00           H
ATOM   4207  CA  PHE A 751     113.046  82.136  33.922  1.00  0.00           C
ATOM   4208  HA  PHE A 751     112.074  82.505  33.629  1.00  0.00           H
ATOM   4209  CB  PHE A 751     113.489  80.999  32.978  1.00  0.00           C
ATOM   4210  HB1 PHE A 751     112.716  80.208  32.866  1.00  0.00           H
ATOM   4211  HB2 PHE A 751     113.770  81.405  31.983  1.00  0.00           H
ATOM   4212  CG  PHE A 751     114.773  80.349  33.480  1.00  0.00           C
ATOM   4213  CD1 PHE A 751     114.722  79.257  34.318  1.00  0.00           C
ATOM   4214  HD1 PHE A 751     113.738  78.929  34.618  1.00  0.00           H
ATOM   4215  CE1 PHE A 751     115.821  78.563  34.723  1.00  0.00           C
ATOM   4216  HE1 PHE A 751     115.717  77.617  35.234  1.00  0.00           H
ATOM   4217  CZ  PHE A 751     117.053  78.915  34.239  1.00  0.00           C
ATOM   4218  HZ  PHE A 751     117.895  78.270  34.439  1.00  0.00           H
ATOM   4219  CD2 PHE A 751     116.062  80.799  33.055  1.00  0.00           C
ATOM   4220  HD2 PHE A 751     116.115  81.668  32.417  1.00  0.00           H
ATOM   4221  CE2 PHE A 751     117.207  80.069  33.475  1.00  0.00           C
ATOM   4222  HE2 PHE A 751     118.182  80.420  33.169  1.00  0.00           H
ATOM   4223  C   PHE A 751     112.771  81.664  35.391  1.00  0.00           C
ATOM   4224  O   PHE A 751     113.729  81.636  36.176  1.00  0.00           O
ATOM   4225  N   MET A 752     111.492  81.292  35.707  1.00  0.00           N
ATOM   4226  HN  MET A 752     110.696  81.448  35.128  1.00  0.00           H
ATOM   4227  CA  MET A 752     111.220  80.722  37.022  1.00  0.00           C
ATOM   4228  HA  MET A 752     111.900  81.157  37.740  1.00  0.00           H
ATOM   4229  CB  MET A 752     109.838  80.983  37.562  1.00  0.00           C
ATOM   4230  HB1 MET A 752     109.072  80.399  37.008  1.00  0.00           H
ATOM   4231  HB2 MET A 752     109.806  80.656  38.623  1.00  0.00           H
ATOM   4232  CG  MET A 752     109.490  82.465  37.658  1.00  0.00           C
ATOM   4233  HG1 MET A 752     109.378  82.804  36.606  1.00  0.00           H
ATOM   4234  HG2 MET A 752     108.492  82.453  38.148  1.00  0.00           H
ATOM   4235  SD  MET A 752     110.659  83.520  38.636  1.00  0.00           S
ATOM   4236  CE  MET A 752     110.424  82.778  40.317  1.00  0.00           C
ATOM   4237  HE1 MET A 752     109.390  82.928  40.695  1.00  0.00           H
ATOM   4238  HE2 MET A 752     110.685  81.699  40.304  1.00  0.00           H
ATOM   4239  HE3 MET A 752     111.148  83.333  40.951  1.00  0.00           H
ATOM   4240  C   MET A 752     111.617  79.221  36.950  1.00  0.00           C
ATOM   4241  O   MET A 752     111.993  78.655  35.945  1.00  0.00           O
ATOM   4242  N   ASP A 753     111.795  78.604  38.152  1.00  0.00           N
ATOM   4243  HN  ASP A 753     111.665  78.991  39.062  1.00  0.00           H
ATOM   4244  CA  ASP A 753     112.439  77.316  38.294  1.00  0.00           C
ATOM   4245  HA  ASP A 753     113.126  77.182  37.472  1.00  0.00           H
ATOM   4246  CB  ASP A 753     113.203  77.305  39.653  1.00  0.00           C
ATOM   4247  HB1 ASP A 753     112.427  77.587  40.395  1.00  0.00           H
ATOM   4248  HB2 ASP A 753     113.619  76.296  39.860  1.00  0.00           H
ATOM   4249  CG  ASP A 753     114.254  78.380  39.623  1.00  0.00           C
ATOM   4250  OD1 ASP A 753     115.111  78.476  38.654  1.00  0.00           O
ATOM   4251  OD2 ASP A 753     114.389  79.142  40.602  1.00  0.00           O
ATOM   4252  C   ASP A 753     111.502  76.121  38.338  1.00  0.00           C
ATOM   4253  O   ASP A 753     111.916  75.062  38.684  1.00  0.00           O
ATOM   4254  N   SER A 754     110.160  76.331  38.099  1.00  0.00           N
ATOM   4255  HN  SER A 754     109.826  77.179  37.693  1.00  0.00           H
ATOM   4256  CA  SER A 754     109.148  75.279  37.971  1.00  0.00           C
ATOM   4257  HA  SER A 754     109.182  74.748  38.910  1.00  0.00           H
ATOM   4258  CB  SER A 754     107.656  75.757  37.863  1.00  0.00           C
ATOM   4259  HB1 SER A 754     106.927  74.979  38.176  1.00  0.00           H
ATOM   4260  HB2 SER A 754     107.487  76.646  38.507  1.00  0.00           H
ATOM   4261  OG  SER A 754     107.255  76.047  36.513  1.00  0.00           O
ATOM   4262  HG1 SER A 754     106.504  76.645  36.502  1.00  0.00           H
ATOM   4263  C   SER A 754     109.412  74.165  36.963  1.00  0.00           C
ATOM   4264  O   SER A 754     110.440  74.165  36.333  1.00  0.00           O
ATOM   4265  N   LYS A 755     108.524  73.168  36.859  1.00  0.00           N
ATOM   4266  HN  LYS A 755     107.739  73.154  37.474  1.00  0.00           H
ATOM   4267  CA  LYS A 755     108.630  72.266  35.686  1.00  0.00           C
ATOM   4268  HA  LYS A 755     109.523  71.682  35.855  1.00  0.00           H
ATOM   4269  CB  LYS A 755     107.240  71.476  35.690  1.00  0.00           C
ATOM   4270  HB1 LYS A 755     107.155  71.127  36.741  1.00  0.00           H
ATOM   4271  HB2 LYS A 755     106.443  72.223  35.489  1.00  0.00           H
ATOM   4272  CG  LYS A 755     107.205  70.330  34.656  1.00  0.00           C
ATOM   4273  HG1 LYS A 755     107.134  70.700  33.611  1.00  0.00           H
ATOM   4274  HG2 LYS A 755     108.123  69.742  34.868  1.00  0.00           H
ATOM   4275  CD  LYS A 755     105.895  69.460  34.892  1.00  0.00           C
ATOM   4276  HD1 LYS A 755     105.740  69.299  35.981  1.00  0.00           H
ATOM   4277  HD2 LYS A 755     105.057  70.147  34.647  1.00  0.00           H
ATOM   4278  CE  LYS A 755     105.738  68.286  34.000  1.00  0.00           C
ATOM   4279  HE1 LYS A 755     105.817  68.574  32.930  1.00  0.00           H
ATOM   4280  HE2 LYS A 755     106.493  67.484  34.145  1.00  0.00           H
ATOM   4281  NZ  LYS A 755     104.425  67.626  34.143  1.00  0.00           N
ATOM   4282  HZ1 LYS A 755     104.262  67.342  35.130  1.00  0.00           H
ATOM   4283  HZ2 LYS A 755     103.661  68.274  33.866  1.00  0.00           H
ATOM   4284  HZ3 LYS A 755     104.343  66.853  33.452  1.00  0.00           H
ATOM   4285  C   LYS A 755     108.690  72.973  34.314  1.00  0.00           C
ATOM   4286  O   LYS A 755     109.441  72.503  33.453  1.00  0.00           O
ATOM   4287  N   MET A 756     107.875  74.039  34.011  1.00  0.00           N
ATOM   4288  HN  MET A 756     107.401  74.526  34.740  1.00  0.00           H
ATOM   4289  CA  MET A 756     107.793  74.583  32.626  1.00  0.00           C
ATOM   4290  HA  MET A 756     108.208  73.847  31.953  1.00  0.00           H
ATOM   4291  CB  MET A 756     106.388  74.882  32.186  1.00  0.00           C
ATOM   4292  HB1 MET A 756     105.927  75.696  32.785  1.00  0.00           H
ATOM   4293  HB2 MET A 756     106.338  75.052  31.089  1.00  0.00           H
ATOM   4294  CG  MET A 756     105.325  73.779  32.422  1.00  0.00           C
ATOM   4295  HG1 MET A 756     105.364  73.731  33.531  1.00  0.00           H
ATOM   4296  HG2 MET A 756     104.372  74.212  32.049  1.00  0.00           H
ATOM   4297  SD  MET A 756     105.576  72.126  31.749  1.00  0.00           S
ATOM   4298  CE  MET A 756     103.998  71.334  32.196  1.00  0.00           C
ATOM   4299  HE1 MET A 756     103.303  71.526  31.350  1.00  0.00           H
ATOM   4300  HE2 MET A 756     104.101  70.233  32.302  1.00  0.00           H
ATOM   4301  HE3 MET A 756     103.674  71.743  33.177  1.00  0.00           H
ATOM   4302  C   MET A 756     108.647  75.817  32.424  1.00  0.00           C
ATOM   4303  O   MET A 756     108.618  76.398  31.314  1.00  0.00           O
ATOM   4304  N   LYS A 757     109.304  76.315  33.427  1.00  0.00           N
ATOM   4305  HN  LYS A 757     109.423  75.720  34.218  1.00  0.00           H
ATOM   4306  CA  LYS A 757     110.209  77.456  33.305  1.00  0.00           C
ATOM   4307  HA  LYS A 757     110.467  77.647  34.337  1.00  0.00           H
ATOM   4308  CB  LYS A 757     111.390  76.990  32.442  1.00  0.00           C
ATOM   4309  HB1 LYS A 757     110.924  76.878  31.440  1.00  0.00           H
ATOM   4310  HB2 LYS A 757     112.096  77.844  32.354  1.00  0.00           H
ATOM   4311  CG  LYS A 757     112.195  75.758  32.884  1.00  0.00           C
ATOM   4312  HG1 LYS A 757     111.686  74.812  32.604  1.00  0.00           H
ATOM   4313  HG2 LYS A 757     113.146  75.831  32.314  1.00  0.00           H
ATOM   4314  CD  LYS A 757     112.479  75.679  34.364  1.00  0.00           C
ATOM   4315  HD1 LYS A 757     113.164  76.492  34.688  1.00  0.00           H
ATOM   4316  HD2 LYS A 757     111.578  75.856  34.989  1.00  0.00           H
ATOM   4317  CE  LYS A 757     113.219  74.258  34.722  1.00  0.00           C
ATOM   4318  HE1 LYS A 757     112.698  73.314  34.451  1.00  0.00           H
ATOM   4319  HE2 LYS A 757     114.191  74.212  34.186  1.00  0.00           H
ATOM   4320  NZ  LYS A 757     113.542  74.138  36.197  1.00  0.00           N
ATOM   4321  HZ1 LYS A 757     114.145  74.829  36.686  1.00  0.00           H
ATOM   4322  HZ2 LYS A 757     112.630  74.109  36.696  1.00  0.00           H
ATOM   4323  HZ3 LYS A 757     114.040  73.235  36.330  1.00  0.00           H
ATOM   4324  C   LYS A 757     109.717  78.857  32.737  1.00  0.00           C
ATOM   4325  O   LYS A 757     110.385  79.379  31.815  1.00  0.00           O
ATOM   4326  N   PRO A 758     108.648  79.412  33.149  1.00  0.00           N
ATOM   4327  CD  PRO A 758     107.964  79.007  34.418  1.00  0.00           C
ATOM   4328  HD1 PRO A 758     108.686  78.764  35.227  1.00  0.00           H
ATOM   4329  HD2 PRO A 758     107.302  78.143  34.195  1.00  0.00           H
ATOM   4330  CA  PRO A 758     108.068  80.614  32.566  1.00  0.00           C
ATOM   4331  HA  PRO A 758     107.751  80.502  31.539  1.00  0.00           H
ATOM   4332  CB  PRO A 758     106.866  80.858  33.454  1.00  0.00           C
ATOM   4333  HB1 PRO A 758     106.515  81.911  33.413  1.00  0.00           H
ATOM   4334  HB2 PRO A 758     106.027  80.279  33.013  1.00  0.00           H
ATOM   4335  CG  PRO A 758     107.138  80.230  34.879  1.00  0.00           C
ATOM   4336  HG1 PRO A 758     107.640  81.048  35.439  1.00  0.00           H
ATOM   4337  HG2 PRO A 758     106.196  79.908  35.373  1.00  0.00           H
ATOM   4338  C   PRO A 758     109.020  81.841  32.546  1.00  0.00           C
ATOM   4339  O   PRO A 758     109.609  82.211  33.594  1.00  0.00           O
ATOM   4340  N   LEU A 759     109.124  82.589  31.425  1.00  0.00           N
ATOM   4341  HN  LEU A 759     108.666  82.359  30.570  1.00  0.00           H
ATOM   4342  CA  LEU A 759     109.981  83.821  31.412  1.00  0.00           C
ATOM   4343  HA  LEU A 759     110.831  83.614  32.045  1.00  0.00           H
ATOM   4344  CB  LEU A 759     110.470  84.207  29.992  1.00  0.00           C
ATOM   4345  HB1 LEU A 759     109.607  84.601  29.413  1.00  0.00           H
ATOM   4346  HB2 LEU A 759     111.294  84.951  30.012  1.00  0.00           H
ATOM   4347  CG  LEU A 759     111.047  82.993  29.173  1.00  0.00           C
ATOM   4348  HG  LEU A 759     110.237  82.240  29.075  1.00  0.00           H
ATOM   4349  CD1 LEU A 759     111.485  83.428  27.743  1.00  0.00           C
ATOM   4350 1HD1 LEU A 759     110.638  83.939  27.238  1.00  0.00           H
ATOM   4351 2HD1 LEU A 759     112.355  84.119  27.713  1.00  0.00           H
ATOM   4352 3HD1 LEU A 759     111.764  82.484  27.229  1.00  0.00           H
ATOM   4353  CD2 LEU A 759     112.176  82.254  29.907  1.00  0.00           C
ATOM   4354 1HD2 LEU A 759     111.705  81.592  30.664  1.00  0.00           H
ATOM   4355 2HD2 LEU A 759     112.869  81.696  29.242  1.00  0.00           H
ATOM   4356 3HD2 LEU A 759     112.747  82.991  30.511  1.00  0.00           H
ATOM   4357  C   LEU A 759     109.395  85.124  31.971  1.00  0.00           C
ATOM   4358  O   LEU A 759     108.412  85.657  31.513  1.00  0.00           O
ATOM   4359  N   TRP A 760     110.134  85.791  32.941  1.00  0.00           N
ATOM   4360  HN  TRP A 760     111.046  85.547  33.261  1.00  0.00           H
ATOM   4361  CA  TRP A 760     109.620  87.101  33.387  1.00  0.00           C
ATOM   4362  HA  TRP A 760     108.557  87.159  33.208  1.00  0.00           H
ATOM   4363  CB  TRP A 760     109.943  87.197  34.911  1.00  0.00           C
ATOM   4364  HB1 TRP A 760     109.294  86.508  35.494  1.00  0.00           H
ATOM   4365  HB2 TRP A 760     111.002  86.886  35.038  1.00  0.00           H
ATOM   4366  CG  TRP A 760     109.751  88.535  35.485  1.00  0.00           C
ATOM   4367  CD1 TRP A 760     108.944  89.549  35.087  1.00  0.00           C
ATOM   4368  HD1 TRP A 760     108.222  89.546  34.283  1.00  0.00           H
ATOM   4369  NE1 TRP A 760     109.085  90.512  36.058  1.00  0.00           N
ATOM   4370  HE1 TRP A 760     108.901  91.471  36.058  1.00  0.00           H
ATOM   4371  CE2 TRP A 760     110.055  90.195  36.955  1.00  0.00           C
ATOM   4372  CD2 TRP A 760     110.541  89.005  36.563  1.00  0.00           C
ATOM   4373  CE3 TRP A 760     111.553  88.511  37.395  1.00  0.00           C
ATOM   4374  HE3 TRP A 760     111.957  87.529  37.199  1.00  0.00           H
ATOM   4375  CZ3 TRP A 760     112.130  89.271  38.476  1.00  0.00           C
ATOM   4376  HZ3 TRP A 760     112.845  88.823  39.151  1.00  0.00           H
ATOM   4377  CZ2 TRP A 760     110.552  90.992  37.978  1.00  0.00           C
ATOM   4378  HZ2 TRP A 760     110.105  91.956  38.171  1.00  0.00           H
ATOM   4379  CH2 TRP A 760     111.707  90.531  38.681  1.00  0.00           C
ATOM   4380  HH2 TRP A 760     112.071  91.087  39.532  1.00  0.00           H
ATOM   4381  C   TRP A 760     110.362  88.061  32.474  1.00  0.00           C
ATOM   4382  O   TRP A 760     111.618  88.060  32.354  1.00  0.00           O
ATOM   4383  N   ILE A 761     109.639  88.967  31.803  1.00  0.00           N
ATOM   4384  HN  ILE A 761     108.646  88.994  31.895  1.00  0.00           H
ATOM   4385  CA  ILE A 761     110.067  89.934  30.882  1.00  0.00           C
ATOM   4386  HA  ILE A 761     111.145  89.873  30.890  1.00  0.00           H
ATOM   4387  CB  ILE A 761     109.596  89.728  29.425  1.00  0.00           C
ATOM   4388  HB  ILE A 761     108.486  89.765  29.407  1.00  0.00           H
ATOM   4389  CG2 ILE A 761     110.184  90.724  28.435  1.00  0.00           C
ATOM   4390 1HG2 ILE A 761     109.845  90.475  27.407  1.00  0.00           H
ATOM   4391 2HG2 ILE A 761     109.707  91.709  28.628  1.00  0.00           H
ATOM   4392 3HG2 ILE A 761     111.273  90.943  28.424  1.00  0.00           H
ATOM   4393  CG1 ILE A 761     109.934  88.271  28.976  1.00  0.00           C
ATOM   4394 1HG1 ILE A 761     109.398  87.625  29.704  1.00  0.00           H
ATOM   4395 2HG1 ILE A 761     109.457  88.017  28.005  1.00  0.00           H
ATOM   4396  CD  ILE A 761     111.466  87.924  28.851  1.00  0.00           C
ATOM   4397  HD1 ILE A 761     111.574  86.869  28.523  1.00  0.00           H
ATOM   4398  HD2 ILE A 761     111.954  88.520  28.051  1.00  0.00           H
ATOM   4399  HD3 ILE A 761     112.052  88.198  29.754  1.00  0.00           H
ATOM   4400  C   ILE A 761     109.753  91.381  31.352  1.00  0.00           C
ATOM   4401  O   ILE A 761     108.640  91.630  31.788  1.00  0.00           O
ATOM   4402  N   MET A 762     110.736  92.318  31.426  1.00  0.00           N
ATOM   4403  HN  MET A 762     111.620  92.114  31.012  1.00  0.00           H
ATOM   4404  CA  MET A 762     110.623  93.567  32.192  1.00  0.00           C
ATOM   4405  HA  MET A 762     109.633  93.736  32.590  1.00  0.00           H
ATOM   4406  CB  MET A 762     111.751  93.590  33.336  1.00  0.00           C
ATOM   4407  HB1 MET A 762     112.679  93.116  32.953  1.00  0.00           H
ATOM   4408  HB2 MET A 762     112.146  94.595  33.597  1.00  0.00           H
ATOM   4409  CG  MET A 762     111.326  92.917  34.595  1.00  0.00           C
ATOM   4410  HG1 MET A 762     110.965  91.926  34.248  1.00  0.00           H
ATOM   4411  HG2 MET A 762     112.128  92.745  35.345  1.00  0.00           H
ATOM   4412  SD  MET A 762     110.091  93.792  35.457  1.00  0.00           S
ATOM   4413  CE  MET A 762     111.117  94.777  36.593  1.00  0.00           C
ATOM   4414  HE1 MET A 762     111.787  94.143  37.211  1.00  0.00           H
ATOM   4415  HE2 MET A 762     111.782  95.485  36.053  1.00  0.00           H
ATOM   4416  HE3 MET A 762     110.367  95.384  37.145  1.00  0.00           H
ATOM   4417  C   MET A 762     110.826  94.631  31.274  1.00  0.00           C
ATOM   4418  O   MET A 762     111.738  94.593  30.437  1.00  0.00           O
ATOM   4419  N   TYR A 763     110.108  95.746  31.401  1.00  0.00           N
ATOM   4420  HN  TYR A 763     109.442  95.847  32.136  1.00  0.00           H
ATOM   4421  CA  TYR A 763     110.083  96.898  30.525  1.00  0.00           C
ATOM   4422  HA  TYR A 763     110.944  96.839  29.876  1.00  0.00           H
ATOM   4423  CB  TYR A 763     108.701  96.962  29.839  1.00  0.00           C
ATOM   4424  HB1 TYR A 763     107.942  96.841  30.642  1.00  0.00           H
ATOM   4425  HB2 TYR A 763     108.446  97.920  29.338  1.00  0.00           H
ATOM   4426  CG  TYR A 763     108.633  95.848  28.863  1.00  0.00           C
ATOM   4427  CD1 TYR A 763     108.056  94.590  29.133  1.00  0.00           C
ATOM   4428  HD1 TYR A 763     107.731  94.309  30.124  1.00  0.00           H
ATOM   4429  CE1 TYR A 763     108.011  93.572  28.155  1.00  0.00           C
ATOM   4430  HE1 TYR A 763     107.584  92.600  28.352  1.00  0.00           H
ATOM   4431  CZ  TYR A 763     108.483  93.845  26.886  1.00  0.00           C
ATOM   4432  OH  TYR A 763     108.484  92.778  25.922  1.00  0.00           O
ATOM   4433  HH  TYR A 763     108.896  93.098  25.116  1.00  0.00           H
ATOM   4434  CD2 TYR A 763     109.139  96.123  27.582  1.00  0.00           C
ATOM   4435  HD2 TYR A 763     109.565  97.069  27.285  1.00  0.00           H
ATOM   4436  CE2 TYR A 763     108.975  95.128  26.611  1.00  0.00           C
ATOM   4437  HE2 TYR A 763     109.283  95.408  25.614  1.00  0.00           H
ATOM   4438  C   TYR A 763     110.216  98.099  31.440  1.00  0.00           C
ATOM   4439  O   TYR A 763     109.788  98.122  32.588  1.00  0.00           O
ATOM   4440  N   SER A 764     110.869  99.191  30.940  1.00  0.00           N
ATOM   4441  HN  SER A 764     111.332  99.076  30.065  1.00  0.00           H
ATOM   4442  CA  SER A 764     110.973 100.511  31.481  1.00  0.00           C
ATOM   4443  HA  SER A 764     110.425 100.564  32.410  1.00  0.00           H
ATOM   4444  CB  SER A 764     112.486 100.893  31.606  1.00  0.00           C
ATOM   4445  HB1 SER A 764     113.001 100.070  32.147  1.00  0.00           H
ATOM   4446  HB2 SER A 764     113.072 101.029  30.671  1.00  0.00           H
ATOM   4447  OG  SER A 764     112.727 101.999  32.455  1.00  0.00           O
ATOM   4448  HG1 SER A 764     112.620 101.655  33.345  1.00  0.00           H
ATOM   4449  C   SER A 764     110.501 101.563  30.469  1.00  0.00           C
ATOM   4450  O   SER A 764     110.774 101.491  29.290  1.00  0.00           O
ATOM   4451  N   ASN A 765     109.803 102.636  30.983  1.00  0.00           N
ATOM   4452  HN  ASN A 765     109.654 102.720  31.965  1.00  0.00           H
ATOM   4453  CA  ASN A 765     109.341 103.725  30.124  1.00  0.00           C
ATOM   4454  HA  ASN A 765     109.889 103.749  29.194  1.00  0.00           H
ATOM   4455  CB  ASN A 765     107.830 103.432  29.704  1.00  0.00           C
ATOM   4456  HB1 ASN A 765     107.812 102.371  29.376  1.00  0.00           H
ATOM   4457  HB2 ASN A 765     107.286 103.609  30.657  1.00  0.00           H
ATOM   4458  CG  ASN A 765     107.166 104.390  28.714  1.00  0.00           C
ATOM   4459  OD1 ASN A 765     107.801 105.209  28.046  1.00  0.00           O
ATOM   4460  ND2 ASN A 765     105.838 104.360  28.620  1.00  0.00           N
ATOM   4461 1HD2 ASN A 765     105.299 103.768  29.219  1.00  0.00           H
ATOM   4462 2HD2 ASN A 765     105.324 105.077  28.150  1.00  0.00           H
ATOM   4463  C   ASN A 765     109.402 105.078  30.644  1.00  0.00           C
ATOM   4464  O   ASN A 765     108.743 105.329  31.636  1.00  0.00           O
ATOM   4465  N   GLU A 766     110.125 106.029  29.901  1.00  0.00           N
ATOM   4466  HN  GLU A 766     110.721 105.718  29.165  1.00  0.00           H
ATOM   4467  CA  GLU A 766     110.391 107.430  30.140  1.00  0.00           C
ATOM   4468  HA  GLU A 766     110.988 107.497  31.037  1.00  0.00           H
ATOM   4469  CB  GLU A 766     111.227 108.006  28.904  1.00  0.00           C
ATOM   4470  HB1 GLU A 766     110.963 107.491  27.956  1.00  0.00           H
ATOM   4471  HB2 GLU A 766     111.017 109.089  28.773  1.00  0.00           H
ATOM   4472  CG  GLU A 766     112.732 107.690  29.145  1.00  0.00           C
ATOM   4473  HG1 GLU A 766     112.821 107.536  30.242  1.00  0.00           H
ATOM   4474  HG2 GLU A 766     113.127 106.785  28.636  1.00  0.00           H
ATOM   4475  CD  GLU A 766     113.632 108.805  28.757  1.00  0.00           C
ATOM   4476  OE1 GLU A 766     113.257 109.732  28.007  1.00  0.00           O
ATOM   4477  OE2 GLU A 766     114.810 108.844  29.133  1.00  0.00           O
ATOM   4478  C   GLU A 766     109.205 108.258  30.576  1.00  0.00           C
ATOM   4479  O   GLU A 766     109.256 108.965  31.598  1.00  0.00           O
ATOM   4480  N   GLU A 767     108.026 108.203  29.896  1.00  0.00           N
ATOM   4481  HN  GLU A 767     107.818 107.575  29.150  1.00  0.00           H
ATOM   4482  CA  GLU A 767     106.836 108.910  30.184  1.00  0.00           C
ATOM   4483  HA  GLU A 767     107.098 109.956  30.127  1.00  0.00           H
ATOM   4484  CB  GLU A 767     105.740 108.545  29.211  1.00  0.00           C
ATOM   4485  HB1 GLU A 767     105.570 107.450  29.145  1.00  0.00           H
ATOM   4486  HB2 GLU A 767     104.791 109.040  29.510  1.00  0.00           H
ATOM   4487  CG  GLU A 767     106.109 108.913  27.700  1.00  0.00           C
ATOM   4488  HG1 GLU A 767     107.103 109.396  27.590  1.00  0.00           H
ATOM   4489  HG2 GLU A 767     106.198 107.964  27.129  1.00  0.00           H
ATOM   4490  CD  GLU A 767     105.090 109.776  27.041  1.00  0.00           C
ATOM   4491  OE1 GLU A 767     103.854 109.443  26.928  1.00  0.00           O
ATOM   4492  OE2 GLU A 767     105.463 110.853  26.564  1.00  0.00           O
ATOM   4493  C   GLU A 767     106.363 108.707  31.553  1.00  0.00           C
ATOM   4494  O   GLU A 767     105.795 109.639  32.108  1.00  0.00           O
ATOM   4495  N   ALA A 768     106.441 107.530  32.176  1.00  0.00           N
ATOM   4496  HN  ALA A 768     106.832 106.786  31.640  1.00  0.00           H
ATOM   4497  CA  ALA A 768     105.974 107.233  33.488  1.00  0.00           C
ATOM   4498  HA  ALA A 768     105.074 107.798  33.675  1.00  0.00           H
ATOM   4499  CB  ALA A 768     105.758 105.683  33.456  1.00  0.00           C
ATOM   4500  HB1 ALA A 768     105.448 105.234  34.424  1.00  0.00           H
ATOM   4501  HB2 ALA A 768     105.035 105.445  32.646  1.00  0.00           H
ATOM   4502  HB3 ALA A 768     106.673 105.194  33.059  1.00  0.00           H
ATOM   4503  C   ALA A 768     106.907 107.702  34.599  1.00  0.00           C
ATOM   4504  O   ALA A 768     106.473 107.675  35.729  1.00  0.00           O
ATOM   4505  N   GLY A 769     108.205 108.210  34.342  1.00  0.00           N
ATOM   4506  HN  GLY A 769     108.561 108.128  33.414  1.00  0.00           H
ATOM   4507  CA  GLY A 769     109.158 108.546  35.360  1.00  0.00           C
ATOM   4508  HA1 GLY A 769     110.105 108.695  34.862  1.00  0.00           H
ATOM   4509  HA2 GLY A 769     108.841 109.380  35.968  1.00  0.00           H
ATOM   4510  C   GLY A 769     109.423 107.449  36.433  1.00  0.00           C
ATOM   4511  O   GLY A 769     109.807 106.334  36.207  1.00  0.00           O
ATOM   4512  N   SER A 770     109.068 107.749  37.731  1.00  0.00           N
ATOM   4513  HN  SER A 770     108.644 108.642  37.858  1.00  0.00           H
ATOM   4514  CA  SER A 770     109.318 106.868  38.912  1.00  0.00           C
ATOM   4515  HA  SER A 770     110.337 106.511  38.913  1.00  0.00           H
ATOM   4516  CB  SER A 770     109.097 107.604  40.298  1.00  0.00           C
ATOM   4517  HB1 SER A 770     109.199 106.918  41.166  1.00  0.00           H
ATOM   4518  HB2 SER A 770     109.884 108.365  40.490  1.00  0.00           H
ATOM   4519  OG  SER A 770     107.837 108.321  40.352  1.00  0.00           O
ATOM   4520  HG1 SER A 770     107.858 109.099  39.790  1.00  0.00           H
ATOM   4521  C   SER A 770     108.478 105.616  39.083  1.00  0.00           C
ATOM   4522  O   SER A 770     108.821 104.684  39.768  1.00  0.00           O
ATOM   4523  N   GLY A 771     107.352 105.526  38.297  1.00  0.00           N
ATOM   4524  HN  GLY A 771     107.019 106.266  37.718  1.00  0.00           H
ATOM   4525  CA  GLY A 771     106.571 104.399  38.140  1.00  0.00           C
ATOM   4526  HA1 GLY A 771     106.550 103.818  39.050  1.00  0.00           H
ATOM   4527  HA2 GLY A 771     105.564 104.676  37.863  1.00  0.00           H
ATOM   4528  C   GLY A 771     106.956 103.608  36.938  1.00  0.00           C
ATOM   4529  O   GLY A 771     106.371 102.586  36.742  1.00  0.00           O
ATOM   4530  N   GLY A 772     107.910 104.185  36.063  1.00  0.00           N
ATOM   4531  HN  GLY A 772     108.537 104.930  36.279  1.00  0.00           H
ATOM   4532  CA  GLY A 772     108.171 103.536  34.807  1.00  0.00           C
ATOM   4533  HA1 GLY A 772     107.188 103.325  34.411  1.00  0.00           H
ATOM   4534  HA2 GLY A 772     108.696 104.319  34.280  1.00  0.00           H
ATOM   4535  C   GLY A 772     108.961 102.271  34.721  1.00  0.00           C
ATOM   4536  O   GLY A 772     109.927 102.107  34.037  1.00  0.00           O
ATOM   4537  N   SER A 773     108.420 101.218  35.348  1.00  0.00           N
ATOM   4538  HN  SER A 773     107.641 101.340  35.958  1.00  0.00           H
ATOM   4539  CA  SER A 773     108.876  99.910  35.288  1.00  0.00           C
ATOM   4540  HA  SER A 773     109.517  99.862  34.420  1.00  0.00           H
ATOM   4541  CB  SER A 773     109.667  99.454  36.579  1.00  0.00           C
ATOM   4542  HB1 SER A 773     110.460 100.229  36.651  1.00  0.00           H
ATOM   4543  HB2 SER A 773     109.046  99.554  37.495  1.00  0.00           H
ATOM   4544  OG  SER A 773     110.432  98.238  36.470  1.00  0.00           O
ATOM   4545  HG1 SER A 773     110.650  97.934  37.354  1.00  0.00           H
ATOM   4546  C   SER A 773     107.585  99.019  35.266  1.00  0.00           C
ATOM   4547  O   SER A 773     106.738  99.290  36.111  1.00  0.00           O
ATOM   4548  N   VAL A 774     107.439  98.079  34.269  1.00  0.00           N
ATOM   4549  HN  VAL A 774     108.152  97.879  33.601  1.00  0.00           H
ATOM   4550  CA  VAL A 774     106.415  97.125  34.212  1.00  0.00           C
ATOM   4551  HA  VAL A 774     106.031  96.971  35.210  1.00  0.00           H
ATOM   4552  CB  VAL A 774     105.149  97.467  33.400  1.00  0.00           C
ATOM   4553  HB  VAL A 774     104.659  96.495  33.177  1.00  0.00           H
ATOM   4554  CG1 VAL A 774     104.194  98.385  34.212  1.00  0.00           C
ATOM   4555 1HG1 VAL A 774     104.060  97.980  35.238  1.00  0.00           H
ATOM   4556 2HG1 VAL A 774     104.733  99.355  34.268  1.00  0.00           H
ATOM   4557 3HG1 VAL A 774     103.273  98.525  33.607  1.00  0.00           H
ATOM   4558  CG2 VAL A 774     105.538  97.960  32.009  1.00  0.00           C
ATOM   4559 1HG2 VAL A 774     104.668  98.342  31.432  1.00  0.00           H
ATOM   4560 2HG2 VAL A 774     106.335  98.728  32.104  1.00  0.00           H
ATOM   4561 3HG2 VAL A 774     106.062  97.171  31.428  1.00  0.00           H
ATOM   4562  C   VAL A 774     106.987  95.802  33.882  1.00  0.00           C
ATOM   4563  O   VAL A 774     108.036  95.650  33.229  1.00  0.00           O
ATOM   4564  N   GLY A 775     106.328  94.737  34.323  1.00  0.00           N
ATOM   4565  HN  GLY A 775     105.583  94.752  34.985  1.00  0.00           H
ATOM   4566  CA  GLY A 775     106.737  93.372  33.993  1.00  0.00           C
ATOM   4567  HA1 GLY A 775     107.361  93.391  33.112  1.00  0.00           H
ATOM   4568  HA2 GLY A 775     107.342  92.876  34.737  1.00  0.00           H
ATOM   4569  C   GLY A 775     105.602  92.505  33.734  1.00  0.00           C
ATOM   4570  O   GLY A 775     104.416  92.606  34.153  1.00  0.00           O
ATOM   4571  N   ILE A 776     105.945  91.503  32.873  1.00  0.00           N
ATOM   4572  HN  ILE A 776     106.872  91.313  32.560  1.00  0.00           H
ATOM   4573  CA  ILE A 776     104.980  90.498  32.403  1.00  0.00           C
ATOM   4574  HA  ILE A 776     104.171  90.490  33.119  1.00  0.00           H
ATOM   4575  CB  ILE A 776     104.475  90.889  30.989  1.00  0.00           C
ATOM   4576  HB  ILE A 776     103.810  90.106  30.565  1.00  0.00           H
ATOM   4577  CG2 ILE A 776     103.716  92.224  31.099  1.00  0.00           C
ATOM   4578 1HG2 ILE A 776     104.275  93.092  31.508  1.00  0.00           H
ATOM   4579 2HG2 ILE A 776     103.381  92.501  30.077  1.00  0.00           H
ATOM   4580 3HG2 ILE A 776     102.842  92.054  31.764  1.00  0.00           H
ATOM   4581  CG1 ILE A 776     105.611  91.048  29.977  1.00  0.00           C
ATOM   4582 1HG1 ILE A 776     106.130  92.023  30.096  1.00  0.00           H
ATOM   4583 2HG1 ILE A 776     106.288  90.190  30.173  1.00  0.00           H
ATOM   4584  CD  ILE A 776     105.249  90.765  28.543  1.00  0.00           C
ATOM   4585  HD1 ILE A 776     104.962  89.703  28.388  1.00  0.00           H
ATOM   4586  HD2 ILE A 776     104.459  91.400  28.090  1.00  0.00           H
ATOM   4587  HD3 ILE A 776     106.134  90.918  27.889  1.00  0.00           H
ATOM   4588  C   ILE A 776     105.556  89.074  32.356  1.00  0.00           C
ATOM   4589  O   ILE A 776     106.743  88.859  32.253  1.00  0.00           O
ATOM   4590  N   MET A 777     104.734  87.980  32.531  1.00  0.00           N
ATOM   4591  HN  MET A 777     103.759  88.138  32.664  1.00  0.00           H
ATOM   4592  CA  MET A 777     105.155  86.612  32.700  1.00  0.00           C
ATOM   4593  HA  MET A 777     106.207  86.580  32.461  1.00  0.00           H
ATOM   4594  CB  MET A 777     104.919  86.005  34.063  1.00  0.00           C
ATOM   4595  HB1 MET A 777     105.451  86.651  34.794  1.00  0.00           H
ATOM   4596  HB2 MET A 777     103.856  86.026  34.384  1.00  0.00           H
ATOM   4597  CG  MET A 777     105.462  84.576  34.272  1.00  0.00           C
ATOM   4598  HG1 MET A 777     104.964  84.050  33.429  1.00  0.00           H
ATOM   4599  HG2 MET A 777     106.558  84.554  34.090  1.00  0.00           H
ATOM   4600  SD  MET A 777     105.010  83.876  35.880  1.00  0.00           S
ATOM   4601  CE  MET A 777     106.578  84.546  36.639  1.00  0.00           C
ATOM   4602  HE1 MET A 777     107.381  83.938  36.169  1.00  0.00           H
ATOM   4603  HE2 MET A 777     106.754  85.636  36.764  1.00  0.00           H
ATOM   4604  HE3 MET A 777     106.565  84.375  37.736  1.00  0.00           H
ATOM   4605  C   MET A 777     104.540  85.840  31.614  1.00  0.00           C
ATOM   4606  O   MET A 777     103.314  85.822  31.459  1.00  0.00           O
ATOM   4607  N   PHE A 778     105.414  85.090  30.821  1.00  0.00           N
ATOM   4608  HN  PHE A 778     106.399  85.038  30.969  1.00  0.00           H
ATOM   4609  CA  PHE A 778     104.951  84.206  29.797  1.00  0.00           C
ATOM   4610  HA  PHE A 778     103.916  84.473  29.647  1.00  0.00           H
ATOM   4611  CB  PHE A 778     105.691  84.526  28.424  1.00  0.00           C
ATOM   4612  HB1 PHE A 778     105.266  85.512  28.138  1.00  0.00           H
ATOM   4613  HB2 PHE A 778     106.782  84.665  28.586  1.00  0.00           H
ATOM   4614  CG  PHE A 778     105.558  83.662  27.244  1.00  0.00           C
ATOM   4615  CD1 PHE A 778     104.688  84.068  26.216  1.00  0.00           C
ATOM   4616  HD1 PHE A 778     104.248  85.053  26.170  1.00  0.00           H
ATOM   4617  CE1 PHE A 778     104.320  83.233  25.129  1.00  0.00           C
ATOM   4618  HE1 PHE A 778     103.606  83.489  24.361  1.00  0.00           H
ATOM   4619  CZ  PHE A 778     105.059  82.040  24.990  1.00  0.00           C
ATOM   4620  HZ  PHE A 778     104.877  81.452  24.102  1.00  0.00           H
ATOM   4621  CD2 PHE A 778     106.256  82.435  27.047  1.00  0.00           C
ATOM   4622  HD2 PHE A 778     106.838  82.018  27.855  1.00  0.00           H
ATOM   4623  CE2 PHE A 778     106.003  81.644  25.885  1.00  0.00           C
ATOM   4624  HE2 PHE A 778     106.454  80.669  25.773  1.00  0.00           H
ATOM   4625  C   PHE A 778     105.114  82.822  30.244  1.00  0.00           C
ATOM   4626  O   PHE A 778     106.210  82.288  30.374  1.00  0.00           O
ATOM   4627  N   LYS A 779     104.020  82.203  30.537  1.00  0.00           N
ATOM   4628  HN  LYS A 779     103.136  82.662  30.590  1.00  0.00           H
ATOM   4629  CA  LYS A 779     104.030  80.825  30.985  1.00  0.00           C
ATOM   4630  HA  LYS A 779     105.042  80.574  31.265  1.00  0.00           H
ATOM   4631  CB  LYS A 779     103.186  80.505  32.272  1.00  0.00           C
ATOM   4632  HB1 LYS A 779     103.404  81.273  33.045  1.00  0.00           H
ATOM   4633  HB2 LYS A 779     102.112  80.661  32.038  1.00  0.00           H
ATOM   4634  CG  LYS A 779     103.334  79.030  32.907  1.00  0.00           C
ATOM   4635  HG1 LYS A 779     103.142  78.209  32.182  1.00  0.00           H
ATOM   4636  HG2 LYS A 779     104.383  78.878  33.240  1.00  0.00           H
ATOM   4637  CD  LYS A 779     102.267  78.930  33.996  1.00  0.00           C
ATOM   4638  HD1 LYS A 779     102.241  79.835  34.640  1.00  0.00           H
ATOM   4639  HD2 LYS A 779     101.313  78.879  33.429  1.00  0.00           H
ATOM   4640  CE  LYS A 779     102.404  77.621  34.764  1.00  0.00           C
ATOM   4641  HE1 LYS A 779     102.511  76.795  34.029  1.00  0.00           H
ATOM   4642  HE2 LYS A 779     103.203  77.589  35.535  1.00  0.00           H
ATOM   4643  NZ  LYS A 779     101.129  77.271  35.488  1.00  0.00           N
ATOM   4644  HZ1 LYS A 779     100.265  77.447  34.937  1.00  0.00           H
ATOM   4645  HZ2 LYS A 779     101.173  76.232  35.519  1.00  0.00           H
ATOM   4646  HZ3 LYS A 779     101.172  77.555  36.488  1.00  0.00           H
ATOM   4647  C   LYS A 779     103.615  79.910  29.844  1.00  0.00           C
ATOM   4648  O   LYS A 779     102.404  79.975  29.469  1.00  0.00           O
ATOM   4649  N   ASN A 780     104.502  79.038  29.276  1.00  0.00           N
ATOM   4650  HN  ASN A 780     105.494  79.134  29.307  1.00  0.00           H
ATOM   4651  CA  ASN A 780     104.129  78.081  28.333  1.00  0.00           C
ATOM   4652  HA  ASN A 780     103.144  78.390  28.015  1.00  0.00           H
ATOM   4653  CB  ASN A 780     105.119  78.113  27.151  1.00  0.00           C
ATOM   4654  HB1 ASN A 780     105.229  79.149  26.764  1.00  0.00           H
ATOM   4655  HB2 ASN A 780     106.171  77.884  27.426  1.00  0.00           H
ATOM   4656  CG  ASN A 780     104.601  77.352  25.940  1.00  0.00           C
ATOM   4657  OD1 ASN A 780     103.427  77.147  25.652  1.00  0.00           O
ATOM   4658  ND2 ASN A 780     105.633  76.770  25.151  1.00  0.00           N
ATOM   4659 1HD2 ASN A 780     106.539  76.658  25.557  1.00  0.00           H
ATOM   4660 2HD2 ASN A 780     105.299  76.093  24.495  1.00  0.00           H
ATOM   4661  C   ASN A 780     104.110  76.647  28.880  1.00  0.00           C
ATOM   4662  O   ASN A 780     105.128  76.089  29.260  1.00  0.00           O
ATOM   4663  N   GLY A 781     102.999  75.883  28.944  1.00  0.00           N
ATOM   4664  HN  GLY A 781     102.138  76.312  28.684  1.00  0.00           H
ATOM   4665  CA  GLY A 781     102.954  74.486  29.323  1.00  0.00           C
ATOM   4666  HA1 GLY A 781     102.986  73.881  28.428  1.00  0.00           H
ATOM   4667  HA2 GLY A 781     103.816  74.289  29.944  1.00  0.00           H
ATOM   4668  C   GLY A 781     101.781  74.055  30.193  1.00  0.00           C
ATOM   4669  O   GLY A 781     101.552  72.840  30.192  1.00  0.00           O
ATOM   4670  N   ASP A 782     101.042  75.019  30.896  1.00  0.00           N
ATOM   4671  HN  ASP A 782     101.332  75.964  31.023  1.00  0.00           H
ATOM   4672  CA  ASP A 782      99.860  74.628  31.659  1.00  0.00           C
ATOM   4673  HA  ASP A 782      99.770  73.553  31.600  1.00  0.00           H
ATOM   4674  CB  ASP A 782     100.118  74.994  33.154  1.00  0.00           C
ATOM   4675  HB1 ASP A 782     100.595  75.997  33.177  1.00  0.00           H
ATOM   4676  HB2 ASP A 782      99.145  75.203  33.647  1.00  0.00           H
ATOM   4677  CG  ASP A 782     100.796  74.084  34.089  1.00  0.00           C
ATOM   4678  OD1 ASP A 782     100.462  72.879  34.086  1.00  0.00           O
ATOM   4679  OD2 ASP A 782     101.556  74.574  34.993  1.00  0.00           O
ATOM   4680  C   ASP A 782      98.566  75.365  31.226  1.00  0.00           C
ATOM   4681  O   ASP A 782      98.675  76.382  30.560  1.00  0.00           O
ATOM   4682  N   ASP A 783      97.294  74.902  31.564  1.00  0.00           N
ATOM   4683  HN  ASP A 783      97.185  74.104  32.151  1.00  0.00           H
ATOM   4684  CA  ASP A 783      96.211  75.690  31.105  1.00  0.00           C
ATOM   4685  HA  ASP A 783      96.476  75.871  30.074  1.00  0.00           H
ATOM   4686  CB  ASP A 783      94.938  74.797  31.093  1.00  0.00           C
ATOM   4687  HB1 ASP A 783      95.191  73.829  30.611  1.00  0.00           H
ATOM   4688  HB2 ASP A 783      94.728  74.561  32.158  1.00  0.00           H
ATOM   4689  CG  ASP A 783      93.753  75.436  30.437  1.00  0.00           C
ATOM   4690  OD1 ASP A 783      93.793  76.538  29.906  1.00  0.00           O
ATOM   4691  OD2 ASP A 783      92.753  74.660  30.459  1.00  0.00           O
ATOM   4692  C   ASP A 783      96.006  76.989  31.928  1.00  0.00           C
ATOM   4693  O   ASP A 783      95.737  76.868  33.092  1.00  0.00           O
ATOM   4694  N   LEU A 784      96.072  78.233  31.440  1.00  0.00           N
ATOM   4695  HN  LEU A 784      96.236  78.345  30.463  1.00  0.00           H
ATOM   4696  CA  LEU A 784      95.935  79.449  32.188  1.00  0.00           C
ATOM   4697  HA  LEU A 784      96.346  79.366  33.183  1.00  0.00           H
ATOM   4698  CB  LEU A 784      96.795  80.612  31.621  1.00  0.00           C
ATOM   4699  HB1 LEU A 784      96.625  80.729  30.530  1.00  0.00           H
ATOM   4700  HB2 LEU A 784      96.442  81.549  32.102  1.00  0.00           H
ATOM   4701  CG  LEU A 784      98.287  80.436  31.994  1.00  0.00           C
ATOM   4702  HG  LEU A 784      98.601  79.378  31.866  1.00  0.00           H
ATOM   4703  CD1 LEU A 784      99.018  81.246  30.859  1.00  0.00           C
ATOM   4704 1HD1 LEU A 784      98.939  80.783  29.852  1.00  0.00           H
ATOM   4705 2HD1 LEU A 784      98.593  82.271  30.806  1.00  0.00           H
ATOM   4706 3HD1 LEU A 784     100.092  81.388  31.107  1.00  0.00           H
ATOM   4707  CD2 LEU A 784      98.663  80.950  33.416  1.00  0.00           C
ATOM   4708 1HD2 LEU A 784      98.435  82.037  33.459  1.00  0.00           H
ATOM   4709 2HD2 LEU A 784      98.183  80.380  34.240  1.00  0.00           H
ATOM   4710 3HD2 LEU A 784      99.765  80.825  33.358  1.00  0.00           H
ATOM   4711  C   LEU A 784      94.458  79.930  32.367  1.00  0.00           C
ATOM   4712  O   LEU A 784      94.191  80.827  33.217  1.00  0.00           O
ATOM   4713  N   ARG A 785      93.482  79.296  31.675  1.00  0.00           N
ATOM   4714  HN  ARG A 785      93.691  78.566  31.029  1.00  0.00           H
ATOM   4715  CA  ARG A 785      92.091  79.724  31.684  1.00  0.00           C
ATOM   4716  HA  ARG A 785      92.079  80.754  31.360  1.00  0.00           H
ATOM   4717  CB  ARG A 785      91.154  78.919  30.797  1.00  0.00           C
ATOM   4718  HB1 ARG A 785      91.128  77.828  31.004  1.00  0.00           H
ATOM   4719  HB2 ARG A 785      90.124  79.314  30.927  1.00  0.00           H
ATOM   4720  CG  ARG A 785      91.325  79.121  29.277  1.00  0.00           C
ATOM   4721  HG1 ARG A 785      91.098  80.189  29.071  1.00  0.00           H
ATOM   4722  HG2 ARG A 785      92.392  78.972  29.007  1.00  0.00           H
ATOM   4723  CD  ARG A 785      90.618  78.141  28.276  1.00  0.00           C
ATOM   4724  HD1 ARG A 785      89.539  78.387  28.378  1.00  0.00           H
ATOM   4725  HD2 ARG A 785      90.949  78.404  27.249  1.00  0.00           H
ATOM   4726  NE  ARG A 785      90.967  76.738  28.644  1.00  0.00           N
ATOM   4727  HE  ARG A 785      91.649  76.565  29.354  1.00  0.00           H
ATOM   4728  CZ  ARG A 785      90.304  75.652  28.226  1.00  0.00           C
ATOM   4729  NH1 ARG A 785      90.618  74.471  28.688  1.00  0.00           N
ATOM   4730 1HH1 ARG A 785      91.353  74.452  29.366  1.00  0.00           H
ATOM   4731 2HH1 ARG A 785      90.046  73.686  28.451  1.00  0.00           H
ATOM   4732  NH2 ARG A 785      89.363  75.537  27.373  1.00  0.00           N
ATOM   4733 1HH2 ARG A 785      89.087  76.258  26.737  1.00  0.00           H
ATOM   4734 2HH2 ARG A 785      88.860  74.674  27.432  1.00  0.00           H
ATOM   4735  C   ARG A 785      91.516  79.599  33.090  1.00  0.00           C
ATOM   4736  O   ARG A 785      90.740  80.427  33.545  1.00  0.00           O
ATOM   4737  N   GLN A 786      91.938  78.491  33.790  1.00  0.00           N
ATOM   4738  HN  GLN A 786      92.729  77.935  33.547  1.00  0.00           H
ATOM   4739  CA  GLN A 786      91.477  78.207  35.171  1.00  0.00           C
ATOM   4740  HA  GLN A 786      90.404  78.129  35.081  1.00  0.00           H
ATOM   4741  CB  GLN A 786      92.157  76.974  35.756  1.00  0.00           C
ATOM   4742  HB1 GLN A 786      93.242  77.214  35.763  1.00  0.00           H
ATOM   4743  HB2 GLN A 786      91.799  76.889  36.804  1.00  0.00           H
ATOM   4744  CG  GLN A 786      91.949  75.608  34.971  1.00  0.00           C
ATOM   4745  HG1 GLN A 786      90.884  75.446  34.702  1.00  0.00           H
ATOM   4746  HG2 GLN A 786      92.565  75.527  34.050  1.00  0.00           H
ATOM   4747  CD  GLN A 786      92.357  74.327  35.787  1.00  0.00           C
ATOM   4748  OE1 GLN A 786      92.509  73.279  35.151  1.00  0.00           O
ATOM   4749  NE2 GLN A 786      92.570  74.411  37.136  1.00  0.00           N
ATOM   4750 1HE2 GLN A 786      92.549  73.504  37.558  1.00  0.00           H
ATOM   4751 2HE2 GLN A 786      92.384  75.293  37.569  1.00  0.00           H
ATOM   4752  C   GLN A 786      91.866  79.355  36.151  1.00  0.00           C
ATOM   4753  O   GLN A 786      91.073  79.764  36.938  1.00  0.00           O
ATOM   4754  N   ASP A 787      93.102  79.785  36.110  1.00  0.00           N
ATOM   4755  HN  ASP A 787      93.813  79.392  35.532  1.00  0.00           H
ATOM   4756  CA  ASP A 787      93.566  80.910  36.881  1.00  0.00           C
ATOM   4757  HA  ASP A 787      93.407  80.851  37.948  1.00  0.00           H
ATOM   4758  CB  ASP A 787      95.049  80.971  36.552  1.00  0.00           C
ATOM   4759  HB1 ASP A 787      95.272  81.040  35.466  1.00  0.00           H
ATOM   4760  HB2 ASP A 787      95.466  81.915  36.965  1.00  0.00           H
ATOM   4761  CG  ASP A 787      95.785  79.748  37.115  1.00  0.00           C
ATOM   4762  OD1 ASP A 787      95.937  78.672  36.463  1.00  0.00           O
ATOM   4763  OD2 ASP A 787      96.331  79.911  38.239  1.00  0.00           O
ATOM   4764  C   ASP A 787      92.899  82.235  36.623  1.00  0.00           C
ATOM   4765  O   ASP A 787      92.683  82.976  37.533  1.00  0.00           O
ATOM   4766  N   MET A 788      92.667  82.496  35.333  1.00  0.00           N
ATOM   4767  HN  MET A 788      92.811  81.826  34.609  1.00  0.00           H
ATOM   4768  CA  MET A 788      91.952  83.742  34.899  1.00  0.00           C
ATOM   4769  HA  MET A 788      92.584  84.517  35.304  1.00  0.00           H
ATOM   4770  CB  MET A 788      92.065  83.910  33.446  1.00  0.00           C
ATOM   4771  HB1 MET A 788      93.115  84.129  33.156  1.00  0.00           H
ATOM   4772  HB2 MET A 788      91.625  83.036  32.920  1.00  0.00           H
ATOM   4773  CG  MET A 788      91.266  85.132  32.752  1.00  0.00           C
ATOM   4774  HG1 MET A 788      90.202  85.132  33.071  1.00  0.00           H
ATOM   4775  HG2 MET A 788      91.754  86.067  33.101  1.00  0.00           H
ATOM   4776  SD  MET A 788      91.262  85.253  30.956  1.00  0.00           S
ATOM   4777  CE  MET A 788      90.172  83.820  30.512  1.00  0.00           C
ATOM   4778  HE1 MET A 788      89.149  84.048  30.145  1.00  0.00           H
ATOM   4779  HE2 MET A 788      90.707  83.029  29.944  1.00  0.00           H
ATOM   4780  HE3 MET A 788      89.891  83.375  31.491  1.00  0.00           H
ATOM   4781  C   MET A 788      90.455  83.873  35.338  1.00  0.00           C
ATOM   4782  O   MET A 788      89.893  84.859  35.696  1.00  0.00           O
ATOM   4783  N   LEU A 789      89.787  82.724  35.367  1.00  0.00           N
ATOM   4784  HN  LEU A 789      90.178  81.954  34.869  1.00  0.00           H
ATOM   4785  CA  LEU A 789      88.428  82.644  36.007  1.00  0.00           C
ATOM   4786  HA  LEU A 789      87.766  83.362  35.545  1.00  0.00           H
ATOM   4787  CB  LEU A 789      88.037  81.184  35.779  1.00  0.00           C
ATOM   4788  HB1 LEU A 789      87.947  81.065  34.678  1.00  0.00           H
ATOM   4789  HB2 LEU A 789      88.812  80.492  36.170  1.00  0.00           H
ATOM   4790  CG  LEU A 789      86.704  80.790  36.390  1.00  0.00           C
ATOM   4791  HG  LEU A 789      86.828  81.015  37.471  1.00  0.00           H
ATOM   4792  CD1 LEU A 789      85.520  81.556  35.844  1.00  0.00           C
ATOM   4793 1HD1 LEU A 789      84.607  81.163  36.340  1.00  0.00           H
ATOM   4794 2HD1 LEU A 789      85.467  82.649  36.036  1.00  0.00           H
ATOM   4795 3HD1 LEU A 789      85.347  81.470  34.750  1.00  0.00           H
ATOM   4796  CD2 LEU A 789      86.342  79.321  36.341  1.00  0.00           C
ATOM   4797 1HD2 LEU A 789      85.299  79.174  36.695  1.00  0.00           H
ATOM   4798 2HD2 LEU A 789      86.469  78.922  35.311  1.00  0.00           H
ATOM   4799 3HD2 LEU A 789      87.076  78.700  36.899  1.00  0.00           H
ATOM   4800  C   LEU A 789      88.488  82.948  37.502  1.00  0.00           C
ATOM   4801  O   LEU A 789      87.688  83.680  38.037  1.00  0.00           O
ATOM   4802  N   THR A 790      89.502  82.383  38.160  1.00  0.00           N
ATOM   4803  HN  THR A 790      90.041  81.716  37.651  1.00  0.00           H
ATOM   4804  CA  THR A 790      89.863  82.734  39.570  1.00  0.00           C
ATOM   4805  HA  THR A 790      88.916  82.669  40.086  1.00  0.00           H
ATOM   4806  CB  THR A 790      90.855  81.796  40.257  1.00  0.00           C
ATOM   4807  HB  THR A 790      91.781  81.704  39.651  1.00  0.00           H
ATOM   4808  OG1 THR A 790      90.233  80.568  40.473  1.00  0.00           O
ATOM   4809  HG1 THR A 790      89.975  80.252  39.604  1.00  0.00           H
ATOM   4810  CG2 THR A 790      91.206  82.110  41.672  1.00  0.00           C
ATOM   4811 1HG2 THR A 790      91.712  81.236  42.135  1.00  0.00           H
ATOM   4812 2HG2 THR A 790      91.937  82.940  41.779  1.00  0.00           H
ATOM   4813 3HG2 THR A 790      90.389  82.317  42.396  1.00  0.00           H
ATOM   4814  C   THR A 790      90.279  84.203  39.793  1.00  0.00           C
ATOM   4815  O   THR A 790      89.729  84.920  40.643  1.00  0.00           O
ATOM   4816  N   LEU A 791      91.136  84.826  38.941  1.00  0.00           N
ATOM   4817  HN  LEU A 791      91.706  84.212  38.401  1.00  0.00           H
ATOM   4818  CA  LEU A 791      91.344  86.287  38.971  1.00  0.00           C
ATOM   4819  HA  LEU A 791      91.537  86.525  40.007  1.00  0.00           H
ATOM   4820  CB  LEU A 791      92.562  86.597  38.088  1.00  0.00           C
ATOM   4821  HB1 LEU A 791      92.446  86.249  37.039  1.00  0.00           H
ATOM   4822  HB2 LEU A 791      92.616  87.679  37.841  1.00  0.00           H
ATOM   4823  CG  LEU A 791      93.932  86.053  38.621  1.00  0.00           C
ATOM   4824  HG  LEU A 791      93.796  85.017  39.000  1.00  0.00           H
ATOM   4825  CD1 LEU A 791      95.031  85.999  37.540  1.00  0.00           C
ATOM   4826 1HD1 LEU A 791      95.078  86.878  36.862  1.00  0.00           H
ATOM   4827 2HD1 LEU A 791      96.073  85.872  37.906  1.00  0.00           H
ATOM   4828 3HD1 LEU A 791      94.851  85.141  36.858  1.00  0.00           H
ATOM   4829  CD2 LEU A 791      94.399  86.878  39.862  1.00  0.00           C
ATOM   4830 1HD2 LEU A 791      95.152  86.221  40.347  1.00  0.00           H
ATOM   4831 2HD2 LEU A 791      94.711  87.902  39.565  1.00  0.00           H
ATOM   4832 3HD2 LEU A 791      93.507  86.899  40.525  1.00  0.00           H
ATOM   4833  C   LEU A 791      90.147  87.193  38.641  1.00  0.00           C
ATOM   4834  O   LEU A 791      89.807  88.099  39.365  1.00  0.00           O
ATOM   4835  N   GLN A 792      89.313  86.911  37.561  1.00  0.00           N
ATOM   4836  HN  GLN A 792      89.639  86.195  36.949  1.00  0.00           H
ATOM   4837  CA  GLN A 792      88.035  87.563  37.280  1.00  0.00           C
ATOM   4838  HA  GLN A 792      88.221  88.613  37.109  1.00  0.00           H
ATOM   4839  CB  GLN A 792      87.457  86.986  36.016  1.00  0.00           C
ATOM   4840  HB1 GLN A 792      88.051  87.391  35.170  1.00  0.00           H
ATOM   4841  HB2 GLN A 792      87.546  85.879  35.994  1.00  0.00           H
ATOM   4842  CG  GLN A 792      85.932  87.364  35.712  1.00  0.00           C
ATOM   4843  HG1 GLN A 792      85.407  86.824  36.529  1.00  0.00           H
ATOM   4844  HG2 GLN A 792      85.777  88.462  35.780  1.00  0.00           H
ATOM   4845  CD  GLN A 792      85.451  86.837  34.290  1.00  0.00           C
ATOM   4846  OE1 GLN A 792      86.203  87.097  33.372  1.00  0.00           O
ATOM   4847  NE2 GLN A 792      84.304  86.228  34.189  1.00  0.00           N
ATOM   4848 1HE2 GLN A 792      83.811  86.135  35.055  1.00  0.00           H
ATOM   4849 2HE2 GLN A 792      83.836  86.044  33.325  1.00  0.00           H
ATOM   4850  C   GLN A 792      87.023  87.408  38.426  1.00  0.00           C
ATOM   4851  O   GLN A 792      86.329  88.328  38.747  1.00  0.00           O
ATOM   4852  N   MET A 793      86.846  86.207  39.054  1.00  0.00           N
ATOM   4853  HN  MET A 793      87.135  85.324  38.692  1.00  0.00           H
ATOM   4854  CA  MET A 793      86.023  86.110  40.208  1.00  0.00           C
ATOM   4855  HA  MET A 793      85.067  86.583  40.033  1.00  0.00           H
ATOM   4856  CB  MET A 793      85.909  84.597  40.588  1.00  0.00           C
ATOM   4857  HB1 MET A 793      86.867  84.051  40.455  1.00  0.00           H
ATOM   4858  HB2 MET A 793      85.778  84.564  41.691  1.00  0.00           H
ATOM   4859  CG  MET A 793      84.824  83.827  39.816  1.00  0.00           C
ATOM   4860  HG1 MET A 793      85.138  84.127  38.793  1.00  0.00           H
ATOM   4861  HG2 MET A 793      84.911  82.724  39.911  1.00  0.00           H
ATOM   4862  SD  MET A 793      83.057  84.378  39.927  1.00  0.00           S
ATOM   4863  CE  MET A 793      82.722  83.603  41.561  1.00  0.00           C
ATOM   4864  HE1 MET A 793      83.415  82.739  41.654  1.00  0.00           H
ATOM   4865  HE2 MET A 793      82.804  84.228  42.476  1.00  0.00           H
ATOM   4866  HE3 MET A 793      81.651  83.319  41.492  1.00  0.00           H
ATOM   4867  C   MET A 793      86.495  86.909  41.371  1.00  0.00           C
ATOM   4868  O   MET A 793      85.604  87.435  42.063  1.00  0.00           O
ATOM   4869  N   ILE A 794      87.805  87.095  41.603  1.00  0.00           N
ATOM   4870  HN  ILE A 794      88.504  86.697  41.014  1.00  0.00           H
ATOM   4871  CA  ILE A 794      88.330  88.017  42.656  1.00  0.00           C
ATOM   4872  HA  ILE A 794      87.614  87.868  43.451  1.00  0.00           H
ATOM   4873  CB  ILE A 794      89.769  87.746  43.092  1.00  0.00           C
ATOM   4874  HB  ILE A 794      90.445  87.761  42.210  1.00  0.00           H
ATOM   4875  CG2 ILE A 794      90.399  88.733  44.019  1.00  0.00           C
ATOM   4876 1HG2 ILE A 794      89.636  89.072  44.752  1.00  0.00           H
ATOM   4877 2HG2 ILE A 794      91.297  88.291  44.500  1.00  0.00           H
ATOM   4878 3HG2 ILE A 794      90.734  89.621  43.440  1.00  0.00           H
ATOM   4879  CG1 ILE A 794      89.876  86.304  43.717  1.00  0.00           C
ATOM   4880 1HG1 ILE A 794      89.741  86.394  44.816  1.00  0.00           H
ATOM   4881 2HG1 ILE A 794      89.031  85.726  43.286  1.00  0.00           H
ATOM   4882  CD  ILE A 794      91.213  85.643  43.403  1.00  0.00           C
ATOM   4883  HD1 ILE A 794      91.480  85.876  42.350  1.00  0.00           H
ATOM   4884  HD2 ILE A 794      92.035  86.065  44.020  1.00  0.00           H
ATOM   4885  HD3 ILE A 794      91.145  84.536  43.466  1.00  0.00           H
ATOM   4886  C   ILE A 794      88.079  89.481  42.344  1.00  0.00           C
ATOM   4887  O   ILE A 794      87.937  90.253  43.238  1.00  0.00           O
ATOM   4888  N   GLN A 795      88.182  89.850  41.023  1.00  0.00           N
ATOM   4889  HN  GLN A 795      88.501  89.097  40.452  1.00  0.00           H
ATOM   4890  CA  GLN A 795      87.881  91.089  40.418  1.00  0.00           C
ATOM   4891  HA  GLN A 795      88.556  91.777  40.905  1.00  0.00           H
ATOM   4892  CB  GLN A 795      88.264  91.141  38.889  1.00  0.00           C
ATOM   4893  HB1 GLN A 795      89.360  91.299  38.799  1.00  0.00           H
ATOM   4894  HB2 GLN A 795      87.969  90.223  38.338  1.00  0.00           H
ATOM   4895  CG  GLN A 795      87.641  92.357  38.130  1.00  0.00           C
ATOM   4896  HG1 GLN A 795      86.615  92.044  37.841  1.00  0.00           H
ATOM   4897  HG2 GLN A 795      87.785  93.309  38.684  1.00  0.00           H
ATOM   4898  CD  GLN A 795      88.526  92.469  36.872  1.00  0.00           C
ATOM   4899  OE1 GLN A 795      89.232  91.537  36.479  1.00  0.00           O
ATOM   4900  NE2 GLN A 795      88.450  93.628  36.234  1.00  0.00           N
ATOM   4901 1HE2 GLN A 795      87.804  94.323  36.552  1.00  0.00           H
ATOM   4902 2HE2 GLN A 795      88.945  93.688  35.368  1.00  0.00           H
ATOM   4903  C   GLN A 795      86.460  91.478  40.651  1.00  0.00           C
ATOM   4904  O   GLN A 795      86.128  92.531  41.146  1.00  0.00           O
ATOM   4905  N   LEU A 796      85.564  90.577  40.350  1.00  0.00           N
ATOM   4906  HN  LEU A 796      85.861  89.788  39.819  1.00  0.00           H
ATOM   4907  CA  LEU A 796      84.152  90.708  40.684  1.00  0.00           C
ATOM   4908  HA  LEU A 796      83.816  91.611  40.195  1.00  0.00           H
ATOM   4909  CB  LEU A 796      83.283  89.577  40.091  1.00  0.00           C
ATOM   4910  HB1 LEU A 796      83.645  88.596  40.465  1.00  0.00           H
ATOM   4911  HB2 LEU A 796      82.246  89.781  40.435  1.00  0.00           H
ATOM   4912  CG  LEU A 796      83.290  89.433  38.574  1.00  0.00           C
ATOM   4913  HG  LEU A 796      84.260  89.563  38.048  1.00  0.00           H
ATOM   4914  CD1 LEU A 796      82.753  87.985  38.187  1.00  0.00           C
ATOM   4915 1HD1 LEU A 796      83.343  87.144  38.611  1.00  0.00           H
ATOM   4916 2HD1 LEU A 796      81.713  87.837  38.550  1.00  0.00           H
ATOM   4917 3HD1 LEU A 796      82.685  87.966  37.078  1.00  0.00           H
ATOM   4918  CD2 LEU A 796      82.458  90.449  37.993  1.00  0.00           C
ATOM   4919 1HD2 LEU A 796      82.468  90.364  36.885  1.00  0.00           H
ATOM   4920 2HD2 LEU A 796      81.385  90.398  38.279  1.00  0.00           H
ATOM   4921 3HD2 LEU A 796      82.803  91.484  38.204  1.00  0.00           H
ATOM   4922  C   LEU A 796      83.855  90.876  42.176  1.00  0.00           C
ATOM   4923  O   LEU A 796      83.141  91.839  42.485  1.00  0.00           O
ATOM   4924  N   MET A 797      84.439  90.072  43.106  1.00  0.00           N
ATOM   4925  HN  MET A 797      84.989  89.300  42.796  1.00  0.00           H
ATOM   4926  CA  MET A 797      84.355  90.274  44.530  1.00  0.00           C
ATOM   4927  HA  MET A 797      83.292  90.347  44.703  1.00  0.00           H
ATOM   4928  CB  MET A 797      85.157  89.145  45.374  1.00  0.00           C
ATOM   4929  HB1 MET A 797      86.185  89.066  44.961  1.00  0.00           H
ATOM   4930  HB2 MET A 797      85.143  89.389  46.457  1.00  0.00           H
ATOM   4931  CG  MET A 797      84.507  87.758  45.217  1.00  0.00           C
ATOM   4932  HG1 MET A 797      83.459  87.747  45.587  1.00  0.00           H
ATOM   4933  HG2 MET A 797      84.463  87.430  44.157  1.00  0.00           H
ATOM   4934  SD  MET A 797      85.651  86.429  45.839  1.00  0.00           S
ATOM   4935  CE  MET A 797      84.632  84.973  45.271  1.00  0.00           C
ATOM   4936  HE1 MET A 797      84.936  84.048  45.807  1.00  0.00           H
ATOM   4937  HE2 MET A 797      83.547  85.084  45.485  1.00  0.00           H
ATOM   4938  HE3 MET A 797      84.797  84.756  44.194  1.00  0.00           H
ATOM   4939  C   MET A 797      84.881  91.617  44.908  1.00  0.00           C
ATOM   4940  O   MET A 797      84.174  92.318  45.678  1.00  0.00           O
ATOM   4941  N   ASP A 798      86.031  92.082  44.464  1.00  0.00           N
ATOM   4942  HN  ASP A 798      86.574  91.523  43.843  1.00  0.00           H
ATOM   4943  CA  ASP A 798      86.605  93.374  44.771  1.00  0.00           C
ATOM   4944  HA  ASP A 798      86.839  93.441  45.823  1.00  0.00           H
ATOM   4945  CB  ASP A 798      87.900  93.452  43.909  1.00  0.00           C
ATOM   4946  HB1 ASP A 798      88.582  92.628  44.208  1.00  0.00           H
ATOM   4947  HB2 ASP A 798      87.683  93.252  42.837  1.00  0.00           H
ATOM   4948  CG  ASP A 798      88.571  94.760  44.118  1.00  0.00           C
ATOM   4949  OD1 ASP A 798      88.575  95.214  45.274  1.00  0.00           O
ATOM   4950  OD2 ASP A 798      89.189  95.342  43.142  1.00  0.00           O
ATOM   4951  C   ASP A 798      85.675  94.575  44.314  1.00  0.00           C
ATOM   4952  O   ASP A 798      85.433  95.516  45.065  1.00  0.00           O
ATOM   4953  N   VAL A 799      85.007  94.504  43.122  1.00  0.00           N
ATOM   4954  HN  VAL A 799      85.480  93.804  42.592  1.00  0.00           H
ATOM   4955  CA  VAL A 799      83.984  95.374  42.528  1.00  0.00           C
ATOM   4956  HA  VAL A 799      84.309  96.401  42.454  1.00  0.00           H
ATOM   4957  CB  VAL A 799      83.698  94.974  41.071  1.00  0.00           C
ATOM   4958  HB  VAL A 799      83.550  93.874  41.010  1.00  0.00           H
ATOM   4959  CG1 VAL A 799      82.566  95.784  40.476  1.00  0.00           C
ATOM   4960 1HG1 VAL A 799      81.609  95.358  40.846  1.00  0.00           H
ATOM   4961 2HG1 VAL A 799      82.610  96.890  40.571  1.00  0.00           H
ATOM   4962 3HG1 VAL A 799      82.542  95.609  39.379  1.00  0.00           H
ATOM   4963  CG2 VAL A 799      84.901  95.331  40.303  1.00  0.00           C
ATOM   4964 1HG2 VAL A 799      85.791  94.748  40.622  1.00  0.00           H
ATOM   4965 2HG2 VAL A 799      84.716  95.138  39.224  1.00  0.00           H
ATOM   4966 3HG2 VAL A 799      85.079  96.398  40.556  1.00  0.00           H
ATOM   4967  C   VAL A 799      82.712  95.423  43.290  1.00  0.00           C
ATOM   4968  O   VAL A 799      82.134  96.452  43.576  1.00  0.00           O
ATOM   4969  N   LEU A 800      82.132  94.177  43.590  1.00  0.00           N
ATOM   4970  HN  LEU A 800      82.444  93.328  43.172  1.00  0.00           H
ATOM   4971  CA  LEU A 800      80.925  94.021  44.363  1.00  0.00           C
ATOM   4972  HA  LEU A 800      80.137  94.626  43.939  1.00  0.00           H
ATOM   4973  CB  LEU A 800      80.527  92.546  44.479  1.00  0.00           C
ATOM   4974  HB1 LEU A 800      81.497  92.131  44.826  1.00  0.00           H
ATOM   4975  HB2 LEU A 800      79.914  92.295  45.371  1.00  0.00           H
ATOM   4976  CG  LEU A 800      80.064  91.872  43.153  1.00  0.00           C
ATOM   4977  HG  LEU A 800      80.732  92.128  42.303  1.00  0.00           H
ATOM   4978  CD1 LEU A 800      80.241  90.380  43.400  1.00  0.00           C
ATOM   4979 1HD1 LEU A 800      81.210  90.159  43.897  1.00  0.00           H
ATOM   4980 2HD1 LEU A 800      79.450  90.052  44.107  1.00  0.00           H
ATOM   4981 3HD1 LEU A 800      80.124  89.830  42.442  1.00  0.00           H
ATOM   4982  CD2 LEU A 800      78.695  92.427  42.821  1.00  0.00           C
ATOM   4983 1HD2 LEU A 800      78.698  93.504  42.546  1.00  0.00           H
ATOM   4984 2HD2 LEU A 800      78.317  91.801  41.985  1.00  0.00           H
ATOM   4985 3HD2 LEU A 800      77.990  92.154  43.636  1.00  0.00           H
ATOM   4986  C   LEU A 800      81.021  94.569  45.758  1.00  0.00           C
ATOM   4987  O   LEU A 800      80.103  95.326  46.184  1.00  0.00           O
ATOM   4988  N   TRP A 801      82.166  94.319  46.479  1.00  0.00           N
ATOM   4989  HN  TRP A 801      82.867  93.698  46.138  1.00  0.00           H
ATOM   4990  CA  TRP A 801      82.450  94.963  47.779  1.00  0.00           C
ATOM   4991  HA  TRP A 801      81.594  94.794  48.415  1.00  0.00           H
ATOM   4992  CB  TRP A 801      83.749  94.410  48.250  1.00  0.00           C
ATOM   4993  HB1 TRP A 801      84.525  94.578  47.474  1.00  0.00           H
ATOM   4994  HB2 TRP A 801      84.057  95.069  49.089  1.00  0.00           H
ATOM   4995  CG  TRP A 801      83.739  92.954  48.658  1.00  0.00           C
ATOM   4996  CD1 TRP A 801      82.626  92.313  49.162  1.00  0.00           C
ATOM   4997  HD1 TRP A 801      81.643  92.758  49.204  1.00  0.00           H
ATOM   4998  NE1 TRP A 801      83.054  91.092  49.527  1.00  0.00           N
ATOM   4999  HE1 TRP A 801      82.454  90.462  49.969  1.00  0.00           H
ATOM   5000  CE2 TRP A 801      84.343  90.861  49.254  1.00  0.00           C
ATOM   5001  CD2 TRP A 801      84.848  92.027  48.754  1.00  0.00           C
ATOM   5002  CE3 TRP A 801      86.205  92.109  48.385  1.00  0.00           C
ATOM   5003  HE3 TRP A 801      86.574  93.009  47.914  1.00  0.00           H
ATOM   5004  CZ3 TRP A 801      87.036  91.006  48.572  1.00  0.00           C
ATOM   5005  HZ3 TRP A 801      88.048  91.110  48.211  1.00  0.00           H
ATOM   5006  CZ2 TRP A 801      85.170  89.737  49.504  1.00  0.00           C
ATOM   5007  HZ2 TRP A 801      84.695  88.823  49.828  1.00  0.00           H
ATOM   5008  CH2 TRP A 801      86.494  89.849  49.121  1.00  0.00           C
ATOM   5009  HH2 TRP A 801      87.151  89.016  49.327  1.00  0.00           H
ATOM   5010  C   TRP A 801      82.526  96.546  47.665  1.00  0.00           C
ATOM   5011  O   TRP A 801      81.920  97.273  48.422  1.00  0.00           O
ATOM   5012  N   LYS A 802      83.261  97.047  46.572  1.00  0.00           N
ATOM   5013  HN  LYS A 802      83.831  96.481  45.981  1.00  0.00           H
ATOM   5014  CA  LYS A 802      83.358  98.443  46.342  1.00  0.00           C
ATOM   5015  HA  LYS A 802      83.733  98.846  47.272  1.00  0.00           H
ATOM   5016  CB  LYS A 802      84.383  98.783  45.187  1.00  0.00           C
ATOM   5017  HB1 LYS A 802      84.293  97.996  44.408  1.00  0.00           H
ATOM   5018  HB2 LYS A 802      84.208  99.784  44.737  1.00  0.00           H
ATOM   5019  CG  LYS A 802      85.833  98.722  45.681  1.00  0.00           C
ATOM   5020  HG1 LYS A 802      86.132  99.636  46.237  1.00  0.00           H
ATOM   5021  HG2 LYS A 802      85.876  97.954  46.482  1.00  0.00           H
ATOM   5022  CD  LYS A 802      86.926  98.410  44.660  1.00  0.00           C
ATOM   5023  HD1 LYS A 802      86.729  97.398  44.247  1.00  0.00           H
ATOM   5024  HD2 LYS A 802      86.830  99.139  43.828  1.00  0.00           H
ATOM   5025  CE  LYS A 802      88.307  98.350  45.266  1.00  0.00           C
ATOM   5026  HE1 LYS A 802      88.664  99.306  45.705  1.00  0.00           H
ATOM   5027  HE2 LYS A 802      88.345  97.616  46.100  1.00  0.00           H
ATOM   5028  NZ  LYS A 802      89.268  98.064  44.244  1.00  0.00           N
ATOM   5029  HZ1 LYS A 802      89.225  98.791  43.503  1.00  0.00           H
ATOM   5030  HZ2 LYS A 802      90.159  97.979  44.774  1.00  0.00           H
ATOM   5031  HZ3 LYS A 802      89.098  97.184  43.716  1.00  0.00           H
ATOM   5032  C   LYS A 802      82.042  99.179  46.138  1.00  0.00           C
ATOM   5033  O   LYS A 802      81.839 100.374  46.449  1.00  0.00           O
ATOM   5034  N   GLN A 803      81.004  98.524  45.521  1.00  0.00           N
ATOM   5035  HN  GLN A 803      81.150  97.629  45.107  1.00  0.00           H
ATOM   5036  CA  GLN A 803      79.596  99.053  45.374  1.00  0.00           C
ATOM   5037  HA  GLN A 803      79.647  99.937  44.755  1.00  0.00           H
ATOM   5038  CB  GLN A 803      78.632  98.022  44.640  1.00  0.00           C
ATOM   5039  HB1 GLN A 803      78.775  97.038  45.138  1.00  0.00           H
ATOM   5040  HB2 GLN A 803      77.616  98.465  44.703  1.00  0.00           H
ATOM   5041  CG  GLN A 803      79.177  97.702  43.226  1.00  0.00           C
ATOM   5042  HG1 GLN A 803      78.862  98.516  42.539  1.00  0.00           H
ATOM   5043  HG2 GLN A 803      80.267  97.660  43.016  1.00  0.00           H
ATOM   5044  CD  GLN A 803      78.464  96.416  42.776  1.00  0.00           C
ATOM   5045  OE1 GLN A 803      77.493  95.960  43.388  1.00  0.00           O
ATOM   5046  NE2 GLN A 803      78.940  95.979  41.601  1.00  0.00           N
ATOM   5047 1HE2 GLN A 803      79.653  96.490  41.120  1.00  0.00           H
ATOM   5048 2HE2 GLN A 803      78.366  95.353  41.073  1.00  0.00           H
ATOM   5049  C   GLN A 803      78.831  99.431  46.664  1.00  0.00           C
ATOM   5050  O   GLN A 803      78.079 100.443  46.772  1.00  0.00           O
ATOM   5051  N   GLU A 804      79.162  98.713  47.728  1.00  0.00           N
ATOM   5052  HN  GLU A 804      79.801  97.950  47.664  1.00  0.00           H
ATOM   5053  CA  GLU A 804      78.701  99.114  49.062  1.00  0.00           C
ATOM   5054  HA  GLU A 804      77.741  99.608  49.084  1.00  0.00           H
ATOM   5055  CB  GLU A 804      78.465  97.802  49.910  1.00  0.00           C
ATOM   5056  HB1 GLU A 804      79.437  97.269  49.834  1.00  0.00           H
ATOM   5057  HB2 GLU A 804      78.183  98.137  50.932  1.00  0.00           H
ATOM   5058  CG  GLU A 804      77.247  96.899  49.327  1.00  0.00           C
ATOM   5059  HG1 GLU A 804      77.162  97.098  48.237  1.00  0.00           H
ATOM   5060  HG2 GLU A 804      77.510  95.823  49.417  1.00  0.00           H
[truncated: 294,603 more chars]
