# Supplementary material for: Functional impact and molecular binding modes of drugs that target the PI3K isoform p110δ
Source: Commun Biol. 2023 Jun 5;6:603. doi: 10.1038/s42003-023-04921-z (PMC10241892; doi:10.1038/s42003-023-04921-z)
Supplement: Supplementary file 4 — Supplementary Data 1 [file 42003_2023_4921_MOESM4_ESM.zip › Supplementary Data 1/input_files/p110d-I777M_zstk474.pdb]

REMARK    GENERATED BY TRJCONV
TITLE     Protein in water t=   0.00000 step= 0
REMARK    THIS IS A SIMULATION BOX
CRYST1  111.259  111.259  111.259  60.00  60.00  90.00 P 1           1
MODEL        1
ATOM      1  N   ARG A 496      47.574  81.716  18.999  1.00  0.00           N
ATOM      2  H1  ARG A 496      47.043  81.119  18.333  1.00  0.00           H
ATOM      3  H2  ARG A 496      48.187  82.404  18.517  1.00  0.00           H
ATOM      4  H3  ARG A 496      48.258  81.045  19.402  1.00  0.00           H
ATOM      5  CA  ARG A 496      46.678  82.426  19.956  1.00  0.00           C
ATOM      6  HA  ARG A 496      47.328  82.963  20.631  1.00  0.00           H
ATOM      7  CB  ARG A 496      45.789  83.420  19.081  1.00  0.00           C
ATOM      8  HB1 ARG A 496      45.376  82.934  18.171  1.00  0.00           H
ATOM      9  HB2 ARG A 496      44.934  83.741  19.713  1.00  0.00           H
ATOM     10  CG  ARG A 496      46.590  84.606  18.532  1.00  0.00           C
ATOM     11  HG1 ARG A 496      46.903  85.344  19.301  1.00  0.00           H
ATOM     12  HG2 ARG A 496      47.519  84.231  18.052  1.00  0.00           H
ATOM     13  CD  ARG A 496      45.803  85.574  17.573  1.00  0.00           C
ATOM     14  HD1 ARG A 496      45.594  84.910  16.706  1.00  0.00           H
ATOM     15  HD2 ARG A 496      44.850  85.814  18.090  1.00  0.00           H
ATOM     16  NE  ARG A 496      46.610  86.740  17.319  1.00  0.00           N
ATOM     17  HE  ARG A 496      47.547  86.702  17.665  1.00  0.00           H
ATOM     18  CZ  ARG A 496      46.440  87.590  16.287  1.00  0.00           C
ATOM     19  NH1 ARG A 496      47.395  88.240  15.829  1.00  0.00           N
ATOM     20 1HH1 ARG A 496      48.320  88.124  16.191  1.00  0.00           H
ATOM     21 2HH1 ARG A 496      47.215  88.641  14.931  1.00  0.00           H
ATOM     22  NH2 ARG A 496      45.250  87.464  15.621  1.00  0.00           N
ATOM     23 1HH2 ARG A 496      44.475  86.929  15.958  1.00  0.00           H
ATOM     24 2HH2 ARG A 496      44.999  88.184  14.974  1.00  0.00           H
ATOM     25  C   ARG A 496      45.746  81.580  20.898  1.00  0.00           C
ATOM     26  O   ARG A 496      45.526  80.427  20.505  1.00  0.00           O
ATOM     27  N   HIS A 497      45.213  82.097  22.031  1.00  0.00           N
ATOM     28  HN  HIS A 497      45.419  83.033  22.306  1.00  0.00           H
ATOM     29  CA  HIS A 497      44.280  81.288  22.924  1.00  0.00           C
ATOM     30  HA  HIS A 497      44.079  82.041  23.671  1.00  0.00           H
ATOM     31  CB  HIS A 497      42.968  80.807  22.176  1.00  0.00           C
ATOM     32  HB1 HIS A 497      43.204  80.109  21.345  1.00  0.00           H
ATOM     33  HB2 HIS A 497      42.241  80.358  22.887  1.00  0.00           H
ATOM     34  ND1 HIS A 497      41.804  83.027  22.457  1.00  0.00           N
ATOM     35  CG  HIS A 497      42.201  81.960  21.606  1.00  0.00           C
ATOM     36  CE1 HIS A 497      41.350  83.985  21.678  1.00  0.00           C
ATOM     37  HE1 HIS A 497      40.907  84.919  22.026  1.00  0.00           H
ATOM     38  NE2 HIS A 497      41.466  83.574  20.416  1.00  0.00           N
ATOM     39  HE2 HIS A 497      40.970  84.002  19.661  1.00  0.00           H
ATOM     40  CD2 HIS A 497      41.963  82.294  20.361  1.00  0.00           C
ATOM     41  HD2 HIS A 497      42.129  81.827  19.399  1.00  0.00           H
ATOM     42  C   HIS A 497      44.921  80.050  23.665  1.00  0.00           C
ATOM     43  O   HIS A 497      46.055  79.781  23.290  1.00  0.00           O
ATOM     44  N   SER A 498      44.291  79.494  24.749  1.00  0.00           N
ATOM     45  HN  SER A 498      43.438  79.867  25.107  1.00  0.00           H
ATOM     46  CA  SER A 498      44.660  78.305  25.402  1.00  0.00           C
ATOM     47  HA  SER A 498      45.214  77.666  24.730  1.00  0.00           H
ATOM     48  CB  SER A 498      45.628  78.368  26.658  1.00  0.00           C
ATOM     49  HB1 SER A 498      46.476  78.974  26.273  1.00  0.00           H
ATOM     50  HB2 SER A 498      45.183  78.702  27.620  1.00  0.00           H
ATOM     51  OG  SER A 498      46.326  77.139  26.859  1.00  0.00           O
ATOM     52  HG1 SER A 498      46.879  76.862  26.125  1.00  0.00           H
ATOM     53  C   SER A 498      43.448  77.482  25.840  1.00  0.00           C
ATOM     54  O   SER A 498      42.360  77.979  26.083  1.00  0.00           O
ATOM     55  N   GLU A 499      43.553  76.120  25.878  1.00  0.00           N
ATOM     56  HN  GLU A 499      44.370  75.643  25.562  1.00  0.00           H
ATOM     57  CA  GLU A 499      42.512  75.175  26.389  1.00  0.00           C
ATOM     58  HA  GLU A 499      41.733  75.806  26.790  1.00  0.00           H
ATOM     59  CB  GLU A 499      41.921  74.364  25.263  1.00  0.00           C
ATOM     60  HB1 GLU A 499      42.713  73.853  24.674  1.00  0.00           H
ATOM     61  HB2 GLU A 499      41.178  73.670  25.711  1.00  0.00           H
ATOM     62  CG  GLU A 499      41.099  75.252  24.326  1.00  0.00           C
ATOM     63  HG1 GLU A 499      40.192  75.566  24.885  1.00  0.00           H
ATOM     64  HG2 GLU A 499      41.527  76.229  24.015  1.00  0.00           H
ATOM     65  CD  GLU A 499      40.609  74.555  23.185  1.00  0.00           C
ATOM     66  OE1 GLU A 499      40.269  73.348  23.244  1.00  0.00           O
ATOM     67  OE2 GLU A 499      40.319  75.369  22.243  1.00  0.00           O
ATOM     68  C   GLU A 499      42.976  74.421  27.649  1.00  0.00           C
ATOM     69  O   GLU A 499      44.153  74.406  27.924  1.00  0.00           O
ATOM     70  N   CYS A 500      42.141  73.802  28.487  1.00  0.00           N
ATOM     71  HN  CYS A 500      41.188  73.930  28.224  1.00  0.00           H
ATOM     72  CA  CYS A 500      42.367  72.921  29.643  1.00  0.00           C
ATOM     73  HA  CYS A 500      41.401  72.541  29.940  1.00  0.00           H
ATOM     74  CB  CYS A 500      43.294  71.760  29.351  1.00  0.00           C
ATOM     75  HB1 CYS A 500      44.315  72.197  29.337  1.00  0.00           H
ATOM     76  HB2 CYS A 500      43.369  71.088  30.233  1.00  0.00           H
ATOM     77  SG  CYS A 500      42.824  70.964  27.776  1.00  0.00           S
ATOM     78  HG1 CYS A 500      43.479  71.915  27.127  1.00  0.00           H
ATOM     79  C   CYS A 500      42.845  73.759  30.810  1.00  0.00           C
ATOM     80  O   CYS A 500      43.518  73.230  31.659  1.00  0.00           O
ATOM     81  N   VAL A 501      42.548  75.159  30.932  1.00  0.00           N
ATOM     82  HN  VAL A 501      42.284  75.702  30.139  1.00  0.00           H
ATOM     83  CA  VAL A 501      43.061  75.905  32.051  1.00  0.00           C
ATOM     84  HA  VAL A 501      43.817  75.318  32.552  1.00  0.00           H
ATOM     85  CB  VAL A 501      43.662  77.178  31.508  1.00  0.00           C
ATOM     86  HB  VAL A 501      42.901  77.703  30.892  1.00  0.00           H
ATOM     87  CG1 VAL A 501      43.932  78.149  32.659  1.00  0.00           C
ATOM     88 1HG1 VAL A 501      43.070  78.484  33.275  1.00  0.00           H
ATOM     89 2HG1 VAL A 501      44.674  77.686  33.344  1.00  0.00           H
ATOM     90 3HG1 VAL A 501      44.434  79.078  32.314  1.00  0.00           H
ATOM     91  CG2 VAL A 501      44.846  76.844  30.620  1.00  0.00           C
ATOM     92 1HG2 VAL A 501      44.466  76.483  29.640  1.00  0.00           H
ATOM     93 2HG2 VAL A 501      45.468  77.750  30.452  1.00  0.00           H
ATOM     94 3HG2 VAL A 501      45.535  76.110  31.090  1.00  0.00           H
ATOM     95  C   VAL A 501      41.851  76.254  32.896  1.00  0.00           C
ATOM     96  O   VAL A 501      41.016  77.063  32.578  1.00  0.00           O
ATOM     97  N   HIS A 502      41.883  75.706  34.096  1.00  0.00           N
ATOM     98  HN  HIS A 502      42.479  74.947  34.346  1.00  0.00           H
ATOM     99  CA  HIS A 502      40.974  76.184  35.145  1.00  0.00           C
ATOM    100  HA  HIS A 502      40.170  76.735  34.679  1.00  0.00           H
ATOM    101  CB  HIS A 502      40.200  75.012  35.862  1.00  0.00           C
ATOM    102  HB1 HIS A 502      40.865  74.495  36.586  1.00  0.00           H
ATOM    103  HB2 HIS A 502      39.407  75.540  36.434  1.00  0.00           H
ATOM    104  ND1 HIS A 502      38.448  74.469  34.148  1.00  0.00           N
ATOM    105  CG  HIS A 502      39.549  74.043  34.829  1.00  0.00           C
ATOM    106  CE1 HIS A 502      38.052  73.442  33.405  1.00  0.00           C
ATOM    107  HE1 HIS A 502      37.235  73.438  32.683  1.00  0.00           H
ATOM    108  NE2 HIS A 502      38.897  72.358  33.604  1.00  0.00           N
ATOM    109  HE2 HIS A 502      38.906  71.509  33.075  1.00  0.00           H
ATOM    110  CD2 HIS A 502      39.897  72.776  34.462  1.00  0.00           C
ATOM    111  HD2 HIS A 502      40.674  72.087  34.768  1.00  0.00           H
ATOM    112  C   HIS A 502      41.611  77.158  36.146  1.00  0.00           C
ATOM    113  O   HIS A 502      42.849  77.078  36.218  1.00  0.00           O
ATOM    114  N   VAL A 503      40.860  77.978  36.875  1.00  0.00           N
ATOM    115  HN  VAL A 503      39.872  77.957  37.007  1.00  0.00           H
ATOM    116  CA  VAL A 503      41.531  79.081  37.596  1.00  0.00           C
ATOM    117  HA  VAL A 503      42.602  78.944  37.584  1.00  0.00           H
ATOM    118  CB  VAL A 503      41.178  80.392  36.978  1.00  0.00           C
ATOM    119  HB  VAL A 503      40.069  80.397  36.914  1.00  0.00           H
ATOM    120  CG1 VAL A 503      41.615  81.533  37.945  1.00  0.00           C
ATOM    121 1HG1 VAL A 503      42.694  81.398  38.175  1.00  0.00           H
ATOM    122 2HG1 VAL A 503      41.340  82.514  37.502  1.00  0.00           H
ATOM    123 3HG1 VAL A 503      41.063  81.478  38.907  1.00  0.00           H
ATOM    124  CG2 VAL A 503      41.878  80.429  35.601  1.00  0.00           C
ATOM    125 1HG2 VAL A 503      42.924  80.800  35.656  1.00  0.00           H
ATOM    126 2HG2 VAL A 503      41.766  79.522  34.969  1.00  0.00           H
ATOM    127 3HG2 VAL A 503      41.375  81.292  35.116  1.00  0.00           H
ATOM    128  C   VAL A 503      40.960  78.971  38.925  1.00  0.00           C
ATOM    129  O   VAL A 503      39.738  78.942  38.999  1.00  0.00           O
ATOM    130  N   THR A 504      41.748  78.718  40.019  1.00  0.00           N
ATOM    131  HN  THR A 504      42.739  78.826  40.011  1.00  0.00           H
ATOM    132  CA  THR A 504      41.074  78.779  41.328  1.00  0.00           C
ATOM    133  HA  THR A 504      40.180  79.382  41.264  1.00  0.00           H
ATOM    134  CB  THR A 504      40.698  77.416  41.978  1.00  0.00           C
ATOM    135  HB  THR A 504      40.370  77.586  43.026  1.00  0.00           H
ATOM    136  OG1 THR A 504      41.706  76.427  41.801  1.00  0.00           O
ATOM    137  HG1 THR A 504      41.819  76.448  40.848  1.00  0.00           H
ATOM    138  CG2 THR A 504      39.387  76.901  41.180  1.00  0.00           C
ATOM    139 1HG2 THR A 504      38.535  77.602  41.310  1.00  0.00           H
ATOM    140 2HG2 THR A 504      39.615  76.719  40.108  1.00  0.00           H
ATOM    141 3HG2 THR A 504      39.037  75.918  41.559  1.00  0.00           H
ATOM    142  C   THR A 504      42.003  79.428  42.286  1.00  0.00           C
ATOM    143  O   THR A 504      43.190  79.475  42.020  1.00  0.00           O
ATOM    144  N   GLU A 505      41.512  79.957  43.449  1.00  0.00           N
ATOM    145  HN  GLU A 505      40.547  80.140  43.622  1.00  0.00           H
ATOM    146  CA  GLU A 505      42.470  80.503  44.458  1.00  0.00           C
ATOM    147  HA  GLU A 505      43.025  81.249  43.909  1.00  0.00           H
ATOM    148  CB  GLU A 505      41.713  81.170  45.593  1.00  0.00           C
ATOM    149  HB1 GLU A 505      40.956  80.492  46.041  1.00  0.00           H
ATOM    150  HB2 GLU A 505      42.412  81.348  46.438  1.00  0.00           H
ATOM    151  CG  GLU A 505      40.997  82.526  45.170  1.00  0.00           C
ATOM    152  HG1 GLU A 505      41.754  83.239  44.778  1.00  0.00           H
ATOM    153  HG2 GLU A 505      40.242  82.325  44.380  1.00  0.00           H
ATOM    154  CD  GLU A 505      40.380  83.202  46.283  1.00  0.00           C
ATOM    155  OE1 GLU A 505      39.251  82.921  46.625  1.00  0.00           O
ATOM    156  OE2 GLU A 505      41.032  84.114  46.928  1.00  0.00           O
ATOM    157  C   GLU A 505      43.406  79.407  45.084  1.00  0.00           C
ATOM    158  O   GLU A 505      44.523  79.697  45.375  1.00  0.00           O
ATOM    159  N   GLU A 506      42.942  78.134  45.143  1.00  0.00           N
ATOM    160  HN  GLU A 506      41.959  77.985  45.075  1.00  0.00           H
ATOM    161  CA  GLU A 506      43.767  77.022  45.547  1.00  0.00           C
ATOM    162  HA  GLU A 506      44.345  77.339  46.402  1.00  0.00           H
ATOM    163  CB  GLU A 506      42.803  75.876  45.806  1.00  0.00           C
ATOM    164  HB1 GLU A 506      42.167  76.179  46.665  1.00  0.00           H
ATOM    165  HB2 GLU A 506      42.053  75.711  45.004  1.00  0.00           H
ATOM    166  CG  GLU A 506      43.557  74.578  46.072  1.00  0.00           C
ATOM    167  HG1 GLU A 506      44.054  74.134  45.183  1.00  0.00           H
ATOM    168  HG2 GLU A 506      44.303  74.674  46.890  1.00  0.00           H
ATOM    169  CD  GLU A 506      42.706  73.442  46.623  1.00  0.00           C
ATOM    170  OE1 GLU A 506      42.427  73.359  47.869  1.00  0.00           O
ATOM    171  OE2 GLU A 506      42.405  72.456  45.891  1.00  0.00           O
ATOM    172  C   GLU A 506      44.907  76.682  44.556  1.00  0.00           C
ATOM    173  O   GLU A 506      46.070  76.380  44.891  1.00  0.00           O
ATOM    174  N   GLU A 507      44.723  76.619  43.201  1.00  0.00           N
ATOM    175  HN  GLU A 507      43.848  76.838  42.775  1.00  0.00           H
ATOM    176  CA  GLU A 507      45.796  76.273  42.313  1.00  0.00           C
ATOM    177  HA  GLU A 507      46.394  75.473  42.723  1.00  0.00           H
ATOM    178  CB  GLU A 507      45.240  75.580  41.061  1.00  0.00           C
ATOM    179  HB1 GLU A 507      46.039  75.129  40.434  1.00  0.00           H
ATOM    180  HB2 GLU A 507      44.621  74.754  41.472  1.00  0.00           H
ATOM    181  CG  GLU A 507      44.443  76.398  40.029  1.00  0.00           C
ATOM    182  HG1 GLU A 507      43.849  77.117  40.633  1.00  0.00           H
ATOM    183  HG2 GLU A 507      45.111  76.868  39.276  1.00  0.00           H
ATOM    184  CD  GLU A 507      43.524  75.425  39.413  1.00  0.00           C
ATOM    185  OE1 GLU A 507      44.036  74.397  38.865  1.00  0.00           O
ATOM    186  OE2 GLU A 507      42.284  75.633  39.347  1.00  0.00           O
ATOM    187  C   GLU A 507      46.845  77.420  42.069  1.00  0.00           C
ATOM    188  O   GLU A 507      48.004  77.174  41.707  1.00  0.00           O
ATOM    189  N   GLN A 508      46.456  78.682  42.299  1.00  0.00           N
ATOM    190  HN  GLN A 508      45.480  78.885  42.315  1.00  0.00           H
ATOM    191  CA  GLN A 508      47.313  79.845  42.619  1.00  0.00           C
ATOM    192  HA  GLN A 508      47.955  79.890  41.751  1.00  0.00           H
ATOM    193  CB  GLN A 508      46.421  81.106  42.672  1.00  0.00           C
ATOM    194  HB1 GLN A 508      45.587  80.926  43.383  1.00  0.00           H
ATOM    195  HB2 GLN A 508      46.990  82.033  42.899  1.00  0.00           H
ATOM    196  CG  GLN A 508      45.748  81.410  41.288  1.00  0.00           C
ATOM    197  HG1 GLN A 508      46.611  81.344  40.591  1.00  0.00           H
ATOM    198  HG2 GLN A 508      45.025  80.600  41.053  1.00  0.00           H
ATOM    199  CD  GLN A 508      45.032  82.744  41.302  1.00  0.00           C
ATOM    200  OE1 GLN A 508      44.365  83.135  42.300  1.00  0.00           O
ATOM    201  NE2 GLN A 508      44.919  83.398  40.133  1.00  0.00           N
ATOM    202 1HE2 GLN A 508      45.498  83.064  39.389  1.00  0.00           H
ATOM    203 2HE2 GLN A 508      44.304  84.187  40.109  1.00  0.00           H
ATOM    204  C   GLN A 508      48.113  79.843  43.837  1.00  0.00           C
ATOM    205  O   GLN A 508      49.232  80.318  43.754  1.00  0.00           O
ATOM    206  N   LEU A 509      47.555  79.443  45.045  1.00  0.00           N
ATOM    207  HN  LEU A 509      46.594  79.193  45.135  1.00  0.00           H
ATOM    208  CA  LEU A 509      48.327  79.117  46.216  1.00  0.00           C
ATOM    209  HA  LEU A 509      48.803  80.048  46.487  1.00  0.00           H
ATOM    210  CB  LEU A 509      47.438  78.697  47.342  1.00  0.00           C
ATOM    211  HB1 LEU A 509      46.674  78.072  46.831  1.00  0.00           H
ATOM    212  HB2 LEU A 509      47.909  78.163  48.194  1.00  0.00           H
ATOM    213  CG  LEU A 509      46.620  79.808  48.064  1.00  0.00           C
ATOM    214  HG  LEU A 509      46.036  80.396  47.324  1.00  0.00           H
ATOM    215  CD1 LEU A 509      45.646  79.129  48.993  1.00  0.00           C
ATOM    216 1HD1 LEU A 509      44.902  79.849  49.397  1.00  0.00           H
ATOM    217 2HD1 LEU A 509      44.979  78.456  48.413  1.00  0.00           H
ATOM    218 3HD1 LEU A 509      46.153  78.508  49.762  1.00  0.00           H
ATOM    219  CD2 LEU A 509      47.442  80.789  48.790  1.00  0.00           C
ATOM    220 1HD2 LEU A 509      46.775  81.636  49.059  1.00  0.00           H
ATOM    221 2HD2 LEU A 509      47.841  80.392  49.748  1.00  0.00           H
ATOM    222 3HD2 LEU A 509      48.292  81.211  48.213  1.00  0.00           H
ATOM    223  C   LEU A 509      49.396  77.995  45.988  1.00  0.00           C
ATOM    224  O   LEU A 509      50.560  78.153  46.282  1.00  0.00           O
ATOM    225  N   GLN A 510      48.946  76.973  45.260  1.00  0.00           N
ATOM    226  HN  GLN A 510      47.983  76.908  45.010  1.00  0.00           H
ATOM    227  CA  GLN A 510      49.955  76.013  44.792  1.00  0.00           C
ATOM    228  HA  GLN A 510      50.514  75.680  45.655  1.00  0.00           H
ATOM    229  CB  GLN A 510      49.203  74.763  44.161  1.00  0.00           C
ATOM    230  HB1 GLN A 510      48.592  75.211  43.349  1.00  0.00           H
ATOM    231  HB2 GLN A 510      50.016  74.151  43.715  1.00  0.00           H
ATOM    232  CG  GLN A 510      48.340  73.895  45.118  1.00  0.00           C
ATOM    233  HG1 GLN A 510      49.045  73.435  45.842  1.00  0.00           H
ATOM    234  HG2 GLN A 510      47.574  74.322  45.800  1.00  0.00           H
ATOM    235  CD  GLN A 510      47.664  72.685  44.401  1.00  0.00           C
ATOM    236  OE1 GLN A 510      48.025  72.435  43.252  1.00  0.00           O
ATOM    237  NE2 GLN A 510      46.766  71.918  45.113  1.00  0.00           N
ATOM    238 1HE2 GLN A 510      46.586  72.003  46.093  1.00  0.00           H
ATOM    239 2HE2 GLN A 510      46.531  71.031  44.715  1.00  0.00           H
ATOM    240  C   GLN A 510      50.979  76.520  43.738  1.00  0.00           C
ATOM    241  O   GLN A 510      52.215  76.264  43.813  1.00  0.00           O
ATOM    242  N   LEU A 511      50.587  77.327  42.728  1.00  0.00           N
ATOM    243  HN  LEU A 511      49.673  77.622  42.461  1.00  0.00           H
ATOM    244  CA  LEU A 511      51.562  78.004  41.901  1.00  0.00           C
ATOM    245  HA  LEU A 511      52.076  77.278  41.288  1.00  0.00           H
ATOM    246  CB  LEU A 511      50.750  79.028  41.020  1.00  0.00           C
ATOM    247  HB1 LEU A 511      49.922  78.476  40.526  1.00  0.00           H
ATOM    248  HB2 LEU A 511      50.211  79.678  41.742  1.00  0.00           H
ATOM    249  CG  LEU A 511      51.528  79.879  39.932  1.00  0.00           C
ATOM    250  HG  LEU A 511      52.274  80.511  40.460  1.00  0.00           H
ATOM    251  CD1 LEU A 511      52.261  79.004  38.997  1.00  0.00           C
ATOM    252 1HD1 LEU A 511      51.635  78.214  38.530  1.00  0.00           H
ATOM    253 2HD1 LEU A 511      52.620  79.641  38.160  1.00  0.00           H
ATOM    254 3HD1 LEU A 511      53.187  78.605  39.464  1.00  0.00           H
ATOM    255  CD2 LEU A 511      50.664  80.793  39.127  1.00  0.00           C
ATOM    256 1HD2 LEU A 511      49.950  81.301  39.810  1.00  0.00           H
ATOM    257 2HD2 LEU A 511      51.318  81.543  38.633  1.00  0.00           H
ATOM    258 3HD2 LEU A 511      50.079  80.223  38.374  1.00  0.00           H
ATOM    259  C   LEU A 511      52.706  78.784  42.613  1.00  0.00           C
ATOM    260  O   LEU A 511      53.882  78.633  42.271  1.00  0.00           O
ATOM    261  N   ARG A 512      52.258  79.648  43.584  1.00  0.00           N
ATOM    262  HN  ARG A 512      51.280  79.718  43.765  1.00  0.00           H
ATOM    263  CA  ARG A 512      53.117  80.483  44.347  1.00  0.00           C
ATOM    264  HA  ARG A 512      53.756  80.959  43.618  1.00  0.00           H
ATOM    265  CB  ARG A 512      52.469  81.499  45.239  1.00  0.00           C
ATOM    266  HB1 ARG A 512      51.741  82.043  44.599  1.00  0.00           H
ATOM    267  HB2 ARG A 512      51.873  81.014  46.042  1.00  0.00           H
ATOM    268  CG  ARG A 512      53.361  82.565  45.788  1.00  0.00           C
ATOM    269  HG1 ARG A 512      54.180  82.055  46.339  1.00  0.00           H
ATOM    270  HG2 ARG A 512      53.766  83.244  45.007  1.00  0.00           H
ATOM    271  CD  ARG A 512      52.726  83.515  46.817  1.00  0.00           C
ATOM    272  HD1 ARG A 512      53.587  83.991  47.334  1.00  0.00           H
ATOM    273  HD2 ARG A 512      52.132  84.328  46.348  1.00  0.00           H
ATOM    274  NE  ARG A 512      51.896  82.767  47.852  1.00  0.00           N
ATOM    275  HE  ARG A 512      50.912  82.942  47.819  1.00  0.00           H
ATOM    276  CZ  ARG A 512      52.277  82.003  48.861  1.00  0.00           C
ATOM    277  NH1 ARG A 512      51.443  81.641  49.766  1.00  0.00           N
ATOM    278 1HH1 ARG A 512      50.513  81.989  49.651  1.00  0.00           H
ATOM    279 2HH1 ARG A 512      51.657  81.003  50.506  1.00  0.00           H
ATOM    280  NH2 ARG A 512      53.532  81.593  48.954  1.00  0.00           N
ATOM    281 1HH2 ARG A 512      54.139  82.070  48.318  1.00  0.00           H
ATOM    282 2HH2 ARG A 512      53.807  80.884  49.603  1.00  0.00           H
ATOM    283  C   ARG A 512      54.063  79.562  45.218  1.00  0.00           C
ATOM    284  O   ARG A 512      55.292  79.790  45.254  1.00  0.00           O
ATOM    285  N   GLU A 513      53.497  78.573  45.906  1.00  0.00           N
ATOM    286  HN  GLU A 513      52.529  78.358  46.016  1.00  0.00           H
ATOM    287  CA  GLU A 513      54.336  77.650  46.688  1.00  0.00           C
ATOM    288  HA  GLU A 513      54.965  78.245  47.333  1.00  0.00           H
ATOM    289  CB  GLU A 513      53.462  76.739  47.544  1.00  0.00           C
ATOM    290  HB1 GLU A 513      52.783  75.960  47.137  1.00  0.00           H
ATOM    291  HB2 GLU A 513      54.255  76.175  48.080  1.00  0.00           H
ATOM    292  CG  GLU A 513      52.788  77.605  48.637  1.00  0.00           C
ATOM    293  HG1 GLU A 513      53.309  78.578  48.761  1.00  0.00           H
ATOM    294  HG2 GLU A 513      51.758  77.834  48.289  1.00  0.00           H
ATOM    295  CD  GLU A 513      52.710  76.847  49.975  1.00  0.00           C
ATOM    296  OE1 GLU A 513      52.753  75.584  49.974  1.00  0.00           O
ATOM    297  OE2 GLU A 513      52.730  77.490  51.062  1.00  0.00           O
ATOM    298  C   GLU A 513      55.391  76.852  45.867  1.00  0.00           C
ATOM    299  O   GLU A 513      56.521  76.645  46.327  1.00  0.00           O
ATOM    300  N   ILE A 514      55.083  76.368  44.632  1.00  0.00           N
ATOM    301  HN  ILE A 514      54.201  76.558  44.206  1.00  0.00           H
ATOM    302  CA  ILE A 514      56.167  75.763  43.823  1.00  0.00           C
ATOM    303  HA  ILE A 514      56.682  75.034  44.431  1.00  0.00           H
ATOM    304  CB  ILE A 514      55.686  75.140  42.506  1.00  0.00           C
ATOM    305  HB  ILE A 514      55.015  75.857  41.986  1.00  0.00           H
ATOM    306  CG2 ILE A 514      56.870  74.755  41.491  1.00  0.00           C
ATOM    307 1HG2 ILE A 514      57.561  75.593  41.258  1.00  0.00           H
ATOM    308 2HG2 ILE A 514      57.519  73.932  41.858  1.00  0.00           H
ATOM    309 3HG2 ILE A 514      56.281  74.360  40.635  1.00  0.00           H
ATOM    310  CG1 ILE A 514      54.854  73.908  42.810  1.00  0.00           C
ATOM    311 1HG1 ILE A 514      55.703  73.199  42.916  1.00  0.00           H
ATOM    312 2HG1 ILE A 514      54.266  74.007  43.747  1.00  0.00           H
ATOM    313  CD  ILE A 514      53.968  73.548  41.594  1.00  0.00           C
ATOM    314  HD1 ILE A 514      54.505  73.659  40.628  1.00  0.00           H
ATOM    315  HD2 ILE A 514      53.331  72.655  41.767  1.00  0.00           H
ATOM    316  HD3 ILE A 514      53.201  74.350  41.540  1.00  0.00           H
ATOM    317  C   ILE A 514      57.292  76.654  43.386  1.00  0.00           C
ATOM    318  O   ILE A 514      58.498  76.358  43.456  1.00  0.00           O
ATOM    319  N   LEU A 515      56.844  77.814  42.935  1.00  0.00           N
ATOM    320  HN  LEU A 515      55.868  77.941  42.778  1.00  0.00           H
ATOM    321  CA  LEU A 515      57.732  78.846  42.438  1.00  0.00           C
ATOM    322  HA  LEU A 515      58.466  78.406  41.778  1.00  0.00           H
ATOM    323  CB  LEU A 515      56.961  79.880  41.513  1.00  0.00           C
ATOM    324  HB1 LEU A 515      56.179  80.295  42.184  1.00  0.00           H
ATOM    325  HB2 LEU A 515      57.565  80.805  41.394  1.00  0.00           H
ATOM    326  CG  LEU A 515      56.375  79.305  40.237  1.00  0.00           C
ATOM    327  HG  LEU A 515      55.675  78.460  40.410  1.00  0.00           H
ATOM    328  CD1 LEU A 515      55.627  80.393  39.365  1.00  0.00           C
ATOM    329 1HD1 LEU A 515      55.510  80.095  38.301  1.00  0.00           H
ATOM    330 2HD1 LEU A 515      54.609  80.649  39.728  1.00  0.00           H
ATOM    331 3HD1 LEU A 515      56.139  81.372  39.255  1.00  0.00           H
ATOM    332  CD2 LEU A 515      57.418  78.715  39.239  1.00  0.00           C
ATOM    333 1HD2 LEU A 515      56.907  78.594  38.260  1.00  0.00           H
ATOM    334 2HD2 LEU A 515      58.212  79.477  39.087  1.00  0.00           H
ATOM    335 3HD2 LEU A 515      57.818  77.747  39.610  1.00  0.00           H
ATOM    336  C   LEU A 515      58.581  79.592  43.550  1.00  0.00           C
ATOM    337  O   LEU A 515      59.680  80.065  43.380  1.00  0.00           O
ATOM    338  N   GLU A 516      58.045  79.558  44.788  1.00  0.00           N
ATOM    339  HN  GLU A 516      57.080  79.331  44.899  1.00  0.00           H
ATOM    340  CA  GLU A 516      58.757  80.129  45.944  1.00  0.00           C
ATOM    341  HA  GLU A 516      59.508  80.795  45.547  1.00  0.00           H
ATOM    342  CB  GLU A 516      57.768  80.979  46.768  1.00  0.00           C
ATOM    343  HB1 GLU A 516      56.848  80.433  47.068  1.00  0.00           H
ATOM    344  HB2 GLU A 516      58.354  81.095  47.705  1.00  0.00           H
ATOM    345  CG  GLU A 516      57.293  82.358  46.221  1.00  0.00           C
ATOM    346  HG1 GLU A 516      58.218  82.929  45.992  1.00  0.00           H
ATOM    347  HG2 GLU A 516      56.693  82.145  45.311  1.00  0.00           H
ATOM    348  CD  GLU A 516      56.389  83.223  47.162  1.00  0.00           C
ATOM    349  OE1 GLU A 516      55.879  82.780  48.209  1.00  0.00           O
ATOM    350  OE2 GLU A 516      56.227  84.393  46.694  1.00  0.00           O
ATOM    351  C   GLU A 516      59.574  79.098  46.583  1.00  0.00           C
ATOM    352  O   GLU A 516      60.767  79.284  46.840  1.00  0.00           O
ATOM    353  N   ARG A 517      59.050  77.933  47.020  1.00  0.00           N
ATOM    354  HN  ARG A 517      58.088  77.775  46.808  1.00  0.00           H
ATOM    355  CA  ARG A 517      59.730  76.884  47.825  1.00  0.00           C
ATOM    356  HA  ARG A 517      60.092  77.414  48.694  1.00  0.00           H
ATOM    357  CB  ARG A 517      58.794  75.867  48.363  1.00  0.00           C
ATOM    358  HB1 ARG A 517      58.235  75.435  47.505  1.00  0.00           H
ATOM    359  HB2 ARG A 517      59.409  75.076  48.843  1.00  0.00           H
ATOM    360  CG  ARG A 517      57.778  76.360  49.414  1.00  0.00           C
ATOM    361  HG1 ARG A 517      58.301  76.695  50.336  1.00  0.00           H
ATOM    362  HG2 ARG A 517      57.253  77.227  48.959  1.00  0.00           H
ATOM    363  CD  ARG A 517      56.751  75.176  49.785  1.00  0.00           C
ATOM    364  HD1 ARG A 517      56.232  74.767  48.891  1.00  0.00           H
ATOM    365  HD2 ARG A 517      57.181  74.241  50.204  1.00  0.00           H
ATOM    366  NE  ARG A 517      55.669  75.722  50.702  1.00  0.00           N
ATOM    367  HE  ARG A 517      54.707  75.852  50.464  1.00  0.00           H
ATOM    368  CZ  ARG A 517      55.819  75.670  51.976  1.00  0.00           C
ATOM    369  NH1 ARG A 517      54.772  76.148  52.632  1.00  0.00           N
ATOM    370 1HH1 ARG A 517      53.985  76.568  52.180  1.00  0.00           H
ATOM    371 2HH1 ARG A 517      54.877  76.317  53.612  1.00  0.00           H
ATOM    372  NH2 ARG A 517      56.771  75.145  52.644  1.00  0.00           N
ATOM    373 1HH2 ARG A 517      57.492  74.684  52.128  1.00  0.00           H
ATOM    374 2HH2 ARG A 517      56.644  74.913  53.608  1.00  0.00           H
ATOM    375  C   ARG A 517      60.892  76.228  46.958  1.00  0.00           C
ATOM    376  O   ARG A 517      62.041  75.940  47.373  1.00  0.00           O
ATOM    377  N   ARG A 518      60.611  75.936  45.689  1.00  0.00           N
ATOM    378  HN  ARG A 518      59.721  76.164  45.303  1.00  0.00           H
ATOM    379  CA  ARG A 518      61.500  75.198  44.793  1.00  0.00           C
ATOM    380  HA  ARG A 518      62.316  74.676  45.269  1.00  0.00           H
ATOM    381  CB  ARG A 518      60.745  73.994  44.214  1.00  0.00           C
ATOM    382  HB1 ARG A 518      59.790  74.336  43.761  1.00  0.00           H
ATOM    383  HB2 ARG A 518      61.432  73.632  43.419  1.00  0.00           H
ATOM    384  CG  ARG A 518      60.616  72.842  45.245  1.00  0.00           C
ATOM    385  HG1 ARG A 518      60.264  73.299  46.194  1.00  0.00           H
ATOM    386  HG2 ARG A 518      59.936  72.033  44.900  1.00  0.00           H
ATOM    387  CD  ARG A 518      61.913  72.160  45.857  1.00  0.00           C
ATOM    388  HD1 ARG A 518      62.469  72.918  46.450  1.00  0.00           H
ATOM    389  HD2 ARG A 518      61.643  71.225  46.393  1.00  0.00           H
ATOM    390  NE  ARG A 518      62.501  71.704  44.614  1.00  0.00           N
ATOM    391  HE  ARG A 518      61.850  71.636  43.857  1.00  0.00           H
ATOM    392  CZ  ARG A 518      63.622  71.032  44.460  1.00  0.00           C
ATOM    393  NH1 ARG A 518      63.852  70.548  43.314  1.00  0.00           N
ATOM    394 1HH1 ARG A 518      63.397  70.917  42.503  1.00  0.00           H
ATOM    395 2HH1 ARG A 518      64.535  69.821  43.250  1.00  0.00           H
ATOM    396  NH2 ARG A 518      64.407  70.638  45.422  1.00  0.00           N
ATOM    397 1HH2 ARG A 518      64.350  71.142  46.284  1.00  0.00           H
ATOM    398 2HH2 ARG A 518      65.158  70.016  45.204  1.00  0.00           H
ATOM    399  C   ARG A 518      62.069  76.089  43.761  1.00  0.00           C
ATOM    400  O   ARG A 518      62.294  75.748  42.589  1.00  0.00           O
ATOM    401  N   GLY A 519      62.212  77.359  44.126  1.00  0.00           N
ATOM    402  HN  GLY A 519      62.030  77.575  45.082  1.00  0.00           H
ATOM    403  CA  GLY A 519      62.557  78.407  43.132  1.00  0.00           C
ATOM    404  HA1 GLY A 519      61.780  78.525  42.392  1.00  0.00           H
ATOM    405  HA2 GLY A 519      62.455  79.290  43.745  1.00  0.00           H
ATOM    406  C   GLY A 519      63.863  78.467  42.528  1.00  0.00           C
ATOM    407  O   GLY A 519      64.067  78.989  41.432  1.00  0.00           O
ATOM    408  N   SER A 520      64.869  77.901  43.235  1.00  0.00           N
ATOM    409  HN  SER A 520      64.766  77.698  44.206  1.00  0.00           H
ATOM    410  CA  SER A 520      66.269  77.670  42.756  1.00  0.00           C
ATOM    411  HA  SER A 520      66.356  78.091  41.765  1.00  0.00           H
ATOM    412  CB  SER A 520      67.375  78.083  43.691  1.00  0.00           C
ATOM    413  HB1 SER A 520      67.158  77.583  44.659  1.00  0.00           H
ATOM    414  HB2 SER A 520      68.432  77.828  43.467  1.00  0.00           H
ATOM    415  OG  SER A 520      67.365  79.518  44.031  1.00  0.00           O
ATOM    416  HG1 SER A 520      66.869  79.534  44.853  1.00  0.00           H
ATOM    417  C   SER A 520      66.466  76.114  42.427  1.00  0.00           C
ATOM    418  O   SER A 520      67.581  75.700  42.432  1.00  0.00           O
ATOM    419  N   GLY A 521      65.384  75.311  42.440  1.00  0.00           N
ATOM    420  HN  GLY A 521      64.446  75.649  42.411  1.00  0.00           H
ATOM    421  CA  GLY A 521      65.514  73.876  42.316  1.00  0.00           C
ATOM    422  HA1 GLY A 521      66.558  73.647  42.165  1.00  0.00           H
ATOM    423  HA2 GLY A 521      65.128  73.351  43.178  1.00  0.00           H
ATOM    424  C   GLY A 521      64.769  73.354  41.090  1.00  0.00           C
ATOM    425  O   GLY A 521      63.984  74.060  40.503  1.00  0.00           O
ATOM    426  N   GLU A 522      65.055  72.117  40.633  1.00  0.00           N
ATOM    427  HN  GLU A 522      65.655  71.495  41.129  1.00  0.00           H
ATOM    428  CA  GLU A 522      64.461  71.676  39.374  1.00  0.00           C
ATOM    429  HA  GLU A 522      64.419  72.517  38.696  1.00  0.00           H
ATOM    430  CB  GLU A 522      65.306  70.623  38.631  1.00  0.00           C
ATOM    431  HB1 GLU A 522      65.657  69.895  39.394  1.00  0.00           H
ATOM    432  HB2 GLU A 522      64.752  70.063  37.847  1.00  0.00           H
ATOM    433  CG  GLU A 522      66.506  71.303  37.990  1.00  0.00           C
ATOM    434  HG1 GLU A 522      66.260  71.898  37.085  1.00  0.00           H
ATOM    435  HG2 GLU A 522      66.928  72.064  38.680  1.00  0.00           H
ATOM    436  CD  GLU A 522      67.625  70.356  37.621  1.00  0.00           C
ATOM    437  OE1 GLU A 522      67.496  69.647  36.585  1.00  0.00           O
ATOM    438  OE2 GLU A 522      68.709  70.305  38.304  1.00  0.00           O
ATOM    439  C   GLU A 522      63.117  71.161  39.629  1.00  0.00           C
ATOM    440  O   GLU A 522      62.816  70.711  40.741  1.00  0.00           O
ATOM    441  N   LEU A 523      62.239  71.155  38.639  1.00  0.00           N
ATOM    442  HN  LEU A 523      62.453  71.599  37.772  1.00  0.00           H
ATOM    443  CA  LEU A 523      60.775  70.841  38.763  1.00  0.00           C
ATOM    444  HA  LEU A 523      60.419  71.121  39.744  1.00  0.00           H
ATOM    445  CB  LEU A 523      59.933  71.707  37.799  1.00  0.00           C
ATOM    446  HB1 LEU A 523      60.430  71.677  36.805  1.00  0.00           H
ATOM    447  HB2 LEU A 523      58.897  71.306  37.798  1.00  0.00           H
ATOM    448  CG  LEU A 523      59.825  73.198  38.202  1.00  0.00           C
ATOM    449  HG  LEU A 523      60.832  73.552  38.510  1.00  0.00           H
ATOM    450  CD1 LEU A 523      59.353  74.110  37.062  1.00  0.00           C
ATOM    451 1HD1 LEU A 523      59.123  75.124  37.453  1.00  0.00           H
ATOM    452 2HD1 LEU A 523      60.113  74.195  36.256  1.00  0.00           H
ATOM    453 3HD1 LEU A 523      58.386  73.788  36.618  1.00  0.00           H
ATOM    454  CD2 LEU A 523      58.811  73.356  39.337  1.00  0.00           C
ATOM    455 1HD2 LEU A 523      59.262  72.983  40.281  1.00  0.00           H
ATOM    456 2HD2 LEU A 523      58.512  74.415  39.491  1.00  0.00           H
ATOM    457 3HD2 LEU A 523      57.983  72.664  39.073  1.00  0.00           H
ATOM    458  C   LEU A 523      60.463  69.354  38.669  1.00  0.00           C
ATOM    459  O   LEU A 523      61.207  68.643  37.955  1.00  0.00           O
ATOM    460  N   TYR A 524      59.443  68.846  39.269  1.00  0.00           N
ATOM    461  HN  TYR A 524      58.948  69.417  39.919  1.00  0.00           H
ATOM    462  CA  TYR A 524      59.036  67.470  39.146  1.00  0.00           C
ATOM    463  HA  TYR A 524      59.758  66.883  38.598  1.00  0.00           H
ATOM    464  CB  TYR A 524      58.786  66.833  40.516  1.00  0.00           C
ATOM    465  HB1 TYR A 524      58.165  67.554  41.089  1.00  0.00           H
ATOM    466  HB2 TYR A 524      58.395  65.795  40.578  1.00  0.00           H
ATOM    467  CG  TYR A 524      60.067  66.636  41.239  1.00  0.00           C
ATOM    468  CD1 TYR A 524      60.439  67.736  42.023  1.00  0.00           C
ATOM    469  HD1 TYR A 524      59.883  68.661  42.070  1.00  0.00           H
ATOM    470  CE1 TYR A 524      61.661  67.592  42.744  1.00  0.00           C
ATOM    471  HE1 TYR A 524      62.032  68.392  43.368  1.00  0.00           H
ATOM    472  CZ  TYR A 524      62.472  66.492  42.675  1.00  0.00           C
ATOM    473  OH  TYR A 524      63.713  66.358  43.317  1.00  0.00           O
ATOM    474  HH  TYR A 524      64.138  67.219  43.315  1.00  0.00           H
ATOM    475  CD2 TYR A 524      60.867  65.462  41.116  1.00  0.00           C
ATOM    476  HD2 TYR A 524      60.579  64.542  40.628  1.00  0.00           H
ATOM    477  CE2 TYR A 524      62.054  65.461  41.890  1.00  0.00           C
ATOM    478  HE2 TYR A 524      62.750  64.639  41.803  1.00  0.00           H
ATOM    479  C   TYR A 524      57.758  67.393  38.412  1.00  0.00           C
ATOM    480  O   TYR A 524      56.918  68.266  38.540  1.00  0.00           O
ATOM    481  N   GLU A 525      57.416  66.234  37.862  1.00  0.00           N
ATOM    482  HN  GLU A 525      58.073  65.490  37.955  1.00  0.00           H
ATOM    483  CA  GLU A 525      56.308  66.088  36.906  1.00  0.00           C
ATOM    484  HA  GLU A 525      56.469  66.651  35.999  1.00  0.00           H
ATOM    485  CB  GLU A 525      56.201  64.609  36.349  1.00  0.00           C
ATOM    486  HB1 GLU A 525      55.969  63.924  37.193  1.00  0.00           H
ATOM    487  HB2 GLU A 525      55.285  64.542  35.724  1.00  0.00           H
ATOM    488  CG  GLU A 525      57.435  63.984  35.565  1.00  0.00           C
ATOM    489  HG1 GLU A 525      58.219  63.907  36.349  1.00  0.00           H
ATOM    490  HG2 GLU A 525      57.279  62.932  35.243  1.00  0.00           H
ATOM    491  CD  GLU A 525      57.902  64.649  34.284  1.00  0.00           C
ATOM    492  OE1 GLU A 525      57.236  64.714  33.270  1.00  0.00           O
ATOM    493  OE2 GLU A 525      59.059  65.184  34.332  1.00  0.00           O
ATOM    494  C   GLU A 525      54.954  66.572  37.270  1.00  0.00           C
ATOM    495  O   GLU A 525      54.326  67.104  36.334  1.00  0.00           O
ATOM    496  N   HIS A 526      54.550  66.432  38.551  1.00  0.00           N
ATOM    497  HN  HIS A 526      55.043  65.848  39.192  1.00  0.00           H
ATOM    498  CA  HIS A 526      53.276  67.008  38.953  1.00  0.00           C
ATOM    499  HA  HIS A 526      52.560  66.694  38.208  1.00  0.00           H
ATOM    500  CB  HIS A 526      52.754  66.475  40.345  1.00  0.00           C
ATOM    501  HB1 HIS A 526      52.937  65.380  40.388  1.00  0.00           H
ATOM    502  HB2 HIS A 526      53.302  66.826  41.246  1.00  0.00           H
ATOM    503  ND1 HIS A 526      50.586  65.790  39.765  1.00  0.00           N
ATOM    504  CG  HIS A 526      51.341  66.585  40.548  1.00  0.00           C
ATOM    505  CE1 HIS A 526      49.321  66.030  40.148  1.00  0.00           C
ATOM    506  HE1 HIS A 526      48.379  65.546  39.893  1.00  0.00           H
ATOM    507  NE2 HIS A 526      49.365  66.999  41.113  1.00  0.00           N
ATOM    508  HE2 HIS A 526      48.652  67.631  41.416  1.00  0.00           H
ATOM    509  CD2 HIS A 526      50.616  67.350  41.422  1.00  0.00           C
ATOM    510  HD2 HIS A 526      50.896  68.190  42.046  1.00  0.00           H
ATOM    511  C   HIS A 526      53.257  68.530  38.867  1.00  0.00           C
ATOM    512  O   HIS A 526      52.273  69.101  38.501  1.00  0.00           O
ATOM    513  N   GLU A 527      54.444  69.181  39.198  1.00  0.00           N
ATOM    514  HN  GLU A 527      55.239  68.628  39.435  1.00  0.00           H
ATOM    515  CA  GLU A 527      54.600  70.614  39.315  1.00  0.00           C
ATOM    516  HA  GLU A 527      53.783  71.050  39.871  1.00  0.00           H
ATOM    517  CB  GLU A 527      55.862  71.048  40.039  1.00  0.00           C
ATOM    518  HB1 GLU A 527      56.709  70.675  39.425  1.00  0.00           H
ATOM    519  HB2 GLU A 527      55.819  72.154  40.134  1.00  0.00           H
ATOM    520  CG  GLU A 527      55.983  70.386  41.459  1.00  0.00           C
ATOM    521  HG1 GLU A 527      55.068  70.679  42.018  1.00  0.00           H
ATOM    522  HG2 GLU A 527      55.892  69.279  41.476  1.00  0.00           H
ATOM    523  CD  GLU A 527      57.224  70.774  42.204  1.00  0.00           C
ATOM    524  OE1 GLU A 527      58.286  70.784  41.496  1.00  0.00           O
ATOM    525  OE2 GLU A 527      57.219  71.080  43.413  1.00  0.00           O
ATOM    526  C   GLU A 527      54.616  71.176  37.895  1.00  0.00           C
ATOM    527  O   GLU A 527      54.104  72.309  37.643  1.00  0.00           O
ATOM    528  N   LYS A 528      55.224  70.386  36.968  1.00  0.00           N
ATOM    529  HN  LYS A 528      55.444  69.474  37.306  1.00  0.00           H
ATOM    530  CA  LYS A 528      55.437  70.788  35.557  1.00  0.00           C
ATOM    531  HA  LYS A 528      55.896  71.763  35.623  1.00  0.00           H
ATOM    532  CB  LYS A 528      56.310  69.698  34.850  1.00  0.00           C
ATOM    533  HB1 LYS A 528      55.756  68.756  35.051  1.00  0.00           H
ATOM    534  HB2 LYS A 528      56.396  69.837  33.752  1.00  0.00           H
ATOM    535  CG  LYS A 528      57.763  69.529  35.353  1.00  0.00           C
ATOM    536  HG1 LYS A 528      58.209  70.505  35.066  1.00  0.00           H
ATOM    537  HG2 LYS A 528      57.824  69.591  36.461  1.00  0.00           H
ATOM    538  CD  LYS A 528      58.485  68.400  34.642  1.00  0.00           C
ATOM    539  HD1 LYS A 528      57.933  67.439  34.716  1.00  0.00           H
ATOM    540  HD2 LYS A 528      58.569  68.679  33.569  1.00  0.00           H
ATOM    541  CE  LYS A 528      59.932  68.172  35.173  1.00  0.00           C
ATOM    542  HE1 LYS A 528      60.533  69.105  35.233  1.00  0.00           H
ATOM    543  HE2 LYS A 528      59.723  67.814  36.204  1.00  0.00           H
ATOM    544  NZ  LYS A 528      60.757  67.164  34.413  1.00  0.00           N
ATOM    545  HZ1 LYS A 528      60.243  66.264  34.321  1.00  0.00           H
ATOM    546  HZ2 LYS A 528      60.926  67.481  33.438  1.00  0.00           H
ATOM    547  HZ3 LYS A 528      61.662  66.905  34.856  1.00  0.00           H
ATOM    548  C   LYS A 528      54.103  71.018  34.804  1.00  0.00           C
ATOM    549  O   LYS A 528      53.890  72.106  34.296  1.00  0.00           O
ATOM    550  N   ASP A 529      53.141  70.068  34.933  1.00  0.00           N
ATOM    551  HN  ASP A 529      53.377  69.175  35.307  1.00  0.00           H
ATOM    552  CA  ASP A 529      51.839  70.204  34.301  1.00  0.00           C
ATOM    553  HA  ASP A 529      51.996  70.509  33.277  1.00  0.00           H
ATOM    554  CB  ASP A 529      50.952  68.881  34.456  1.00  0.00           C
ATOM    555  HB1 ASP A 529      51.056  68.529  35.505  1.00  0.00           H
ATOM    556  HB2 ASP A 529      49.860  69.046  34.340  1.00  0.00           H
ATOM    557  CG  ASP A 529      51.561  67.834  33.586  1.00  0.00           C
ATOM    558  OD1 ASP A 529      52.495  68.107  32.808  1.00  0.00           O
ATOM    559  OD2 ASP A 529      51.072  66.666  33.679  1.00  0.00           O
ATOM    560  C   ASP A 529      51.137  71.471  34.894  1.00  0.00           C
ATOM    561  O   ASP A 529      50.559  72.153  34.064  1.00  0.00           O
ATOM    562  N   LEU A 530      51.179  71.822  36.207  1.00  0.00           N
ATOM    563  HN  LEU A 530      51.583  71.183  36.857  1.00  0.00           H
ATOM    564  CA  LEU A 530      50.640  73.100  36.667  1.00  0.00           C
ATOM    565  HA  LEU A 530      49.653  73.070  36.230  1.00  0.00           H
ATOM    566  CB  LEU A 530      50.583  73.136  38.173  1.00  0.00           C
ATOM    567  HB1 LEU A 530      50.192  72.209  38.644  1.00  0.00           H
ATOM    568  HB2 LEU A 530      51.607  73.286  38.577  1.00  0.00           H
ATOM    569  CG  LEU A 530      49.760  74.278  38.771  1.00  0.00           C
ATOM    570  HG  LEU A 530      50.107  75.271  38.416  1.00  0.00           H
ATOM    571  CD1 LEU A 530      48.353  74.086  38.284  1.00  0.00           C
ATOM    572 1HD1 LEU A 530      47.581  74.729  38.759  1.00  0.00           H
ATOM    573 2HD1 LEU A 530      48.343  74.390  37.215  1.00  0.00           H
ATOM    574 3HD1 LEU A 530      48.071  73.016  38.384  1.00  0.00           H
ATOM    575  CD2 LEU A 530      50.030  74.452  40.278  1.00  0.00           C
ATOM    576 1HD2 LEU A 530      49.487  75.361  40.613  1.00  0.00           H
ATOM    577 2HD2 LEU A 530      49.586  73.598  40.834  1.00  0.00           H
ATOM    578 3HD2 LEU A 530      51.120  74.463  40.494  1.00  0.00           H
ATOM    579  C   LEU A 530      51.275  74.466  36.151  1.00  0.00           C
ATOM    580  O   LEU A 530      50.632  75.412  35.831  1.00  0.00           O
ATOM    581  N   VAL A 531      52.607  74.425  36.073  1.00  0.00           N
ATOM    582  HN  VAL A 531      53.054  73.623  36.462  1.00  0.00           H
ATOM    583  CA  VAL A 531      53.313  75.508  35.413  1.00  0.00           C
ATOM    584  HA  VAL A 531      53.181  76.488  35.846  1.00  0.00           H
ATOM    585  CB  VAL A 531      54.867  75.369  35.520  1.00  0.00           C
ATOM    586  HB  VAL A 531      55.227  74.337  35.322  1.00  0.00           H
ATOM    587  CG1 VAL A 531      55.587  76.451  34.681  1.00  0.00           C
ATOM    588 1HG1 VAL A 531      55.348  76.383  33.598  1.00  0.00           H
ATOM    589 2HG1 VAL A 531      55.379  77.483  35.038  1.00  0.00           H
ATOM    590 3HG1 VAL A 531      56.674  76.222  34.642  1.00  0.00           H
ATOM    591  CG2 VAL A 531      55.190  75.606  36.983  1.00  0.00           C
ATOM    592 1HG2 VAL A 531      54.570  75.061  37.726  1.00  0.00           H
ATOM    593 2HG2 VAL A 531      56.279  75.476  37.160  1.00  0.00           H
ATOM    594 3HG2 VAL A 531      54.992  76.686  37.152  1.00  0.00           H
ATOM    595  C   VAL A 531      52.836  75.692  33.953  1.00  0.00           C
ATOM    596  O   VAL A 531      52.702  76.790  33.450  1.00  0.00           O
ATOM    597  N   TRP A 532      52.690  74.613  33.184  1.00  0.00           N
ATOM    598  HN  TRP A 532      53.014  73.719  33.487  1.00  0.00           H
ATOM    599  CA  TRP A 532      52.145  74.644  31.848  1.00  0.00           C
ATOM    600  HA  TRP A 532      52.740  75.387  31.337  1.00  0.00           H
ATOM    601  CB  TRP A 532      52.268  73.169  31.196  1.00  0.00           C
ATOM    602  HB1 TRP A 532      53.342  72.910  31.082  1.00  0.00           H
ATOM    603  HB2 TRP A 532      51.910  72.446  31.960  1.00  0.00           H
ATOM    604  CG  TRP A 532      51.598  72.939  29.868  1.00  0.00           C
ATOM    605  CD1 TRP A 532      52.276  72.786  28.677  1.00  0.00           C
ATOM    606  HD1 TRP A 532      53.354  72.798  28.617  1.00  0.00           H
ATOM    607  NE1 TRP A 532      51.450  72.722  27.612  1.00  0.00           N
ATOM    608  HE1 TRP A 532      51.655  72.543  26.675  1.00  0.00           H
ATOM    609  CE2 TRP A 532      50.156  72.706  28.047  1.00  0.00           C
ATOM    610  CD2 TRP A 532      50.186  72.839  29.525  1.00  0.00           C
ATOM    611  CE3 TRP A 532      49.000  72.785  30.257  1.00  0.00           C
ATOM    612  HE3 TRP A 532      48.945  72.794  31.335  1.00  0.00           H
ATOM    613  CZ3 TRP A 532      47.845  72.591  29.459  1.00  0.00           C
ATOM    614  HZ3 TRP A 532      46.864  72.457  29.891  1.00  0.00           H
ATOM    615  CZ2 TRP A 532      49.002  72.484  27.339  1.00  0.00           C
ATOM    616  HZ2 TRP A 532      48.958  72.389  26.264  1.00  0.00           H
ATOM    617  CH2 TRP A 532      47.864  72.408  28.047  1.00  0.00           C
ATOM    618  HH2 TRP A 532      46.933  72.253  27.522  1.00  0.00           H
ATOM    619  C   TRP A 532      50.756  75.244  31.832  1.00  0.00           C
ATOM    620  O   TRP A 532      50.428  76.092  31.015  1.00  0.00           O
ATOM    621  N   LYS A 533      49.817  74.836  32.735  1.00  0.00           N
ATOM    622  HN  LYS A 533      50.164  74.068  33.266  1.00  0.00           H
ATOM    623  CA  LYS A 533      48.483  75.358  32.784  1.00  0.00           C
ATOM    624  HA  LYS A 533      48.065  75.272  31.792  1.00  0.00           H
ATOM    625  CB  LYS A 533      47.631  74.468  33.818  1.00  0.00           C
ATOM    626  HB1 LYS A 533      48.235  74.348  34.743  1.00  0.00           H
ATOM    627  HB2 LYS A 533      46.720  75.043  34.090  1.00  0.00           H
ATOM    628  CG  LYS A 533      47.098  73.137  33.285  1.00  0.00           C
ATOM    629  HG1 LYS A 533      46.731  73.358  32.260  1.00  0.00           H
ATOM    630  HG2 LYS A 533      47.999  72.503  33.141  1.00  0.00           H
ATOM    631  CD  LYS A 533      46.023  72.417  34.153  1.00  0.00           C
ATOM    632  HD1 LYS A 533      46.280  72.441  35.233  1.00  0.00           H
ATOM    633  HD2 LYS A 533      45.064  72.974  34.076  1.00  0.00           H
ATOM    634  CE  LYS A 533      45.891  70.921  33.778  1.00  0.00           C
ATOM    635  HE1 LYS A 533      45.493  70.698  32.765  1.00  0.00           H
ATOM    636  HE2 LYS A 533      46.921  70.507  33.825  1.00  0.00           H
ATOM    637  NZ  LYS A 533      44.985  70.173  34.717  1.00  0.00           N
ATOM    638  HZ1 LYS A 533      45.307  70.323  35.694  1.00  0.00           H
ATOM    639  HZ2 LYS A 533      44.090  70.695  34.632  1.00  0.00           H
ATOM    640  HZ3 LYS A 533      45.013  69.152  34.519  1.00  0.00           H
ATOM    641  C   LYS A 533      48.249  76.785  33.159  1.00  0.00           C
ATOM    642  O   LYS A 533      47.320  77.403  32.695  1.00  0.00           O
ATOM    643  N   LEU A 534      49.109  77.239  34.057  1.00  0.00           N
ATOM    644  HN  LEU A 534      49.787  76.655  34.496  1.00  0.00           H
ATOM    645  CA  LEU A 534      48.910  78.561  34.627  1.00  0.00           C
ATOM    646  HA  LEU A 534      47.972  79.022  34.355  1.00  0.00           H
ATOM    647  CB  LEU A 534      49.037  78.488  36.140  1.00  0.00           C
ATOM    648  HB1 LEU A 534      50.008  78.400  36.673  1.00  0.00           H
ATOM    649  HB2 LEU A 534      48.672  79.505  36.399  1.00  0.00           H
ATOM    650  CG  LEU A 534      47.982  77.553  36.806  1.00  0.00           C
ATOM    651  HG  LEU A 534      48.372  76.518  36.709  1.00  0.00           H
ATOM    652  CD1 LEU A 534      47.907  77.652  38.346  1.00  0.00           C
ATOM    653 1HD1 LEU A 534      48.957  77.616  38.704  1.00  0.00           H
ATOM    654 2HD1 LEU A 534      47.395  78.587  38.661  1.00  0.00           H
ATOM    655 3HD1 LEU A 534      47.321  76.742  38.600  1.00  0.00           H
ATOM    656  CD2 LEU A 534      46.452  77.683  36.403  1.00  0.00           C
ATOM    657 1HD2 LEU A 534      46.226  78.742  36.652  1.00  0.00           H
ATOM    658 2HD2 LEU A 534      46.284  77.515  35.318  1.00  0.00           H
ATOM    659 3HD2 LEU A 534      45.654  77.090  36.899  1.00  0.00           H
ATOM    660  C   LEU A 534      49.933  79.480  34.009  1.00  0.00           C
ATOM    661  O   LEU A 534      50.223  80.556  34.504  1.00  0.00           O
ATOM    662  N   ARG A 535      50.478  79.087  32.831  1.00  0.00           N
ATOM    663  HN  ARG A 535      50.263  78.177  32.487  1.00  0.00           H
ATOM    664  CA  ARG A 535      51.271  79.899  31.957  1.00  0.00           C
ATOM    665  HA  ARG A 535      52.280  79.751  32.314  1.00  0.00           H
ATOM    666  CB  ARG A 535      51.205  79.230  30.630  1.00  0.00           C
ATOM    667  HB1 ARG A 535      51.893  79.764  29.940  1.00  0.00           H
ATOM    668  HB2 ARG A 535      51.555  78.193  30.824  1.00  0.00           H
ATOM    669  CG  ARG A 535      49.816  79.228  30.024  1.00  0.00           C
ATOM    670  HG1 ARG A 535      49.082  79.005  30.828  1.00  0.00           H
ATOM    671  HG2 ARG A 535      49.645  80.247  29.618  1.00  0.00           H
ATOM    672  CD  ARG A 535      49.530  78.317  28.772  1.00  0.00           C
ATOM    673  HD1 ARG A 535      49.469  77.215  28.906  1.00  0.00           H
ATOM    674  HD2 ARG A 535      48.565  78.724  28.402  1.00  0.00           H
ATOM    675  NE  ARG A 535      50.486  78.754  27.702  1.00  0.00           N
ATOM    676  HE  ARG A 535      50.274  79.427  26.992  1.00  0.00           H
ATOM    677  CZ  ARG A 535      51.622  78.079  27.572  1.00  0.00           C
ATOM    678  NH1 ARG A 535      52.562  78.522  26.785  1.00  0.00           N
ATOM    679 1HH1 ARG A 535      52.358  79.249  26.130  1.00  0.00           H
ATOM    680 2HH1 ARG A 535      53.504  78.217  26.926  1.00  0.00           H
ATOM    681  NH2 ARG A 535      51.965  76.976  28.222  1.00  0.00           N
ATOM    682 1HH2 ARG A 535      51.333  76.451  28.792  1.00  0.00           H
ATOM    683 2HH2 ARG A 535      52.808  76.570  27.870  1.00  0.00           H
ATOM    684  C   ARG A 535      50.922  81.404  31.835  1.00  0.00           C
ATOM    685  O   ARG A 535      51.733  82.286  31.875  1.00  0.00           O
ATOM    686  N   HIS A 536      49.685  81.789  31.818  1.00  0.00           N
ATOM    687  HN  HIS A 536      48.903  81.191  31.657  1.00  0.00           H
ATOM    688  CA  HIS A 536      49.324  83.209  31.674  1.00  0.00           C
ATOM    689  HA  HIS A 536      49.907  83.708  30.914  1.00  0.00           H
ATOM    690  CB  HIS A 536      47.845  83.279  31.357  1.00  0.00           C
ATOM    691  HB1 HIS A 536      47.673  82.725  30.409  1.00  0.00           H
ATOM    692  HB2 HIS A 536      47.248  82.842  32.186  1.00  0.00           H
ATOM    693  ND1 HIS A 536      47.633  85.441  29.992  1.00  0.00           N
ATOM    694  CG  HIS A 536      47.384  84.714  31.160  1.00  0.00           C
ATOM    695  CE1 HIS A 536      46.776  86.412  30.025  1.00  0.00           C
ATOM    696  HE1 HIS A 536      46.932  87.289  29.396  1.00  0.00           H
ATOM    697  NE2 HIS A 536      46.002  86.406  31.172  1.00  0.00           N
ATOM    698  HE2 HIS A 536      45.543  87.265  31.399  1.00  0.00           H
ATOM    699  CD2 HIS A 536      46.409  85.327  31.930  1.00  0.00           C
ATOM    700  HD2 HIS A 536      45.883  84.984  32.813  1.00  0.00           H
ATOM    701  C   HIS A 536      49.560  84.035  32.952  1.00  0.00           C
ATOM    702  O   HIS A 536      50.103  85.174  32.987  1.00  0.00           O
ATOM    703  N   GLU A 537      49.265  83.451  34.104  1.00  0.00           N
ATOM    704  HN  GLU A 537      48.888  82.531  34.183  1.00  0.00           H
ATOM    705  CA  GLU A 537      49.639  83.904  35.434  1.00  0.00           C
ATOM    706  HA  GLU A 537      49.374  84.951  35.463  1.00  0.00           H
ATOM    707  CB  GLU A 537      48.913  82.987  36.475  1.00  0.00           C
ATOM    708  HB1 GLU A 537      48.954  81.885  36.337  1.00  0.00           H
ATOM    709  HB2 GLU A 537      49.410  83.268  37.428  1.00  0.00           H
ATOM    710  CG  GLU A 537      47.351  83.355  36.518  1.00  0.00           C
ATOM    711  HG1 GLU A 537      47.280  84.423  36.816  1.00  0.00           H
ATOM    712  HG2 GLU A 537      46.968  83.335  35.476  1.00  0.00           H
ATOM    713  CD  GLU A 537      46.651  82.452  37.540  1.00  0.00           C
ATOM    714  OE1 GLU A 537      47.122  82.369  38.682  1.00  0.00           O
ATOM    715  OE2 GLU A 537      45.585  81.926  37.147  1.00  0.00           O
ATOM    716  C   GLU A 537      51.157  83.767  35.619  1.00  0.00           C
ATOM    717  O   GLU A 537      51.724  84.671  36.230  1.00  0.00           O
ATOM    718  N   VAL A 538      51.905  82.842  35.021  1.00  0.00           N
ATOM    719  HN  VAL A 538      51.471  81.962  34.842  1.00  0.00           H
ATOM    720  CA  VAL A 538      53.421  83.008  35.033  1.00  0.00           C
ATOM    721  HA  VAL A 538      53.684  83.209  36.061  1.00  0.00           H
ATOM    722  CB  VAL A 538      54.112  81.689  34.590  1.00  0.00           C
ATOM    723  HB  VAL A 538      53.804  81.343  33.580  1.00  0.00           H
ATOM    724  CG1 VAL A 538      55.659  81.766  34.527  1.00  0.00           C
ATOM    725 1HG1 VAL A 538      56.047  82.486  33.775  1.00  0.00           H
ATOM    726 2HG1 VAL A 538      56.168  82.126  35.447  1.00  0.00           H
ATOM    727 3HG1 VAL A 538      56.153  80.775  34.430  1.00  0.00           H
ATOM    728  CG2 VAL A 538      53.660  80.697  35.695  1.00  0.00           C
ATOM    729 1HG2 VAL A 538      53.905  79.673  35.340  1.00  0.00           H
ATOM    730 2HG2 VAL A 538      54.183  80.835  36.665  1.00  0.00           H
ATOM    731 3HG2 VAL A 538      52.561  80.626  35.846  1.00  0.00           H
ATOM    732  C   VAL A 538      53.886  84.255  34.317  1.00  0.00           C
ATOM    733  O   VAL A 538      54.731  85.059  34.778  1.00  0.00           O
ATOM    734  N   GLN A 539      53.216  84.613  33.181  1.00  0.00           N
ATOM    735  HN  GLN A 539      52.560  83.964  32.804  1.00  0.00           H
ATOM    736  CA  GLN A 539      53.466  85.867  32.433  1.00  0.00           C
ATOM    737  HA  GLN A 539      54.504  86.027  32.182  1.00  0.00           H
ATOM    738  CB  GLN A 539      52.780  85.786  30.979  1.00  0.00           C
ATOM    739  HB1 GLN A 539      53.263  85.010  30.347  1.00  0.00           H
ATOM    740  HB2 GLN A 539      51.777  85.322  31.095  1.00  0.00           H
ATOM    741  CG  GLN A 539      52.754  87.129  30.203  1.00  0.00           C
ATOM    742  HG1 GLN A 539      52.014  87.713  30.791  1.00  0.00           H
ATOM    743  HG2 GLN A 539      53.737  87.645  30.237  1.00  0.00           H
ATOM    744  CD  GLN A 539      52.397  87.144  28.719  1.00  0.00           C
ATOM    745  OE1 GLN A 539      51.320  87.725  28.348  1.00  0.00           O
ATOM    746  NE2 GLN A 539      53.217  86.502  27.786  1.00  0.00           N
ATOM    747 1HE2 GLN A 539      53.908  85.849  28.095  1.00  0.00           H
ATOM    748 2HE2 GLN A 539      53.027  86.632  26.813  1.00  0.00           H
ATOM    749  C   GLN A 539      53.084  87.129  33.149  1.00  0.00           C
ATOM    750  O   GLN A 539      53.647  88.213  32.972  1.00  0.00           O
ATOM    751  N   GLU A 540      51.938  87.119  33.922  1.00  0.00           N
ATOM    752  HN  GLU A 540      51.433  86.269  34.050  1.00  0.00           H
ATOM    753  CA  GLU A 540      51.559  88.315  34.620  1.00  0.00           C
ATOM    754  HA  GLU A 540      51.797  89.187  34.030  1.00  0.00           H
ATOM    755  CB  GLU A 540      49.979  88.407  34.604  1.00  0.00           C
ATOM    756  HB1 GLU A 540      49.719  88.496  33.528  1.00  0.00           H
ATOM    757  HB2 GLU A 540      49.603  87.414  34.932  1.00  0.00           H
ATOM    758  CG  GLU A 540      49.308  89.465  35.455  1.00  0.00           C
ATOM    759  HG1 GLU A 540      48.364  89.090  35.906  1.00  0.00           H
ATOM    760  HG2 GLU A 540      50.008  89.871  36.216  1.00  0.00           H
ATOM    761  CD  GLU A 540      48.968  90.740  34.694  1.00  0.00           C
ATOM    762  OE1 GLU A 540      49.658  90.999  33.705  1.00  0.00           O
ATOM    763  OE2 GLU A 540      47.936  91.394  35.040  1.00  0.00           O
ATOM    764  C   GLU A 540      52.226  88.400  35.941  1.00  0.00           C
ATOM    765  O   GLU A 540      52.806  89.460  36.294  1.00  0.00           O
ATOM    766  N   HIS A 541      52.269  87.305  36.699  1.00  0.00           N
ATOM    767  HN  HIS A 541      51.851  86.449  36.404  1.00  0.00           H
ATOM    768  CA  HIS A 541      52.503  87.394  38.167  1.00  0.00           C
ATOM    769  HA  HIS A 541      52.331  88.421  38.451  1.00  0.00           H
ATOM    770  CB  HIS A 541      51.468  86.609  39.014  1.00  0.00           C
ATOM    771  HB1 HIS A 541      51.422  85.560  38.649  1.00  0.00           H
ATOM    772  HB2 HIS A 541      51.675  86.590  40.105  1.00  0.00           H
ATOM    773  ND1 HIS A 541      49.133  86.307  37.956  1.00  0.00           N
ATOM    774  CG  HIS A 541      50.020  87.054  38.728  1.00  0.00           C
ATOM    775  CE1 HIS A 541      48.018  86.940  38.034  1.00  0.00           C
ATOM    776  HE1 HIS A 541      47.125  86.615  37.500  1.00  0.00           H
ATOM    777  NE2 HIS A 541      48.086  88.025  38.855  1.00  0.00           N
ATOM    778  HE2 HIS A 541      47.381  88.720  38.995  1.00  0.00           H
ATOM    779  CD2 HIS A 541      49.409  88.055  39.399  1.00  0.00           C
ATOM    780  HD2 HIS A 541      49.954  88.795  39.971  1.00  0.00           H
ATOM    781  C   HIS A 541      53.957  87.022  38.569  1.00  0.00           C
ATOM    782  O   HIS A 541      54.436  87.353  39.670  1.00  0.00           O
ATOM    783  N   PHE A 542      54.660  86.230  37.707  1.00  0.00           N
ATOM    784  HN  PHE A 542      54.305  85.943  36.821  1.00  0.00           H
ATOM    785  CA  PHE A 542      56.015  85.718  38.021  1.00  0.00           C
ATOM    786  HA  PHE A 542      56.325  86.341  38.847  1.00  0.00           H
ATOM    787  CB  PHE A 542      56.045  84.171  38.329  1.00  0.00           C
ATOM    788  HB1 PHE A 542      55.739  83.485  37.511  1.00  0.00           H
ATOM    789  HB2 PHE A 542      57.102  83.961  38.598  1.00  0.00           H
ATOM    790  CG  PHE A 542      55.245  83.882  39.537  1.00  0.00           C
ATOM    791  CD1 PHE A 542      53.859  83.758  39.375  1.00  0.00           C
ATOM    792  HD1 PHE A 542      53.347  83.932  38.440  1.00  0.00           H
ATOM    793  CE1 PHE A 542      53.097  83.402  40.525  1.00  0.00           C
ATOM    794  HE1 PHE A 542      52.035  83.259  40.393  1.00  0.00           H
ATOM    795  CZ  PHE A 542      53.681  83.119  41.766  1.00  0.00           C
ATOM    796  HZ  PHE A 542      53.108  82.853  42.642  1.00  0.00           H
ATOM    797  CD2 PHE A 542      55.819  83.654  40.784  1.00  0.00           C
ATOM    798  HD2 PHE A 542      56.867  83.857  40.947  1.00  0.00           H
ATOM    799  CE2 PHE A 542      55.082  83.288  41.895  1.00  0.00           C
ATOM    800  HE2 PHE A 542      55.520  82.953  42.824  1.00  0.00           H
ATOM    801  C   PHE A 542      57.023  85.971  36.919  1.00  0.00           C
ATOM    802  O   PHE A 542      57.442  84.987  36.290  1.00  0.00           O
ATOM    803  N   PRO A 543      57.375  87.161  36.457  1.00  0.00           N
ATOM    804  CD  PRO A 543      56.841  88.449  36.983  1.00  0.00           C
ATOM    805  HD1 PRO A 543      57.111  88.621  38.047  1.00  0.00           H
ATOM    806  HD2 PRO A 543      55.748  88.540  36.805  1.00  0.00           H
ATOM    807  CA  PRO A 543      58.003  87.311  35.162  1.00  0.00           C
ATOM    808  HA  PRO A 543      57.447  86.752  34.424  1.00  0.00           H
ATOM    809  CB  PRO A 543      57.708  88.779  34.827  1.00  0.00           C
ATOM    810  HB1 PRO A 543      58.483  89.306  34.230  1.00  0.00           H
ATOM    811  HB2 PRO A 543      56.775  88.771  34.224  1.00  0.00           H
ATOM    812  CG  PRO A 543      57.632  89.481  36.182  1.00  0.00           C
ATOM    813  HG1 PRO A 543      58.629  89.715  36.612  1.00  0.00           H
ATOM    814  HG2 PRO A 543      57.233  90.512  36.067  1.00  0.00           H
ATOM    815  C   PRO A 543      59.478  87.046  35.225  1.00  0.00           C
ATOM    816  O   PRO A 543      60.110  87.178  34.162  1.00  0.00           O
ATOM    817  N   GLU A 544      59.975  86.590  36.384  1.00  0.00           N
ATOM    818  HN  GLU A 544      59.340  86.626  37.152  1.00  0.00           H
ATOM    819  CA  GLU A 544      61.306  86.073  36.483  1.00  0.00           C
ATOM    820  HA  GLU A 544      61.828  86.429  35.607  1.00  0.00           H
ATOM    821  CB  GLU A 544      62.124  86.753  37.546  1.00  0.00           C
ATOM    822  HB1 GLU A 544      61.442  86.611  38.411  1.00  0.00           H
ATOM    823  HB2 GLU A 544      63.086  86.259  37.801  1.00  0.00           H
ATOM    824  CG  GLU A 544      62.354  88.265  37.199  1.00  0.00           C
ATOM    825  HG1 GLU A 544      63.194  88.527  36.520  1.00  0.00           H
ATOM    826  HG2 GLU A 544      61.487  88.702  36.660  1.00  0.00           H
ATOM    827  CD  GLU A 544      62.432  89.138  38.414  1.00  0.00           C
ATOM    828  OE1 GLU A 544      62.846  88.683  39.482  1.00  0.00           O
ATOM    829  OE2 GLU A 544      62.084  90.367  38.259  1.00  0.00           O
ATOM    830  C   GLU A 544      61.422  84.556  36.561  1.00  0.00           C
ATOM    831  O   GLU A 544      62.517  84.048  36.752  1.00  0.00           O
ATOM    832  N   ALA A 545      60.337  83.802  36.356  1.00  0.00           N
ATOM    833  HN  ALA A 545      59.460  84.261  36.238  1.00  0.00           H
ATOM    834  CA  ALA A 545      60.319  82.385  36.433  1.00  0.00           C
ATOM    835  HA  ALA A 545      61.094  82.132  37.142  1.00  0.00           H
ATOM    836  CB  ALA A 545      58.914  81.826  36.872  1.00  0.00           C
ATOM    837  HB1 ALA A 545      58.617  82.281  37.841  1.00  0.00           H
ATOM    838  HB2 ALA A 545      58.109  82.045  36.138  1.00  0.00           H
ATOM    839  HB3 ALA A 545      58.906  80.742  37.115  1.00  0.00           H
ATOM    840  C   ALA A 545      60.540  81.750  35.046  1.00  0.00           C
ATOM    841  O   ALA A 545      60.306  80.572  34.906  1.00  0.00           O
ATOM    842  N   LEU A 546      60.712  82.573  33.949  1.00  0.00           N
ATOM    843  HN  LEU A 546      60.894  83.535  34.137  1.00  0.00           H
ATOM    844  CA  LEU A 546      60.518  82.163  32.594  1.00  0.00           C
ATOM    845  HA  LEU A 546      59.515  81.776  32.486  1.00  0.00           H
ATOM    846  CB  LEU A 546      60.747  83.365  31.710  1.00  0.00           C
ATOM    847  HB1 LEU A 546      61.768  83.676  32.019  1.00  0.00           H
ATOM    848  HB2 LEU A 546      60.716  83.089  30.634  1.00  0.00           H
ATOM    849  CG  LEU A 546      59.793  84.528  32.001  1.00  0.00           C
ATOM    850  HG  LEU A 546      59.967  84.936  33.020  1.00  0.00           H
ATOM    851  CD1 LEU A 546      60.086  85.609  30.932  1.00  0.00           C
ATOM    852 1HD1 LEU A 546      59.472  86.505  31.165  1.00  0.00           H
ATOM    853 2HD1 LEU A 546      61.175  85.826  30.970  1.00  0.00           H
ATOM    854 3HD1 LEU A 546      59.814  85.236  29.921  1.00  0.00           H
ATOM    855  CD2 LEU A 546      58.306  84.104  32.148  1.00  0.00           C
ATOM    856 1HD2 LEU A 546      57.688  84.987  32.419  1.00  0.00           H
ATOM    857 2HD2 LEU A 546      57.914  83.691  31.194  1.00  0.00           H
ATOM    858 3HD2 LEU A 546      58.195  83.413  33.010  1.00  0.00           H
ATOM    859  C   LEU A 546      61.375  80.952  32.134  1.00  0.00           C
ATOM    860  O   LEU A 546      60.886  80.055  31.455  1.00  0.00           O
ATOM    861  N   ALA A 547      62.631  80.832  32.528  1.00  0.00           N
ATOM    862  HN  ALA A 547      63.113  81.533  33.048  1.00  0.00           H
ATOM    863  CA  ALA A 547      63.534  79.805  32.300  1.00  0.00           C
ATOM    864  HA  ALA A 547      63.704  79.695  31.239  1.00  0.00           H
ATOM    865  CB  ALA A 547      64.900  80.228  32.972  1.00  0.00           C
ATOM    866  HB1 ALA A 547      65.285  80.961  32.231  1.00  0.00           H
ATOM    867  HB2 ALA A 547      64.720  80.666  33.977  1.00  0.00           H
ATOM    868  HB3 ALA A 547      65.504  79.296  32.977  1.00  0.00           H
ATOM    869  C   ALA A 547      63.027  78.442  32.802  1.00  0.00           C
ATOM    870  O   ALA A 547      63.209  77.382  32.251  1.00  0.00           O
ATOM    871  N   ARG A 548      62.357  78.441  33.975  1.00  0.00           N
ATOM    872  HN  ARG A 548      62.209  79.292  34.473  1.00  0.00           H
ATOM    873  CA  ARG A 548      61.711  77.296  34.547  1.00  0.00           C
ATOM    874  HA  ARG A 548      62.494  76.561  34.668  1.00  0.00           H
ATOM    875  CB  ARG A 548      61.321  77.610  36.044  1.00  0.00           C
ATOM    876  HB1 ARG A 548      60.559  78.413  36.130  1.00  0.00           H
ATOM    877  HB2 ARG A 548      60.765  76.712  36.389  1.00  0.00           H
ATOM    878  CG  ARG A 548      62.490  77.814  36.974  1.00  0.00           C
ATOM    879  HG1 ARG A 548      62.948  76.838  37.242  1.00  0.00           H
ATOM    880  HG2 ARG A 548      63.313  78.354  36.459  1.00  0.00           H
ATOM    881  CD  ARG A 548      62.283  78.670  38.227  1.00  0.00           C
ATOM    882  HD1 ARG A 548      63.202  78.861  38.822  1.00  0.00           H
ATOM    883  HD2 ARG A 548      61.988  79.613  37.720  1.00  0.00           H
ATOM    884  NE  ARG A 548      61.192  78.065  39.090  1.00  0.00           N
ATOM    885  HE  ARG A 548      60.574  78.754  39.468  1.00  0.00           H
ATOM    886  CZ  ARG A 548      61.336  76.915  39.736  1.00  0.00           C
ATOM    887  NH1 ARG A 548      60.343  76.515  40.602  1.00  0.00           N
ATOM    888 1HH1 ARG A 548      59.387  76.785  40.484  1.00  0.00           H
ATOM    889 2HH1 ARG A 548      60.668  75.766  41.179  1.00  0.00           H
ATOM    890  NH2 ARG A 548      62.473  76.303  39.827  1.00  0.00           N
ATOM    891 1HH2 ARG A 548      63.294  76.725  39.443  1.00  0.00           H
ATOM    892 2HH2 ARG A 548      62.671  75.517  40.411  1.00  0.00           H
ATOM    893  C   ARG A 548      60.575  76.775  33.651  1.00  0.00           C
ATOM    894  O   ARG A 548      60.384  75.582  33.422  1.00  0.00           O
ATOM    895  N   LEU A 549      59.758  77.675  33.236  1.00  0.00           N
ATOM    896  HN  LEU A 549      59.893  78.565  33.665  1.00  0.00           H
ATOM    897  CA  LEU A 549      58.630  77.404  32.240  1.00  0.00           C
ATOM    898  HA  LEU A 549      58.052  76.627  32.717  1.00  0.00           H
ATOM    899  CB  LEU A 549      57.904  78.706  32.073  1.00  0.00           C
ATOM    900  HB1 LEU A 549      57.386  78.940  33.027  1.00  0.00           H
ATOM    901  HB2 LEU A 549      58.755  79.375  31.821  1.00  0.00           H
ATOM    902  CG  LEU A 549      56.841  78.828  30.972  1.00  0.00           C
ATOM    903  HG  LEU A 549      57.279  78.579  29.982  1.00  0.00           H
ATOM    904  CD1 LEU A 549      55.633  77.922  31.308  1.00  0.00           C
ATOM    905 1HD1 LEU A 549      54.846  77.854  30.526  1.00  0.00           H
ATOM    906 2HD1 LEU A 549      56.121  76.945  31.512  1.00  0.00           H
ATOM    907 3HD1 LEU A 549      55.101  78.369  32.174  1.00  0.00           H
ATOM    908  CD2 LEU A 549      56.448  80.333  30.814  1.00  0.00           C
ATOM    909 1HD2 LEU A 549      55.977  80.455  29.815  1.00  0.00           H
ATOM    910 2HD2 LEU A 549      55.831  80.815  31.603  1.00  0.00           H
ATOM    911 3HD2 LEU A 549      57.370  80.938  30.674  1.00  0.00           H
ATOM    912  C   LEU A 549      59.124  76.825  30.926  1.00  0.00           C
ATOM    913  O   LEU A 549      58.547  75.858  30.440  1.00  0.00           O
ATOM    914  N   LEU A 550      60.158  77.355  30.308  1.00  0.00           N
ATOM    915  HN  LEU A 550      60.462  78.213  30.716  1.00  0.00           H
ATOM    916  CA  LEU A 550      60.897  76.899  29.244  1.00  0.00           C
ATOM    917  HA  LEU A 550      60.175  76.945  28.441  1.00  0.00           H
ATOM    918  CB  LEU A 550      62.086  77.837  28.820  1.00  0.00           C
ATOM    919  HB1 LEU A 550      62.653  77.854  29.776  1.00  0.00           H
ATOM    920  HB2 LEU A 550      62.717  77.247  28.121  1.00  0.00           H
ATOM    921  CG  LEU A 550      61.647  79.130  28.240  1.00  0.00           C
ATOM    922  HG  LEU A 550      60.816  79.547  28.847  1.00  0.00           H
ATOM    923  CD1 LEU A 550      62.775  80.091  28.222  1.00  0.00           C
ATOM    924 1HD1 LEU A 550      63.059  80.483  29.222  1.00  0.00           H
ATOM    925 2HD1 LEU A 550      63.727  79.697  27.806  1.00  0.00           H
ATOM    926 3HD1 LEU A 550      62.535  81.024  27.669  1.00  0.00           H
ATOM    927  CD2 LEU A 550      61.160  79.036  26.800  1.00  0.00           C
ATOM    928 1HD2 LEU A 550      61.014  80.068  26.415  1.00  0.00           H
ATOM    929 2HD2 LEU A 550      61.927  78.566  26.149  1.00  0.00           H
ATOM    930 3HD2 LEU A 550      60.168  78.555  26.666  1.00  0.00           H
ATOM    931  C   LEU A 550      61.252  75.448  29.391  1.00  0.00           C
ATOM    932  O   LEU A 550      60.834  74.598  28.578  1.00  0.00           O
ATOM    933  N   LEU A 551      61.835  75.029  30.594  1.00  0.00           N
ATOM    934  HN  LEU A 551      61.948  75.687  31.335  1.00  0.00           H
ATOM    935  CA  LEU A 551      62.146  73.651  30.969  1.00  0.00           C
ATOM    936  HA  LEU A 551      62.775  73.247  30.189  1.00  0.00           H
ATOM    937  CB  LEU A 551      62.879  73.811  32.369  1.00  0.00           C
ATOM    938  HB1 LEU A 551      62.412  74.623  32.966  1.00  0.00           H
ATOM    939  HB2 LEU A 551      62.718  72.877  32.949  1.00  0.00           H
ATOM    940  CG  LEU A 551      64.351  74.133  32.310  1.00  0.00           C
ATOM    941  HG  LEU A 551      64.420  75.011  31.634  1.00  0.00           H
ATOM    942  CD1 LEU A 551      64.778  74.477  33.709  1.00  0.00           C
ATOM    943 1HD1 LEU A 551      64.300  75.434  34.010  1.00  0.00           H
ATOM    944 2HD1 LEU A 551      64.356  73.636  34.300  1.00  0.00           H
ATOM    945 3HD1 LEU A 551      65.856  74.378  33.959  1.00  0.00           H
ATOM    946  CD2 LEU A 551      65.349  73.112  31.706  1.00  0.00           C
ATOM    947 1HD2 LEU A 551      64.946  72.761  30.732  1.00  0.00           H
ATOM    948 2HD2 LEU A 551      66.335  73.623  31.719  1.00  0.00           H
ATOM    949 3HD2 LEU A 551      65.442  72.166  32.281  1.00  0.00           H
ATOM    950  C   LEU A 551      60.854  72.807  31.048  1.00  0.00           C
ATOM    951  O   LEU A 551      60.919  71.663  30.688  1.00  0.00           O
ATOM    952  N   VAL A 552      59.709  73.213  31.572  1.00  0.00           N
ATOM    953  HN  VAL A 552      59.724  74.003  32.181  1.00  0.00           H
ATOM    954  CA  VAL A 552      58.464  72.313  31.641  1.00  0.00           C
ATOM    955  HA  VAL A 552      58.832  71.401  32.088  1.00  0.00           H
ATOM    956  CB  VAL A 552      57.264  72.750  32.651  1.00  0.00           C
ATOM    957  HB  VAL A 552      56.688  71.846  32.947  1.00  0.00           H
ATOM    958  CG1 VAL A 552      57.955  73.336  33.914  1.00  0.00           C
ATOM    959 1HG1 VAL A 552      58.163  74.362  33.541  1.00  0.00           H
ATOM    960 2HG1 VAL A 552      57.280  73.282  34.795  1.00  0.00           H
ATOM    961 3HG1 VAL A 552      58.909  72.784  34.049  1.00  0.00           H
ATOM    962  CG2 VAL A 552      56.375  73.727  31.955  1.00  0.00           C
ATOM    963 1HG2 VAL A 552      56.728  74.748  31.695  1.00  0.00           H
ATOM    964 2HG2 VAL A 552      55.861  73.295  31.069  1.00  0.00           H
ATOM    965 3HG2 VAL A 552      55.516  73.937  32.627  1.00  0.00           H
ATOM    966  C   VAL A 552      57.882  72.016  30.307  1.00  0.00           C
ATOM    967  O   VAL A 552      57.344  70.925  30.011  1.00  0.00           O
ATOM    968  N   THR A 553      57.864  73.067  29.391  1.00  0.00           N
ATOM    969  HN  THR A 553      58.353  73.862  29.744  1.00  0.00           H
ATOM    970  CA  THR A 553      57.318  73.111  28.060  1.00  0.00           C
ATOM    971  HA  THR A 553      56.257  73.220  28.226  1.00  0.00           H
ATOM    972  CB  THR A 553      57.695  74.353  27.176  1.00  0.00           C
ATOM    973  HB  THR A 553      58.729  74.381  26.771  1.00  0.00           H
ATOM    974  OG1 THR A 553      57.501  75.601  27.883  1.00  0.00           O
ATOM    975  HG1 THR A 553      58.072  75.571  28.655  1.00  0.00           H
ATOM    976  CG2 THR A 553      56.832  74.406  25.913  1.00  0.00           C
ATOM    977 1HG2 THR A 553      57.168  75.244  25.265  1.00  0.00           H
ATOM    978 2HG2 THR A 553      56.774  73.518  25.248  1.00  0.00           H
ATOM    979 3HG2 THR A 553      55.805  74.648  26.263  1.00  0.00           H
ATOM    980  C   THR A 553      57.570  71.833  27.292  1.00  0.00           C
ATOM    981  O   THR A 553      58.734  71.425  27.133  1.00  0.00           O
ATOM    982  N   LYS A 554      56.511  71.214  26.738  1.00  0.00           N
ATOM    983  HN  LYS A 554      55.610  71.617  26.881  1.00  0.00           H
ATOM    984  CA  LYS A 554      56.447  70.094  25.850  1.00  0.00           C
ATOM    985  HA  LYS A 554      57.054  69.304  26.267  1.00  0.00           H
ATOM    986  CB  LYS A 554      54.942  69.702  25.759  1.00  0.00           C
ATOM    987  HB1 LYS A 554      54.518  69.819  26.779  1.00  0.00           H
ATOM    988  HB2 LYS A 554      54.328  70.353  25.099  1.00  0.00           H
ATOM    989  CG  LYS A 554      54.798  68.242  25.179  1.00  0.00           C
ATOM    990  HG1 LYS A 554      54.935  68.360  24.083  1.00  0.00           H
ATOM    991  HG2 LYS A 554      55.561  67.543  25.583  1.00  0.00           H
ATOM    992  CD  LYS A 554      53.378  67.588  25.317  1.00  0.00           C
ATOM    993  HD1 LYS A 554      52.994  67.787  26.340  1.00  0.00           H
ATOM    994  HD2 LYS A 554      52.630  68.188  24.756  1.00  0.00           H
ATOM    995  CE  LYS A 554      53.390  66.112  24.909  1.00  0.00           C
ATOM    996  HE1 LYS A 554      53.538  66.113  23.808  1.00  0.00           H
ATOM    997  HE2 LYS A 554      54.267  65.645  25.405  1.00  0.00           H
ATOM    998  NZ  LYS A 554      52.186  65.317  25.256  1.00  0.00           N
ATOM    999  HZ1 LYS A 554      52.297  64.875  26.191  1.00  0.00           H
ATOM   1000  HZ2 LYS A 554      51.442  66.024  25.419  1.00  0.00           H
ATOM   1001  HZ3 LYS A 554      51.815  64.632  24.566  1.00  0.00           H
ATOM   1002  C   LYS A 554      57.053  70.337  24.485  1.00  0.00           C
ATOM   1003  O   LYS A 554      56.385  70.908  23.599  1.00  0.00           O
ATOM   1004  N   TRP A 555      58.281  69.877  24.197  1.00  0.00           N
ATOM   1005  HN  TRP A 555      58.703  69.115  24.682  1.00  0.00           H
ATOM   1006  CA  TRP A 555      59.180  70.470  23.221  1.00  0.00           C
ATOM   1007  HA  TRP A 555      58.739  71.409  22.921  1.00  0.00           H
ATOM   1008  CB  TRP A 555      60.665  70.770  23.678  1.00  0.00           C
ATOM   1009  HB1 TRP A 555      61.292  71.285  22.919  1.00  0.00           H
ATOM   1010  HB2 TRP A 555      60.581  71.367  24.611  1.00  0.00           H
ATOM   1011  CG  TRP A 555      61.336  69.571  24.230  1.00  0.00           C
ATOM   1012  CD1 TRP A 555      61.393  69.238  25.600  1.00  0.00           C
ATOM   1013  HD1 TRP A 555      60.876  69.831  26.340  1.00  0.00           H
ATOM   1014  NE1 TRP A 555      62.008  68.056  25.734  1.00  0.00           N
ATOM   1015  HE1 TRP A 555      62.204  67.542  26.540  1.00  0.00           H
ATOM   1016  CE2 TRP A 555      62.471  67.628  24.527  1.00  0.00           C
ATOM   1017  CD2 TRP A 555      62.055  68.515  23.542  1.00  0.00           C
ATOM   1018  CE3 TRP A 555      62.387  68.286  22.239  1.00  0.00           C
ATOM   1019  HE3 TRP A 555      62.051  68.937  21.445  1.00  0.00           H
ATOM   1020  CZ3 TRP A 555      63.145  67.190  21.972  1.00  0.00           C
ATOM   1021  HZ3 TRP A 555      63.600  67.040  21.004  1.00  0.00           H
ATOM   1022  CZ2 TRP A 555      63.133  66.447  24.208  1.00  0.00           C
ATOM   1023  HZ2 TRP A 555      63.395  65.752  24.991  1.00  0.00           H
ATOM   1024  CH2 TRP A 555      63.559  66.276  22.902  1.00  0.00           C
ATOM   1025  HH2 TRP A 555      64.016  65.321  22.690  1.00  0.00           H
ATOM   1026  C   TRP A 555      59.046  69.750  21.974  1.00  0.00           C
ATOM   1027  O   TRP A 555      59.443  70.187  20.906  1.00  0.00           O
ATOM   1028  N   ASN A 556      58.312  68.558  22.009  1.00  0.00           N
ATOM   1029  HN  ASN A 556      57.875  68.331  22.876  1.00  0.00           H
ATOM   1030  CA  ASN A 556      57.956  67.729  20.884  1.00  0.00           C
ATOM   1031  HA  ASN A 556      58.553  67.981  20.020  1.00  0.00           H
ATOM   1032  CB  ASN A 556      58.340  66.216  21.093  1.00  0.00           C
ATOM   1033  HB1 ASN A 556      57.779  65.896  21.997  1.00  0.00           H
ATOM   1034  HB2 ASN A 556      58.029  65.543  20.265  1.00  0.00           H
ATOM   1035  CG  ASN A 556      59.797  66.126  21.142  1.00  0.00           C
ATOM   1036  OD1 ASN A 556      60.509  66.254  20.152  1.00  0.00           O
ATOM   1037  ND2 ASN A 556      60.409  65.791  22.320  1.00  0.00           N
ATOM   1038 1HD2 ASN A 556      59.920  65.294  23.037  1.00  0.00           H
ATOM   1039 2HD2 ASN A 556      61.362  66.039  22.495  1.00  0.00           H
ATOM   1040  C   ASN A 556      56.491  67.964  20.432  1.00  0.00           C
ATOM   1041  O   ASN A 556      55.972  67.280  19.601  1.00  0.00           O
ATOM   1042  N   LYS A 557      55.716  68.963  20.936  1.00  0.00           N
ATOM   1043  HN  LYS A 557      56.029  69.488  21.723  1.00  0.00           H
ATOM   1044  CA  LYS A 557      54.321  69.131  20.458  1.00  0.00           C
ATOM   1045  HA  LYS A 557      54.043  68.445  19.671  1.00  0.00           H
ATOM   1046  CB  LYS A 557      53.157  68.871  21.489  1.00  0.00           C
ATOM   1047  HB1 LYS A 557      53.406  67.939  22.040  1.00  0.00           H
ATOM   1048  HB2 LYS A 557      53.095  69.671  22.257  1.00  0.00           H
ATOM   1049  CG  LYS A 557      51.755  68.603  20.859  1.00  0.00           C
ATOM   1050  HG1 LYS A 557      51.690  69.237  19.949  1.00  0.00           H
ATOM   1051  HG2 LYS A 557      51.724  67.537  20.549  1.00  0.00           H
ATOM   1052  CD  LYS A 557      50.609  68.973  21.829  1.00  0.00           C
ATOM   1053  HD1 LYS A 557      50.637  68.313  22.723  1.00  0.00           H
ATOM   1054  HD2 LYS A 557      50.611  69.993  22.270  1.00  0.00           H
ATOM   1055  CE  LYS A 557      49.330  68.743  20.993  1.00  0.00           C
ATOM   1056  HE1 LYS A 557      49.186  69.419  20.123  1.00  0.00           H
ATOM   1057  HE2 LYS A 557      49.349  67.689  20.641  1.00  0.00           H
ATOM   1058  NZ  LYS A 557      48.125  68.948  21.849  1.00  0.00           N
ATOM   1059  HZ1 LYS A 557      48.189  69.711  22.553  1.00  0.00           H
ATOM   1060  HZ2 LYS A 557      47.266  69.223  21.330  1.00  0.00           H
ATOM   1061  HZ3 LYS A 557      47.945  68.071  22.378  1.00  0.00           H
ATOM   1062  C   LYS A 557      54.137  70.586  19.952  1.00  0.00           C
ATOM   1063  O   LYS A 557      54.190  71.600  20.634  1.00  0.00           O
ATOM   1064  N   HIS A 558      53.878  70.665  18.642  1.00  0.00           N
ATOM   1065  HN  HIS A 558      53.913  69.788  18.169  1.00  0.00           H
ATOM   1066  CA  HIS A 558      53.881  71.960  17.929  1.00  0.00           C
ATOM   1067  HA  HIS A 558      54.824  72.467  18.067  1.00  0.00           H
ATOM   1068  CB  HIS A 558      53.621  71.704  16.419  1.00  0.00           C
ATOM   1069  HB1 HIS A 558      52.828  70.953  16.213  1.00  0.00           H
ATOM   1070  HB2 HIS A 558      53.413  72.602  15.799  1.00  0.00           H
ATOM   1071  ND1 HIS A 558      55.927  71.978  15.760  1.00  0.00           N
ATOM   1072  CG  HIS A 558      54.803  71.170  15.767  1.00  0.00           C
ATOM   1073  CE1 HIS A 558      56.759  71.401  14.952  1.00  0.00           C
ATOM   1074  HE1 HIS A 558      57.732  71.736  14.591  1.00  0.00           H
ATOM   1075  NE2 HIS A 558      56.267  70.285  14.440  1.00  0.00           N
ATOM   1076  HE2 HIS A 558      56.745  69.784  13.718  1.00  0.00           H
ATOM   1077  CD2 HIS A 558      55.003  70.106  15.040  1.00  0.00           C
ATOM   1078  HD2 HIS A 558      54.495  69.196  14.744  1.00  0.00           H
ATOM   1079  C   HIS A 558      52.978  73.034  18.474  1.00  0.00           C
ATOM   1080  O   HIS A 558      53.342  74.168  18.489  1.00  0.00           O
ATOM   1081  N   GLU A 559      51.743  72.663  18.945  1.00  0.00           N
ATOM   1082  HN  GLU A 559      51.431  71.765  18.642  1.00  0.00           H
ATOM   1083  CA  GLU A 559      50.768  73.506  19.622  1.00  0.00           C
ATOM   1084  HA  GLU A 559      50.571  74.362  18.994  1.00  0.00           H
ATOM   1085  CB  GLU A 559      49.440  72.687  19.630  1.00  0.00           C
ATOM   1086  HB1 GLU A 559      49.155  72.692  18.556  1.00  0.00           H
ATOM   1087  HB2 GLU A 559      49.571  71.615  19.891  1.00  0.00           H
ATOM   1088  CG  GLU A 559      48.253  73.319  20.460  1.00  0.00           C
ATOM   1089  HG1 GLU A 559      47.344  72.687  20.555  1.00  0.00           H
ATOM   1090  HG2 GLU A 559      48.564  73.597  21.489  1.00  0.00           H
ATOM   1091  CD  GLU A 559      47.782  74.639  19.872  1.00  0.00           C
ATOM   1092  OE1 GLU A 559      47.510  74.635  18.646  1.00  0.00           O
ATOM   1093  OE2 GLU A 559      47.722  75.686  20.602  1.00  0.00           O
ATOM   1094  C   GLU A 559      51.173  74.034  21.003  1.00  0.00           C
ATOM   1095  O   GLU A 559      51.019  75.233  21.329  1.00  0.00           O
ATOM   1096  N   ASP A 560      51.891  73.193  21.782  1.00  0.00           N
ATOM   1097  HN  ASP A 560      52.051  72.283  21.407  1.00  0.00           H
ATOM   1098  CA  ASP A 560      52.487  73.732  23.006  1.00  0.00           C
ATOM   1099  HA  ASP A 560      51.859  74.431  23.540  1.00  0.00           H
ATOM   1100  CB  ASP A 560      52.861  72.581  23.958  1.00  0.00           C
ATOM   1101  HB1 ASP A 560      53.298  71.805  23.294  1.00  0.00           H
ATOM   1102  HB2 ASP A 560      53.481  72.991  24.783  1.00  0.00           H
ATOM   1103  CG  ASP A 560      51.722  71.967  24.597  1.00  0.00           C
ATOM   1104  OD1 ASP A 560      50.571  72.486  24.406  1.00  0.00           O
ATOM   1105  OD2 ASP A 560      51.902  70.902  25.333  1.00  0.00           O
ATOM   1106  C   ASP A 560      53.670  74.632  22.819  1.00  0.00           C
ATOM   1107  O   ASP A 560      53.855  75.678  23.494  1.00  0.00           O
ATOM   1108  N   VAL A 561      54.505  74.373  21.816  1.00  0.00           N
ATOM   1109  HN  VAL A 561      54.605  73.441  21.476  1.00  0.00           H
ATOM   1110  CA  VAL A 561      55.571  75.196  21.378  1.00  0.00           C
ATOM   1111  HA  VAL A 561      56.237  75.401  22.202  1.00  0.00           H
ATOM   1112  CB  VAL A 561      56.302  74.345  20.333  1.00  0.00           C
ATOM   1113  HB  VAL A 561      55.559  73.866  19.660  1.00  0.00           H
ATOM   1114  CG1 VAL A 561      57.283  75.191  19.555  1.00  0.00           C
ATOM   1115 1HG1 VAL A 561      57.894  75.996  20.015  1.00  0.00           H
ATOM   1116 2HG1 VAL A 561      58.009  74.563  18.996  1.00  0.00           H
ATOM   1117 3HG1 VAL A 561      56.718  75.742  18.773  1.00  0.00           H
ATOM   1118  CG2 VAL A 561      57.026  73.289  21.116  1.00  0.00           C
ATOM   1119 1HG2 VAL A 561      57.761  72.746  20.484  1.00  0.00           H
ATOM   1120 2HG2 VAL A 561      57.632  73.681  21.961  1.00  0.00           H
ATOM   1121 3HG2 VAL A 561      56.246  72.626  21.546  1.00  0.00           H
ATOM   1122  C   VAL A 561      55.170  76.514  20.817  1.00  0.00           C
ATOM   1123  O   VAL A 561      55.681  77.603  20.976  1.00  0.00           O
ATOM   1124  N   ALA A 562      54.045  76.463  20.093  1.00  0.00           N
ATOM   1125  HN  ALA A 562      53.596  75.601  19.871  1.00  0.00           H
ATOM   1126  CA  ALA A 562      53.396  77.631  19.494  1.00  0.00           C
ATOM   1127  HA  ALA A 562      54.141  78.196  18.953  1.00  0.00           H
ATOM   1128  CB  ALA A 562      52.285  77.179  18.536  1.00  0.00           C
ATOM   1129  HB1 ALA A 562      51.739  78.054  18.124  1.00  0.00           H
ATOM   1130  HB2 ALA A 562      52.809  76.766  17.648  1.00  0.00           H
ATOM   1131  HB3 ALA A 562      51.563  76.481  19.012  1.00  0.00           H
ATOM   1132  C   ALA A 562      52.861  78.556  20.606  1.00  0.00           C
ATOM   1133  O   ALA A 562      53.243  79.744  20.656  1.00  0.00           O
ATOM   1134  N   GLN A 563      52.056  78.016  21.521  1.00  0.00           N
ATOM   1135  HN  GLN A 563      51.701  77.087  21.448  1.00  0.00           H
ATOM   1136  CA  GLN A 563      51.661  78.804  22.739  1.00  0.00           C
ATOM   1137  HA  GLN A 563      51.144  79.713  22.469  1.00  0.00           H
ATOM   1138  CB  GLN A 563      50.838  77.890  23.732  1.00  0.00           C
ATOM   1139  HB1 GLN A 563      51.326  76.895  23.651  1.00  0.00           H
ATOM   1140  HB2 GLN A 563      50.803  78.204  24.797  1.00  0.00           H
ATOM   1141  CG  GLN A 563      49.435  77.658  23.016  1.00  0.00           C
ATOM   1142  HG1 GLN A 563      48.801  78.570  23.033  1.00  0.00           H
ATOM   1143  HG2 GLN A 563      49.671  77.335  21.979  1.00  0.00           H
ATOM   1144  CD  GLN A 563      48.550  76.665  23.856  1.00  0.00           C
ATOM   1145  OE1 GLN A 563      48.758  76.693  25.047  1.00  0.00           O
ATOM   1146  NE2 GLN A 563      47.628  75.792  23.402  1.00  0.00           N
ATOM   1147 1HE2 GLN A 563      47.557  75.726  22.407  1.00  0.00           H
ATOM   1148 2HE2 GLN A 563      47.036  75.347  24.073  1.00  0.00           H
ATOM   1149  C   GLN A 563      52.826  79.305  23.544  1.00  0.00           C
ATOM   1150  O   GLN A 563      52.805  80.360  24.166  1.00  0.00           O
ATOM   1151  N   MET A 564      53.948  78.553  23.651  1.00  0.00           N
ATOM   1152  HN  MET A 564      54.024  77.581  23.439  1.00  0.00           H
ATOM   1153  CA  MET A 564      55.153  79.063  24.244  1.00  0.00           C
ATOM   1154  HA  MET A 564      54.891  79.460  25.214  1.00  0.00           H
ATOM   1155  CB  MET A 564      56.136  77.958  24.540  1.00  0.00           C
ATOM   1156  HB1 MET A 564      55.594  77.262  25.215  1.00  0.00           H
ATOM   1157  HB2 MET A 564      56.146  77.485  23.535  1.00  0.00           H
ATOM   1158  CG  MET A 564      57.477  78.332  25.146  1.00  0.00           C
ATOM   1159  HG1 MET A 564      57.476  79.131  25.919  1.00  0.00           H
ATOM   1160  HG2 MET A 564      57.821  77.472  25.759  1.00  0.00           H
ATOM   1161  SD  MET A 564      58.718  78.939  23.987  1.00  0.00           S
ATOM   1162  CE  MET A 564      59.177  77.356  23.441  1.00  0.00           C
ATOM   1163  HE1 MET A 564      59.260  76.729  24.355  1.00  0.00           H
ATOM   1164  HE2 MET A 564      58.490  76.954  22.665  1.00  0.00           H
ATOM   1165  HE3 MET A 564      60.170  77.341  22.943  1.00  0.00           H
ATOM   1166  C   MET A 564      55.747  80.191  23.489  1.00  0.00           C
ATOM   1167  O   MET A 564      56.130  81.220  24.068  1.00  0.00           O
ATOM   1168  N   LEU A 565      55.879  80.111  22.155  1.00  0.00           N
ATOM   1169  HN  LEU A 565      55.709  79.279  21.632  1.00  0.00           H
ATOM   1170  CA  LEU A 565      56.546  81.141  21.409  1.00  0.00           C
ATOM   1171  HA  LEU A 565      57.457  81.370  21.943  1.00  0.00           H
ATOM   1172  CB  LEU A 565      56.927  80.651  20.048  1.00  0.00           C
ATOM   1173  HB1 LEU A 565      56.032  80.227  19.545  1.00  0.00           H
ATOM   1174  HB2 LEU A 565      57.206  81.533  19.432  1.00  0.00           H
ATOM   1175  CG  LEU A 565      57.998  79.496  20.089  1.00  0.00           C
ATOM   1176  HG  LEU A 565      57.712  78.745  20.857  1.00  0.00           H
ATOM   1177  CD1 LEU A 565      58.153  78.748  18.777  1.00  0.00           C
ATOM   1178 1HD1 LEU A 565      58.792  77.840  18.817  1.00  0.00           H
ATOM   1179 2HD1 LEU A 565      57.126  78.427  18.503  1.00  0.00           H
ATOM   1180 3HD1 LEU A 565      58.431  79.254  17.828  1.00  0.00           H
ATOM   1181  CD2 LEU A 565      59.373  80.261  20.370  1.00  0.00           C
ATOM   1182 1HD2 LEU A 565      59.380  80.683  21.397  1.00  0.00           H
ATOM   1183 2HD2 LEU A 565      60.197  79.519  20.439  1.00  0.00           H
ATOM   1184 3HD2 LEU A 565      59.545  81.061  19.619  1.00  0.00           H
ATOM   1185  C   LEU A 565      55.647  82.377  21.283  1.00  0.00           C
ATOM   1186  O   LEU A 565      56.128  83.487  21.277  1.00  0.00           O
ATOM   1187  N   TYR A 566      54.322  82.210  21.253  1.00  0.00           N
ATOM   1188  HN  TYR A 566      54.032  81.263  21.142  1.00  0.00           H
ATOM   1189  CA  TYR A 566      53.340  83.276  21.256  1.00  0.00           C
ATOM   1190  HA  TYR A 566      53.393  83.850  20.342  1.00  0.00           H
ATOM   1191  CB  TYR A 566      51.934  82.676  21.205  1.00  0.00           C
ATOM   1192  HB1 TYR A 566      51.772  82.233  20.199  1.00  0.00           H
ATOM   1193  HB2 TYR A 566      51.761  81.937  22.015  1.00  0.00           H
ATOM   1194  CG  TYR A 566      50.841  83.672  21.434  1.00  0.00           C
ATOM   1195  CD1 TYR A 566      50.624  84.659  20.443  1.00  0.00           C
ATOM   1196  HD1 TYR A 566      51.126  84.549  19.493  1.00  0.00           H
ATOM   1197  CE1 TYR A 566      49.703  85.722  20.546  1.00  0.00           C
ATOM   1198  HE1 TYR A 566      49.499  86.401  19.732  1.00  0.00           H
ATOM   1199  CZ  TYR A 566      48.974  85.755  21.708  1.00  0.00           C
ATOM   1200  OH  TYR A 566      48.038  86.827  21.935  1.00  0.00           O
ATOM   1201  HH  TYR A 566      48.125  87.313  21.112  1.00  0.00           H
ATOM   1202  CD2 TYR A 566      49.984  83.722  22.593  1.00  0.00           C
ATOM   1203  HD2 TYR A 566      50.055  83.030  23.419  1.00  0.00           H
ATOM   1204  CE2 TYR A 566      49.103  84.835  22.712  1.00  0.00           C
ATOM   1205  HE2 TYR A 566      48.618  84.902  23.675  1.00  0.00           H
ATOM   1206  C   TYR A 566      53.503  84.190  22.512  1.00  0.00           C
ATOM   1207  O   TYR A 566      53.566  85.427  22.459  1.00  0.00           O
ATOM   1208  N   LEU A 567      53.604  83.502  23.699  1.00  0.00           N
ATOM   1209  HN  LEU A 567      53.386  82.530  23.759  1.00  0.00           H
ATOM   1210  CA  LEU A 567      53.952  84.098  25.001  1.00  0.00           C
ATOM   1211  HA  LEU A 567      53.309  84.950  25.160  1.00  0.00           H
ATOM   1212  CB  LEU A 567      53.705  83.181  26.238  1.00  0.00           C
ATOM   1213  HB1 LEU A 567      54.377  82.297  26.198  1.00  0.00           H
ATOM   1214  HB2 LEU A 567      54.068  83.667  27.168  1.00  0.00           H
ATOM   1215  CG  LEU A 567      52.214  82.717  26.520  1.00  0.00           C
ATOM   1216  HG  LEU A 567      51.875  82.128  25.641  1.00  0.00           H
ATOM   1217  CD1 LEU A 567      52.094  81.853  27.841  1.00  0.00           C
ATOM   1218 1HD1 LEU A 567      52.035  82.565  28.692  1.00  0.00           H
ATOM   1219 2HD1 LEU A 567      51.090  81.379  27.832  1.00  0.00           H
ATOM   1220 3HD1 LEU A 567      52.952  81.156  27.947  1.00  0.00           H
ATOM   1221  CD2 LEU A 567      51.170  83.767  26.590  1.00  0.00           C
ATOM   1222 1HD2 LEU A 567      51.279  84.428  27.476  1.00  0.00           H
ATOM   1223 2HD2 LEU A 567      51.207  84.348  25.643  1.00  0.00           H
ATOM   1224 3HD2 LEU A 567      50.187  83.267  26.719  1.00  0.00           H
ATOM   1225  C   LEU A 567      55.341  84.784  25.178  1.00  0.00           C
ATOM   1226  O   LEU A 567      55.490  85.838  25.728  1.00  0.00           O
ATOM   1227  N   LEU A 568      56.377  84.240  24.580  1.00  0.00           N
ATOM   1228  HN  LEU A 568      56.210  83.374  24.116  1.00  0.00           H
ATOM   1229  CA  LEU A 568      57.763  84.718  24.513  1.00  0.00           C
ATOM   1230  HA  LEU A 568      58.058  84.802  25.549  1.00  0.00           H
ATOM   1231  CB  LEU A 568      58.678  83.750  23.733  1.00  0.00           C
ATOM   1232  HB1 LEU A 568      58.472  82.711  24.068  1.00  0.00           H
ATOM   1233  HB2 LEU A 568      58.356  83.704  22.670  1.00  0.00           H
ATOM   1234  CG  LEU A 568      60.176  84.027  23.881  1.00  0.00           C
ATOM   1235  HG  LEU A 568      60.481  84.495  24.842  1.00  0.00           H
ATOM   1236  CD1 LEU A 568      60.980  82.724  23.745  1.00  0.00           C
ATOM   1237 1HD1 LEU A 568      62.068  82.945  23.803  1.00  0.00           H
ATOM   1238 2HD1 LEU A 568      60.654  82.070  24.582  1.00  0.00           H
ATOM   1239 3HD1 LEU A 568      60.836  82.265  22.744  1.00  0.00           H
ATOM   1240  CD2 LEU A 568      60.752  85.041  22.902  1.00  0.00           C
ATOM   1241 1HD2 LEU A 568      61.827  85.228  23.112  1.00  0.00           H
ATOM   1242 2HD2 LEU A 568      60.594  84.622  21.885  1.00  0.00           H
ATOM   1243 3HD2 LEU A 568      60.232  86.023  22.909  1.00  0.00           H
ATOM   1244  C   LEU A 568      57.880  86.194  23.934  1.00  0.00           C
ATOM   1245  O   LEU A 568      58.577  87.059  24.459  1.00  0.00           O
ATOM   1246  N   CYS A 569      57.118  86.400  22.846  1.00  0.00           N
ATOM   1247  HN  CYS A 569      56.461  85.697  22.583  1.00  0.00           H
ATOM   1248  CA  CYS A 569      57.153  87.660  22.105  1.00  0.00           C
ATOM   1249  HA  CYS A 569      58.184  87.951  21.972  1.00  0.00           H
ATOM   1250  CB  CYS A 569      56.403  87.593  20.701  1.00  0.00           C
ATOM   1251  HB1 CYS A 569      55.296  87.609  20.799  1.00  0.00           H
ATOM   1252  HB2 CYS A 569      56.698  88.485  20.108  1.00  0.00           H
ATOM   1253  SG  CYS A 569      56.850  86.023  19.719  1.00  0.00           S
ATOM   1254  HG1 CYS A 569      56.638  85.206  20.740  1.00  0.00           H
ATOM   1255  C   CYS A 569      56.401  88.796  22.866  1.00  0.00           C
ATOM   1256  O   CYS A 569      56.574  89.965  22.647  1.00  0.00           O
ATOM   1257  N   SER A 570      55.469  88.318  23.732  1.00  0.00           N
ATOM   1258  HN  SER A 570      55.343  87.336  23.845  1.00  0.00           H
ATOM   1259  CA  SER A 570      54.797  89.168  24.732  1.00  0.00           C
ATOM   1260  HA  SER A 570      54.886  90.182  24.371  1.00  0.00           H
ATOM   1261  CB  SER A 570      53.269  88.756  24.843  1.00  0.00           C
ATOM   1262  HB1 SER A 570      52.733  89.289  25.657  1.00  0.00           H
ATOM   1263  HB2 SER A 570      52.797  89.199  23.940  1.00  0.00           H
ATOM   1264  OG  SER A 570      53.036  87.326  24.833  1.00  0.00           O
ATOM   1265  HG1 SER A 570      52.114  87.199  24.597  1.00  0.00           H
ATOM   1266  C   SER A 570      55.460  89.234  26.152  1.00  0.00           C
ATOM   1267  O   SER A 570      55.035  90.053  26.916  1.00  0.00           O
ATOM   1268  N   TRP A 571      56.442  88.321  26.604  1.00  0.00           N
ATOM   1269  HN  TRP A 571      56.731  87.508  26.105  1.00  0.00           H
ATOM   1270  CA  TRP A 571      57.084  88.403  27.906  1.00  0.00           C
ATOM   1271  HA  TRP A 571      56.333  88.330  28.678  1.00  0.00           H
ATOM   1272  CB  TRP A 571      58.054  87.136  28.175  1.00  0.00           C
ATOM   1273  HB1 TRP A 571      58.738  86.974  27.315  1.00  0.00           H
ATOM   1274  HB2 TRP A 571      58.732  87.314  29.037  1.00  0.00           H
ATOM   1275  CG  TRP A 571      57.350  85.871  28.478  1.00  0.00           C
ATOM   1276  CD1 TRP A 571      56.134  85.638  28.948  1.00  0.00           C
ATOM   1277  HD1 TRP A 571      55.573  86.348  29.538  1.00  0.00           H
ATOM   1278  NE1 TRP A 571      55.968  84.251  28.887  1.00  0.00           N
ATOM   1279  HE1 TRP A 571      55.376  83.755  29.485  1.00  0.00           H
ATOM   1280  CE2 TRP A 571      57.044  83.642  28.313  1.00  0.00           C
ATOM   1281  CD2 TRP A 571      58.016  84.606  28.067  1.00  0.00           C
ATOM   1282  CE3 TRP A 571      59.241  84.272  27.499  1.00  0.00           C
ATOM   1283  HE3 TRP A 571      59.962  85.068  27.379  1.00  0.00           H
ATOM   1284  CZ3 TRP A 571      59.485  82.929  27.183  1.00  0.00           C
ATOM   1285  HZ3 TRP A 571      60.491  82.691  26.870  1.00  0.00           H
ATOM   1286  CZ2 TRP A 571      57.308  82.286  28.040  1.00  0.00           C
ATOM   1287  HZ2 TRP A 571      56.644  81.440  28.143  1.00  0.00           H
ATOM   1288  CH2 TRP A 571      58.491  81.938  27.442  1.00  0.00           C
ATOM   1289  HH2 TRP A 571      58.886  80.938  27.331  1.00  0.00           H
ATOM   1290  C   TRP A 571      57.608  89.898  28.227  1.00  0.00           C
ATOM   1291  O   TRP A 571      58.057  90.630  27.321  1.00  0.00           O
ATOM   1292  N   PRO A 572      57.598  90.321  29.538  1.00  0.00           N
ATOM   1293  CD  PRO A 572      57.133  89.619  30.760  1.00  0.00           C
ATOM   1294  HD1 PRO A 572      57.599  88.614  30.847  1.00  0.00           H
ATOM   1295  HD2 PRO A 572      56.035  89.472  30.677  1.00  0.00           H
ATOM   1296  CA  PRO A 572      58.248  91.649  29.885  1.00  0.00           C
ATOM   1297  HA  PRO A 572      58.136  92.311  29.039  1.00  0.00           H
ATOM   1298  CB  PRO A 572      57.545  91.981  31.155  1.00  0.00           C
ATOM   1299  HB1 PRO A 572      58.030  92.748  31.796  1.00  0.00           H
ATOM   1300  HB2 PRO A 572      56.518  92.367  30.979  1.00  0.00           H
ATOM   1301  CG  PRO A 572      57.510  90.607  31.880  1.00  0.00           C
ATOM   1302  HG1 PRO A 572      58.485  90.358  32.351  1.00  0.00           H
ATOM   1303  HG2 PRO A 572      56.758  90.687  32.694  1.00  0.00           H
ATOM   1304  C   PRO A 572      59.821  91.457  30.111  1.00  0.00           C
ATOM   1305  O   PRO A 572      60.248  90.507  30.712  1.00  0.00           O
ATOM   1306  N   GLU A 573      60.647  92.367  29.579  1.00  0.00           N
ATOM   1307  HN  GLU A 573      60.233  93.129  29.087  1.00  0.00           H
ATOM   1308  CA  GLU A 573      62.108  92.403  29.725  1.00  0.00           C
ATOM   1309  HA  GLU A 573      62.386  91.626  29.029  1.00  0.00           H
ATOM   1310  CB  GLU A 573      62.670  93.779  29.193  1.00  0.00           C
ATOM   1311  HB1 GLU A 573      62.369  93.850  28.126  1.00  0.00           H
ATOM   1312  HB2 GLU A 573      62.020  94.448  29.796  1.00  0.00           H
ATOM   1313  CG  GLU A 573      64.147  94.079  29.415  1.00  0.00           C
ATOM   1314  HG1 GLU A 573      64.479  94.062  30.475  1.00  0.00           H
ATOM   1315  HG2 GLU A 573      64.872  93.451  28.856  1.00  0.00           H
ATOM   1316  CD  GLU A 573      64.413  95.486  29.025  1.00  0.00           C
ATOM   1317  OE1 GLU A 573      65.070  95.668  27.971  1.00  0.00           O
ATOM   1318  OE2 GLU A 573      63.926  96.452  29.659  1.00  0.00           O
ATOM   1319  C   GLU A 573      62.739  92.077  31.080  1.00  0.00           C
ATOM   1320  O   GLU A 573      62.322  92.627  32.112  1.00  0.00           O
ATOM   1321  N   LEU A 574      63.736  91.181  31.244  1.00  0.00           N
ATOM   1322  HN  LEU A 574      64.173  90.768  30.449  1.00  0.00           H
ATOM   1323  CA  LEU A 574      64.277  90.517  32.412  1.00  0.00           C
ATOM   1324  HA  LEU A 574      63.444  90.559  33.098  1.00  0.00           H
ATOM   1325  CB  LEU A 574      64.732  89.102  32.104  1.00  0.00           C
ATOM   1326  HB1 LEU A 574      65.578  89.090  31.383  1.00  0.00           H
ATOM   1327  HB2 LEU A 574      65.243  88.724  33.016  1.00  0.00           H
ATOM   1328  CG  LEU A 574      63.604  88.154  31.647  1.00  0.00           C
ATOM   1329  HG  LEU A 574      63.334  88.448  30.611  1.00  0.00           H
ATOM   1330  CD1 LEU A 574      64.119  86.710  31.709  1.00  0.00           C
ATOM   1331 1HD1 LEU A 574      63.296  86.073  31.319  1.00  0.00           H
ATOM   1332 2HD1 LEU A 574      65.075  86.539  31.170  1.00  0.00           H
ATOM   1333 3HD1 LEU A 574      64.285  86.427  32.771  1.00  0.00           H
ATOM   1334  CD2 LEU A 574      62.258  88.353  32.394  1.00  0.00           C
ATOM   1335 1HD2 LEU A 574      61.538  87.694  31.864  1.00  0.00           H
ATOM   1336 2HD2 LEU A 574      62.319  87.995  33.444  1.00  0.00           H
ATOM   1337 3HD2 LEU A 574      61.946  89.420  32.397  1.00  0.00           H
ATOM   1338  C   LEU A 574      65.470  91.262  33.004  1.00  0.00           C
ATOM   1339  O   LEU A 574      66.226  91.969  32.256  1.00  0.00           O
ATOM   1340  N   PRO A 575      65.777  91.104  34.301  1.00  0.00           N
ATOM   1341  CD  PRO A 575      64.849  90.676  35.311  1.00  0.00           C
ATOM   1342  HD1 PRO A 575      64.822  89.569  35.229  1.00  0.00           H
ATOM   1343  HD2 PRO A 575      63.856  91.169  35.242  1.00  0.00           H
ATOM   1344  CA  PRO A 575      67.081  91.465  34.899  1.00  0.00           C
ATOM   1345  HA  PRO A 575      67.120  92.542  34.968  1.00  0.00           H
ATOM   1346  CB  PRO A 575      67.091  90.821  36.310  1.00  0.00           C
ATOM   1347  HB1 PRO A 575      67.493  89.787  36.365  1.00  0.00           H
ATOM   1348  HB2 PRO A 575      67.635  91.485  37.015  1.00  0.00           H
ATOM   1349  CG  PRO A 575      65.543  91.060  36.630  1.00  0.00           C
ATOM   1350  HG1 PRO A 575      65.261  90.283  37.373  1.00  0.00           H
ATOM   1351  HG2 PRO A 575      65.400  92.074  37.061  1.00  0.00           H
ATOM   1352  C   PRO A 575      68.255  90.919  34.065  1.00  0.00           C
ATOM   1353  O   PRO A 575      68.112  89.885  33.373  1.00  0.00           O
ATOM   1354  N   VAL A 576      69.501  91.500  34.267  1.00  0.00           N
ATOM   1355  HN  VAL A 576      69.584  92.342  34.795  1.00  0.00           H
ATOM   1356  CA  VAL A 576      70.824  90.964  33.835  1.00  0.00           C
ATOM   1357  HA  VAL A 576      70.851  91.005  32.756  1.00  0.00           H
ATOM   1358  CB  VAL A 576      71.930  91.967  34.184  1.00  0.00           C
ATOM   1359  HB  VAL A 576      71.868  92.201  35.269  1.00  0.00           H
ATOM   1360  CG1 VAL A 576      73.348  91.424  33.980  1.00  0.00           C
ATOM   1361 1HG1 VAL A 576      73.682  90.539  34.563  1.00  0.00           H
ATOM   1362 2HG1 VAL A 576      73.528  91.106  32.931  1.00  0.00           H
ATOM   1363 3HG1 VAL A 576      74.048  92.240  34.263  1.00  0.00           H
ATOM   1364  CG2 VAL A 576      71.777  93.302  33.338  1.00  0.00           C
ATOM   1365 1HG2 VAL A 576      71.605  93.209  32.244  1.00  0.00           H
ATOM   1366 2HG2 VAL A 576      70.971  93.895  33.822  1.00  0.00           H
ATOM   1367 3HG2 VAL A 576      72.720  93.880  33.434  1.00  0.00           H
ATOM   1368  C   VAL A 576      71.095  89.625  34.351  1.00  0.00           C
ATOM   1369  O   VAL A 576      71.586  88.789  33.597  1.00  0.00           O
ATOM   1370  N   LEU A 577      70.757  89.343  35.633  1.00  0.00           N
ATOM   1371  HN  LEU A 577      70.401  90.069  36.217  1.00  0.00           H
ATOM   1372  CA  LEU A 577      70.836  88.080  36.334  1.00  0.00           C
ATOM   1373  HA  LEU A 577      71.832  87.742  36.576  1.00  0.00           H
ATOM   1374  CB  LEU A 577      70.158  88.445  37.687  1.00  0.00           C
ATOM   1375  HB1 LEU A 577      70.754  89.256  38.157  1.00  0.00           H
ATOM   1376  HB2 LEU A 577      69.148  88.902  37.617  1.00  0.00           H
ATOM   1377  CG  LEU A 577      70.125  87.254  38.652  1.00  0.00           C
ATOM   1378  HG  LEU A 577      69.686  86.313  38.257  1.00  0.00           H
ATOM   1379  CD1 LEU A 577      71.521  86.744  39.132  1.00  0.00           C
ATOM   1380 1HD1 LEU A 577      71.497  86.247  40.125  1.00  0.00           H
ATOM   1381 2HD1 LEU A 577      71.938  86.187  38.266  1.00  0.00           H
ATOM   1382 3HD1 LEU A 577      72.178  87.637  39.197  1.00  0.00           H
ATOM   1383  CD2 LEU A 577      69.336  87.389  39.938  1.00  0.00           C
ATOM   1384 1HD2 LEU A 577      69.498  86.495  40.578  1.00  0.00           H
ATOM   1385 2HD2 LEU A 577      69.846  88.284  40.355  1.00  0.00           H
ATOM   1386 3HD2 LEU A 577      68.234  87.501  39.856  1.00  0.00           H
ATOM   1387  C   LEU A 577      70.060  86.903  35.676  1.00  0.00           C
ATOM   1388  O   LEU A 577      70.657  85.903  35.345  1.00  0.00           O
ATOM   1389  N   SER A 578      68.744  87.102  35.396  1.00  0.00           N
ATOM   1390  HN  SER A 578      68.371  87.971  35.712  1.00  0.00           H
ATOM   1391  CA  SER A 578      67.816  86.148  34.837  1.00  0.00           C
ATOM   1392  HA  SER A 578      68.026  85.189  35.288  1.00  0.00           H
ATOM   1393  CB  SER A 578      66.326  86.558  34.859  1.00  0.00           C
ATOM   1394  HB1 SER A 578      66.258  87.449  34.199  1.00  0.00           H
ATOM   1395  HB2 SER A 578      65.627  85.722  34.643  1.00  0.00           H
ATOM   1396  OG  SER A 578      66.069  86.943  36.207  1.00  0.00           O
ATOM   1397  HG1 SER A 578      66.167  86.095  36.646  1.00  0.00           H
ATOM   1398  C   SER A 578      68.127  85.820  33.374  1.00  0.00           C
ATOM   1399  O   SER A 578      68.055  84.692  32.832  1.00  0.00           O
ATOM   1400  N   ALA A 579      68.470  86.861  32.627  1.00  0.00           N
ATOM   1401  HN  ALA A 579      68.548  87.798  32.961  1.00  0.00           H
ATOM   1402  CA  ALA A 579      68.885  86.837  31.217  1.00  0.00           C
ATOM   1403  HA  ALA A 579      68.098  86.503  30.557  1.00  0.00           H
ATOM   1404  CB  ALA A 579      69.011  88.325  30.781  1.00  0.00           C
ATOM   1405  HB1 ALA A 579      69.405  88.509  29.759  1.00  0.00           H
ATOM   1406  HB2 ALA A 579      67.983  88.742  30.846  1.00  0.00           H
ATOM   1407  HB3 ALA A 579      69.729  88.869  31.431  1.00  0.00           H
ATOM   1408  C   ALA A 579      70.097  85.976  30.979  1.00  0.00           C
ATOM   1409  O   ALA A 579      70.196  85.189  30.056  1.00  0.00           O
ATOM   1410  N   LEU A 580      71.145  86.212  31.794  1.00  0.00           N
ATOM   1411  HN  LEU A 580      71.113  87.025  32.369  1.00  0.00           H
ATOM   1412  CA  LEU A 580      72.385  85.341  31.765  1.00  0.00           C
ATOM   1413  HA  LEU A 580      72.602  85.234  30.713  1.00  0.00           H
ATOM   1414  CB  LEU A 580      73.515  85.905  32.708  1.00  0.00           C
ATOM   1415  HB1 LEU A 580      73.083  86.247  33.673  1.00  0.00           H
ATOM   1416  HB2 LEU A 580      74.215  85.064  32.897  1.00  0.00           H
ATOM   1417  CG  LEU A 580      74.270  87.166  32.160  1.00  0.00           C
ATOM   1418  HG  LEU A 580      73.541  87.983  31.973  1.00  0.00           H
ATOM   1419  CD1 LEU A 580      75.139  87.908  33.172  1.00  0.00           C
ATOM   1420 1HD1 LEU A 580      75.911  87.179  33.498  1.00  0.00           H
ATOM   1421 2HD1 LEU A 580      75.622  88.760  32.649  1.00  0.00           H
ATOM   1422 3HD1 LEU A 580      74.511  88.173  34.049  1.00  0.00           H
ATOM   1423  CD2 LEU A 580      75.088  86.836  30.923  1.00  0.00           C
ATOM   1424 1HD2 LEU A 580      74.552  86.184  30.200  1.00  0.00           H
ATOM   1425 2HD2 LEU A 580      75.488  87.717  30.377  1.00  0.00           H
ATOM   1426 3HD2 LEU A 580      76.009  86.266  31.169  1.00  0.00           H
ATOM   1427  C   LEU A 580      72.236  83.816  32.062  1.00  0.00           C
ATOM   1428  O   LEU A 580      72.844  82.942  31.458  1.00  0.00           O
ATOM   1429  N   GLU A 581      71.250  83.457  32.896  1.00  0.00           N
ATOM   1430  HN  GLU A 581      70.657  84.154  33.291  1.00  0.00           H
ATOM   1431  CA  GLU A 581      70.753  82.092  33.128  1.00  0.00           C
ATOM   1432  HA  GLU A 581      71.543  81.422  33.432  1.00  0.00           H
ATOM   1433  CB  GLU A 581      69.759  82.251  34.326  1.00  0.00           C
ATOM   1434  HB1 GLU A 581      70.455  82.454  35.167  1.00  0.00           H
ATOM   1435  HB2 GLU A 581      69.104  83.139  34.198  1.00  0.00           H
ATOM   1436  CG  GLU A 581      68.906  81.036  34.553  1.00  0.00           C
ATOM   1437  HG1 GLU A 581      68.047  80.875  33.868  1.00  0.00           H
ATOM   1438  HG2 GLU A 581      69.490  80.102  34.406  1.00  0.00           H
ATOM   1439  CD  GLU A 581      68.398  81.085  35.981  1.00  0.00           C
ATOM   1440  OE1 GLU A 581      67.618  82.025  36.301  1.00  0.00           O
ATOM   1441  OE2 GLU A 581      68.789  80.233  36.819  1.00  0.00           O
ATOM   1442  C   GLU A 581      70.159  81.371  31.876  1.00  0.00           C
ATOM   1443  O   GLU A 581      70.111  80.107  31.757  1.00  0.00           O
ATOM   1444  N   LEU A 582      69.776  82.148  30.822  1.00  0.00           N
ATOM   1445  HN  LEU A 582      69.858  83.142  30.844  1.00  0.00           H
ATOM   1446  CA  LEU A 582      69.054  81.764  29.580  1.00  0.00           C
ATOM   1447  HA  LEU A 582      68.636  80.805  29.847  1.00  0.00           H
ATOM   1448  CB  LEU A 582      67.872  82.721  29.379  1.00  0.00           C
ATOM   1449  HB1 LEU A 582      68.402  83.687  29.515  1.00  0.00           H
ATOM   1450  HB2 LEU A 582      67.420  82.837  28.371  1.00  0.00           H
ATOM   1451  CG  LEU A 582      66.675  82.505  30.297  1.00  0.00           C
ATOM   1452  HG  LEU A 582      67.048  82.010  31.219  1.00  0.00           H
ATOM   1453  CD1 LEU A 582      65.903  83.802  30.615  1.00  0.00           C
ATOM   1454 1HD1 LEU A 582      65.627  84.212  29.620  1.00  0.00           H
ATOM   1455 2HD1 LEU A 582      64.942  83.578  31.126  1.00  0.00           H
ATOM   1456 3HD1 LEU A 582      66.409  84.621  31.170  1.00  0.00           H
ATOM   1457  CD2 LEU A 582      65.869  81.427  29.531  1.00  0.00           C
ATOM   1458 1HD2 LEU A 582      65.076  81.790  28.842  1.00  0.00           H
ATOM   1459 2HD2 LEU A 582      66.560  80.820  28.908  1.00  0.00           H
ATOM   1460 3HD2 LEU A 582      65.399  80.678  30.204  1.00  0.00           H
ATOM   1461  C   LEU A 582      69.950  81.513  28.380  1.00  0.00           C
ATOM   1462  O   LEU A 582      69.431  81.357  27.262  1.00  0.00           O
ATOM   1463  N   LEU A 583      71.263  81.404  28.637  1.00  0.00           N
ATOM   1464  HN  LEU A 583      71.636  81.572  29.546  1.00  0.00           H
ATOM   1465  CA  LEU A 583      72.189  81.172  27.519  1.00  0.00           C
ATOM   1466  HA  LEU A 583      71.616  81.069  26.609  1.00  0.00           H
ATOM   1467  CB  LEU A 583      73.109  82.433  27.464  1.00  0.00           C
ATOM   1468  HB1 LEU A 583      73.590  82.590  28.453  1.00  0.00           H
ATOM   1469  HB2 LEU A 583      73.977  82.291  26.785  1.00  0.00           H
ATOM   1470  CG  LEU A 583      72.329  83.762  27.155  1.00  0.00           C
ATOM   1471  HG  LEU A 583      71.395  83.771  27.758  1.00  0.00           H
ATOM   1472  CD1 LEU A 583      73.090  85.070  27.232  1.00  0.00           C
ATOM   1473 1HD1 LEU A 583      73.951  84.997  26.534  1.00  0.00           H
ATOM   1474 2HD1 LEU A 583      72.424  85.876  26.853  1.00  0.00           H
ATOM   1475 3HD1 LEU A 583      73.458  85.232  28.267  1.00  0.00           H
ATOM   1476  CD2 LEU A 583      71.915  83.688  25.692  1.00  0.00           C
ATOM   1477 1HD2 LEU A 583      72.814  83.546  25.055  1.00  0.00           H
ATOM   1478 2HD2 LEU A 583      71.222  82.842  25.492  1.00  0.00           H
ATOM   1479 3HD2 LEU A 583      71.388  84.596  25.328  1.00  0.00           H
ATOM   1480  C   LEU A 583      72.951  79.874  27.572  1.00  0.00           C
ATOM   1481  O   LEU A 583      73.834  79.562  26.804  1.00  0.00           O
ATOM   1482  N   ASP A 584      72.620  78.994  28.531  1.00  0.00           N
ATOM   1483  HN  ASP A 584      71.966  79.302  29.218  1.00  0.00           H
ATOM   1484  CA  ASP A 584      73.122  77.697  28.805  1.00  0.00           C
ATOM   1485  HA  ASP A 584      74.164  77.660  28.520  1.00  0.00           H
ATOM   1486  CB  ASP A 584      73.078  77.457  30.357  1.00  0.00           C
ATOM   1487  HB1 ASP A 584      74.122  77.224  30.656  1.00  0.00           H
ATOM   1488  HB2 ASP A 584      72.774  78.456  30.739  1.00  0.00           H
ATOM   1489  CG  ASP A 584      72.257  76.341  30.992  1.00  0.00           C
ATOM   1490  OD1 ASP A 584      71.587  75.577  30.258  1.00  0.00           O
ATOM   1491  OD2 ASP A 584      72.249  76.163  32.223  1.00  0.00           O
ATOM   1492  C   ASP A 584      72.382  76.778  27.899  1.00  0.00           C
ATOM   1493  O   ASP A 584      71.354  77.096  27.304  1.00  0.00           O
ATOM   1494  N   PHE A 585      73.062  75.570  27.714  1.00  0.00           N
ATOM   1495  HN  PHE A 585      73.966  75.563  28.135  1.00  0.00           H
ATOM   1496  CA  PHE A 585      72.676  74.555  26.770  1.00  0.00           C
ATOM   1497  HA  PHE A 585      72.763  74.947  25.768  1.00  0.00           H
ATOM   1498  CB  PHE A 585      73.676  73.378  26.848  1.00  0.00           C
ATOM   1499  HB1 PHE A 585      73.350  72.675  26.052  1.00  0.00           H
ATOM   1500  HB2 PHE A 585      74.696  73.764  26.637  1.00  0.00           H
ATOM   1501  CG  PHE A 585      73.758  72.632  28.162  1.00  0.00           C
ATOM   1502  CD1 PHE A 585      72.866  71.617  28.364  1.00  0.00           C
ATOM   1503  HD1 PHE A 585      72.053  71.545  27.657  1.00  0.00           H
ATOM   1504  CE1 PHE A 585      73.118  70.691  29.339  1.00  0.00           C
ATOM   1505  HE1 PHE A 585      72.479  69.829  29.462  1.00  0.00           H
ATOM   1506  CZ  PHE A 585      74.183  70.872  30.304  1.00  0.00           C
ATOM   1507  HZ  PHE A 585      74.344  70.126  31.068  1.00  0.00           H
ATOM   1508  CD2 PHE A 585      74.825  72.869  29.039  1.00  0.00           C
ATOM   1509  HD2 PHE A 585      75.605  73.536  28.701  1.00  0.00           H
ATOM   1510  CE2 PHE A 585      75.075  71.976  30.111  1.00  0.00           C
ATOM   1511  HE2 PHE A 585      75.912  72.213  30.751  1.00  0.00           H
ATOM   1512  C   PHE A 585      71.168  74.049  26.786  1.00  0.00           C
ATOM   1513  O   PHE A 585      70.650  73.535  25.824  1.00  0.00           O
ATOM   1514  N   SER A 586      70.557  74.122  27.955  1.00  0.00           N
ATOM   1515  HN  SER A 586      71.063  74.567  28.689  1.00  0.00           H
ATOM   1516  CA  SER A 586      69.165  73.735  28.239  1.00  0.00           C
ATOM   1517  HA  SER A 586      69.142  72.762  27.771  1.00  0.00           H
ATOM   1518  CB  SER A 586      68.815  73.668  29.785  1.00  0.00           C
ATOM   1519  HB1 SER A 586      67.763  73.322  29.882  1.00  0.00           H
ATOM   1520  HB2 SER A 586      69.413  72.874  30.283  1.00  0.00           H
ATOM   1521  OG  SER A 586      69.080  74.950  30.503  1.00  0.00           O
ATOM   1522  HG1 SER A 586      70.029  75.077  30.430  1.00  0.00           H
ATOM   1523  C   SER A 586      68.195  74.660  27.595  1.00  0.00           C
ATOM   1524  O   SER A 586      67.037  74.318  27.389  1.00  0.00           O
ATOM   1525  N   PHE A 587      68.683  75.858  27.216  1.00  0.00           N
ATOM   1526  HN  PHE A 587      69.592  76.168  27.482  1.00  0.00           H
ATOM   1527  CA  PHE A 587      67.882  76.760  26.386  1.00  0.00           C
ATOM   1528  HA  PHE A 587      66.919  76.299  26.217  1.00  0.00           H
ATOM   1529  CB  PHE A 587      67.852  78.102  27.156  1.00  0.00           C
ATOM   1530  HB1 PHE A 587      68.844  78.598  27.223  1.00  0.00           H
ATOM   1531  HB2 PHE A 587      67.283  78.910  26.648  1.00  0.00           H
ATOM   1532  CG  PHE A 587      67.244  77.941  28.490  1.00  0.00           C
ATOM   1533  CD1 PHE A 587      67.934  78.329  29.670  1.00  0.00           C
ATOM   1534  HD1 PHE A 587      69.008  78.427  29.611  1.00  0.00           H
ATOM   1535  CE1 PHE A 587      67.382  77.991  30.924  1.00  0.00           C
ATOM   1536  HE1 PHE A 587      67.880  78.169  31.866  1.00  0.00           H
ATOM   1537  CZ  PHE A 587      66.097  77.383  31.093  1.00  0.00           C
ATOM   1538  HZ  PHE A 587      65.731  76.985  32.029  1.00  0.00           H
ATOM   1539  CD2 PHE A 587      65.908  77.477  28.679  1.00  0.00           C
ATOM   1540  HD2 PHE A 587      65.299  77.351  27.795  1.00  0.00           H
ATOM   1541  CE2 PHE A 587      65.347  77.161  29.925  1.00  0.00           C
ATOM   1542  HE2 PHE A 587      64.400  76.642  29.951  1.00  0.00           H
ATOM   1543  C   PHE A 587      68.467  77.096  25.043  1.00  0.00           C
ATOM   1544  O   PHE A 587      69.228  78.077  24.886  1.00  0.00           O
ATOM   1545  N   PRO A 588      68.111  76.376  23.918  1.00  0.00           N
ATOM   1546  CD  PRO A 588      67.565  75.000  24.103  1.00  0.00           C
ATOM   1547  HD1 PRO A 588      66.492  74.987  24.391  1.00  0.00           H
ATOM   1548  HD2 PRO A 588      68.006  74.447  24.960  1.00  0.00           H
ATOM   1549  CA  PRO A 588      68.812  76.498  22.589  1.00  0.00           C
ATOM   1550  HA  PRO A 588      69.672  77.144  22.685  1.00  0.00           H
ATOM   1551  CB  PRO A 588      69.058  75.012  22.269  1.00  0.00           C
ATOM   1552  HB1 PRO A 588      69.104  74.656  21.217  1.00  0.00           H
ATOM   1553  HB2 PRO A 588      69.963  74.633  22.789  1.00  0.00           H
ATOM   1554  CG  PRO A 588      67.793  74.248  22.816  1.00  0.00           C
ATOM   1555  HG1 PRO A 588      66.973  74.321  22.070  1.00  0.00           H
ATOM   1556  HG2 PRO A 588      68.075  73.175  22.880  1.00  0.00           H
ATOM   1557  C   PRO A 588      67.985  77.165  21.522  1.00  0.00           C
ATOM   1558  O   PRO A 588      68.339  77.262  20.364  1.00  0.00           O
ATOM   1559  N   ASP A 589      66.716  77.492  21.890  1.00  0.00           N
ATOM   1560  HN  ASP A 589      66.330  77.125  22.733  1.00  0.00           H
ATOM   1561  CA  ASP A 589      65.776  78.121  20.987  1.00  0.00           C
ATOM   1562  HA  ASP A 589      65.890  77.597  20.050  1.00  0.00           H
ATOM   1563  CB  ASP A 589      64.275  77.816  21.386  1.00  0.00           C
ATOM   1564  HB1 ASP A 589      64.199  76.709  21.436  1.00  0.00           H
ATOM   1565  HB2 ASP A 589      64.135  78.239  22.404  1.00  0.00           H
ATOM   1566  CG  ASP A 589      63.217  78.277  20.479  1.00  0.00           C
ATOM   1567  OD1 ASP A 589      62.162  77.653  20.392  1.00  0.00           O
ATOM   1568  OD2 ASP A 589      63.281  79.373  19.816  1.00  0.00           O
ATOM   1569  C   ASP A 589      66.234  79.494  20.620  1.00  0.00           C
ATOM   1570  O   ASP A 589      66.691  80.334  21.416  1.00  0.00           O
ATOM   1571  N   CYS A 590      66.137  79.860  19.288  1.00  0.00           N
ATOM   1572  HN  CYS A 590      65.473  79.286  18.815  1.00  0.00           H
ATOM   1573  CA  CYS A 590      66.600  81.053  18.674  1.00  0.00           C
ATOM   1574  HA  CYS A 590      67.664  81.053  18.859  1.00  0.00           H
ATOM   1575  CB  CYS A 590      66.367  81.058  17.188  1.00  0.00           C
ATOM   1576  HB1 CYS A 590      65.272  81.114  17.014  1.00  0.00           H
ATOM   1577  HB2 CYS A 590      66.913  81.894  16.701  1.00  0.00           H
ATOM   1578  SG  CYS A 590      67.018  79.558  16.459  1.00  0.00           S
ATOM   1579  HG1 CYS A 590      68.288  79.575  16.837  1.00  0.00           H
ATOM   1580  C   CYS A 590      65.855  82.242  19.317  1.00  0.00           C
ATOM   1581  O   CYS A 590      66.486  83.260  19.677  1.00  0.00           O
ATOM   1582  N   HIS A 591      64.511  82.088  19.533  1.00  0.00           N
ATOM   1583  HN  HIS A 591      63.996  81.241  19.426  1.00  0.00           H
ATOM   1584  CA  HIS A 591      63.599  83.100  20.103  1.00  0.00           C
ATOM   1585  HA  HIS A 591      63.701  84.021  19.549  1.00  0.00           H
ATOM   1586  CB  HIS A 591      62.145  82.499  19.994  1.00  0.00           C
ATOM   1587  HB1 HIS A 591      62.283  81.409  20.163  1.00  0.00           H
ATOM   1588  HB2 HIS A 591      61.663  82.966  20.879  1.00  0.00           H
ATOM   1589  ND1 HIS A 591      61.924  82.378  17.573  1.00  0.00           N
ATOM   1590  CG  HIS A 591      61.377  82.733  18.756  1.00  0.00           C
ATOM   1591  CE1 HIS A 591      61.036  82.681  16.664  1.00  0.00           C
ATOM   1592  HE1 HIS A 591      61.117  82.464  15.599  1.00  0.00           H
ATOM   1593  NE2 HIS A 591      59.874  83.130  17.328  1.00  0.00           N
ATOM   1594  HE2 HIS A 591      59.125  83.611  16.873  1.00  0.00           H
ATOM   1595  CD2 HIS A 591      60.090  83.208  18.668  1.00  0.00           C
ATOM   1596  HD2 HIS A 591      59.517  83.647  19.475  1.00  0.00           H
ATOM   1597  C   HIS A 591      63.959  83.442  21.588  1.00  0.00           C
ATOM   1598  O   HIS A 591      64.052  84.653  21.985  1.00  0.00           O
ATOM   1599  N   VAL A 592      64.123  82.422  22.421  1.00  0.00           N
ATOM   1600  HN  VAL A 592      64.042  81.493  22.070  1.00  0.00           H
ATOM   1601  CA  VAL A 592      64.689  82.432  23.766  1.00  0.00           C
ATOM   1602  HA  VAL A 592      63.965  82.970  24.359  1.00  0.00           H
ATOM   1603  CB  VAL A 592      64.946  81.033  24.252  1.00  0.00           C
ATOM   1604  HB  VAL A 592      65.590  80.537  23.495  1.00  0.00           H
ATOM   1605  CG1 VAL A 592      65.649  81.028  25.587  1.00  0.00           C
ATOM   1606 1HG1 VAL A 592      65.301  81.941  26.117  1.00  0.00           H
ATOM   1607 2HG1 VAL A 592      65.422  80.146  26.223  1.00  0.00           H
ATOM   1608 3HG1 VAL A 592      66.735  81.258  25.527  1.00  0.00           H
ATOM   1609  CG2 VAL A 592      63.635  80.207  24.326  1.00  0.00           C
ATOM   1610 1HG2 VAL A 592      63.825  79.170  24.676  1.00  0.00           H
ATOM   1611 2HG2 VAL A 592      62.932  80.653  25.062  1.00  0.00           H
ATOM   1612 3HG2 VAL A 592      63.144  80.201  23.329  1.00  0.00           H
ATOM   1613  C   VAL A 592      65.969  83.274  23.875  1.00  0.00           C
ATOM   1614  O   VAL A 592      66.025  84.302  24.520  1.00  0.00           O
ATOM   1615  N   GLY A 593      67.067  82.840  23.141  1.00  0.00           N
ATOM   1616  HN  GLY A 593      66.760  82.045  22.623  1.00  0.00           H
ATOM   1617  CA  GLY A 593      68.295  83.515  22.953  1.00  0.00           C
ATOM   1618  HA1 GLY A 593      68.877  83.584  23.860  1.00  0.00           H
ATOM   1619  HA2 GLY A 593      68.876  82.971  22.222  1.00  0.00           H
ATOM   1620  C   GLY A 593      68.167  84.874  22.460  1.00  0.00           C
ATOM   1621  O   GLY A 593      68.807  85.742  22.991  1.00  0.00           O
ATOM   1622  N   SER A 594      67.285  85.193  21.465  1.00  0.00           N
ATOM   1623  HN  SER A 594      66.767  84.523  20.940  1.00  0.00           H
ATOM   1624  CA  SER A 594      66.982  86.568  21.140  1.00  0.00           C
ATOM   1625  HA  SER A 594      67.925  87.047  20.922  1.00  0.00           H
ATOM   1626  CB  SER A 594      65.965  86.709  20.040  1.00  0.00           C
ATOM   1627  HB1 SER A 594      65.204  85.948  20.313  1.00  0.00           H
ATOM   1628  HB2 SER A 594      65.676  87.779  19.958  1.00  0.00           H
ATOM   1629  OG  SER A 594      66.581  86.269  18.809  1.00  0.00           O
ATOM   1630  HG1 SER A 594      66.842  85.359  18.968  1.00  0.00           H
ATOM   1631  C   SER A 594      66.425  87.465  22.243  1.00  0.00           C
ATOM   1632  O   SER A 594      67.023  88.550  22.430  1.00  0.00           O
ATOM   1633  N   PHE A 595      65.332  87.064  23.048  1.00  0.00           N
ATOM   1634  HN  PHE A 595      64.754  86.331  22.696  1.00  0.00           H
ATOM   1635  CA  PHE A 595      64.865  87.640  24.257  1.00  0.00           C
ATOM   1636  HA  PHE A 595      64.337  88.515  23.906  1.00  0.00           H
ATOM   1637  CB  PHE A 595      63.697  86.795  24.782  1.00  0.00           C
ATOM   1638  HB1 PHE A 595      62.924  86.860  23.987  1.00  0.00           H
ATOM   1639  HB2 PHE A 595      63.938  85.746  25.060  1.00  0.00           H
ATOM   1640  CG  PHE A 595      63.057  87.382  26.026  1.00  0.00           C
ATOM   1641  CD1 PHE A 595      62.729  88.749  26.061  1.00  0.00           C
ATOM   1642  HD1 PHE A 595      62.813  89.349  25.167  1.00  0.00           H
ATOM   1643  CE1 PHE A 595      62.069  89.201  27.197  1.00  0.00           C
ATOM   1644  HE1 PHE A 595      61.711  90.220  27.234  1.00  0.00           H
ATOM   1645  CZ  PHE A 595      61.783  88.357  28.264  1.00  0.00           C
ATOM   1646  HZ  PHE A 595      61.327  88.695  29.183  1.00  0.00           H
ATOM   1647  CD2 PHE A 595      62.789  86.543  27.106  1.00  0.00           C
ATOM   1648  HD2 PHE A 595      62.993  85.483  27.136  1.00  0.00           H
ATOM   1649  CE2 PHE A 595      62.185  87.026  28.232  1.00  0.00           C
ATOM   1650  HE2 PHE A 595      61.875  86.386  29.046  1.00  0.00           H
ATOM   1651  C   PHE A 595      65.956  87.933  25.307  1.00  0.00           C
ATOM   1652  O   PHE A 595      66.147  89.061  25.758  1.00  0.00           O
ATOM   1653  N   ALA A 596      66.782  86.927  25.648  1.00  0.00           N
ATOM   1654  HN  ALA A 596      66.513  86.030  25.305  1.00  0.00           H
ATOM   1655  CA  ALA A 596      67.948  86.922  26.449  1.00  0.00           C
ATOM   1656  HA  ALA A 596      67.581  87.165  27.435  1.00  0.00           H
ATOM   1657  CB  ALA A 596      68.546  85.540  26.490  1.00  0.00           C
ATOM   1658  HB1 ALA A 596      67.791  84.797  26.826  1.00  0.00           H
ATOM   1659  HB2 ALA A 596      68.978  85.118  25.557  1.00  0.00           H
ATOM   1660  HB3 ALA A 596      69.398  85.711  27.182  1.00  0.00           H
ATOM   1661  C   ALA A 596      68.974  88.008  25.960  1.00  0.00           C
ATOM   1662  O   ALA A 596      69.295  88.858  26.777  1.00  0.00           O
ATOM   1663  N   ILE A 597      69.382  88.015  24.703  1.00  0.00           N
ATOM   1664  HN  ILE A 597      69.213  87.206  24.146  1.00  0.00           H
ATOM   1665  CA  ILE A 597      70.348  88.971  24.098  1.00  0.00           C
ATOM   1666  HA  ILE A 597      71.242  89.012  24.702  1.00  0.00           H
ATOM   1667  CB  ILE A 597      70.864  88.523  22.769  1.00  0.00           C
ATOM   1668  HB  ILE A 597      70.000  88.363  22.089  1.00  0.00           H
ATOM   1669  CG2 ILE A 597      71.662  89.607  21.967  1.00  0.00           C
ATOM   1670 1HG2 ILE A 597      72.520  89.972  22.571  1.00  0.00           H
ATOM   1671 2HG2 ILE A 597      71.882  89.280  20.929  1.00  0.00           H
ATOM   1672 3HG2 ILE A 597      71.021  90.478  21.714  1.00  0.00           H
ATOM   1673  CG1 ILE A 597      71.592  87.171  22.959  1.00  0.00           C
ATOM   1674 1HG1 ILE A 597      70.933  86.373  23.363  1.00  0.00           H
ATOM   1675 2HG1 ILE A 597      71.833  86.860  21.920  1.00  0.00           H
ATOM   1676  CD  ILE A 597      72.783  87.263  23.969  1.00  0.00           C
ATOM   1677  HD1 ILE A 597      73.479  86.398  24.013  1.00  0.00           H
ATOM   1678  HD2 ILE A 597      73.374  88.204  23.962  1.00  0.00           H
ATOM   1679  HD3 ILE A 597      72.248  87.127  24.933  1.00  0.00           H
ATOM   1680  C   ILE A 597      69.798  90.391  24.056  1.00  0.00           C
ATOM   1681  O   ILE A 597      70.544  91.313  24.419  1.00  0.00           O
ATOM   1682  N   LYS A 598      68.523  90.578  23.672  1.00  0.00           N
ATOM   1683  HN  LYS A 598      67.911  89.826  23.443  1.00  0.00           H
ATOM   1684  CA  LYS A 598      67.736  91.814  23.849  1.00  0.00           C
ATOM   1685  HA  LYS A 598      68.325  92.522  23.286  1.00  0.00           H
ATOM   1686  CB  LYS A 598      66.289  91.612  23.356  1.00  0.00           C
ATOM   1687  HB1 LYS A 598      65.695  90.849  23.903  1.00  0.00           H
ATOM   1688  HB2 LYS A 598      65.793  92.586  23.558  1.00  0.00           H
ATOM   1689  CG  LYS A 598      66.026  91.364  21.832  1.00  0.00           C
ATOM   1690  HG1 LYS A 598      66.206  92.302  21.264  1.00  0.00           H
ATOM   1691  HG2 LYS A 598      66.698  90.578  21.426  1.00  0.00           H
ATOM   1692  CD  LYS A 598      64.615  91.098  21.478  1.00  0.00           C
ATOM   1693  HD1 LYS A 598      64.450  90.212  22.128  1.00  0.00           H
ATOM   1694  HD2 LYS A 598      63.899  91.849  21.876  1.00  0.00           H
ATOM   1695  CE  LYS A 598      64.362  90.760  20.063  1.00  0.00           C
ATOM   1696  HE1 LYS A 598      64.668  91.542  19.336  1.00  0.00           H
ATOM   1697  HE2 LYS A 598      64.880  89.826  19.756  1.00  0.00           H
ATOM   1698  NZ  LYS A 598      62.966  90.395  19.763  1.00  0.00           N
ATOM   1699  HZ1 LYS A 598      62.562  89.534  20.185  1.00  0.00           H
ATOM   1700  HZ2 LYS A 598      62.373  91.090  20.259  1.00  0.00           H
ATOM   1701  HZ3 LYS A 598      62.742  90.403  18.748  1.00  0.00           H
ATOM   1702  C   LYS A 598      67.645  92.305  25.287  1.00  0.00           C
ATOM   1703  O   LYS A 598      67.903  93.483  25.439  1.00  0.00           O
ATOM   1704  N   SER A 599      67.545  91.406  26.254  1.00  0.00           N
ATOM   1705  HN  SER A 599      67.290  90.478  25.992  1.00  0.00           H
ATOM   1706  CA  SER A 599      67.441  91.754  27.692  1.00  0.00           C
ATOM   1707  HA  SER A 599      66.845  92.654  27.726  1.00  0.00           H
ATOM   1708  CB  SER A 599      66.909  90.675  28.705  1.00  0.00           C
ATOM   1709  HB1 SER A 599      67.440  89.701  28.640  1.00  0.00           H
ATOM   1710  HB2 SER A 599      67.020  90.872  29.793  1.00  0.00           H
ATOM   1711  OG  SER A 599      65.578  90.473  28.391  1.00  0.00           O
ATOM   1712  HG1 SER A 599      65.626  90.019  27.547  1.00  0.00           H
ATOM   1713  C   SER A 599      68.858  92.276  28.147  1.00  0.00           C
ATOM   1714  O   SER A 599      69.008  93.186  28.947  1.00  0.00           O
ATOM   1715  N   LEU A 600      69.936  91.857  27.454  1.00  0.00           N
ATOM   1716  HN  LEU A 600      69.876  91.065  26.851  1.00  0.00           H
ATOM   1717  CA  LEU A 600      71.330  92.278  27.771  1.00  0.00           C
ATOM   1718  HA  LEU A 600      71.261  92.614  28.795  1.00  0.00           H
ATOM   1719  CB  LEU A 600      72.233  91.064  27.568  1.00  0.00           C
ATOM   1720  HB1 LEU A 600      71.972  90.572  26.607  1.00  0.00           H
ATOM   1721  HB2 LEU A 600      73.291  91.404  27.544  1.00  0.00           H
ATOM   1722  CG  LEU A 600      71.945  89.975  28.680  1.00  0.00           C
ATOM   1723  HG  LEU A 600      70.847  89.953  28.849  1.00  0.00           H
ATOM   1724  CD1 LEU A 600      72.530  88.583  28.210  1.00  0.00           C
ATOM   1725 1HD1 LEU A 600      72.632  87.850  29.039  1.00  0.00           H
ATOM   1726 2HD1 LEU A 600      71.821  88.156  27.468  1.00  0.00           H
ATOM   1727 3HD1 LEU A 600      73.565  88.730  27.835  1.00  0.00           H
ATOM   1728  CD2 LEU A 600      72.688  90.398  29.974  1.00  0.00           C
ATOM   1729 1HD2 LEU A 600      72.502  89.578  30.701  1.00  0.00           H
ATOM   1730 2HD2 LEU A 600      73.763  90.359  29.697  1.00  0.00           H
ATOM   1731 3HD2 LEU A 600      72.401  91.346  30.478  1.00  0.00           H
ATOM   1732  C   LEU A 600      71.857  93.392  26.913  1.00  0.00           C
ATOM   1733  O   LEU A 600      73.022  93.696  26.989  1.00  0.00           O
ATOM   1734  N   ARG A 601      71.033  94.087  26.096  1.00  0.00           N
ATOM   1735  HN  ARG A 601      70.130  93.703  25.922  1.00  0.00           H
ATOM   1736  CA  ARG A 601      71.490  95.274  25.322  1.00  0.00           C
ATOM   1737  HA  ARG A 601      72.517  95.090  25.042  1.00  0.00           H
ATOM   1738  CB  ARG A 601      70.420  95.668  24.192  1.00  0.00           C
ATOM   1739  HB1 ARG A 601      69.484  95.939  24.725  1.00  0.00           H
ATOM   1740  HB2 ARG A 601      70.714  96.617  23.694  1.00  0.00           H
ATOM   1741  CG  ARG A 601      70.052  94.566  23.107  1.00  0.00           C
ATOM   1742  HG1 ARG A 601      70.961  94.258  22.546  1.00  0.00           H
ATOM   1743  HG2 ARG A 601      69.773  93.651  23.673  1.00  0.00           H
ATOM   1744  CD  ARG A 601      68.988  94.992  22.096  1.00  0.00           C
ATOM   1745  HD1 ARG A 601      69.301  95.950  21.628  1.00  0.00           H
ATOM   1746  HD2 ARG A 601      68.928  94.264  21.259  1.00  0.00           H
ATOM   1747  NE  ARG A 601      67.712  95.274  22.857  1.00  0.00           N
ATOM   1748  HE  ARG A 601      67.595  95.070  23.829  1.00  0.00           H
ATOM   1749  CZ  ARG A 601      66.538  95.331  22.308  1.00  0.00           C
ATOM   1750  NH1 ARG A 601      65.402  95.320  22.966  1.00  0.00           N
ATOM   1751 1HH1 ARG A 601      65.267  95.320  23.957  1.00  0.00           H
ATOM   1752 2HH1 ARG A 601      64.539  95.200  22.475  1.00  0.00           H
ATOM   1753  NH2 ARG A 601      66.416  95.370  20.982  1.00  0.00           N
ATOM   1754 1HH2 ARG A 601      67.132  95.866  20.491  1.00  0.00           H
ATOM   1755 2HH2 ARG A 601      65.513  95.486  20.569  1.00  0.00           H
ATOM   1756  C   ARG A 601      71.556  96.402  26.284  1.00  0.00           C
ATOM   1757  O   ARG A 601      72.125  97.511  25.965  1.00  0.00           O
ATOM   1758  N   LYS A 602      70.882  96.300  27.442  1.00  0.00           N
ATOM   1759  HN  LYS A 602      70.369  95.462  27.612  1.00  0.00           H
ATOM   1760  CA  LYS A 602      70.854  97.181  28.598  1.00  0.00           C
ATOM   1761  HA  LYS A 602      70.380  98.105  28.302  1.00  0.00           H
ATOM   1762  CB  LYS A 602      69.902  96.580  29.695  1.00  0.00           C
ATOM   1763  HB1 LYS A 602      70.001  95.474  29.742  1.00  0.00           H
ATOM   1764  HB2 LYS A 602      70.255  96.922  30.692  1.00  0.00           H
ATOM   1765  CG  LYS A 602      68.415  96.933  29.551  1.00  0.00           C
ATOM   1766  HG1 LYS A 602      68.408  98.041  29.479  1.00  0.00           H
ATOM   1767  HG2 LYS A 602      68.021  96.489  28.612  1.00  0.00           H
ATOM   1768  CD  LYS A 602      67.492  96.472  30.707  1.00  0.00           C
ATOM   1769  HD1 LYS A 602      67.841  97.069  31.577  1.00  0.00           H
ATOM   1770  HD2 LYS A 602      66.449  96.743  30.437  1.00  0.00           H
ATOM   1771  CE  LYS A 602      67.556  94.991  31.183  1.00  0.00           C
ATOM   1772  HE1 LYS A 602      67.189  94.336  30.364  1.00  0.00           H
ATOM   1773  HE2 LYS A 602      68.569  94.699  31.534  1.00  0.00           H
ATOM   1774  NZ  LYS A 602      66.746  94.894  32.383  1.00  0.00           N
ATOM   1775  HZ1 LYS A 602      67.290  95.208  33.212  1.00  0.00           H
ATOM   1776  HZ2 LYS A 602      65.930  95.526  32.259  1.00  0.00           H
ATOM   1777  HZ3 LYS A 602      66.400  93.934  32.582  1.00  0.00           H
ATOM   1778  C   LYS A 602      72.254  97.591  29.073  1.00  0.00           C
ATOM   1779  O   LYS A 602      72.434  98.672  29.508  1.00  0.00           O
ATOM   1780  N   LEU A 603      73.275  96.712  28.966  1.00  0.00           N
ATOM   1781  HN  LEU A 603      73.207  95.975  28.297  1.00  0.00           H
ATOM   1782  CA  LEU A 603      74.487  96.686  29.784  1.00  0.00           C
ATOM   1783  HA  LEU A 603      74.175  96.755  30.816  1.00  0.00           H
ATOM   1784  CB  LEU A 603      75.332  95.420  29.452  1.00  0.00           C
ATOM   1785  HB1 LEU A 603      75.335  95.267  28.352  1.00  0.00           H
ATOM   1786  HB2 LEU A 603      76.368  95.521  29.841  1.00  0.00           H
ATOM   1787  CG  LEU A 603      74.738  94.160  30.117  1.00  0.00           C
ATOM   1788  HG  LEU A 603      73.631  94.162  30.018  1.00  0.00           H
ATOM   1789  CD1 LEU A 603      75.340  92.986  29.414  1.00  0.00           C
ATOM   1790 1HD1 LEU A 603      74.861  92.988  28.412  1.00  0.00           H
ATOM   1791 2HD1 LEU A 603      76.450  93.011  29.393  1.00  0.00           H
ATOM   1792 3HD1 LEU A 603      75.139  92.070  30.010  1.00  0.00           H
ATOM   1793  CD2 LEU A 603      75.133  94.036  31.615  1.00  0.00           C
ATOM   1794 1HD2 LEU A 603      74.794  93.057  32.017  1.00  0.00           H
ATOM   1795 2HD2 LEU A 603      76.243  94.072  31.640  1.00  0.00           H
ATOM   1796 3HD2 LEU A 603      74.661  94.872  32.175  1.00  0.00           H
ATOM   1797  C   LEU A 603      75.447  97.840  29.533  1.00  0.00           C
ATOM   1798  O   LEU A 603      75.753  98.245  28.444  1.00  0.00           O
ATOM   1799  N   THR A 604      75.992  98.272  30.660  1.00  0.00           N
ATOM   1800  HN  THR A 604      75.763  97.920  31.564  1.00  0.00           H
ATOM   1801  CA  THR A 604      77.203  99.118  30.563  1.00  0.00           C
ATOM   1802  HA  THR A 604      76.928  99.891  29.862  1.00  0.00           H
ATOM   1803  CB  THR A 604      77.713  99.847  31.811  1.00  0.00           C
ATOM   1804  HB  THR A 604      78.535 100.518  31.481  1.00  0.00           H
ATOM   1805  OG1 THR A 604      78.346  99.032  32.805  1.00  0.00           O
ATOM   1806  HG1 THR A 604      77.584  98.692  33.279  1.00  0.00           H
ATOM   1807  CG2 THR A 604      76.574 100.693  32.351  1.00  0.00           C
ATOM   1808 1HG2 THR A 604      76.033 101.240  31.550  1.00  0.00           H
ATOM   1809 2HG2 THR A 604      75.883  99.933  32.774  1.00  0.00           H
ATOM   1810 3HG2 THR A 604      76.830 101.351  33.209  1.00  0.00           H
ATOM   1811  C   THR A 604      78.487  98.399  30.043  1.00  0.00           C
ATOM   1812  O   THR A 604      78.632  97.182  30.184  1.00  0.00           O
ATOM   1813  N   ASP A 605      79.421  99.098  29.372  1.00  0.00           N
ATOM   1814  HN  ASP A 605      79.285 100.064  29.167  1.00  0.00           H
ATOM   1815  CA  ASP A 605      80.614  98.528  28.860  1.00  0.00           C
ATOM   1816  HA  ASP A 605      80.265  97.670  28.305  1.00  0.00           H
ATOM   1817  CB  ASP A 605      81.364  99.586  28.099  1.00  0.00           C
ATOM   1818  HB1 ASP A 605      81.413 100.531  28.681  1.00  0.00           H
ATOM   1819  HB2 ASP A 605      82.415  99.377  27.806  1.00  0.00           H
ATOM   1820  CG  ASP A 605      80.689  99.777  26.773  1.00  0.00           C
ATOM   1821  OD1 ASP A 605      79.821  98.968  26.298  1.00  0.00           O
ATOM   1822  OD2 ASP A 605      81.096 100.724  26.118  1.00  0.00           O
ATOM   1823  C   ASP A 605      81.514  97.803  29.873  1.00  0.00           C
ATOM   1824  O   ASP A 605      82.039  96.679  29.696  1.00  0.00           O
ATOM   1825  N   ASP A 606      81.678  98.364  31.120  1.00  0.00           N
ATOM   1826  HN  ASP A 606      81.217  99.215  31.360  1.00  0.00           H
ATOM   1827  CA  ASP A 606      82.251  97.639  32.195  1.00  0.00           C
ATOM   1828  HA  ASP A 606      83.235  97.304  31.903  1.00  0.00           H
ATOM   1829  CB  ASP A 606      82.393  98.576  33.453  1.00  0.00           C
ATOM   1830  HB1 ASP A 606      81.443  99.102  33.689  1.00  0.00           H
ATOM   1831  HB2 ASP A 606      82.586  98.115  34.446  1.00  0.00           H
ATOM   1832  CG  ASP A 606      83.631  99.497  33.362  1.00  0.00           C
ATOM   1833  OD1 ASP A 606      84.499  99.234  32.475  1.00  0.00           O
ATOM   1834  OD2 ASP A 606      83.799 100.346  34.244  1.00  0.00           O
ATOM   1835  C   ASP A 606      81.567  96.331  32.613  1.00  0.00           C
ATOM   1836  O   ASP A 606      82.205  95.279  32.790  1.00  0.00           O
ATOM   1837  N   GLU A 607      80.221  96.401  32.831  1.00  0.00           N
ATOM   1838  HN  GLU A 607      79.831  97.302  32.658  1.00  0.00           H
ATOM   1839  CA  GLU A 607      79.488  95.233  33.349  1.00  0.00           C
ATOM   1840  HA  GLU A 607      80.121  94.775  34.095  1.00  0.00           H
ATOM   1841  CB  GLU A 607      78.142  95.620  33.973  1.00  0.00           C
ATOM   1842  HB1 GLU A 607      77.458  96.047  33.208  1.00  0.00           H
ATOM   1843  HB2 GLU A 607      77.705  94.702  34.420  1.00  0.00           H
ATOM   1844  CG  GLU A 607      78.247  96.620  35.120  1.00  0.00           C
ATOM   1845  HG1 GLU A 607      78.523  96.103  36.063  1.00  0.00           H
ATOM   1846  HG2 GLU A 607      79.010  97.426  35.057  1.00  0.00           H
ATOM   1847  CD  GLU A 607      77.010  97.321  35.378  1.00  0.00           C
ATOM   1848  OE1 GLU A 607      76.662  98.242  34.587  1.00  0.00           O
ATOM   1849  OE2 GLU A 607      76.213  96.891  36.311  1.00  0.00           O
ATOM   1850  C   GLU A 607      79.302  94.160  32.264  1.00  0.00           C
ATOM   1851  O   GLU A 607      79.168  93.006  32.608  1.00  0.00           O
ATOM   1852  N   LEU A 608      79.356  94.524  30.990  1.00  0.00           N
ATOM   1853  HN  LEU A 608      79.385  95.492  30.756  1.00  0.00           H
ATOM   1854  CA  LEU A 608      79.558  93.583  29.928  1.00  0.00           C
ATOM   1855  HA  LEU A 608      78.834  92.794  30.069  1.00  0.00           H
ATOM   1856  CB  LEU A 608      79.198  94.345  28.639  1.00  0.00           C
ATOM   1857  HB1 LEU A 608      78.126  94.637  28.648  1.00  0.00           H
ATOM   1858  HB2 LEU A 608      79.690  95.336  28.538  1.00  0.00           H
ATOM   1859  CG  LEU A 608      79.396  93.677  27.318  1.00  0.00           C
ATOM   1860  HG  LEU A 608      80.370  93.143  27.318  1.00  0.00           H
ATOM   1861  CD1 LEU A 608      78.429  92.554  27.220  1.00  0.00           C
ATOM   1862 1HD1 LEU A 608      78.521  91.979  28.166  1.00  0.00           H
ATOM   1863 2HD1 LEU A 608      77.399  92.957  27.117  1.00  0.00           H
ATOM   1864 3HD1 LEU A 608      78.590  91.896  26.339  1.00  0.00           H
ATOM   1865  CD2 LEU A 608      79.330  94.747  26.169  1.00  0.00           C
ATOM   1866 1HD2 LEU A 608      80.076  95.559  26.302  1.00  0.00           H
ATOM   1867 2HD2 LEU A 608      79.608  94.185  25.252  1.00  0.00           H
ATOM   1868 3HD2 LEU A 608      78.326  95.213  26.066  1.00  0.00           H
ATOM   1869  C   LEU A 608      80.945  92.879  29.937  1.00  0.00           C
ATOM   1870  O   LEU A 608      81.030  91.656  29.911  1.00  0.00           O
ATOM   1871  N   PHE A 609      82.052  93.689  30.004  1.00  0.00           N
ATOM   1872  HN  PHE A 609      82.022  94.685  30.023  1.00  0.00           H
ATOM   1873  CA  PHE A 609      83.475  93.163  30.111  1.00  0.00           C
ATOM   1874  HA  PHE A 609      83.595  92.674  29.156  1.00  0.00           H
ATOM   1875  CB  PHE A 609      84.476  94.381  30.190  1.00  0.00           C
ATOM   1876  HB1 PHE A 609      84.370  94.900  29.213  1.00  0.00           H
ATOM   1877  HB2 PHE A 609      84.041  95.007  30.998  1.00  0.00           H
ATOM   1878  CG  PHE A 609      85.878  94.093  30.611  1.00  0.00           C
ATOM   1879  CD1 PHE A 609      86.892  93.705  29.681  1.00  0.00           C
ATOM   1880  HD1 PHE A 609      86.638  93.550  28.643  1.00  0.00           H
ATOM   1881  CE1 PHE A 609      88.184  93.287  30.053  1.00  0.00           C
ATOM   1882  HE1 PHE A 609      88.821  92.904  29.270  1.00  0.00           H
ATOM   1883  CZ  PHE A 609      88.518  93.409  31.443  1.00  0.00           C
ATOM   1884  HZ  PHE A 609      89.517  93.192  31.790  1.00  0.00           H
ATOM   1885  CD2 PHE A 609      86.244  94.183  31.927  1.00  0.00           C
ATOM   1886  HD2 PHE A 609      85.475  94.436  32.641  1.00  0.00           H
ATOM   1887  CE2 PHE A 609      87.593  93.869  32.375  1.00  0.00           C
ATOM   1888  HE2 PHE A 609      87.934  94.085  33.377  1.00  0.00           H
ATOM   1889  C   PHE A 609      83.701  92.167  31.265  1.00  0.00           C
ATOM   1890  O   PHE A 609      84.481  91.218  31.111  1.00  0.00           O
ATOM   1891  N   GLN A 610      82.961  92.372  32.346  1.00  0.00           N
ATOM   1892  HN  GLN A 610      82.336  93.146  32.412  1.00  0.00           H
ATOM   1893  CA  GLN A 610      82.896  91.486  33.486  1.00  0.00           C
ATOM   1894  HA  GLN A 610      83.913  91.289  33.791  1.00  0.00           H
ATOM   1895  CB  GLN A 610      82.156  92.113  34.691  1.00  0.00           C
ATOM   1896  HB1 GLN A 610      81.236  92.579  34.278  1.00  0.00           H
ATOM   1897  HB2 GLN A 610      81.857  91.312  35.400  1.00  0.00           H
ATOM   1898  CG  GLN A 610      82.961  93.142  35.317  1.00  0.00           C
ATOM   1899  HG1 GLN A 610      83.746  92.677  35.951  1.00  0.00           H
ATOM   1900  HG2 GLN A 610      83.398  93.923  34.658  1.00  0.00           H
ATOM   1901  CD  GLN A 610      82.135  93.948  36.312  1.00  0.00           C
ATOM   1902  OE1 GLN A 610      81.414  93.378  37.067  1.00  0.00           O
ATOM   1903  NE2 GLN A 610      82.311  95.278  36.369  1.00  0.00           N
ATOM   1904 1HE2 GLN A 610      83.089  95.688  35.894  1.00  0.00           H
ATOM   1905 2HE2 GLN A 610      81.652  95.589  37.054  1.00  0.00           H
ATOM   1906  C   GLN A 610      82.356  90.051  33.252  1.00  0.00           C
ATOM   1907  O   GLN A 610      82.649  89.132  34.075  1.00  0.00           O
ATOM   1908  N   TYR A 611      81.483  89.856  32.215  1.00  0.00           N
ATOM   1909  HN  TYR A 611      81.077  90.656  31.779  1.00  0.00           H
ATOM   1910  CA  TYR A 611      80.805  88.582  31.939  1.00  0.00           C
ATOM   1911  HA  TYR A 611      81.130  87.813  32.623  1.00  0.00           H
ATOM   1912  CB  TYR A 611      79.239  88.858  32.076  1.00  0.00           C
ATOM   1913  HB1 TYR A 611      78.875  89.554  31.291  1.00  0.00           H
ATOM   1914  HB2 TYR A 611      78.708  87.900  31.891  1.00  0.00           H
ATOM   1915  CG  TYR A 611      78.922  89.404  33.413  1.00  0.00           C
ATOM   1916  CD1 TYR A 611      77.856  90.303  33.484  1.00  0.00           C
ATOM   1917  HD1 TYR A 611      77.283  90.505  32.591  1.00  0.00           H
ATOM   1918  CE1 TYR A 611      77.471  90.816  34.701  1.00  0.00           C
ATOM   1919  HE1 TYR A 611      76.798  91.660  34.697  1.00  0.00           H
ATOM   1920  CZ  TYR A 611      78.108  90.385  35.850  1.00  0.00           C
ATOM   1921  OH  TYR A 611      77.631  90.751  37.100  1.00  0.00           O
ATOM   1922  HH  TYR A 611      76.857  91.290  36.923  1.00  0.00           H
ATOM   1923  CD2 TYR A 611      79.565  89.008  34.555  1.00  0.00           C
ATOM   1924  HD2 TYR A 611      80.238  88.165  34.617  1.00  0.00           H
ATOM   1925  CE2 TYR A 611      79.184  89.522  35.832  1.00  0.00           C
ATOM   1926  HE2 TYR A 611      79.729  89.206  36.709  1.00  0.00           H
ATOM   1927  C   TYR A 611      81.216  88.100  30.595  1.00  0.00           C
ATOM   1928  O   TYR A 611      80.789  87.119  30.099  1.00  0.00           O
ATOM   1929  N   LEU A 612      82.111  88.886  29.959  1.00  0.00           N
ATOM   1930  HN  LEU A 612      82.371  89.744  30.395  1.00  0.00           H
ATOM   1931  CA  LEU A 612      82.499  88.723  28.532  1.00  0.00           C
ATOM   1932  HA  LEU A 612      81.610  88.969  27.970  1.00  0.00           H
ATOM   1933  CB  LEU A 612      83.478  89.871  28.114  1.00  0.00           C
ATOM   1934  HB1 LEU A 612      82.968  90.857  28.147  1.00  0.00           H
ATOM   1935  HB2 LEU A 612      84.273  89.927  28.888  1.00  0.00           H
ATOM   1936  CG  LEU A 612      84.104  89.874  26.698  1.00  0.00           C
ATOM   1937  HG  LEU A 612      84.525  88.849  26.620  1.00  0.00           H
ATOM   1938  CD1 LEU A 612      83.144  90.079  25.536  1.00  0.00           C
ATOM   1939 1HD1 LEU A 612      82.396  89.259  25.493  1.00  0.00           H
ATOM   1940 2HD1 LEU A 612      82.691  91.093  25.562  1.00  0.00           H
ATOM   1941 3HD1 LEU A 612      83.655  90.039  24.551  1.00  0.00           H
ATOM   1942  CD2 LEU A 612      85.251  90.844  26.504  1.00  0.00           C
ATOM   1943 1HD2 LEU A 612      85.698  90.637  25.508  1.00  0.00           H
ATOM   1944 2HD2 LEU A 612      84.956  91.893  26.721  1.00  0.00           H
ATOM   1945 3HD2 LEU A 612      86.100  90.689  27.204  1.00  0.00           H
ATOM   1946  C   LEU A 612      83.030  87.385  28.191  1.00  0.00           C
ATOM   1947  O   LEU A 612      82.480  86.754  27.293  1.00  0.00           O
ATOM   1948  N   LEU A 613      83.987  86.769  28.961  1.00  0.00           N
ATOM   1949  HN  LEU A 613      84.406  87.254  29.725  1.00  0.00           H
ATOM   1950  CA  LEU A 613      84.543  85.414  28.807  1.00  0.00           C
ATOM   1951  HA  LEU A 613      85.055  85.454  27.857  1.00  0.00           H
ATOM   1952  CB  LEU A 613      85.501  85.103  29.950  1.00  0.00           C
ATOM   1953  HB1 LEU A 613      86.463  85.614  29.732  1.00  0.00           H
ATOM   1954  HB2 LEU A 613      85.040  85.598  30.832  1.00  0.00           H
ATOM   1955  CG  LEU A 613      85.907  83.693  30.244  1.00  0.00           C
ATOM   1956  HG  LEU A 613      85.059  82.989  30.388  1.00  0.00           H
ATOM   1957  CD1 LEU A 613      86.678  83.107  29.091  1.00  0.00           C
ATOM   1958 1HD1 LEU A 613      87.519  83.706  28.680  1.00  0.00           H
ATOM   1959 2HD1 LEU A 613      87.098  82.087  29.224  1.00  0.00           H
ATOM   1960 3HD1 LEU A 613      85.980  83.026  28.231  1.00  0.00           H
ATOM   1961  CD2 LEU A 613      86.803  83.733  31.513  1.00  0.00           C
ATOM   1962 1HD2 LEU A 613      86.178  84.080  32.364  1.00  0.00           H
ATOM   1963 2HD2 LEU A 613      87.330  82.772  31.696  1.00  0.00           H
ATOM   1964 3HD2 LEU A 613      87.597  84.504  31.413  1.00  0.00           H
ATOM   1965  C   LEU A 613      83.478  84.329  28.632  1.00  0.00           C
ATOM   1966  O   LEU A 613      83.577  83.555  27.721  1.00  0.00           O
ATOM   1967  N   GLN A 614      82.421  84.428  29.469  1.00  0.00           N
ATOM   1968  HN  GLN A 614      82.390  85.218  30.076  1.00  0.00           H
ATOM   1969  CA  GLN A 614      81.340  83.532  29.419  1.00  0.00           C
ATOM   1970  HA  GLN A 614      81.837  82.573  29.396  1.00  0.00           H
ATOM   1971  CB  GLN A 614      80.285  83.660  30.560  1.00  0.00           C
ATOM   1972  HB1 GLN A 614      79.910  84.706  30.545  1.00  0.00           H
ATOM   1973  HB2 GLN A 614      79.496  82.893  30.409  1.00  0.00           H
ATOM   1974  CG  GLN A 614      80.871  83.249  31.945  1.00  0.00           C
ATOM   1975  HG1 GLN A 614      80.027  83.302  32.665  1.00  0.00           H
ATOM   1976  HG2 GLN A 614      81.089  82.162  31.868  1.00  0.00           H
ATOM   1977  CD  GLN A 614      81.990  84.007  32.635  1.00  0.00           C
ATOM   1978  OE1 GLN A 614      82.074  85.216  32.588  1.00  0.00           O
ATOM   1979  NE2 GLN A 614      82.878  83.412  33.351  1.00  0.00           N
ATOM   1980 1HE2 GLN A 614      82.715  82.447  33.559  1.00  0.00           H
ATOM   1981 2HE2 GLN A 614      83.600  83.855  33.882  1.00  0.00           H
ATOM   1982  C   GLN A 614      80.618  83.613  28.041  1.00  0.00           C
ATOM   1983  O   GLN A 614      80.334  82.553  27.457  1.00  0.00           O
ATOM   1984  N   LEU A 615      80.270  84.794  27.575  1.00  0.00           N
ATOM   1985  HN  LEU A 615      80.429  85.535  28.224  1.00  0.00           H
ATOM   1986  CA  LEU A 615      79.597  84.973  26.294  1.00  0.00           C
ATOM   1987  HA  LEU A 615      78.673  84.420  26.368  1.00  0.00           H
ATOM   1988  CB  LEU A 615      79.389  86.485  26.030  1.00  0.00           C
ATOM   1989  HB1 LEU A 615      80.402  86.938  25.976  1.00  0.00           H
ATOM   1990  HB2 LEU A 615      78.792  86.657  25.108  1.00  0.00           H
ATOM   1991  CG  LEU A 615      78.646  87.344  27.094  1.00  0.00           C
ATOM   1992  HG  LEU A 615      79.194  87.269  28.058  1.00  0.00           H
ATOM   1993  CD1 LEU A 615      78.681  88.814  26.680  1.00  0.00           C
ATOM   1994 1HD1 LEU A 615      79.766  88.979  26.505  1.00  0.00           H
ATOM   1995 2HD1 LEU A 615      78.167  89.012  25.714  1.00  0.00           H
ATOM   1996 3HD1 LEU A 615      78.292  89.524  27.441  1.00  0.00           H
ATOM   1997  CD2 LEU A 615      77.221  86.856  27.264  1.00  0.00           C
ATOM   1998 1HD2 LEU A 615      76.728  87.413  28.089  1.00  0.00           H
ATOM   1999 2HD2 LEU A 615      76.608  87.029  26.354  1.00  0.00           H
ATOM   2000 3HD2 LEU A 615      77.124  85.793  27.573  1.00  0.00           H
ATOM   2001  C   LEU A 615      80.221  84.373  25.096  1.00  0.00           C
ATOM   2002  O   LEU A 615      79.541  83.800  24.256  1.00  0.00           O
ATOM   2003  N   VAL A 616      81.531  84.523  24.959  1.00  0.00           N
ATOM   2004  HN  VAL A 616      81.963  85.080  25.664  1.00  0.00           H
ATOM   2005  CA  VAL A 616      82.369  83.834  24.006  1.00  0.00           C
ATOM   2006  HA  VAL A 616      82.105  84.068  22.986  1.00  0.00           H
ATOM   2007  CB  VAL A 616      83.859  84.226  24.083  1.00  0.00           C
ATOM   2008  HB  VAL A 616      84.203  84.086  25.130  1.00  0.00           H
ATOM   2009  CG1 VAL A 616      84.789  83.538  23.062  1.00  0.00           C
ATOM   2010 1HG1 VAL A 616      84.433  83.691  22.021  1.00  0.00           H
ATOM   2011 2HG1 VAL A 616      85.809  83.977  23.106  1.00  0.00           H
ATOM   2012 3HG1 VAL A 616      84.933  82.462  23.301  1.00  0.00           H
ATOM   2013  CG2 VAL A 616      83.828  85.756  23.731  1.00  0.00           C
ATOM   2014 1HG2 VAL A 616      84.868  86.143  23.683  1.00  0.00           H
ATOM   2015 2HG2 VAL A 616      83.373  85.930  22.733  1.00  0.00           H
ATOM   2016 3HG2 VAL A 616      83.309  86.303  24.547  1.00  0.00           H
ATOM   2017  C   VAL A 616      82.276  82.303  24.182  1.00  0.00           C
ATOM   2018  O   VAL A 616      82.086  81.614  23.191  1.00  0.00           O
ATOM   2019  N   GLN A 617      82.367  81.781  25.439  1.00  0.00           N
ATOM   2020  HN  GLN A 617      82.545  82.423  26.181  1.00  0.00           H
ATOM   2021  CA  GLN A 617      82.299  80.366  25.719  1.00  0.00           C
ATOM   2022  HA  GLN A 617      83.072  80.081  25.020  1.00  0.00           H
ATOM   2023  CB  GLN A 617      82.883  80.192  27.115  1.00  0.00           C
ATOM   2024  HB1 GLN A 617      82.440  80.907  27.841  1.00  0.00           H
ATOM   2025  HB2 GLN A 617      82.620  79.162  27.436  1.00  0.00           H
ATOM   2026  CG  GLN A 617      84.414  80.437  27.246  1.00  0.00           C
ATOM   2027  HG1 GLN A 617      84.698  81.491  27.038  1.00  0.00           H
ATOM   2028  HG2 GLN A 617      84.768  80.302  28.290  1.00  0.00           H
ATOM   2029  CD  GLN A 617      85.167  79.375  26.471  1.00  0.00           C
ATOM   2030  OE1 GLN A 617      84.625  78.291  26.259  1.00  0.00           O
ATOM   2031  NE2 GLN A 617      86.460  79.587  26.099  1.00  0.00           N
ATOM   2032 1HE2 GLN A 617      86.798  80.509  26.288  1.00  0.00           H
ATOM   2033 2HE2 GLN A 617      87.047  78.947  25.604  1.00  0.00           H
ATOM   2034  C   GLN A 617      81.024  79.583  25.377  1.00  0.00           C
ATOM   2035  O   GLN A 617      81.091  78.466  24.846  1.00  0.00           O
ATOM   2036  N   VAL A 618      79.832  80.231  25.550  1.00  0.00           N
ATOM   2037  HN  VAL A 618      79.813  81.192  25.818  1.00  0.00           H
ATOM   2038  CA  VAL A 618      78.568  79.672  25.165  1.00  0.00           C
ATOM   2039  HA  VAL A 618      78.799  78.654  25.439  1.00  0.00           H
ATOM   2040  CB  VAL A 618      77.356  80.260  25.871  1.00  0.00           C
ATOM   2041  HB  VAL A 618      76.450  79.695  25.564  1.00  0.00           H
ATOM   2042  CG1 VAL A 618      77.442  80.071  27.368  1.00  0.00           C
ATOM   2043 1HG1 VAL A 618      77.697  79.001  27.528  1.00  0.00           H
ATOM   2044 2HG1 VAL A 618      78.234  80.649  27.891  1.00  0.00           H
ATOM   2045 3HG1 VAL A 618      76.451  80.326  27.801  1.00  0.00           H
ATOM   2046  CG2 VAL A 618      77.170  81.727  25.523  1.00  0.00           C
ATOM   2047 1HG2 VAL A 618      76.265  82.142  26.018  1.00  0.00           H
ATOM   2048 2HG2 VAL A 618      78.030  82.277  25.961  1.00  0.00           H
ATOM   2049 3HG2 VAL A 618      77.162  81.859  24.420  1.00  0.00           H
ATOM   2050  C   VAL A 618      78.236  79.657  23.696  1.00  0.00           C
ATOM   2051  O   VAL A 618      77.237  79.038  23.259  1.00  0.00           O
ATOM   2052  N   LEU A 619      79.186  80.150  22.818  1.00  0.00           N
ATOM   2053  HN  LEU A 619      79.935  80.733  23.122  1.00  0.00           H
ATOM   2054  CA  LEU A 619      79.166  79.971  21.425  1.00  0.00           C
ATOM   2055  HA  LEU A 619      78.156  80.184  21.106  1.00  0.00           H
ATOM   2056  CB  LEU A 619      80.211  80.858  20.696  1.00  0.00           C
ATOM   2057  HB1 LEU A 619      81.282  80.672  20.925  1.00  0.00           H
ATOM   2058  HB2 LEU A 619      80.184  80.597  19.617  1.00  0.00           H
ATOM   2059  CG  LEU A 619      80.054  82.429  20.765  1.00  0.00           C
ATOM   2060  HG  LEU A 619      79.888  82.666  21.837  1.00  0.00           H
ATOM   2061  CD1 LEU A 619      81.337  83.222  20.431  1.00  0.00           C
ATOM   2062 1HD1 LEU A 619      81.574  83.233  19.346  1.00  0.00           H
ATOM   2063 2HD1 LEU A 619      81.233  84.279  20.756  1.00  0.00           H
ATOM   2064 3HD1 LEU A 619      82.233  82.829  20.957  1.00  0.00           H
ATOM   2065  CD2 LEU A 619      78.872  82.970  19.976  1.00  0.00           C
ATOM   2066 1HD2 LEU A 619      77.929  82.416  20.172  1.00  0.00           H
ATOM   2067 2HD2 LEU A 619      78.893  84.071  20.124  1.00  0.00           H
ATOM   2068 3HD2 LEU A 619      79.049  82.850  18.886  1.00  0.00           H
ATOM   2069  C   LEU A 619      79.328  78.476  21.057  1.00  0.00           C
ATOM   2070  O   LEU A 619      78.799  77.973  20.042  1.00  0.00           O
ATOM   2071  N   LYS A 620      79.933  77.684  21.994  1.00  0.00           N
ATOM   2072  HN  LYS A 620      80.176  78.067  22.881  1.00  0.00           H
ATOM   2073  CA  LYS A 620      80.001  76.271  21.823  1.00  0.00           C
ATOM   2074  HA  LYS A 620      80.278  76.033  20.806  1.00  0.00           H
ATOM   2075  CB  LYS A 620      80.965  75.692  22.838  1.00  0.00           C
ATOM   2076  HB1 LYS A 620      80.677  75.832  23.902  1.00  0.00           H
ATOM   2077  HB2 LYS A 620      81.081  74.619  22.575  1.00  0.00           H
ATOM   2078  CG  LYS A 620      82.381  76.248  22.807  1.00  0.00           C
ATOM   2079  HG1 LYS A 620      82.845  75.779  21.913  1.00  0.00           H
ATOM   2080  HG2 LYS A 620      82.329  77.357  22.757  1.00  0.00           H
ATOM   2081  CD  LYS A 620      83.369  75.919  24.035  1.00  0.00           C
ATOM   2082  HD1 LYS A 620      83.045  76.436  24.964  1.00  0.00           H
ATOM   2083  HD2 LYS A 620      83.483  74.819  24.142  1.00  0.00           H
ATOM   2084  CE  LYS A 620      84.760  76.462  23.576  1.00  0.00           C
ATOM   2085  HE1 LYS A 620      85.113  75.831  22.732  1.00  0.00           H
ATOM   2086  HE2 LYS A 620      84.674  77.510  23.219  1.00  0.00           H
ATOM   2087  NZ  LYS A 620      85.724  76.338  24.706  1.00  0.00           N
ATOM   2088  HZ1 LYS A 620      86.557  76.909  24.457  1.00  0.00           H
ATOM   2089  HZ2 LYS A 620      85.360  76.762  25.583  1.00  0.00           H
ATOM   2090  HZ3 LYS A 620      85.966  75.341  24.878  1.00  0.00           H
ATOM   2091  C   LYS A 620      78.717  75.539  21.928  1.00  0.00           C
ATOM   2092  O   LYS A 620      78.556  74.498  21.357  1.00  0.00           O
ATOM   2093  N   TYR A 621      77.789  75.976  22.799  1.00  0.00           N
ATOM   2094  HN  TYR A 621      77.861  76.826  23.315  1.00  0.00           H
ATOM   2095  CA  TYR A 621      76.482  75.516  22.891  1.00  0.00           C
ATOM   2096  HA  TYR A 621      76.434  74.437  22.923  1.00  0.00           H
ATOM   2097  CB  TYR A 621      75.788  76.167  24.136  1.00  0.00           C
ATOM   2098  HB1 TYR A 621      75.720  77.274  24.071  1.00  0.00           H
ATOM   2099  HB2 TYR A 621      74.753  75.784  24.266  1.00  0.00           H
ATOM   2100  CG  TYR A 621      76.425  75.790  25.404  1.00  0.00           C
ATOM   2101  CD1 TYR A 621      77.389  74.769  25.627  1.00  0.00           C
ATOM   2102  HD1 TYR A 621      77.725  74.177  24.788  1.00  0.00           H
ATOM   2103  CE1 TYR A 621      77.907  74.516  26.905  1.00  0.00           C
ATOM   2104  HE1 TYR A 621      78.584  73.687  27.051  1.00  0.00           H
ATOM   2105  CZ  TYR A 621      77.469  75.201  28.009  1.00  0.00           C
ATOM   2106  OH  TYR A 621      77.690  74.834  29.334  1.00  0.00           O
ATOM   2107  HH  TYR A 621      77.978  73.919  29.303  1.00  0.00           H
ATOM   2108  CD2 TYR A 621      76.000  76.478  26.568  1.00  0.00           C
ATOM   2109  HD2 TYR A 621      75.236  77.227  26.420  1.00  0.00           H
ATOM   2110  CE2 TYR A 621      76.573  76.279  27.827  1.00  0.00           C
ATOM   2111  HE2 TYR A 621      76.204  76.899  28.630  1.00  0.00           H
ATOM   2112  C   TYR A 621      75.577  75.828  21.697  1.00  0.00           C
ATOM   2113  O   TYR A 621      74.714  74.995  21.248  1.00  0.00           O
ATOM   2114  N   GLU A 622      75.793  77.048  21.155  1.00  0.00           N
ATOM   2115  HN  GLU A 622      76.478  77.618  21.602  1.00  0.00           H
ATOM   2116  CA  GLU A 622      74.975  77.506  19.972  1.00  0.00           C
ATOM   2117  HA  GLU A 622      73.916  77.438  20.174  1.00  0.00           H
ATOM   2118  CB  GLU A 622      75.273  79.026  19.795  1.00  0.00           C
ATOM   2119  HB1 GLU A 622      75.081  79.656  20.690  1.00  0.00           H
ATOM   2120  HB2 GLU A 622      76.384  78.990  19.779  1.00  0.00           H
ATOM   2121  CG  GLU A 622      74.684  79.674  18.456  1.00  0.00           C
ATOM   2122  HG1 GLU A 622      74.842  80.773  18.482  1.00  0.00           H
ATOM   2123  HG2 GLU A 622      75.216  79.257  17.574  1.00  0.00           H
ATOM   2124  CD  GLU A 622      73.172  79.670  18.272  1.00  0.00           C
ATOM   2125  OE1 GLU A 622      72.475  80.498  18.879  1.00  0.00           O
ATOM   2126  OE2 GLU A 622      72.632  78.844  17.500  1.00  0.00           O
ATOM   2127  C   GLU A 622      75.251  76.646  18.671  1.00  0.00           C
ATOM   2128  O   GLU A 622      76.324  76.190  18.327  1.00  0.00           O
ATOM   2129  N   SER A 623      74.181  76.408  17.905  1.00  0.00           N
ATOM   2130  HN  SER A 623      73.320  76.840  18.163  1.00  0.00           H
ATOM   2131  CA  SER A 623      74.106  75.641  16.658  1.00  0.00           C
ATOM   2132  HA  SER A 623      74.748  74.774  16.693  1.00  0.00           H
ATOM   2133  CB  SER A 623      72.657  75.214  16.328  1.00  0.00           C
ATOM   2134  HB1 SER A 623      71.967  76.083  16.280  1.00  0.00           H
ATOM   2135  HB2 SER A 623      72.762  74.625  15.392  1.00  0.00           H
ATOM   2136  OG  SER A 623      72.136  74.233  17.176  1.00  0.00           O
ATOM   2137  HG1 SER A 623      71.879  74.734  17.953  1.00  0.00           H
ATOM   2138  C   SER A 623      74.613  76.313  15.445  1.00  0.00           C
ATOM   2139  O   SER A 623      75.398  75.724  14.682  1.00  0.00           O
ATOM   2140  N   TYR A 624      74.336  77.569  15.171  1.00  0.00           N
ATOM   2141  HN  TYR A 624      73.654  77.970  15.777  1.00  0.00           H
ATOM   2142  CA  TYR A 624      74.495  78.197  13.879  1.00  0.00           C
ATOM   2143  HA  TYR A 624      74.837  77.432  13.197  1.00  0.00           H
ATOM   2144  CB  TYR A 624      73.193  78.756  13.292  1.00  0.00           C
ATOM   2145  HB1 TYR A 624      72.600  79.475  13.898  1.00  0.00           H
ATOM   2146  HB2 TYR A 624      73.393  79.298  12.343  1.00  0.00           H
ATOM   2147  CG  TYR A 624      72.331  77.563  12.934  1.00  0.00           C
ATOM   2148  CD1 TYR A 624      71.060  77.390  13.484  1.00  0.00           C
ATOM   2149  HD1 TYR A 624      70.764  78.099  14.243  1.00  0.00           H
ATOM   2150  CE1 TYR A 624      70.244  76.354  13.075  1.00  0.00           C
ATOM   2151  HE1 TYR A 624      69.304  76.158  13.569  1.00  0.00           H
ATOM   2152  CZ  TYR A 624      70.628  75.521  12.048  1.00  0.00           C
ATOM   2153  OH  TYR A 624      69.779  74.465  11.671  1.00  0.00           O
ATOM   2154  HH  TYR A 624      70.333  73.898  11.129  1.00  0.00           H
ATOM   2155  CD2 TYR A 624      72.735  76.666  11.906  1.00  0.00           C
ATOM   2156  HD2 TYR A 624      73.685  76.806  11.411  1.00  0.00           H
ATOM   2157  CE2 TYR A 624      71.898  75.578  11.492  1.00  0.00           C
ATOM   2158  HE2 TYR A 624      72.239  74.895  10.727  1.00  0.00           H
ATOM   2159  C   TYR A 624      75.535  79.284  14.075  1.00  0.00           C
ATOM   2160  O   TYR A 624      75.714  79.851  15.172  1.00  0.00           O
ATOM   2161  N   LEU A 625      76.274  79.526  12.953  1.00  0.00           N
ATOM   2162  HN  LEU A 625      76.232  78.898  12.180  1.00  0.00           H
ATOM   2163  CA  LEU A 625      77.223  80.644  12.835  1.00  0.00           C
ATOM   2164  HA  LEU A 625      77.892  80.603  13.682  1.00  0.00           H
ATOM   2165  CB  LEU A 625      77.980  80.591  11.585  1.00  0.00           C
ATOM   2166  HB1 LEU A 625      77.268  80.764  10.751  1.00  0.00           H
ATOM   2167  HB2 LEU A 625      78.717  81.413  11.456  1.00  0.00           H
ATOM   2168  CG  LEU A 625      78.777  79.343  11.426  1.00  0.00           C
ATOM   2169  HG  LEU A 625      78.055  78.499  11.416  1.00  0.00           H
ATOM   2170  CD1 LEU A 625      79.522  79.274  10.137  1.00  0.00           C
ATOM   2171 1HD1 LEU A 625      78.829  79.289   9.269  1.00  0.00           H
ATOM   2172 2HD1 LEU A 625      80.159  80.163   9.940  1.00  0.00           H
ATOM   2173 3HD1 LEU A 625      80.129  78.347  10.043  1.00  0.00           H
ATOM   2174  CD2 LEU A 625      79.777  79.233  12.565  1.00  0.00           C
ATOM   2175 1HD2 LEU A 625      80.609  79.969  12.571  1.00  0.00           H
ATOM   2176 2HD2 LEU A 625      79.307  79.289  13.570  1.00  0.00           H
ATOM   2177 3HD2 LEU A 625      80.346  78.283  12.471  1.00  0.00           H
ATOM   2178  C   LEU A 625      76.574  82.077  12.921  1.00  0.00           C
ATOM   2179  O   LEU A 625      77.009  82.862  13.730  1.00  0.00           O
ATOM   2180  N   ASP A 626      75.546  82.355  12.113  1.00  0.00           N
ATOM   2181  HN  ASP A 626      75.120  81.740  11.454  1.00  0.00           H
ATOM   2182  CA  ASP A 626      74.733  83.594  12.219  1.00  0.00           C
ATOM   2183  HA  ASP A 626      75.372  84.462  12.278  1.00  0.00           H
ATOM   2184  CB  ASP A 626      73.959  83.610  10.864  1.00  0.00           C
ATOM   2185  HB1 ASP A 626      74.722  83.912  10.114  1.00  0.00           H
ATOM   2186  HB2 ASP A 626      73.519  82.673  10.462  1.00  0.00           H
ATOM   2187  CG  ASP A 626      72.787  84.480  10.708  1.00  0.00           C
ATOM   2188  OD1 ASP A 626      72.522  85.339  11.600  1.00  0.00           O
ATOM   2189  OD2 ASP A 626      72.109  84.466   9.647  1.00  0.00           O
ATOM   2190  C   ASP A 626      73.835  83.556  13.466  1.00  0.00           C
ATOM   2191  O   ASP A 626      72.979  82.691  13.645  1.00  0.00           O
ATOM   2192  N   CYS A 627      74.084  84.476  14.404  1.00  0.00           N
ATOM   2193  HN  CYS A 627      74.791  85.176  14.338  1.00  0.00           H
ATOM   2194  CA  CYS A 627      73.232  84.505  15.561  1.00  0.00           C
ATOM   2195  HA  CYS A 627      72.241  84.396  15.146  1.00  0.00           H
ATOM   2196  CB  CYS A 627      73.526  83.300  16.594  1.00  0.00           C
ATOM   2197  HB1 CYS A 627      72.976  83.393  17.555  1.00  0.00           H
ATOM   2198  HB2 CYS A 627      73.239  82.384  16.035  1.00  0.00           H
ATOM   2199  SG  CYS A 627      75.343  83.217  17.027  1.00  0.00           S
ATOM   2200  HG1 CYS A 627      75.631  82.488  15.959  1.00  0.00           H
ATOM   2201  C   CYS A 627      73.233  85.796  16.186  1.00  0.00           C
ATOM   2202  O   CYS A 627      73.989  86.728  15.878  1.00  0.00           O
ATOM   2203  N   GLU A 628      72.270  86.049  17.118  1.00  0.00           N
ATOM   2204  HN  GLU A 628      71.572  85.388  17.383  1.00  0.00           H
ATOM   2205  CA  GLU A 628      72.145  87.328  17.773  1.00  0.00           C
ATOM   2206  HA  GLU A 628      72.264  88.053  16.982  1.00  0.00           H
ATOM   2207  CB  GLU A 628      70.756  87.408  18.529  1.00  0.00           C
ATOM   2208  HB1 GLU A 628      70.569  86.438  19.038  1.00  0.00           H
ATOM   2209  HB2 GLU A 628      70.696  88.288  19.205  1.00  0.00           H
ATOM   2210  CG  GLU A 628      69.447  87.589  17.663  1.00  0.00           C
ATOM   2211  HG1 GLU A 628      69.335  86.616  17.138  1.00  0.00           H
ATOM   2212  HG2 GLU A 628      68.511  87.602  18.261  1.00  0.00           H
ATOM   2213  CD  GLU A 628      69.507  88.855  16.746  1.00  0.00           C
ATOM   2214  OE1 GLU A 628      70.038  89.925  17.155  1.00  0.00           O
ATOM   2215  OE2 GLU A 628      68.939  88.818  15.641  1.00  0.00           O
ATOM   2216  C   GLU A 628      73.147  87.679  18.743  1.00  0.00           C
ATOM   2217  O   GLU A 628      73.683  88.809  18.813  1.00  0.00           O
ATOM   2218  N   LEU A 629      73.610  86.660  19.525  1.00  0.00           N
ATOM   2219  HN  LEU A 629      73.045  85.850  19.658  1.00  0.00           H
ATOM   2220  CA  LEU A 629      74.801  86.806  20.389  1.00  0.00           C
ATOM   2221  HA  LEU A 629      74.581  87.647  21.030  1.00  0.00           H
ATOM   2222  CB  LEU A 629      74.808  85.512  21.212  1.00  0.00           C
ATOM   2223  HB1 LEU A 629      74.050  85.540  22.024  1.00  0.00           H
ATOM   2224  HB2 LEU A 629      74.663  84.601  20.593  1.00  0.00           H
ATOM   2225  CG  LEU A 629      76.142  85.214  21.952  1.00  0.00           C
ATOM   2226  HG  LEU A 629      76.947  85.197  21.186  1.00  0.00           H
ATOM   2227  CD1 LEU A 629      76.475  86.276  23.017  1.00  0.00           C
ATOM   2228 1HD1 LEU A 629      76.261  87.293  22.625  1.00  0.00           H
ATOM   2229 2HD1 LEU A 629      75.670  86.184  23.777  1.00  0.00           H
ATOM   2230 3HD1 LEU A 629      77.413  86.204  23.608  1.00  0.00           H
ATOM   2231  CD2 LEU A 629      76.014  83.772  22.572  1.00  0.00           C
ATOM   2232 1HD2 LEU A 629      77.007  83.445  22.946  1.00  0.00           H
ATOM   2233 2HD2 LEU A 629      75.221  83.642  23.340  1.00  0.00           H
ATOM   2234 3HD2 LEU A 629      75.846  83.007  21.785  1.00  0.00           H
ATOM   2235  C   LEU A 629      76.102  87.113  19.664  1.00  0.00           C
ATOM   2236  O   LEU A 629      76.840  88.017  20.112  1.00  0.00           O
ATOM   2237  N   THR A 630      76.437  86.465  18.525  1.00  0.00           N
ATOM   2238  HN  THR A 630      75.986  85.596  18.339  1.00  0.00           H
ATOM   2239  CA  THR A 630      77.628  86.802  17.691  1.00  0.00           C
ATOM   2240  HA  THR A 630      78.459  86.761  18.380  1.00  0.00           H
ATOM   2241  CB  THR A 630      77.844  85.819  16.568  1.00  0.00           C
ATOM   2242  HB  THR A 630      76.862  85.590  16.102  1.00  0.00           H
ATOM   2243  OG1 THR A 630      78.657  84.712  17.015  1.00  0.00           O
ATOM   2244  HG1 THR A 630      79.400  85.126  17.460  1.00  0.00           H
ATOM   2245  CG2 THR A 630      78.723  86.421  15.417  1.00  0.00           C
ATOM   2246 1HG2 THR A 630      78.912  85.545  14.760  1.00  0.00           H
ATOM   2247 2HG2 THR A 630      78.252  87.178  14.754  1.00  0.00           H
ATOM   2248 3HG2 THR A 630      79.630  86.920  15.821  1.00  0.00           H
ATOM   2249  C   THR A 630      77.532  88.226  17.166  1.00  0.00           C
ATOM   2250  O   THR A 630      78.508  88.985  17.154  1.00  0.00           O
ATOM   2251  N   LYS A 631      76.334  88.629  16.749  1.00  0.00           N
ATOM   2252  HN  LYS A 631      75.563  87.997  16.737  1.00  0.00           H
ATOM   2253  CA  LYS A 631      76.001  89.950  16.259  1.00  0.00           C
ATOM   2254  HA  LYS A 631      76.740  90.226  15.521  1.00  0.00           H
ATOM   2255  CB  LYS A 631      74.576  90.103  15.613  1.00  0.00           C
ATOM   2256  HB1 LYS A 631      74.366  89.413  14.768  1.00  0.00           H
ATOM   2257  HB2 LYS A 631      73.887  89.814  16.435  1.00  0.00           H
ATOM   2258  CG  LYS A 631      74.237  91.603  15.244  1.00  0.00           C
ATOM   2259  HG1 LYS A 631      74.597  92.302  16.029  1.00  0.00           H
ATOM   2260  HG2 LYS A 631      74.703  91.933  14.291  1.00  0.00           H
ATOM   2261  CD  LYS A 631      72.690  91.795  14.815  1.00  0.00           C
ATOM   2262  HD1 LYS A 631      72.482  91.313  13.836  1.00  0.00           H
ATOM   2263  HD2 LYS A 631      72.082  91.326  15.618  1.00  0.00           H
ATOM   2264  CE  LYS A 631      72.427  93.282  14.606  1.00  0.00           C
ATOM   2265  HE1 LYS A 631      73.087  93.660  13.796  1.00  0.00           H
ATOM   2266  HE2 LYS A 631      71.357  93.463  14.370  1.00  0.00           H
ATOM   2267  NZ  LYS A 631      72.638  94.032  15.821  1.00  0.00           N
ATOM   2268  HZ1 LYS A 631      73.643  94.149  16.060  1.00  0.00           H
ATOM   2269  HZ2 LYS A 631      72.295  95.010  15.740  1.00  0.00           H
ATOM   2270  HZ3 LYS A 631      72.254  93.622  16.697  1.00  0.00           H
ATOM   2271  C   LYS A 631      76.273  91.006  17.350  1.00  0.00           C
ATOM   2272  O   LYS A 631      76.940  91.986  17.140  1.00  0.00           O
ATOM   2273  N   PHE A 632      75.801  90.751  18.626  1.00  0.00           N
ATOM   2274  HN  PHE A 632      74.976  90.192  18.656  1.00  0.00           H
ATOM   2275  CA  PHE A 632      75.980  91.700  19.710  1.00  0.00           C
ATOM   2276  HA  PHE A 632      75.598  92.673  19.438  1.00  0.00           H
ATOM   2277  CB  PHE A 632      75.053  91.381  20.848  1.00  0.00           C
ATOM   2278  HB1 PHE A 632      73.956  91.330  20.677  1.00  0.00           H
ATOM   2279  HB2 PHE A 632      75.276  90.365  21.238  1.00  0.00           H
ATOM   2280  CG  PHE A 632      75.245  92.273  22.042  1.00  0.00           C
ATOM   2281  CD1 PHE A 632      74.668  93.541  22.015  1.00  0.00           C
ATOM   2282  HD1 PHE A 632      74.175  93.960  21.150  1.00  0.00           H
ATOM   2283  CE1 PHE A 632      74.687  94.344  23.178  1.00  0.00           C
ATOM   2284  HE1 PHE A 632      74.141  95.276  23.154  1.00  0.00           H
ATOM   2285  CZ  PHE A 632      75.229  93.846  24.397  1.00  0.00           C
ATOM   2286  HZ  PHE A 632      75.203  94.461  25.285  1.00  0.00           H
ATOM   2287  CD2 PHE A 632      75.930  91.838  23.165  1.00  0.00           C
ATOM   2288  HD2 PHE A 632      76.377  90.856  23.216  1.00  0.00           H
ATOM   2289  CE2 PHE A 632      75.944  92.650  24.309  1.00  0.00           C
ATOM   2290  HE2 PHE A 632      76.398  92.231  25.195  1.00  0.00           H
ATOM   2291  C   PHE A 632      77.423  91.887  20.179  1.00  0.00           C
ATOM   2292  O   PHE A 632      77.969  92.910  20.320  1.00  0.00           O
ATOM   2293  N   LEU A 633      78.095  90.700  20.344  1.00  0.00           N
ATOM   2294  HN  LEU A 633      77.682  89.795  20.279  1.00  0.00           H
ATOM   2295  CA  LEU A 633      79.573  90.752  20.595  1.00  0.00           C
ATOM   2296  HA  LEU A 633      79.650  91.308  21.517  1.00  0.00           H
ATOM   2297  CB  LEU A 633      80.176  89.373  20.856  1.00  0.00           C
ATOM   2298  HB1 LEU A 633      79.901  88.836  19.923  1.00  0.00           H
ATOM   2299  HB2 LEU A 633      81.285  89.434  20.834  1.00  0.00           H
ATOM   2300  CG  LEU A 633      79.688  88.648  22.112  1.00  0.00           C
ATOM   2301  HG  LEU A 633      78.583  88.761  22.131  1.00  0.00           H
ATOM   2302  CD1 LEU A 633      80.093  87.112  22.159  1.00  0.00           C
ATOM   2303 1HD1 LEU A 633      81.185  87.030  21.974  1.00  0.00           H
ATOM   2304 2HD1 LEU A 633      79.892  86.623  23.136  1.00  0.00           H
ATOM   2305 3HD1 LEU A 633      79.447  86.530  21.468  1.00  0.00           H
ATOM   2306  CD2 LEU A 633      80.360  89.250  23.266  1.00  0.00           C
ATOM   2307 1HD2 LEU A 633      79.979  88.751  24.183  1.00  0.00           H
ATOM   2308 2HD2 LEU A 633      81.463  89.127  23.296  1.00  0.00           H
ATOM   2309 3HD2 LEU A 633      80.245  90.355  23.258  1.00  0.00           H
ATOM   2310  C   LEU A 633      80.402  91.509  19.544  1.00  0.00           C
ATOM   2311  O   LEU A 633      81.299  92.271  19.910  1.00  0.00           O
ATOM   2312  N   LEU A 634      80.072  91.298  18.245  1.00  0.00           N
ATOM   2313  HN  LEU A 634      79.250  90.782  18.017  1.00  0.00           H
ATOM   2314  CA  LEU A 634      80.706  92.057  17.161  1.00  0.00           C
ATOM   2315  HA  LEU A 634      81.769  92.101  17.343  1.00  0.00           H
ATOM   2316  CB  LEU A 634      80.422  91.450  15.779  1.00  0.00           C
ATOM   2317  HB1 LEU A 634      79.321  91.442  15.629  1.00  0.00           H
ATOM   2318  HB2 LEU A 634      80.772  92.114  14.961  1.00  0.00           H
ATOM   2319  CG  LEU A 634      81.172  90.097  15.466  1.00  0.00           C
ATOM   2320  HG  LEU A 634      80.903  89.428  16.312  1.00  0.00           H
ATOM   2321  CD1 LEU A 634      80.780  89.687  14.057  1.00  0.00           C
ATOM   2322 1HD1 LEU A 634      79.705  89.443  14.202  1.00  0.00           H
ATOM   2323 2HD1 LEU A 634      80.857  90.524  13.331  1.00  0.00           H
ATOM   2324 3HD1 LEU A 634      81.496  88.889  13.767  1.00  0.00           H
ATOM   2325  CD2 LEU A 634      82.732  90.349  15.586  1.00  0.00           C
ATOM   2326 1HD2 LEU A 634      83.155  90.318  16.613  1.00  0.00           H
ATOM   2327 2HD2 LEU A 634      83.175  89.555  14.947  1.00  0.00           H
ATOM   2328 3HD2 LEU A 634      82.995  91.251  14.995  1.00  0.00           H
ATOM   2329  C   LEU A 634      80.255  93.485  17.210  1.00  0.00           C
ATOM   2330  O   LEU A 634      81.130  94.364  17.177  1.00  0.00           O
ATOM   2331  N   ASP A 635      78.953  93.825  17.512  1.00  0.00           N
ATOM   2332  HN  ASP A 635      78.362  93.029  17.614  1.00  0.00           H
ATOM   2333  CA  ASP A 635      78.437  95.197  17.557  1.00  0.00           C
ATOM   2334  HA  ASP A 635      78.667  95.640  16.599  1.00  0.00           H
ATOM   2335  CB  ASP A 635      76.943  95.280  17.853  1.00  0.00           C
ATOM   2336  HB1 ASP A 635      76.613  94.423  18.480  1.00  0.00           H
ATOM   2337  HB2 ASP A 635      76.642  96.269  18.260  1.00  0.00           H
ATOM   2338  CG  ASP A 635      76.164  95.173  16.582  1.00  0.00           C
ATOM   2339  OD1 ASP A 635      76.759  95.081  15.481  1.00  0.00           O
ATOM   2340  OD2 ASP A 635      74.878  95.331  16.688  1.00  0.00           O
ATOM   2341  C   ASP A 635      79.172  95.946  18.671  1.00  0.00           C
ATOM   2342  O   ASP A 635      79.626  97.107  18.441  1.00  0.00           O
ATOM   2343  N   ARG A 636      79.265  95.413  19.913  1.00  0.00           N
ATOM   2344  HN  ARG A 636      78.761  94.579  20.124  1.00  0.00           H
ATOM   2345  CA  ARG A 636      80.101  95.877  21.024  1.00  0.00           C
ATOM   2346  HA  ARG A 636      79.901  96.931  21.151  1.00  0.00           H
ATOM   2347  CB  ARG A 636      79.715  95.147  22.395  1.00  0.00           C
ATOM   2348  HB1 ARG A 636      79.728  94.045  22.251  1.00  0.00           H
ATOM   2349  HB2 ARG A 636      80.531  95.407  23.103  1.00  0.00           H
ATOM   2350  CG  ARG A 636      78.393  95.600  23.109  1.00  0.00           C
ATOM   2351  HG1 ARG A 636      77.612  95.431  22.338  1.00  0.00           H
ATOM   2352  HG2 ARG A 636      78.186  94.812  23.864  1.00  0.00           H
ATOM   2353  CD  ARG A 636      78.264  97.052  23.663  1.00  0.00           C
ATOM   2354  HD1 ARG A 636      79.014  97.276  24.450  1.00  0.00           H
ATOM   2355  HD2 ARG A 636      78.468  97.787  22.855  1.00  0.00           H
ATOM   2356  NE  ARG A 636      76.863  97.191  24.204  1.00  0.00           N
ATOM   2357  HE  ARG A 636      76.156  97.291  23.504  1.00  0.00           H
ATOM   2358  CZ  ARG A 636      76.526  97.377  25.444  1.00  0.00           C
ATOM   2359  NH1 ARG A 636      75.260  97.240  25.712  1.00  0.00           N
ATOM   2360 1HH1 ARG A 636      74.683  97.319  24.899  1.00  0.00           H
ATOM   2361 2HH1 ARG A 636      75.050  97.606  26.618  1.00  0.00           H
ATOM   2362  NH2 ARG A 636      77.390  97.663  26.392  1.00  0.00           N
ATOM   2363 1HH2 ARG A 636      78.323  97.987  26.232  1.00  0.00           H
ATOM   2364 2HH2 ARG A 636      77.021  97.822  27.307  1.00  0.00           H
ATOM   2365  C   ARG A 636      81.567  95.844  20.748  1.00  0.00           C
ATOM   2366  O   ARG A 636      82.247  96.821  21.047  1.00  0.00           O
ATOM   2367  N   ALA A 637      82.111  94.844  20.134  1.00  0.00           N
ATOM   2368  HN  ALA A 637      81.617  93.999  19.942  1.00  0.00           H
ATOM   2369  CA  ALA A 637      83.519  94.875  19.790  1.00  0.00           C
ATOM   2370  HA  ALA A 637      83.956  95.199  20.723  1.00  0.00           H
ATOM   2371  CB  ALA A 637      83.941  93.504  19.231  1.00  0.00           C
ATOM   2372  HB1 ALA A 637      83.156  93.272  18.480  1.00  0.00           H
ATOM   2373  HB2 ALA A 637      84.969  93.473  18.812  1.00  0.00           H
ATOM   2374  HB3 ALA A 637      83.703  92.815  20.070  1.00  0.00           H
ATOM   2375  C   ALA A 637      83.977  95.918  18.828  1.00  0.00           C
ATOM   2376  O   ALA A 637      85.030  96.506  19.006  1.00  0.00           O
ATOM   2377  N   LEU A 638      83.256  96.042  17.744  1.00  0.00           N
ATOM   2378  HN  LEU A 638      82.435  95.508  17.560  1.00  0.00           H
ATOM   2379  CA  LEU A 638      83.479  97.166  16.794  1.00  0.00           C
ATOM   2380  HA  LEU A 638      84.505  97.216  16.459  1.00  0.00           H
ATOM   2381  CB  LEU A 638      82.549  96.940  15.598  1.00  0.00           C
ATOM   2382  HB1 LEU A 638      81.546  96.834  16.065  1.00  0.00           H
ATOM   2383  HB2 LEU A 638      82.525  97.870  14.990  1.00  0.00           H
ATOM   2384  CG  LEU A 638      82.884  95.658  14.824  1.00  0.00           C
ATOM   2385  HG  LEU A 638      82.884  94.863  15.601  1.00  0.00           H
ATOM   2386  CD1 LEU A 638      81.957  95.376  13.738  1.00  0.00           C
ATOM   2387 1HD1 LEU A 638      82.227  94.396  13.289  1.00  0.00           H
ATOM   2388 2HD1 LEU A 638      80.957  95.185  14.181  1.00  0.00           H
ATOM   2389 3HD1 LEU A 638      81.881  96.230  13.032  1.00  0.00           H
ATOM   2390  CD2 LEU A 638      84.422  95.719  14.319  1.00  0.00           C
ATOM   2391 1HD2 LEU A 638      84.515  96.505  13.539  1.00  0.00           H
ATOM   2392 2HD2 LEU A 638      85.199  96.037  15.046  1.00  0.00           H
ATOM   2393 3HD2 LEU A 638      84.754  94.715  13.980  1.00  0.00           H
ATOM   2394  C   LEU A 638      83.276  98.540  17.450  1.00  0.00           C
ATOM   2395  O   LEU A 638      84.121  99.414  17.230  1.00  0.00           O
ATOM   2396  N   ALA A 639      82.224  98.875  18.292  1.00  0.00           N
ATOM   2397  HN  ALA A 639      81.492  98.223  18.473  1.00  0.00           H
ATOM   2398  CA  ALA A 639      82.205 100.120  19.047  1.00  0.00           C
ATOM   2399  HA  ALA A 639      82.235 100.970  18.381  1.00  0.00           H
ATOM   2400  CB  ALA A 639      80.786 100.232  19.573  1.00  0.00           C
ATOM   2401  HB1 ALA A 639      80.081 100.095  18.725  1.00  0.00           H
ATOM   2402  HB2 ALA A 639      80.515  99.358  20.203  1.00  0.00           H
ATOM   2403  HB3 ALA A 639      80.618 101.128  20.208  1.00  0.00           H
ATOM   2404  C   ALA A 639      83.379 100.315  20.071  1.00  0.00           C
ATOM   2405  O   ALA A 639      83.749 101.449  20.323  1.00  0.00           O
ATOM   2406  N   ASN A 640      83.810  99.321  20.846  1.00  0.00           N
ATOM   2407  HN  ASN A 640      83.315  98.457  20.796  1.00  0.00           H
ATOM   2408  CA  ASN A 640      84.840  99.626  21.868  1.00  0.00           C
ATOM   2409  HA  ASN A 640      85.278 100.600  21.709  1.00  0.00           H
ATOM   2410  CB  ASN A 640      84.186  99.543  23.324  1.00  0.00           C
ATOM   2411  HB1 ASN A 640      83.282 100.187  23.376  1.00  0.00           H
ATOM   2412  HB2 ASN A 640      83.849  98.485  23.368  1.00  0.00           H
ATOM   2413  CG  ASN A 640      85.139  99.693  24.528  1.00  0.00           C
ATOM   2414  OD1 ASN A 640      86.350  99.487  24.437  1.00  0.00           O
ATOM   2415  ND2 ASN A 640      84.529  99.868  25.712  1.00  0.00           N
ATOM   2416 1HD2 ASN A 640      83.561 100.097  25.818  1.00  0.00           H
ATOM   2417 2HD2 ASN A 640      85.076  99.697  26.532  1.00  0.00           H
ATOM   2418  C   ASN A 640      86.061  98.684  21.763  1.00  0.00           C
ATOM   2419  O   ASN A 640      85.997  97.480  22.074  1.00  0.00           O
ATOM   2420  N   ARG A 641      87.239  99.249  21.455  1.00  0.00           N
ATOM   2421  HN  ARG A 641      87.182 100.206  21.182  1.00  0.00           H
ATOM   2422  CA  ARG A 641      88.525  98.547  21.293  1.00  0.00           C
ATOM   2423  HA  ARG A 641      88.539  97.863  20.458  1.00  0.00           H
ATOM   2424  CB  ARG A 641      89.726  99.530  21.035  1.00  0.00           C
ATOM   2425  HB1 ARG A 641      89.832 100.095  21.986  1.00  0.00           H
ATOM   2426  HB2 ARG A 641      90.643  98.944  20.811  1.00  0.00           H
ATOM   2427  CG  ARG A 641      89.731 100.437  19.757  1.00  0.00           C
ATOM   2428  HG1 ARG A 641      90.153  99.812  18.942  1.00  0.00           H
ATOM   2429  HG2 ARG A 641      88.658 100.669  19.583  1.00  0.00           H
ATOM   2430  CD  ARG A 641      90.497 101.740  19.731  1.00  0.00           C
ATOM   2431  HD1 ARG A 641      90.273 102.376  20.614  1.00  0.00           H
ATOM   2432  HD2 ARG A 641      91.574 101.491  19.622  1.00  0.00           H
ATOM   2433  NE  ARG A 641      90.085 102.483  18.505  1.00  0.00           N
ATOM   2434  HE  ARG A 641      89.189 102.396  18.071  1.00  0.00           H
ATOM   2435  CZ  ARG A 641      90.700 103.336  17.754  1.00  0.00           C
ATOM   2436  NH1 ARG A 641      90.168 103.927  16.704  1.00  0.00           N
ATOM   2437 1HH1 ARG A 641      89.474 103.407  16.207  1.00  0.00           H
ATOM   2438 2HH1 ARG A 641      90.781 104.582  16.262  1.00  0.00           H
ATOM   2439  NH2 ARG A 641      91.926 103.647  18.046  1.00  0.00           N
ATOM   2440 1HH2 ARG A 641      92.366 103.114  18.768  1.00  0.00           H
ATOM   2441 2HH2 ARG A 641      92.346 104.403  17.544  1.00  0.00           H
ATOM   2442  C   ARG A 641      88.957  97.671  22.413  1.00  0.00           C
ATOM   2443  O   ARG A 641      89.536  96.615  22.220  1.00  0.00           O
ATOM   2444  N   LYS A 642      88.705  98.084  23.666  1.00  0.00           N
ATOM   2445  HN  LYS A 642      88.275  98.938  23.950  1.00  0.00           H
ATOM   2446  CA  LYS A 642      88.952  97.157  24.783  1.00  0.00           C
ATOM   2447  HA  LYS A 642      90.010  96.940  24.800  1.00  0.00           H
ATOM   2448  CB  LYS A 642      88.771  97.973  26.088  1.00  0.00           C
ATOM   2449  HB1 LYS A 642      87.728  98.320  26.253  1.00  0.00           H
ATOM   2450  HB2 LYS A 642      88.867  97.241  26.918  1.00  0.00           H
ATOM   2451  CG  LYS A 642      89.775  99.097  26.365  1.00  0.00           C
ATOM   2452  HG1 LYS A 642      90.754  98.574  26.402  1.00  0.00           H
ATOM   2453  HG2 LYS A 642      89.772  99.834  25.533  1.00  0.00           H
ATOM   2454  CD  LYS A 642      89.637  99.754  27.767  1.00  0.00           C
ATOM   2455  HD1 LYS A 642      88.560  99.975  27.921  1.00  0.00           H
ATOM   2456  HD2 LYS A 642      89.906  98.942  28.475  1.00  0.00           H
ATOM   2457  CE  LYS A 642      90.492 100.945  27.861  1.00  0.00           C
ATOM   2458  HE1 LYS A 642      91.556 100.749  27.605  1.00  0.00           H
ATOM   2459  HE2 LYS A 642      90.010 101.752  27.269  1.00  0.00           H
ATOM   2460  NZ  LYS A 642      90.547 101.420  29.262  1.00  0.00           N
ATOM   2461  HZ1 LYS A 642      91.100 100.706  29.778  1.00  0.00           H
ATOM   2462  HZ2 LYS A 642      91.158 102.255  29.371  1.00  0.00           H
ATOM   2463  HZ3 LYS A 642      89.646 101.438  29.782  1.00  0.00           H
ATOM   2464  C   LYS A 642      88.093  95.942  24.819  1.00  0.00           C
ATOM   2465  O   LYS A 642      88.629  94.880  25.083  1.00  0.00           O
ATOM   2466  N   ILE A 643      86.771  95.997  24.497  1.00  0.00           N
ATOM   2467  HN  ILE A 643      86.311  96.768  24.065  1.00  0.00           H
ATOM   2468  CA  ILE A 643      86.007  94.801  24.537  1.00  0.00           C
ATOM   2469  HA  ILE A 643      86.307  94.228  25.402  1.00  0.00           H
ATOM   2470  CB  ILE A 643      84.511  95.207  24.620  1.00  0.00           C
ATOM   2471  HB  ILE A 643      84.345  95.771  23.677  1.00  0.00           H
ATOM   2472  CG2 ILE A 643      83.598  93.895  24.428  1.00  0.00           C
ATOM   2473 1HG2 ILE A 643      83.836  93.120  25.188  1.00  0.00           H
ATOM   2474 2HG2 ILE A 643      82.565  94.291  24.522  1.00  0.00           H
ATOM   2475 3HG2 ILE A 643      83.696  93.457  23.412  1.00  0.00           H
ATOM   2476  CG1 ILE A 643      84.188  96.092  25.836  1.00  0.00           C
ATOM   2477 1HG1 ILE A 643      84.400  95.550  26.783  1.00  0.00           H
ATOM   2478 2HG1 ILE A 643      84.854  96.980  25.878  1.00  0.00           H
ATOM   2479  CD  ILE A 643      82.654  96.389  25.822  1.00  0.00           C
ATOM   2480  HD1 ILE A 643      82.344  96.685  24.797  1.00  0.00           H
ATOM   2481  HD2 ILE A 643      82.052  95.535  26.199  1.00  0.00           H
ATOM   2482  HD3 ILE A 643      82.541  97.129  26.643  1.00  0.00           H
ATOM   2483  C   ILE A 643      86.281  93.999  23.265  1.00  0.00           C
ATOM   2484  O   ILE A 643      86.292  92.760  23.323  1.00  0.00           O
ATOM   2485  N   GLY A 644      86.619  94.587  22.127  1.00  0.00           N
ATOM   2486  HN  GLY A 644      86.578  95.578  22.221  1.00  0.00           H
ATOM   2487  CA  GLY A 644      86.935  93.888  20.856  1.00  0.00           C
ATOM   2488  HA1 GLY A 644      86.160  93.143  20.750  1.00  0.00           H
ATOM   2489  HA2 GLY A 644      87.074  94.713  20.173  1.00  0.00           H
ATOM   2490  C   GLY A 644      88.242  93.105  20.958  1.00  0.00           C
ATOM   2491  O   GLY A 644      88.352  91.997  20.457  1.00  0.00           O
ATOM   2492  N   HIS A 645      89.274  93.726  21.653  1.00  0.00           N
ATOM   2493  HN  HIS A 645      89.052  94.635  21.996  1.00  0.00           H
ATOM   2494  CA  HIS A 645      90.625  93.220  21.963  1.00  0.00           C
ATOM   2495  HA  HIS A 645      91.195  92.985  21.076  1.00  0.00           H
ATOM   2496  CB  HIS A 645      91.387  94.348  22.680  1.00  0.00           C
ATOM   2497  HB1 HIS A 645      91.557  95.154  21.935  1.00  0.00           H
ATOM   2498  HB2 HIS A 645      90.717  94.856  23.407  1.00  0.00           H
ATOM   2499  ND1 HIS A 645      93.879  93.904  22.365  1.00  0.00           N
ATOM   2500  CG  HIS A 645      92.776  93.985  23.136  1.00  0.00           C
ATOM   2501  CE1 HIS A 645      94.877  93.578  23.136  1.00  0.00           C
ATOM   2502  HE1 HIS A 645      95.904  93.528  22.772  1.00  0.00           H
ATOM   2503  NE2 HIS A 645      94.433  93.407  24.411  1.00  0.00           N
ATOM   2504  HE2 HIS A 645      94.934  92.979  25.164  1.00  0.00           H
ATOM   2505  CD2 HIS A 645      93.106  93.673  24.397  1.00  0.00           C
ATOM   2506  HD2 HIS A 645      92.644  93.605  25.374  1.00  0.00           H
ATOM   2507  C   HIS A 645      90.535  92.011  22.876  1.00  0.00           C
ATOM   2508  O   HIS A 645      91.109  90.970  22.560  1.00  0.00           O
ATOM   2509  N   PHE A 646      89.776  92.075  23.988  1.00  0.00           N
ATOM   2510  HN  PHE A 646      89.282  92.913  24.207  1.00  0.00           H
ATOM   2511  CA  PHE A 646      89.576  90.874  24.806  1.00  0.00           C
ATOM   2512  HA  PHE A 646      90.506  90.332  24.897  1.00  0.00           H
ATOM   2513  CB  PHE A 646      89.024  91.323  26.196  1.00  0.00           C
ATOM   2514  HB1 PHE A 646      88.424  92.256  26.121  1.00  0.00           H
ATOM   2515  HB2 PHE A 646      88.410  90.554  26.713  1.00  0.00           H
ATOM   2516  CG  PHE A 646      90.168  91.658  27.154  1.00  0.00           C
ATOM   2517  CD1 PHE A 646      90.591  92.921  27.382  1.00  0.00           C
ATOM   2518  HD1 PHE A 646      90.183  93.752  26.826  1.00  0.00           H
ATOM   2519  CE1 PHE A 646      91.594  93.142  28.384  1.00  0.00           C
ATOM   2520  HE1 PHE A 646      91.904  94.176  28.418  1.00  0.00           H
ATOM   2521  CZ  PHE A 646      92.096  92.047  29.137  1.00  0.00           C
ATOM   2522  HZ  PHE A 646      92.660  92.411  29.983  1.00  0.00           H
ATOM   2523  CD2 PHE A 646      90.647  90.561  27.936  1.00  0.00           C
ATOM   2524  HD2 PHE A 646      90.334  89.541  27.774  1.00  0.00           H
ATOM   2525  CE2 PHE A 646      91.614  90.744  28.912  1.00  0.00           C
ATOM   2526  HE2 PHE A 646      92.015  89.981  29.563  1.00  0.00           H
ATOM   2527  C   PHE A 646      88.768  89.866  24.103  1.00  0.00           C
ATOM   2528  O   PHE A 646      89.127  88.710  24.215  1.00  0.00           O
ATOM   2529  N   LEU A 647      87.727  90.214  23.314  1.00  0.00           N
ATOM   2530  HN  LEU A 647      87.459  91.173  23.357  1.00  0.00           H
ATOM   2531  CA  LEU A 647      86.997  89.271  22.426  1.00  0.00           C
ATOM   2532  HA  LEU A 647      86.468  88.558  23.041  1.00  0.00           H
ATOM   2533  CB  LEU A 647      85.846  89.983  21.744  1.00  0.00           C
ATOM   2534  HB1 LEU A 647      85.211  90.426  22.540  1.00  0.00           H
ATOM   2535  HB2 LEU A 647      86.163  90.822  21.088  1.00  0.00           H
ATOM   2536  CG  LEU A 647      84.914  89.126  20.910  1.00  0.00           C
ATOM   2537  HG  LEU A 647      85.489  88.489  20.205  1.00  0.00           H
ATOM   2538  CD1 LEU A 647      84.099  88.259  21.818  1.00  0.00           C
ATOM   2539 1HD1 LEU A 647      84.813  87.530  22.257  1.00  0.00           H
ATOM   2540 2HD1 LEU A 647      83.528  88.832  22.579  1.00  0.00           H
ATOM   2541 3HD1 LEU A 647      83.281  87.717  21.299  1.00  0.00           H
ATOM   2542  CD2 LEU A 647      83.993  90.118  20.188  1.00  0.00           C
ATOM   2543 1HD2 LEU A 647      83.633  90.821  20.968  1.00  0.00           H
ATOM   2544 2HD2 LEU A 647      84.460  90.775  19.423  1.00  0.00           H
ATOM   2545 3HD2 LEU A 647      83.088  89.586  19.825  1.00  0.00           H
ATOM   2546  C   LEU A 647      87.824  88.516  21.512  1.00  0.00           C
ATOM   2547  O   LEU A 647      87.820  87.269  21.262  1.00  0.00           O
ATOM   2548  N   PHE A 648      88.727  89.307  20.852  1.00  0.00           N
ATOM   2549  HN  PHE A 648      88.805  90.209  21.271  1.00  0.00           H
ATOM   2550  CA  PHE A 648      89.796  88.803  19.969  1.00  0.00           C
ATOM   2551  HA  PHE A 648      89.361  88.307  19.114  1.00  0.00           H
ATOM   2552  CB  PHE A 648      90.627  89.976  19.363  1.00  0.00           C
ATOM   2553  HB1 PHE A 648      89.912  90.620  18.807  1.00  0.00           H
ATOM   2554  HB2 PHE A 648      91.096  90.590  20.161  1.00  0.00           H
ATOM   2555  CG  PHE A 648      91.777  89.609  18.437  1.00  0.00           C
ATOM   2556  CD1 PHE A 648      91.495  89.356  17.055  1.00  0.00           C
ATOM   2557  HD1 PHE A 648      90.521  89.573  16.642  1.00  0.00           H
ATOM   2558  CE1 PHE A 648      92.546  88.926  16.226  1.00  0.00           C
ATOM   2559  HE1 PHE A 648      92.462  88.679  15.178  1.00  0.00           H
ATOM   2560  CZ  PHE A 648      93.786  88.494  16.800  1.00  0.00           C
ATOM   2561  HZ  PHE A 648      94.483  88.012  16.130  1.00  0.00           H
ATOM   2562  CD2 PHE A 648      93.093  89.320  18.959  1.00  0.00           C
ATOM   2563  HD2 PHE A 648      93.301  89.336  20.019  1.00  0.00           H
ATOM   2564  CE2 PHE A 648      94.078  88.792  18.141  1.00  0.00           C
ATOM   2565  HE2 PHE A 648      95.045  88.597  18.580  1.00  0.00           H
ATOM   2566  C   PHE A 648      90.723  87.794  20.614  1.00  0.00           C
ATOM   2567  O   PHE A 648      90.860  86.695  20.112  1.00  0.00           O
ATOM   2568  N   TRP A 649      91.373  88.079  21.712  1.00  0.00           N
ATOM   2569  HN  TRP A 649      91.178  88.944  22.167  1.00  0.00           H
ATOM   2570  CA  TRP A 649      92.114  87.127  22.547  1.00  0.00           C
ATOM   2571  HA  TRP A 649      92.699  86.535  21.860  1.00  0.00           H
ATOM   2572  CB  TRP A 649      93.143  87.845  23.541  1.00  0.00           C
ATOM   2573  HB1 TRP A 649      92.559  88.374  24.324  1.00  0.00           H
ATOM   2574  HB2 TRP A 649      93.699  87.055  24.091  1.00  0.00           H
ATOM   2575  CG  TRP A 649      94.117  88.732  22.770  1.00  0.00           C
ATOM   2576  CD1 TRP A 649      94.139  90.150  22.643  1.00  0.00           C
ATOM   2577  HD1 TRP A 649      93.457  90.847  23.108  1.00  0.00           H
ATOM   2578  NE1 TRP A 649      95.262  90.496  21.907  1.00  0.00           N
ATOM   2579  HE1 TRP A 649      95.654  91.367  21.705  1.00  0.00           H
ATOM   2580  CE2 TRP A 649      95.959  89.331  21.560  1.00  0.00           C
ATOM   2581  CD2 TRP A 649      95.260  88.211  22.098  1.00  0.00           C
ATOM   2582  CE3 TRP A 649      95.823  86.978  22.018  1.00  0.00           C
ATOM   2583  HE3 TRP A 649      95.431  86.041  22.386  1.00  0.00           H
ATOM   2584  CZ3 TRP A 649      96.916  86.869  21.244  1.00  0.00           C
ATOM   2585  HZ3 TRP A 649      97.408  85.910  21.180  1.00  0.00           H
ATOM   2586  CZ2 TRP A 649      97.036  89.185  20.731  1.00  0.00           C
ATOM   2587  HZ2 TRP A 649      97.461  89.959  20.110  1.00  0.00           H
ATOM   2588  CH2 TRP A 649      97.559  87.902  20.570  1.00  0.00           C
ATOM   2589  HH2 TRP A 649      98.306  87.735  19.808  1.00  0.00           H
ATOM   2590  C   TRP A 649      91.394  86.011  23.138  1.00  0.00           C
ATOM   2591  O   TRP A 649      91.816  84.854  23.126  1.00  0.00           O
ATOM   2592  N   HIS A 650      90.158  86.233  23.779  1.00  0.00           N
ATOM   2593  HN  HIS A 650      89.804  87.160  23.875  1.00  0.00           H
ATOM   2594  CA  HIS A 650      89.205  85.202  24.060  1.00  0.00           C
ATOM   2595  HA  HIS A 650      89.571  84.531  24.823  1.00  0.00           H
ATOM   2596  CB  HIS A 650      87.861  85.872  24.551  1.00  0.00           C
ATOM   2597  HB1 HIS A 650      87.640  86.680  23.821  1.00  0.00           H
ATOM   2598  HB2 HIS A 650      86.973  85.203  24.563  1.00  0.00           H
ATOM   2599  ND1 HIS A 650      87.059  87.307  26.426  1.00  0.00           N
ATOM   2600  CG  HIS A 650      88.011  86.369  25.910  1.00  0.00           C
ATOM   2601  CE1 HIS A 650      87.615  87.721  27.513  1.00  0.00           C
ATOM   2602  HE1 HIS A 650      87.105  88.344  28.249  1.00  0.00           H
ATOM   2603  NE2 HIS A 650      88.803  87.112  27.849  1.00  0.00           N
ATOM   2604  HE2 HIS A 650      89.332  87.238  28.688  1.00  0.00           H
ATOM   2605  CD2 HIS A 650      89.040  86.233  26.813  1.00  0.00           C
ATOM   2606  HD2 HIS A 650      89.864  85.538  26.707  1.00  0.00           H
ATOM   2607  C   HIS A 650      88.891  84.229  22.956  1.00  0.00           C
ATOM   2608  O   HIS A 650      88.945  83.008  23.074  1.00  0.00           O
ATOM   2609  N   LEU A 651      88.712  84.731  21.712  1.00  0.00           N
ATOM   2610  HN  LEU A 651      88.534  85.708  21.624  1.00  0.00           H
ATOM   2611  CA  LEU A 651      88.617  83.790  20.552  1.00  0.00           C
ATOM   2612  HA  LEU A 651      87.910  82.993  20.724  1.00  0.00           H
ATOM   2613  CB  LEU A 651      88.055  84.546  19.243  1.00  0.00           C
ATOM   2614  HB1 LEU A 651      88.708  85.439  19.143  1.00  0.00           H
ATOM   2615  HB2 LEU A 651      88.146  83.877  18.361  1.00  0.00           H
ATOM   2616  CG  LEU A 651      86.613  85.128  19.310  1.00  0.00           C
ATOM   2617  HG  LEU A 651      86.377  85.248  20.389  1.00  0.00           H
ATOM   2618  CD1 LEU A 651      86.355  86.328  18.423  1.00  0.00           C
ATOM   2619 1HD1 LEU A 651      86.543  86.076  17.357  1.00  0.00           H
ATOM   2620 2HD1 LEU A 651      85.301  86.680  18.415  1.00  0.00           H
ATOM   2621 3HD1 LEU A 651      87.083  87.129  18.673  1.00  0.00           H
ATOM   2622  CD2 LEU A 651      85.582  84.037  18.936  1.00  0.00           C
ATOM   2623 1HD2 LEU A 651      85.836  83.099  19.475  1.00  0.00           H
ATOM   2624 2HD2 LEU A 651      84.570  84.301  19.313  1.00  0.00           H
ATOM   2625 3HD2 LEU A 651      85.600  83.874  17.837  1.00  0.00           H
ATOM   2626  C   LEU A 651      89.908  83.122  20.166  1.00  0.00           C
ATOM   2627  O   LEU A 651      90.059  81.915  20.174  1.00  0.00           O
ATOM   2628  N   ARG A 652      90.957  83.881  19.806  1.00  0.00           N
ATOM   2629  HN  ARG A 652      90.950  84.878  19.785  1.00  0.00           H
ATOM   2630  CA  ARG A 652      92.232  83.335  19.262  1.00  0.00           C
ATOM   2631  HA  ARG A 652      92.067  82.754  18.366  1.00  0.00           H
ATOM   2632  CB  ARG A 652      93.035  84.562  18.992  1.00  0.00           C
ATOM   2633  HB1 ARG A 652      92.621  85.182  18.168  1.00  0.00           H
ATOM   2634  HB2 ARG A 652      93.119  85.258  19.854  1.00  0.00           H
ATOM   2635  CG  ARG A 652      94.599  84.282  18.630  1.00  0.00           C
ATOM   2636  HG1 ARG A 652      95.172  83.721  19.400  1.00  0.00           H
ATOM   2637  HG2 ARG A 652      94.616  83.554  17.791  1.00  0.00           H
ATOM   2638  CD  ARG A 652      95.346  85.552  18.160  1.00  0.00           C
ATOM   2639  HD1 ARG A 652      94.891  86.000  17.250  1.00  0.00           H
ATOM   2640  HD2 ARG A 652      95.195  86.232  19.025  1.00  0.00           H
ATOM   2641  NE  ARG A 652      96.775  85.237  18.040  1.00  0.00           N
ATOM   2642  HE  ARG A 652      97.051  84.350  18.411  1.00  0.00           H
ATOM   2643  CZ  ARG A 652      97.672  85.896  17.297  1.00  0.00           C
ATOM   2644  NH1 ARG A 652      98.822  85.318  17.169  1.00  0.00           N
ATOM   2645 1HH1 ARG A 652      98.997  84.517  17.742  1.00  0.00           H
ATOM   2646 2HH1 ARG A 652      99.515  85.781  16.617  1.00  0.00           H
ATOM   2647  NH2 ARG A 652      97.374  86.909  16.553  1.00  0.00           N
ATOM   2648 1HH2 ARG A 652      96.472  87.342  16.549  1.00  0.00           H
ATOM   2649 2HH2 ARG A 652      98.075  87.324  15.973  1.00  0.00           H
ATOM   2650  C   ARG A 652      92.950  82.339  20.174  1.00  0.00           C
ATOM   2651  O   ARG A 652      93.409  81.300  19.708  1.00  0.00           O
ATOM   2652  N   SER A 653      92.722  82.508  21.432  1.00  0.00           N
ATOM   2653  HN  SER A 653      92.212  83.348  21.598  1.00  0.00           H
ATOM   2654  CA  SER A 653      93.262  81.589  22.456  1.00  0.00           C
ATOM   2655  HA  SER A 653      94.292  81.619  22.132  1.00  0.00           H
ATOM   2656  CB  SER A 653      93.091  82.126  23.941  1.00  0.00           C
ATOM   2657  HB1 SER A 653      93.485  81.468  24.744  1.00  0.00           H
ATOM   2658  HB2 SER A 653      93.713  83.041  24.038  1.00  0.00           H
ATOM   2659  OG  SER A 653      91.729  82.439  24.342  1.00  0.00           O
ATOM   2660  HG1 SER A 653      91.466  83.241  23.885  1.00  0.00           H
ATOM   2661  C   SER A 653      92.818  80.153  22.307  1.00  0.00           C
ATOM   2662  O   SER A 653      93.430  79.226  22.910  1.00  0.00           O
ATOM   2663  N   GLU A 654      91.673  79.920  21.602  1.00  0.00           N
ATOM   2664  HN  GLU A 654      91.183  80.719  21.264  1.00  0.00           H
ATOM   2665  CA  GLU A 654      91.157  78.573  21.421  1.00  0.00           C
ATOM   2666  HA  GLU A 654      91.870  77.880  21.843  1.00  0.00           H
ATOM   2667  CB  GLU A 654      89.816  78.354  22.085  1.00  0.00           C
ATOM   2668  HB1 GLU A 654      89.033  78.925  21.541  1.00  0.00           H
ATOM   2669  HB2 GLU A 654      89.451  77.340  21.814  1.00  0.00           H
ATOM   2670  CG  GLU A 654      89.850  78.724  23.594  1.00  0.00           C
ATOM   2671  HG1 GLU A 654      90.887  78.468  23.901  1.00  0.00           H
ATOM   2672  HG2 GLU A 654      89.621  79.811  23.641  1.00  0.00           H
ATOM   2673  CD  GLU A 654      88.774  78.015  24.294  1.00  0.00           C
ATOM   2674  OE1 GLU A 654      87.594  78.017  23.874  1.00  0.00           O
ATOM   2675  OE2 GLU A 654      89.056  77.284  25.308  1.00  0.00           O
ATOM   2676  C   GLU A 654      91.157  78.236  19.922  1.00  0.00           C
ATOM   2677  O   GLU A 654      90.534  77.229  19.550  1.00  0.00           O
ATOM   2678  N   MET A 655      91.817  78.950  18.955  1.00  0.00           N
ATOM   2679  HN  MET A 655      92.428  79.726  19.093  1.00  0.00           H
ATOM   2680  CA  MET A 655      91.932  78.513  17.542  1.00  0.00           C
ATOM   2681  HA  MET A 655      90.891  78.385  17.283  1.00  0.00           H
ATOM   2682  CB  MET A 655      92.300  79.710  16.569  1.00  0.00           C
ATOM   2683  HB1 MET A 655      93.317  80.070  16.833  1.00  0.00           H
ATOM   2684  HB2 MET A 655      92.587  79.400  15.541  1.00  0.00           H
ATOM   2685  CG  MET A 655      91.265  80.861  16.547  1.00  0.00           C
ATOM   2686  HG1 MET A 655      90.993  81.159  17.582  1.00  0.00           H
ATOM   2687  HG2 MET A 655      91.648  81.761  16.021  1.00  0.00           H
ATOM   2688  SD  MET A 655      89.754  80.432  15.530  1.00  0.00           S
ATOM   2689  CE  MET A 655      90.689  80.513  13.946  1.00  0.00           C
ATOM   2690  HE1 MET A 655      91.375  81.385  13.897  1.00  0.00           H
ATOM   2691  HE2 MET A 655      91.286  79.580  13.863  1.00  0.00           H
ATOM   2692  HE3 MET A 655      90.002  80.605  13.078  1.00  0.00           H
ATOM   2693  C   MET A 655      92.554  77.158  17.112  1.00  0.00           C
ATOM   2694  O   MET A 655      92.336  76.846  15.981  1.00  0.00           O
ATOM   2695  N   HIS A 656      93.178  76.410  18.038  1.00  0.00           N
ATOM   2696  HN  HIS A 656      93.492  76.890  18.853  1.00  0.00           H
ATOM   2697  CA  HIS A 656      93.604  75.024  17.834  1.00  0.00           C
ATOM   2698  HA  HIS A 656      94.020  74.984  16.838  1.00  0.00           H
ATOM   2699  CB  HIS A 656      94.748  74.840  18.854  1.00  0.00           C
ATOM   2700  HB1 HIS A 656      95.150  73.806  18.798  1.00  0.00           H
ATOM   2701  HB2 HIS A 656      95.599  75.490  18.557  1.00  0.00           H
ATOM   2702  ND1 HIS A 656      94.210  76.587  20.788  1.00  0.00           N
ATOM   2703  CG  HIS A 656      94.231  75.299  20.306  1.00  0.00           C
ATOM   2704  CE1 HIS A 656      93.774  76.369  21.988  1.00  0.00           C
ATOM   2705  HE1 HIS A 656      93.676  77.159  22.733  1.00  0.00           H
ATOM   2706  NE2 HIS A 656      93.561  75.083  22.306  1.00  0.00           N
ATOM   2707  HE2 HIS A 656      93.218  74.693  23.160  1.00  0.00           H
ATOM   2708  CD2 HIS A 656      93.853  74.401  21.209  1.00  0.00           C
ATOM   2709  HD2 HIS A 656      93.664  73.353  21.011  1.00  0.00           H
ATOM   2710  C   HIS A 656      92.650  73.943  18.204  1.00  0.00           C
ATOM   2711  O   HIS A 656      92.822  72.795  17.903  1.00  0.00           O
ATOM   2712  N   VAL A 657      91.462  74.344  18.791  1.00  0.00           N
ATOM   2713  HN  VAL A 657      91.411  75.329  18.934  1.00  0.00           H
ATOM   2714  CA  VAL A 657      90.395  73.415  19.087  1.00  0.00           C
ATOM   2715  HA  VAL A 657      90.922  72.591  19.544  1.00  0.00           H
ATOM   2716  CB  VAL A 657      89.512  73.848  20.247  1.00  0.00           C
ATOM   2717  HB  VAL A 657      89.088  74.870  20.156  1.00  0.00           H
ATOM   2718  CG1 VAL A 657      88.544  72.738  20.716  1.00  0.00           C
ATOM   2719 1HG1 VAL A 657      88.053  73.146  21.625  1.00  0.00           H
ATOM   2720 2HG1 VAL A 657      87.735  72.656  19.959  1.00  0.00           H
ATOM   2721 3HG1 VAL A 657      89.178  71.847  20.909  1.00  0.00           H
ATOM   2722  CG2 VAL A 657      90.573  74.126  21.395  1.00  0.00           C
ATOM   2723 1HG2 VAL A 657      91.501  73.525  21.284  1.00  0.00           H
ATOM   2724 2HG2 VAL A 657      90.837  75.199  21.510  1.00  0.00           H
ATOM   2725 3HG2 VAL A 657      90.055  73.820  22.329  1.00  0.00           H
ATOM   2726  C   VAL A 657      89.506  73.069  17.860  1.00  0.00           C
ATOM   2727  O   VAL A 657      88.704  73.908  17.459  1.00  0.00           O
ATOM   2728  N   PRO A 658      89.469  71.857  17.264  1.00  0.00           N
ATOM   2729  CD  PRO A 658      90.049  70.601  17.838  1.00  0.00           C
ATOM   2730  HD1 PRO A 658      89.837  70.360  18.902  1.00  0.00           H
ATOM   2731  HD2 PRO A 658      91.138  70.564  17.621  1.00  0.00           H
ATOM   2732  CA  PRO A 658      88.895  71.648  15.881  1.00  0.00           C
ATOM   2733  HA  PRO A 658      89.241  72.364  15.150  1.00  0.00           H
ATOM   2734  CB  PRO A 658      89.400  70.186  15.575  1.00  0.00           C
ATOM   2735  HB1 PRO A 658      88.930  69.657  14.719  1.00  0.00           H
ATOM   2736  HB2 PRO A 658      90.460  70.230  15.246  1.00  0.00           H
ATOM   2737  CG  PRO A 658      89.358  69.553  16.938  1.00  0.00           C
ATOM   2738  HG1 PRO A 658      88.348  69.451  17.389  1.00  0.00           H
ATOM   2739  HG2 PRO A 658      89.844  68.557  16.859  1.00  0.00           H
ATOM   2740  C   PRO A 658      87.465  71.907  15.802  1.00  0.00           C
ATOM   2741  O   PRO A 658      87.009  72.172  14.708  1.00  0.00           O
ATOM   2742  N   SER A 659      86.779  71.831  16.958  1.00  0.00           N
ATOM   2743  HN  SER A 659      87.378  71.717  17.747  1.00  0.00           H
ATOM   2744  CA  SER A 659      85.345  72.135  16.997  1.00  0.00           C
ATOM   2745  HA  SER A 659      84.791  71.797  16.134  1.00  0.00           H
ATOM   2746  CB  SER A 659      84.562  71.415  18.118  1.00  0.00           C
ATOM   2747  HB1 SER A 659      83.487  71.683  18.200  1.00  0.00           H
ATOM   2748  HB2 SER A 659      84.689  70.330  17.919  1.00  0.00           H
ATOM   2749  OG  SER A 659      85.111  71.856  19.360  1.00  0.00           O
ATOM   2750  HG1 SER A 659      85.491  71.073  19.766  1.00  0.00           H
ATOM   2751  C   SER A 659      84.947  73.610  16.908  1.00  0.00           C
ATOM   2752  O   SER A 659      83.836  73.990  16.566  1.00  0.00           O
ATOM   2753  N   VAL A 660      85.868  74.566  17.175  1.00  0.00           N
ATOM   2754  HN  VAL A 660      86.673  74.249  17.671  1.00  0.00           H
ATOM   2755  CA  VAL A 660      85.510  75.981  17.285  1.00  0.00           C
ATOM   2756  HA  VAL A 660      84.519  76.122  16.879  1.00  0.00           H
ATOM   2757  CB  VAL A 660      85.588  76.578  18.680  1.00  0.00           C
ATOM   2758  HB  VAL A 660      85.505  77.682  18.597  1.00  0.00           H
ATOM   2759  CG1 VAL A 660      84.453  76.012  19.531  1.00  0.00           C
ATOM   2760 1HG1 VAL A 660      84.459  76.578  20.487  1.00  0.00           H
ATOM   2761 2HG1 VAL A 660      83.493  76.123  18.983  1.00  0.00           H
ATOM   2762 3HG1 VAL A 660      84.673  74.930  19.651  1.00  0.00           H
ATOM   2763  CG2 VAL A 660      86.980  76.431  19.378  1.00  0.00           C
ATOM   2764 1HG2 VAL A 660      86.907  76.625  20.469  1.00  0.00           H
ATOM   2765 2HG2 VAL A 660      87.391  75.407  19.246  1.00  0.00           H
ATOM   2766 3HG2 VAL A 660      87.800  77.045  18.947  1.00  0.00           H
ATOM   2767  C   VAL A 660      86.375  76.766  16.353  1.00  0.00           C
ATOM   2768  O   VAL A 660      86.018  77.867  16.076  1.00  0.00           O
ATOM   2769  N   ALA A 661      87.525  76.296  15.763  1.00  0.00           N
ATOM   2770  HN  ALA A 661      87.936  75.454  16.104  1.00  0.00           H
ATOM   2771  CA  ALA A 661      88.434  77.032  14.874  1.00  0.00           C
ATOM   2772  HA  ALA A 661      88.805  77.864  15.455  1.00  0.00           H
ATOM   2773  CB  ALA A 661      89.546  76.065  14.431  1.00  0.00           C
ATOM   2774  HB1 ALA A 661      90.268  76.601  13.779  1.00  0.00           H
ATOM   2775  HB2 ALA A 661      90.002  75.646  15.354  1.00  0.00           H
ATOM   2776  HB3 ALA A 661      89.099  75.234  13.845  1.00  0.00           H
ATOM   2777  C   ALA A 661      87.661  77.620  13.651  1.00  0.00           C
ATOM   2778  O   ALA A 661      87.934  78.808  13.309  1.00  0.00           O
ATOM   2779  N   LEU A 662      86.716  76.885  13.023  1.00  0.00           N
ATOM   2780  HN  LEU A 662      86.586  75.942  13.321  1.00  0.00           H
ATOM   2781  CA  LEU A 662      85.913  77.458  11.894  1.00  0.00           C
ATOM   2782  HA  LEU A 662      86.557  77.871  11.132  1.00  0.00           H
ATOM   2783  CB  LEU A 662      85.069  76.299  11.175  1.00  0.00           C
ATOM   2784  HB1 LEU A 662      85.750  75.464  10.906  1.00  0.00           H
ATOM   2785  HB2 LEU A 662      84.238  75.899  11.795  1.00  0.00           H
ATOM   2786  CG  LEU A 662      84.534  76.762   9.810  1.00  0.00           C
ATOM   2787  HG  LEU A 662      84.342  77.851   9.917  1.00  0.00           H
ATOM   2788  CD1 LEU A 662      85.582  76.796   8.735  1.00  0.00           C
ATOM   2789 1HD1 LEU A 662      85.853  75.778   8.382  1.00  0.00           H
ATOM   2790 2HD1 LEU A 662      85.148  77.248   7.817  1.00  0.00           H
ATOM   2791 3HD1 LEU A 662      86.499  77.296   9.113  1.00  0.00           H
ATOM   2792  CD2 LEU A 662      83.336  75.939   9.343  1.00  0.00           C
ATOM   2793 1HD2 LEU A 662      82.456  76.451   9.787  1.00  0.00           H
ATOM   2794 2HD2 LEU A 662      83.058  76.003   8.270  1.00  0.00           H
ATOM   2795 3HD2 LEU A 662      83.436  74.878   9.659  1.00  0.00           H
ATOM   2796  C   LEU A 662      84.993  78.610  12.281  1.00  0.00           C
ATOM   2797  O   LEU A 662      84.936  79.541  11.545  1.00  0.00           O
ATOM   2798  N   ARG A 663      84.250  78.482  13.368  1.00  0.00           N
ATOM   2799  HN  ARG A 663      84.337  77.586  13.796  1.00  0.00           H
ATOM   2800  CA  ARG A 663      83.435  79.436  13.962  1.00  0.00           C
ATOM   2801  HA  ARG A 663      82.759  79.789  13.197  1.00  0.00           H
ATOM   2802  CB  ARG A 663      82.652  78.777  15.170  1.00  0.00           C
ATOM   2803  HB1 ARG A 663      82.133  77.878  14.772  1.00  0.00           H
ATOM   2804  HB2 ARG A 663      83.358  78.521  15.989  1.00  0.00           H
ATOM   2805  CG  ARG A 663      81.605  79.715  15.844  1.00  0.00           C
ATOM   2806  HG1 ARG A 663      82.153  80.640  16.124  1.00  0.00           H
ATOM   2807  HG2 ARG A 663      80.746  80.008  15.204  1.00  0.00           H
ATOM   2808  CD  ARG A 663      80.933  79.136  17.048  1.00  0.00           C
ATOM   2809  HD1 ARG A 663      81.652  78.578  17.686  1.00  0.00           H
ATOM   2810  HD2 ARG A 663      80.283  79.816  17.639  1.00  0.00           H
ATOM   2811  NE  ARG A 663      79.989  78.121  16.556  1.00  0.00           N
ATOM   2812  HE  ARG A 663      80.377  77.237  16.295  1.00  0.00           H
ATOM   2813  CZ  ARG A 663      78.713  78.353  16.361  1.00  0.00           C
ATOM   2814  NH1 ARG A 663      78.031  77.429  15.701  1.00  0.00           N
ATOM   2815 1HH1 ARG A 663      78.546  76.625  15.404  1.00  0.00           H
ATOM   2816 2HH1 ARG A 663      77.059  77.405  15.935  1.00  0.00           H
ATOM   2817  NH2 ARG A 663      78.009  79.432  16.592  1.00  0.00           N
ATOM   2818 1HH2 ARG A 663      78.554  80.268  16.650  1.00  0.00           H
ATOM   2819 2HH2 ARG A 663      77.110  79.473  16.158  1.00  0.00           H
ATOM   2820  C   ARG A 663      84.206  80.639  14.523  1.00  0.00           C
ATOM   2821  O   ARG A 663      84.029  81.768  14.071  1.00  0.00           O
ATOM   2822  N   PHE A 664      85.099  80.511  15.454  1.00  0.00           N
ATOM   2823  HN  PHE A 664      85.356  79.587  15.726  1.00  0.00           H
ATOM   2824  CA  PHE A 664      85.853  81.612  16.128  1.00  0.00           C
ATOM   2825  HA  PHE A 664      85.120  82.328  16.469  1.00  0.00           H
ATOM   2826  CB  PHE A 664      86.837  81.101  17.258  1.00  0.00           C
ATOM   2827  HB1 PHE A 664      87.325  80.200  16.829  1.00  0.00           H
ATOM   2828  HB2 PHE A 664      87.689  81.750  17.553  1.00  0.00           H
ATOM   2829  CG  PHE A 664      86.087  80.669  18.527  1.00  0.00           C
ATOM   2830  CD1 PHE A 664      84.720  80.639  18.590  1.00  0.00           C
ATOM   2831  HD1 PHE A 664      84.122  80.773  17.701  1.00  0.00           H
ATOM   2832  CE1 PHE A 664      84.065  80.319  19.852  1.00  0.00           C
ATOM   2833  HE1 PHE A 664      83.005  80.112  19.820  1.00  0.00           H
ATOM   2834  CZ  PHE A 664      84.842  79.927  20.924  1.00  0.00           C
ATOM   2835  HZ  PHE A 664      84.302  79.634  21.812  1.00  0.00           H
ATOM   2836  CD2 PHE A 664      86.816  80.266  19.638  1.00  0.00           C
ATOM   2837  HD2 PHE A 664      87.893  80.339  19.582  1.00  0.00           H
ATOM   2838  CE2 PHE A 664      86.201  80.019  20.909  1.00  0.00           C
ATOM   2839  HE2 PHE A 664      86.871  79.818  21.731  1.00  0.00           H
ATOM   2840  C   PHE A 664      86.648  82.389  15.072  1.00  0.00           C
ATOM   2841  O   PHE A 664      86.854  83.584  15.136  1.00  0.00           O
ATOM   2842  N   GLY A 665      87.171  81.733  13.982  1.00  0.00           N
ATOM   2843  HN  GLY A 665      87.040  80.750  13.876  1.00  0.00           H
ATOM   2844  CA  GLY A 665      87.850  82.425  12.952  1.00  0.00           C
ATOM   2845  HA1 GLY A 665      88.615  83.003  13.450  1.00  0.00           H
ATOM   2846  HA2 GLY A 665      88.330  81.656  12.365  1.00  0.00           H
ATOM   2847  C   GLY A 665      87.116  83.286  11.888  1.00  0.00           C
ATOM   2848  O   GLY A 665      87.674  84.206  11.333  1.00  0.00           O
ATOM   2849  N   LEU A 666      85.801  83.012  11.625  1.00  0.00           N
ATOM   2850  HN  LEU A 666      85.437  82.101  11.803  1.00  0.00           H
ATOM   2851  CA  LEU A 666      85.066  83.931  10.770  1.00  0.00           C
ATOM   2852  HA  LEU A 666      85.623  84.117   9.864  1.00  0.00           H
ATOM   2853  CB  LEU A 666      83.692  83.391  10.307  1.00  0.00           C
ATOM   2854  HB1 LEU A 666      83.229  83.050  11.258  1.00  0.00           H
ATOM   2855  HB2 LEU A 666      83.096  84.232   9.892  1.00  0.00           H
ATOM   2856  CG  LEU A 666      83.833  82.149   9.332  1.00  0.00           C
ATOM   2857  HG  LEU A 666      84.742  81.604   9.667  1.00  0.00           H
ATOM   2858  CD1 LEU A 666      82.543  81.244   9.431  1.00  0.00           C
ATOM   2859 1HD1 LEU A 666      81.830  81.718   8.723  1.00  0.00           H
ATOM   2860 2HD1 LEU A 666      82.742  80.187   9.152  1.00  0.00           H
ATOM   2861 3HD1 LEU A 666      82.158  81.216  10.473  1.00  0.00           H
ATOM   2862  CD2 LEU A 666      84.003  82.603   7.892  1.00  0.00           C
ATOM   2863 1HD2 LEU A 666      85.071  82.905   7.846  1.00  0.00           H
ATOM   2864 2HD2 LEU A 666      83.981  81.820   7.104  1.00  0.00           H
ATOM   2865 3HD2 LEU A 666      83.357  83.492   7.726  1.00  0.00           H
ATOM   2866  C   LEU A 666      84.840  85.166  11.680  1.00  0.00           C
ATOM   2867  O   LEU A 666      84.787  86.362  11.277  1.00  0.00           O
ATOM   2868  N   ILE A 667      84.685  84.890  13.009  1.00  0.00           N
ATOM   2869  HN  ILE A 667      84.724  83.953  13.348  1.00  0.00           H
ATOM   2870  CA  ILE A 667      84.453  85.968  14.045  1.00  0.00           C
ATOM   2871  HA  ILE A 667      83.663  86.642  13.747  1.00  0.00           H
ATOM   2872  CB  ILE A 667      83.922  85.508  15.411  1.00  0.00           C
ATOM   2873  HB  ILE A 667      84.698  84.812  15.795  1.00  0.00           H
ATOM   2874  CG2 ILE A 667      83.631  86.740  16.269  1.00  0.00           C
ATOM   2875 1HG2 ILE A 667      82.871  87.371  15.760  1.00  0.00           H
ATOM   2876 2HG2 ILE A 667      83.268  86.434  17.273  1.00  0.00           H
ATOM   2877 3HG2 ILE A 667      84.519  87.401  16.363  1.00  0.00           H
ATOM   2878  CG1 ILE A 667      82.605  84.608  15.262  1.00  0.00           C
ATOM   2879 1HG1 ILE A 667      81.944  85.170  14.569  1.00  0.00           H
ATOM   2880 2HG1 ILE A 667      82.879  83.741  14.624  1.00  0.00           H
ATOM   2881  CD  ILE A 667      81.905  84.225  16.564  1.00  0.00           C
ATOM   2882  HD1 ILE A 667      81.007  83.586  16.418  1.00  0.00           H
ATOM   2883  HD2 ILE A 667      82.624  83.750  17.265  1.00  0.00           H
ATOM   2884  HD3 ILE A 667      81.563  85.100  17.157  1.00  0.00           H
ATOM   2885  C   ILE A 667      85.652  86.896  14.139  1.00  0.00           C
ATOM   2886  O   ILE A 667      85.426  88.096  14.027  1.00  0.00           O
ATOM   2887  N   LEU A 668      86.855  86.302  14.325  1.00  0.00           N
ATOM   2888  HN  LEU A 668      86.951  85.319  14.461  1.00  0.00           H
ATOM   2889  CA  LEU A 668      88.032  87.077  14.377  1.00  0.00           C
ATOM   2890  HA  LEU A 668      88.060  87.798  15.180  1.00  0.00           H
ATOM   2891  CB  LEU A 668      89.293  86.150  14.491  1.00  0.00           C
ATOM   2892  HB1 LEU A 668      89.282  85.410  13.662  1.00  0.00           H
ATOM   2893  HB2 LEU A 668      90.218  86.741  14.320  1.00  0.00           H
ATOM   2894  CG  LEU A 668      89.354  85.392  15.868  1.00  0.00           C
ATOM   2895  HG  LEU A 668      88.351  85.126  16.264  1.00  0.00           H
ATOM   2896  CD1 LEU A 668      90.431  84.406  15.830  1.00  0.00           C
ATOM   2897 1HD1 LEU A 668      91.420  84.902  15.736  1.00  0.00           H
ATOM   2898 2HD1 LEU A 668      90.419  83.868  16.802  1.00  0.00           H
ATOM   2899 3HD1 LEU A 668      90.325  83.824  14.889  1.00  0.00           H
ATOM   2900  CD2 LEU A 668      89.853  86.452  16.875  1.00  0.00           C
ATOM   2901 1HD2 LEU A 668      90.731  87.010  16.486  1.00  0.00           H
ATOM   2902 2HD2 LEU A 668      88.969  87.071  17.140  1.00  0.00           H
ATOM   2903 3HD2 LEU A 668      90.179  85.874  17.766  1.00  0.00           H
ATOM   2904  C   LEU A 668      88.210  87.868  13.027  1.00  0.00           C
ATOM   2905  O   LEU A 668      88.477  89.010  12.986  1.00  0.00           O
ATOM   2906  N   GLU A 669      87.924  87.285  11.835  1.00  0.00           N
ATOM   2907  HN  GLU A 669      87.671  86.323  11.766  1.00  0.00           H
ATOM   2908  CA  GLU A 669      88.042  87.949  10.536  1.00  0.00           C
ATOM   2909  HA  GLU A 669      88.982  88.480  10.549  1.00  0.00           H
ATOM   2910  CB  GLU A 669      88.106  86.900   9.366  1.00  0.00           C
ATOM   2911  HB1 GLU A 669      88.935  86.173   9.502  1.00  0.00           H
ATOM   2912  HB2 GLU A 669      87.149  86.336   9.342  1.00  0.00           H
ATOM   2913  CG  GLU A 669      88.464  87.634   8.016  1.00  0.00           C
ATOM   2914  HG1 GLU A 669      87.771  88.471   7.784  1.00  0.00           H
ATOM   2915  HG2 GLU A 669      89.477  88.071   8.152  1.00  0.00           H
ATOM   2916  CD  GLU A 669      88.543  86.760   6.793  1.00  0.00           C
ATOM   2917  OE1 GLU A 669      89.062  85.626   6.932  1.00  0.00           O
ATOM   2918  OE2 GLU A 669      88.053  87.090   5.710  1.00  0.00           O
ATOM   2919  C   GLU A 669      87.042  89.117  10.386  1.00  0.00           C
ATOM   2920  O   GLU A 669      87.393  90.228  10.007  1.00  0.00           O
ATOM   2921  N   ALA A 670      85.747  88.922  10.771  1.00  0.00           N
ATOM   2922  HN  ALA A 670      85.366  88.009  10.893  1.00  0.00           H
ATOM   2923  CA  ALA A 670      84.713  89.985  10.722  1.00  0.00           C
ATOM   2924  HA  ALA A 670      84.723  90.252   9.676  1.00  0.00           H
ATOM   2925  CB  ALA A 670      83.433  89.237  10.981  1.00  0.00           C
ATOM   2926  HB1 ALA A 670      83.328  88.371  10.293  1.00  0.00           H
ATOM   2927  HB2 ALA A 670      83.406  88.874  12.030  1.00  0.00           H
ATOM   2928  HB3 ALA A 670      82.516  89.853  10.865  1.00  0.00           H
ATOM   2929  C   ALA A 670      84.986  91.137  11.626  1.00  0.00           C
ATOM   2930  O   ALA A 670      84.699  92.328  11.311  1.00  0.00           O
ATOM   2931  N   TYR A 671      85.554  90.828  12.840  1.00  0.00           N
ATOM   2932  HN  TYR A 671      85.632  89.850  13.021  1.00  0.00           H
ATOM   2933  CA  TYR A 671      86.089  91.869  13.739  1.00  0.00           C
ATOM   2934  HA  TYR A 671      85.408  92.669  13.987  1.00  0.00           H
ATOM   2935  CB  TYR A 671      86.447  91.116  15.052  1.00  0.00           C
ATOM   2936  HB1 TYR A 671      85.525  90.727  15.534  1.00  0.00           H
ATOM   2937  HB2 TYR A 671      87.102  90.245  14.835  1.00  0.00           H
ATOM   2938  CG  TYR A 671      87.178  92.030  15.930  1.00  0.00           C
ATOM   2939  CD1 TYR A 671      86.503  93.099  16.616  1.00  0.00           C
ATOM   2940  HD1 TYR A 671      85.440  93.069  16.427  1.00  0.00           H
ATOM   2941  CE1 TYR A 671      87.178  94.208  17.201  1.00  0.00           C
ATOM   2942  HE1 TYR A 671      86.701  95.136  17.478  1.00  0.00           H
ATOM   2943  CZ  TYR A 671      88.588  94.059  17.413  1.00  0.00           C
ATOM   2944  OH  TYR A 671      89.373  95.068  17.986  1.00  0.00           O
ATOM   2945  HH  TYR A 671      88.893  95.847  18.278  1.00  0.00           H
ATOM   2946  CD2 TYR A 671      88.551  91.917  16.142  1.00  0.00           C
ATOM   2947  HD2 TYR A 671      89.024  91.009  15.797  1.00  0.00           H
ATOM   2948  CE2 TYR A 671      89.241  92.899  16.906  1.00  0.00           C
ATOM   2949  HE2 TYR A 671      90.297  92.846  17.130  1.00  0.00           H
ATOM   2950  C   TYR A 671      87.292  92.613  13.233  1.00  0.00           C
ATOM   2951  O   TYR A 671      87.338  93.855  13.258  1.00  0.00           O
ATOM   2952  N   CYS A 672      88.281  91.861  12.711  1.00  0.00           N
ATOM   2953  HN  CYS A 672      88.293  90.867  12.792  1.00  0.00           H
ATOM   2954  CA  CYS A 672      89.464  92.474  12.137  1.00  0.00           C
ATOM   2955  HA  CYS A 672      89.840  93.108  12.927  1.00  0.00           H
ATOM   2956  CB  CYS A 672      90.619  91.418  11.858  1.00  0.00           C
ATOM   2957  HB1 CYS A 672      90.128  90.598  11.291  1.00  0.00           H
ATOM   2958  HB2 CYS A 672      91.513  91.800  11.321  1.00  0.00           H
ATOM   2959  SG  CYS A 672      91.197  90.726  13.433  1.00  0.00           S
ATOM   2960  HG1 CYS A 672      90.782  89.486  13.224  1.00  0.00           H
ATOM   2961  C   CYS A 672      89.294  93.353  10.914  1.00  0.00           C
ATOM   2962  O   CYS A 672      89.911  94.414  10.843  1.00  0.00           O
ATOM   2963  N   ARG A 673      88.311  92.899  10.011  1.00  0.00           N
ATOM   2964  HN  ARG A 673      87.728  92.099  10.127  1.00  0.00           H
ATOM   2965  CA  ARG A 673      87.900  93.702   8.837  1.00  0.00           C
ATOM   2966  HA  ARG A 673      88.777  93.915   8.244  1.00  0.00           H
ATOM   2967  CB  ARG A 673      86.825  92.974   8.017  1.00  0.00           C
ATOM   2968  HB1 ARG A 673      85.974  92.621   8.638  1.00  0.00           H
ATOM   2969  HB2 ARG A 673      86.289  93.560   7.240  1.00  0.00           H
ATOM   2970  CG  ARG A 673      87.419  91.760   7.214  1.00  0.00           C
ATOM   2971  HG1 ARG A 673      88.085  92.186   6.433  1.00  0.00           H
ATOM   2972  HG2 ARG A 673      88.076  91.094   7.813  1.00  0.00           H
ATOM   2973  CD  ARG A 673      86.375  90.878   6.576  1.00  0.00           C
ATOM   2974  HD1 ARG A 673      85.884  90.371   7.433  1.00  0.00           H
ATOM   2975  HD2 ARG A 673      85.539  91.432   6.096  1.00  0.00           H
ATOM   2976  NE  ARG A 673      86.927  89.824   5.672  1.00  0.00           N
ATOM   2977  HE  ARG A 673      87.078  88.893   6.002  1.00  0.00           H
ATOM   2978  CZ  ARG A 673      87.195  90.114   4.422  1.00  0.00           C
ATOM   2979  NH1 ARG A 673      87.779  89.101   3.819  1.00  0.00           N
ATOM   2980 1HH1 ARG A 673      87.976  88.335   4.430  1.00  0.00           H
ATOM   2981 2HH1 ARG A 673      87.921  89.171   2.832  1.00  0.00           H
ATOM   2982  NH2 ARG A 673      87.115  91.319   3.843  1.00  0.00           N
ATOM   2983 1HH2 ARG A 673      86.544  92.028   4.259  1.00  0.00           H
ATOM   2984 2HH2 ARG A 673      87.684  91.597   3.070  1.00  0.00           H
ATOM   2985  C   ARG A 673      87.414  95.104   9.186  1.00  0.00           C
ATOM   2986  O   ARG A 673      87.668  96.159   8.583  1.00  0.00           O
ATOM   2987  N   GLY A 674      86.649  95.189  10.357  1.00  0.00           N
ATOM   2988  HN  GLY A 674      86.303  94.364  10.797  1.00  0.00           H
ATOM   2989  CA  GLY A 674      86.164  96.403  10.884  1.00  0.00           C
ATOM   2990  HA1 GLY A 674      85.917  96.993  10.014  1.00  0.00           H
ATOM   2991  HA2 GLY A 674      85.308  96.200  11.510  1.00  0.00           H
ATOM   2992  C   GLY A 674      87.100  97.264  11.632  1.00  0.00           C
ATOM   2993  O   GLY A 674      87.144  98.500  11.575  1.00  0.00           O
ATOM   2994  N   SER A 675      87.918  96.591  12.543  1.00  0.00           N
ATOM   2995  HN  SER A 675      87.830  95.602  12.632  1.00  0.00           H
ATOM   2996  CA  SER A 675      88.887  97.176  13.490  1.00  0.00           C
ATOM   2997  HA  SER A 675      88.456  98.165  13.525  1.00  0.00           H
ATOM   2998  CB  SER A 675      88.761  96.603  14.908  1.00  0.00           C
ATOM   2999  HB1 SER A 675      89.090  95.546  14.999  1.00  0.00           H
ATOM   3000  HB2 SER A 675      89.424  97.294  15.472  1.00  0.00           H
ATOM   3001  OG  SER A 675      87.511  96.752  15.575  1.00  0.00           O
ATOM   3002  HG1 SER A 675      87.057  96.012  15.166  1.00  0.00           H
ATOM   3003  C   SER A 675      90.360  97.258  13.025  1.00  0.00           C
ATOM   3004  O   SER A 675      91.254  96.794  13.752  1.00  0.00           O
ATOM   3005  N   THR A 676      90.589  97.760  11.787  1.00  0.00           N
ATOM   3006  HN  THR A 676      89.820  98.159  11.293  1.00  0.00           H
ATOM   3007  CA  THR A 676      91.866  97.994  11.082  1.00  0.00           C
ATOM   3008  HA  THR A 676      92.204  97.035  10.718  1.00  0.00           H
ATOM   3009  CB  THR A 676      91.667  98.821   9.838  1.00  0.00           C
ATOM   3010  HB  THR A 676      91.341  99.842  10.130  1.00  0.00           H
ATOM   3011  OG1 THR A 676      90.605  98.376   9.083  1.00  0.00           O
ATOM   3012  HG1 THR A 676      90.285  99.030   8.457  1.00  0.00           H
ATOM   3013  CG2 THR A 676      92.896  98.810   8.894  1.00  0.00           C
ATOM   3014 1HG2 THR A 676      92.579  99.156   7.886  1.00  0.00           H
ATOM   3015 2HG2 THR A 676      93.632  99.592   9.180  1.00  0.00           H
ATOM   3016 3HG2 THR A 676      93.456  97.860   8.764  1.00  0.00           H
ATOM   3017  C   THR A 676      92.997  98.568  11.772  1.00  0.00           C
ATOM   3018  O   THR A 676      94.096  98.100  11.722  1.00  0.00           O
ATOM   3019  N   HIS A 677      92.747  99.695  12.571  1.00  0.00           N
ATOM   3020  HN  HIS A 677      91.867 100.098  12.331  1.00  0.00           H
ATOM   3021  CA  HIS A 677      93.699 100.345  13.512  1.00  0.00           C
ATOM   3022  HA  HIS A 677      94.557 100.673  12.944  1.00  0.00           H
ATOM   3023  CB  HIS A 677      93.212 101.697  14.077  1.00  0.00           C
ATOM   3024  HB1 HIS A 677      92.950 102.371  13.234  1.00  0.00           H
ATOM   3025  HB2 HIS A 677      92.317 101.618  14.731  1.00  0.00           H
ATOM   3026  ND1 HIS A 677      95.203 103.155  14.327  1.00  0.00           N
ATOM   3027  CG  HIS A 677      94.165 102.404  14.943  1.00  0.00           C
ATOM   3028  CE1 HIS A 677      95.914 103.687  15.371  1.00  0.00           C
ATOM   3029  HE1 HIS A 677      96.721 104.408  15.240  1.00  0.00           H
ATOM   3030  NE2 HIS A 677      95.401 103.342  16.531  1.00  0.00           N
ATOM   3031  HE2 HIS A 677      95.851 103.555  17.398  1.00  0.00           H
ATOM   3032  CD2 HIS A 677      94.327 102.473  16.279  1.00  0.00           C
ATOM   3033  HD2 HIS A 677      93.761 101.919  17.018  1.00  0.00           H
ATOM   3034  C   HIS A 677      94.052  99.427  14.634  1.00  0.00           C
ATOM   3035  O   HIS A 677      95.223  99.177  14.921  1.00  0.00           O
ATOM   3036  N   HIS A 678      93.031  98.790  15.246  1.00  0.00           N
ATOM   3037  HN  HIS A 678      92.093  98.948  14.947  1.00  0.00           H
ATOM   3038  CA  HIS A 678      93.338  97.880  16.338  1.00  0.00           C
ATOM   3039  HA  HIS A 678      93.972  98.430  17.017  1.00  0.00           H
ATOM   3040  CB  HIS A 678      92.101  97.335  17.114  1.00  0.00           C
ATOM   3041  HB1 HIS A 678      91.408  98.125  17.474  1.00  0.00           H
ATOM   3042  HB2 HIS A 678      91.474  96.579  16.595  1.00  0.00           H
ATOM   3043  ND1 HIS A 678      93.257  97.457  19.275  1.00  0.00           N
ATOM   3044  CG  HIS A 678      92.584  96.637  18.364  1.00  0.00           C
ATOM   3045  CE1 HIS A 678      93.634  96.648  20.244  1.00  0.00           C
ATOM   3046  HE1 HIS A 678      94.288  96.981  21.049  1.00  0.00           H
ATOM   3047  NE2 HIS A 678      93.317  95.393  19.982  1.00  0.00           N
ATOM   3048  HE2 HIS A 678      93.473  94.698  20.683  1.00  0.00           H
ATOM   3049  CD2 HIS A 678      92.590  95.376  18.822  1.00  0.00           C
ATOM   3050  HD2 HIS A 678      92.247  94.509  18.271  1.00  0.00           H
ATOM   3051  C   HIS A 678      94.104  96.629  15.879  1.00  0.00           C
ATOM   3052  O   HIS A 678      95.050  96.119  16.508  1.00  0.00           O
ATOM   3053  N   MET A 679      93.730  96.181  14.633  1.00  0.00           N
ATOM   3054  HN  MET A 679      92.860  96.448  14.226  1.00  0.00           H
ATOM   3055  CA  MET A 679      94.292  95.008  13.995  1.00  0.00           C
ATOM   3056  HA  MET A 679      94.049  94.100  14.525  1.00  0.00           H
ATOM   3057  CB  MET A 679      93.667  94.827  12.624  1.00  0.00           C
ATOM   3058  HB1 MET A 679      92.573  94.659  12.723  1.00  0.00           H
ATOM   3059  HB2 MET A 679      93.804  95.774  12.060  1.00  0.00           H
ATOM   3060  CG  MET A 679      94.255  93.677  11.833  1.00  0.00           C
ATOM   3061  HG1 MET A 679      95.365  93.660  11.798  1.00  0.00           H
ATOM   3062  HG2 MET A 679      93.826  92.761  12.292  1.00  0.00           H
ATOM   3063  SD  MET A 679      93.749  93.734  10.095  1.00  0.00           S
ATOM   3064  CE  MET A 679      94.891  95.030   9.498  1.00  0.00           C
ATOM   3065  HE1 MET A 679      94.700  95.981  10.039  1.00  0.00           H
ATOM   3066  HE2 MET A 679      95.978  94.810   9.558  1.00  0.00           H
ATOM   3067  HE3 MET A 679      94.735  95.317   8.436  1.00  0.00           H
ATOM   3068  C   MET A 679      95.834  95.103  13.814  1.00  0.00           C
ATOM   3069  O   MET A 679      96.489  94.091  14.103  1.00  0.00           O
ATOM   3070  N   LYS A 680      96.402  96.316  13.443  1.00  0.00           N
ATOM   3071  HN  LYS A 680      95.782  97.068  13.230  1.00  0.00           H
ATOM   3072  CA  LYS A 680      97.776  96.587  13.307  1.00  0.00           C
ATOM   3073  HA  LYS A 680      98.118  95.839  12.608  1.00  0.00           H
ATOM   3074  CB  LYS A 680      98.040  97.906  12.618  1.00  0.00           C
ATOM   3075  HB1 LYS A 680      97.608  98.748  13.200  1.00  0.00           H
ATOM   3076  HB2 LYS A 680      99.124  98.115  12.488  1.00  0.00           H
ATOM   3077  CG  LYS A 680      97.538  98.093  11.202  1.00  0.00           C
ATOM   3078  HG1 LYS A 680      98.056  97.312  10.605  1.00  0.00           H
ATOM   3079  HG2 LYS A 680      96.484  97.798  11.009  1.00  0.00           H
ATOM   3080  CD  LYS A 680      97.771  99.436  10.602  1.00  0.00           C
ATOM   3081  HD1 LYS A 680      98.199 100.109  11.376  1.00  0.00           H
ATOM   3082  HD2 LYS A 680      98.621  99.254   9.910  1.00  0.00           H
ATOM   3083  CE  LYS A 680      96.582 100.179  10.048  1.00  0.00           C
ATOM   3084  HE1 LYS A 680      96.023  99.555   9.319  1.00  0.00           H
ATOM   3085  HE2 LYS A 680      95.981 100.451  10.942  1.00  0.00           H
ATOM   3086  NZ  LYS A 680      97.030 101.523   9.508  1.00  0.00           N
ATOM   3087  HZ1 LYS A 680      97.766 101.284   8.813  1.00  0.00           H
ATOM   3088  HZ2 LYS A 680      96.308 101.962   8.903  1.00  0.00           H
ATOM   3089  HZ3 LYS A 680      97.609 102.133  10.120  1.00  0.00           H
ATOM   3090  C   LYS A 680      98.558  96.371  14.635  1.00  0.00           C
ATOM   3091  O   LYS A 680      99.694  95.915  14.647  1.00  0.00           O
ATOM   3092  N   VAL A 681      97.964  96.647  15.814  1.00  0.00           N
ATOM   3093  HN  VAL A 681      96.985  96.829  15.764  1.00  0.00           H
ATOM   3094  CA  VAL A 681      98.563  96.462  17.156  1.00  0.00           C
ATOM   3095  HA  VAL A 681      99.565  96.865  17.181  1.00  0.00           H
ATOM   3096  CB  VAL A 681      97.713  97.243  18.169  1.00  0.00           C
ATOM   3097  HB  VAL A 681      96.634  96.997  18.067  1.00  0.00           H
ATOM   3098  CG1 VAL A 681      98.094  96.827  19.602  1.00  0.00           C
ATOM   3099 1HG1 VAL A 681      99.180  96.874  19.831  1.00  0.00           H
ATOM   3100 2HG1 VAL A 681      97.657  97.483  20.386  1.00  0.00           H
ATOM   3101 3HG1 VAL A 681      97.664  95.867  19.960  1.00  0.00           H
ATOM   3102  CG2 VAL A 681      98.004  98.739  18.043  1.00  0.00           C
ATOM   3103 1HG2 VAL A 681      99.107  98.804  18.162  1.00  0.00           H
ATOM   3104 2HG2 VAL A 681      97.502  99.014  17.091  1.00  0.00           H
ATOM   3105 3HG2 VAL A 681      97.470  99.288  18.848  1.00  0.00           H
ATOM   3106  C   VAL A 681      98.630  94.996  17.493  1.00  0.00           C
ATOM   3107  O   VAL A 681      99.655  94.404  17.864  1.00  0.00           O
ATOM   3108  N   LEU A 682      97.475  94.277  17.234  1.00  0.00           N
ATOM   3109  HN  LEU A 682      96.600  94.618  16.900  1.00  0.00           H
ATOM   3110  CA  LEU A 682      97.503  92.848  17.362  1.00  0.00           C
ATOM   3111  HA  LEU A 682      97.669  92.608  18.402  1.00  0.00           H
ATOM   3112  CB  LEU A 682      96.135  92.277  16.994  1.00  0.00           C
ATOM   3113  HB1 LEU A 682      95.901  92.516  15.934  1.00  0.00           H
ATOM   3114  HB2 LEU A 682      96.225  91.173  17.080  1.00  0.00           H
ATOM   3115  CG  LEU A 682      94.938  92.835  17.753  1.00  0.00           C
ATOM   3116  HG  LEU A 682      94.931  93.941  17.653  1.00  0.00           H
ATOM   3117  CD1 LEU A 682      93.694  92.210  17.025  1.00  0.00           C
ATOM   3118 1HD1 LEU A 682      93.804  92.498  15.958  1.00  0.00           H
ATOM   3119 2HD1 LEU A 682      93.867  91.113  17.065  1.00  0.00           H
ATOM   3120 3HD1 LEU A 682      92.705  92.464  17.462  1.00  0.00           H
ATOM   3121  CD2 LEU A 682      94.921  92.291  19.170  1.00  0.00           C
ATOM   3122 1HD2 LEU A 682      94.035  92.721  19.684  1.00  0.00           H
ATOM   3123 2HD2 LEU A 682      94.941  91.180  19.170  1.00  0.00           H
ATOM   3124 3HD2 LEU A 682      95.826  92.572  19.750  1.00  0.00           H
ATOM   3125  C   LEU A 682      98.567  92.078  16.537  1.00  0.00           C
ATOM   3126  O   LEU A 682      99.257  91.193  17.011  1.00  0.00           O
ATOM   3127  N   MET A 683      98.752  92.483  15.269  1.00  0.00           N
ATOM   3128  HN  MET A 683      98.127  93.155  14.879  1.00  0.00           H
ATOM   3129  CA  MET A 683      99.874  92.181  14.477  1.00  0.00           C
ATOM   3130  HA  MET A 683      99.695  91.138  14.261  1.00  0.00           H
ATOM   3131  CB  MET A 683      99.913  92.927  13.068  1.00  0.00           C
ATOM   3132  HB1 MET A 683      99.927  94.034  13.161  1.00  0.00           H
ATOM   3133  HB2 MET A 683     100.948  92.779  12.690  1.00  0.00           H
ATOM   3134  CG  MET A 683      98.757  92.516  12.037  1.00  0.00           C
ATOM   3135  HG1 MET A 683      98.713  91.439  11.769  1.00  0.00           H
ATOM   3136  HG2 MET A 683      97.855  92.546  12.686  1.00  0.00           H
ATOM   3137  SD  MET A 683      98.750  93.496  10.555  1.00  0.00           S
ATOM   3138  CE  MET A 683     100.188  92.687   9.788  1.00  0.00           C
ATOM   3139  HE1 MET A 683     100.239  93.098   8.757  1.00  0.00           H
ATOM   3140  HE2 MET A 683     101.204  92.903  10.181  1.00  0.00           H
ATOM   3141  HE3 MET A 683     100.048  91.586   9.738  1.00  0.00           H
ATOM   3142  C   MET A 683     101.237  92.255  15.209  1.00  0.00           C
ATOM   3143  O   MET A 683     102.061  91.395  15.147  1.00  0.00           O
ATOM   3144  N   LYS A 684     101.623  93.406  15.771  1.00  0.00           N
ATOM   3145  HN  LYS A 684     100.953  94.131  15.914  1.00  0.00           H
ATOM   3146  CA  LYS A 684     102.809  93.580  16.595  1.00  0.00           C
ATOM   3147  HA  LYS A 684     103.577  93.253  15.910  1.00  0.00           H
ATOM   3148  CB  LYS A 684     103.014  95.036  17.227  1.00  0.00           C
ATOM   3149  HB1 LYS A 684     102.120  95.287  17.838  1.00  0.00           H
ATOM   3150  HB2 LYS A 684     103.873  94.916  17.922  1.00  0.00           H
ATOM   3151  CG  LYS A 684     103.219  96.178  16.225  1.00  0.00           C
ATOM   3152  HG1 LYS A 684     104.120  95.949  15.617  1.00  0.00           H
ATOM   3153  HG2 LYS A 684     102.438  96.389  15.464  1.00  0.00           H
ATOM   3154  CD  LYS A 684     103.536  97.510  16.924  1.00  0.00           C
ATOM   3155  HD1 LYS A 684     102.533  97.924  17.163  1.00  0.00           H
ATOM   3156  HD2 LYS A 684     103.969  97.199  17.899  1.00  0.00           H
ATOM   3157  CE  LYS A 684     104.578  98.542  16.331  1.00  0.00           C
ATOM   3158  HE1 LYS A 684     105.550  98.071  16.069  1.00  0.00           H
ATOM   3159  HE2 LYS A 684     104.336  99.094  15.398  1.00  0.00           H
ATOM   3160  NZ  LYS A 684     104.847  99.581  17.353  1.00  0.00           N
ATOM   3161  HZ1 LYS A 684     104.874  99.200  18.320  1.00  0.00           H
ATOM   3162  HZ2 LYS A 684     105.735 100.068  17.116  1.00  0.00           H
ATOM   3163  HZ3 LYS A 684     104.128 100.331  17.299  1.00  0.00           H
ATOM   3164  C   LYS A 684     102.744  92.571  17.770  1.00  0.00           C
ATOM   3165  O   LYS A 684     103.791  92.037  18.045  1.00  0.00           O
ATOM   3166  N   GLN A 685     101.528  92.428  18.467  1.00  0.00           N
ATOM   3167  HN  GLN A 685     100.797  93.089  18.313  1.00  0.00           H
ATOM   3168  CA  GLN A 685     101.459  91.635  19.684  1.00  0.00           C
ATOM   3169  HA  GLN A 685     102.162  91.951  20.440  1.00  0.00           H
ATOM   3170  CB  GLN A 685     100.074  91.895  20.475  1.00  0.00           C
ATOM   3171  HB1 GLN A 685      99.238  91.599  19.805  1.00  0.00           H
ATOM   3172  HB2 GLN A 685     100.169  91.159  21.302  1.00  0.00           H
ATOM   3173  CG  GLN A 685      99.841  93.348  20.981  1.00  0.00           C
ATOM   3174  HG1 GLN A 685     100.634  93.658  21.695  1.00  0.00           H
ATOM   3175  HG2 GLN A 685      99.878  94.030  20.105  1.00  0.00           H
ATOM   3176  CD  GLN A 685      98.570  93.469  21.744  1.00  0.00           C
ATOM   3177  OE1 GLN A 685      97.690  92.610  21.518  1.00  0.00           O
ATOM   3178  NE2 GLN A 685      98.314  94.616  22.461  1.00  0.00           N
ATOM   3179 1HE2 GLN A 685      99.059  95.256  22.648  1.00  0.00           H
ATOM   3180 2HE2 GLN A 685      97.466  94.754  22.973  1.00  0.00           H
ATOM   3181  C   GLN A 685     101.636  90.141  19.396  1.00  0.00           C
ATOM   3182  O   GLN A 685     102.285  89.392  20.090  1.00  0.00           O
ATOM   3183  N   GLY A 686     101.174  89.721  18.215  1.00  0.00           N
ATOM   3184  HN  GLY A 686     100.559  90.352  17.749  1.00  0.00           H
ATOM   3185  CA  GLY A 686     101.371  88.382  17.708  1.00  0.00           C
ATOM   3186  HA1 GLY A 686     101.249  87.675  18.515  1.00  0.00           H
ATOM   3187  HA2 GLY A 686     100.711  88.233  16.866  1.00  0.00           H
ATOM   3188  C   GLY A 686     102.774  88.109  17.274  1.00  0.00           C
ATOM   3189  O   GLY A 686     103.353  87.029  17.484  1.00  0.00           O
ATOM   3190  N   GLU A 687     103.369  89.121  16.634  1.00  0.00           N
ATOM   3191  HN  GLU A 687     102.946  89.965  16.314  1.00  0.00           H
ATOM   3192  CA  GLU A 687     104.805  89.058  16.270  1.00  0.00           C
ATOM   3193  HA  GLU A 687     104.902  88.167  15.666  1.00  0.00           H
ATOM   3194  CB  GLU A 687     105.199  90.318  15.459  1.00  0.00           C
ATOM   3195  HB1 GLU A 687     104.659  91.192  15.883  1.00  0.00           H
ATOM   3196  HB2 GLU A 687     106.266  90.627  15.477  1.00  0.00           H
ATOM   3197  CG  GLU A 687     104.754  90.175  13.963  1.00  0.00           C
ATOM   3198  HG1 GLU A 687     105.498  89.499  13.487  1.00  0.00           H
ATOM   3199  HG2 GLU A 687     103.698  89.832  13.948  1.00  0.00           H
ATOM   3200  CD  GLU A 687     104.729  91.457  13.124  1.00  0.00           C
ATOM   3201  OE1 GLU A 687     105.248  92.503  13.604  1.00  0.00           O
ATOM   3202  OE2 GLU A 687     104.365  91.339  11.916  1.00  0.00           O
ATOM   3203  C   GLU A 687     105.653  88.871  17.483  1.00  0.00           C
ATOM   3204  O   GLU A 687     106.573  88.022  17.458  1.00  0.00           O
ATOM   3205  N   ALA A 688     105.326  89.570  18.568  1.00  0.00           N
ATOM   3206  HN  ALA A 688     104.606  90.259  18.563  1.00  0.00           H
ATOM   3207  CA  ALA A 688     106.063  89.375  19.841  1.00  0.00           C
ATOM   3208  HA  ALA A 688     107.095  89.560  19.582  1.00  0.00           H
ATOM   3209  CB  ALA A 688     105.657  90.593  20.817  1.00  0.00           C
ATOM   3210  HB1 ALA A 688     104.661  90.442  21.285  1.00  0.00           H
ATOM   3211  HB2 ALA A 688     106.347  90.719  21.678  1.00  0.00           H
ATOM   3212  HB3 ALA A 688     105.433  91.487  20.196  1.00  0.00           H
ATOM   3213  C   ALA A 688     106.085  88.067  20.507  1.00  0.00           C
ATOM   3214  O   ALA A 688     107.131  87.517  20.843  1.00  0.00           O
ATOM   3215  N   LEU A 689     104.849  87.454  20.590  1.00  0.00           N
ATOM   3216  HN  LEU A 689     104.098  88.006  20.235  1.00  0.00           H
ATOM   3217  CA  LEU A 689     104.535  86.102  21.130  1.00  0.00           C
ATOM   3218  HA  LEU A 689     104.829  86.123  22.169  1.00  0.00           H
ATOM   3219  CB  LEU A 689     103.071  85.761  21.164  1.00  0.00           C
ATOM   3220  HB1 LEU A 689     102.693  85.874  20.126  1.00  0.00           H
ATOM   3221  HB2 LEU A 689     102.911  84.702  21.456  1.00  0.00           H
ATOM   3222  CG  LEU A 689     102.326  86.646  22.139  1.00  0.00           C
ATOM   3223  HG  LEU A 689     102.760  87.662  22.017  1.00  0.00           H
ATOM   3224  CD1 LEU A 689     100.870  86.787  21.781  1.00  0.00           C
ATOM   3225 1HD1 LEU A 689     100.383  85.794  21.889  1.00  0.00           H
ATOM   3226 2HD1 LEU A 689     100.335  87.547  22.390  1.00  0.00           H
ATOM   3227 3HD1 LEU A 689     100.683  87.058  20.720  1.00  0.00           H
ATOM   3228  CD2 LEU A 689     102.500  86.260  23.594  1.00  0.00           C
ATOM   3229 1HD2 LEU A 689     103.241  86.708  24.290  1.00  0.00           H
ATOM   3230 2HD2 LEU A 689     101.527  86.446  24.099  1.00  0.00           H
ATOM   3231 3HD2 LEU A 689     102.620  85.157  23.646  1.00  0.00           H
ATOM   3232  C   LEU A 689     105.204  84.998  20.444  1.00  0.00           C
ATOM   3233  O   LEU A 689     105.675  84.053  21.048  1.00  0.00           O
ATOM   3234  N   SER A 690     105.291  85.127  19.096  1.00  0.00           N
ATOM   3235  HN  SER A 690     104.953  85.901  18.566  1.00  0.00           H
ATOM   3236  CA  SER A 690     105.989  84.181  18.218  1.00  0.00           C
ATOM   3237  HA  SER A 690     105.648  83.169  18.377  1.00  0.00           H
ATOM   3238  CB  SER A 690     105.770  84.469  16.693  1.00  0.00           C
ATOM   3239  HB1 SER A 690     106.006  85.519  16.415  1.00  0.00           H
ATOM   3240  HB2 SER A 690     106.288  83.669  16.122  1.00  0.00           H
ATOM   3241  OG  SER A 690     104.428  84.238  16.414  1.00  0.00           O
ATOM   3242  HG1 SER A 690     103.994  85.067  16.626  1.00  0.00           H
ATOM   3243  C   SER A 690     107.499  84.097  18.566  1.00  0.00           C
ATOM   3244  O   SER A 690     108.051  83.022  18.693  1.00  0.00           O
ATOM   3245  N   LYS A 691     108.140  85.333  18.751  1.00  0.00           N
ATOM   3246  HN  LYS A 691     107.638  86.172  18.557  1.00  0.00           H
ATOM   3247  CA  LYS A 691     109.408  85.398  19.422  1.00  0.00           C
ATOM   3248  HA  LYS A 691     109.975  84.675  18.854  1.00  0.00           H
ATOM   3249  CB  LYS A 691     110.146  86.851  19.223  1.00  0.00           C
ATOM   3250  HB1 LYS A 691     109.589  87.648  19.760  1.00  0.00           H
ATOM   3251  HB2 LYS A 691     111.156  86.843  19.684  1.00  0.00           H
ATOM   3252  CG  LYS A 691     110.306  87.328  17.736  1.00  0.00           C
ATOM   3253  HG1 LYS A 691     109.364  87.700  17.279  1.00  0.00           H
ATOM   3254  HG2 LYS A 691     110.944  88.231  17.839  1.00  0.00           H
ATOM   3255  CD  LYS A 691     110.846  86.310  16.728  1.00  0.00           C
ATOM   3256  HD1 LYS A 691     111.651  85.736  17.234  1.00  0.00           H
ATOM   3257  HD2 LYS A 691     109.979  85.617  16.671  1.00  0.00           H
ATOM   3258  CE  LYS A 691     111.384  86.875  15.406  1.00  0.00           C
ATOM   3259  HE1 LYS A 691     110.739  87.758  15.209  1.00  0.00           H
ATOM   3260  HE2 LYS A 691     112.437  87.230  15.411  1.00  0.00           H
ATOM   3261  NZ  LYS A 691     111.388  85.879  14.347  1.00  0.00           N
ATOM   3262  HZ1 LYS A 691     111.756  84.977  14.711  1.00  0.00           H
ATOM   3263  HZ2 LYS A 691     110.461  85.768  13.890  1.00  0.00           H
ATOM   3264  HZ3 LYS A 691     112.065  86.174  13.614  1.00  0.00           H
ATOM   3265  C   LYS A 691     109.531  84.858  20.869  1.00  0.00           C
ATOM   3266  O   LYS A 691     110.468  84.310  21.253  1.00  0.00           O
ATOM   3267  N   LEU A 692     108.532  85.152  21.795  1.00  0.00           N
ATOM   3268  HN  LEU A 692     107.926  85.907  21.558  1.00  0.00           H
ATOM   3269  CA  LEU A 692     108.461  84.593  23.127  1.00  0.00           C
ATOM   3270  HA  LEU A 692     109.376  84.801  23.660  1.00  0.00           H
ATOM   3271  CB  LEU A 692     107.334  85.245  23.882  1.00  0.00           C
ATOM   3272  HB1 LEU A 692     106.301  85.110  23.498  1.00  0.00           H
ATOM   3273  HB2 LEU A 692     107.323  84.752  24.878  1.00  0.00           H
ATOM   3274  CG  LEU A 692     107.582  86.731  24.283  1.00  0.00           C
ATOM   3275  HG  LEU A 692     107.977  87.238  23.377  1.00  0.00           H
ATOM   3276  CD1 LEU A 692     106.191  87.377  24.749  1.00  0.00           C
ATOM   3277 1HD1 LEU A 692     105.548  87.531  23.856  1.00  0.00           H
ATOM   3278 2HD1 LEU A 692     105.612  86.646  25.353  1.00  0.00           H
ATOM   3279 3HD1 LEU A 692     106.353  88.379  25.200  1.00  0.00           H
ATOM   3280  CD2 LEU A 692     108.519  86.924  25.435  1.00  0.00           C
ATOM   3281 1HD2 LEU A 692     108.243  86.409  26.380  1.00  0.00           H
ATOM   3282 2HD2 LEU A 692     109.541  86.605  25.142  1.00  0.00           H
ATOM   3283 3HD2 LEU A 692     108.550  88.005  25.690  1.00  0.00           H
ATOM   3284  C   LEU A 692     108.305  83.045  23.227  1.00  0.00           C
ATOM   3285  O   LEU A 692     109.003  82.447  24.049  1.00  0.00           O
ATOM   3286  N   LYS A 693     107.483  82.483  22.364  1.00  0.00           N
ATOM   3287  HN  LYS A 693     106.787  83.063  21.946  1.00  0.00           H
ATOM   3288  CA  LYS A 693     107.439  81.022  22.256  1.00  0.00           C
ATOM   3289  HA  LYS A 693     107.063  80.781  23.240  1.00  0.00           H
ATOM   3290  CB  LYS A 693     106.416  80.533  21.251  1.00  0.00           C
ATOM   3291  HB1 LYS A 693     105.418  80.946  21.510  1.00  0.00           H
ATOM   3292  HB2 LYS A 693     106.689  81.041  20.302  1.00  0.00           H
ATOM   3293  CG  LYS A 693     106.289  79.010  21.041  1.00  0.00           C
ATOM   3294  HG1 LYS A 693     107.263  78.491  21.165  1.00  0.00           H
ATOM   3295  HG2 LYS A 693     105.621  78.560  21.807  1.00  0.00           H
ATOM   3296  CD  LYS A 693     105.527  78.639  19.786  1.00  0.00           C
ATOM   3297  HD1 LYS A 693     104.474  78.987  19.851  1.00  0.00           H
ATOM   3298  HD2 LYS A 693     105.994  79.194  18.944  1.00  0.00           H
ATOM   3299  CE  LYS A 693     105.521  77.116  19.488  1.00  0.00           C
ATOM   3300  HE1 LYS A 693     104.973  76.511  20.241  1.00  0.00           H
ATOM   3301  HE2 LYS A 693     105.005  76.984  18.513  1.00  0.00           H
ATOM   3302  NZ  LYS A 693     106.872  76.554  19.228  1.00  0.00           N
ATOM   3303  HZ1 LYS A 693     107.449  76.514  20.093  1.00  0.00           H
ATOM   3304  HZ2 LYS A 693     106.821  75.591  18.837  1.00  0.00           H
ATOM   3305  HZ3 LYS A 693     107.353  77.080  18.471  1.00  0.00           H
ATOM   3306  C   LYS A 693     108.744  80.387  21.896  1.00  0.00           C
ATOM   3307  O   LYS A 693     109.218  79.499  22.574  1.00  0.00           O
ATOM   3308  N   ALA A 694     109.429  80.916  20.870  1.00  0.00           N
ATOM   3309  HN  ALA A 694     108.922  81.651  20.426  1.00  0.00           H
ATOM   3310  CA  ALA A 694     110.757  80.482  20.464  1.00  0.00           C
ATOM   3311  HA  ALA A 694     110.681  79.432  20.221  1.00  0.00           H
ATOM   3312  CB  ALA A 694     111.109  81.228  19.140  1.00  0.00           C
ATOM   3313  HB1 ALA A 694     112.189  81.166  18.888  1.00  0.00           H
ATOM   3314  HB2 ALA A 694     110.648  80.764  18.242  1.00  0.00           H
ATOM   3315  HB3 ALA A 694     110.735  82.268  19.251  1.00  0.00           H
ATOM   3316  C   ALA A 694     111.907  80.498  21.523  1.00  0.00           C
ATOM   3317  O   ALA A 694     112.879  79.698  21.627  1.00  0.00           O
ATOM   3318  N   LEU A 695     111.855  81.570  22.284  1.00  0.00           N
ATOM   3319  HN  LEU A 695     111.169  82.259  22.067  1.00  0.00           H
ATOM   3320  CA  LEU A 695     112.612  81.770  23.515  1.00  0.00           C
ATOM   3321  HA  LEU A 695     113.650  81.620  23.254  1.00  0.00           H
ATOM   3322  CB  LEU A 695     112.476  83.201  24.055  1.00  0.00           C
ATOM   3323  HB1 LEU A 695     111.391  83.436  24.086  1.00  0.00           H
ATOM   3324  HB2 LEU A 695     112.939  83.274  25.062  1.00  0.00           H
ATOM   3325  CG  LEU A 695     113.194  84.339  23.226  1.00  0.00           C
ATOM   3326  HG  LEU A 695     113.146  84.133  22.135  1.00  0.00           H
ATOM   3327  CD1 LEU A 695     112.594  85.678  23.549  1.00  0.00           C
ATOM   3328 1HD1 LEU A 695     112.778  85.852  24.630  1.00  0.00           H
ATOM   3329 2HD1 LEU A 695     113.142  86.399  22.905  1.00  0.00           H
ATOM   3330 3HD1 LEU A 695     111.503  85.712  23.339  1.00  0.00           H
ATOM   3331  CD2 LEU A 695     114.712  84.291  23.526  1.00  0.00           C
ATOM   3332 1HD2 LEU A 695     115.295  85.000  22.899  1.00  0.00           H
ATOM   3333 2HD2 LEU A 695     114.938  84.437  24.604  1.00  0.00           H
ATOM   3334 3HD2 LEU A 695     114.986  83.300  23.105  1.00  0.00           H
ATOM   3335  C   LEU A 695     112.327  80.747  24.612  1.00  0.00           C
ATOM   3336  O   LEU A 695     113.278  80.213  25.181  1.00  0.00           O
ATOM   3337  N   ASN A 696     111.038  80.564  24.949  1.00  0.00           N
ATOM   3338  HN  ASN A 696     110.392  81.160  24.478  1.00  0.00           H
ATOM   3339  CA  ASN A 696     110.615  79.655  25.957  1.00  0.00           C
ATOM   3340  HA  ASN A 696     111.186  79.924  26.833  1.00  0.00           H
ATOM   3341  CB  ASN A 696     109.121  79.853  26.344  1.00  0.00           C
ATOM   3342  HB1 ASN A 696     109.026  80.958  26.412  1.00  0.00           H
ATOM   3343  HB2 ASN A 696     108.521  79.412  25.520  1.00  0.00           H
ATOM   3344  CG  ASN A 696     108.707  79.292  27.733  1.00  0.00           C
ATOM   3345  OD1 ASN A 696     107.529  79.307  28.060  1.00  0.00           O
ATOM   3346  ND2 ASN A 696     109.702  78.775  28.545  1.00  0.00           N
ATOM   3347 1HD2 ASN A 696     110.537  78.389  28.154  1.00  0.00           H
ATOM   3348 2HD2 ASN A 696     109.435  78.647  29.501  1.00  0.00           H
ATOM   3349  C   ASN A 696     110.998  78.261  25.628  1.00  0.00           C
ATOM   3350  O   ASN A 696     111.450  77.516  26.542  1.00  0.00           O
ATOM   3351  N   ASP A 697     110.749  77.828  24.370  1.00  0.00           N
ATOM   3352  HN  ASP A 697     110.439  78.507  23.709  1.00  0.00           H
ATOM   3353  CA  ASP A 697     111.163  76.555  23.845  1.00  0.00           C
ATOM   3354  HA  ASP A 697     110.681  75.810  24.461  1.00  0.00           H
ATOM   3355  CB  ASP A 697     110.780  76.471  22.360  1.00  0.00           C
ATOM   3356  HB1 ASP A 697     110.964  77.431  21.833  1.00  0.00           H
ATOM   3357  HB2 ASP A 697     111.375  75.782  21.723  1.00  0.00           H
ATOM   3358  CG  ASP A 697     109.352  76.049  22.195  1.00  0.00           C
ATOM   3359  OD1 ASP A 697     108.774  75.444  23.187  1.00  0.00           O
ATOM   3360  OD2 ASP A 697     108.690  76.359  21.194  1.00  0.00           O
ATOM   3361  C   ASP A 697     112.624  76.293  23.970  1.00  0.00           C
ATOM   3362  O   ASP A 697     113.094  75.315  24.479  1.00  0.00           O
ATOM   3363  N   PHE A 698     113.543  77.255  23.602  1.00  0.00           N
ATOM   3364  HN  PHE A 698     113.251  78.065  23.098  1.00  0.00           H
ATOM   3365  CA  PHE A 698     114.968  77.162  23.851  1.00  0.00           C
ATOM   3366  HA  PHE A 698     115.354  76.310  23.310  1.00  0.00           H
ATOM   3367  CB  PHE A 698     115.662  78.388  23.093  1.00  0.00           C
ATOM   3368  HB1 PHE A 698     115.616  78.153  22.008  1.00  0.00           H
ATOM   3369  HB2 PHE A 698     115.205  79.351  23.403  1.00  0.00           H
ATOM   3370  CG  PHE A 698     117.127  78.496  23.439  1.00  0.00           C
ATOM   3371  CD1 PHE A 698     118.066  77.507  23.023  1.00  0.00           C
ATOM   3372  HD1 PHE A 698     117.611  76.677  22.502  1.00  0.00           H
ATOM   3373  CE1 PHE A 698     119.377  77.564  23.357  1.00  0.00           C
ATOM   3374  HE1 PHE A 698     120.039  76.761  23.067  1.00  0.00           H
ATOM   3375  CZ  PHE A 698     119.854  78.607  24.166  1.00  0.00           C
ATOM   3376  HZ  PHE A 698     120.893  78.765  24.413  1.00  0.00           H
ATOM   3377  CD2 PHE A 698     117.580  79.638  24.194  1.00  0.00           C
ATOM   3378  HD2 PHE A 698     117.020  80.454  24.625  1.00  0.00           H
ATOM   3379  CE2 PHE A 698     118.973  79.590  24.573  1.00  0.00           C
ATOM   3380  HE2 PHE A 698     119.317  80.538  24.960  1.00  0.00           H
ATOM   3381  C   PHE A 698     115.304  77.138  25.327  1.00  0.00           C
ATOM   3382  O   PHE A 698     116.219  76.427  25.633  1.00  0.00           O
ATOM   3383  N   VAL A 699     114.769  77.920  26.244  1.00  0.00           N
ATOM   3384  HN  VAL A 699     114.087  78.600  25.985  1.00  0.00           H
ATOM   3385  CA  VAL A 699     115.046  77.845  27.616  1.00  0.00           C
ATOM   3386  HA  VAL A 699     116.097  78.044  27.767  1.00  0.00           H
ATOM   3387  CB  VAL A 699     114.417  79.009  28.350  1.00  0.00           C
ATOM   3388  HB  VAL A 699     113.390  79.093  27.932  1.00  0.00           H
ATOM   3389  CG1 VAL A 699     114.219  78.708  29.835  1.00  0.00           C
ATOM   3390 1HG1 VAL A 699     113.591  77.803  29.980  1.00  0.00           H
ATOM   3391 2HG1 VAL A 699     115.225  78.600  30.294  1.00  0.00           H
ATOM   3392 3HG1 VAL A 699     113.700  79.573  30.301  1.00  0.00           H
ATOM   3393  CG2 VAL A 699     115.219  80.300  28.113  1.00  0.00           C
ATOM   3394 1HG2 VAL A 699     114.864  81.092  28.806  1.00  0.00           H
ATOM   3395 2HG2 VAL A 699     116.298  80.168  28.345  1.00  0.00           H
ATOM   3396 3HG2 VAL A 699     115.222  80.665  27.064  1.00  0.00           H
ATOM   3397  C   VAL A 699     114.676  76.532  28.260  1.00  0.00           C
ATOM   3398  O   VAL A 699     115.422  75.929  29.039  1.00  0.00           O
ATOM   3399  N   LYS A 700     113.544  75.949  27.819  1.00  0.00           N
ATOM   3400  HN  LYS A 700     112.917  76.485  27.258  1.00  0.00           H
ATOM   3401  CA  LYS A 700     113.164  74.675  28.264  1.00  0.00           C
ATOM   3402  HA  LYS A 700     113.123  74.742  29.341  1.00  0.00           H
ATOM   3403  CB  LYS A 700     111.806  74.401  27.607  1.00  0.00           C
ATOM   3404  HB1 LYS A 700     111.143  75.224  27.949  1.00  0.00           H
ATOM   3405  HB2 LYS A 700     111.921  74.591  26.519  1.00  0.00           H
ATOM   3406  CG  LYS A 700     111.089  73.133  27.939  1.00  0.00           C
ATOM   3407  HG1 LYS A 700     111.652  72.250  27.570  1.00  0.00           H
ATOM   3408  HG2 LYS A 700     110.842  73.174  29.022  1.00  0.00           H
ATOM   3409  CD  LYS A 700     109.784  73.108  27.139  1.00  0.00           C
ATOM   3410  HD1 LYS A 700     109.184  74.029  27.303  1.00  0.00           H
ATOM   3411  HD2 LYS A 700     110.105  72.908  26.095  1.00  0.00           H
ATOM   3412  CE  LYS A 700     108.851  71.906  27.374  1.00  0.00           C
ATOM   3413  HE1 LYS A 700     109.417  70.971  27.171  1.00  0.00           H
ATOM   3414  HE2 LYS A 700     108.562  71.931  28.447  1.00  0.00           H
ATOM   3415  NZ  LYS A 700     107.661  71.924  26.461  1.00  0.00           N
ATOM   3416  HZ1 LYS A 700     107.264  70.966  26.380  1.00  0.00           H
ATOM   3417  HZ2 LYS A 700     106.958  72.629  26.762  1.00  0.00           H
ATOM   3418  HZ3 LYS A 700     107.840  72.199  25.474  1.00  0.00           H
ATOM   3419  C   LYS A 700     114.067  73.530  27.940  1.00  0.00           C
ATOM   3420  O   LYS A 700     114.372  72.677  28.787  1.00  0.00           O
ATOM   3421  N   LEU A 701     114.723  73.472  26.687  1.00  0.00           N
ATOM   3422  HN  LEU A 701     114.553  74.174  25.999  1.00  0.00           H
ATOM   3423  CA  LEU A 701     115.809  72.560  26.431  1.00  0.00           C
ATOM   3424  HA  LEU A 701     115.634  71.573  26.834  1.00  0.00           H
ATOM   3425  CB  LEU A 701     116.095  72.364  24.882  1.00  0.00           C
ATOM   3426  HB1 LEU A 701     116.596  73.286  24.516  1.00  0.00           H
ATOM   3427  HB2 LEU A 701     116.742  71.477  24.712  1.00  0.00           H
ATOM   3428  CG  LEU A 701     114.794  72.199  24.018  1.00  0.00           C
ATOM   3429  HG  LEU A 701     114.065  73.035  24.097  1.00  0.00           H
ATOM   3430  CD1 LEU A 701     115.169  72.226  22.555  1.00  0.00           C
ATOM   3431 1HD1 LEU A 701     115.560  73.247  22.354  1.00  0.00           H
ATOM   3432 2HD1 LEU A 701     116.034  71.587  22.275  1.00  0.00           H
ATOM   3433 3HD1 LEU A 701     114.241  72.028  21.976  1.00  0.00           H
ATOM   3434  CD2 LEU A 701     114.109  70.882  24.465  1.00  0.00           C
ATOM   3435 1HD2 LEU A 701     114.804  70.053  24.213  1.00  0.00           H
ATOM   3436 2HD2 LEU A 701     113.923  70.938  25.558  1.00  0.00           H
ATOM   3437 3HD2 LEU A 701     113.152  70.675  23.939  1.00  0.00           H
ATOM   3438  C   LEU A 701     117.136  72.945  27.063  1.00  0.00           C
ATOM   3439  O   LEU A 701     117.883  72.155  27.610  1.00  0.00           O
ATOM   3440  N   SER A 702     117.456  74.273  27.082  1.00  0.00           N
ATOM   3441  HN  SER A 702     116.848  74.994  26.761  1.00  0.00           H
ATOM   3442  CA  SER A 702     118.743  74.738  27.619  1.00  0.00           C
ATOM   3443  HA  SER A 702     119.550  74.202  27.139  1.00  0.00           H
ATOM   3444  CB  SER A 702     119.005  76.214  27.176  1.00  0.00           C
ATOM   3445  HB1 SER A 702     118.977  76.301  26.069  1.00  0.00           H
ATOM   3446  HB2 SER A 702     118.144  76.829  27.516  1.00  0.00           H
ATOM   3447  OG  SER A 702     120.129  76.716  27.826  1.00  0.00           O
ATOM   3448  HG1 SER A 702     120.880  76.263  27.436  1.00  0.00           H
ATOM   3449  C   SER A 702     118.990  74.533  29.005  1.00  0.00           C
ATOM   3450  O   SER A 702     120.115  74.224  29.437  1.00  0.00           O
ATOM   3451  N   SER A 703     117.942  74.719  29.832  1.00  0.00           N
ATOM   3452  HN  SER A 703     117.113  74.969  29.338  1.00  0.00           H
ATOM   3453  CA  SER A 703     118.099  74.548  31.274  1.00  0.00           C
ATOM   3454  HA  SER A 703     118.868  75.191  31.677  1.00  0.00           H
ATOM   3455  CB  SER A 703     116.748  75.009  31.908  1.00  0.00           C
ATOM   3456  HB1 SER A 703     116.889  74.985  33.010  1.00  0.00           H
ATOM   3457  HB2 SER A 703     116.655  76.077  31.614  1.00  0.00           H
ATOM   3458  OG  SER A 703     115.692  74.268  31.446  1.00  0.00           O
ATOM   3459  HG1 SER A 703     115.577  74.612  30.556  1.00  0.00           H
ATOM   3460  C   SER A 703     118.483  73.166  31.796  1.00  0.00           C
ATOM   3461  O   SER A 703     118.875  72.920  32.916  1.00  0.00           O
ATOM   3462  N   GLN A 704     118.248  72.156  30.978  1.00  0.00           N
ATOM   3463  HN  GLN A 704     117.792  72.372  30.119  1.00  0.00           H
ATOM   3464  CA  GLN A 704     118.301  70.756  31.343  1.00  0.00           C
ATOM   3465  HA  GLN A 704     118.146  70.746  32.412  1.00  0.00           H
ATOM   3466  CB  GLN A 704     117.176  69.914  30.640  1.00  0.00           C
ATOM   3467  HB1 GLN A 704     117.391  69.989  29.552  1.00  0.00           H
ATOM   3468  HB2 GLN A 704     117.155  68.825  30.859  1.00  0.00           H
ATOM   3469  CG  GLN A 704     115.711  70.462  30.883  1.00  0.00           C
ATOM   3470  HG1 GLN A 704     115.659  71.415  30.313  1.00  0.00           H
ATOM   3471  HG2 GLN A 704     115.021  69.745  30.387  1.00  0.00           H
ATOM   3472  CD  GLN A 704     115.318  70.460  32.310  1.00  0.00           C
ATOM   3473  OE1 GLN A 704     115.310  69.492  33.008  1.00  0.00           O
ATOM   3474  NE2 GLN A 704     115.012  71.629  32.806  1.00  0.00           N
ATOM   3475 1HE2 GLN A 704     114.913  72.369  32.140  1.00  0.00           H
ATOM   3476 2HE2 GLN A 704     114.697  71.771  33.744  1.00  0.00           H
ATOM   3477  C   GLN A 704     119.683  70.284  31.036  1.00  0.00           C
ATOM   3478  O   GLN A 704     119.944  69.098  31.118  1.00  0.00           O
ATOM   3479  N   LYS A 705     120.556  71.153  30.467  1.00  0.00           N
ATOM   3480  HN  LYS A 705     120.221  72.084  30.345  1.00  0.00           H
ATOM   3481  CA  LYS A 705     121.845  70.901  29.871  1.00  0.00           C
ATOM   3482  HA  LYS A 705     122.079  69.862  30.050  1.00  0.00           H
ATOM   3483  CB  LYS A 705     121.781  71.047  28.354  1.00  0.00           C
ATOM   3484  HB1 LYS A 705     121.320  72.050  28.225  1.00  0.00           H
ATOM   3485  HB2 LYS A 705     122.798  70.980  27.911  1.00  0.00           H
ATOM   3486  CG  LYS A 705     121.015  69.992  27.502  1.00  0.00           C
ATOM   3487  HG1 LYS A 705     119.953  70.153  27.787  1.00  0.00           H
ATOM   3488  HG2 LYS A 705     121.149  70.179  26.415  1.00  0.00           H
ATOM   3489  CD  LYS A 705     121.298  68.463  27.800  1.00  0.00           C
ATOM   3490  HD1 LYS A 705     122.386  68.242  27.783  1.00  0.00           H
ATOM   3491  HD2 LYS A 705     120.937  68.290  28.837  1.00  0.00           H
ATOM   3492  CE  LYS A 705     120.344  67.669  26.884  1.00  0.00           C
ATOM   3493  HE1 LYS A 705     119.295  67.656  27.249  1.00  0.00           H
ATOM   3494  HE2 LYS A 705     120.359  68.080  25.852  1.00  0.00           H
ATOM   3495  NZ  LYS A 705     120.695  66.160  26.933  1.00  0.00           N
ATOM   3496  HZ1 LYS A 705     120.330  65.880  27.866  1.00  0.00           H
ATOM   3497  HZ2 LYS A 705     120.184  65.712  26.146  1.00  0.00           H
ATOM   3498  HZ3 LYS A 705     121.731  66.096  26.880  1.00  0.00           H
ATOM   3499  C   LYS A 705     122.827  71.802  30.482  1.00  0.00           C
ATOM   3500  O   LYS A 705     123.850  71.397  31.006  1.00  0.00           O
ATOM   3501  N   THR A 706     122.544  73.159  30.496  1.00  0.00           N
ATOM   3502  HN  THR A 706     121.724  73.487  30.032  1.00  0.00           H
ATOM   3503  CA  THR A 706     123.446  74.161  31.057  1.00  0.00           C
ATOM   3504  HA  THR A 706     124.353  73.646  31.338  1.00  0.00           H
ATOM   3505  CB  THR A 706     123.741  75.293  30.129  1.00  0.00           C
ATOM   3506  HB  THR A 706     124.351  76.157  30.471  1.00  0.00           H
ATOM   3507  OG1 THR A 706     122.590  75.879  29.492  1.00  0.00           O
ATOM   3508  HG1 THR A 706     122.102  76.264  30.224  1.00  0.00           H
ATOM   3509  CG2 THR A 706     124.582  74.776  28.954  1.00  0.00           C
ATOM   3510 1HG2 THR A 706     124.042  74.092  28.265  1.00  0.00           H
ATOM   3511 2HG2 THR A 706     124.832  75.666  28.339  1.00  0.00           H
ATOM   3512 3HG2 THR A 706     125.535  74.308  29.282  1.00  0.00           H
ATOM   3513  C   THR A 706     122.873  74.777  32.346  1.00  0.00           C
ATOM   3514  O   THR A 706     121.672  75.023  32.421  1.00  0.00           O
ATOM   3515  N   PRO A 707     123.642  74.959  33.390  1.00  0.00           N
ATOM   3516  CD  PRO A 707     124.954  74.273  33.591  1.00  0.00           C
ATOM   3517  HD1 PRO A 707     125.661  74.697  32.846  1.00  0.00           H
ATOM   3518  HD2 PRO A 707     124.860  73.180  33.416  1.00  0.00           H
ATOM   3519  CA  PRO A 707     123.350  75.756  34.564  1.00  0.00           C
ATOM   3520  HA  PRO A 707     122.712  75.137  35.177  1.00  0.00           H
ATOM   3521  CB  PRO A 707     124.686  75.959  35.249  1.00  0.00           C
ATOM   3522  HB1 PRO A 707     125.294  76.769  34.794  1.00  0.00           H
ATOM   3523  HB2 PRO A 707     124.410  76.240  36.288  1.00  0.00           H
ATOM   3524  CG  PRO A 707     125.362  74.531  35.060  1.00  0.00           C
ATOM   3525  HG1 PRO A 707     126.466  74.582  35.172  1.00  0.00           H
ATOM   3526  HG2 PRO A 707     124.855  73.859  35.785  1.00  0.00           H
ATOM   3527  C   PRO A 707     122.594  77.114  34.393  1.00  0.00           C
ATOM   3528  O   PRO A 707     122.672  77.824  33.350  1.00  0.00           O
ATOM   3529  N   LYS A 708     121.744  77.609  35.394  1.00  0.00           N
ATOM   3530  HN  LYS A 708     121.467  76.979  36.115  1.00  0.00           H
ATOM   3531  CA  LYS A 708     120.898  78.766  35.196  1.00  0.00           C
ATOM   3532  HA  LYS A 708     120.184  78.436  34.456  1.00  0.00           H
ATOM   3533  CB  LYS A 708     119.810  78.978  36.315  1.00  0.00           C
ATOM   3534  HB1 LYS A 708     119.130  78.110  36.176  1.00  0.00           H
ATOM   3535  HB2 LYS A 708     120.280  78.940  37.320  1.00  0.00           H
ATOM   3536  CG  LYS A 708     119.083  80.318  36.307  1.00  0.00           C
ATOM   3537  HG1 LYS A 708     119.755  81.150  36.608  1.00  0.00           H
ATOM   3538  HG2 LYS A 708     118.817  80.563  35.256  1.00  0.00           H
ATOM   3539  CD  LYS A 708     117.842  80.219  37.229  1.00  0.00           C
ATOM   3540  HD1 LYS A 708     117.420  79.198  37.109  1.00  0.00           H
ATOM   3541  HD2 LYS A 708     118.197  80.379  38.269  1.00  0.00           H
ATOM   3542  CE  LYS A 708     116.802  81.319  36.951  1.00  0.00           C
ATOM   3543  HE1 LYS A 708     117.204  82.337  37.140  1.00  0.00           H
ATOM   3544  HE2 LYS A 708     116.431  81.274  35.905  1.00  0.00           H
ATOM   3545  NZ  LYS A 708     115.620  81.173  37.824  1.00  0.00           N
ATOM   3546  HZ1 LYS A 708     115.658  81.624  38.760  1.00  0.00           H
ATOM   3547  HZ2 LYS A 708     114.817  81.646  37.363  1.00  0.00           H
ATOM   3548  HZ3 LYS A 708     115.412  80.160  37.935  1.00  0.00           H
ATOM   3549  C   LYS A 708     121.548  80.064  34.717  1.00  0.00           C
ATOM   3550  O   LYS A 708     121.013  80.710  33.812  1.00  0.00           O
ATOM   3551  N   PRO A 709     122.759  80.446  35.203  1.00  0.00           N
ATOM   3552  CD  PRO A 709     123.224  80.262  36.588  1.00  0.00           C
ATOM   3553  HD1 PRO A 709     123.547  79.216  36.774  1.00  0.00           H
ATOM   3554  HD2 PRO A 709     122.327  80.436  37.220  1.00  0.00           H
ATOM   3555  CA  PRO A 709     123.390  81.724  34.695  1.00  0.00           C
ATOM   3556  HA  PRO A 709     122.767  82.603  34.765  1.00  0.00           H
ATOM   3557  CB  PRO A 709     124.590  81.907  35.595  1.00  0.00           C
ATOM   3558  HB1 PRO A 709     125.444  81.273  35.272  1.00  0.00           H
ATOM   3559  HB2 PRO A 709     124.993  82.937  35.705  1.00  0.00           H
ATOM   3560  CG  PRO A 709     124.222  81.415  36.976  1.00  0.00           C
ATOM   3561  HG1 PRO A 709     125.133  81.050  37.497  1.00  0.00           H
ATOM   3562  HG2 PRO A 709     123.813  82.319  37.476  1.00  0.00           H
ATOM   3563  C   PRO A 709     123.800  81.523  33.242  1.00  0.00           C
ATOM   3564  O   PRO A 709     123.581  82.422  32.420  1.00  0.00           O
ATOM   3565  N   GLN A 710     124.389  80.355  32.883  1.00  0.00           N
ATOM   3566  HN  GLN A 710     124.539  79.739  33.652  1.00  0.00           H
ATOM   3567  CA  GLN A 710     124.712  79.960  31.511  1.00  0.00           C
ATOM   3568  HA  GLN A 710     125.336  80.784  31.199  1.00  0.00           H
ATOM   3569  CB  GLN A 710     125.398  78.500  31.550  1.00  0.00           C
ATOM   3570  HB1 GLN A 710     124.745  77.832  32.151  1.00  0.00           H
ATOM   3571  HB2 GLN A 710     125.627  78.089  30.544  1.00  0.00           H
ATOM   3572  CG  GLN A 710     126.761  78.589  32.241  1.00  0.00           C
ATOM   3573  HG1 GLN A 710     127.345  79.472  31.905  1.00  0.00           H
ATOM   3574  HG2 GLN A 710     126.617  78.671  33.340  1.00  0.00           H
ATOM   3575  CD  GLN A 710     127.626  77.340  32.055  1.00  0.00           C
ATOM   3576  OE1 GLN A 710     127.076  76.285  31.689  1.00  0.00           O
ATOM   3577  NE2 GLN A 710     128.984  77.536  32.088  1.00  0.00           N
ATOM   3578 1HE2 GLN A 710     129.326  78.354  32.549  1.00  0.00           H
ATOM   3579 2HE2 GLN A 710     129.653  76.820  31.887  1.00  0.00           H
ATOM   3580  C   GLN A 710     123.467  79.872  30.575  1.00  0.00           C
ATOM   3581  O   GLN A 710     123.506  80.436  29.549  1.00  0.00           O
ATOM   3582  N   THR A 711     122.290  79.300  31.003  1.00  0.00           N
ATOM   3583  HN  THR A 711     122.171  78.771  31.839  1.00  0.00           H
ATOM   3584  CA  THR A 711     121.064  79.428  30.288  1.00  0.00           C
ATOM   3585  HA  THR A 711     121.299  79.119  29.280  1.00  0.00           H
ATOM   3586  CB  THR A 711     119.907  78.563  30.749  1.00  0.00           C
ATOM   3587  HB  THR A 711     119.787  78.761  31.836  1.00  0.00           H
ATOM   3588  OG1 THR A 711     120.247  77.189  30.668  1.00  0.00           O
ATOM   3589  HG1 THR A 711     120.067  77.035  29.738  1.00  0.00           H
ATOM   3590  CG2 THR A 711     118.685  78.807  29.927  1.00  0.00           C
ATOM   3591 1HG2 THR A 711     118.963  78.977  28.865  1.00  0.00           H
ATOM   3592 2HG2 THR A 711     118.048  77.911  30.095  1.00  0.00           H
ATOM   3593 3HG2 THR A 711     118.082  79.692  30.221  1.00  0.00           H
ATOM   3594  C   THR A 711     120.554  80.875  30.159  1.00  0.00           C
ATOM   3595  O   THR A 711     120.212  81.418  29.124  1.00  0.00           O
ATOM   3596  N   LYS A 712     120.606  81.657  31.229  1.00  0.00           N
ATOM   3597  HN  LYS A 712     120.774  81.370  32.169  1.00  0.00           H
ATOM   3598  CA  LYS A 712     120.159  83.104  31.253  1.00  0.00           C
ATOM   3599  HA  LYS A 712     119.133  83.119  30.916  1.00  0.00           H
ATOM   3600  CB  LYS A 712     120.085  83.608  32.774  1.00  0.00           C
ATOM   3601  HB1 LYS A 712     119.187  83.153  33.246  1.00  0.00           H
ATOM   3602  HB2 LYS A 712     120.973  83.192  33.296  1.00  0.00           H
ATOM   3603  CG  LYS A 712     120.082  85.152  32.965  1.00  0.00           C
ATOM   3604  HG1 LYS A 712     121.121  85.384  32.647  1.00  0.00           H
ATOM   3605  HG2 LYS A 712     119.313  85.466  32.227  1.00  0.00           H
ATOM   3606  CD  LYS A 712     119.825  85.696  34.392  1.00  0.00           C
ATOM   3607  HD1 LYS A 712     118.969  85.207  34.905  1.00  0.00           H
ATOM   3608  HD2 LYS A 712     120.722  85.324  34.930  1.00  0.00           H
ATOM   3609  CE  LYS A 712     119.739  87.233  34.571  1.00  0.00           C
ATOM   3610  HE1 LYS A 712     118.977  87.648  33.877  1.00  0.00           H
ATOM   3611  HE2 LYS A 712     119.571  87.624  35.597  1.00  0.00           H
ATOM   3612  NZ  LYS A 712     121.065  87.873  34.249  1.00  0.00           N
ATOM   3613  HZ1 LYS A 712     121.367  87.371  33.390  1.00  0.00           H
ATOM   3614  HZ2 LYS A 712     121.019  88.900  34.092  1.00  0.00           H
ATOM   3615  HZ3 LYS A 712     121.823  87.680  34.935  1.00  0.00           H
ATOM   3616  C   LYS A 712     120.959  83.975  30.384  1.00  0.00           C
ATOM   3617  O   LYS A 712     120.423  84.774  29.631  1.00  0.00           O
ATOM   3618  N   GLU A 713     122.304  83.766  30.386  1.00  0.00           N
ATOM   3619  HN  GLU A 713     122.743  83.107  30.991  1.00  0.00           H
ATOM   3620  CA  GLU A 713     123.182  84.397  29.505  1.00  0.00           C
ATOM   3621  HA  GLU A 713     123.055  85.441  29.751  1.00  0.00           H
ATOM   3622  CB  GLU A 713     124.656  84.057  29.762  1.00  0.00           C
ATOM   3623  HB1 GLU A 713     124.766  84.267  30.847  1.00  0.00           H
ATOM   3624  HB2 GLU A 713     124.828  82.971  29.603  1.00  0.00           H
ATOM   3625  CG  GLU A 713     125.689  84.885  28.927  1.00  0.00           C
ATOM   3626  HG1 GLU A 713     125.566  84.586  27.864  1.00  0.00           H
ATOM   3627  HG2 GLU A 713     125.501  85.973  29.053  1.00  0.00           H
ATOM   3628  CD  GLU A 713     127.128  84.604  29.258  1.00  0.00           C
ATOM   3629  OE1 GLU A 713     127.516  83.474  29.736  1.00  0.00           O
ATOM   3630  OE2 GLU A 713     127.934  85.541  29.132  1.00  0.00           O
ATOM   3631  C   GLU A 713     122.886  84.055  28.034  1.00  0.00           C
ATOM   3632  O   GLU A 713     122.641  84.919  27.161  1.00  0.00           O
ATOM   3633  N   LEU A 714     122.721  82.736  27.650  1.00  0.00           N
ATOM   3634  HN  LEU A 714     122.918  82.011  28.306  1.00  0.00           H
ATOM   3635  CA  LEU A 714     122.191  82.404  26.329  1.00  0.00           C
ATOM   3636  HA  LEU A 714     122.821  82.882  25.594  1.00  0.00           H
ATOM   3637  CB  LEU A 714     122.358  80.939  26.020  1.00  0.00           C
ATOM   3638  HB1 LEU A 714     121.665  80.383  26.687  1.00  0.00           H
ATOM   3639  HB2 LEU A 714     122.163  80.620  24.974  1.00  0.00           H
ATOM   3640  CG  LEU A 714     123.770  80.344  26.328  1.00  0.00           C
ATOM   3641  HG  LEU A 714     124.125  80.548  27.362  1.00  0.00           H
ATOM   3642  CD1 LEU A 714     123.690  78.867  26.060  1.00  0.00           C
ATOM   3643 1HD1 LEU A 714     124.707  78.497  26.310  1.00  0.00           H
ATOM   3644 2HD1 LEU A 714     122.968  78.405  26.767  1.00  0.00           H
ATOM   3645 3HD1 LEU A 714     123.403  78.609  25.018  1.00  0.00           H
ATOM   3646  CD2 LEU A 714     124.840  81.009  25.385  1.00  0.00           C
ATOM   3647 1HD2 LEU A 714     125.868  80.702  25.674  1.00  0.00           H
ATOM   3648 2HD2 LEU A 714     124.618  80.729  24.333  1.00  0.00           H
ATOM   3649 3HD2 LEU A 714     124.813  82.106  25.559  1.00  0.00           H
ATOM   3650  C   LEU A 714     120.819  82.949  25.961  1.00  0.00           C
ATOM   3651  O   LEU A 714     120.620  83.242  24.764  1.00  0.00           O
ATOM   3652  N   MET A 715     119.912  83.143  26.862  1.00  0.00           N
ATOM   3653  HN  MET A 715     120.093  82.702  27.737  1.00  0.00           H
ATOM   3654  CA  MET A 715     118.644  83.769  26.672  1.00  0.00           C
ATOM   3655  HA  MET A 715     118.184  83.212  25.869  1.00  0.00           H
ATOM   3656  CB  MET A 715     117.701  83.575  27.855  1.00  0.00           C
ATOM   3657  HB1 MET A 715     117.699  82.465  27.916  1.00  0.00           H
ATOM   3658  HB2 MET A 715     118.165  83.924  28.802  1.00  0.00           H
ATOM   3659  CG  MET A 715     116.334  84.240  27.732  1.00  0.00           C
ATOM   3660  HG1 MET A 715     116.360  85.328  27.510  1.00  0.00           H
ATOM   3661  HG2 MET A 715     116.001  83.933  26.718  1.00  0.00           H
ATOM   3662  SD  MET A 715     115.037  83.785  28.962  1.00  0.00           S
ATOM   3663  CE  MET A 715     115.938  84.770  30.202  1.00  0.00           C
ATOM   3664  HE1 MET A 715     116.264  85.730  29.749  1.00  0.00           H
ATOM   3665  HE2 MET A 715     115.416  84.967  31.164  1.00  0.00           H
ATOM   3666  HE3 MET A 715     116.896  84.278  30.475  1.00  0.00           H
ATOM   3667  C   MET A 715     118.744  85.202  26.221  1.00  0.00           C
ATOM   3668  O   MET A 715     118.094  85.635  25.270  1.00  0.00           O
ATOM   3669  N   HIS A 716     119.534  85.974  26.894  1.00  0.00           N
ATOM   3670  HN  HIS A 716     119.975  85.571  27.692  1.00  0.00           H
ATOM   3671  CA  HIS A 716     120.094  87.283  26.560  1.00  0.00           C
ATOM   3672  HA  HIS A 716     119.277  87.989  26.546  1.00  0.00           H
ATOM   3673  CB  HIS A 716     120.972  87.746  27.810  1.00  0.00           C
ATOM   3674  HB1 HIS A 716     121.857  87.079  27.891  1.00  0.00           H
ATOM   3675  HB2 HIS A 716     121.421  88.713  27.496  1.00  0.00           H
ATOM   3676  ND1 HIS A 716     120.811  88.767  30.088  1.00  0.00           N
ATOM   3677  CG  HIS A 716     120.195  87.994  29.125  1.00  0.00           C
ATOM   3678  CE1 HIS A 716     119.962  88.745  31.149  1.00  0.00           C
ATOM   3679  HE1 HIS A 716     120.133  89.244  32.103  1.00  0.00           H
ATOM   3680  NE2 HIS A 716     118.857  87.971  30.905  1.00  0.00           N
ATOM   3681  HE2 HIS A 716     118.110  87.776  31.540  1.00  0.00           H
ATOM   3682  CD2 HIS A 716     119.047  87.435  29.667  1.00  0.00           C
ATOM   3683  HD2 HIS A 716     118.270  86.834  29.210  1.00  0.00           H
ATOM   3684  C   HIS A 716     120.806  87.363  25.262  1.00  0.00           C
ATOM   3685  O   HIS A 716     120.608  88.303  24.475  1.00  0.00           O
ATOM   3686  N   LEU A 717     121.691  86.409  24.920  1.00  0.00           N
ATOM   3687  HN  LEU A 717     122.082  85.727  25.533  1.00  0.00           H
ATOM   3688  CA  LEU A 717     122.271  86.325  23.626  1.00  0.00           C
ATOM   3689  HA  LEU A 717     122.623  87.319  23.393  1.00  0.00           H
ATOM   3690  CB  LEU A 717     123.443  85.308  23.616  1.00  0.00           C
ATOM   3691  HB1 LEU A 717     123.153  84.354  24.107  1.00  0.00           H
ATOM   3692  HB2 LEU A 717     123.875  85.098  22.614  1.00  0.00           H
ATOM   3693  CG  LEU A 717     124.695  85.892  24.419  1.00  0.00           C
ATOM   3694  HG  LEU A 717     124.471  86.178  25.469  1.00  0.00           H
ATOM   3695  CD1 LEU A 717     125.743  84.774  24.638  1.00  0.00           C
ATOM   3696 1HD1 LEU A 717     126.231  84.318  23.750  1.00  0.00           H
ATOM   3697 2HD1 LEU A 717     126.608  85.064  25.272  1.00  0.00           H
ATOM   3698 3HD1 LEU A 717     125.255  84.071  25.347  1.00  0.00           H
ATOM   3699  CD2 LEU A 717     125.440  87.036  23.747  1.00  0.00           C
ATOM   3700 1HD2 LEU A 717     125.833  86.743  22.750  1.00  0.00           H
ATOM   3701 2HD2 LEU A 717     124.715  87.853  23.548  1.00  0.00           H
ATOM   3702 3HD2 LEU A 717     126.274  87.404  24.382  1.00  0.00           H
ATOM   3703  C   LEU A 717     121.250  86.062  22.517  1.00  0.00           C
ATOM   3704  O   LEU A 717     121.285  86.594  21.414  1.00  0.00           O
ATOM   3705  N   CYS A 718     120.222  85.156  22.734  1.00  0.00           N
ATOM   3706  HN  CYS A 718     120.259  84.621  23.575  1.00  0.00           H
ATOM   3707  CA  CYS A 718     119.152  85.000  21.750  1.00  0.00           C
ATOM   3708  HA  CYS A 718     119.578  84.760  20.787  1.00  0.00           H
ATOM   3709  CB  CYS A 718     118.127  83.879  22.079  1.00  0.00           C
ATOM   3710  HB1 CYS A 718     117.525  84.093  22.988  1.00  0.00           H
ATOM   3711  HB2 CYS A 718     117.288  83.928  21.352  1.00  0.00           H
ATOM   3712  SG  CYS A 718     118.825  82.241  22.257  1.00  0.00           S
ATOM   3713  HG1 CYS A 718     119.754  82.702  23.082  1.00  0.00           H
ATOM   3714  C   CYS A 718     118.219  86.252  21.631  1.00  0.00           C
ATOM   3715  O   CYS A 718     117.950  86.666  20.511  1.00  0.00           O
ATOM   3716  N   MET A 719     117.832  86.829  22.797  1.00  0.00           N
ATOM   3717  HN  MET A 719     118.110  86.490  23.692  1.00  0.00           H
ATOM   3718  CA  MET A 719     117.054  88.051  22.862  1.00  0.00           C
ATOM   3719  HA  MET A 719     116.101  87.879  22.384  1.00  0.00           H
ATOM   3720  CB  MET A 719     116.727  88.380  24.406  1.00  0.00           C
ATOM   3721  HB1 MET A 719     117.575  88.312  25.121  1.00  0.00           H
ATOM   3722  HB2 MET A 719     116.333  89.412  24.525  1.00  0.00           H
ATOM   3723  CG  MET A 719     115.584  87.578  25.030  1.00  0.00           C
ATOM   3724  HG1 MET A 719     114.770  87.560  24.274  1.00  0.00           H
ATOM   3725  HG2 MET A 719     115.858  86.518  25.217  1.00  0.00           H
ATOM   3726  SD  MET A 719     114.985  88.276  26.679  1.00  0.00           S
ATOM   3727  CE  MET A 719     113.903  89.644  26.237  1.00  0.00           C
ATOM   3728  HE1 MET A 719     113.433  90.088  27.141  1.00  0.00           H
ATOM   3729  HE2 MET A 719     114.387  90.457  25.656  1.00  0.00           H
ATOM   3730  HE3 MET A 719     112.997  89.264  25.718  1.00  0.00           H
ATOM   3731  C   MET A 719     117.500  89.319  22.179  1.00  0.00           C
ATOM   3732  O   MET A 719     116.726  90.032  21.573  1.00  0.00           O
ATOM   3733  N   ARG A 720     118.784  89.673  22.211  1.00  0.00           N
ATOM   3734  HN  ARG A 720     119.515  89.046  22.467  1.00  0.00           H
ATOM   3735  CA  ARG A 720     119.447  90.813  21.765  1.00  0.00           C
ATOM   3736  HA  ARG A 720     118.873  91.702  21.981  1.00  0.00           H
ATOM   3737  CB  ARG A 720     120.737  91.064  22.554  1.00  0.00           C
ATOM   3738  HB1 ARG A 720     121.349  90.146  22.423  1.00  0.00           H
ATOM   3739  HB2 ARG A 720     121.420  91.838  22.144  1.00  0.00           H
ATOM   3740  CG  ARG A 720     120.583  91.517  24.057  1.00  0.00           C
ATOM   3741  HG1 ARG A 720     119.832  92.335  24.039  1.00  0.00           H
ATOM   3742  HG2 ARG A 720     120.181  90.706  24.701  1.00  0.00           H
ATOM   3743  CD  ARG A 720     121.890  92.071  24.708  1.00  0.00           C
ATOM   3744  HD1 ARG A 720     122.719  91.332  24.765  1.00  0.00           H
ATOM   3745  HD2 ARG A 720     122.225  92.919  24.073  1.00  0.00           H
ATOM   3746  NE  ARG A 720     121.612  92.529  26.096  1.00  0.00           N
ATOM   3747  HE  ARG A 720     121.588  91.872  26.850  1.00  0.00           H
ATOM   3748  CZ  ARG A 720     121.272  93.793  26.399  1.00  0.00           C
ATOM   3749  NH1 ARG A 720     121.127  94.068  27.670  1.00  0.00           N
ATOM   3750 1HH1 ARG A 720     121.629  93.572  28.379  1.00  0.00           H
ATOM   3751 2HH1 ARG A 720     120.922  95.033  27.832  1.00  0.00           H
ATOM   3752  NH2 ARG A 720     120.996  94.722  25.534  1.00  0.00           N
ATOM   3753 1HH2 ARG A 720     121.032  94.593  24.543  1.00  0.00           H
ATOM   3754 2HH2 ARG A 720     120.827  95.574  26.029  1.00  0.00           H
ATOM   3755  C   ARG A 720     119.745  90.759  20.256  1.00  0.00           C
ATOM   3756  O   ARG A 720     120.369  91.735  19.717  1.00  0.00           O
ATOM   3757  N   GLN A 721     119.253  89.770  19.541  1.00  0.00           N
ATOM   3758  HN  GLN A 721     118.884  89.001  20.057  1.00  0.00           H
ATOM   3759  CA  GLN A 721     119.253  89.684  18.141  1.00  0.00           C
ATOM   3760  HA  GLN A 721     120.209  90.012  17.759  1.00  0.00           H
ATOM   3761  CB  GLN A 721     119.055  88.216  17.650  1.00  0.00           C
ATOM   3762  HB1 GLN A 721     118.063  87.936  18.066  1.00  0.00           H
ATOM   3763  HB2 GLN A 721     118.878  88.180  16.554  1.00  0.00           H
ATOM   3764  CG  GLN A 721     120.224  87.229  18.154  1.00  0.00           C
ATOM   3765  HG1 GLN A 721     121.192  87.565  17.725  1.00  0.00           H
ATOM   3766  HG2 GLN A 721     120.374  87.286  19.253  1.00  0.00           H
ATOM   3767  CD  GLN A 721     119.883  85.752  17.802  1.00  0.00           C
ATOM   3768  OE1 GLN A 721     120.783  85.004  17.317  1.00  0.00           O
ATOM   3769  NE2 GLN A 721     118.639  85.217  18.063  1.00  0.00           N
ATOM   3770 1HE2 GLN A 721     117.892  85.852  18.256  1.00  0.00           H
ATOM   3771 2HE2 GLN A 721     118.516  84.229  17.966  1.00  0.00           H
ATOM   3772  C   GLN A 721     118.215  90.628  17.516  1.00  0.00           C
ATOM   3773  O   GLN A 721     117.183  90.981  18.099  1.00  0.00           O
ATOM   3774  N   GLU A 722     118.493  91.146  16.316  1.00  0.00           N
ATOM   3775  HN  GLU A 722     119.375  90.992  15.879  1.00  0.00           H
ATOM   3776  CA  GLU A 722     117.710  92.140  15.759  1.00  0.00           C
ATOM   3777  HA  GLU A 722     117.672  92.939  16.484  1.00  0.00           H
ATOM   3778  CB  GLU A 722     118.245  92.502  14.297  1.00  0.00           C
ATOM   3779  HB1 GLU A 722     119.257  92.939  14.439  1.00  0.00           H
ATOM   3780  HB2 GLU A 722     118.228  91.549  13.727  1.00  0.00           H
ATOM   3781  CG  GLU A 722     117.453  93.557  13.445  1.00  0.00           C
ATOM   3782  HG1 GLU A 722     116.605  93.101  12.889  1.00  0.00           H
ATOM   3783  HG2 GLU A 722     117.160  94.362  14.153  1.00  0.00           H
ATOM   3784  CD  GLU A 722     118.313  94.187  12.359  1.00  0.00           C
ATOM   3785  OE1 GLU A 722     118.893  93.433  11.497  1.00  0.00           O
ATOM   3786  OE2 GLU A 722     118.251  95.444  12.306  1.00  0.00           O
ATOM   3787  C   GLU A 722     116.257  91.826  15.485  1.00  0.00           C
ATOM   3788  O   GLU A 722     115.385  92.604  15.807  1.00  0.00           O
ATOM   3789  N   ALA A 723     115.955  90.683  14.911  1.00  0.00           N
ATOM   3790  HN  ALA A 723     116.545  90.156  14.304  1.00  0.00           H
ATOM   3791  CA  ALA A 723     114.528  90.366  14.736  1.00  0.00           C
ATOM   3792  HA  ALA A 723     114.031  91.250  14.365  1.00  0.00           H
ATOM   3793  CB  ALA A 723     114.312  89.266  13.581  1.00  0.00           C
ATOM   3794  HB1 ALA A 723     114.587  89.659  12.579  1.00  0.00           H
ATOM   3795  HB2 ALA A 723     114.852  88.320  13.797  1.00  0.00           H
ATOM   3796  HB3 ALA A 723     113.221  89.053  13.574  1.00  0.00           H
ATOM   3797  C   ALA A 723     113.883  89.979  16.058  1.00  0.00           C
ATOM   3798  O   ALA A 723     112.679  89.791  16.217  1.00  0.00           O
ATOM   3799  N   TYR A 724     114.599  89.607  17.128  1.00  0.00           N
ATOM   3800  HN  TYR A 724     115.593  89.672  17.070  1.00  0.00           H
ATOM   3801  CA  TYR A 724     114.021  89.374  18.421  1.00  0.00           C
ATOM   3802  HA  TYR A 724     113.025  88.961  18.355  1.00  0.00           H
ATOM   3803  CB  TYR A 724     114.827  88.463  19.323  1.00  0.00           C
ATOM   3804  HB1 TYR A 724     115.865  88.810  19.131  1.00  0.00           H
ATOM   3805  HB2 TYR A 724     114.744  88.619  20.420  1.00  0.00           H
ATOM   3806  CG  TYR A 724     114.746  86.989  18.926  1.00  0.00           C
ATOM   3807  CD1 TYR A 724     115.094  86.524  17.588  1.00  0.00           C
ATOM   3808  HD1 TYR A 724     115.672  87.177  16.951  1.00  0.00           H
ATOM   3809  CE1 TYR A 724     114.825  85.187  17.222  1.00  0.00           C
ATOM   3810  HE1 TYR A 724     115.139  84.908  16.227  1.00  0.00           H
ATOM   3811  CZ  TYR A 724     114.403  84.278  18.157  1.00  0.00           C
ATOM   3812  OH  TYR A 724     114.267  82.915  17.732  1.00  0.00           O
ATOM   3813  HH  TYR A 724     114.714  82.318  18.336  1.00  0.00           H
ATOM   3814  CD2 TYR A 724     114.175  86.021  19.804  1.00  0.00           C
ATOM   3815  HD2 TYR A 724     113.955  86.352  20.808  1.00  0.00           H
ATOM   3816  CE2 TYR A 724     113.973  84.656  19.418  1.00  0.00           C
ATOM   3817  HE2 TYR A 724     113.545  83.944  20.108  1.00  0.00           H
ATOM   3818  C   TYR A 724     113.726  90.712  19.058  1.00  0.00           C
ATOM   3819  O   TYR A 724     112.635  90.969  19.546  1.00  0.00           O
ATOM   3820  N   LEU A 725     114.745  91.592  19.144  1.00  0.00           N
ATOM   3821  HN  LEU A 725     115.702  91.371  18.975  1.00  0.00           H
ATOM   3822  CA  LEU A 725     114.592  92.829  19.907  1.00  0.00           C
ATOM   3823  HA  LEU A 725     114.236  92.566  20.893  1.00  0.00           H
ATOM   3824  CB  LEU A 725     116.003  93.363  20.200  1.00  0.00           C
ATOM   3825  HB1 LEU A 725     116.415  92.571  20.862  1.00  0.00           H
ATOM   3826  HB2 LEU A 725     116.567  93.385  19.243  1.00  0.00           H
ATOM   3827  CG  LEU A 725     116.162  94.610  21.043  1.00  0.00           C
ATOM   3828  HG  LEU A 725     115.762  95.485  20.488  1.00  0.00           H
ATOM   3829  CD1 LEU A 725     115.384  94.586  22.334  1.00  0.00           C
ATOM   3830 1HD1 LEU A 725     115.377  95.583  22.825  1.00  0.00           H
ATOM   3831 2HD1 LEU A 725     114.337  94.233  22.226  1.00  0.00           H
ATOM   3832 3HD1 LEU A 725     116.006  94.011  23.054  1.00  0.00           H
ATOM   3833  CD2 LEU A 725     117.606  94.907  21.348  1.00  0.00           C
ATOM   3834 1HD2 LEU A 725     118.026  94.000  21.834  1.00  0.00           H
ATOM   3835 2HD2 LEU A 725     118.130  95.233  20.424  1.00  0.00           H
ATOM   3836 3HD2 LEU A 725     117.588  95.672  22.153  1.00  0.00           H
ATOM   3837  C   LEU A 725     113.554  93.801  19.416  1.00  0.00           C
ATOM   3838  O   LEU A 725     112.702  94.259  20.115  1.00  0.00           O
ATOM   3839  N   GLU A 726     113.615  94.041  18.140  1.00  0.00           N
ATOM   3840  HN  GLU A 726     114.388  93.673  17.630  1.00  0.00           H
ATOM   3841  CA  GLU A 726     112.499  94.736  17.456  1.00  0.00           C
ATOM   3842  HA  GLU A 726     112.416  95.726  17.877  1.00  0.00           H
ATOM   3843  CB  GLU A 726     112.826  94.780  15.958  1.00  0.00           C
ATOM   3844  HB1 GLU A 726     113.073  93.765  15.579  1.00  0.00           H
ATOM   3845  HB2 GLU A 726     111.858  95.079  15.502  1.00  0.00           H
ATOM   3846  CG  GLU A 726     113.970  95.719  15.484  1.00  0.00           C
ATOM   3847  HG1 GLU A 726     114.163  96.559  16.185  1.00  0.00           H
ATOM   3848  HG2 GLU A 726     114.816  95.016  15.325  1.00  0.00           H
ATOM   3849  CD  GLU A 726     113.719  96.422  14.137  1.00  0.00           C
ATOM   3850  OE1 GLU A 726     114.493  96.180  13.150  1.00  0.00           O
ATOM   3851  OE2 GLU A 726     112.736  97.150  14.023  1.00  0.00           O
ATOM   3852  C   GLU A 726     111.126  94.264  17.737  1.00  0.00           C
ATOM   3853  O   GLU A 726     110.262  95.044  18.167  1.00  0.00           O
ATOM   3854  N   ALA A 727     110.885  93.010  17.530  1.00  0.00           N
ATOM   3855  HN  ALA A 727     111.701  92.448  17.426  1.00  0.00           H
ATOM   3856  CA  ALA A 727     109.609  92.310  17.738  1.00  0.00           C
ATOM   3857  HA  ALA A 727     108.858  92.935  17.280  1.00  0.00           H
ATOM   3858  CB  ALA A 727     109.661  90.874  17.164  1.00  0.00           C
ATOM   3859  HB1 ALA A 727     110.106  90.904  16.146  1.00  0.00           H
ATOM   3860  HB2 ALA A 727     110.255  90.169  17.784  1.00  0.00           H
ATOM   3861  HB3 ALA A 727     108.690  90.344  17.067  1.00  0.00           H
ATOM   3862  C   ALA A 727     109.165  92.191  19.140  1.00  0.00           C
ATOM   3863  O   ALA A 727     107.977  91.954  19.438  1.00  0.00           O
ATOM   3864  N   LEU A 728     110.078  92.172  20.144  1.00  0.00           N
ATOM   3865  HN  LEU A 728     111.018  92.310  19.841  1.00  0.00           H
ATOM   3866  CA  LEU A 728     109.806  92.128  21.550  1.00  0.00           C
ATOM   3867  HA  LEU A 728     108.830  91.729  21.786  1.00  0.00           H
ATOM   3868  CB  LEU A 728     110.899  91.359  22.251  1.00  0.00           C
ATOM   3869  HB1 LEU A 728     111.895  91.748  21.950  1.00  0.00           H
ATOM   3870  HB2 LEU A 728     110.745  91.442  23.348  1.00  0.00           H
ATOM   3871  CG  LEU A 728     111.075  89.804  22.016  1.00  0.00           C
ATOM   3872  HG  LEU A 728     111.099  89.627  20.920  1.00  0.00           H
ATOM   3873  CD1 LEU A 728     112.513  89.386  22.538  1.00  0.00           C
ATOM   3874 1HD1 LEU A 728     112.386  88.321  22.827  1.00  0.00           H
ATOM   3875 2HD1 LEU A 728     113.298  89.686  21.811  1.00  0.00           H
ATOM   3876 3HD1 LEU A 728     112.670  89.930  23.494  1.00  0.00           H
ATOM   3877  CD2 LEU A 728     110.013  88.911  22.566  1.00  0.00           C
ATOM   3878 1HD2 LEU A 728     110.269  87.878  22.245  1.00  0.00           H
ATOM   3879 2HD2 LEU A 728     110.052  88.962  23.675  1.00  0.00           H
ATOM   3880 3HD2 LEU A 728     109.024  89.106  22.098  1.00  0.00           H
ATOM   3881  C   LEU A 728     109.734  93.515  22.154  1.00  0.00           C
ATOM   3882  O   LEU A 728     109.680  93.532  23.417  1.00  0.00           O
ATOM   3883  N   SER A 729     109.755  94.591  21.333  1.00  0.00           N
ATOM   3884  HN  SER A 729     109.633  94.470  20.351  1.00  0.00           H
ATOM   3885  CA  SER A 729     109.736  95.993  21.767  1.00  0.00           C
ATOM   3886  HA  SER A 729     109.649  95.968  22.843  1.00  0.00           H
ATOM   3887  CB  SER A 729     111.035  96.831  21.520  1.00  0.00           C
ATOM   3888  HB1 SER A 729     110.979  97.884  21.868  1.00  0.00           H
ATOM   3889  HB2 SER A 729     111.896  96.422  22.090  1.00  0.00           H
ATOM   3890  OG  SER A 729     111.480  96.840  20.157  1.00  0.00           O
ATOM   3891  HG1 SER A 729     111.715  95.940  19.921  1.00  0.00           H
ATOM   3892  C   SER A 729     108.600  96.750  21.123  1.00  0.00           C
ATOM   3893  O   SER A 729     108.049  96.314  20.128  1.00  0.00           O
ATOM   3894  N   HIS A 730     108.254  97.865  21.795  1.00  0.00           N
ATOM   3895  HN  HIS A 730     108.568  97.938  22.738  1.00  0.00           H
ATOM   3896  CA  HIS A 730     107.414  98.979  21.362  1.00  0.00           C
ATOM   3897  HA  HIS A 730     107.339  99.529  22.288  1.00  0.00           H
ATOM   3898  CB  HIS A 730     108.080  99.709  20.196  1.00  0.00           C
ATOM   3899  HB1 HIS A 730     108.187  99.149  19.243  1.00  0.00           H
ATOM   3900  HB2 HIS A 730     107.364 100.500  19.884  1.00  0.00           H
ATOM   3901  ND1 HIS A 730     109.464 101.155  21.485  1.00  0.00           N
ATOM   3902  CG  HIS A 730     109.401 100.195  20.550  1.00  0.00           C
ATOM   3903  CE1 HIS A 730     110.747 101.565  21.460  1.00  0.00           C
ATOM   3904  HE1 HIS A 730     111.159 102.333  22.114  1.00  0.00           H
ATOM   3905  NE2 HIS A 730     111.494 100.829  20.581  1.00  0.00           N
ATOM   3906  HE2 HIS A 730     112.462 100.756  20.344  1.00  0.00           H
ATOM   3907  CD2 HIS A 730     110.638  99.956  19.992  1.00  0.00           C
ATOM   3908  HD2 HIS A 730     110.877  99.396  19.096  1.00  0.00           H
ATOM   3909  C   HIS A 730     106.027  98.481  20.939  1.00  0.00           C
ATOM   3910  O   HIS A 730     105.611  98.552  19.788  1.00  0.00           O
ATOM   3911  N   LEU A 731     105.206  98.070  21.868  1.00  0.00           N
ATOM   3912  HN  LEU A 731     105.649  97.846  22.733  1.00  0.00           H
ATOM   3913  CA  LEU A 731     103.861  97.606  21.622  1.00  0.00           C
ATOM   3914  HA  LEU A 731     103.413  98.178  20.823  1.00  0.00           H
ATOM   3915  CB  LEU A 731     103.970  96.123  21.254  1.00  0.00           C
ATOM   3916  HB1 LEU A 731     102.995  95.700  20.931  1.00  0.00           H
ATOM   3917  HB2 LEU A 731     104.623  96.206  20.359  1.00  0.00           H
ATOM   3918  CG  LEU A 731     104.679  95.211  22.232  1.00  0.00           C
ATOM   3919  HG  LEU A 731     105.275  95.791  22.969  1.00  0.00           H
ATOM   3920  CD1 LEU A 731     103.634  94.390  22.949  1.00  0.00           C
ATOM   3921 1HD1 LEU A 731     102.713  94.060  22.423  1.00  0.00           H
ATOM   3922 2HD1 LEU A 731     104.100  93.466  23.352  1.00  0.00           H
ATOM   3923 3HD1 LEU A 731     103.320  94.958  23.851  1.00  0.00           H
ATOM   3924  CD2 LEU A 731     105.640  94.288  21.488  1.00  0.00           C
ATOM   3925 1HD2 LEU A 731     106.232  93.606  22.134  1.00  0.00           H
ATOM   3926 2HD2 LEU A 731     105.112  93.693  20.712  1.00  0.00           H
ATOM   3927 3HD2 LEU A 731     106.373  94.898  20.918  1.00  0.00           H
ATOM   3928  C   LEU A 731     103.023  97.746  22.866  1.00  0.00           C
ATOM   3929  O   LEU A 731     103.514  97.784  23.985  1.00  0.00           O
ATOM   3930  N   GLN A 732     101.734  97.948  22.746  1.00  0.00           N
ATOM   3931  HN  GLN A 732     101.370  98.185  21.848  1.00  0.00           H
ATOM   3932  CA  GLN A 732     100.734  97.744  23.751  1.00  0.00           C
ATOM   3933  HA  GLN A 732     100.971  98.412  24.566  1.00  0.00           H
ATOM   3934  CB  GLN A 732      99.373  98.200  23.191  1.00  0.00           C
ATOM   3935  HB1 GLN A 732      99.118  97.474  22.390  1.00  0.00           H
ATOM   3936  HB2 GLN A 732      98.584  98.069  23.962  1.00  0.00           H
ATOM   3937  CG  GLN A 732      99.398  99.695  22.718  1.00  0.00           C
ATOM   3938  HG1 GLN A 732      99.400 100.128  23.741  1.00  0.00           H
ATOM   3939  HG2 GLN A 732     100.337  99.862  22.149  1.00  0.00           H
ATOM   3940  CD  GLN A 732      98.189 100.041  21.957  1.00  0.00           C
ATOM   3941  OE1 GLN A 732      97.138  99.405  21.717  1.00  0.00           O
ATOM   3942  NE2 GLN A 732      98.300 101.266  21.444  1.00  0.00           N
ATOM   3943 1HE2 GLN A 732      99.066 101.815  21.779  1.00  0.00           H
ATOM   3944 2HE2 GLN A 732      97.498 101.555  20.921  1.00  0.00           H
ATOM   3945  C   GLN A 732     100.669  96.354  24.310  1.00  0.00           C
ATOM   3946  O   GLN A 732     100.748  95.307  23.620  1.00  0.00           O
ATOM   3947  N   SER A 733     100.472  96.237  25.675  1.00  0.00           N
ATOM   3948  HN  SER A 733     100.319  97.038  26.249  1.00  0.00           H
ATOM   3949  CA  SER A 733     100.211  95.001  26.397  1.00  0.00           C
ATOM   3950  HA  SER A 733     101.038  94.330  26.219  1.00  0.00           H
ATOM   3951  CB  SER A 733     100.139  95.257  27.949  1.00  0.00           C
ATOM   3952  HB1 SER A 733     100.783  96.108  28.259  1.00  0.00           H
ATOM   3953  HB2 SER A 733      99.108  95.459  28.310  1.00  0.00           H
ATOM   3954  OG  SER A 733     100.652  94.068  28.622  1.00  0.00           O
ATOM   3955  HG1 SER A 733     100.694  94.320  29.547  1.00  0.00           H
ATOM   3956  C   SER A 733      98.919  94.180  25.990  1.00  0.00           C
ATOM   3957  O   SER A 733      97.912  94.883  25.880  1.00  0.00           O
ATOM   3958  N   PRO A 734      98.812  92.845  25.865  1.00  0.00           N
ATOM   3959  CD  PRO A 734      99.932  92.041  25.407  1.00  0.00           C
ATOM   3960  HD1 PRO A 734     100.436  91.712  26.341  1.00  0.00           H
ATOM   3961  HD2 PRO A 734     100.708  92.549  24.796  1.00  0.00           H
ATOM   3962  CA  PRO A 734      97.543  92.182  25.651  1.00  0.00           C
ATOM   3963  HA  PRO A 734      97.012  92.750  24.902  1.00  0.00           H
ATOM   3964  CB  PRO A 734      97.993  90.707  25.235  1.00  0.00           C
ATOM   3965  HB1 PRO A 734      98.143  89.979  26.060  1.00  0.00           H
ATOM   3966  HB2 PRO A 734      97.280  90.289  24.493  1.00  0.00           H
ATOM   3967  CG  PRO A 734      99.317  90.988  24.518  1.00  0.00           C
ATOM   3968  HG1 PRO A 734     100.023  90.164  24.280  1.00  0.00           H
ATOM   3969  HG2 PRO A 734      99.003  91.483  23.574  1.00  0.00           H
ATOM   3970  C   PRO A 734      96.708  92.091  26.875  1.00  0.00           C
ATOM   3971  O   PRO A 734      95.498  92.129  26.729  1.00  0.00           O
ATOM   3972  N   LEU A 735      97.350  91.956  28.050  1.00  0.00           N
ATOM   3973  HN  LEU A 735      98.292  91.639  27.967  1.00  0.00           H
ATOM   3974  CA  LEU A 735      96.792  92.147  29.457  1.00  0.00           C
ATOM   3975  HA  LEU A 735      96.096  91.348  29.664  1.00  0.00           H
ATOM   3976  CB  LEU A 735      97.978  92.024  30.512  1.00  0.00           C
ATOM   3977  HB1 LEU A 735      98.705  92.830  30.277  1.00  0.00           H
ATOM   3978  HB2 LEU A 735      97.591  92.215  31.536  1.00  0.00           H
ATOM   3979  CG  LEU A 735      98.767  90.781  30.519  1.00  0.00           C
ATOM   3980  HG  LEU A 735      99.115  90.585  29.483  1.00  0.00           H
ATOM   3981  CD1 LEU A 735     100.064  90.821  31.315  1.00  0.00           C
ATOM   3982 1HD1 LEU A 735     100.732  91.601  30.890  1.00  0.00           H
ATOM   3983 2HD1 LEU A 735      99.846  91.136  32.358  1.00  0.00           H
ATOM   3984 3HD1 LEU A 735     100.671  89.890  31.288  1.00  0.00           H
ATOM   3985  CD2 LEU A 735      98.009  89.536  30.860  1.00  0.00           C
ATOM   3986 1HD2 LEU A 735      97.773  89.291  31.918  1.00  0.00           H
ATOM   3987 2HD2 LEU A 735      97.014  89.426  30.378  1.00  0.00           H
ATOM   3988 3HD2 LEU A 735      98.667  88.705  30.530  1.00  0.00           H
ATOM   3989  C   LEU A 735      96.009  93.425  29.598  1.00  0.00           C
ATOM   3990  O   LEU A 735      94.848  93.405  30.054  1.00  0.00           O
ATOM   3991  N   ASP A 736      96.557  94.544  29.232  1.00  0.00           N
ATOM   3992  HN  ASP A 736      97.401  94.614  28.706  1.00  0.00           H
ATOM   3993  CA  ASP A 736      95.903  95.855  29.290  1.00  0.00           C
ATOM   3994  HA  ASP A 736      94.846  95.725  29.467  1.00  0.00           H
ATOM   3995  CB  ASP A 736      96.417  96.475  30.619  1.00  0.00           C
ATOM   3996  HB1 ASP A 736      96.273  95.848  31.525  1.00  0.00           H
ATOM   3997  HB2 ASP A 736      97.484  96.732  30.449  1.00  0.00           H
ATOM   3998  CG  ASP A 736      95.800  97.896  30.971  1.00  0.00           C
ATOM   3999  OD1 ASP A 736      95.243  98.594  30.125  1.00  0.00           O
ATOM   4000  OD2 ASP A 736      95.927  98.258  32.127  1.00  0.00           O
ATOM   4001  C   ASP A 736      96.153  96.733  28.024  1.00  0.00           C
ATOM   4002  O   ASP A 736      97.252  97.254  27.954  1.00  0.00           O
ATOM   4003  N   PRO A 737      95.203  97.138  27.228  1.00  0.00           N
ATOM   4004  CD  PRO A 737      93.870  96.515  27.287  1.00  0.00           C
ATOM   4005  HD1 PRO A 737      93.361  96.644  28.266  1.00  0.00           H
ATOM   4006  HD2 PRO A 737      93.886  95.426  27.070  1.00  0.00           H
ATOM   4007  CA  PRO A 737      95.468  97.957  25.993  1.00  0.00           C
ATOM   4008  HA  PRO A 737      96.327  97.614  25.435  1.00  0.00           H
ATOM   4009  CB  PRO A 737      94.214  97.666  25.223  1.00  0.00           C
ATOM   4010  HB1 PRO A 737      93.909  98.464  24.512  1.00  0.00           H
ATOM   4011  HB2 PRO A 737      94.375  96.828  24.512  1.00  0.00           H
ATOM   4012  CG  PRO A 737      93.151  97.283  26.182  1.00  0.00           C
ATOM   4013  HG1 PRO A 737      92.777  98.233  26.621  1.00  0.00           H
ATOM   4014  HG2 PRO A 737      92.318  96.815  25.615  1.00  0.00           H
ATOM   4015  C   PRO A 737      95.771  99.415  26.267  1.00  0.00           C
ATOM   4016  O   PRO A 737      96.056 100.048  25.276  1.00  0.00           O
ATOM   4017  N   SER A 738      95.733  99.868  27.479  1.00  0.00           N
ATOM   4018  HN  SER A 738      95.487  99.339  28.287  1.00  0.00           H
ATOM   4019  CA  SER A 738      96.203 101.183  27.831  1.00  0.00           C
ATOM   4020  HA  SER A 738      96.175 101.730  26.900  1.00  0.00           H
ATOM   4021  CB  SER A 738      95.310 101.872  28.909  1.00  0.00           C
ATOM   4022  HB1 SER A 738      95.793 102.831  29.196  1.00  0.00           H
ATOM   4023  HB2 SER A 738      94.325 102.026  28.419  1.00  0.00           H
ATOM   4024  OG  SER A 738      95.065 101.214  30.124  1.00  0.00           O
ATOM   4025  HG1 SER A 738      95.111 100.255  30.105  1.00  0.00           H
ATOM   4026  C   SER A 738      97.708 101.153  28.194  1.00  0.00           C
ATOM   4027  O   SER A 738      98.375 102.150  28.253  1.00  0.00           O
ATOM   4028  N   THR A 739      98.302  99.961  28.356  1.00  0.00           N
ATOM   4029  HN  THR A 739      97.812  99.116  28.158  1.00  0.00           H
ATOM   4030  CA  THR A 739      99.659  99.761  28.825  1.00  0.00           C
ATOM   4031  HA  THR A 739      99.946 100.676  29.324  1.00  0.00           H
ATOM   4032  CB  THR A 739      99.873  98.635  29.898  1.00  0.00           C
ATOM   4033  HB  THR A 739      99.519  97.674  29.468  1.00  0.00           H
ATOM   4034  OG1 THR A 739      99.147  98.930  31.075  1.00  0.00           O
ATOM   4035  HG1 THR A 739      99.213  98.154  31.637  1.00  0.00           H
ATOM   4036  CG2 THR A 739     101.346  98.480  30.292  1.00  0.00           C
ATOM   4037 1HG2 THR A 739     101.935  98.030  29.465  1.00  0.00           H
ATOM   4038 2HG2 THR A 739     101.697  99.514  30.497  1.00  0.00           H
ATOM   4039 3HG2 THR A 739     101.500  97.928  31.244  1.00  0.00           H
ATOM   4040  C   THR A 739     100.699  99.573  27.703  1.00  0.00           C
ATOM   4041  O   THR A 739     100.564  98.645  26.898  1.00  0.00           O
ATOM   4042  N   LEU A 740     101.750 100.432  27.725  1.00  0.00           N
ATOM   4043  HN  LEU A 740     101.862 101.205  28.346  1.00  0.00           H
ATOM   4044  CA  LEU A 740     102.770 100.412  26.711  1.00  0.00           C
ATOM   4045  HA  LEU A 740     102.298  99.966  25.847  1.00  0.00           H
ATOM   4046  CB  LEU A 740     103.002 101.783  26.133  1.00  0.00           C
ATOM   4047  HB1 LEU A 740     102.039 102.182  25.750  1.00  0.00           H
ATOM   4048  HB2 LEU A 740     103.280 102.493  26.941  1.00  0.00           H
ATOM   4049  CG  LEU A 740     104.132 102.016  25.119  1.00  0.00           C
ATOM   4050  HG  LEU A 740     105.041 101.620  25.620  1.00  0.00           H
ATOM   4051  CD1 LEU A 740     103.928 101.254  23.860  1.00  0.00           C
ATOM   4052 1HD1 LEU A 740     104.712 101.383  23.083  1.00  0.00           H
ATOM   4053 2HD1 LEU A 740     103.868 100.164  24.067  1.00  0.00           H
ATOM   4054 3HD1 LEU A 740     103.017 101.571  23.309  1.00  0.00           H
ATOM   4055  CD2 LEU A 740     104.220 103.494  24.701  1.00  0.00           C
ATOM   4056 1HD2 LEU A 740     105.294 103.780  24.703  1.00  0.00           H
ATOM   4057 2HD2 LEU A 740     103.714 103.597  23.718  1.00  0.00           H
ATOM   4058 3HD2 LEU A 740     103.722 104.199  25.402  1.00  0.00           H
ATOM   4059  C   LEU A 740     104.161  99.720  27.084  1.00  0.00           C
ATOM   4060  O   LEU A 740     104.671 100.070  28.163  1.00  0.00           O
ATOM   4061  N   LEU A 741     104.685  98.760  26.288  1.00  0.00           N
ATOM   4062  HN  LEU A 741     104.246  98.496  25.433  1.00  0.00           H
ATOM   4063  CA  LEU A 741     105.799  97.899  26.578  1.00  0.00           C
ATOM   4064  HA  LEU A 741     106.181  98.192  27.545  1.00  0.00           H
ATOM   4065  CB  LEU A 741     105.369  96.426  26.561  1.00  0.00           C
ATOM   4066  HB1 LEU A 741     104.828  96.360  25.593  1.00  0.00           H
ATOM   4067  HB2 LEU A 741     106.167  95.656  26.499  1.00  0.00           H
ATOM   4068  CG  LEU A 741     104.239  96.099  27.607  1.00  0.00           C
ATOM   4069  HG  LEU A 741     103.443  96.867  27.502  1.00  0.00           H
ATOM   4070  CD1 LEU A 741     103.662  94.739  27.172  1.00  0.00           C
ATOM   4071 1HD1 LEU A 741     102.632  94.534  27.533  1.00  0.00           H
ATOM   4072 2HD1 LEU A 741     103.698  94.657  26.064  1.00  0.00           H
ATOM   4073 3HD1 LEU A 741     104.295  93.964  27.654  1.00  0.00           H
ATOM   4074  CD2 LEU A 741     104.683  96.102  29.106  1.00  0.00           C
ATOM   4075 1HD2 LEU A 741     104.876  97.158  29.394  1.00  0.00           H
ATOM   4076 2HD2 LEU A 741     103.890  95.780  29.814  1.00  0.00           H
ATOM   4077 3HD2 LEU A 741     105.600  95.519  29.338  1.00  0.00           H
ATOM   4078  C   LEU A 741     106.746  98.310  25.495  1.00  0.00           C
ATOM   4079  O   LEU A 741     106.597  97.976  24.337  1.00  0.00           O
ATOM   4080  N   ALA A 742     107.755  99.018  25.959  1.00  0.00           N
ATOM   4081  HN  ALA A 742     107.913  99.266  26.912  1.00  0.00           H
ATOM   4082  CA  ALA A 742     108.530  99.867  25.019  1.00  0.00           C
ATOM   4083  HA  ALA A 742     108.099  99.856  24.028  1.00  0.00           H
ATOM   4084  CB  ALA A 742     108.561 101.373  25.519  1.00  0.00           C
ATOM   4085  HB1 ALA A 742     109.159 102.067  24.890  1.00  0.00           H
ATOM   4086  HB2 ALA A 742     107.510 101.722  25.615  1.00  0.00           H
ATOM   4087  HB3 ALA A 742     108.926 101.332  26.567  1.00  0.00           H
ATOM   4088  C   ALA A 742     109.899  99.342  24.875  1.00  0.00           C
ATOM   4089  O   ALA A 742     110.184  98.383  24.094  1.00  0.00           O
ATOM   4090  N   GLU A 743     110.870  99.886  25.664  1.00  0.00           N
ATOM   4091  HN  GLU A 743     110.676 100.680  26.235  1.00  0.00           H
ATOM   4092  CA  GLU A 743     112.164  99.234  25.801  1.00  0.00           C
ATOM   4093  HA  GLU A 743     112.453  99.079  24.772  1.00  0.00           H
ATOM   4094  CB  GLU A 743     113.261 100.193  26.337  1.00  0.00           C
ATOM   4095  HB1 GLU A 743     113.305 100.943  25.519  1.00  0.00           H
ATOM   4096  HB2 GLU A 743     112.918 100.612  27.307  1.00  0.00           H
ATOM   4097  CG  GLU A 743     114.668  99.603  26.443  1.00  0.00           C
ATOM   4098  HG1 GLU A 743     114.723  98.904  27.304  1.00  0.00           H
ATOM   4099  HG2 GLU A 743     114.875  99.122  25.463  1.00  0.00           H
ATOM   4100  CD  GLU A 743     115.798 100.584  26.787  1.00  0.00           C
ATOM   4101  OE1 GLU A 743     115.564 101.827  26.989  1.00  0.00           O
ATOM   4102  OE2 GLU A 743     116.914 100.038  26.905  1.00  0.00           O
ATOM   4103  C   GLU A 743     112.282  97.905  26.470  1.00  0.00           C
ATOM   4104  O   GLU A 743     111.837  97.712  27.611  1.00  0.00           O
ATOM   4105  N   VAL A 744     112.960  96.883  25.833  1.00  0.00           N
ATOM   4106  HN  VAL A 744     113.400  96.938  24.940  1.00  0.00           H
ATOM   4107  CA  VAL A 744     113.134  95.662  26.587  1.00  0.00           C
ATOM   4108  HA  VAL A 744     112.217  95.460  27.121  1.00  0.00           H
ATOM   4109  CB  VAL A 744     113.524  94.449  25.636  1.00  0.00           C
ATOM   4110  HB  VAL A 744     114.486  94.631  25.110  1.00  0.00           H
ATOM   4111  CG1 VAL A 744     113.437  93.203  26.556  1.00  0.00           C
ATOM   4112 1HG1 VAL A 744     112.416  93.125  26.986  1.00  0.00           H
ATOM   4113 2HG1 VAL A 744     113.624  92.309  25.923  1.00  0.00           H
ATOM   4114 3HG1 VAL A 744     114.258  93.189  27.305  1.00  0.00           H
ATOM   4115  CG2 VAL A 744     112.405  94.388  24.603  1.00  0.00           C
ATOM   4116 1HG2 VAL A 744     112.181  95.284  23.986  1.00  0.00           H
ATOM   4117 2HG2 VAL A 744     112.522  93.555  23.877  1.00  0.00           H
ATOM   4118 3HG2 VAL A 744     111.417  94.207  25.078  1.00  0.00           H
ATOM   4119  C   VAL A 744     114.364  95.823  27.493  1.00  0.00           C
ATOM   4120  O   VAL A 744     115.435  96.096  26.982  1.00  0.00           O
ATOM   4121  N   CYS A 745     114.221  95.651  28.839  1.00  0.00           N
ATOM   4122  HN  CYS A 745     113.353  95.413  29.267  1.00  0.00           H
ATOM   4123  CA  CYS A 745     115.340  95.584  29.790  1.00  0.00           C
ATOM   4124  HA  CYS A 745     116.109  96.232  29.397  1.00  0.00           H
ATOM   4125  CB  CYS A 745     114.884  95.891  31.274  1.00  0.00           C
ATOM   4126  HB1 CYS A 745     114.344  95.098  31.836  1.00  0.00           H
ATOM   4127  HB2 CYS A 745     115.885  96.037  31.733  1.00  0.00           H
ATOM   4128  SG  CYS A 745     113.951  97.349  31.452  1.00  0.00           S
ATOM   4129  HG1 CYS A 745     112.873  96.849  30.868  1.00  0.00           H
ATOM   4130  C   CYS A 745     115.880  94.218  29.880  1.00  0.00           C
ATOM   4131  O   CYS A 745     115.672  93.555  30.911  1.00  0.00           O
ATOM   4132  N   VAL A 746     116.719  93.711  28.934  1.00  0.00           N
ATOM   4133  HN  VAL A 746     116.978  94.322  28.190  1.00  0.00           H
ATOM   4134  CA  VAL A 746     117.154  92.325  28.819  1.00  0.00           C
ATOM   4135  HA  VAL A 746     116.319  91.644  28.735  1.00  0.00           H
ATOM   4136  CB  VAL A 746     118.028  92.126  27.574  1.00  0.00           C
ATOM   4137  HB  VAL A 746     118.967  92.718  27.636  1.00  0.00           H
ATOM   4138  CG1 VAL A 746     118.520  90.656  27.437  1.00  0.00           C
ATOM   4139 1HG1 VAL A 746     117.614  90.074  27.162  1.00  0.00           H
ATOM   4140 2HG1 VAL A 746     119.352  90.596  26.704  1.00  0.00           H
ATOM   4141 3HG1 VAL A 746     118.974  90.404  28.419  1.00  0.00           H
ATOM   4142  CG2 VAL A 746     117.272  92.448  26.291  1.00  0.00           C
ATOM   4143 1HG2 VAL A 746     116.430  91.775  26.022  1.00  0.00           H
ATOM   4144 2HG2 VAL A 746     116.952  93.512  26.267  1.00  0.00           H
ATOM   4145 3HG2 VAL A 746     117.959  92.387  25.420  1.00  0.00           H
ATOM   4146  C   VAL A 746     117.878  91.861  30.081  1.00  0.00           C
ATOM   4147  O   VAL A 746     117.489  90.798  30.596  1.00  0.00           O
ATOM   4148  N   GLU A 747     118.774  92.617  30.720  1.00  0.00           N
ATOM   4149  HN  GLU A 747     118.725  93.605  30.593  1.00  0.00           H
ATOM   4150  CA  GLU A 747     119.475  92.148  31.917  1.00  0.00           C
ATOM   4151  HA  GLU A 747     120.182  91.361  31.699  1.00  0.00           H
ATOM   4152  CB  GLU A 747     120.318  93.341  32.460  1.00  0.00           C
ATOM   4153  HB1 GLU A 747     119.678  94.231  32.635  1.00  0.00           H
ATOM   4154  HB2 GLU A 747     120.832  93.068  33.407  1.00  0.00           H
ATOM   4155  CG  GLU A 747     121.411  93.832  31.462  1.00  0.00           C
ATOM   4156  HG1 GLU A 747     120.878  94.420  30.684  1.00  0.00           H
ATOM   4157  HG2 GLU A 747     121.925  94.589  32.092  1.00  0.00           H
ATOM   4158  CD  GLU A 747     122.445  92.864  31.027  1.00  0.00           C
ATOM   4159  OE1 GLU A 747     122.899  92.007  31.882  1.00  0.00           O
ATOM   4160  OE2 GLU A 747     122.698  92.859  29.771  1.00  0.00           O
ATOM   4161  C   GLU A 747     118.558  91.710  33.034  1.00  0.00           C
ATOM   4162  O   GLU A 747     118.867  90.857  33.843  1.00  0.00           O
ATOM   4163  N   GLN A 748     117.375  92.291  33.130  1.00  0.00           N
ATOM   4164  HN  GLN A 748     117.105  93.000  32.483  1.00  0.00           H
ATOM   4165  CA  GLN A 748     116.410  92.062  34.118  1.00  0.00           C
ATOM   4166  HA  GLN A 748     116.920  91.674  34.987  1.00  0.00           H
ATOM   4167  CB  GLN A 748     115.687  93.395  34.599  1.00  0.00           C
ATOM   4168  HB1 GLN A 748     115.338  93.967  33.713  1.00  0.00           H
ATOM   4169  HB2 GLN A 748     114.850  93.058  35.248  1.00  0.00           H
ATOM   4170  CG  GLN A 748     116.569  94.462  35.405  1.00  0.00           C
ATOM   4171  HG1 GLN A 748     117.320  94.881  34.701  1.00  0.00           H
ATOM   4172  HG2 GLN A 748     115.925  95.273  35.806  1.00  0.00           H
ATOM   4173  CD  GLN A 748     117.314  93.915  36.568  1.00  0.00           C
ATOM   4174  OE1 GLN A 748     117.167  92.766  37.014  1.00  0.00           O
ATOM   4175  NE2 GLN A 748     118.154  94.860  37.076  1.00  0.00           N
ATOM   4176 1HE2 GLN A 748     118.193  95.754  36.629  1.00  0.00           H
ATOM   4177 2HE2 GLN A 748     118.802  94.706  37.822  1.00  0.00           H
ATOM   4178  C   GLN A 748     115.386  90.989  33.771  1.00  0.00           C
ATOM   4179  O   GLN A 748     114.514  90.712  34.621  1.00  0.00           O
ATOM   4180  N   CYS A 749     115.578  90.421  32.607  1.00  0.00           N
ATOM   4181  HN  CYS A 749     116.292  90.738  31.987  1.00  0.00           H
ATOM   4182  CA  CYS A 749     114.796  89.292  32.162  1.00  0.00           C
ATOM   4183  HA  CYS A 749     113.793  89.383  32.550  1.00  0.00           H
ATOM   4184  CB  CYS A 749     114.597  89.111  30.658  1.00  0.00           C
ATOM   4185  HB1 CYS A 749     115.567  88.967  30.136  1.00  0.00           H
ATOM   4186  HB2 CYS A 749     113.866  88.333  30.349  1.00  0.00           H
ATOM   4187  SG  CYS A 749     113.810  90.646  29.908  1.00  0.00           S
ATOM   4188  HG1 CYS A 749     114.829  91.475  30.081  1.00  0.00           H
ATOM   4189  C   CYS A 749     115.366  87.991  32.652  1.00  0.00           C
ATOM   4190  O   CYS A 749     116.571  87.815  32.644  1.00  0.00           O
ATOM   4191  N   THR A 750     114.522  87.087  33.129  1.00  0.00           N
ATOM   4192  HN  THR A 750     113.534  87.223  33.117  1.00  0.00           H
ATOM   4193  CA  THR A 750     114.963  85.822  33.663  1.00  0.00           C
ATOM   4194  HA  THR A 750     115.855  85.440  33.189  1.00  0.00           H
ATOM   4195  CB  THR A 750     115.361  85.899  35.131  1.00  0.00           C
ATOM   4196  HB  THR A 750     116.145  86.681  35.226  1.00  0.00           H
ATOM   4197  OG1 THR A 750     116.043  84.700  35.646  1.00  0.00           O
ATOM   4198  HG1 THR A 750     116.722  84.998  36.257  1.00  0.00           H
ATOM   4199  CG2 THR A 750     114.199  86.158  36.116  1.00  0.00           C
ATOM   4200 1HG2 THR A 750     114.545  86.086  37.170  1.00  0.00           H
ATOM   4201 2HG2 THR A 750     113.700  87.135  35.943  1.00  0.00           H
ATOM   4202 3HG2 THR A 750     113.476  85.315  36.161  1.00  0.00           H
ATOM   4203  C   THR A 750     113.912  84.759  33.480  1.00  0.00           C
ATOM   4204  O   THR A 750     112.787  85.051  33.107  1.00  0.00           O
ATOM   4205  N   PHE A 751     114.184  83.454  33.712  1.00  0.00           N
ATOM   4206  HN  PHE A 751     115.130  83.251  33.952  1.00  0.00           H
ATOM   4207  CA  PHE A 751     113.162  82.458  33.731  1.00  0.00           C
ATOM   4208  HA  PHE A 751     112.205  82.808  33.373  1.00  0.00           H
ATOM   4209  CB  PHE A 751     113.508  81.357  32.751  1.00  0.00           C
ATOM   4210  HB1 PHE A 751     112.657  80.648  32.850  1.00  0.00           H
ATOM   4211  HB2 PHE A 751     113.476  81.713  31.699  1.00  0.00           H
ATOM   4212  CG  PHE A 751     114.810  80.562  33.132  1.00  0.00           C
ATOM   4213  CD1 PHE A 751     114.757  79.240  33.602  1.00  0.00           C
ATOM   4214  HD1 PHE A 751     113.762  78.877  33.814  1.00  0.00           H
ATOM   4215  CE1 PHE A 751     116.002  78.484  33.676  1.00  0.00           C
ATOM   4216  HE1 PHE A 751     115.968  77.464  34.029  1.00  0.00           H
ATOM   4217  CZ  PHE A 751     117.183  79.124  33.392  1.00  0.00           C
ATOM   4218  HZ  PHE A 751     118.052  78.484  33.441  1.00  0.00           H
ATOM   4219  CD2 PHE A 751     116.007  81.119  32.716  1.00  0.00           C
ATOM   4220  HD2 PHE A 751     115.986  82.147  32.386  1.00  0.00           H
ATOM   4221  CE2 PHE A 751     117.172  80.416  32.759  1.00  0.00           C
ATOM   4222  HE2 PHE A 751     118.118  80.827  32.439  1.00  0.00           H
ATOM   4223  C   PHE A 751     113.006  81.851  35.150  1.00  0.00           C
ATOM   4224  O   PHE A 751     113.975  81.905  35.895  1.00  0.00           O
ATOM   4225  N   MET A 752     111.740  81.568  35.547  1.00  0.00           N
ATOM   4226  HN  MET A 752     111.056  81.634  34.824  1.00  0.00           H
ATOM   4227  CA  MET A 752     111.375  80.888  36.820  1.00  0.00           C
ATOM   4228  HA  MET A 752     112.028  81.355  37.542  1.00  0.00           H
ATOM   4229  CB  MET A 752     109.809  81.114  37.094  1.00  0.00           C
ATOM   4230  HB1 MET A 752     109.176  80.826  36.228  1.00  0.00           H
ATOM   4231  HB2 MET A 752     109.533  80.598  38.038  1.00  0.00           H
ATOM   4232  CG  MET A 752     109.435  82.578  37.329  1.00  0.00           C
ATOM   4233  HG1 MET A 752     109.474  83.031  36.316  1.00  0.00           H
ATOM   4234  HG2 MET A 752     108.395  82.503  37.712  1.00  0.00           H
ATOM   4235  SD  MET A 752     110.510  83.615  38.384  1.00  0.00           S
ATOM   4236  CE  MET A 752     110.495  82.701  39.990  1.00  0.00           C
ATOM   4237  HE1 MET A 752     111.343  82.972  40.655  1.00  0.00           H
ATOM   4238  HE2 MET A 752     109.525  82.922  40.484  1.00  0.00           H
ATOM   4239  HE3 MET A 752     110.514  81.595  39.881  1.00  0.00           H
ATOM   4240  C   MET A 752     111.684  79.426  36.763  1.00  0.00           C
ATOM   4241  O   MET A 752     112.088  78.911  35.710  1.00  0.00           O
ATOM   4242  N   ASP A 753     111.668  78.723  37.914  1.00  0.00           N
ATOM   4243  HN  ASP A 753     111.340  79.011  38.810  1.00  0.00           H
ATOM   4244  CA  ASP A 753     112.350  77.399  38.038  1.00  0.00           C
ATOM   4245  HA  ASP A 753     112.934  77.220  37.148  1.00  0.00           H
ATOM   4246  CB  ASP A 753     113.223  77.236  39.312  1.00  0.00           C
ATOM   4247  HB1 ASP A 753     112.603  77.304  40.232  1.00  0.00           H
ATOM   4248  HB2 ASP A 753     113.770  76.269  39.335  1.00  0.00           H
ATOM   4249  CG  ASP A 753     114.284  78.382  39.273  1.00  0.00           C
ATOM   4250  OD1 ASP A 753     115.015  78.590  38.270  1.00  0.00           O
ATOM   4251  OD2 ASP A 753     114.476  78.969  40.329  1.00  0.00           O
ATOM   4252  C   ASP A 753     111.391  76.232  38.046  1.00  0.00           C
ATOM   4253  O   ASP A 753     111.872  75.153  37.702  1.00  0.00           O
ATOM   4254  N   SER A 754     110.118  76.450  38.314  1.00  0.00           N
ATOM   4255  HN  SER A 754     109.852  77.366  38.605  1.00  0.00           H
ATOM   4256  CA  SER A 754     109.055  75.555  38.108  1.00  0.00           C
ATOM   4257  HA  SER A 754     109.065  74.747  38.824  1.00  0.00           H
ATOM   4258  CB  SER A 754     107.687  76.144  38.445  1.00  0.00           C
ATOM   4259  HB1 SER A 754     107.034  75.245  38.463  1.00  0.00           H
ATOM   4260  HB2 SER A 754     107.728  76.552  39.478  1.00  0.00           H
ATOM   4261  OG  SER A 754     107.300  77.204  37.545  1.00  0.00           O
ATOM   4262  HG1 SER A 754     107.053  76.910  36.666  1.00  0.00           H
ATOM   4263  C   SER A 754     109.002  74.906  36.771  1.00  0.00           C
ATOM   4264  O   SER A 754     109.718  75.348  35.817  1.00  0.00           O
ATOM   4265  N   LYS A 755     108.310  73.743  36.557  1.00  0.00           N
ATOM   4266  HN  LYS A 755     107.542  73.502  37.146  1.00  0.00           H
ATOM   4267  CA  LYS A 755     108.605  72.655  35.549  1.00  0.00           C
ATOM   4268  HA  LYS A 755     109.533  72.208  35.872  1.00  0.00           H
ATOM   4269  CB  LYS A 755     107.506  71.617  35.756  1.00  0.00           C
ATOM   4270  HB1 LYS A 755     107.469  71.240  36.800  1.00  0.00           H
ATOM   4271  HB2 LYS A 755     106.554  72.172  35.610  1.00  0.00           H
ATOM   4272  CG  LYS A 755     107.361  70.499  34.753  1.00  0.00           C
ATOM   4273  HG1 LYS A 755     107.137  70.795  33.706  1.00  0.00           H
ATOM   4274  HG2 LYS A 755     108.289  69.897  34.854  1.00  0.00           H
ATOM   4275  CD  LYS A 755     106.268  69.424  35.107  1.00  0.00           C
ATOM   4276  HD1 LYS A 755     106.549  68.945  36.070  1.00  0.00           H
ATOM   4277  HD2 LYS A 755     105.257  69.874  35.210  1.00  0.00           H
ATOM   4278  CE  LYS A 755     106.127  68.318  34.014  1.00  0.00           C
ATOM   4279  HE1 LYS A 755     105.894  68.672  32.987  1.00  0.00           H
ATOM   4280  HE2 LYS A 755     107.044  67.692  33.988  1.00  0.00           H
ATOM   4281  NZ  LYS A 755     104.942  67.426  34.331  1.00  0.00           N
ATOM   4282  HZ1 LYS A 755     105.141  66.730  35.078  1.00  0.00           H
ATOM   4283  HZ2 LYS A 755     104.192  68.124  34.510  1.00  0.00           H
ATOM   4284  HZ3 LYS A 755     104.678  66.893  33.478  1.00  0.00           H
ATOM   4285  C   LYS A 755     108.839  73.058  34.107  1.00  0.00           C
ATOM   4286  O   LYS A 755     109.669  72.392  33.421  1.00  0.00           O
ATOM   4287  N   MET A 756     108.186  74.071  33.601  1.00  0.00           N
ATOM   4288  HN  MET A 756     107.549  74.486  34.246  1.00  0.00           H
ATOM   4289  CA  MET A 756     108.299  74.372  32.237  1.00  0.00           C
ATOM   4290  HA  MET A 756     108.684  73.519  31.698  1.00  0.00           H
ATOM   4291  CB  MET A 756     106.903  74.801  31.680  1.00  0.00           C
ATOM   4292  HB1 MET A 756     106.528  75.616  32.334  1.00  0.00           H
ATOM   4293  HB2 MET A 756     107.058  75.095  30.620  1.00  0.00           H
ATOM   4294  CG  MET A 756     105.872  73.626  31.719  1.00  0.00           C
ATOM   4295  HG1 MET A 756     105.746  73.262  32.761  1.00  0.00           H
ATOM   4296  HG2 MET A 756     104.872  73.981  31.390  1.00  0.00           H
ATOM   4297  SD  MET A 756     106.370  72.252  30.597  1.00  0.00           S
ATOM   4298  CE  MET A 756     105.128  70.984  31.191  1.00  0.00           C
ATOM   4299  HE1 MET A 756     105.450  69.963  30.895  1.00  0.00           H
ATOM   4300  HE2 MET A 756     104.873  71.053  32.270  1.00  0.00           H
ATOM   4301  HE3 MET A 756     104.144  71.140  30.699  1.00  0.00           H
ATOM   4302  C   MET A 756     109.199  75.584  31.986  1.00  0.00           C
ATOM   4303  O   MET A 756     109.528  75.927  30.831  1.00  0.00           O
ATOM   4304  N   LYS A 757     109.810  76.181  33.020  1.00  0.00           N
ATOM   4305  HN  LYS A 757     109.719  75.876  33.965  1.00  0.00           H
ATOM   4306  CA  LYS A 757     110.604  77.462  32.930  1.00  0.00           C
ATOM   4307  HA  LYS A 757     110.953  77.634  33.937  1.00  0.00           H
ATOM   4308  CB  LYS A 757     111.944  77.240  32.114  1.00  0.00           C
ATOM   4309  HB1 LYS A 757     111.652  77.162  31.045  1.00  0.00           H
ATOM   4310  HB2 LYS A 757     112.612  78.113  32.274  1.00  0.00           H
ATOM   4311  CG  LYS A 757     112.794  76.067  32.535  1.00  0.00           C
ATOM   4312  HG1 LYS A 757     112.278  75.133  32.224  1.00  0.00           H
ATOM   4313  HG2 LYS A 757     113.779  76.195  32.038  1.00  0.00           H
ATOM   4314  CD  LYS A 757     113.059  75.886  34.046  1.00  0.00           C
ATOM   4315  HD1 LYS A 757     113.777  76.669  34.373  1.00  0.00           H
ATOM   4316  HD2 LYS A 757     112.164  75.987  34.697  1.00  0.00           H
ATOM   4317  CE  LYS A 757     113.645  74.492  34.353  1.00  0.00           C
ATOM   4318  HE1 LYS A 757     113.076  73.654  33.897  1.00  0.00           H
ATOM   4319  HE2 LYS A 757     114.657  74.360  33.913  1.00  0.00           H
ATOM   4320  NZ  LYS A 757     113.844  74.100  35.823  1.00  0.00           N
ATOM   4321  HZ1 LYS A 757     112.936  74.127  36.329  1.00  0.00           H
ATOM   4322  HZ2 LYS A 757     114.193  73.121  35.869  1.00  0.00           H
ATOM   4323  HZ3 LYS A 757     114.526  74.751  36.261  1.00  0.00           H
ATOM   4324  C   LYS A 757     109.672  78.652  32.516  1.00  0.00           C
ATOM   4325  O   LYS A 757     109.846  79.078  31.425  1.00  0.00           O
ATOM   4326  N   PRO A 758     108.714  79.258  33.191  1.00  0.00           N
ATOM   4327  CD  PRO A 758     107.957  78.629  34.249  1.00  0.00           C
ATOM   4328  HD1 PRO A 758     108.502  78.689  35.215  1.00  0.00           H
ATOM   4329  HD2 PRO A 758     107.770  77.550  34.061  1.00  0.00           H
ATOM   4330  CA  PRO A 758     108.132  80.504  32.746  1.00  0.00           C
ATOM   4331  HA  PRO A 758     107.599  80.372  31.816  1.00  0.00           H
ATOM   4332  CB  PRO A 758     107.157  80.780  33.881  1.00  0.00           C
ATOM   4333  HB1 PRO A 758     107.648  81.251  34.759  1.00  0.00           H
ATOM   4334  HB2 PRO A 758     106.369  81.406  33.409  1.00  0.00           H
ATOM   4335  CG  PRO A 758     106.666  79.426  34.242  1.00  0.00           C
ATOM   4336  HG1 PRO A 758     106.042  79.484  35.160  1.00  0.00           H
ATOM   4337  HG2 PRO A 758     106.007  79.068  33.423  1.00  0.00           H
ATOM   4338  C   PRO A 758     109.093  81.671  32.514  1.00  0.00           C
ATOM   4339  O   PRO A 758     110.005  81.861  33.351  1.00  0.00           O
ATOM   4340  N   LEU A 759     108.932  82.571  31.555  1.00  0.00           N
ATOM   4341  HN  LEU A 759     108.098  82.598  31.009  1.00  0.00           H
ATOM   4342  CA  LEU A 759     109.806  83.677  31.307  1.00  0.00           C
ATOM   4343  HA  LEU A 759     110.816  83.440  31.606  1.00  0.00           H
ATOM   4344  CB  LEU A 759     109.960  83.968  29.833  1.00  0.00           C
ATOM   4345  HB1 LEU A 759     109.048  84.369  29.341  1.00  0.00           H
ATOM   4346  HB2 LEU A 759     110.765  84.725  29.717  1.00  0.00           H
ATOM   4347  CG  LEU A 759     110.446  82.791  28.987  1.00  0.00           C
ATOM   4348  HG  LEU A 759     109.590  82.083  28.962  1.00  0.00           H
ATOM   4349  CD1 LEU A 759     110.688  83.292  27.540  1.00  0.00           C
ATOM   4350 1HD1 LEU A 759     110.802  82.394  26.895  1.00  0.00           H
ATOM   4351 2HD1 LEU A 759     109.857  83.934  27.178  1.00  0.00           H
ATOM   4352 3HD1 LEU A 759     111.678  83.796  27.563  1.00  0.00           H
ATOM   4353  CD2 LEU A 759     111.547  81.999  29.524  1.00  0.00           C
ATOM   4354 1HD2 LEU A 759     111.365  81.599  30.544  1.00  0.00           H
ATOM   4355 2HD2 LEU A 759     111.688  81.134  28.841  1.00  0.00           H
ATOM   4356 3HD2 LEU A 759     112.462  82.630  29.550  1.00  0.00           H
ATOM   4357  C   LEU A 759     109.322  85.022  31.901  1.00  0.00           C
ATOM   4358  O   LEU A 759     108.246  85.531  31.570  1.00  0.00           O
ATOM   4359  N   TRP A 760     110.066  85.650  32.814  1.00  0.00           N
ATOM   4360  HN  TRP A 760     110.905  85.202  33.114  1.00  0.00           H
ATOM   4361  CA  TRP A 760     109.755  86.926  33.369  1.00  0.00           C
ATOM   4362  HA  TRP A 760     108.701  87.137  33.260  1.00  0.00           H
ATOM   4363  CB  TRP A 760     110.234  87.014  34.781  1.00  0.00           C
ATOM   4364  HB1 TRP A 760     109.733  86.174  35.309  1.00  0.00           H
ATOM   4365  HB2 TRP A 760     111.297  86.695  34.746  1.00  0.00           H
ATOM   4366  CG  TRP A 760     110.015  88.300  35.549  1.00  0.00           C
ATOM   4367  CD1 TRP A 760     109.229  89.369  35.186  1.00  0.00           C
ATOM   4368  HD1 TRP A 760     108.615  89.487  34.305  1.00  0.00           H
ATOM   4369  NE1 TRP A 760     109.607  90.489  36.000  1.00  0.00           N
ATOM   4370  HE1 TRP A 760     109.340  91.425  35.926  1.00  0.00           H
ATOM   4371  CE2 TRP A 760     110.352  89.967  37.006  1.00  0.00           C
ATOM   4372  CD2 TRP A 760     110.579  88.595  36.783  1.00  0.00           C
ATOM   4373  CE3 TRP A 760     111.331  87.770  37.726  1.00  0.00           C
ATOM   4374  HE3 TRP A 760     111.612  86.733  37.615  1.00  0.00           H
ATOM   4375  CZ3 TRP A 760     111.992  88.493  38.667  1.00  0.00           C
ATOM   4376  HZ3 TRP A 760     112.707  87.994  39.304  1.00  0.00           H
ATOM   4377  CZ2 TRP A 760     110.953  90.608  38.145  1.00  0.00           C
ATOM   4378  HZ2 TRP A 760     110.826  91.661  38.347  1.00  0.00           H
ATOM   4379  CH2 TRP A 760     111.831  89.846  38.901  1.00  0.00           C
ATOM   4380  HH2 TRP A 760     112.446  90.329  39.646  1.00  0.00           H
ATOM   4381  C   TRP A 760     110.557  87.966  32.519  1.00  0.00           C
ATOM   4382  O   TRP A 760     111.790  87.935  32.535  1.00  0.00           O
ATOM   4383  N   ILE A 761     109.783  88.851  31.878  1.00  0.00           N
ATOM   4384  HN  ILE A 761     108.808  88.903  32.076  1.00  0.00           H
ATOM   4385  CA  ILE A 761     110.251  89.793  30.872  1.00  0.00           C
ATOM   4386  HA  ILE A 761     111.320  89.639  30.863  1.00  0.00           H
ATOM   4387  CB  ILE A 761     109.659  89.693  29.463  1.00  0.00           C
ATOM   4388  HB  ILE A 761     108.578  89.914  29.599  1.00  0.00           H
ATOM   4389  CG2 ILE A 761     110.328  90.697  28.520  1.00  0.00           C
ATOM   4390 1HG2 ILE A 761     111.418  90.491  28.447  1.00  0.00           H
ATOM   4391 2HG2 ILE A 761     109.900  90.634  27.496  1.00  0.00           H
ATOM   4392 3HG2 ILE A 761     110.232  91.748  28.866  1.00  0.00           H
ATOM   4393  CG1 ILE A 761     109.776  88.271  28.905  1.00  0.00           C
ATOM   4394 1HG1 ILE A 761     109.281  87.679  29.703  1.00  0.00           H
ATOM   4395 2HG1 ILE A 761     109.164  88.265  27.978  1.00  0.00           H
ATOM   4396  CD  ILE A 761     111.184  87.819  28.505  1.00  0.00           C
ATOM   4397  HD1 ILE A 761     111.170  86.746  28.215  1.00  0.00           H
ATOM   4398  HD2 ILE A 761     111.490  88.369  27.589  1.00  0.00           H
ATOM   4399  HD3 ILE A 761     111.853  88.012  29.371  1.00  0.00           H
ATOM   4400  C   ILE A 761     110.024  91.137  31.458  1.00  0.00           C
ATOM   4401  O   ILE A 761     108.979  91.457  31.969  1.00  0.00           O
ATOM   4402  N   MET A 762     111.047  92.009  31.350  1.00  0.00           N
ATOM   4403  HN  MET A 762     111.853  91.821  30.795  1.00  0.00           H
ATOM   4404  CA  MET A 762     111.038  93.338  31.904  1.00  0.00           C
ATOM   4405  HA  MET A 762     110.091  93.499  32.398  1.00  0.00           H
ATOM   4406  CB  MET A 762     112.085  93.567  32.970  1.00  0.00           C
ATOM   4407  HB1 MET A 762     113.042  93.252  32.502  1.00  0.00           H
ATOM   4408  HB2 MET A 762     112.149  94.671  33.081  1.00  0.00           H
ATOM   4409  CG  MET A 762     111.854  92.921  34.416  1.00  0.00           C
ATOM   4410  HG1 MET A 762     111.673  91.828  34.332  1.00  0.00           H
ATOM   4411  HG2 MET A 762     112.856  93.007  34.889  1.00  0.00           H
ATOM   4412  SD  MET A 762     110.616  93.751  35.439  1.00  0.00           S
ATOM   4413  CE  MET A 762     111.508  95.310  35.560  1.00  0.00           C
ATOM   4414  HE1 MET A 762     111.168  95.933  36.415  1.00  0.00           H
ATOM   4415  HE2 MET A 762     112.605  95.136  35.568  1.00  0.00           H
ATOM   4416  HE3 MET A 762     111.422  95.945  34.652  1.00  0.00           H
ATOM   4417  C   MET A 762     111.074  94.436  30.796  1.00  0.00           C
ATOM   4418  O   MET A 762     111.757  94.351  29.793  1.00  0.00           O
ATOM   4419  N   TYR A 763     110.304  95.562  31.059  1.00  0.00           N
ATOM   4420  HN  TYR A 763     109.699  95.625  31.849  1.00  0.00           H
ATOM   4421  CA  TYR A 763     110.126  96.675  30.171  1.00  0.00           C
ATOM   4422  HA  TYR A 763     110.831  96.600  29.356  1.00  0.00           H
ATOM   4423  CB  TYR A 763     108.691  96.635  29.568  1.00  0.00           C
ATOM   4424  HB1 TYR A 763     108.024  96.434  30.434  1.00  0.00           H
ATOM   4425  HB2 TYR A 763     108.409  97.609  29.112  1.00  0.00           H
ATOM   4426  CG  TYR A 763     108.647  95.601  28.524  1.00  0.00           C
ATOM   4427  CD1 TYR A 763     108.207  94.275  28.836  1.00  0.00           C
ATOM   4428  HD1 TYR A 763     107.894  94.067  29.849  1.00  0.00           H
ATOM   4429  CE1 TYR A 763     108.237  93.338  27.825  1.00  0.00           C
ATOM   4430  HE1 TYR A 763     107.816  92.372  28.060  1.00  0.00           H
ATOM   4431  CZ  TYR A 763     108.642  93.589  26.545  1.00  0.00           C
ATOM   4432  OH  TYR A 763     108.524  92.623  25.548  1.00  0.00           O
ATOM   4433  HH  TYR A 763     108.907  93.069  24.790  1.00  0.00           H
ATOM   4434  CD2 TYR A 763     109.037  95.870  27.188  1.00  0.00           C
ATOM   4435  HD2 TYR A 763     109.477  96.805  26.876  1.00  0.00           H
ATOM   4436  CE2 TYR A 763     109.041  94.885  26.245  1.00  0.00           C
ATOM   4437  HE2 TYR A 763     109.381  95.205  25.271  1.00  0.00           H
ATOM   4438  C   TYR A 763     110.355  97.981  30.915  1.00  0.00           C
ATOM   4439  O   TYR A 763     110.259  98.117  32.115  1.00  0.00           O
ATOM   4440  N   SER A 764     110.643  99.057  30.084  1.00  0.00           N
ATOM   4441  HN  SER A 764     110.592  98.916  29.098  1.00  0.00           H
ATOM   4442  CA  SER A 764     111.058 100.364  30.587  1.00  0.00           C
ATOM   4443  HA  SER A 764     110.569 100.556  31.530  1.00  0.00           H
ATOM   4444  CB  SER A 764     112.557 100.563  30.923  1.00  0.00           C
ATOM   4445  HB1 SER A 764     112.715  99.766  31.682  1.00  0.00           H
ATOM   4446  HB2 SER A 764     113.148 100.314  30.016  1.00  0.00           H
ATOM   4447  OG  SER A 764     112.904 101.855  31.465  1.00  0.00           O
ATOM   4448  HG1 SER A 764     112.881 102.391  30.669  1.00  0.00           H
ATOM   4449  C   SER A 764     110.623 101.473  29.629  1.00  0.00           C
ATOM   4450  O   SER A 764     110.441 101.162  28.478  1.00  0.00           O
ATOM   4451  N   ASN A 765     110.439 102.720  30.168  1.00  0.00           N
ATOM   4452  HN  ASN A 765     110.580 102.840  31.148  1.00  0.00           H
ATOM   4453  CA  ASN A 765     109.869 103.805  29.436  1.00  0.00           C
ATOM   4454  HA  ASN A 765     110.443 103.983  28.539  1.00  0.00           H
ATOM   4455  CB  ASN A 765     108.339 103.442  29.085  1.00  0.00           C
ATOM   4456  HB1 ASN A 765     108.253 102.499  28.503  1.00  0.00           H
ATOM   4457  HB2 ASN A 765     107.715 103.342  29.998  1.00  0.00           H
ATOM   4458  CG  ASN A 765     107.604 104.460  28.180  1.00  0.00           C
ATOM   4459  OD1 ASN A 765     108.070 105.545  27.826  1.00  0.00           O
ATOM   4460  ND2 ASN A 765     106.380 104.032  27.715  1.00  0.00           N
ATOM   4461 1HD2 ASN A 765     105.829 103.425  28.287  1.00  0.00           H
ATOM   4462 2HD2 ASN A 765     105.864 104.662  27.135  1.00  0.00           H
ATOM   4463  C   ASN A 765     109.903 105.099  30.239  1.00  0.00           C
ATOM   4464  O   ASN A 765     109.439 105.245  31.386  1.00  0.00           O
ATOM   4465  N   GLU A 766     110.527 106.139  29.608  1.00  0.00           N
ATOM   4466  HN  GLU A 766     110.900 106.093  28.684  1.00  0.00           H
ATOM   4467  CA  GLU A 766     110.668 107.473  30.222  1.00  0.00           C
ATOM   4468  HA  GLU A 766     111.139 107.346  31.186  1.00  0.00           H
ATOM   4469  CB  GLU A 766     111.550 108.386  29.347  1.00  0.00           C
ATOM   4470  HB1 GLU A 766     110.873 108.479  28.471  1.00  0.00           H
ATOM   4471  HB2 GLU A 766     111.652 109.391  29.810  1.00  0.00           H
ATOM   4472  CG  GLU A 766     112.924 107.842  28.857  1.00  0.00           C
ATOM   4473  HG1 GLU A 766     113.675 107.813  29.674  1.00  0.00           H
ATOM   4474  HG2 GLU A 766     112.837 106.865  28.335  1.00  0.00           H
ATOM   4475  CD  GLU A 766     113.601 108.666  27.771  1.00  0.00           C
ATOM   4476  OE1 GLU A 766     112.989 109.682  27.307  1.00  0.00           O
ATOM   4477  OE2 GLU A 766     114.817 108.350  27.439  1.00  0.00           O
ATOM   4478  C   GLU A 766     109.305 108.177  30.505  1.00  0.00           C
ATOM   4479  O   GLU A 766     109.229 108.994  31.458  1.00  0.00           O
ATOM   4480  N   GLU A 767     108.261 107.870  29.727  1.00  0.00           N
ATOM   4481  HN  GLU A 767     108.158 107.233  28.967  1.00  0.00           H
ATOM   4482  CA  GLU A 767     106.997 108.568  29.842  1.00  0.00           C
ATOM   4483  HA  GLU A 767     107.140 109.613  29.613  1.00  0.00           H
ATOM   4484  CB  GLU A 767     105.954 108.124  28.738  1.00  0.00           C
ATOM   4485  HB1 GLU A 767     105.891 107.021  28.626  1.00  0.00           H
ATOM   4486  HB2 GLU A 767     104.919 108.417  29.015  1.00  0.00           H
ATOM   4487  CG  GLU A 767     106.363 108.569  27.351  1.00  0.00           C
ATOM   4488  HG1 GLU A 767     107.423 108.898  27.309  1.00  0.00           H
ATOM   4489  HG2 GLU A 767     106.193 107.747  26.624  1.00  0.00           H
ATOM   4490  CD  GLU A 767     105.631 109.696  26.726  1.00  0.00           C
ATOM   4491  OE1 GLU A 767     104.416 109.606  26.467  1.00  0.00           O
ATOM   4492  OE2 GLU A 767     106.284 110.753  26.445  1.00  0.00           O
ATOM   4493  C   GLU A 767     106.323 108.493  31.160  1.00  0.00           C
ATOM   4494  O   GLU A 767     105.922 109.499  31.692  1.00  0.00           O
ATOM   4495  N   ALA A 768     106.207 107.271  31.720  1.00  0.00           N
ATOM   4496  HN  ALA A 768     106.595 106.498  31.225  1.00  0.00           H
ATOM   4497  CA  ALA A 768     105.746 107.147  33.036  1.00  0.00           C
ATOM   4498  HA  ALA A 768     104.920 107.836  33.137  1.00  0.00           H
ATOM   4499  CB  ALA A 768     104.918 105.883  33.191  1.00  0.00           C
ATOM   4500  HB1 ALA A 768     105.579 105.004  33.031  1.00  0.00           H
ATOM   4501  HB2 ALA A 768     104.451 105.808  34.196  1.00  0.00           H
ATOM   4502  HB3 ALA A 768     103.993 106.058  32.602  1.00  0.00           H
ATOM   4503  C   ALA A 768     106.718 107.257  34.159  1.00  0.00           C
ATOM   4504  O   ALA A 768     106.326 107.060  35.292  1.00  0.00           O
ATOM   4505  N   GLY A 769     107.916 107.746  33.895  1.00  0.00           N
ATOM   4506  HN  GLY A 769     108.265 107.963  32.987  1.00  0.00           H
ATOM   4507  CA  GLY A 769     108.814 108.290  34.953  1.00  0.00           C
ATOM   4508  HA1 GLY A 769     109.789 108.585  34.594  1.00  0.00           H
ATOM   4509  HA2 GLY A 769     108.378 109.172  35.399  1.00  0.00           H
ATOM   4510  C   GLY A 769     109.085 107.335  36.086  1.00  0.00           C
ATOM   4511  O   GLY A 769     109.884 106.370  36.091  1.00  0.00           O
ATOM   4512  N   SER A 770     108.556 107.721  37.276  1.00  0.00           N
ATOM   4513  HN  SER A 770     107.971 108.527  37.316  1.00  0.00           H
ATOM   4514  CA  SER A 770     108.686 106.966  38.453  1.00  0.00           C
ATOM   4515  HA  SER A 770     109.708 106.621  38.503  1.00  0.00           H
ATOM   4516  CB  SER A 770     108.494 107.919  39.688  1.00  0.00           C
ATOM   4517  HB1 SER A 770     108.844 107.493  40.652  1.00  0.00           H
ATOM   4518  HB2 SER A 770     109.119 108.827  39.545  1.00  0.00           H
ATOM   4519  OG  SER A 770     107.145 108.265  39.907  1.00  0.00           O
ATOM   4520  HG1 SER A 770     106.845 108.775  39.151  1.00  0.00           H
ATOM   4521  C   SER A 770     107.839 105.761  38.517  1.00  0.00           C
ATOM   4522  O   SER A 770     108.008 104.897  39.362  1.00  0.00           O
ATOM   4523  N   GLY A 771     106.948 105.637  37.504  1.00  0.00           N
ATOM   4524  HN  GLY A 771     106.724 106.387  36.886  1.00  0.00           H
ATOM   4525  CA  GLY A 771     106.125 104.416  37.250  1.00  0.00           C
ATOM   4526  HA1 GLY A 771     106.210 103.716  38.068  1.00  0.00           H
ATOM   4527  HA2 GLY A 771     105.112 104.715  37.026  1.00  0.00           H
ATOM   4528  C   GLY A 771     106.648 103.770  36.032  1.00  0.00           C
ATOM   4529  O   GLY A 771     105.960 103.015  35.414  1.00  0.00           O
ATOM   4530  N   GLY A 772     107.875 104.169  35.524  1.00  0.00           N
ATOM   4531  HN  GLY A 772     108.507 104.709  36.075  1.00  0.00           H
ATOM   4532  CA  GLY A 772     108.469 103.772  34.243  1.00  0.00           C
ATOM   4533  HA1 GLY A 772     107.741 103.911  33.458  1.00  0.00           H
ATOM   4534  HA2 GLY A 772     109.415 104.238  34.010  1.00  0.00           H
ATOM   4535  C   GLY A 772     108.778 102.289  34.099  1.00  0.00           C
ATOM   4536  O   GLY A 772     108.908 101.786  33.014  1.00  0.00           O
ATOM   4537  N   SER A 773     109.032 101.552  35.111  1.00  0.00           N
ATOM   4538  HN  SER A 773     108.925 101.978  36.006  1.00  0.00           H
ATOM   4539  CA  SER A 773     109.295 100.121  35.188  1.00  0.00           C
ATOM   4540  HA  SER A 773     109.762  99.814  34.263  1.00  0.00           H
ATOM   4541  CB  SER A 773     110.192  99.811  36.363  1.00  0.00           C
ATOM   4542  HB1 SER A 773     111.098 100.431  36.190  1.00  0.00           H
ATOM   4543  HB2 SER A 773     109.677 100.157  37.284  1.00  0.00           H
ATOM   4544  OG  SER A 773     110.520  98.434  36.447  1.00  0.00           O
ATOM   4545  HG1 SER A 773     110.917  98.379  35.575  1.00  0.00           H
ATOM   4546  C   SER A 773     108.034  99.243  35.291  1.00  0.00           C
ATOM   4547  O   SER A 773     107.180  99.524  36.157  1.00  0.00           O
ATOM   4548  N   VAL A 774     107.909  98.237  34.389  1.00  0.00           N
ATOM   4549  HN  VAL A 774     108.512  98.322  33.599  1.00  0.00           H
ATOM   4550  CA  VAL A 774     106.850  97.260  34.529  1.00  0.00           C
ATOM   4551  HA  VAL A 774     106.491  97.040  35.524  1.00  0.00           H
ATOM   4552  CB  VAL A 774     105.617  97.739  33.644  1.00  0.00           C
ATOM   4553  HB  VAL A 774     104.893  96.908  33.784  1.00  0.00           H
ATOM   4554  CG1 VAL A 774     104.917  99.037  34.022  1.00  0.00           C
ATOM   4555 1HG1 VAL A 774     105.582  99.910  33.849  1.00  0.00           H
ATOM   4556 2HG1 VAL A 774     104.019  99.177  33.384  1.00  0.00           H
ATOM   4557 3HG1 VAL A 774     104.555  98.988  35.071  1.00  0.00           H
ATOM   4558  CG2 VAL A 774     106.012  97.823  32.137  1.00  0.00           C
ATOM   4559 1HG2 VAL A 774     106.368  96.865  31.702  1.00  0.00           H
ATOM   4560 2HG2 VAL A 774     105.182  98.248  31.532  1.00  0.00           H
ATOM   4561 3HG2 VAL A 774     106.803  98.600  32.061  1.00  0.00           H
ATOM   4562  C   VAL A 774     107.361  95.911  33.964  1.00  0.00           C
ATOM   4563  O   VAL A 774     108.225  95.848  33.112  1.00  0.00           O
ATOM   4564  N   GLY A 775     106.950  94.775  34.570  1.00  0.00           N
ATOM   4565  HN  GLY A 775     106.208  94.776  35.237  1.00  0.00           H
ATOM   4566  CA  GLY A 775     107.304  93.409  34.099  1.00  0.00           C
ATOM   4567  HA1 GLY A 775     107.886  93.496  33.194  1.00  0.00           H
ATOM   4568  HA2 GLY A 775     107.749  92.900  34.942  1.00  0.00           H
ATOM   4569  C   GLY A 775     106.110  92.449  33.695  1.00  0.00           C
ATOM   4570  O   GLY A 775     105.043  92.538  34.226  1.00  0.00           O
ATOM   4571  N   ILE A 776     106.298  91.453  32.795  1.00  0.00           N
ATOM   4572  HN  ILE A 776     107.196  91.394  32.366  1.00  0.00           H
ATOM   4573  CA  ILE A 776     105.238  90.566  32.310  1.00  0.00           C
ATOM   4574  HA  ILE A 776     104.418  90.558  33.013  1.00  0.00           H
ATOM   4575  CB  ILE A 776     104.807  90.818  30.856  1.00  0.00           C
ATOM   4576  HB  ILE A 776     103.919  90.213  30.572  1.00  0.00           H
ATOM   4577  CG2 ILE A 776     104.376  92.318  30.763  1.00  0.00           C
ATOM   4578 1HG2 ILE A 776     103.710  92.513  31.630  1.00  0.00           H
ATOM   4579 2HG2 ILE A 776     105.236  93.018  30.832  1.00  0.00           H
ATOM   4580 3HG2 ILE A 776     103.792  92.436  29.825  1.00  0.00           H
ATOM   4581  CG1 ILE A 776     105.983  90.706  29.876  1.00  0.00           C
ATOM   4582 1HG1 ILE A 776     106.665  91.577  29.978  1.00  0.00           H
ATOM   4583 2HG1 ILE A 776     106.651  89.843  30.081  1.00  0.00           H
ATOM   4584  CD  ILE A 776     105.521  90.566  28.418  1.00  0.00           C
ATOM   4585  HD1 ILE A 776     105.993  89.724  27.868  1.00  0.00           H
ATOM   4586  HD2 ILE A 776     104.468  90.220  28.336  1.00  0.00           H
ATOM   4587  HD3 ILE A 776     105.563  91.541  27.888  1.00  0.00           H
ATOM   4588  C   ILE A 776     105.798  89.171  32.314  1.00  0.00           C
ATOM   4589  O   ILE A 776     107.013  88.940  32.426  1.00  0.00           O
ATOM   4590  N   MET A 777     104.972  88.110  32.292  1.00  0.00           N
ATOM   4591  HN  MET A 777     103.993  88.281  32.369  1.00  0.00           H
ATOM   4592  CA  MET A 777     105.394  86.724  32.226  1.00  0.00           C
ATOM   4593  HA  MET A 777     106.449  86.777  32.002  1.00  0.00           H
ATOM   4594  CB  MET A 777     105.220  86.061  33.600  1.00  0.00           C
ATOM   4595  HB1 MET A 777     105.918  86.610  34.267  1.00  0.00           H
ATOM   4596  HB2 MET A 777     104.218  86.330  33.999  1.00  0.00           H
ATOM   4597  CG  MET A 777     105.440  84.509  33.583  1.00  0.00           C
ATOM   4598  HG1 MET A 777     104.793  84.007  32.832  1.00  0.00           H
ATOM   4599  HG2 MET A 777     106.441  84.239  33.183  1.00  0.00           H
ATOM   4600  SD  MET A 777     104.956  83.796  35.126  1.00  0.00           S
ATOM   4601  CE  MET A 777     105.703  84.638  36.502  1.00  0.00           C
ATOM   4602  HE1 MET A 777     105.922  83.970  37.362  1.00  0.00           H
ATOM   4603  HE2 MET A 777     106.699  85.031  36.204  1.00  0.00           H
ATOM   4604  HE3 MET A 777     105.011  85.401  36.917  1.00  0.00           H
ATOM   4605  C   MET A 777     104.764  86.050  31.074  1.00  0.00           C
ATOM   4606  O   MET A 777     103.568  86.246  30.781  1.00  0.00           O
ATOM   4607  N   PHE A 778     105.563  85.102  30.592  1.00  0.00           N
ATOM   4608  HN  PHE A 778     106.502  85.084  30.926  1.00  0.00           H
ATOM   4609  CA  PHE A 778     105.086  84.196  29.567  1.00  0.00           C
ATOM   4610  HA  PHE A 778     104.031  84.358  29.406  1.00  0.00           H
ATOM   4611  CB  PHE A 778     105.900  84.380  28.240  1.00  0.00           C
ATOM   4612  HB1 PHE A 778     105.860  85.451  27.947  1.00  0.00           H
ATOM   4613  HB2 PHE A 778     106.954  84.237  28.561  1.00  0.00           H
ATOM   4614  CG  PHE A 778     105.513  83.400  27.070  1.00  0.00           C
ATOM   4615  CD1 PHE A 778     104.737  83.964  25.976  1.00  0.00           C
ATOM   4616  HD1 PHE A 778     104.391  84.986  26.023  1.00  0.00           H
ATOM   4617  CE1 PHE A 778     104.501  83.204  24.834  1.00  0.00           C
ATOM   4618  HE1 PHE A 778     103.945  83.531  23.968  1.00  0.00           H
ATOM   4619  CZ  PHE A 778     104.997  81.899  24.766  1.00  0.00           C
ATOM   4620  HZ  PHE A 778     104.831  81.296  23.885  1.00  0.00           H
ATOM   4621  CD2 PHE A 778     106.096  82.176  26.998  1.00  0.00           C
ATOM   4622  HD2 PHE A 778     106.643  81.858  27.873  1.00  0.00           H
ATOM   4623  CE2 PHE A 778     105.837  81.453  25.777  1.00  0.00           C
ATOM   4624  HE2 PHE A 778     106.334  80.504  25.637  1.00  0.00           H
ATOM   4625  C   PHE A 778     105.194  82.790  30.105  1.00  0.00           C
ATOM   4626  O   PHE A 778     106.234  82.400  30.512  1.00  0.00           O
ATOM   4627  N   LYS A 779     104.085  82.009  30.193  1.00  0.00           N
ATOM   4628  HN  LYS A 779     103.163  82.282  29.929  1.00  0.00           H
ATOM   4629  CA  LYS A 779     104.100  80.682  30.738  1.00  0.00           C
ATOM   4630  HA  LYS A 779     105.137  80.387  30.809  1.00  0.00           H
ATOM   4631  CB  LYS A 779     103.469  80.573  32.101  1.00  0.00           C
ATOM   4632  HB1 LYS A 779     104.007  81.259  32.790  1.00  0.00           H
ATOM   4633  HB2 LYS A 779     102.465  81.048  32.065  1.00  0.00           H
ATOM   4634  CG  LYS A 779     103.036  79.189  32.667  1.00  0.00           C
ATOM   4635  HG1 LYS A 779     102.781  78.529  31.810  1.00  0.00           H
ATOM   4636  HG2 LYS A 779     103.908  78.705  33.158  1.00  0.00           H
ATOM   4637  CD  LYS A 779     101.932  79.214  33.751  1.00  0.00           C
ATOM   4638  HD1 LYS A 779     102.154  80.059  34.438  1.00  0.00           H
ATOM   4639  HD2 LYS A 779     100.890  79.355  33.394  1.00  0.00           H
ATOM   4640  CE  LYS A 779     101.967  77.892  34.557  1.00  0.00           C
ATOM   4641  HE1 LYS A 779     101.788  77.033  33.876  1.00  0.00           H
ATOM   4642  HE2 LYS A 779     102.953  77.689  35.026  1.00  0.00           H
ATOM   4643  NZ  LYS A 779     100.969  78.092  35.599  1.00  0.00           N
ATOM   4644  HZ1 LYS A 779     101.125  77.528  36.459  1.00  0.00           H
ATOM   4645  HZ2 LYS A 779     101.080  79.091  35.868  1.00  0.00           H
ATOM   4646  HZ3 LYS A 779     100.024  78.006  35.174  1.00  0.00           H
ATOM   4647  C   LYS A 779     103.585  79.744  29.754  1.00  0.00           C
ATOM   4648  O   LYS A 779     102.422  79.827  29.343  1.00  0.00           O
ATOM   4649  N   ASN A 780     104.474  78.878  29.169  1.00  0.00           N
ATOM   4650  HN  ASN A 780     105.433  78.957  29.429  1.00  0.00           H
ATOM   4651  CA  ASN A 780     104.003  77.847  28.235  1.00  0.00           C
ATOM   4652  HA  ASN A 780     102.993  78.010  27.889  1.00  0.00           H
ATOM   4653  CB  ASN A 780     104.901  77.956  26.925  1.00  0.00           C
ATOM   4654  HB1 ASN A 780     104.861  78.978  26.490  1.00  0.00           H
ATOM   4655  HB2 ASN A 780     105.968  77.685  27.072  1.00  0.00           H
ATOM   4656  CG  ASN A 780     104.491  77.056  25.750  1.00  0.00           C
ATOM   4657  OD1 ASN A 780     103.580  76.261  25.810  1.00  0.00           O
ATOM   4658  ND2 ASN A 780     105.007  77.349  24.533  1.00  0.00           N
ATOM   4659 1HD2 ASN A 780     105.855  77.858  24.388  1.00  0.00           H
ATOM   4660 2HD2 ASN A 780     104.648  76.848  23.746  1.00  0.00           H
ATOM   4661  C   ASN A 780     103.985  76.476  28.800  1.00  0.00           C
ATOM   4662  O   ASN A 780     105.060  75.994  29.164  1.00  0.00           O
ATOM   4663  N   GLY A 781     102.821  75.789  28.766  1.00  0.00           N
ATOM   4664  HN  GLY A 781     102.036  76.151  28.269  1.00  0.00           H
ATOM   4665  CA  GLY A 781     102.822  74.355  28.986  1.00  0.00           C
ATOM   4666  HA1 GLY A 781     102.634  73.961  27.998  1.00  0.00           H
ATOM   4667  HA2 GLY A 781     103.690  73.989  29.515  1.00  0.00           H
ATOM   4668  C   GLY A 781     101.617  73.918  29.738  1.00  0.00           C
ATOM   4669  O   GLY A 781     100.954  72.921  29.513  1.00  0.00           O
ATOM   4670  N   ASP A 782     101.155  74.772  30.706  1.00  0.00           N
ATOM   4671  HN  ASP A 782     101.722  75.549  30.970  1.00  0.00           H
ATOM   4672  CA  ASP A 782      99.984  74.527  31.557  1.00  0.00           C
ATOM   4673  HA  ASP A 782      99.673  73.540  31.248  1.00  0.00           H
ATOM   4674  CB  ASP A 782     100.223  74.598  33.060  1.00  0.00           C
ATOM   4675  HB1 ASP A 782     100.414  75.660  33.324  1.00  0.00           H
ATOM   4676  HB2 ASP A 782      99.355  74.234  33.651  1.00  0.00           H
ATOM   4677  CG  ASP A 782     101.367  73.700  33.369  1.00  0.00           C
ATOM   4678  OD1 ASP A 782     101.214  72.449  33.484  1.00  0.00           O
ATOM   4679  OD2 ASP A 782     102.480  74.318  33.541  1.00  0.00           O
ATOM   4680  C   ASP A 782      98.829  75.543  31.162  1.00  0.00           C
ATOM   4681  O   ASP A 782      99.130  76.757  30.943  1.00  0.00           O
ATOM   4682  N   ASP A 783      97.562  75.061  31.096  1.00  0.00           N
ATOM   4683  HN  ASP A 783      97.304  74.124  31.317  1.00  0.00           H
ATOM   4684  CA  ASP A 783      96.452  75.931  30.844  1.00  0.00           C
ATOM   4685  HA  ASP A 783      96.610  76.279  29.834  1.00  0.00           H
ATOM   4686  CB  ASP A 783      95.226  75.004  30.683  1.00  0.00           C
ATOM   4687  HB1 ASP A 783      95.383  74.233  29.899  1.00  0.00           H
ATOM   4688  HB2 ASP A 783      95.052  74.549  31.682  1.00  0.00           H
ATOM   4689  CG  ASP A 783      93.892  75.709  30.322  1.00  0.00           C
ATOM   4690  OD1 ASP A 783      93.993  76.710  29.510  1.00  0.00           O
ATOM   4691  OD2 ASP A 783      92.769  75.205  30.606  1.00  0.00           O
ATOM   4692  C   ASP A 783      96.166  77.094  31.864  1.00  0.00           C
ATOM   4693  O   ASP A 783      96.449  77.052  33.036  1.00  0.00           O
ATOM   4694  N   LEU A 784      95.827  78.270  31.173  1.00  0.00           N
ATOM   4695  HN  LEU A 784      95.516  78.170  30.232  1.00  0.00           H
ATOM   4696  CA  LEU A 784      95.536  79.445  31.911  1.00  0.00           C
ATOM   4697  HA  LEU A 784      95.860  79.330  32.935  1.00  0.00           H
ATOM   4698  CB  LEU A 784      96.453  80.652  31.456  1.00  0.00           C
ATOM   4699  HB1 LEU A 784      96.792  80.623  30.398  1.00  0.00           H
ATOM   4700  HB2 LEU A 784      95.904  81.611  31.563  1.00  0.00           H
ATOM   4701  CG  LEU A 784      97.782  80.867  32.267  1.00  0.00           C
ATOM   4702  HG  LEU A 784      98.319  79.895  32.239  1.00  0.00           H
ATOM   4703  CD1 LEU A 784      98.701  81.831  31.485  1.00  0.00           C
ATOM   4704 1HD1 LEU A 784      98.110  82.754  31.303  1.00  0.00           H
ATOM   4705 2HD1 LEU A 784      99.559  82.140  32.119  1.00  0.00           H
ATOM   4706 3HD1 LEU A 784      99.047  81.390  30.526  1.00  0.00           H
ATOM   4707  CD2 LEU A 784      97.550  81.351  33.721  1.00  0.00           C
ATOM   4708 1HD2 LEU A 784      98.497  81.489  34.285  1.00  0.00           H
ATOM   4709 2HD2 LEU A 784      97.069  82.353  33.720  1.00  0.00           H
ATOM   4710 3HD2 LEU A 784      96.916  80.627  34.276  1.00  0.00           H
ATOM   4711  C   LEU A 784      94.119  79.830  32.055  1.00  0.00           C
ATOM   4712  O   LEU A 784      93.803  80.790  32.715  1.00  0.00           O
ATOM   4713  N   ARG A 785      93.247  79.053  31.377  1.00  0.00           N
ATOM   4714  HN  ARG A 785      93.438  78.225  30.855  1.00  0.00           H
ATOM   4715  CA  ARG A 785      91.840  79.410  31.299  1.00  0.00           C
ATOM   4716  HA  ARG A 785      91.808  80.445  30.995  1.00  0.00           H
ATOM   4717  CB  ARG A 785      90.972  78.747  30.220  1.00  0.00           C
ATOM   4718  HB1 ARG A 785      91.190  77.675  30.412  1.00  0.00           H
ATOM   4719  HB2 ARG A 785      89.889  78.980  30.306  1.00  0.00           H
ATOM   4720  CG  ARG A 785      91.542  79.041  28.779  1.00  0.00           C
ATOM   4721  HG1 ARG A 785      91.436  80.080  28.399  1.00  0.00           H
ATOM   4722  HG2 ARG A 785      92.640  78.870  28.788  1.00  0.00           H
ATOM   4723  CD  ARG A 785      90.829  78.171  27.681  1.00  0.00           C
ATOM   4724  HD1 ARG A 785      89.734  78.196  27.869  1.00  0.00           H
ATOM   4725  HD2 ARG A 785      91.111  78.428  26.638  1.00  0.00           H
ATOM   4726  NE  ARG A 785      91.296  76.839  28.000  1.00  0.00           N
ATOM   4727  HE  ARG A 785      92.090  76.703  28.591  1.00  0.00           H
ATOM   4728  CZ  ARG A 785      90.432  75.832  28.045  1.00  0.00           C
ATOM   4729  NH1 ARG A 785      90.767  74.743  28.726  1.00  0.00           N
ATOM   4730 1HH1 ARG A 785      91.634  74.732  29.224  1.00  0.00           H
ATOM   4731 2HH1 ARG A 785      90.120  73.982  28.678  1.00  0.00           H
ATOM   4732  NH2 ARG A 785      89.276  75.681  27.356  1.00  0.00           N
ATOM   4733 1HH2 ARG A 785      89.088  76.416  26.705  1.00  0.00           H
ATOM   4734 2HH2 ARG A 785      88.924  74.768  27.148  1.00  0.00           H
ATOM   4735  C   ARG A 785      91.120  79.376  32.657  1.00  0.00           C
ATOM   4736  O   ARG A 785      90.336  80.263  32.939  1.00  0.00           O
ATOM   4737  N   GLN A 786      91.342  78.339  33.488  1.00  0.00           N
ATOM   4738  HN  GLN A 786      92.020  77.655  33.232  1.00  0.00           H
ATOM   4739  CA  GLN A 786      90.784  78.158  34.838  1.00  0.00           C
ATOM   4740  HA  GLN A 786      89.707  78.235  34.827  1.00  0.00           H
ATOM   4741  CB  GLN A 786      90.946  76.640  35.247  1.00  0.00           C
ATOM   4742  HB1 GLN A 786      90.681  76.662  36.325  1.00  0.00           H
ATOM   4743  HB2 GLN A 786      90.182  76.040  34.708  1.00  0.00           H
ATOM   4744  CG  GLN A 786      92.280  76.042  34.955  1.00  0.00           C
ATOM   4745  HG1 GLN A 786      92.356  75.916  33.854  1.00  0.00           H
ATOM   4746  HG2 GLN A 786      93.115  76.688  35.299  1.00  0.00           H
ATOM   4747  CD  GLN A 786      92.384  74.638  35.595  1.00  0.00           C
ATOM   4748  OE1 GLN A 786      92.282  73.639  34.817  1.00  0.00           O
ATOM   4749  NE2 GLN A 786      92.473  74.539  36.955  1.00  0.00           N
ATOM   4750 1HE2 GLN A 786      92.638  75.365  37.494  1.00  0.00           H
ATOM   4751 2HE2 GLN A 786      92.475  73.619  37.347  1.00  0.00           H
ATOM   4752  C   GLN A 786      91.337  79.174  35.798  1.00  0.00           C
ATOM   4753  O   GLN A 786      90.602  79.849  36.535  1.00  0.00           O
ATOM   4754  N   ASP A 787      92.596  79.460  35.747  1.00  0.00           N
ATOM   4755  HN  ASP A 787      93.231  78.935  35.186  1.00  0.00           H
ATOM   4756  CA  ASP A 787      93.303  80.499  36.540  1.00  0.00           C
ATOM   4757  HA  ASP A 787      93.025  80.387  37.577  1.00  0.00           H
ATOM   4758  CB  ASP A 787      94.847  80.279  36.394  1.00  0.00           C
ATOM   4759  HB1 ASP A 787      95.223  80.497  35.372  1.00  0.00           H
ATOM   4760  HB2 ASP A 787      95.339  81.058  37.016  1.00  0.00           H
ATOM   4761  CG  ASP A 787      95.410  78.987  36.920  1.00  0.00           C
ATOM   4762  OD1 ASP A 787      94.904  77.942  36.579  1.00  0.00           O
ATOM   4763  OD2 ASP A 787      96.410  79.060  37.684  1.00  0.00           O
ATOM   4764  C   ASP A 787      92.812  81.926  36.124  1.00  0.00           C
ATOM   4765  O   ASP A 787      92.586  82.803  36.963  1.00  0.00           O
ATOM   4766  N   MET A 788      92.606  82.162  34.867  1.00  0.00           N
ATOM   4767  HN  MET A 788      92.924  81.612  34.099  1.00  0.00           H
ATOM   4768  CA  MET A 788      92.041  83.421  34.319  1.00  0.00           C
ATOM   4769  HA  MET A 788      92.671  84.254  34.593  1.00  0.00           H
ATOM   4770  CB  MET A 788      91.995  83.404  32.873  1.00  0.00           C
ATOM   4771  HB1 MET A 788      92.986  83.277  32.386  1.00  0.00           H
ATOM   4772  HB2 MET A 788      91.441  82.518  32.495  1.00  0.00           H
ATOM   4773  CG  MET A 788      91.381  84.644  32.197  1.00  0.00           C
ATOM   4774  HG1 MET A 788      90.359  84.681  32.632  1.00  0.00           H
ATOM   4775  HG2 MET A 788      91.952  85.502  32.611  1.00  0.00           H
ATOM   4776  SD  MET A 788      91.375  84.794  30.344  1.00  0.00           S
ATOM   4777  CE  MET A 788      90.574  83.270  29.724  1.00  0.00           C
ATOM   4778  HE1 MET A 788      90.703  82.921  28.677  1.00  0.00           H
ATOM   4779  HE2 MET A 788      91.099  82.490  30.316  1.00  0.00           H
ATOM   4780  HE3 MET A 788      89.493  83.203  29.971  1.00  0.00           H
ATOM   4781  C   MET A 788      90.669  83.717  34.883  1.00  0.00           C
ATOM   4782  O   MET A 788      90.319  84.800  35.273  1.00  0.00           O
ATOM   4783  N   LEU A 789      89.896  82.571  34.927  1.00  0.00           N
ATOM   4784  HN  LEU A 789      90.291  81.693  34.668  1.00  0.00           H
ATOM   4785  CA  LEU A 789      88.536  82.621  35.574  1.00  0.00           C
ATOM   4786  HA  LEU A 789      87.958  83.360  35.039  1.00  0.00           H
ATOM   4787  CB  LEU A 789      87.771  81.252  35.366  1.00  0.00           C
ATOM   4788  HB1 LEU A 789      88.003  80.975  34.315  1.00  0.00           H
ATOM   4789  HB2 LEU A 789      88.282  80.417  35.891  1.00  0.00           H
ATOM   4790  CG  LEU A 789      86.338  81.189  35.961  1.00  0.00           C
ATOM   4791  HG  LEU A 789      86.366  81.458  37.039  1.00  0.00           H
ATOM   4792  CD1 LEU A 789      85.445  82.226  35.324  1.00  0.00           C
ATOM   4793 1HD1 LEU A 789      85.795  83.228  35.654  1.00  0.00           H
ATOM   4794 2HD1 LEU A 789      85.322  82.116  34.225  1.00  0.00           H
ATOM   4795 3HD1 LEU A 789      84.467  82.060  35.825  1.00  0.00           H
ATOM   4796  CD2 LEU A 789      85.633  79.848  36.006  1.00  0.00           C
ATOM   4797 1HD2 LEU A 789      85.656  79.266  35.060  1.00  0.00           H
ATOM   4798 2HD2 LEU A 789      86.185  79.140  36.660  1.00  0.00           H
ATOM   4799 3HD2 LEU A 789      84.562  79.868  36.302  1.00  0.00           H
ATOM   4800  C   LEU A 789      88.563  82.998  37.071  1.00  0.00           C
ATOM   4801  O   LEU A 789      87.844  83.865  37.645  1.00  0.00           O
ATOM   4802  N   THR A 790      89.597  82.444  37.759  1.00  0.00           N
ATOM   4803  HN  THR A 790      90.223  81.799  37.329  1.00  0.00           H
ATOM   4804  CA  THR A 790      89.956  82.614  39.188  1.00  0.00           C
ATOM   4805  HA  THR A 790      89.064  82.469  39.780  1.00  0.00           H
ATOM   4806  CB  THR A 790      90.952  81.524  39.746  1.00  0.00           C
ATOM   4807  HB  THR A 790      92.003  81.657  39.413  1.00  0.00           H
ATOM   4808  OG1 THR A 790      90.411  80.255  39.392  1.00  0.00           O
ATOM   4809  HG1 THR A 790      90.681  80.063  38.491  1.00  0.00           H
ATOM   4810  CG2 THR A 790      90.771  81.585  41.296  1.00  0.00           C
ATOM   4811 1HG2 THR A 790      91.209  82.529  41.685  1.00  0.00           H
ATOM   4812 2HG2 THR A 790      89.683  81.618  41.517  1.00  0.00           H
ATOM   4813 3HG2 THR A 790      91.177  80.701  41.833  1.00  0.00           H
ATOM   4814  C   THR A 790      90.316  84.043  39.495  1.00  0.00           C
ATOM   4815  O   THR A 790      89.659  84.591  40.437  1.00  0.00           O
ATOM   4816  N   LEU A 791      91.256  84.702  38.757  1.00  0.00           N
ATOM   4817  HN  LEU A 791      91.799  84.225  38.071  1.00  0.00           H
ATOM   4818  CA  LEU A 791      91.458  86.167  38.861  1.00  0.00           C
ATOM   4819  HA  LEU A 791      91.613  86.485  39.882  1.00  0.00           H
ATOM   4820  CB  LEU A 791      92.790  86.572  38.075  1.00  0.00           C
ATOM   4821  HB1 LEU A 791      92.746  86.260  37.009  1.00  0.00           H
ATOM   4822  HB2 LEU A 791      92.899  87.677  38.069  1.00  0.00           H
ATOM   4823  CG  LEU A 791      93.986  86.182  38.882  1.00  0.00           C
ATOM   4824  HG  LEU A 791      93.850  85.166  39.311  1.00  0.00           H
ATOM   4825  CD1 LEU A 791      95.126  86.058  37.913  1.00  0.00           C
ATOM   4826 1HD1 LEU A 791      95.490  87.088  37.710  1.00  0.00           H
ATOM   4827 2HD1 LEU A 791      95.990  85.543  38.383  1.00  0.00           H
ATOM   4828 3HD1 LEU A 791      94.745  85.651  36.952  1.00  0.00           H
ATOM   4829  CD2 LEU A 791      94.375  87.163  40.074  1.00  0.00           C
ATOM   4830 1HD2 LEU A 791      95.101  86.683  40.763  1.00  0.00           H
ATOM   4831 2HD2 LEU A 791      94.763  88.111  39.642  1.00  0.00           H
ATOM   4832 3HD2 LEU A 791      93.549  87.290  40.807  1.00  0.00           H
ATOM   4833  C   LEU A 791      90.226  87.044  38.511  1.00  0.00           C
ATOM   4834  O   LEU A 791      89.891  88.095  39.066  1.00  0.00           O
ATOM   4835  N   GLN A 792      89.487  86.621  37.521  1.00  0.00           N
ATOM   4836  HN  GLN A 792      89.794  85.807  37.033  1.00  0.00           H
ATOM   4837  CA  GLN A 792      88.289  87.290  37.083  1.00  0.00           C
ATOM   4838  HA  GLN A 792      88.603  88.319  36.987  1.00  0.00           H
ATOM   4839  CB  GLN A 792      87.735  86.787  35.712  1.00  0.00           C
ATOM   4840  HB1 GLN A 792      88.514  87.052  34.966  1.00  0.00           H
ATOM   4841  HB2 GLN A 792      87.693  85.693  35.901  1.00  0.00           H
ATOM   4842  CG  GLN A 792      86.334  87.275  35.315  1.00  0.00           C
ATOM   4843  HG1 GLN A 792      85.509  87.041  36.022  1.00  0.00           H
ATOM   4844  HG2 GLN A 792      86.356  88.383  35.236  1.00  0.00           H
ATOM   4845  CD  GLN A 792      85.993  86.761  33.911  1.00  0.00           C
ATOM   4846  OE1 GLN A 792      86.706  87.021  32.916  1.00  0.00           O
ATOM   4847  NE2 GLN A 792      84.926  85.912  33.861  1.00  0.00           N
ATOM   4848 1HE2 GLN A 792      84.339  85.615  34.614  1.00  0.00           H
ATOM   4849 2HE2 GLN A 792      84.687  85.500  32.982  1.00  0.00           H
ATOM   4850  C   GLN A 792      87.159  87.279  38.153  1.00  0.00           C
ATOM   4851  O   GLN A 792      86.633  88.352  38.418  1.00  0.00           O
ATOM   4852  N   MET A 793      86.968  86.151  38.818  1.00  0.00           N
ATOM   4853  HN  MET A 793      87.389  85.330  38.441  1.00  0.00           H
ATOM   4854  CA  MET A 793      86.041  86.100  39.981  1.00  0.00           C
ATOM   4855  HA  MET A 793      85.060  86.460  39.708  1.00  0.00           H
ATOM   4856  CB  MET A 793      85.911  84.677  40.473  1.00  0.00           C
ATOM   4857  HB1 MET A 793      86.979  84.371  40.493  1.00  0.00           H
ATOM   4858  HB2 MET A 793      85.494  84.560  41.496  1.00  0.00           H
ATOM   4859  CG  MET A 793      85.056  83.690  39.581  1.00  0.00           C
ATOM   4860  HG1 MET A 793      85.542  83.393  38.628  1.00  0.00           H
ATOM   4861  HG2 MET A 793      85.125  82.705  40.092  1.00  0.00           H
ATOM   4862  SD  MET A 793      83.285  83.953  39.549  1.00  0.00           S
ATOM   4863  CE  MET A 793      82.855  83.713  41.339  1.00  0.00           C
ATOM   4864  HE1 MET A 793      83.196  82.738  41.747  1.00  0.00           H
ATOM   4865  HE2 MET A 793      83.393  84.496  41.913  1.00  0.00           H
ATOM   4866  HE3 MET A 793      81.768  83.903  41.474  1.00  0.00           H
ATOM   4867  C   MET A 793      86.457  86.926  41.216  1.00  0.00           C
ATOM   4868  O   MET A 793      85.557  87.621  41.744  1.00  0.00           O
ATOM   4869  N   ILE A 794      87.779  86.946  41.592  1.00  0.00           N
ATOM   4870  HN  ILE A 794      88.447  86.353  41.149  1.00  0.00           H
ATOM   4871  CA  ILE A 794      88.313  87.882  42.616  1.00  0.00           C
ATOM   4872  HA  ILE A 794      87.685  87.861  43.494  1.00  0.00           H
ATOM   4873  CB  ILE A 794      89.827  87.553  43.018  1.00  0.00           C
ATOM   4874  HB  ILE A 794      90.334  87.445  42.035  1.00  0.00           H
ATOM   4875  CG2 ILE A 794      90.542  88.736  43.730  1.00  0.00           C
ATOM   4876 1HG2 ILE A 794      90.766  89.569  43.031  1.00  0.00           H
ATOM   4877 2HG2 ILE A 794      89.935  89.096  44.589  1.00  0.00           H
ATOM   4878 3HG2 ILE A 794      91.518  88.440  44.171  1.00  0.00           H
ATOM   4879  CG1 ILE A 794      90.004  86.318  43.871  1.00  0.00           C
ATOM   4880 1HG1 ILE A 794      89.964  86.652  44.930  1.00  0.00           H
ATOM   4881 2HG1 ILE A 794      89.090  85.689  43.817  1.00  0.00           H
ATOM   4882  CD  ILE A 794      91.119  85.456  43.495  1.00  0.00           C
ATOM   4883  HD1 ILE A 794      91.247  84.987  42.497  1.00  0.00           H
ATOM   4884  HD2 ILE A 794      92.005  86.104  43.667  1.00  0.00           H
ATOM   4885  HD3 ILE A 794      91.187  84.685  44.292  1.00  0.00           H
ATOM   4886  C   ILE A 794      88.142  89.329  42.206  1.00  0.00           C
ATOM   4887  O   ILE A 794      87.769  90.150  43.030  1.00  0.00           O
ATOM   4888  N   GLN A 795      88.357  89.707  40.927  1.00  0.00           N
ATOM   4889  HN  GLN A 795      88.701  89.122  40.195  1.00  0.00           H
ATOM   4890  CA  GLN A 795      88.020  91.065  40.460  1.00  0.00           C
ATOM   4891  HA  GLN A 795      88.494  91.761  41.136  1.00  0.00           H
ATOM   4892  CB  GLN A 795      88.506  91.173  38.984  1.00  0.00           C
ATOM   4893  HB1 GLN A 795      89.608  91.044  39.042  1.00  0.00           H
ATOM   4894  HB2 GLN A 795      88.216  90.217  38.498  1.00  0.00           H
ATOM   4895  CG  GLN A 795      88.093  92.390  38.176  1.00  0.00           C
ATOM   4896  HG1 GLN A 795      87.020  92.280  37.907  1.00  0.00           H
ATOM   4897  HG2 GLN A 795      88.299  93.303  38.775  1.00  0.00           H
ATOM   4898  CD  GLN A 795      88.871  92.430  36.848  1.00  0.00           C
ATOM   4899  OE1 GLN A 795      88.767  91.538  35.990  1.00  0.00           O
ATOM   4900  NE2 GLN A 795      89.479  93.634  36.608  1.00  0.00           N
ATOM   4901 1HE2 GLN A 795      89.199  94.415  37.166  1.00  0.00           H
ATOM   4902 2HE2 GLN A 795      89.991  93.762  35.758  1.00  0.00           H
ATOM   4903  C   GLN A 795      86.566  91.412  40.544  1.00  0.00           C
ATOM   4904  O   GLN A 795      86.242  92.504  41.040  1.00  0.00           O
ATOM   4905  N   LEU A 796      85.618  90.504  40.130  1.00  0.00           N
ATOM   4906  HN  LEU A 796      85.905  89.714  39.593  1.00  0.00           H
ATOM   4907  CA  LEU A 796      84.160  90.681  40.360  1.00  0.00           C
ATOM   4908  HA  LEU A 796      83.755  91.562  39.884  1.00  0.00           H
ATOM   4909  CB  LEU A 796      83.377  89.444  39.896  1.00  0.00           C
ATOM   4910  HB1 LEU A 796      83.842  88.655  40.525  1.00  0.00           H
ATOM   4911  HB2 LEU A 796      82.358  89.660  40.282  1.00  0.00           H
ATOM   4912  CG  LEU A 796      83.335  89.005  38.502  1.00  0.00           C
ATOM   4913  HG  LEU A 796      84.258  88.439  38.251  1.00  0.00           H
ATOM   4914  CD1 LEU A 796      82.140  88.104  38.215  1.00  0.00           C
ATOM   4915 1HD1 LEU A 796      82.127  87.251  38.926  1.00  0.00           H
ATOM   4916 2HD1 LEU A 796      81.191  88.680  38.262  1.00  0.00           H
ATOM   4917 3HD1 LEU A 796      82.153  87.736  37.167  1.00  0.00           H
ATOM   4918  CD2 LEU A 796      83.322  90.159  37.483  1.00  0.00           C
ATOM   4919 1HD2 LEU A 796      83.349  89.822  36.424  1.00  0.00           H
ATOM   4920 2HD2 LEU A 796      82.446  90.840  37.546  1.00  0.00           H
ATOM   4921 3HD2 LEU A 796      84.237  90.781  37.581  1.00  0.00           H
ATOM   4922  C   LEU A 796      83.765  90.890  41.845  1.00  0.00           C
ATOM   4923  O   LEU A 796      83.127  91.823  42.195  1.00  0.00           O
ATOM   4924  N   MET A 797      84.399  90.097  42.764  1.00  0.00           N
ATOM   4925  HN  MET A 797      84.995  89.393  42.386  1.00  0.00           H
ATOM   4926  CA  MET A 797      84.350  90.351  44.194  1.00  0.00           C
ATOM   4927  HA  MET A 797      83.361  90.247  44.617  1.00  0.00           H
ATOM   4928  CB  MET A 797      85.161  89.274  45.054  1.00  0.00           C
ATOM   4929  HB1 MET A 797      86.200  89.263  44.659  1.00  0.00           H
ATOM   4930  HB2 MET A 797      85.242  89.589  46.116  1.00  0.00           H
ATOM   4931  CG  MET A 797      84.630  87.840  45.067  1.00  0.00           C
ATOM   4932  HG1 MET A 797      83.626  87.616  45.488  1.00  0.00           H
ATOM   4933  HG2 MET A 797      84.512  87.599  43.989  1.00  0.00           H
ATOM   4934  SD  MET A 797      85.785  86.668  45.900  1.00  0.00           S
ATOM   4935  CE  MET A 797      84.964  85.109  45.483  1.00  0.00           C
ATOM   4936  HE1 MET A 797      85.678  84.276  45.662  1.00  0.00           H
ATOM   4937  HE2 MET A 797      84.142  84.856  46.186  1.00  0.00           H
ATOM   4938  HE3 MET A 797      84.485  85.107  44.481  1.00  0.00           H
ATOM   4939  C   MET A 797      84.858  91.746  44.633  1.00  0.00           C
ATOM   4940  O   MET A 797      84.185  92.461  45.415  1.00  0.00           O
ATOM   4941  N   ASP A 798      85.989  92.174  44.106  1.00  0.00           N
ATOM   4942  HN  ASP A 798      86.503  91.561  43.511  1.00  0.00           H
ATOM   4943  CA  ASP A 798      86.506  93.556  44.263  1.00  0.00           C
ATOM   4944  HA  ASP A 798      86.803  93.653  45.297  1.00  0.00           H
ATOM   4945  CB  ASP A 798      87.844  93.807  43.470  1.00  0.00           C
ATOM   4946  HB1 ASP A 798      88.645  93.084  43.733  1.00  0.00           H
ATOM   4947  HB2 ASP A 798      87.701  93.700  42.374  1.00  0.00           H
ATOM   4948  CG  ASP A 798      88.575  95.161  43.738  1.00  0.00           C
ATOM   4949  OD1 ASP A 798      88.388  95.660  44.943  1.00  0.00           O
ATOM   4950  OD2 ASP A 798      89.218  95.778  42.867  1.00  0.00           O
ATOM   4951  C   ASP A 798      85.520  94.674  43.924  1.00  0.00           C
ATOM   4952  O   ASP A 798      85.150  95.581  44.713  1.00  0.00           O
ATOM   4953  N   VAL A 799      84.890  94.581  42.752  1.00  0.00           N
ATOM   4954  HN  VAL A 799      85.142  93.879  42.091  1.00  0.00           H
ATOM   4955  CA  VAL A 799      83.880  95.508  42.228  1.00  0.00           C
ATOM   4956  HA  VAL A 799      84.329  96.486  42.144  1.00  0.00           H
ATOM   4957  CB  VAL A 799      83.521  95.317  40.778  1.00  0.00           C
ATOM   4958  HB  VAL A 799      83.141  94.293  40.570  1.00  0.00           H
ATOM   4959  CG1 VAL A 799      82.333  96.281  40.313  1.00  0.00           C
ATOM   4960 1HG1 VAL A 799      82.063  96.006  39.271  1.00  0.00           H
ATOM   4961 2HG1 VAL A 799      81.414  96.288  40.937  1.00  0.00           H
ATOM   4962 3HG1 VAL A 799      82.636  97.346  40.221  1.00  0.00           H
ATOM   4963  CG2 VAL A 799      84.856  95.427  39.983  1.00  0.00           C
ATOM   4964 1HG2 VAL A 799      85.367  96.331  40.378  1.00  0.00           H
ATOM   4965 2HG2 VAL A 799      85.444  94.490  40.094  1.00  0.00           H
ATOM   4966 3HG2 VAL A 799      84.650  95.605  38.906  1.00  0.00           H
ATOM   4967  C   VAL A 799      82.536  95.478  43.008  1.00  0.00           C
ATOM   4968  O   VAL A 799      81.885  96.522  43.366  1.00  0.00           O
ATOM   4969  N   LEU A 800      82.040  94.240  43.300  1.00  0.00           N
ATOM   4970  HN  LEU A 800      82.481  93.414  42.959  1.00  0.00           H
ATOM   4971  CA  LEU A 800      80.891  94.082  44.146  1.00  0.00           C
ATOM   4972  HA  LEU A 800      80.089  94.602  43.643  1.00  0.00           H
ATOM   4973  CB  LEU A 800      80.536  92.611  44.234  1.00  0.00           C
ATOM   4974  HB1 LEU A 800      81.420  91.986  44.482  1.00  0.00           H
ATOM   4975  HB2 LEU A 800      79.785  92.332  45.004  1.00  0.00           H
ATOM   4976  CG  LEU A 800      80.034  92.098  42.827  1.00  0.00           C
ATOM   4977  HG  LEU A 800      80.763  92.410  42.049  1.00  0.00           H
ATOM   4978  CD1 LEU A 800      79.894  90.543  42.843  1.00  0.00           C
ATOM   4979 1HD1 LEU A 800      80.874  90.077  43.083  1.00  0.00           H
ATOM   4980 2HD1 LEU A 800      79.247  90.126  43.644  1.00  0.00           H
ATOM   4981 3HD1 LEU A 800      79.484  90.152  41.887  1.00  0.00           H
ATOM   4982  CD2 LEU A 800      78.643  92.711  42.521  1.00  0.00           C
ATOM   4983 1HD2 LEU A 800      78.705  93.820  42.496  1.00  0.00           H
ATOM   4984 2HD2 LEU A 800      78.207  92.344  41.567  1.00  0.00           H
ATOM   4985 3HD2 LEU A 800      77.999  92.391  43.368  1.00  0.00           H
ATOM   4986  C   LEU A 800      81.053  94.664  45.578  1.00  0.00           C
ATOM   4987  O   LEU A 800      80.165  95.334  46.142  1.00  0.00           O
ATOM   4988  N   TRP A 801      82.241  94.466  46.215  1.00  0.00           N
ATOM   4989  HN  TRP A 801      82.962  93.835  45.939  1.00  0.00           H
ATOM   4990  CA  TRP A 801      82.552  95.003  47.487  1.00  0.00           C
ATOM   4991  HA  TRP A 801      81.749  94.912  48.203  1.00  0.00           H
ATOM   4992  CB  TRP A 801      83.879  94.382  48.015  1.00  0.00           C
ATOM   4993  HB1 TRP A 801      84.604  94.541  47.189  1.00  0.00           H
ATOM   4994  HB2 TRP A 801      84.225  94.892  48.940  1.00  0.00           H
ATOM   4995  CG  TRP A 801      83.850  92.888  48.352  1.00  0.00           C
ATOM   4996  CD1 TRP A 801      82.794  92.346  48.956  1.00  0.00           C
ATOM   4997  HD1 TRP A 801      81.916  92.877  49.294  1.00  0.00           H
ATOM   4998  NE1 TRP A 801      83.078  91.089  49.227  1.00  0.00           N
ATOM   4999  HE1 TRP A 801      82.490  90.573  49.811  1.00  0.00           H
ATOM   5000  CE2 TRP A 801      84.347  90.792  48.925  1.00  0.00           C
ATOM   5001  CD2 TRP A 801      84.877  91.920  48.352  1.00  0.00           C
ATOM   5002  CE3 TRP A 801      86.251  91.970  47.958  1.00  0.00           C
ATOM   5003  HE3 TRP A 801      86.659  92.873  47.528  1.00  0.00           H
ATOM   5004  CZ3 TRP A 801      87.063  90.855  48.187  1.00  0.00           C
ATOM   5005  HZ3 TRP A 801      88.132  90.902  48.035  1.00  0.00           H
ATOM   5006  CZ2 TRP A 801      85.050  89.607  48.907  1.00  0.00           C
ATOM   5007  HZ2 TRP A 801      84.596  88.689  49.250  1.00  0.00           H
ATOM   5008  CH2 TRP A 801      86.483  89.708  48.646  1.00  0.00           C
ATOM   5009  HH2 TRP A 801      87.078  88.824  48.822  1.00  0.00           H
ATOM   5010  C   TRP A 801      82.663  96.551  47.454  1.00  0.00           C
ATOM   5011  O   TRP A 801      82.058  97.300  48.215  1.00  0.00           O
ATOM   5012  N   LYS A 802      83.270  97.062  46.447  1.00  0.00           N
ATOM   5013  HN  LYS A 802      83.747  96.476  45.797  1.00  0.00           H
ATOM   5014  CA  LYS A 802      83.371  98.475  46.152  1.00  0.00           C
ATOM   5015  HA  LYS A 802      83.829  98.914  47.027  1.00  0.00           H
ATOM   5016  CB  LYS A 802      84.381  98.759  45.029  1.00  0.00           C
ATOM   5017  HB1 LYS A 802      84.212  97.904  44.339  1.00  0.00           H
ATOM   5018  HB2 LYS A 802      84.029  99.692  44.540  1.00  0.00           H
ATOM   5019  CG  LYS A 802      85.837  98.782  45.503  1.00  0.00           C
ATOM   5020  HG1 LYS A 802      86.062  99.693  46.100  1.00  0.00           H
ATOM   5021  HG2 LYS A 802      86.038  97.979  46.244  1.00  0.00           H
ATOM   5022  CD  LYS A 802      86.838  98.828  44.380  1.00  0.00           C
ATOM   5023  HD1 LYS A 802      86.682  97.915  43.766  1.00  0.00           H
ATOM   5024  HD2 LYS A 802      86.750  99.753  43.771  1.00  0.00           H
ATOM   5025  CE  LYS A 802      88.246  98.839  44.942  1.00  0.00           C
ATOM   5026  HE1 LYS A 802      88.449  99.873  45.295  1.00  0.00           H
ATOM   5027  HE2 LYS A 802      88.354  98.169  45.821  1.00  0.00           H
ATOM   5028  NZ  LYS A 802      89.277  98.486  43.926  1.00  0.00           N
ATOM   5029  HZ1 LYS A 802      89.323  99.114  43.098  1.00  0.00           H
ATOM   5030  HZ2 LYS A 802      90.242  98.451  44.311  1.00  0.00           H
ATOM   5031  HZ3 LYS A 802      89.054  97.510  43.644  1.00  0.00           H
ATOM   5032  C   LYS A 802      82.051  99.334  46.093  1.00  0.00           C
ATOM   5033  O   LYS A 802      82.041 100.516  46.477  1.00  0.00           O
ATOM   5034  N   GLN A 803      81.029  98.724  45.434  1.00  0.00           N
ATOM   5035  HN  GLN A 803      81.267  97.930  44.880  1.00  0.00           H
ATOM   5036  CA  GLN A 803      79.679  99.239  45.090  1.00  0.00           C
ATOM   5037  HA  GLN A 803      79.825 100.187  44.594  1.00  0.00           H
ATOM   5038  CB  GLN A 803      78.946  98.279  44.036  1.00  0.00           C
ATOM   5039  HB1 GLN A 803      79.037  97.226  44.378  1.00  0.00           H
ATOM   5040  HB2 GLN A 803      77.865  98.532  44.057  1.00  0.00           H
ATOM   5041  CG  GLN A 803      79.427  98.370  42.559  1.00  0.00           C
ATOM   5042  HG1 GLN A 803      79.268  99.384  42.134  1.00  0.00           H
ATOM   5043  HG2 GLN A 803      80.538  98.324  42.561  1.00  0.00           H
ATOM   5044  CD  GLN A 803      78.804  97.215  41.749  1.00  0.00           C
ATOM   5045  OE1 GLN A 803      78.452  96.153  42.225  1.00  0.00           O
ATOM   5046  NE2 GLN A 803      78.809  97.450  40.401  1.00  0.00           N
ATOM   5047 1HE2 GLN A 803      79.160  98.257  39.927  1.00  0.00           H
ATOM   5048 2HE2 GLN A 803      78.585  96.616  39.896  1.00  0.00           H
ATOM   5049  C   GLN A 803      78.926  99.390  46.426  1.00  0.00           C
ATOM   5050  O   GLN A 803      77.949 100.146  46.450  1.00  0.00           O
ATOM   5051  N   GLU A 804      79.226  98.621  47.465  1.00  0.00           N
ATOM   5052  HN  GLU A 804      79.950  97.940  47.388  1.00  0.00           H
ATOM   5053  CA  GLU A 804      78.563  98.678  48.812  1.00  0.00           C
ATOM   5054  HA  GLU A 804      77.623  99.210  48.817  1.00  0.00           H
ATOM   5055  CB  GLU A 804      78.309  97.296  49.310  1.00  0.00           C
ATOM   5056  HB1 GLU A 804      79.267  96.757  49.152  1.00  0.00           H
ATOM   5057  HB2 GLU A 804      78.146  97.349  50.408  1.00  0.00           H
ATOM   5058  CG  GLU A 804      77.133  96.440  48.695  1.00  0.00           C
ATOM   5059  HG1 GLU A 804      76.956  96.739  47.640  1.00  0.00           H
ATOM   5060  HG2 GLU A 804      77.529  95.402  48.677  1.00  0.00           H
[truncated: 293,655 more chars]
