# Supplementary material for: Functional impact and molecular binding modes of drugs that target the PI3K isoform p110δ
Source: Commun Biol. 2023 Jun 5;6:603. doi: 10.1038/s42003-023-04921-z (PMC10241892; doi:10.1038/s42003-023-04921-z)
Supplement: Supplementary file 4 — Supplementary Data 1 [file 42003_2023_4921_MOESM4_ESM.zip › Supplementary Data 1/input_files/p110d-I777M_idelalisib.pdb]

REMARK    GENERATED BY TRJCONV
TITLE     Protein in water t=   0.00000 step= 0
REMARK    THIS IS A SIMULATION BOX
CRYST1  111.273  111.273  111.273  60.00  60.00  90.00 P 1           1
MODEL        1
ATOM      1  N   ARG A 496      48.069  81.598  19.674  1.00  0.00           N
ATOM      2  H1  ARG A 496      47.683  81.331  18.746  1.00  0.00           H
ATOM      3  H2  ARG A 496      48.907  82.147  19.396  1.00  0.00           H
ATOM      4  H3  ARG A 496      48.290  80.632  19.989  1.00  0.00           H
ATOM      5  CA  ARG A 496      47.053  82.308  20.464  1.00  0.00           C
ATOM      6  HA  ARG A 496      47.553  82.938  21.184  1.00  0.00           H
ATOM      7  CB  ARG A 496      46.146  83.230  19.604  1.00  0.00           C
ATOM      8  HB1 ARG A 496      45.507  82.702  18.864  1.00  0.00           H
ATOM      9  HB2 ARG A 496      45.477  83.841  20.247  1.00  0.00           H
ATOM     10  CG  ARG A 496      46.945  84.234  18.812  1.00  0.00           C
ATOM     11  HG1 ARG A 496      47.842  84.555  19.382  1.00  0.00           H
ATOM     12  HG2 ARG A 496      47.349  83.572  18.017  1.00  0.00           H
ATOM     13  CD  ARG A 496      46.091  85.347  18.397  1.00  0.00           C
ATOM     14  HD1 ARG A 496      45.237  84.918  17.830  1.00  0.00           H
ATOM     15  HD2 ARG A 496      45.824  86.059  19.208  1.00  0.00           H
ATOM     16  NE  ARG A 496      46.786  86.146  17.381  1.00  0.00           N
ATOM     17  HE  ARG A 496      47.781  86.123  17.275  1.00  0.00           H
ATOM     18  CZ  ARG A 496      46.192  86.904  16.505  1.00  0.00           C
ATOM     19  NH1 ARG A 496      46.909  87.750  15.802  1.00  0.00           N
ATOM     20 1HH1 ARG A 496      47.887  87.709  15.598  1.00  0.00           H
ATOM     21 2HH1 ARG A 496      46.415  88.228  15.076  1.00  0.00           H
ATOM     22  NH2 ARG A 496      44.923  87.024  16.473  1.00  0.00           N
ATOM     23 1HH2 ARG A 496      44.319  86.296  16.800  1.00  0.00           H
ATOM     24 2HH2 ARG A 496      44.536  87.721  15.870  1.00  0.00           H
ATOM     25  C   ARG A 496      46.049  81.486  21.236  1.00  0.00           C
ATOM     26  O   ARG A 496      45.833  80.269  20.966  1.00  0.00           O
ATOM     27  N   HIS A 497      45.339  82.155  22.180  1.00  0.00           N
ATOM     28  HN  HIS A 497      45.498  83.139  22.196  1.00  0.00           H
ATOM     29  CA  HIS A 497      44.628  81.497  23.238  1.00  0.00           C
ATOM     30  HA  HIS A 497      44.396  82.211  24.015  1.00  0.00           H
ATOM     31  CB  HIS A 497      43.242  81.045  22.794  1.00  0.00           C
ATOM     32  HB1 HIS A 497      43.445  80.218  22.081  1.00  0.00           H
ATOM     33  HB2 HIS A 497      42.637  80.613  23.619  1.00  0.00           H
ATOM     34  ND1 HIS A 497      42.129  83.280  23.004  1.00  0.00           N
ATOM     35  CG  HIS A 497      42.560  82.230  22.252  1.00  0.00           C
ATOM     36  CE1 HIS A 497      41.751  84.184  22.184  1.00  0.00           C
ATOM     37  HE1 HIS A 497      41.339  85.166  22.416  1.00  0.00           H
ATOM     38  NE2 HIS A 497      41.903  83.816  20.853  1.00  0.00           N
ATOM     39  HE2 HIS A 497      41.770  84.430  20.075  1.00  0.00           H
ATOM     40  CD2 HIS A 497      42.408  82.527  20.856  1.00  0.00           C
ATOM     41  HD2 HIS A 497      42.413  81.935  19.949  1.00  0.00           H
ATOM     42  C   HIS A 497      45.321  80.345  23.953  1.00  0.00           C
ATOM     43  O   HIS A 497      46.520  80.059  23.773  1.00  0.00           O
ATOM     44  N   SER A 498      44.683  79.693  24.942  1.00  0.00           N
ATOM     45  HN  SER A 498      43.861  80.105  25.326  1.00  0.00           H
ATOM     46  CA  SER A 498      45.227  78.537  25.548  1.00  0.00           C
ATOM     47  HA  SER A 498      45.671  77.898  24.799  1.00  0.00           H
ATOM     48  CB  SER A 498      46.248  78.901  26.675  1.00  0.00           C
ATOM     49  HB1 SER A 498      46.929  79.540  26.073  1.00  0.00           H
ATOM     50  HB2 SER A 498      45.961  79.659  27.436  1.00  0.00           H
ATOM     51  OG  SER A 498      46.898  77.755  27.211  1.00  0.00           O
ATOM     52  HG1 SER A 498      47.425  77.344  26.521  1.00  0.00           H
ATOM     53  C   SER A 498      44.063  77.759  26.108  1.00  0.00           C
ATOM     54  O   SER A 498      43.057  78.310  26.544  1.00  0.00           O
ATOM     55  N   GLU A 499      44.186  76.407  26.214  1.00  0.00           N
ATOM     56  HN  GLU A 499      45.119  76.060  26.265  1.00  0.00           H
ATOM     57  CA  GLU A 499      43.102  75.493  26.602  1.00  0.00           C
ATOM     58  HA  GLU A 499      42.327  76.087  27.064  1.00  0.00           H
ATOM     59  CB  GLU A 499      42.459  74.763  25.400  1.00  0.00           C
ATOM     60  HB1 GLU A 499      43.262  74.670  24.638  1.00  0.00           H
ATOM     61  HB2 GLU A 499      42.151  73.719  25.621  1.00  0.00           H
ATOM     62  CG  GLU A 499      41.251  75.498  24.765  1.00  0.00           C
ATOM     63  HG1 GLU A 499      40.638  75.714  25.666  1.00  0.00           H
ATOM     64  HG2 GLU A 499      41.525  76.495  24.357  1.00  0.00           H
ATOM     65  CD  GLU A 499      40.319  74.651  23.927  1.00  0.00           C
ATOM     66  OE1 GLU A 499      39.419  74.013  24.508  1.00  0.00           O
ATOM     67  OE2 GLU A 499      40.345  74.587  22.667  1.00  0.00           O
ATOM     68  C   GLU A 499      43.571  74.561  27.714  1.00  0.00           C
ATOM     69  O   GLU A 499      44.749  74.380  27.899  1.00  0.00           O
ATOM     70  N   CYS A 500      42.626  73.945  28.452  1.00  0.00           N
ATOM     71  HN  CYS A 500      41.719  74.202  28.127  1.00  0.00           H
ATOM     72  CA  CYS A 500      42.766  72.986  29.494  1.00  0.00           C
ATOM     73  HA  CYS A 500      41.807  72.489  29.455  1.00  0.00           H
ATOM     74  CB  CYS A 500      43.879  71.869  29.273  1.00  0.00           C
ATOM     75  HB1 CYS A 500      44.831  72.437  29.196  1.00  0.00           H
ATOM     76  HB2 CYS A 500      43.928  71.223  30.176  1.00  0.00           H
ATOM     77  SG  CYS A 500      43.507  70.856  27.741  1.00  0.00           S
ATOM     78  HG1 CYS A 500      42.663  70.008  28.311  1.00  0.00           H
ATOM     79  C   CYS A 500      42.959  73.581  30.881  1.00  0.00           C
ATOM     80  O   CYS A 500      43.372  72.924  31.859  1.00  0.00           O
ATOM     81  N   VAL A 501      42.695  74.923  31.066  1.00  0.00           N
ATOM     82  HN  VAL A 501      42.298  75.552  30.402  1.00  0.00           H
ATOM     83  CA  VAL A 501      43.133  75.741  32.246  1.00  0.00           C
ATOM     84  HA  VAL A 501      43.666  75.082  32.915  1.00  0.00           H
ATOM     85  CB  VAL A 501      43.885  76.963  31.750  1.00  0.00           C
ATOM     86  HB  VAL A 501      43.203  77.659  31.218  1.00  0.00           H
ATOM     87  CG1 VAL A 501      44.389  77.728  33.017  1.00  0.00           C
ATOM     88 1HG1 VAL A 501      44.851  76.998  33.716  1.00  0.00           H
ATOM     89 2HG1 VAL A 501      45.080  78.512  32.639  1.00  0.00           H
ATOM     90 3HG1 VAL A 501      43.537  78.274  33.474  1.00  0.00           H
ATOM     91  CG2 VAL A 501      45.084  76.564  30.827  1.00  0.00           C
ATOM     92 1HG2 VAL A 501      45.599  75.658  31.212  1.00  0.00           H
ATOM     93 2HG2 VAL A 501      44.729  76.242  29.824  1.00  0.00           H
ATOM     94 3HG2 VAL A 501      45.764  77.430  30.679  1.00  0.00           H
ATOM     95  C   VAL A 501      41.904  76.233  32.988  1.00  0.00           C
ATOM     96  O   VAL A 501      41.028  76.916  32.485  1.00  0.00           O
ATOM     97  N   HIS A 502      41.866  75.834  34.224  1.00  0.00           N
ATOM     98  HN  HIS A 502      42.576  75.219  34.558  1.00  0.00           H
ATOM     99  CA  HIS A 502      40.831  76.212  35.159  1.00  0.00           C
ATOM    100  HA  HIS A 502      40.079  76.735  34.586  1.00  0.00           H
ATOM    101  CB  HIS A 502      40.157  74.998  35.895  1.00  0.00           C
ATOM    102  HB1 HIS A 502      40.923  74.490  36.519  1.00  0.00           H
ATOM    103  HB2 HIS A 502      39.265  75.332  36.467  1.00  0.00           H
ATOM    104  ND1 HIS A 502      38.681  74.353  33.971  1.00  0.00           N
ATOM    105  CG  HIS A 502      39.580  73.987  34.977  1.00  0.00           C
ATOM    106  CE1 HIS A 502      38.244  73.173  33.402  1.00  0.00           C
ATOM    107  HE1 HIS A 502      37.555  73.146  32.558  1.00  0.00           H
ATOM    108  NE2 HIS A 502      38.810  72.127  34.095  1.00  0.00           N
ATOM    109  HE2 HIS A 502      38.569  71.158  34.032  1.00  0.00           H
ATOM    110  CD2 HIS A 502      39.706  72.625  35.001  1.00  0.00           C
ATOM    111  HD2 HIS A 502      40.401  71.970  35.514  1.00  0.00           H
ATOM    112  C   HIS A 502      41.452  77.224  36.159  1.00  0.00           C
ATOM    113  O   HIS A 502      42.644  77.383  36.309  1.00  0.00           O
ATOM    114  N   VAL A 503      40.585  78.009  36.836  1.00  0.00           N
ATOM    115  HN  VAL A 503      39.611  78.087  36.641  1.00  0.00           H
ATOM    116  CA  VAL A 503      41.008  79.142  37.674  1.00  0.00           C
ATOM    117  HA  VAL A 503      42.086  79.200  37.680  1.00  0.00           H
ATOM    118  CB  VAL A 503      40.493  80.391  37.103  1.00  0.00           C
ATOM    119  HB  VAL A 503      39.387  80.501  37.105  1.00  0.00           H
ATOM    120  CG1 VAL A 503      41.044  81.591  37.915  1.00  0.00           C
ATOM    121 1HG1 VAL A 503      40.840  81.355  38.981  1.00  0.00           H
ATOM    122 2HG1 VAL A 503      42.148  81.665  37.814  1.00  0.00           H
ATOM    123 3HG1 VAL A 503      40.443  82.475  37.610  1.00  0.00           H
ATOM    124  CG2 VAL A 503      41.032  80.630  35.626  1.00  0.00           C
ATOM    125 1HG2 VAL A 503      42.142  80.576  35.648  1.00  0.00           H
ATOM    126 2HG2 VAL A 503      40.570  79.889  34.939  1.00  0.00           H
ATOM    127 3HG2 VAL A 503      40.810  81.683  35.351  1.00  0.00           H
ATOM    128  C   VAL A 503      40.554  78.843  39.163  1.00  0.00           C
ATOM    129  O   VAL A 503      39.369  78.840  39.345  1.00  0.00           O
ATOM    130  N   THR A 504      41.398  78.815  40.214  1.00  0.00           N
ATOM    131  HN  THR A 504      42.389  78.753  40.126  1.00  0.00           H
ATOM    132  CA  THR A 504      41.047  78.907  41.616  1.00  0.00           C
ATOM    133  HA  THR A 504      40.111  79.440  41.696  1.00  0.00           H
ATOM    134  CB  THR A 504      40.741  77.589  42.389  1.00  0.00           C
ATOM    135  HB  THR A 504      40.582  77.866  43.454  1.00  0.00           H
ATOM    136  OG1 THR A 504      41.841  76.627  42.444  1.00  0.00           O
ATOM    137  HG1 THR A 504      41.982  76.463  41.508  1.00  0.00           H
ATOM    138  CG2 THR A 504      39.501  76.886  41.894  1.00  0.00           C
ATOM    139 1HG2 THR A 504      39.095  76.146  42.616  1.00  0.00           H
ATOM    140 2HG2 THR A 504      38.594  77.500  41.707  1.00  0.00           H
ATOM    141 3HG2 THR A 504      39.614  76.281  40.968  1.00  0.00           H
ATOM    142  C   THR A 504      42.113  79.562  42.454  1.00  0.00           C
ATOM    143  O   THR A 504      43.290  79.576  42.111  1.00  0.00           O
ATOM    144  N   GLU A 505      41.791  80.136  43.640  1.00  0.00           N
ATOM    145  HN  GLU A 505      40.842  80.286  43.907  1.00  0.00           H
ATOM    146  CA  GLU A 505      42.727  80.631  44.664  1.00  0.00           C
ATOM    147  HA  GLU A 505      43.370  81.291  44.100  1.00  0.00           H
ATOM    148  CB  GLU A 505      42.044  81.293  45.935  1.00  0.00           C
ATOM    149  HB1 GLU A 505      41.447  80.435  46.313  1.00  0.00           H
ATOM    150  HB2 GLU A 505      42.855  81.491  46.668  1.00  0.00           H
ATOM    151  CG  GLU A 505      41.260  82.569  45.503  1.00  0.00           C
ATOM    152  HG1 GLU A 505      41.780  83.356  44.915  1.00  0.00           H
ATOM    153  HG2 GLU A 505      40.523  82.155  44.782  1.00  0.00           H
ATOM    154  CD  GLU A 505      40.647  83.225  46.735  1.00  0.00           C
ATOM    155  OE1 GLU A 505      39.698  82.664  47.361  1.00  0.00           O
ATOM    156  OE2 GLU A 505      41.269  84.215  47.204  1.00  0.00           O
ATOM    157  C   GLU A 505      43.586  79.537  45.097  1.00  0.00           C
ATOM    158  O   GLU A 505      44.777  79.683  45.192  1.00  0.00           O
ATOM    159  N   GLU A 506      43.092  78.314  45.258  1.00  0.00           N
ATOM    160  HN  GLU A 506      42.132  78.088  45.117  1.00  0.00           H
ATOM    161  CA  GLU A 506      43.813  77.199  45.792  1.00  0.00           C
ATOM    162  HA  GLU A 506      44.161  77.408  46.793  1.00  0.00           H
ATOM    163  CB  GLU A 506      42.764  75.998  46.029  1.00  0.00           C
ATOM    164  HB1 GLU A 506      42.243  76.284  46.968  1.00  0.00           H
ATOM    165  HB2 GLU A 506      42.016  76.068  45.210  1.00  0.00           H
ATOM    166  CG  GLU A 506      43.292  74.523  46.113  1.00  0.00           C
ATOM    167  HG1 GLU A 506      43.627  74.260  45.087  1.00  0.00           H
ATOM    168  HG2 GLU A 506      44.124  74.457  46.846  1.00  0.00           H
ATOM    169  CD  GLU A 506      42.314  73.450  46.549  1.00  0.00           C
ATOM    170  OE1 GLU A 506      41.659  73.567  47.618  1.00  0.00           O
ATOM    171  OE2 GLU A 506      42.358  72.433  45.799  1.00  0.00           O
ATOM    172  C   GLU A 506      45.065  76.763  45.084  1.00  0.00           C
ATOM    173  O   GLU A 506      46.068  76.329  45.652  1.00  0.00           O
ATOM    174  N   GLU A 507      45.042  76.739  43.723  1.00  0.00           N
ATOM    175  HN  GLU A 507      44.191  76.921  43.238  1.00  0.00           H
ATOM    176  CA  GLU A 507      46.139  76.352  42.886  1.00  0.00           C
ATOM    177  HA  GLU A 507      46.747  75.627  43.406  1.00  0.00           H
ATOM    178  CB  GLU A 507      45.515  75.736  41.578  1.00  0.00           C
ATOM    179  HB1 GLU A 507      46.336  75.292  40.975  1.00  0.00           H
ATOM    180  HB2 GLU A 507      44.960  74.845  41.940  1.00  0.00           H
ATOM    181  CG  GLU A 507      44.709  76.664  40.628  1.00  0.00           C
ATOM    182  HG1 GLU A 507      44.089  77.391  41.196  1.00  0.00           H
ATOM    183  HG2 GLU A 507      45.427  77.140  39.926  1.00  0.00           H
ATOM    184  CD  GLU A 507      43.742  75.831  39.758  1.00  0.00           C
ATOM    185  OE1 GLU A 507      44.263  75.094  38.882  1.00  0.00           O
ATOM    186  OE2 GLU A 507      42.482  75.923  40.102  1.00  0.00           O
ATOM    187  C   GLU A 507      47.053  77.642  42.724  1.00  0.00           C
ATOM    188  O   GLU A 507      48.246  77.531  42.512  1.00  0.00           O
ATOM    189  N   GLN A 508      46.489  78.849  42.910  1.00  0.00           N
ATOM    190  HN  GLN A 508      45.520  78.928  43.133  1.00  0.00           H
ATOM    191  CA  GLN A 508      47.199  80.081  42.955  1.00  0.00           C
ATOM    192  HA  GLN A 508      47.870  80.016  42.111  1.00  0.00           H
ATOM    193  CB  GLN A 508      46.375  81.267  43.008  1.00  0.00           C
ATOM    194  HB1 GLN A 508      45.462  81.190  43.635  1.00  0.00           H
ATOM    195  HB2 GLN A 508      46.908  82.167  43.382  1.00  0.00           H
ATOM    196  CG  GLN A 508      45.723  81.554  41.573  1.00  0.00           C
ATOM    197  HG1 GLN A 508      46.588  81.860  40.947  1.00  0.00           H
ATOM    198  HG2 GLN A 508      45.346  80.634  41.078  1.00  0.00           H
ATOM    199  CD  GLN A 508      44.586  82.642  41.566  1.00  0.00           C
ATOM    200  OE1 GLN A 508      44.188  83.168  42.581  1.00  0.00           O
ATOM    201  NE2 GLN A 508      43.954  82.847  40.370  1.00  0.00           N
ATOM    202 1HE2 GLN A 508      44.462  82.484  39.588  1.00  0.00           H
ATOM    203 2HE2 GLN A 508      43.091  83.339  40.257  1.00  0.00           H
ATOM    204  C   GLN A 508      48.186  80.119  44.094  1.00  0.00           C
ATOM    205  O   GLN A 508      49.348  80.354  44.048  1.00  0.00           O
ATOM    206  N   LEU A 509      47.684  79.682  45.243  1.00  0.00           N
ATOM    207  HN  LEU A 509      46.707  79.484  45.263  1.00  0.00           H
ATOM    208  CA  LEU A 509      48.532  79.362  46.397  1.00  0.00           C
ATOM    209  HA  LEU A 509      49.120  80.255  46.550  1.00  0.00           H
ATOM    210  CB  LEU A 509      47.735  79.017  47.726  1.00  0.00           C
ATOM    211  HB1 LEU A 509      47.037  78.209  47.417  1.00  0.00           H
ATOM    212  HB2 LEU A 509      48.537  78.685  48.419  1.00  0.00           H
ATOM    213  CG  LEU A 509      46.822  80.125  48.262  1.00  0.00           C
ATOM    214  HG  LEU A 509      45.892  80.166  47.657  1.00  0.00           H
ATOM    215  CD1 LEU A 509      46.242  79.940  49.705  1.00  0.00           C
ATOM    216 1HD1 LEU A 509      47.080  79.856  50.430  1.00  0.00           H
ATOM    217 2HD1 LEU A 509      45.525  80.743  49.981  1.00  0.00           H
ATOM    218 3HD1 LEU A 509      45.610  79.029  49.642  1.00  0.00           H
ATOM    219  CD2 LEU A 509      47.540  81.406  48.230  1.00  0.00           C
ATOM    220 1HD2 LEU A 509      48.513  81.284  48.752  1.00  0.00           H
ATOM    221 2HD2 LEU A 509      47.611  81.742  47.174  1.00  0.00           H
ATOM    222 3HD2 LEU A 509      47.006  82.178  48.825  1.00  0.00           H
ATOM    223  C   LEU A 509      49.550  78.198  46.099  1.00  0.00           C
ATOM    224  O   LEU A 509      50.698  78.275  46.491  1.00  0.00           O
ATOM    225  N   GLN A 510      49.118  77.104  45.470  1.00  0.00           N
ATOM    226  HN  GLN A 510      48.188  76.927  45.160  1.00  0.00           H
ATOM    227  CA  GLN A 510      50.034  76.053  45.178  1.00  0.00           C
ATOM    228  HA  GLN A 510      50.542  75.708  46.067  1.00  0.00           H
ATOM    229  CB  GLN A 510      49.346  74.823  44.468  1.00  0.00           C
ATOM    230  HB1 GLN A 510      48.659  75.263  43.714  1.00  0.00           H
ATOM    231  HB2 GLN A 510      50.033  74.101  43.977  1.00  0.00           H
ATOM    232  CG  GLN A 510      48.448  74.026  45.460  1.00  0.00           C
ATOM    233  HG1 GLN A 510      49.077  73.463  46.182  1.00  0.00           H
ATOM    234  HG2 GLN A 510      47.742  74.722  45.962  1.00  0.00           H
ATOM    235  CD  GLN A 510      47.660  73.048  44.685  1.00  0.00           C
ATOM    236  OE1 GLN A 510      47.908  72.624  43.546  1.00  0.00           O
ATOM    237  NE2 GLN A 510      46.553  72.568  45.308  1.00  0.00           N
ATOM    238 1HE2 GLN A 510      46.327  72.939  46.208  1.00  0.00           H
ATOM    239 2HE2 GLN A 510      46.036  71.820  44.890  1.00  0.00           H
ATOM    240  C   GLN A 510      51.249  76.417  44.276  1.00  0.00           C
ATOM    241  O   GLN A 510      52.427  76.115  44.452  1.00  0.00           O
ATOM    242  N   LEU A 511      50.962  77.188  43.213  1.00  0.00           N
ATOM    243  HN  LEU A 511      50.002  77.430  43.091  1.00  0.00           H
ATOM    244  CA  LEU A 511      51.990  77.760  42.393  1.00  0.00           C
ATOM    245  HA  LEU A 511      52.446  76.949  41.844  1.00  0.00           H
ATOM    246  CB  LEU A 511      51.307  78.526  41.257  1.00  0.00           C
ATOM    247  HB1 LEU A 511      50.956  77.763  40.530  1.00  0.00           H
ATOM    248  HB2 LEU A 511      50.443  79.069  41.697  1.00  0.00           H
ATOM    249  CG  LEU A 511      52.153  79.510  40.356  1.00  0.00           C
ATOM    250  HG  LEU A 511      52.709  80.150  41.073  1.00  0.00           H
ATOM    251  CD1 LEU A 511      53.240  78.741  39.674  1.00  0.00           C
ATOM    252 1HD1 LEU A 511      54.116  78.396  40.264  1.00  0.00           H
ATOM    253 2HD1 LEU A 511      52.804  77.791  39.296  1.00  0.00           H
ATOM    254 3HD1 LEU A 511      53.759  79.365  38.915  1.00  0.00           H
ATOM    255  CD2 LEU A 511      51.221  80.322  39.522  1.00  0.00           C
ATOM    256 1HD2 LEU A 511      51.776  81.257  39.293  1.00  0.00           H
ATOM    257 2HD2 LEU A 511      50.944  79.757  38.607  1.00  0.00           H
ATOM    258 3HD2 LEU A 511      50.230  80.484  39.997  1.00  0.00           H
ATOM    259  C   LEU A 511      53.065  78.695  43.103  1.00  0.00           C
ATOM    260  O   LEU A 511      54.289  78.568  42.823  1.00  0.00           O
ATOM    261  N   ARG A 512      52.585  79.622  43.979  1.00  0.00           N
ATOM    262  HN  ARG A 512      51.607  79.778  44.092  1.00  0.00           H
ATOM    263  CA  ARG A 512      53.489  80.327  44.718  1.00  0.00           C
ATOM    264  HA  ARG A 512      54.073  80.856  43.980  1.00  0.00           H
ATOM    265  CB  ARG A 512      52.779  81.398  45.544  1.00  0.00           C
ATOM    266  HB1 ARG A 512      52.105  82.052  44.952  1.00  0.00           H
ATOM    267  HB2 ARG A 512      52.129  80.859  46.266  1.00  0.00           H
ATOM    268  CG  ARG A 512      53.705  82.289  46.354  1.00  0.00           C
ATOM    269  HG1 ARG A 512      54.500  81.755  46.917  1.00  0.00           H
ATOM    270  HG2 ARG A 512      54.230  82.842  45.546  1.00  0.00           H
ATOM    271  CD  ARG A 512      53.175  83.309  47.325  1.00  0.00           C
ATOM    272  HD1 ARG A 512      53.906  83.987  47.816  1.00  0.00           H
ATOM    273  HD2 ARG A 512      52.438  83.959  46.806  1.00  0.00           H
ATOM    274  NE  ARG A 512      52.301  82.595  48.326  1.00  0.00           N
ATOM    275  HE  ARG A 512      51.319  82.723  48.189  1.00  0.00           H
ATOM    276  CZ  ARG A 512      52.659  81.444  48.956  1.00  0.00           C
ATOM    277  NH1 ARG A 512      51.724  80.837  49.710  1.00  0.00           N
ATOM    278 1HH1 ARG A 512      50.791  81.196  49.684  1.00  0.00           H
ATOM    279 2HH1 ARG A 512      51.955  79.961  50.134  1.00  0.00           H
ATOM    280  NH2 ARG A 512      53.893  81.023  49.085  1.00  0.00           N
ATOM    281 1HH2 ARG A 512      54.663  81.599  48.811  1.00  0.00           H
ATOM    282 2HH2 ARG A 512      53.975  80.216  49.670  1.00  0.00           H
ATOM    283  C   ARG A 512      54.460  79.535  45.639  1.00  0.00           C
ATOM    284  O   ARG A 512      55.678  79.734  45.731  1.00  0.00           O
ATOM    285  N   GLU A 513      53.856  78.556  46.413  1.00  0.00           N
ATOM    286  HN  GLU A 513      52.883  78.353  46.334  1.00  0.00           H
ATOM    287  CA  GLU A 513      54.658  77.682  47.239  1.00  0.00           C
ATOM    288  HA  GLU A 513      55.260  78.195  47.974  1.00  0.00           H
ATOM    289  CB  GLU A 513      53.676  76.699  47.845  1.00  0.00           C
ATOM    290  HB1 GLU A 513      53.052  76.121  47.130  1.00  0.00           H
ATOM    291  HB2 GLU A 513      54.242  75.915  48.392  1.00  0.00           H
ATOM    292  CG  GLU A 513      52.646  77.345  48.824  1.00  0.00           C
ATOM    293  HG1 GLU A 513      52.216  78.211  48.277  1.00  0.00           H
ATOM    294  HG2 GLU A 513      51.858  76.586  49.017  1.00  0.00           H
ATOM    295  CD  GLU A 513      53.192  77.667  50.223  1.00  0.00           C
ATOM    296  OE1 GLU A 513      53.658  76.684  50.879  1.00  0.00           O
ATOM    297  OE2 GLU A 513      53.279  78.857  50.585  1.00  0.00           O
ATOM    298  C   GLU A 513      55.771  76.945  46.438  1.00  0.00           C
ATOM    299  O   GLU A 513      56.941  76.897  46.813  1.00  0.00           O
ATOM    300  N   ILE A 514      55.381  76.490  45.202  1.00  0.00           N
ATOM    301  HN  ILE A 514      54.454  76.613  44.858  1.00  0.00           H
ATOM    302  CA  ILE A 514      56.308  75.868  44.290  1.00  0.00           C
ATOM    303  HA  ILE A 514      56.937  75.177  44.830  1.00  0.00           H
ATOM    304  CB  ILE A 514      55.548  75.118  43.189  1.00  0.00           C
ATOM    305  HB  ILE A 514      54.922  75.887  42.686  1.00  0.00           H
ATOM    306  CG2 ILE A 514      56.380  74.506  42.077  1.00  0.00           C
ATOM    307 1HG2 ILE A 514      56.948  73.593  42.358  1.00  0.00           H
ATOM    308 2HG2 ILE A 514      55.643  74.142  41.329  1.00  0.00           H
ATOM    309 3HG2 ILE A 514      57.026  75.275  41.603  1.00  0.00           H
ATOM    310  CG1 ILE A 514      54.635  73.898  43.772  1.00  0.00           C
ATOM    311 1HG1 ILE A 514      55.359  73.069  43.925  1.00  0.00           H
ATOM    312 2HG1 ILE A 514      54.327  74.212  44.792  1.00  0.00           H
ATOM    313  CD  ILE A 514      53.460  73.484  42.845  1.00  0.00           C
ATOM    314  HD1 ILE A 514      53.889  73.161  41.873  1.00  0.00           H
ATOM    315  HD2 ILE A 514      52.840  72.626  43.184  1.00  0.00           H
ATOM    316  HD3 ILE A 514      52.781  74.336  42.626  1.00  0.00           H
ATOM    317  C   ILE A 514      57.345  76.796  43.740  1.00  0.00           C
ATOM    318  O   ILE A 514      58.528  76.427  43.695  1.00  0.00           O
ATOM    319  N   LEU A 515      56.999  78.063  43.430  1.00  0.00           N
ATOM    320  HN  LEU A 515      56.076  78.431  43.515  1.00  0.00           H
ATOM    321  CA  LEU A 515      58.006  79.040  43.017  1.00  0.00           C
ATOM    322  HA  LEU A 515      58.770  78.564  42.421  1.00  0.00           H
ATOM    323  CB  LEU A 515      57.328  80.183  42.225  1.00  0.00           C
ATOM    324  HB1 LEU A 515      56.407  80.506  42.755  1.00  0.00           H
ATOM    325  HB2 LEU A 515      57.961  81.085  42.366  1.00  0.00           H
ATOM    326  CG  LEU A 515      56.868  79.866  40.781  1.00  0.00           C
ATOM    327  HG  LEU A 515      56.330  78.905  40.635  1.00  0.00           H
ATOM    328  CD1 LEU A 515      56.140  81.088  40.308  1.00  0.00           C
ATOM    329 1HD1 LEU A 515      56.794  81.985  40.268  1.00  0.00           H
ATOM    330 2HD1 LEU A 515      55.839  80.970  39.245  1.00  0.00           H
ATOM    331 3HD1 LEU A 515      55.189  81.263  40.855  1.00  0.00           H
ATOM    332  CD2 LEU A 515      58.189  79.795  39.905  1.00  0.00           C
ATOM    333 1HD2 LEU A 515      58.821  80.708  39.948  1.00  0.00           H
ATOM    334 2HD2 LEU A 515      58.877  78.988  40.235  1.00  0.00           H
ATOM    335 3HD2 LEU A 515      57.856  79.567  38.870  1.00  0.00           H
ATOM    336  C   LEU A 515      58.820  79.483  44.228  1.00  0.00           C
ATOM    337  O   LEU A 515      60.003  79.811  44.044  1.00  0.00           O
ATOM    338  N   GLU A 516      58.270  79.527  45.468  1.00  0.00           N
ATOM    339  HN  GLU A 516      57.282  79.465  45.588  1.00  0.00           H
ATOM    340  CA  GLU A 516      59.083  80.118  46.487  1.00  0.00           C
ATOM    341  HA  GLU A 516      59.707  80.938  46.164  1.00  0.00           H
ATOM    342  CB  GLU A 516      58.124  80.901  47.513  1.00  0.00           C
ATOM    343  HB1 GLU A 516      57.342  80.204  47.884  1.00  0.00           H
ATOM    344  HB2 GLU A 516      58.663  81.014  48.478  1.00  0.00           H
ATOM    345  CG  GLU A 516      57.511  82.184  46.944  1.00  0.00           C
ATOM    346  HG1 GLU A 516      58.287  82.803  46.444  1.00  0.00           H
ATOM    347  HG2 GLU A 516      56.895  81.950  46.050  1.00  0.00           H
ATOM    348  CD  GLU A 516      56.815  83.144  47.888  1.00  0.00           C
ATOM    349  OE1 GLU A 516      56.087  82.659  48.803  1.00  0.00           O
ATOM    350  OE2 GLU A 516      57.110  84.389  47.772  1.00  0.00           O
ATOM    351  C   GLU A 516      59.898  79.127  47.331  1.00  0.00           C
ATOM    352  O   GLU A 516      61.006  79.395  47.861  1.00  0.00           O
ATOM    353  N   ARG A 517      59.352  77.885  47.484  1.00  0.00           N
ATOM    354  HN  ARG A 517      58.450  77.663  47.120  1.00  0.00           H
ATOM    355  CA  ARG A 517      60.081  76.887  48.294  1.00  0.00           C
ATOM    356  HA  ARG A 517      60.565  77.302  49.166  1.00  0.00           H
ATOM    357  CB  ARG A 517      59.173  75.849  48.928  1.00  0.00           C
ATOM    358  HB1 ARG A 517      58.821  75.090  48.196  1.00  0.00           H
ATOM    359  HB2 ARG A 517      59.792  75.247  49.627  1.00  0.00           H
ATOM    360  CG  ARG A 517      58.072  76.448  49.851  1.00  0.00           C
ATOM    361  HG1 ARG A 517      58.631  77.220  50.421  1.00  0.00           H
ATOM    362  HG2 ARG A 517      57.439  77.059  49.173  1.00  0.00           H
ATOM    363  CD  ARG A 517      57.305  75.500  50.761  1.00  0.00           C
ATOM    364  HD1 ARG A 517      56.714  74.822  50.108  1.00  0.00           H
ATOM    365  HD2 ARG A 517      58.062  74.996  51.398  1.00  0.00           H
ATOM    366  NE  ARG A 517      56.257  76.157  51.561  1.00  0.00           N
ATOM    367  HE  ARG A 517      55.337  76.253  51.180  1.00  0.00           H
ATOM    368  CZ  ARG A 517      56.187  76.160  52.876  1.00  0.00           C
ATOM    369  NH1 ARG A 517      54.977  76.458  53.389  1.00  0.00           N
ATOM    370 1HH1 ARG A 517      54.251  76.574  52.711  1.00  0.00           H
ATOM    371 2HH1 ARG A 517      54.809  76.419  54.374  1.00  0.00           H
ATOM    372  NH2 ARG A 517      57.222  76.003  53.600  1.00  0.00           N
ATOM    373 1HH2 ARG A 517      58.108  76.293  53.238  1.00  0.00           H
ATOM    374 2HH2 ARG A 517      57.109  76.122  54.587  1.00  0.00           H
ATOM    375  C   ARG A 517      61.176  76.132  47.531  1.00  0.00           C
ATOM    376  O   ARG A 517      62.195  75.652  48.044  1.00  0.00           O
ATOM    377  N   ARG A 518      61.033  75.996  46.182  1.00  0.00           N
ATOM    378  HN  ARG A 518      60.176  76.371  45.837  1.00  0.00           H
ATOM    379  CA  ARG A 518      61.821  75.171  45.297  1.00  0.00           C
ATOM    380  HA  ARG A 518      62.679  74.693  45.747  1.00  0.00           H
ATOM    381  CB  ARG A 518      61.138  73.963  44.667  1.00  0.00           C
ATOM    382  HB1 ARG A 518      60.208  74.330  44.184  1.00  0.00           H
ATOM    383  HB2 ARG A 518      61.700  73.386  43.902  1.00  0.00           H
ATOM    384  CG  ARG A 518      60.728  72.772  45.608  1.00  0.00           C
ATOM    385  HG1 ARG A 518      60.276  73.255  46.500  1.00  0.00           H
ATOM    386  HG2 ARG A 518      59.832  72.260  45.197  1.00  0.00           H
ATOM    387  CD  ARG A 518      61.737  71.815  46.177  1.00  0.00           C
ATOM    388  HD1 ARG A 518      62.449  72.424  46.774  1.00  0.00           H
ATOM    389  HD2 ARG A 518      61.210  71.007  46.727  1.00  0.00           H
ATOM    390  NE  ARG A 518      62.477  71.139  45.097  1.00  0.00           N
ATOM    391  HE  ARG A 518      61.899  71.010  44.291  1.00  0.00           H
ATOM    392  CZ  ARG A 518      63.769  70.889  45.010  1.00  0.00           C
ATOM    393  NH1 ARG A 518      64.131  70.364  43.879  1.00  0.00           N
ATOM    394 1HH1 ARG A 518      63.507  70.405  43.099  1.00  0.00           H
ATOM    395 2HH1 ARG A 518      65.122  70.305  43.759  1.00  0.00           H
ATOM    396  NH2 ARG A 518      64.598  71.155  45.917  1.00  0.00           N
ATOM    397 1HH2 ARG A 518      64.151  71.472  46.753  1.00  0.00           H
ATOM    398 2HH2 ARG A 518      65.587  71.160  45.770  1.00  0.00           H
ATOM    399  C   ARG A 518      62.429  76.090  44.237  1.00  0.00           C
ATOM    400  O   ARG A 518      62.933  75.705  43.206  1.00  0.00           O
ATOM    401  N   GLY A 519      62.431  77.437  44.531  1.00  0.00           N
ATOM    402  HN  GLY A 519      61.938  77.716  45.352  1.00  0.00           H
ATOM    403  CA  GLY A 519      62.896  78.437  43.504  1.00  0.00           C
ATOM    404  HA1 GLY A 519      62.134  78.480  42.740  1.00  0.00           H
ATOM    405  HA2 GLY A 519      62.937  79.391  44.008  1.00  0.00           H
ATOM    406  C   GLY A 519      64.239  78.324  42.872  1.00  0.00           C
ATOM    407  O   GLY A 519      64.506  78.683  41.688  1.00  0.00           O
ATOM    408  N   SER A 520      65.195  77.811  43.572  1.00  0.00           N
ATOM    409  HN  SER A 520      65.042  77.494  44.505  1.00  0.00           H
ATOM    410  CA  SER A 520      66.433  77.401  43.021  1.00  0.00           C
ATOM    411  HA  SER A 520      66.593  77.778  42.022  1.00  0.00           H
ATOM    412  CB  SER A 520      67.630  77.941  43.903  1.00  0.00           C
ATOM    413  HB1 SER A 520      67.466  77.522  44.918  1.00  0.00           H
ATOM    414  HB2 SER A 520      68.643  77.644  43.557  1.00  0.00           H
ATOM    415  OG  SER A 520      67.661  79.363  43.971  1.00  0.00           O
ATOM    416  HG1 SER A 520      67.043  79.587  44.671  1.00  0.00           H
ATOM    417  C   SER A 520      66.651  75.884  42.926  1.00  0.00           C
ATOM    418  O   SER A 520      67.705  75.415  42.552  1.00  0.00           O
ATOM    419  N   GLY A 521      65.661  75.085  43.232  1.00  0.00           N
ATOM    420  HN  GLY A 521      64.804  75.513  43.510  1.00  0.00           H
ATOM    421  CA  GLY A 521      65.682  73.692  42.967  1.00  0.00           C
ATOM    422  HA1 GLY A 521      66.708  73.387  42.819  1.00  0.00           H
ATOM    423  HA2 GLY A 521      65.252  73.153  43.797  1.00  0.00           H
ATOM    424  C   GLY A 521      64.871  73.272  41.755  1.00  0.00           C
ATOM    425  O   GLY A 521      63.866  73.898  41.319  1.00  0.00           O
ATOM    426  N   GLU A 522      65.276  72.124  41.161  1.00  0.00           N
ATOM    427  HN  GLU A 522      65.961  71.560  41.615  1.00  0.00           H
ATOM    428  CA  GLU A 522      64.569  71.493  40.018  1.00  0.00           C
ATOM    429  HA  GLU A 522      64.428  72.332  39.353  1.00  0.00           H
ATOM    430  CB  GLU A 522      65.507  70.357  39.380  1.00  0.00           C
ATOM    431  HB1 GLU A 522      65.677  69.556  40.131  1.00  0.00           H
ATOM    432  HB2 GLU A 522      64.931  69.793  38.616  1.00  0.00           H
ATOM    433  CG  GLU A 522      66.989  70.844  39.006  1.00  0.00           C
ATOM    434  HG1 GLU A 522      66.939  71.617  38.211  1.00  0.00           H
ATOM    435  HG2 GLU A 522      67.422  71.252  39.945  1.00  0.00           H
ATOM    436  CD  GLU A 522      67.817  69.786  38.413  1.00  0.00           C
ATOM    437  OE1 GLU A 522      67.569  69.671  37.191  1.00  0.00           O
ATOM    438  OE2 GLU A 522      68.717  69.120  38.987  1.00  0.00           O
ATOM    439  C   GLU A 522      63.185  70.986  40.293  1.00  0.00           C
ATOM    440  O   GLU A 522      62.904  70.481  41.415  1.00  0.00           O
ATOM    441  N   LEU A 523      62.168  71.182  39.361  1.00  0.00           N
ATOM    442  HN  LEU A 523      62.313  71.656  38.496  1.00  0.00           H
ATOM    443  CA  LEU A 523      60.815  70.731  39.460  1.00  0.00           C
ATOM    444  HA  LEU A 523      60.486  71.008  40.450  1.00  0.00           H
ATOM    445  CB  LEU A 523      59.900  71.576  38.447  1.00  0.00           C
ATOM    446  HB1 LEU A 523      60.334  71.391  37.442  1.00  0.00           H
ATOM    447  HB2 LEU A 523      58.873  71.195  38.260  1.00  0.00           H
ATOM    448  CG  LEU A 523      59.795  73.074  38.831  1.00  0.00           C
ATOM    449  HG  LEU A 523      60.809  73.524  38.887  1.00  0.00           H
ATOM    450  CD1 LEU A 523      58.950  73.747  37.745  1.00  0.00           C
ATOM    451 1HD1 LEU A 523      59.485  73.775  36.771  1.00  0.00           H
ATOM    452 2HD1 LEU A 523      58.015  73.172  37.573  1.00  0.00           H
ATOM    453 3HD1 LEU A 523      58.761  74.803  38.032  1.00  0.00           H
ATOM    454  CD2 LEU A 523      59.127  73.398  40.224  1.00  0.00           C
ATOM    455 1HD2 LEU A 523      58.101  72.976  40.171  1.00  0.00           H
ATOM    456 2HD2 LEU A 523      59.726  72.925  41.031  1.00  0.00           H
ATOM    457 3HD2 LEU A 523      58.951  74.458  40.506  1.00  0.00           H
ATOM    458  C   LEU A 523      60.534  69.235  39.348  1.00  0.00           C
ATOM    459  O   LEU A 523      61.049  68.432  38.527  1.00  0.00           O
ATOM    460  N   TYR A 524      59.572  68.741  40.128  1.00  0.00           N
ATOM    461  HN  TYR A 524      59.087  69.423  40.670  1.00  0.00           H
ATOM    462  CA  TYR A 524      59.107  67.412  39.994  1.00  0.00           C
ATOM    463  HA  TYR A 524      59.830  66.711  39.605  1.00  0.00           H
ATOM    464  CB  TYR A 524      58.841  66.801  41.393  1.00  0.00           C
ATOM    465  HB1 TYR A 524      58.210  67.523  41.954  1.00  0.00           H
ATOM    466  HB2 TYR A 524      58.381  65.791  41.331  1.00  0.00           H
ATOM    467  CG  TYR A 524      60.073  66.560  42.238  1.00  0.00           C
ATOM    468  CD1 TYR A 524      60.488  67.575  43.148  1.00  0.00           C
ATOM    469  HD1 TYR A 524      59.859  68.453  43.147  1.00  0.00           H
ATOM    470  CE1 TYR A 524      61.653  67.400  43.989  1.00  0.00           C
ATOM    471  HE1 TYR A 524      61.981  68.098  44.746  1.00  0.00           H
ATOM    472  CZ  TYR A 524      62.258  66.143  44.039  1.00  0.00           C
ATOM    473  OH  TYR A 524      63.336  65.946  44.803  1.00  0.00           O
ATOM    474  HH  TYR A 524      63.386  66.636  45.468  1.00  0.00           H
ATOM    475  CD2 TYR A 524      60.795  65.389  42.107  1.00  0.00           C
ATOM    476  HD2 TYR A 524      60.514  64.620  41.404  1.00  0.00           H
ATOM    477  CE2 TYR A 524      61.917  65.217  43.048  1.00  0.00           C
ATOM    478  HE2 TYR A 524      62.501  64.312  42.975  1.00  0.00           H
ATOM    479  C   TYR A 524      57.880  67.439  39.018  1.00  0.00           C
ATOM    480  O   TYR A 524      57.111  68.394  39.156  1.00  0.00           O
ATOM    481  N   GLU A 525      57.713  66.421  38.168  1.00  0.00           N
ATOM    482  HN  GLU A 525      58.398  65.697  38.148  1.00  0.00           H
ATOM    483  CA  GLU A 525      56.689  66.284  37.144  1.00  0.00           C
ATOM    484  HA  GLU A 525      57.014  66.851  36.285  1.00  0.00           H
ATOM    485  CB  GLU A 525      56.494  64.764  36.688  1.00  0.00           C
ATOM    486  HB1 GLU A 525      56.258  64.185  37.606  1.00  0.00           H
ATOM    487  HB2 GLU A 525      55.602  64.662  36.033  1.00  0.00           H
ATOM    488  CG  GLU A 525      57.677  64.050  35.891  1.00  0.00           C
ATOM    489  HG1 GLU A 525      58.505  63.898  36.616  1.00  0.00           H
ATOM    490  HG2 GLU A 525      57.366  63.040  35.548  1.00  0.00           H
ATOM    491  CD  GLU A 525      58.128  64.720  34.598  1.00  0.00           C
ATOM    492  OE1 GLU A 525      57.291  64.897  33.712  1.00  0.00           O
ATOM    493  OE2 GLU A 525      59.319  65.115  34.572  1.00  0.00           O
ATOM    494  C   GLU A 525      55.307  66.774  37.537  1.00  0.00           C
ATOM    495  O   GLU A 525      54.581  67.403  36.720  1.00  0.00           O
ATOM    496  N   HIS A 526      54.804  66.427  38.733  1.00  0.00           N
ATOM    497  HN  HIS A 526      55.214  65.701  39.279  1.00  0.00           H
ATOM    498  CA  HIS A 526      53.477  66.870  39.216  1.00  0.00           C
ATOM    499  HA  HIS A 526      52.695  66.380  38.655  1.00  0.00           H
ATOM    500  CB  HIS A 526      53.323  66.359  40.651  1.00  0.00           C
ATOM    501  HB1 HIS A 526      53.472  65.264  40.534  1.00  0.00           H
ATOM    502  HB2 HIS A 526      54.118  66.729  41.333  1.00  0.00           H
ATOM    503  ND1 HIS A 526      50.986  65.559  41.065  1.00  0.00           N
ATOM    504  CG  HIS A 526      51.987  66.567  41.235  1.00  0.00           C
ATOM    505  CE1 HIS A 526      49.935  65.970  41.779  1.00  0.00           C
ATOM    506  HE1 HIS A 526      49.023  65.376  41.840  1.00  0.00           H
ATOM    507  NE2 HIS A 526      50.189  67.188  42.384  1.00  0.00           N
ATOM    508  HE2 HIS A 526      49.479  67.742  42.818  1.00  0.00           H
ATOM    509  CD2 HIS A 526      51.536  67.555  42.112  1.00  0.00           C
ATOM    510  HD2 HIS A 526      51.926  68.518  42.417  1.00  0.00           H
ATOM    511  C   HIS A 526      53.391  68.440  39.275  1.00  0.00           C
ATOM    512  O   HIS A 526      52.429  69.130  38.924  1.00  0.00           O
ATOM    513  N   GLU A 527      54.480  69.119  39.756  1.00  0.00           N
ATOM    514  HN  GLU A 527      55.183  68.511  40.117  1.00  0.00           H
ATOM    515  CA  GLU A 527      54.701  70.589  39.715  1.00  0.00           C
ATOM    516  HA  GLU A 527      53.895  71.135  40.181  1.00  0.00           H
ATOM    517  CB  GLU A 527      55.964  70.919  40.585  1.00  0.00           C
ATOM    518  HB1 GLU A 527      56.765  70.516  39.929  1.00  0.00           H
ATOM    519  HB2 GLU A 527      56.002  72.020  40.726  1.00  0.00           H
ATOM    520  CG  GLU A 527      55.913  70.278  41.999  1.00  0.00           C
ATOM    521  HG1 GLU A 527      55.051  70.639  42.599  1.00  0.00           H
ATOM    522  HG2 GLU A 527      55.764  69.179  41.933  1.00  0.00           H
ATOM    523  CD  GLU A 527      57.242  70.482  42.767  1.00  0.00           C
ATOM    524  OE1 GLU A 527      58.300  70.529  42.096  1.00  0.00           O
ATOM    525  OE2 GLU A 527      57.174  70.583  44.014  1.00  0.00           O
ATOM    526  C   GLU A 527      54.770  71.160  38.353  1.00  0.00           C
ATOM    527  O   GLU A 527      54.191  72.149  37.985  1.00  0.00           O
ATOM    528  N   LYS A 528      55.484  70.531  37.422  1.00  0.00           N
ATOM    529  HN  LYS A 528      56.007  69.758  37.773  1.00  0.00           H
ATOM    530  CA  LYS A 528      55.623  70.853  36.015  1.00  0.00           C
ATOM    531  HA  LYS A 528      56.157  71.771  35.819  1.00  0.00           H
ATOM    532  CB  LYS A 528      56.426  69.800  35.285  1.00  0.00           C
ATOM    533  HB1 LYS A 528      55.916  68.813  35.297  1.00  0.00           H
ATOM    534  HB2 LYS A 528      56.554  70.060  34.213  1.00  0.00           H
ATOM    535  CG  LYS A 528      57.849  69.526  35.751  1.00  0.00           C
ATOM    536  HG1 LYS A 528      58.431  70.468  35.839  1.00  0.00           H
ATOM    537  HG2 LYS A 528      57.860  69.028  36.744  1.00  0.00           H
ATOM    538  CD  LYS A 528      58.709  68.814  34.750  1.00  0.00           C
ATOM    539  HD1 LYS A 528      58.095  67.913  34.537  1.00  0.00           H
ATOM    540  HD2 LYS A 528      58.740  69.510  33.884  1.00  0.00           H
ATOM    541  CE  LYS A 528      60.088  68.432  35.177  1.00  0.00           C
ATOM    542  HE1 LYS A 528      60.795  69.288  35.139  1.00  0.00           H
ATOM    543  HE2 LYS A 528      60.076  68.030  36.213  1.00  0.00           H
ATOM    544  NZ  LYS A 528      60.553  67.329  34.327  1.00  0.00           N
ATOM    545  HZ1 LYS A 528      61.571  67.141  34.424  1.00  0.00           H
ATOM    546  HZ2 LYS A 528      60.093  66.407  34.466  1.00  0.00           H
ATOM    547  HZ3 LYS A 528      60.380  67.658  33.355  1.00  0.00           H
ATOM    548  C   LYS A 528      54.258  71.003  35.309  1.00  0.00           C
ATOM    549  O   LYS A 528      53.917  72.043  34.665  1.00  0.00           O
ATOM    550  N   ASP A 529      53.291  70.080  35.597  1.00  0.00           N
ATOM    551  HN  ASP A 529      53.588  69.254  36.070  1.00  0.00           H
ATOM    552  CA  ASP A 529      51.965  70.073  34.960  1.00  0.00           C
ATOM    553  HA  ASP A 529      52.184  70.219  33.912  1.00  0.00           H
ATOM    554  CB  ASP A 529      51.208  68.719  35.389  1.00  0.00           C
ATOM    555  HB1 ASP A 529      51.532  68.374  36.395  1.00  0.00           H
ATOM    556  HB2 ASP A 529      50.106  68.827  35.477  1.00  0.00           H
ATOM    557  CG  ASP A 529      51.476  67.659  34.333  1.00  0.00           C
ATOM    558  OD1 ASP A 529      52.405  67.758  33.566  1.00  0.00           O
ATOM    559  OD2 ASP A 529      50.887  66.564  34.529  1.00  0.00           O
ATOM    560  C   ASP A 529      51.216  71.263  35.320  1.00  0.00           C
ATOM    561  O   ASP A 529      50.409  71.837  34.611  1.00  0.00           O
ATOM    562  N   LEU A 530      51.360  71.763  36.549  1.00  0.00           N
ATOM    563  HN  LEU A 530      51.890  71.204  37.182  1.00  0.00           H
ATOM    564  CA  LEU A 530      50.744  72.975  37.163  1.00  0.00           C
ATOM    565  HA  LEU A 530      49.726  72.990  36.801  1.00  0.00           H
ATOM    566  CB  LEU A 530      50.686  72.936  38.740  1.00  0.00           C
ATOM    567  HB1 LEU A 530      50.299  71.913  38.935  1.00  0.00           H
ATOM    568  HB2 LEU A 530      51.729  72.823  39.106  1.00  0.00           H
ATOM    569  CG  LEU A 530      49.876  74.047  39.467  1.00  0.00           C
ATOM    570  HG  LEU A 530      50.424  74.953  39.131  1.00  0.00           H
ATOM    571  CD1 LEU A 530      48.446  74.108  39.009  1.00  0.00           C
ATOM    572 1HD1 LEU A 530      48.035  74.955  39.598  1.00  0.00           H
ATOM    573 2HD1 LEU A 530      48.148  74.306  37.957  1.00  0.00           H
ATOM    574 3HD1 LEU A 530      47.941  73.159  39.288  1.00  0.00           H
ATOM    575  CD2 LEU A 530      50.073  73.952  41.024  1.00  0.00           C
ATOM    576 1HD2 LEU A 530      49.628  74.777  41.619  1.00  0.00           H
ATOM    577 2HD2 LEU A 530      49.359  73.138  41.271  1.00  0.00           H
ATOM    578 3HD2 LEU A 530      51.122  73.692  41.280  1.00  0.00           H
ATOM    579  C   LEU A 530      51.414  74.245  36.708  1.00  0.00           C
ATOM    580  O   LEU A 530      50.732  75.165  36.223  1.00  0.00           O
ATOM    581  N   VAL A 531      52.733  74.174  36.561  1.00  0.00           N
ATOM    582  HN  VAL A 531      53.315  73.484  36.984  1.00  0.00           H
ATOM    583  CA  VAL A 531      53.487  75.251  35.935  1.00  0.00           C
ATOM    584  HA  VAL A 531      53.261  76.132  36.517  1.00  0.00           H
ATOM    585  CB  VAL A 531      54.975  75.200  36.220  1.00  0.00           C
ATOM    586  HB  VAL A 531      55.412  74.262  35.815  1.00  0.00           H
ATOM    587  CG1 VAL A 531      55.773  76.360  35.577  1.00  0.00           C
ATOM    588 1HG1 VAL A 531      56.852  76.161  35.753  1.00  0.00           H
ATOM    589 2HG1 VAL A 531      55.582  76.504  34.492  1.00  0.00           H
ATOM    590 3HG1 VAL A 531      55.459  77.309  36.063  1.00  0.00           H
ATOM    591  CG2 VAL A 531      55.401  75.314  37.687  1.00  0.00           C
ATOM    592 1HG2 VAL A 531      56.479  75.207  37.933  1.00  0.00           H
ATOM    593 2HG2 VAL A 531      55.139  76.266  38.197  1.00  0.00           H
ATOM    594 3HG2 VAL A 531      54.946  74.501  38.292  1.00  0.00           H
ATOM    595  C   VAL A 531      53.094  75.561  34.509  1.00  0.00           C
ATOM    596  O   VAL A 531      52.976  76.733  34.059  1.00  0.00           O
ATOM    597  N   TRP A 532      52.825  74.525  33.638  1.00  0.00           N
ATOM    598  HN  TRP A 532      53.013  73.590  33.926  1.00  0.00           H
ATOM    599  CA  TRP A 532      52.247  74.667  32.317  1.00  0.00           C
ATOM    600  HA  TRP A 532      52.795  75.373  31.711  1.00  0.00           H
ATOM    601  CB  TRP A 532      52.372  73.324  31.597  1.00  0.00           C
ATOM    602  HB1 TRP A 532      53.469  73.153  31.587  1.00  0.00           H
ATOM    603  HB2 TRP A 532      51.905  72.534  32.223  1.00  0.00           H
ATOM    604  CG  TRP A 532      51.801  73.079  30.239  1.00  0.00           C
ATOM    605  CD1 TRP A 532      52.538  72.992  29.105  1.00  0.00           C
ATOM    606  HD1 TRP A 532      53.597  72.783  29.138  1.00  0.00           H
ATOM    607  NE1 TRP A 532      51.644  72.655  28.079  1.00  0.00           N
ATOM    608  HE1 TRP A 532      51.784  72.585  27.116  1.00  0.00           H
ATOM    609  CE2 TRP A 532      50.389  72.652  28.553  1.00  0.00           C
ATOM    610  CD2 TRP A 532      50.495  72.899  29.933  1.00  0.00           C
ATOM    611  CE3 TRP A 532      49.319  72.831  30.749  1.00  0.00           C
ATOM    612  HE3 TRP A 532      49.417  72.636  31.807  1.00  0.00           H
ATOM    613  CZ3 TRP A 532      48.132  72.379  30.142  1.00  0.00           C
ATOM    614  HZ3 TRP A 532      47.205  72.292  30.690  1.00  0.00           H
ATOM    615  CZ2 TRP A 532      49.217  72.374  27.932  1.00  0.00           C
ATOM    616  HZ2 TRP A 532      49.116  72.102  26.892  1.00  0.00           H
ATOM    617  CH2 TRP A 532      48.073  72.256  28.724  1.00  0.00           C
ATOM    618  HH2 TRP A 532      47.226  71.759  28.274  1.00  0.00           H
ATOM    619  C   TRP A 532      50.778  75.181  32.413  1.00  0.00           C
ATOM    620  O   TRP A 532      50.428  76.152  31.810  1.00  0.00           O
ATOM    621  N   LYS A 533      49.858  74.643  33.265  1.00  0.00           N
ATOM    622  HN  LYS A 533      50.118  73.848  33.807  1.00  0.00           H
ATOM    623  CA  LYS A 533      48.481  75.066  33.329  1.00  0.00           C
ATOM    624  HA  LYS A 533      48.098  74.957  32.325  1.00  0.00           H
ATOM    625  CB  LYS A 533      47.714  74.292  34.378  1.00  0.00           C
ATOM    626  HB1 LYS A 533      48.371  73.897  35.182  1.00  0.00           H
ATOM    627  HB2 LYS A 533      47.022  74.992  34.892  1.00  0.00           H
ATOM    628  CG  LYS A 533      46.966  73.067  33.880  1.00  0.00           C
ATOM    629  HG1 LYS A 533      46.319  73.476  33.074  1.00  0.00           H
ATOM    630  HG2 LYS A 533      47.689  72.303  33.522  1.00  0.00           H
ATOM    631  CD  LYS A 533      46.202  72.368  35.034  1.00  0.00           C
ATOM    632  HD1 LYS A 533      46.940  72.288  35.860  1.00  0.00           H
ATOM    633  HD2 LYS A 533      45.413  73.102  35.305  1.00  0.00           H
ATOM    634  CE  LYS A 533      45.560  71.078  34.474  1.00  0.00           C
ATOM    635  HE1 LYS A 533      44.738  71.254  33.748  1.00  0.00           H
ATOM    636  HE2 LYS A 533      46.326  70.643  33.797  1.00  0.00           H
ATOM    637  NZ  LYS A 533      45.107  70.097  35.452  1.00  0.00           N
ATOM    638  HZ1 LYS A 533      45.907  69.795  36.043  1.00  0.00           H
ATOM    639  HZ2 LYS A 533      44.435  70.444  36.166  1.00  0.00           H
ATOM    640  HZ3 LYS A 533      44.785  69.303  34.862  1.00  0.00           H
ATOM    641  C   LYS A 533      48.380  76.570  33.613  1.00  0.00           C
ATOM    642  O   LYS A 533      47.614  77.232  32.970  1.00  0.00           O
ATOM    643  N   LEU A 534      49.117  77.105  34.609  1.00  0.00           N
ATOM    644  HN  LEU A 534      49.536  76.429  35.211  1.00  0.00           H
ATOM    645  CA  LEU A 534      49.145  78.489  34.963  1.00  0.00           C
ATOM    646  HA  LEU A 534      48.212  78.900  34.606  1.00  0.00           H
ATOM    647  CB  LEU A 534      49.287  78.534  36.560  1.00  0.00           C
ATOM    648  HB1 LEU A 534      50.221  78.013  36.864  1.00  0.00           H
ATOM    649  HB2 LEU A 534      49.306  79.596  36.886  1.00  0.00           H
ATOM    650  CG  LEU A 534      48.127  77.807  37.313  1.00  0.00           C
ATOM    651  HG  LEU A 534      48.322  76.754  37.018  1.00  0.00           H
ATOM    652  CD1 LEU A 534      48.151  78.093  38.860  1.00  0.00           C
ATOM    653 1HD1 LEU A 534      47.517  77.359  39.401  1.00  0.00           H
ATOM    654 2HD1 LEU A 534      49.205  77.886  39.145  1.00  0.00           H
ATOM    655 3HD1 LEU A 534      47.953  79.171  39.046  1.00  0.00           H
ATOM    656  CD2 LEU A 534      46.695  77.992  36.727  1.00  0.00           C
ATOM    657 1HD2 LEU A 534      46.483  79.081  36.774  1.00  0.00           H
ATOM    658 2HD2 LEU A 534      46.659  77.636  35.675  1.00  0.00           H
ATOM    659 3HD2 LEU A 534      46.037  77.442  37.434  1.00  0.00           H
ATOM    660  C   LEU A 534      50.213  79.264  34.275  1.00  0.00           C
ATOM    661  O   LEU A 534      50.839  80.186  34.757  1.00  0.00           O
ATOM    662  N   ARG A 535      50.633  78.891  33.034  1.00  0.00           N
ATOM    663  HN  ARG A 535      50.307  78.069  32.573  1.00  0.00           H
ATOM    664  CA  ARG A 535      51.630  79.588  32.262  1.00  0.00           C
ATOM    665  HA  ARG A 535      52.494  79.503  32.904  1.00  0.00           H
ATOM    666  CB  ARG A 535      51.934  78.887  30.912  1.00  0.00           C
ATOM    667  HB1 ARG A 535      52.862  79.342  30.504  1.00  0.00           H
ATOM    668  HB2 ARG A 535      52.096  77.805  31.108  1.00  0.00           H
ATOM    669  CG  ARG A 535      50.792  78.824  29.810  1.00  0.00           C
ATOM    670  HG1 ARG A 535      49.864  78.695  30.407  1.00  0.00           H
ATOM    671  HG2 ARG A 535      50.620  79.824  29.356  1.00  0.00           H
ATOM    672  CD  ARG A 535      50.721  77.726  28.706  1.00  0.00           C
ATOM    673  HD1 ARG A 535      50.252  76.826  29.159  1.00  0.00           H
ATOM    674  HD2 ARG A 535      50.107  78.142  27.879  1.00  0.00           H
ATOM    675  NE  ARG A 535      52.085  77.330  28.267  1.00  0.00           N
ATOM    676  HE  ARG A 535      52.885  77.893  28.475  1.00  0.00           H
ATOM    677  CZ  ARG A 535      52.328  76.331  27.435  1.00  0.00           C
ATOM    678  NH1 ARG A 535      53.532  76.161  26.904  1.00  0.00           N
ATOM    679 1HH1 ARG A 535      54.243  76.822  27.141  1.00  0.00           H
ATOM    680 2HH1 ARG A 535      53.626  75.394  26.269  1.00  0.00           H
ATOM    681  NH2 ARG A 535      51.353  75.532  27.011  1.00  0.00           N
ATOM    682 1HH2 ARG A 535      50.499  75.671  27.513  1.00  0.00           H
ATOM    683 2HH2 ARG A 535      51.593  74.651  26.603  1.00  0.00           H
ATOM    684  C   ARG A 535      51.471  81.101  32.114  1.00  0.00           C
ATOM    685  O   ARG A 535      52.431  81.824  32.120  1.00  0.00           O
ATOM    686  N   HIS A 536      50.219  81.642  31.900  1.00  0.00           N
ATOM    687  HN  HIS A 536      49.421  81.077  31.707  1.00  0.00           H
ATOM    688  CA  HIS A 536      49.906  83.087  32.037  1.00  0.00           C
ATOM    689  HA  HIS A 536      50.428  83.659  31.284  1.00  0.00           H
ATOM    690  CB  HIS A 536      48.405  83.220  31.754  1.00  0.00           C
ATOM    691  HB1 HIS A 536      48.238  82.657  30.811  1.00  0.00           H
ATOM    692  HB2 HIS A 536      47.710  82.731  32.469  1.00  0.00           H
ATOM    693  ND1 HIS A 536      48.035  85.061  30.110  1.00  0.00           N
ATOM    694  CG  HIS A 536      48.013  84.662  31.435  1.00  0.00           C
ATOM    695  CE1 HIS A 536      47.794  86.367  30.173  1.00  0.00           C
ATOM    696  HE1 HIS A 536      47.672  86.930  29.248  1.00  0.00           H
ATOM    697  NE2 HIS A 536      47.592  86.760  31.412  1.00  0.00           N
ATOM    698  HE2 HIS A 536      47.345  87.665  31.758  1.00  0.00           H
ATOM    699  CD2 HIS A 536      47.738  85.678  32.217  1.00  0.00           C
ATOM    700  HD2 HIS A 536      47.587  85.639  33.289  1.00  0.00           H
ATOM    701  C   HIS A 536      50.262  83.811  33.408  1.00  0.00           C
ATOM    702  O   HIS A 536      50.839  84.947  33.436  1.00  0.00           O
ATOM    703  N   GLU A 537      50.065  83.126  34.582  1.00  0.00           N
ATOM    704  HN  GLU A 537      49.808  82.167  34.671  1.00  0.00           H
ATOM    705  CA  GLU A 537      50.178  83.739  35.915  1.00  0.00           C
ATOM    706  HA  GLU A 537      49.555  84.622  35.930  1.00  0.00           H
ATOM    707  CB  GLU A 537      49.629  82.766  36.991  1.00  0.00           C
ATOM    708  HB1 GLU A 537      50.313  81.919  37.210  1.00  0.00           H
ATOM    709  HB2 GLU A 537      49.635  83.368  37.925  1.00  0.00           H
ATOM    710  CG  GLU A 537      48.180  82.323  36.730  1.00  0.00           C
ATOM    711  HG1 GLU A 537      47.718  83.205  36.237  1.00  0.00           H
ATOM    712  HG2 GLU A 537      48.168  81.336  36.219  1.00  0.00           H
ATOM    713  CD  GLU A 537      47.300  82.126  37.933  1.00  0.00           C
ATOM    714  OE1 GLU A 537      47.840  82.113  39.108  1.00  0.00           O
ATOM    715  OE2 GLU A 537      46.031  82.021  37.795  1.00  0.00           O
ATOM    716  C   GLU A 537      51.620  84.081  36.212  1.00  0.00           C
ATOM    717  O   GLU A 537      51.990  84.986  36.952  1.00  0.00           O
ATOM    718  N   VAL A 538      52.504  83.234  35.727  1.00  0.00           N
ATOM    719  HN  VAL A 538      52.156  82.372  35.366  1.00  0.00           H
ATOM    720  CA  VAL A 538      53.921  83.442  35.707  1.00  0.00           C
ATOM    721  HA  VAL A 538      54.285  83.636  36.705  1.00  0.00           H
ATOM    722  CB  VAL A 538      54.756  82.288  35.040  1.00  0.00           C
ATOM    723  HB  VAL A 538      54.253  82.112  34.066  1.00  0.00           H
ATOM    724  CG1 VAL A 538      56.178  82.762  34.670  1.00  0.00           C
ATOM    725 1HG1 VAL A 538      56.746  83.293  35.464  1.00  0.00           H
ATOM    726 2HG1 VAL A 538      56.882  81.973  34.327  1.00  0.00           H
ATOM    727 3HG1 VAL A 538      56.103  83.535  33.876  1.00  0.00           H
ATOM    728  CG2 VAL A 538      54.828  81.158  36.020  1.00  0.00           C
ATOM    729 1HG2 VAL A 538      55.459  80.419  35.481  1.00  0.00           H
ATOM    730 2HG2 VAL A 538      55.262  81.379  37.018  1.00  0.00           H
ATOM    731 3HG2 VAL A 538      53.839  80.664  36.131  1.00  0.00           H
ATOM    732  C   VAL A 538      54.331  84.819  34.991  1.00  0.00           C
ATOM    733  O   VAL A 538      55.121  85.492  35.576  1.00  0.00           O
ATOM    734  N   GLN A 539      53.673  85.193  33.761  1.00  0.00           N
ATOM    735  HN  GLN A 539      52.976  84.550  33.453  1.00  0.00           H
ATOM    736  CA  GLN A 539      54.018  86.387  33.028  1.00  0.00           C
ATOM    737  HA  GLN A 539      55.089  86.500  32.955  1.00  0.00           H
ATOM    738  CB  GLN A 539      53.397  86.203  31.621  1.00  0.00           C
ATOM    739  HB1 GLN A 539      54.103  85.704  30.922  1.00  0.00           H
ATOM    740  HB2 GLN A 539      52.625  85.405  31.669  1.00  0.00           H
ATOM    741  CG  GLN A 539      52.842  87.474  30.901  1.00  0.00           C
ATOM    742  HG1 GLN A 539      52.088  87.994  31.531  1.00  0.00           H
ATOM    743  HG2 GLN A 539      53.618  88.228  30.652  1.00  0.00           H
ATOM    744  CD  GLN A 539      52.242  87.242  29.486  1.00  0.00           C
ATOM    745  OE1 GLN A 539      51.028  87.546  29.424  1.00  0.00           O
ATOM    746  NE2 GLN A 539      52.997  86.940  28.404  1.00  0.00           N
ATOM    747 1HE2 GLN A 539      53.972  87.160  28.438  1.00  0.00           H
ATOM    748 2HE2 GLN A 539      52.528  86.698  27.555  1.00  0.00           H
ATOM    749  C   GLN A 539      53.526  87.664  33.747  1.00  0.00           C
ATOM    750  O   GLN A 539      54.164  88.680  33.633  1.00  0.00           O
ATOM    751  N   GLU A 540      52.344  87.634  34.473  1.00  0.00           N
ATOM    752  HN  GLU A 540      51.881  86.753  34.526  1.00  0.00           H
ATOM    753  CA  GLU A 540      51.826  88.736  35.279  1.00  0.00           C
ATOM    754  HA  GLU A 540      51.989  89.636  34.704  1.00  0.00           H
ATOM    755  CB  GLU A 540      50.344  88.474  35.506  1.00  0.00           C
ATOM    756  HB1 GLU A 540      49.983  88.020  34.558  1.00  0.00           H
ATOM    757  HB2 GLU A 540      50.224  87.625  36.213  1.00  0.00           H
ATOM    758  CG  GLU A 540      49.520  89.700  36.050  1.00  0.00           C
ATOM    759  HG1 GLU A 540      48.520  89.354  36.388  1.00  0.00           H
ATOM    760  HG2 GLU A 540      50.065  90.033  36.960  1.00  0.00           H
ATOM    761  CD  GLU A 540      49.492  90.869  35.187  1.00  0.00           C
ATOM    762  OE1 GLU A 540      50.089  91.937  35.536  1.00  0.00           O
ATOM    763  OE2 GLU A 540      48.886  90.836  34.084  1.00  0.00           O
ATOM    764  C   GLU A 540      52.530  88.742  36.608  1.00  0.00           C
ATOM    765  O   GLU A 540      53.204  89.697  37.067  1.00  0.00           O
ATOM    766  N   HIS A 541      52.373  87.662  37.429  1.00  0.00           N
ATOM    767  HN  HIS A 541      51.946  86.784  37.226  1.00  0.00           H
ATOM    768  CA  HIS A 541      52.842  87.769  38.826  1.00  0.00           C
ATOM    769  HA  HIS A 541      52.839  88.818  39.083  1.00  0.00           H
ATOM    770  CB  HIS A 541      51.918  86.922  39.748  1.00  0.00           C
ATOM    771  HB1 HIS A 541      52.327  85.889  39.742  1.00  0.00           H
ATOM    772  HB2 HIS A 541      52.020  87.371  40.759  1.00  0.00           H
ATOM    773  ND1 HIS A 541      49.778  86.137  38.597  1.00  0.00           N
ATOM    774  CG  HIS A 541      50.452  87.159  39.292  1.00  0.00           C
ATOM    775  CE1 HIS A 541      48.578  86.632  38.251  1.00  0.00           C
ATOM    776  HE1 HIS A 541      47.745  86.104  37.788  1.00  0.00           H
ATOM    777  NE2 HIS A 541      48.426  87.875  38.750  1.00  0.00           N
ATOM    778  HE2 HIS A 541      47.679  88.507  38.547  1.00  0.00           H
ATOM    779  CD2 HIS A 541      49.645  88.257  39.376  1.00  0.00           C
ATOM    780  HD2 HIS A 541      49.830  89.238  39.793  1.00  0.00           H
ATOM    781  C   HIS A 541      54.251  87.378  39.130  1.00  0.00           C
ATOM    782  O   HIS A 541      54.783  87.671  40.174  1.00  0.00           O
ATOM    783  N   PHE A 542      54.940  86.712  38.239  1.00  0.00           N
ATOM    784  HN  PHE A 542      54.602  86.597  37.308  1.00  0.00           H
ATOM    785  CA  PHE A 542      56.222  86.132  38.441  1.00  0.00           C
ATOM    786  HA  PHE A 542      56.797  86.575  39.241  1.00  0.00           H
ATOM    787  CB  PHE A 542      56.187  84.663  38.860  1.00  0.00           C
ATOM    788  HB1 PHE A 542      55.816  84.173  37.935  1.00  0.00           H
ATOM    789  HB2 PHE A 542      57.106  84.096  39.124  1.00  0.00           H
ATOM    790  CG  PHE A 542      55.276  84.338  40.075  1.00  0.00           C
ATOM    791  CD1 PHE A 542      53.906  84.003  39.973  1.00  0.00           C
ATOM    792  HD1 PHE A 542      53.434  83.934  39.004  1.00  0.00           H
ATOM    793  CE1 PHE A 542      53.164  83.535  41.106  1.00  0.00           C
ATOM    794  HE1 PHE A 542      52.140  83.318  40.839  1.00  0.00           H
ATOM    795  CZ  PHE A 542      53.811  83.732  42.363  1.00  0.00           C
ATOM    796  HZ  PHE A 542      53.275  83.470  43.264  1.00  0.00           H
ATOM    797  CD2 PHE A 542      55.861  84.404  41.373  1.00  0.00           C
ATOM    798  HD2 PHE A 542      56.886  84.734  41.457  1.00  0.00           H
ATOM    799  CE2 PHE A 542      55.130  84.052  42.510  1.00  0.00           C
ATOM    800  HE2 PHE A 542      55.644  84.174  43.452  1.00  0.00           H
ATOM    801  C   PHE A 542      57.254  86.322  37.280  1.00  0.00           C
ATOM    802  O   PHE A 542      57.898  85.333  36.867  1.00  0.00           O
ATOM    803  N   PRO A 543      57.477  87.479  36.713  1.00  0.00           N
ATOM    804  CD  PRO A 543      57.221  88.801  37.390  1.00  0.00           C
ATOM    805  HD1 PRO A 543      57.704  88.802  38.390  1.00  0.00           H
ATOM    806  HD2 PRO A 543      56.130  89.005  37.449  1.00  0.00           H
ATOM    807  CA  PRO A 543      58.232  87.644  35.485  1.00  0.00           C
ATOM    808  HA  PRO A 543      57.949  86.854  34.805  1.00  0.00           H
ATOM    809  CB  PRO A 543      57.911  89.081  35.143  1.00  0.00           C
ATOM    810  HB1 PRO A 543      58.501  89.554  34.329  1.00  0.00           H
ATOM    811  HB2 PRO A 543      56.907  89.139  34.670  1.00  0.00           H
ATOM    812  CG  PRO A 543      57.896  89.752  36.496  1.00  0.00           C
ATOM    813  HG1 PRO A 543      58.945  89.965  36.794  1.00  0.00           H
ATOM    814  HG2 PRO A 543      57.290  90.681  36.561  1.00  0.00           H
ATOM    815  C   PRO A 543      59.735  87.490  35.662  1.00  0.00           C
ATOM    816  O   PRO A 543      60.421  87.934  34.785  1.00  0.00           O
ATOM    817  N   GLU A 544      60.253  86.761  36.662  1.00  0.00           N
ATOM    818  HN  GLU A 544      59.629  86.563  37.414  1.00  0.00           H
ATOM    819  CA  GLU A 544      61.595  86.352  36.804  1.00  0.00           C
ATOM    820  HA  GLU A 544      62.172  86.647  35.940  1.00  0.00           H
ATOM    821  CB  GLU A 544      62.342  86.853  38.063  1.00  0.00           C
ATOM    822  HB1 GLU A 544      61.804  86.414  38.930  1.00  0.00           H
ATOM    823  HB2 GLU A 544      63.392  86.497  38.136  1.00  0.00           H
ATOM    824  CG  GLU A 544      62.547  88.419  38.127  1.00  0.00           C
ATOM    825  HG1 GLU A 544      63.408  88.783  37.526  1.00  0.00           H
ATOM    826  HG2 GLU A 544      61.664  89.014  37.812  1.00  0.00           H
ATOM    827  CD  GLU A 544      62.786  88.888  39.561  1.00  0.00           C
ATOM    828  OE1 GLU A 544      63.716  88.374  40.207  1.00  0.00           O
ATOM    829  OE2 GLU A 544      62.088  89.844  39.996  1.00  0.00           O
ATOM    830  C   GLU A 544      61.764  84.878  36.783  1.00  0.00           C
ATOM    831  O   GLU A 544      62.854  84.371  36.747  1.00  0.00           O
ATOM    832  N   ALA A 545      60.676  84.135  36.581  1.00  0.00           N
ATOM    833  HN  ALA A 545      59.756  84.515  36.521  1.00  0.00           H
ATOM    834  CA  ALA A 545      60.574  82.682  36.624  1.00  0.00           C
ATOM    835  HA  ALA A 545      61.418  82.304  37.181  1.00  0.00           H
ATOM    836  CB  ALA A 545      59.267  82.281  37.424  1.00  0.00           C
ATOM    837  HB1 ALA A 545      59.368  81.246  37.816  1.00  0.00           H
ATOM    838  HB2 ALA A 545      59.112  83.024  38.236  1.00  0.00           H
ATOM    839  HB3 ALA A 545      58.432  82.336  36.694  1.00  0.00           H
ATOM    840  C   ALA A 545      60.457  82.012  35.297  1.00  0.00           C
ATOM    841  O   ALA A 545      60.092  80.871  35.155  1.00  0.00           O
ATOM    842  N   LEU A 546      60.804  82.799  34.249  1.00  0.00           N
ATOM    843  HN  LEU A 546      61.120  83.736  34.375  1.00  0.00           H
ATOM    844  CA  LEU A 546      60.615  82.432  32.783  1.00  0.00           C
ATOM    845  HA  LEU A 546      59.555  82.237  32.718  1.00  0.00           H
ATOM    846  CB  LEU A 546      60.968  83.657  31.917  1.00  0.00           C
ATOM    847  HB1 LEU A 546      62.062  83.835  31.989  1.00  0.00           H
ATOM    848  HB2 LEU A 546      60.825  83.465  30.832  1.00  0.00           H
ATOM    849  CG  LEU A 546      60.227  84.967  32.306  1.00  0.00           C
ATOM    850  HG  LEU A 546      60.708  85.297  33.251  1.00  0.00           H
ATOM    851  CD1 LEU A 546      60.470  86.135  31.332  1.00  0.00           C
ATOM    852 1HD1 LEU A 546      61.565  86.302  31.247  1.00  0.00           H
ATOM    853 2HD1 LEU A 546      60.054  85.722  30.388  1.00  0.00           H
ATOM    854 3HD1 LEU A 546      59.913  87.065  31.576  1.00  0.00           H
ATOM    855  CD2 LEU A 546      58.727  84.598  32.611  1.00  0.00           C
ATOM    856 1HD2 LEU A 546      58.288  84.347  31.622  1.00  0.00           H
ATOM    857 2HD2 LEU A 546      58.670  83.866  33.445  1.00  0.00           H
ATOM    858 3HD2 LEU A 546      58.194  85.491  33.003  1.00  0.00           H
ATOM    859  C   LEU A 546      61.399  81.201  32.362  1.00  0.00           C
ATOM    860  O   LEU A 546      60.951  80.352  31.676  1.00  0.00           O
ATOM    861  N   ALA A 547      62.648  81.131  32.935  1.00  0.00           N
ATOM    862  HN  ALA A 547      63.037  81.908  33.424  1.00  0.00           H
ATOM    863  CA  ALA A 547      63.493  80.004  32.818  1.00  0.00           C
ATOM    864  HA  ALA A 547      63.649  79.833  31.763  1.00  0.00           H
ATOM    865  CB  ALA A 547      64.873  80.330  33.424  1.00  0.00           C
ATOM    866  HB1 ALA A 547      65.287  79.443  33.950  1.00  0.00           H
ATOM    867  HB2 ALA A 547      65.591  80.609  32.623  1.00  0.00           H
ATOM    868  HB3 ALA A 547      64.887  81.215  34.096  1.00  0.00           H
ATOM    869  C   ALA A 547      62.884  78.612  33.342  1.00  0.00           C
ATOM    870  O   ALA A 547      62.919  77.493  32.803  1.00  0.00           O
ATOM    871  N   ARG A 548      62.173  78.746  34.464  1.00  0.00           N
ATOM    872  HN  ARG A 548      62.114  79.674  34.823  1.00  0.00           H
ATOM    873  CA  ARG A 548      61.511  77.634  35.127  1.00  0.00           C
ATOM    874  HA  ARG A 548      62.243  76.841  35.159  1.00  0.00           H
ATOM    875  CB  ARG A 548      61.025  78.011  36.572  1.00  0.00           C
ATOM    876  HB1 ARG A 548      60.408  78.932  36.503  1.00  0.00           H
ATOM    877  HB2 ARG A 548      60.416  77.198  37.021  1.00  0.00           H
ATOM    878  CG  ARG A 548      62.268  78.207  37.418  1.00  0.00           C
ATOM    879  HG1 ARG A 548      62.941  77.328  37.319  1.00  0.00           H
ATOM    880  HG2 ARG A 548      62.776  79.026  36.865  1.00  0.00           H
ATOM    881  CD  ARG A 548      62.022  78.681  38.838  1.00  0.00           C
ATOM    882  HD1 ARG A 548      62.935  79.042  39.359  1.00  0.00           H
ATOM    883  HD2 ARG A 548      61.290  79.514  38.771  1.00  0.00           H
ATOM    884  NE  ARG A 548      61.317  77.569  39.602  1.00  0.00           N
ATOM    885  HE  ARG A 548      60.320  77.500  39.636  1.00  0.00           H
ATOM    886  CZ  ARG A 548      61.922  76.636  40.295  1.00  0.00           C
ATOM    887  NH1 ARG A 548      61.159  75.869  41.046  1.00  0.00           N
ATOM    888 1HH1 ARG A 548      60.194  76.114  41.143  1.00  0.00           H
ATOM    889 2HH1 ARG A 548      61.685  75.325  41.700  1.00  0.00           H
ATOM    890  NH2 ARG A 548      63.239  76.344  40.303  1.00  0.00           N
ATOM    891 1HH2 ARG A 548      63.779  76.998  39.773  1.00  0.00           H
ATOM    892 2HH2 ARG A 548      63.630  75.574  40.807  1.00  0.00           H
ATOM    893  C   ARG A 548      60.385  77.051  34.201  1.00  0.00           C
ATOM    894  O   ARG A 548      60.212  75.876  33.821  1.00  0.00           O
ATOM    895  N   LEU A 549      59.506  78.004  33.637  1.00  0.00           N
ATOM    896  HN  LEU A 549      59.621  78.948  33.935  1.00  0.00           H
ATOM    897  CA  LEU A 549      58.367  77.774  32.671  1.00  0.00           C
ATOM    898  HA  LEU A 549      57.684  77.044  33.080  1.00  0.00           H
ATOM    899  CB  LEU A 549      57.612  79.124  32.380  1.00  0.00           C
ATOM    900  HB1 LEU A 549      57.302  79.500  33.378  1.00  0.00           H
ATOM    901  HB2 LEU A 549      58.342  79.707  31.778  1.00  0.00           H
ATOM    902  CG  LEU A 549      56.327  78.960  31.437  1.00  0.00           C
ATOM    903  HG  LEU A 549      56.610  78.768  30.380  1.00  0.00           H
ATOM    904  CD1 LEU A 549      55.430  77.827  31.917  1.00  0.00           C
ATOM    905 1HD1 LEU A 549      54.886  78.184  32.817  1.00  0.00           H
ATOM    906 2HD1 LEU A 549      54.628  77.574  31.191  1.00  0.00           H
ATOM    907 3HD1 LEU A 549      55.817  76.825  32.198  1.00  0.00           H
ATOM    908  CD2 LEU A 549      55.728  80.377  31.479  1.00  0.00           C
ATOM    909 1HD2 LEU A 549      55.593  80.698  32.534  1.00  0.00           H
ATOM    910 2HD2 LEU A 549      56.227  81.209  30.938  1.00  0.00           H
ATOM    911 3HD2 LEU A 549      54.682  80.391  31.105  1.00  0.00           H
ATOM    912  C   LEU A 549      58.873  77.174  31.355  1.00  0.00           C
ATOM    913  O   LEU A 549      58.251  76.275  30.799  1.00  0.00           O
ATOM    914  N   LEU A 550      60.117  77.564  30.944  1.00  0.00           N
ATOM    915  HN  LEU A 550      60.562  78.246  31.519  1.00  0.00           H
ATOM    916  CA  LEU A 550      60.858  76.995  29.758  1.00  0.00           C
ATOM    917  HA  LEU A 550      60.176  77.081  28.924  1.00  0.00           H
ATOM    918  CB  LEU A 550      62.155  77.781  29.370  1.00  0.00           C
ATOM    919  HB1 LEU A 550      62.792  77.861  30.277  1.00  0.00           H
ATOM    920  HB2 LEU A 550      62.761  77.130  28.704  1.00  0.00           H
ATOM    921  CG  LEU A 550      61.812  79.176  28.787  1.00  0.00           C
ATOM    922  HG  LEU A 550      61.093  79.710  29.445  1.00  0.00           H
ATOM    923  CD1 LEU A 550      63.141  79.953  28.667  1.00  0.00           C
ATOM    924 1HD1 LEU A 550      63.623  80.046  29.664  1.00  0.00           H
ATOM    925 2HD1 LEU A 550      63.894  79.386  28.078  1.00  0.00           H
ATOM    926 3HD1 LEU A 550      63.022  81.004  28.327  1.00  0.00           H
ATOM    927  CD2 LEU A 550      61.250  79.035  27.374  1.00  0.00           C
ATOM    928 1HD2 LEU A 550      61.927  78.355  26.815  1.00  0.00           H
ATOM    929 2HD2 LEU A 550      60.257  78.541  27.317  1.00  0.00           H
ATOM    930 3HD2 LEU A 550      61.289  79.983  26.796  1.00  0.00           H
ATOM    931  C   LEU A 550      61.150  75.540  29.893  1.00  0.00           C
ATOM    932  O   LEU A 550      60.744  74.746  28.975  1.00  0.00           O
ATOM    933  N   LEU A 551      61.583  75.195  31.102  1.00  0.00           N
ATOM    934  HN  LEU A 551      61.875  75.903  31.740  1.00  0.00           H
ATOM    935  CA  LEU A 551      61.931  73.827  31.465  1.00  0.00           C
ATOM    936  HA  LEU A 551      62.475  73.534  30.579  1.00  0.00           H
ATOM    937  CB  LEU A 551      62.795  73.703  32.762  1.00  0.00           C
ATOM    938  HB1 LEU A 551      62.174  74.082  33.602  1.00  0.00           H
ATOM    939  HB2 LEU A 551      62.975  72.614  32.883  1.00  0.00           H
ATOM    940  CG  LEU A 551      64.139  74.439  32.726  1.00  0.00           C
ATOM    941  HG  LEU A 551      64.063  75.465  32.306  1.00  0.00           H
ATOM    942  CD1 LEU A 551      64.734  74.500  34.148  1.00  0.00           C
ATOM    943 1HD1 LEU A 551      64.962  73.501  34.577  1.00  0.00           H
ATOM    944 2HD1 LEU A 551      65.617  75.171  34.080  1.00  0.00           H
ATOM    945 3HD1 LEU A 551      64.171  75.091  34.901  1.00  0.00           H
ATOM    946  CD2 LEU A 551      65.131  73.661  31.910  1.00  0.00           C
ATOM    947 1HD2 LEU A 551      66.036  74.281  31.736  1.00  0.00           H
ATOM    948 2HD2 LEU A 551      65.474  72.651  32.220  1.00  0.00           H
ATOM    949 3HD2 LEU A 551      64.682  73.510  30.905  1.00  0.00           H
ATOM    950  C   LEU A 551      60.755  72.924  31.565  1.00  0.00           C
ATOM    951  O   LEU A 551      60.762  71.828  31.035  1.00  0.00           O
ATOM    952  N   VAL A 552      59.606  73.292  32.156  1.00  0.00           N
ATOM    953  HN  VAL A 552      59.583  74.142  32.677  1.00  0.00           H
ATOM    954  CA  VAL A 552      58.385  72.483  32.116  1.00  0.00           C
ATOM    955  HA  VAL A 552      58.644  71.474  32.401  1.00  0.00           H
ATOM    956  CB  VAL A 552      57.205  72.879  33.124  1.00  0.00           C
ATOM    957  HB  VAL A 552      56.551  71.984  33.047  1.00  0.00           H
ATOM    958  CG1 VAL A 552      57.860  73.110  34.480  1.00  0.00           C
ATOM    959 1HG1 VAL A 552      58.492  72.255  34.803  1.00  0.00           H
ATOM    960 2HG1 VAL A 552      58.501  74.017  34.506  1.00  0.00           H
ATOM    961 3HG1 VAL A 552      57.142  73.278  35.311  1.00  0.00           H
ATOM    962  CG2 VAL A 552      56.457  74.169  32.665  1.00  0.00           C
ATOM    963 1HG2 VAL A 552      56.047  74.118  31.634  1.00  0.00           H
ATOM    964 2HG2 VAL A 552      55.623  74.309  33.384  1.00  0.00           H
ATOM    965 3HG2 VAL A 552      57.070  75.095  32.678  1.00  0.00           H
ATOM    966  C   VAL A 552      57.879  72.225  30.701  1.00  0.00           C
ATOM    967  O   VAL A 552      57.364  71.192  30.380  1.00  0.00           O
ATOM    968  N   THR A 553      57.943  73.216  29.772  1.00  0.00           N
ATOM    969  HN  THR A 553      58.421  74.045  30.052  1.00  0.00           H
ATOM    970  CA  THR A 553      57.297  73.259  28.483  1.00  0.00           C
ATOM    971  HA  THR A 553      56.218  73.263  28.534  1.00  0.00           H
ATOM    972  CB  THR A 553      57.558  74.588  27.737  1.00  0.00           C
ATOM    973  HB  THR A 553      58.631  74.871  27.697  1.00  0.00           H
ATOM    974  OG1 THR A 553      56.973  75.674  28.407  1.00  0.00           O
ATOM    975  HG1 THR A 553      57.359  75.627  29.285  1.00  0.00           H
ATOM    976  CG2 THR A 553      56.831  74.656  26.437  1.00  0.00           C
ATOM    977 1HG2 THR A 553      55.849  74.181  26.649  1.00  0.00           H
ATOM    978 2HG2 THR A 553      56.700  75.696  26.066  1.00  0.00           H
ATOM    979 3HG2 THR A 553      57.354  74.087  25.639  1.00  0.00           H
ATOM    980  C   THR A 553      57.560  72.032  27.542  1.00  0.00           C
ATOM    981  O   THR A 553      58.647  71.900  27.035  1.00  0.00           O
ATOM    982  N   LYS A 554      56.592  71.133  27.321  1.00  0.00           N
ATOM    983  HN  LYS A 554      55.722  71.244  27.795  1.00  0.00           H
ATOM    984  CA  LYS A 554      56.690  69.975  26.493  1.00  0.00           C
ATOM    985  HA  LYS A 554      57.500  69.432  26.957  1.00  0.00           H
ATOM    986  CB  LYS A 554      55.406  69.089  26.500  1.00  0.00           C
ATOM    987  HB1 LYS A 554      55.317  68.704  27.539  1.00  0.00           H
ATOM    988  HB2 LYS A 554      54.647  69.882  26.335  1.00  0.00           H
ATOM    989  CG  LYS A 554      55.308  67.986  25.506  1.00  0.00           C
ATOM    990  HG1 LYS A 554      55.387  68.399  24.478  1.00  0.00           H
ATOM    991  HG2 LYS A 554      56.166  67.295  25.650  1.00  0.00           H
ATOM    992  CD  LYS A 554      54.167  67.028  25.782  1.00  0.00           C
ATOM    993  HD1 LYS A 554      54.183  66.652  26.828  1.00  0.00           H
ATOM    994  HD2 LYS A 554      53.355  67.767  25.616  1.00  0.00           H
ATOM    995  CE  LYS A 554      54.067  65.837  24.750  1.00  0.00           C
ATOM    996  HE1 LYS A 554      53.705  66.233  23.778  1.00  0.00           H
ATOM    997  HE2 LYS A 554      54.951  65.176  24.621  1.00  0.00           H
ATOM    998  NZ  LYS A 554      53.065  64.882  25.214  1.00  0.00           N
ATOM    999  HZ1 LYS A 554      53.283  64.244  26.006  1.00  0.00           H
ATOM   1000  HZ2 LYS A 554      52.218  65.446  25.429  1.00  0.00           H
ATOM   1001  HZ3 LYS A 554      52.735  64.236  24.469  1.00  0.00           H
ATOM   1002  C   LYS A 554      57.192  70.294  25.106  1.00  0.00           C
ATOM   1003  O   LYS A 554      56.492  70.933  24.287  1.00  0.00           O
ATOM   1004  N   TRP A 555      58.388  69.872  24.823  1.00  0.00           N
ATOM   1005  HN  TRP A 555      58.819  69.262  25.483  1.00  0.00           H
ATOM   1006  CA  TRP A 555      59.170  70.418  23.710  1.00  0.00           C
ATOM   1007  HA  TRP A 555      58.866  71.431  23.492  1.00  0.00           H
ATOM   1008  CB  TRP A 555      60.701  70.564  24.135  1.00  0.00           C
ATOM   1009  HB1 TRP A 555      61.231  70.960  23.242  1.00  0.00           H
ATOM   1010  HB2 TRP A 555      60.777  71.357  24.910  1.00  0.00           H
ATOM   1011  CG  TRP A 555      61.455  69.398  24.570  1.00  0.00           C
ATOM   1012  CD1 TRP A 555      61.458  68.736  25.772  1.00  0.00           C
ATOM   1013  HD1 TRP A 555      61.022  69.178  26.656  1.00  0.00           H
ATOM   1014  NE1 TRP A 555      62.302  67.654  25.741  1.00  0.00           N
ATOM   1015  HE1 TRP A 555      62.681  67.088  26.440  1.00  0.00           H
ATOM   1016  CE2 TRP A 555      62.773  67.536  24.441  1.00  0.00           C
ATOM   1017  CD2 TRP A 555      62.204  68.587  23.683  1.00  0.00           C
ATOM   1018  CE3 TRP A 555      62.492  68.594  22.283  1.00  0.00           C
ATOM   1019  HE3 TRP A 555      62.010  69.337  21.666  1.00  0.00           H
ATOM   1020  CZ3 TRP A 555      63.456  67.687  21.808  1.00  0.00           C
ATOM   1021  HZ3 TRP A 555      63.825  67.796  20.799  1.00  0.00           H
ATOM   1022  CZ2 TRP A 555      63.566  66.531  23.916  1.00  0.00           C
ATOM   1023  HZ2 TRP A 555      64.047  65.802  24.550  1.00  0.00           H
ATOM   1024  CH2 TRP A 555      63.990  66.644  22.590  1.00  0.00           C
ATOM   1025  HH2 TRP A 555      64.682  65.944  22.147  1.00  0.00           H
ATOM   1026  C   TRP A 555      58.927  69.578  22.457  1.00  0.00           C
ATOM   1027  O   TRP A 555      59.250  69.948  21.325  1.00  0.00           O
ATOM   1028  N   ASN A 556      58.250  68.422  22.609  1.00  0.00           N
ATOM   1029  HN  ASN A 556      57.982  68.122  23.521  1.00  0.00           H
ATOM   1030  CA  ASN A 556      58.010  67.548  21.505  1.00  0.00           C
ATOM   1031  HA  ASN A 556      58.654  67.888  20.708  1.00  0.00           H
ATOM   1032  CB  ASN A 556      58.300  66.059  21.641  1.00  0.00           C
ATOM   1033  HB1 ASN A 556      57.725  65.609  22.479  1.00  0.00           H
ATOM   1034  HB2 ASN A 556      58.063  65.522  20.698  1.00  0.00           H
ATOM   1035  CG  ASN A 556      59.835  66.073  21.839  1.00  0.00           C
ATOM   1036  OD1 ASN A 556      60.523  66.203  20.838  1.00  0.00           O
ATOM   1037  ND2 ASN A 556      60.352  65.765  23.054  1.00  0.00           N
ATOM   1038 1HD2 ASN A 556      59.825  65.302  23.766  1.00  0.00           H
ATOM   1039 2HD2 ASN A 556      61.273  66.024  23.346  1.00  0.00           H
ATOM   1040  C   ASN A 556      56.604  67.741  21.081  1.00  0.00           C
ATOM   1041  O   ASN A 556      55.954  66.884  20.463  1.00  0.00           O
ATOM   1042  N   LYS A 557      55.937  68.899  21.412  1.00  0.00           N
ATOM   1043  HN  LYS A 557      56.433  69.566  21.963  1.00  0.00           H
ATOM   1044  CA  LYS A 557      54.594  69.158  20.895  1.00  0.00           C
ATOM   1045  HA  LYS A 557      54.391  68.556  20.022  1.00  0.00           H
ATOM   1046  CB  LYS A 557      53.431  68.913  21.913  1.00  0.00           C
ATOM   1047  HB1 LYS A 557      53.485  67.808  22.011  1.00  0.00           H
ATOM   1048  HB2 LYS A 557      53.594  69.419  22.888  1.00  0.00           H
ATOM   1049  CG  LYS A 557      52.043  69.265  21.473  1.00  0.00           C
ATOM   1050  HG1 LYS A 557      52.117  70.248  20.960  1.00  0.00           H
ATOM   1051  HG2 LYS A 557      51.665  68.497  20.764  1.00  0.00           H
ATOM   1052  CD  LYS A 557      50.895  69.393  22.627  1.00  0.00           C
ATOM   1053  HD1 LYS A 557      51.095  68.488  23.239  1.00  0.00           H
ATOM   1054  HD2 LYS A 557      51.157  70.373  23.081  1.00  0.00           H
ATOM   1055  CE  LYS A 557      49.467  69.290  22.142  1.00  0.00           C
ATOM   1056  HE1 LYS A 557      49.292  70.055  21.355  1.00  0.00           H
ATOM   1057  HE2 LYS A 557      49.228  68.317  21.663  1.00  0.00           H
ATOM   1058  NZ  LYS A 557      48.460  69.427  23.163  1.00  0.00           N
ATOM   1059  HZ1 LYS A 557      48.529  68.750  23.950  1.00  0.00           H
ATOM   1060  HZ2 LYS A 557      48.604  70.416  23.451  1.00  0.00           H
ATOM   1061  HZ3 LYS A 557      47.537  69.323  22.695  1.00  0.00           H
ATOM   1062  C   LYS A 557      54.480  70.600  20.464  1.00  0.00           C
ATOM   1063  O   LYS A 557      54.621  71.541  21.240  1.00  0.00           O
ATOM   1064  N   HIS A 558      54.141  70.723  19.154  1.00  0.00           N
ATOM   1065  HN  HIS A 558      53.926  69.957  18.554  1.00  0.00           H
ATOM   1066  CA  HIS A 558      54.066  72.014  18.432  1.00  0.00           C
ATOM   1067  HA  HIS A 558      55.084  72.373  18.462  1.00  0.00           H
ATOM   1068  CB  HIS A 558      53.714  71.838  17.011  1.00  0.00           C
ATOM   1069  HB1 HIS A 558      53.087  70.926  16.915  1.00  0.00           H
ATOM   1070  HB2 HIS A 558      53.176  72.663  16.497  1.00  0.00           H
ATOM   1071  ND1 HIS A 558      56.239  72.216  16.283  1.00  0.00           N
ATOM   1072  CG  HIS A 558      55.014  71.507  16.128  1.00  0.00           C
ATOM   1073  CE1 HIS A 558      57.102  71.605  15.477  1.00  0.00           C
ATOM   1074  HE1 HIS A 558      58.163  71.822  15.352  1.00  0.00           H
ATOM   1075  NE2 HIS A 558      56.525  70.555  14.801  1.00  0.00           N
ATOM   1076  HE2 HIS A 558      56.880  69.707  14.409  1.00  0.00           H
ATOM   1077  CD2 HIS A 558      55.181  70.566  15.135  1.00  0.00           C
ATOM   1078  HD2 HIS A 558      54.491  69.781  14.852  1.00  0.00           H
ATOM   1079  C   HIS A 558      53.173  73.093  19.003  1.00  0.00           C
ATOM   1080  O   HIS A 558      53.593  74.223  19.130  1.00  0.00           O
ATOM   1081  N   GLU A 559      51.965  72.726  19.486  1.00  0.00           N
ATOM   1082  HN  GLU A 559      51.713  71.762  19.493  1.00  0.00           H
ATOM   1083  CA  GLU A 559      51.108  73.656  20.104  1.00  0.00           C
ATOM   1084  HA  GLU A 559      51.074  74.510  19.444  1.00  0.00           H
ATOM   1085  CB  GLU A 559      49.686  73.041  20.182  1.00  0.00           C
ATOM   1086  HB1 GLU A 559      49.224  72.805  19.200  1.00  0.00           H
ATOM   1087  HB2 GLU A 559      49.756  72.059  20.698  1.00  0.00           H
ATOM   1088  CG  GLU A 559      48.568  73.859  20.860  1.00  0.00           C
ATOM   1089  HG1 GLU A 559      47.692  73.175  20.879  1.00  0.00           H
ATOM   1090  HG2 GLU A 559      48.787  74.069  21.928  1.00  0.00           H
ATOM   1091  CD  GLU A 559      48.208  75.188  20.194  1.00  0.00           C
ATOM   1092  OE1 GLU A 559      47.800  75.125  19.032  1.00  0.00           O
ATOM   1093  OE2 GLU A 559      48.361  76.306  20.818  1.00  0.00           O
ATOM   1094  C   GLU A 559      51.627  74.222  21.432  1.00  0.00           C
ATOM   1095  O   GLU A 559      51.528  75.389  21.785  1.00  0.00           O
ATOM   1096  N   ASP A 560      52.290  73.341  22.183  1.00  0.00           N
ATOM   1097  HN  ASP A 560      52.322  72.469  21.700  1.00  0.00           H
ATOM   1098  CA  ASP A 560      52.939  73.724  23.403  1.00  0.00           C
ATOM   1099  HA  ASP A 560      52.177  74.292  23.915  1.00  0.00           H
ATOM   1100  CB  ASP A 560      53.291  72.387  24.138  1.00  0.00           C
ATOM   1101  HB1 ASP A 560      53.470  71.610  23.364  1.00  0.00           H
ATOM   1102  HB2 ASP A 560      54.256  72.556  24.662  1.00  0.00           H
ATOM   1103  CG  ASP A 560      52.222  71.829  25.036  1.00  0.00           C
ATOM   1104  OD1 ASP A 560      51.161  72.483  25.232  1.00  0.00           O
ATOM   1105  OD2 ASP A 560      52.463  70.673  25.560  1.00  0.00           O
ATOM   1106  C   ASP A 560      54.146  74.623  23.208  1.00  0.00           C
ATOM   1107  O   ASP A 560      54.256  75.567  23.919  1.00  0.00           O
ATOM   1108  N   VAL A 561      54.960  74.350  22.216  1.00  0.00           N
ATOM   1109  HN  VAL A 561      54.611  73.604  21.653  1.00  0.00           H
ATOM   1110  CA  VAL A 561      56.004  75.333  21.871  1.00  0.00           C
ATOM   1111  HA  VAL A 561      56.532  75.724  22.728  1.00  0.00           H
ATOM   1112  CB  VAL A 561      56.973  74.715  20.863  1.00  0.00           C
ATOM   1113  HB  VAL A 561      56.482  74.283  19.965  1.00  0.00           H
ATOM   1114  CG1 VAL A 561      58.015  75.703  20.329  1.00  0.00           C
ATOM   1115 1HG1 VAL A 561      58.740  75.154  19.692  1.00  0.00           H
ATOM   1116 2HG1 VAL A 561      57.517  76.550  19.810  1.00  0.00           H
ATOM   1117 3HG1 VAL A 561      58.666  76.145  21.113  1.00  0.00           H
ATOM   1118  CG2 VAL A 561      57.788  73.573  21.563  1.00  0.00           C
ATOM   1119 1HG2 VAL A 561      57.147  72.671  21.668  1.00  0.00           H
ATOM   1120 2HG2 VAL A 561      58.654  73.308  20.919  1.00  0.00           H
ATOM   1121 3HG2 VAL A 561      58.214  73.931  22.524  1.00  0.00           H
ATOM   1122  C   VAL A 561      55.309  76.646  21.253  1.00  0.00           C
ATOM   1123  O   VAL A 561      55.674  77.764  21.625  1.00  0.00           O
ATOM   1124  N   ALA A 562      54.211  76.554  20.474  1.00  0.00           N
ATOM   1125  HN  ALA A 562      53.789  75.665  20.309  1.00  0.00           H
ATOM   1126  CA  ALA A 562      53.601  77.786  19.930  1.00  0.00           C
ATOM   1127  HA  ALA A 562      54.465  78.174  19.412  1.00  0.00           H
ATOM   1128  CB  ALA A 562      52.583  77.418  18.880  1.00  0.00           C
ATOM   1129  HB1 ALA A 562      51.991  78.221  18.390  1.00  0.00           H
ATOM   1130  HB2 ALA A 562      53.134  76.917  18.056  1.00  0.00           H
ATOM   1131  HB3 ALA A 562      51.770  76.850  19.381  1.00  0.00           H
ATOM   1132  C   ALA A 562      53.077  78.763  20.964  1.00  0.00           C
ATOM   1133  O   ALA A 562      53.373  79.944  20.985  1.00  0.00           O
ATOM   1134  N   GLN A 563      52.484  78.223  22.011  1.00  0.00           N
ATOM   1135  HN  GLN A 563      52.264  77.253  22.066  1.00  0.00           H
ATOM   1136  CA  GLN A 563      51.966  79.052  23.142  1.00  0.00           C
ATOM   1137  HA  GLN A 563      51.462  79.903  22.709  1.00  0.00           H
ATOM   1138  CB  GLN A 563      50.970  78.309  24.112  1.00  0.00           C
ATOM   1139  HB1 GLN A 563      51.489  77.451  24.590  1.00  0.00           H
ATOM   1140  HB2 GLN A 563      50.705  78.993  24.946  1.00  0.00           H
ATOM   1141  CG  GLN A 563      49.602  77.817  23.483  1.00  0.00           C
ATOM   1142  HG1 GLN A 563      48.883  78.505  22.989  1.00  0.00           H
ATOM   1143  HG2 GLN A 563      49.867  77.266  22.555  1.00  0.00           H
ATOM   1144  CD  GLN A 563      48.782  76.923  24.421  1.00  0.00           C
ATOM   1145  OE1 GLN A 563      48.944  77.080  25.635  1.00  0.00           O
ATOM   1146  NE2 GLN A 563      47.929  75.977  23.855  1.00  0.00           N
ATOM   1147 1HE2 GLN A 563      47.736  76.084  22.880  1.00  0.00           H
ATOM   1148 2HE2 GLN A 563      47.353  75.375  24.408  1.00  0.00           H
ATOM   1149  C   GLN A 563      53.137  79.769  24.013  1.00  0.00           C
ATOM   1150  O   GLN A 563      53.061  80.934  24.274  1.00  0.00           O
ATOM   1151  N   MET A 564      54.255  79.040  24.174  1.00  0.00           N
ATOM   1152  HN  MET A 564      54.296  78.085  23.891  1.00  0.00           H
ATOM   1153  CA  MET A 564      55.516  79.435  24.692  1.00  0.00           C
ATOM   1154  HA  MET A 564      55.425  79.821  25.697  1.00  0.00           H
ATOM   1155  CB  MET A 564      56.495  78.339  24.869  1.00  0.00           C
ATOM   1156  HB1 MET A 564      55.864  77.548  25.327  1.00  0.00           H
ATOM   1157  HB2 MET A 564      56.794  77.990  23.858  1.00  0.00           H
ATOM   1158  CG  MET A 564      57.808  78.638  25.682  1.00  0.00           C
ATOM   1159  HG1 MET A 564      57.563  79.251  26.575  1.00  0.00           H
ATOM   1160  HG2 MET A 564      58.105  77.661  26.118  1.00  0.00           H
ATOM   1161  SD  MET A 564      59.224  79.378  24.679  1.00  0.00           S
ATOM   1162  CE  MET A 564      59.644  77.902  23.699  1.00  0.00           C
ATOM   1163  HE1 MET A 564      59.553  77.027  24.378  1.00  0.00           H
ATOM   1164  HE2 MET A 564      58.915  77.729  22.878  1.00  0.00           H
ATOM   1165  HE3 MET A 564      60.699  77.848  23.356  1.00  0.00           H
ATOM   1166  C   MET A 564      56.087  80.563  23.924  1.00  0.00           C
ATOM   1167  O   MET A 564      56.512  81.605  24.408  1.00  0.00           O
ATOM   1168  N   LEU A 565      56.067  80.444  22.603  1.00  0.00           N
ATOM   1169  HN  LEU A 565      55.765  79.614  22.140  1.00  0.00           H
ATOM   1170  CA  LEU A 565      56.666  81.434  21.684  1.00  0.00           C
ATOM   1171  HA  LEU A 565      57.588  81.829  22.084  1.00  0.00           H
ATOM   1172  CB  LEU A 565      56.843  80.808  20.313  1.00  0.00           C
ATOM   1173  HB1 LEU A 565      55.910  80.324  19.953  1.00  0.00           H
ATOM   1174  HB2 LEU A 565      57.123  81.665  19.664  1.00  0.00           H
ATOM   1175  CG  LEU A 565      57.985  79.774  20.220  1.00  0.00           C
ATOM   1176  HG  LEU A 565      57.677  78.899  20.833  1.00  0.00           H
ATOM   1177  CD1 LEU A 565      58.221  79.322  18.789  1.00  0.00           C
ATOM   1178 1HD1 LEU A 565      58.454  80.199  18.149  1.00  0.00           H
ATOM   1179 2HD1 LEU A 565      59.152  78.719  18.744  1.00  0.00           H
ATOM   1180 3HD1 LEU A 565      57.376  78.679  18.461  1.00  0.00           H
ATOM   1181  CD2 LEU A 565      59.353  80.350  20.665  1.00  0.00           C
ATOM   1182 1HD2 LEU A 565      59.739  81.118  19.961  1.00  0.00           H
ATOM   1183 2HD2 LEU A 565      59.392  80.697  21.719  1.00  0.00           H
ATOM   1184 3HD2 LEU A 565      60.154  79.597  20.502  1.00  0.00           H
ATOM   1185  C   LEU A 565      55.708  82.651  21.705  1.00  0.00           C
ATOM   1186  O   LEU A 565      56.106  83.792  21.651  1.00  0.00           O
ATOM   1187  N   TYR A 566      54.353  82.423  21.796  1.00  0.00           N
ATOM   1188  HN  TYR A 566      54.039  81.477  21.784  1.00  0.00           H
ATOM   1189  CA  TYR A 566      53.469  83.623  21.998  1.00  0.00           C
ATOM   1190  HA  TYR A 566      53.563  84.335  21.192  1.00  0.00           H
ATOM   1191  CB  TYR A 566      51.950  83.145  22.081  1.00  0.00           C
ATOM   1192  HB1 TYR A 566      51.766  82.418  21.260  1.00  0.00           H
ATOM   1193  HB2 TYR A 566      51.722  82.575  23.006  1.00  0.00           H
ATOM   1194  CG  TYR A 566      50.921  84.225  21.916  1.00  0.00           C
ATOM   1195  CD1 TYR A 566      50.776  84.995  20.746  1.00  0.00           C
ATOM   1196  HD1 TYR A 566      51.446  84.755  19.934  1.00  0.00           H
ATOM   1197  CE1 TYR A 566      49.756  85.936  20.601  1.00  0.00           C
ATOM   1198  HE1 TYR A 566      49.659  86.517  19.695  1.00  0.00           H
ATOM   1199  CZ  TYR A 566      48.853  86.106  21.702  1.00  0.00           C
ATOM   1200  OH  TYR A 566      47.867  87.083  21.770  1.00  0.00           O
ATOM   1201  HH  TYR A 566      47.709  87.383  20.872  1.00  0.00           H
ATOM   1202  CD2 TYR A 566      50.041  84.459  22.950  1.00  0.00           C
ATOM   1203  HD2 TYR A 566      50.175  83.935  23.885  1.00  0.00           H
ATOM   1204  CE2 TYR A 566      49.048  85.363  22.879  1.00  0.00           C
ATOM   1205  HE2 TYR A 566      48.387  85.546  23.714  1.00  0.00           H
ATOM   1206  C   TYR A 566      53.744  84.456  23.277  1.00  0.00           C
ATOM   1207  O   TYR A 566      53.725  85.676  23.358  1.00  0.00           O
ATOM   1208  N   LEU A 567      53.903  83.647  24.364  1.00  0.00           N
ATOM   1209  HN  LEU A 567      53.666  82.680  24.309  1.00  0.00           H
ATOM   1210  CA  LEU A 567      54.074  84.187  25.682  1.00  0.00           C
ATOM   1211  HA  LEU A 567      53.283  84.828  26.044  1.00  0.00           H
ATOM   1212  CB  LEU A 567      53.838  83.080  26.757  1.00  0.00           C
ATOM   1213  HB1 LEU A 567      54.442  82.172  26.549  1.00  0.00           H
ATOM   1214  HB2 LEU A 567      54.065  83.512  27.755  1.00  0.00           H
ATOM   1215  CG  LEU A 567      52.357  82.576  26.929  1.00  0.00           C
ATOM   1216  HG  LEU A 567      52.066  82.410  25.869  1.00  0.00           H
ATOM   1217  CD1 LEU A 567      52.181  81.422  27.891  1.00  0.00           C
ATOM   1218 1HD1 LEU A 567      53.102  80.801  27.878  1.00  0.00           H
ATOM   1219 2HD1 LEU A 567      52.148  81.684  28.970  1.00  0.00           H
ATOM   1220 3HD1 LEU A 567      51.250  80.893  27.595  1.00  0.00           H
ATOM   1221  CD2 LEU A 567      51.324  83.639  27.398  1.00  0.00           C
ATOM   1222 1HD2 LEU A 567      51.377  84.409  26.598  1.00  0.00           H
ATOM   1223 2HD2 LEU A 567      50.280  83.259  27.412  1.00  0.00           H
ATOM   1224 3HD2 LEU A 567      51.527  84.061  28.405  1.00  0.00           H
ATOM   1225  C   LEU A 567      55.448  84.918  25.790  1.00  0.00           C
ATOM   1226  O   LEU A 567      55.610  85.979  26.311  1.00  0.00           O
ATOM   1227  N   LEU A 568      56.498  84.316  25.145  1.00  0.00           N
ATOM   1228  HN  LEU A 568      56.491  83.352  24.890  1.00  0.00           H
ATOM   1229  CA  LEU A 568      57.821  84.832  24.983  1.00  0.00           C
ATOM   1230  HA  LEU A 568      58.252  84.852  25.973  1.00  0.00           H
ATOM   1231  CB  LEU A 568      58.776  83.784  24.202  1.00  0.00           C
ATOM   1232  HB1 LEU A 568      58.753  82.816  24.746  1.00  0.00           H
ATOM   1233  HB2 LEU A 568      58.486  83.481  23.173  1.00  0.00           H
ATOM   1234  CG  LEU A 568      60.300  84.109  24.060  1.00  0.00           C
ATOM   1235  HG  LEU A 568      60.695  84.586  24.983  1.00  0.00           H
ATOM   1236  CD1 LEU A 568      60.964  82.729  23.925  1.00  0.00           C
ATOM   1237 1HD1 LEU A 568      60.627  82.251  22.980  1.00  0.00           H
ATOM   1238 2HD1 LEU A 568      62.074  82.673  23.918  1.00  0.00           H
ATOM   1239 3HD1 LEU A 568      60.710  82.122  24.820  1.00  0.00           H
ATOM   1240  CD2 LEU A 568      60.822  84.966  22.901  1.00  0.00           C
ATOM   1241 1HD2 LEU A 568      60.367  84.598  21.956  1.00  0.00           H
ATOM   1242 2HD2 LEU A 568      60.728  86.057  23.086  1.00  0.00           H
ATOM   1243 3HD2 LEU A 568      61.917  84.824  22.780  1.00  0.00           H
ATOM   1244  C   LEU A 568      57.898  86.195  24.357  1.00  0.00           C
ATOM   1245  O   LEU A 568      58.685  87.039  24.763  1.00  0.00           O
ATOM   1246  N   CYS A 569      57.070  86.467  23.370  1.00  0.00           N
ATOM   1247  HN  CYS A 569      56.413  85.812  23.005  1.00  0.00           H
ATOM   1248  CA  CYS A 569      57.049  87.770  22.661  1.00  0.00           C
ATOM   1249  HA  CYS A 569      58.071  88.115  22.593  1.00  0.00           H
ATOM   1250  CB  CYS A 569      56.468  87.564  21.265  1.00  0.00           C
ATOM   1251  HB1 CYS A 569      55.370  87.412  21.197  1.00  0.00           H
ATOM   1252  HB2 CYS A 569      56.724  88.477  20.685  1.00  0.00           H
ATOM   1253  SG  CYS A 569      57.353  86.228  20.278  1.00  0.00           S
ATOM   1254  HG1 CYS A 569      56.966  85.140  20.928  1.00  0.00           H
ATOM   1255  C   CYS A 569      56.426  88.901  23.393  1.00  0.00           C
ATOM   1256  O   CYS A 569      56.725  90.061  23.213  1.00  0.00           O
ATOM   1257  N   SER A 570      55.606  88.469  24.378  1.00  0.00           N
ATOM   1258  HN  SER A 570      55.476  87.528  24.680  1.00  0.00           H
ATOM   1259  CA  SER A 570      54.982  89.320  25.337  1.00  0.00           C
ATOM   1260  HA  SER A 570      54.930  90.267  24.819  1.00  0.00           H
ATOM   1261  CB  SER A 570      53.435  88.870  25.516  1.00  0.00           C
ATOM   1262  HB1 SER A 570      53.012  89.212  26.485  1.00  0.00           H
ATOM   1263  HB2 SER A 570      52.889  89.364  24.684  1.00  0.00           H
ATOM   1264  OG  SER A 570      53.287  87.478  25.356  1.00  0.00           O
ATOM   1265  HG1 SER A 570      53.319  87.257  24.422  1.00  0.00           H
ATOM   1266  C   SER A 570      55.764  89.554  26.577  1.00  0.00           C
ATOM   1267  O   SER A 570      55.398  90.475  27.324  1.00  0.00           O
ATOM   1268  N   TRP A 571      56.804  88.753  26.801  1.00  0.00           N
ATOM   1269  HN  TRP A 571      56.905  87.894  26.305  1.00  0.00           H
ATOM   1270  CA  TRP A 571      57.392  88.836  28.152  1.00  0.00           C
ATOM   1271  HA  TRP A 571      56.575  88.963  28.847  1.00  0.00           H
ATOM   1272  CB  TRP A 571      58.304  87.606  28.378  1.00  0.00           C
ATOM   1273  HB1 TRP A 571      59.055  87.655  27.562  1.00  0.00           H
ATOM   1274  HB2 TRP A 571      58.985  87.803  29.234  1.00  0.00           H
ATOM   1275  CG  TRP A 571      57.680  86.253  28.514  1.00  0.00           C
ATOM   1276  CD1 TRP A 571      56.431  86.084  29.038  1.00  0.00           C
ATOM   1277  HD1 TRP A 571      55.814  86.925  29.320  1.00  0.00           H
ATOM   1278  NE1 TRP A 571      56.192  84.739  29.164  1.00  0.00           N
ATOM   1279  HE1 TRP A 571      55.544  84.334  29.772  1.00  0.00           H
ATOM   1280  CE2 TRP A 571      57.289  83.986  28.749  1.00  0.00           C
ATOM   1281  CD2 TRP A 571      58.291  84.932  28.357  1.00  0.00           C
ATOM   1282  CE3 TRP A 571      59.579  84.476  27.991  1.00  0.00           C
ATOM   1283  HE3 TRP A 571      60.390  85.152  27.764  1.00  0.00           H
ATOM   1284  CZ3 TRP A 571      59.772  83.071  27.959  1.00  0.00           C
ATOM   1285  HZ3 TRP A 571      60.783  82.701  27.872  1.00  0.00           H
ATOM   1286  CZ2 TRP A 571      57.463  82.635  28.586  1.00  0.00           C
ATOM   1287  HZ2 TRP A 571      56.714  81.972  28.994  1.00  0.00           H
ATOM   1288  CH2 TRP A 571      58.752  82.141  28.150  1.00  0.00           C
ATOM   1289  HH2 TRP A 571      58.888  81.077  28.031  1.00  0.00           H
ATOM   1290  C   TRP A 571      58.197  90.167  28.389  1.00  0.00           C
ATOM   1291  O   TRP A 571      58.781  90.797  27.483  1.00  0.00           O
ATOM   1292  N   PRO A 572      58.029  90.883  29.514  1.00  0.00           N
ATOM   1293  CD  PRO A 572      57.489  90.276  30.726  1.00  0.00           C
ATOM   1294  HD1 PRO A 572      58.110  89.370  30.895  1.00  0.00           H
ATOM   1295  HD2 PRO A 572      56.425  89.962  30.664  1.00  0.00           H
ATOM   1296  CA  PRO A 572      58.717  92.174  29.855  1.00  0.00           C
ATOM   1297  HA  PRO A 572      58.557  92.898  29.070  1.00  0.00           H
ATOM   1298  CB  PRO A 572      58.002  92.633  31.170  1.00  0.00           C
ATOM   1299  HB1 PRO A 572      58.483  93.389  31.827  1.00  0.00           H
ATOM   1300  HB2 PRO A 572      57.032  93.075  30.854  1.00  0.00           H
ATOM   1301  CG  PRO A 572      57.679  91.330  31.864  1.00  0.00           C
ATOM   1302  HG1 PRO A 572      58.510  90.936  32.488  1.00  0.00           H
ATOM   1303  HG2 PRO A 572      56.788  91.290  32.526  1.00  0.00           H
ATOM   1304  C   PRO A 572      60.224  91.974  30.040  1.00  0.00           C
ATOM   1305  O   PRO A 572      60.658  90.905  30.441  1.00  0.00           O
ATOM   1306  N   GLU A 573      60.983  93.080  29.738  1.00  0.00           N
ATOM   1307  HN  GLU A 573      60.546  93.949  29.521  1.00  0.00           H
ATOM   1308  CA  GLU A 573      62.451  93.086  29.733  1.00  0.00           C
ATOM   1309  HA  GLU A 573      62.769  92.355  29.005  1.00  0.00           H
ATOM   1310  CB  GLU A 573      63.053  94.510  29.441  1.00  0.00           C
ATOM   1311  HB1 GLU A 573      62.377  94.827  28.619  1.00  0.00           H
ATOM   1312  HB2 GLU A 573      62.753  95.119  30.320  1.00  0.00           H
ATOM   1313  CG  GLU A 573      64.511  94.515  29.008  1.00  0.00           C
ATOM   1314  HG1 GLU A 573      65.252  94.037  29.684  1.00  0.00           H
ATOM   1315  HG2 GLU A 573      64.595  93.986  28.034  1.00  0.00           H
ATOM   1316  CD  GLU A 573      65.063  95.923  28.827  1.00  0.00           C
ATOM   1317  OE1 GLU A 573      65.484  96.388  27.779  1.00  0.00           O
ATOM   1318  OE2 GLU A 573      65.068  96.583  29.929  1.00  0.00           O
ATOM   1319  C   GLU A 573      62.926  92.741  31.128  1.00  0.00           C
ATOM   1320  O   GLU A 573      62.368  93.262  32.110  1.00  0.00           O
ATOM   1321  N   LEU A 574      63.967  91.812  31.231  1.00  0.00           N
ATOM   1322  HN  LEU A 574      64.395  91.555  30.368  1.00  0.00           H
ATOM   1323  CA  LEU A 574      64.443  91.293  32.519  1.00  0.00           C
ATOM   1324  HA  LEU A 574      63.544  91.256  33.118  1.00  0.00           H
ATOM   1325  CB  LEU A 574      64.980  89.869  32.321  1.00  0.00           C
ATOM   1326  HB1 LEU A 574      65.736  89.819  31.509  1.00  0.00           H
ATOM   1327  HB2 LEU A 574      65.607  89.614  33.203  1.00  0.00           H
ATOM   1328  CG  LEU A 574      64.015  88.779  31.906  1.00  0.00           C
ATOM   1329  HG  LEU A 574      63.604  89.076  30.917  1.00  0.00           H
ATOM   1330  CD1 LEU A 574      64.632  87.319  31.848  1.00  0.00           C
ATOM   1331 1HD1 LEU A 574      63.905  86.552  31.504  1.00  0.00           H
ATOM   1332 2HD1 LEU A 574      65.466  87.441  31.124  1.00  0.00           H
ATOM   1333 3HD1 LEU A 574      65.011  86.902  32.805  1.00  0.00           H
ATOM   1334  CD2 LEU A 574      62.787  88.718  32.865  1.00  0.00           C
ATOM   1335 1HD2 LEU A 574      62.109  89.572  32.655  1.00  0.00           H
ATOM   1336 2HD2 LEU A 574      62.311  87.716  32.807  1.00  0.00           H
ATOM   1337 3HD2 LEU A 574      63.182  88.910  33.886  1.00  0.00           H
ATOM   1338  C   LEU A 574      65.445  92.082  33.266  1.00  0.00           C
ATOM   1339  O   LEU A 574      66.162  92.888  32.664  1.00  0.00           O
ATOM   1340  N   PRO A 575      65.581  91.993  34.499  1.00  0.00           N
ATOM   1341  CD  PRO A 575      64.693  91.228  35.414  1.00  0.00           C
ATOM   1342  HD1 PRO A 575      64.390  90.280  34.921  1.00  0.00           H
ATOM   1343  HD2 PRO A 575      63.820  91.887  35.611  1.00  0.00           H
ATOM   1344  CA  PRO A 575      66.947  92.219  35.165  1.00  0.00           C
ATOM   1345  HA  PRO A 575      67.254  93.250  35.069  1.00  0.00           H
ATOM   1346  CB  PRO A 575      66.472  92.039  36.657  1.00  0.00           C
ATOM   1347  HB1 PRO A 575      67.327  91.834  37.336  1.00  0.00           H
ATOM   1348  HB2 PRO A 575      65.925  92.964  36.940  1.00  0.00           H
ATOM   1349  CG  PRO A 575      65.488  90.886  36.638  1.00  0.00           C
ATOM   1350  HG1 PRO A 575      66.064  89.952  36.459  1.00  0.00           H
ATOM   1351  HG2 PRO A 575      64.906  90.814  37.581  1.00  0.00           H
ATOM   1352  C   PRO A 575      68.128  91.366  34.643  1.00  0.00           C
ATOM   1353  O   PRO A 575      67.926  90.267  34.141  1.00  0.00           O
ATOM   1354  N   VAL A 576      69.359  91.887  34.864  1.00  0.00           N
ATOM   1355  HN  VAL A 576      69.491  92.845  35.106  1.00  0.00           H
ATOM   1356  CA  VAL A 576      70.573  91.270  34.442  1.00  0.00           C
ATOM   1357  HA  VAL A 576      70.524  91.140  33.371  1.00  0.00           H
ATOM   1358  CB  VAL A 576      71.758  92.282  34.616  1.00  0.00           C
ATOM   1359  HB  VAL A 576      71.750  92.757  35.620  1.00  0.00           H
ATOM   1360  CG1 VAL A 576      73.146  91.496  34.535  1.00  0.00           C
ATOM   1361 1HG1 VAL A 576      73.122  90.926  33.582  1.00  0.00           H
ATOM   1362 2HG1 VAL A 576      73.998  92.206  34.604  1.00  0.00           H
ATOM   1363 3HG1 VAL A 576      73.348  90.708  35.291  1.00  0.00           H
ATOM   1364  CG2 VAL A 576      71.750  93.360  33.552  1.00  0.00           C
ATOM   1365 1HG2 VAL A 576      72.647  93.954  33.829  1.00  0.00           H
ATOM   1366 2HG2 VAL A 576      71.985  92.979  32.536  1.00  0.00           H
ATOM   1367 3HG2 VAL A 576      70.808  93.941  33.455  1.00  0.00           H
ATOM   1368  C   VAL A 576      70.853  89.927  35.011  1.00  0.00           C
ATOM   1369  O   VAL A 576      71.253  88.983  34.273  1.00  0.00           O
ATOM   1370  N   LEU A 577      70.510  89.720  36.284  1.00  0.00           N
ATOM   1371  HN  LEU A 577      70.350  90.516  36.862  1.00  0.00           H
ATOM   1372  CA  LEU A 577      70.564  88.423  36.907  1.00  0.00           C
ATOM   1373  HA  LEU A 577      71.571  88.105  36.681  1.00  0.00           H
ATOM   1374  CB  LEU A 577      70.268  88.732  38.430  1.00  0.00           C
ATOM   1375  HB1 LEU A 577      70.891  89.529  38.890  1.00  0.00           H
ATOM   1376  HB2 LEU A 577      69.179  88.945  38.480  1.00  0.00           H
ATOM   1377  CG  LEU A 577      70.321  87.487  39.339  1.00  0.00           C
ATOM   1378  HG  LEU A 577      69.737  86.691  38.830  1.00  0.00           H
ATOM   1379  CD1 LEU A 577      71.762  87.043  39.471  1.00  0.00           C
ATOM   1380 1HD1 LEU A 577      72.258  87.923  39.934  1.00  0.00           H
ATOM   1381 2HD1 LEU A 577      71.862  86.218  40.208  1.00  0.00           H
ATOM   1382 3HD1 LEU A 577      72.311  86.818  38.532  1.00  0.00           H
ATOM   1383  CD2 LEU A 577      69.743  87.880  40.655  1.00  0.00           C
ATOM   1384 1HD2 LEU A 577      69.889  87.042  41.370  1.00  0.00           H
ATOM   1385 2HD2 LEU A 577      70.344  88.703  41.096  1.00  0.00           H
ATOM   1386 3HD2 LEU A 577      68.646  88.049  40.696  1.00  0.00           H
ATOM   1387  C   LEU A 577      69.670  87.383  36.288  1.00  0.00           C
ATOM   1388  O   LEU A 577      70.073  86.246  36.149  1.00  0.00           O
ATOM   1389  N   SER A 578      68.386  87.675  35.910  1.00  0.00           N
ATOM   1390  HN  SER A 578      68.003  88.584  36.055  1.00  0.00           H
ATOM   1391  CA  SER A 578      67.564  86.704  35.240  1.00  0.00           C
ATOM   1392  HA  SER A 578      67.392  85.798  35.801  1.00  0.00           H
ATOM   1393  CB  SER A 578      66.070  87.143  35.249  1.00  0.00           C
ATOM   1394  HB1 SER A 578      65.848  88.032  34.621  1.00  0.00           H
ATOM   1395  HB2 SER A 578      65.345  86.393  34.867  1.00  0.00           H
ATOM   1396  OG  SER A 578      65.672  87.363  36.614  1.00  0.00           O
ATOM   1397  HG1 SER A 578      65.437  86.524  37.017  1.00  0.00           H
ATOM   1398  C   SER A 578      67.965  86.376  33.792  1.00  0.00           C
ATOM   1399  O   SER A 578      67.923  85.156  33.470  1.00  0.00           O
ATOM   1400  N   ALA A 579      68.533  87.306  33.077  1.00  0.00           N
ATOM   1401  HN  ALA A 579      68.491  88.248  33.400  1.00  0.00           H
ATOM   1402  CA  ALA A 579      68.945  87.109  31.729  1.00  0.00           C
ATOM   1403  HA  ALA A 579      68.169  86.642  31.140  1.00  0.00           H
ATOM   1404  CB  ALA A 579      69.191  88.574  31.222  1.00  0.00           C
ATOM   1405  HB1 ALA A 579      70.075  88.882  31.821  1.00  0.00           H
ATOM   1406  HB2 ALA A 579      69.367  88.700  30.132  1.00  0.00           H
ATOM   1407  HB3 ALA A 579      68.373  89.264  31.521  1.00  0.00           H
ATOM   1408  C   ALA A 579      70.170  86.257  31.477  1.00  0.00           C
ATOM   1409  O   ALA A 579      70.135  85.495  30.528  1.00  0.00           O
ATOM   1410  N   LEU A 580      71.240  86.326  32.329  1.00  0.00           N
ATOM   1411  HN  LEU A 580      71.313  87.011  33.050  1.00  0.00           H
ATOM   1412  CA  LEU A 580      72.445  85.576  32.167  1.00  0.00           C
ATOM   1413  HA  LEU A 580      72.777  85.678  31.144  1.00  0.00           H
ATOM   1414  CB  LEU A 580      73.559  86.011  33.224  1.00  0.00           C
ATOM   1415  HB1 LEU A 580      73.009  86.002  34.189  1.00  0.00           H
ATOM   1416  HB2 LEU A 580      74.403  85.306  33.376  1.00  0.00           H
ATOM   1417  CG  LEU A 580      74.053  87.557  33.217  1.00  0.00           C
ATOM   1418  HG  LEU A 580      73.121  88.141  33.060  1.00  0.00           H
ATOM   1419  CD1 LEU A 580      74.647  87.946  34.567  1.00  0.00           C
ATOM   1420 1HD1 LEU A 580      75.516  87.264  34.694  1.00  0.00           H
ATOM   1421 2HD1 LEU A 580      75.001  88.977  34.780  1.00  0.00           H
ATOM   1422 3HD1 LEU A 580      73.826  87.865  35.311  1.00  0.00           H
ATOM   1423  CD2 LEU A 580      75.105  87.884  32.092  1.00  0.00           C
ATOM   1424 1HD2 LEU A 580      76.075  87.397  32.326  1.00  0.00           H
ATOM   1425 2HD2 LEU A 580      74.930  87.400  31.107  1.00  0.00           H
ATOM   1426 3HD2 LEU A 580      75.291  88.967  31.933  1.00  0.00           H
ATOM   1427  C   LEU A 580      72.169  84.102  32.278  1.00  0.00           C
ATOM   1428  O   LEU A 580      72.645  83.269  31.497  1.00  0.00           O
ATOM   1429  N   GLU A 581      71.218  83.666  33.171  1.00  0.00           N
ATOM   1430  HN  GLU A 581      70.815  84.286  33.839  1.00  0.00           H
ATOM   1431  CA  GLU A 581      70.915  82.284  33.402  1.00  0.00           C
ATOM   1432  HA  GLU A 581      71.732  81.852  33.961  1.00  0.00           H
ATOM   1433  CB  GLU A 581      69.816  82.346  34.525  1.00  0.00           C
ATOM   1434  HB1 GLU A 581      70.364  82.543  35.471  1.00  0.00           H
ATOM   1435  HB2 GLU A 581      69.125  83.208  34.409  1.00  0.00           H
ATOM   1436  CG  GLU A 581      69.016  81.065  34.691  1.00  0.00           C
ATOM   1437  HG1 GLU A 581      68.186  80.966  33.960  1.00  0.00           H
ATOM   1438  HG2 GLU A 581      69.704  80.195  34.622  1.00  0.00           H
ATOM   1439  CD  GLU A 581      68.479  80.845  36.073  1.00  0.00           C
ATOM   1440  OE1 GLU A 581      68.426  81.833  36.846  1.00  0.00           O
ATOM   1441  OE2 GLU A 581      68.072  79.716  36.417  1.00  0.00           O
ATOM   1442  C   GLU A 581      70.491  81.427  32.218  1.00  0.00           C
ATOM   1443  O   GLU A 581      70.812  80.264  32.160  1.00  0.00           O
ATOM   1444  N   LEU A 582      69.818  82.003  31.233  1.00  0.00           N
ATOM   1445  HN  LEU A 582      69.696  82.984  31.356  1.00  0.00           H
ATOM   1446  CA  LEU A 582      69.227  81.412  30.025  1.00  0.00           C
ATOM   1447  HA  LEU A 582      68.856  80.467  30.393  1.00  0.00           H
ATOM   1448  CB  LEU A 582      68.029  82.240  29.532  1.00  0.00           C
ATOM   1449  HB1 LEU A 582      68.526  83.211  29.322  1.00  0.00           H
ATOM   1450  HB2 LEU A 582      67.629  81.964  28.533  1.00  0.00           H
ATOM   1451  CG  LEU A 582      66.845  82.429  30.512  1.00  0.00           C
ATOM   1452  HG  LEU A 582      67.160  81.945  31.460  1.00  0.00           H
ATOM   1453  CD1 LEU A 582      66.441  83.905  30.740  1.00  0.00           C
ATOM   1454 1HD1 LEU A 582      66.139  84.412  29.798  1.00  0.00           H
ATOM   1455 2HD1 LEU A 582      65.715  84.120  31.553  1.00  0.00           H
ATOM   1456 3HD1 LEU A 582      67.312  84.563  30.949  1.00  0.00           H
ATOM   1457  CD2 LEU A 582      65.617  81.639  30.061  1.00  0.00           C
ATOM   1458 1HD2 LEU A 582      65.926  80.582  29.912  1.00  0.00           H
ATOM   1459 2HD2 LEU A 582      64.966  81.791  30.948  1.00  0.00           H
ATOM   1460 3HD2 LEU A 582      65.107  81.992  29.139  1.00  0.00           H
ATOM   1461  C   LEU A 582      70.163  81.210  28.840  1.00  0.00           C
ATOM   1462  O   LEU A 582      69.817  80.809  27.749  1.00  0.00           O
ATOM   1463  N   LEU A 583      71.454  81.479  29.108  1.00  0.00           N
ATOM   1464  HN  LEU A 583      71.865  81.684  29.993  1.00  0.00           H
ATOM   1465  CA  LEU A 583      72.550  81.407  28.147  1.00  0.00           C
ATOM   1466  HA  LEU A 583      72.153  81.586  27.159  1.00  0.00           H
ATOM   1467  CB  LEU A 583      73.524  82.615  28.308  1.00  0.00           C
ATOM   1468  HB1 LEU A 583      73.808  82.674  29.381  1.00  0.00           H
ATOM   1469  HB2 LEU A 583      74.513  82.532  27.810  1.00  0.00           H
ATOM   1470  CG  LEU A 583      72.900  84.001  28.080  1.00  0.00           C
ATOM   1471  HG  LEU A 583      72.040  84.095  28.778  1.00  0.00           H
ATOM   1472  CD1 LEU A 583      74.003  85.098  28.480  1.00  0.00           C
ATOM   1473 1HD1 LEU A 583      74.275  84.907  29.540  1.00  0.00           H
ATOM   1474 2HD1 LEU A 583      74.889  84.937  27.828  1.00  0.00           H
ATOM   1475 3HD1 LEU A 583      73.574  86.111  28.327  1.00  0.00           H
ATOM   1476  CD2 LEU A 583      72.483  84.284  26.632  1.00  0.00           C
ATOM   1477 1HD2 LEU A 583      71.610  83.690  26.288  1.00  0.00           H
ATOM   1478 2HD2 LEU A 583      72.102  85.326  26.572  1.00  0.00           H
ATOM   1479 3HD2 LEU A 583      73.378  84.216  25.977  1.00  0.00           H
ATOM   1480  C   LEU A 583      73.251  80.069  28.036  1.00  0.00           C
ATOM   1481  O   LEU A 583      74.129  79.866  27.159  1.00  0.00           O
ATOM   1482  N   ASP A 584      72.881  79.113  28.913  1.00  0.00           N
ATOM   1483  HN  ASP A 584      72.254  79.502  29.583  1.00  0.00           H
ATOM   1484  CA  ASP A 584      73.282  77.757  29.005  1.00  0.00           C
ATOM   1485  HA  ASP A 584      74.289  77.894  28.640  1.00  0.00           H
ATOM   1486  CB  ASP A 584      73.468  77.349  30.494  1.00  0.00           C
ATOM   1487  HB1 ASP A 584      74.223  76.534  30.483  1.00  0.00           H
ATOM   1488  HB2 ASP A 584      73.884  78.168  31.118  1.00  0.00           H
ATOM   1489  CG  ASP A 584      72.277  76.677  31.114  1.00  0.00           C
ATOM   1490  OD1 ASP A 584      71.589  75.825  30.525  1.00  0.00           O
ATOM   1491  OD2 ASP A 584      72.269  76.742  32.405  1.00  0.00           O
ATOM   1492  C   ASP A 584      72.668  76.753  28.096  1.00  0.00           C
ATOM   1493  O   ASP A 584      71.803  77.071  27.341  1.00  0.00           O
ATOM   1494  N   PHE A 585      73.126  75.478  28.170  1.00  0.00           N
ATOM   1495  HN  PHE A 585      73.808  75.270  28.867  1.00  0.00           H
ATOM   1496  CA  PHE A 585      72.784  74.447  27.231  1.00  0.00           C
ATOM   1497  HA  PHE A 585      72.761  74.820  26.217  1.00  0.00           H
ATOM   1498  CB  PHE A 585      73.777  73.299  27.271  1.00  0.00           C
ATOM   1499  HB1 PHE A 585      73.514  72.505  26.540  1.00  0.00           H
ATOM   1500  HB2 PHE A 585      74.813  73.578  26.981  1.00  0.00           H
ATOM   1501  CG  PHE A 585      73.754  72.611  28.698  1.00  0.00           C
ATOM   1502  CD1 PHE A 585      72.903  71.583  28.984  1.00  0.00           C
ATOM   1503  HD1 PHE A 585      72.134  71.284  28.287  1.00  0.00           H
ATOM   1504  CE1 PHE A 585      73.062  70.852  30.192  1.00  0.00           C
ATOM   1505  HE1 PHE A 585      72.341  70.100  30.477  1.00  0.00           H
ATOM   1506  CZ  PHE A 585      74.139  71.095  31.079  1.00  0.00           C
ATOM   1507  HZ  PHE A 585      74.236  70.485  31.965  1.00  0.00           H
ATOM   1508  CD2 PHE A 585      74.899  72.814  29.566  1.00  0.00           C
ATOM   1509  HD2 PHE A 585      75.577  73.586  29.232  1.00  0.00           H
ATOM   1510  CE2 PHE A 585      75.085  72.060  30.701  1.00  0.00           C
ATOM   1511  HE2 PHE A 585      75.806  72.224  31.488  1.00  0.00           H
ATOM   1512  C   PHE A 585      71.347  73.853  27.399  1.00  0.00           C
ATOM   1513  O   PHE A 585      70.868  73.054  26.654  1.00  0.00           O
ATOM   1514  N   SER A 586      70.587  74.256  28.467  1.00  0.00           N
ATOM   1515  HN  SER A 586      70.816  75.014  29.073  1.00  0.00           H
ATOM   1516  CA  SER A 586      69.242  73.728  28.757  1.00  0.00           C
ATOM   1517  HA  SER A 586      69.142  72.708  28.418  1.00  0.00           H
ATOM   1518  CB  SER A 586      69.049  73.675  30.313  1.00  0.00           C
ATOM   1519  HB1 SER A 586      68.101  73.181  30.618  1.00  0.00           H
ATOM   1520  HB2 SER A 586      69.828  72.948  30.627  1.00  0.00           H
ATOM   1521  OG  SER A 586      69.191  74.940  31.009  1.00  0.00           O
ATOM   1522  HG1 SER A 586      70.103  75.240  31.019  1.00  0.00           H
ATOM   1523  C   SER A 586      68.237  74.612  28.109  1.00  0.00           C
ATOM   1524  O   SER A 586      67.041  74.272  28.007  1.00  0.00           O
ATOM   1525  N   PHE A 587      68.697  75.704  27.468  1.00  0.00           N
ATOM   1526  HN  PHE A 587      69.625  76.063  27.535  1.00  0.00           H
ATOM   1527  CA  PHE A 587      67.912  76.623  26.778  1.00  0.00           C
ATOM   1528  HA  PHE A 587      66.905  76.244  26.694  1.00  0.00           H
ATOM   1529  CB  PHE A 587      67.906  77.972  27.428  1.00  0.00           C
ATOM   1530  HB1 PHE A 587      68.953  78.343  27.446  1.00  0.00           H
ATOM   1531  HB2 PHE A 587      67.331  78.799  26.959  1.00  0.00           H
ATOM   1532  CG  PHE A 587      67.464  77.894  28.883  1.00  0.00           C
ATOM   1533  CD1 PHE A 587      68.415  77.963  29.933  1.00  0.00           C
ATOM   1534  HD1 PHE A 587      69.462  77.918  29.671  1.00  0.00           H
ATOM   1535  CE1 PHE A 587      68.031  77.943  31.258  1.00  0.00           C
ATOM   1536  HE1 PHE A 587      68.685  77.917  32.117  1.00  0.00           H
ATOM   1537  CZ  PHE A 587      66.651  77.848  31.515  1.00  0.00           C
ATOM   1538  HZ  PHE A 587      66.222  77.956  32.500  1.00  0.00           H
ATOM   1539  CD2 PHE A 587      66.078  77.767  29.184  1.00  0.00           C
ATOM   1540  HD2 PHE A 587      65.439  77.775  28.314  1.00  0.00           H
ATOM   1541  CE2 PHE A 587      65.718  77.781  30.495  1.00  0.00           C
ATOM   1542  HE2 PHE A 587      64.674  77.855  30.761  1.00  0.00           H
ATOM   1543  C   PHE A 587      68.324  76.798  25.323  1.00  0.00           C
ATOM   1544  O   PHE A 587      68.657  77.914  25.077  1.00  0.00           O
ATOM   1545  N   PRO A 588      68.371  75.848  24.458  1.00  0.00           N
ATOM   1546  CD  PRO A 588      67.975  74.453  24.612  1.00  0.00           C
ATOM   1547  HD1 PRO A 588      66.881  74.334  24.770  1.00  0.00           H
ATOM   1548  HD2 PRO A 588      68.575  73.950  25.400  1.00  0.00           H
ATOM   1549  CA  PRO A 588      69.162  76.031  23.226  1.00  0.00           C
ATOM   1550  HA  PRO A 588      70.013  76.677  23.381  1.00  0.00           H
ATOM   1551  CB  PRO A 588      69.541  74.484  22.888  1.00  0.00           C
ATOM   1552  HB1 PRO A 588      69.802  74.286  21.826  1.00  0.00           H
ATOM   1553  HB2 PRO A 588      70.434  74.281  23.517  1.00  0.00           H
ATOM   1554  CG  PRO A 588      68.288  73.789  23.300  1.00  0.00           C
ATOM   1555  HG1 PRO A 588      67.605  73.825  22.425  1.00  0.00           H
ATOM   1556  HG2 PRO A 588      68.441  72.701  23.460  1.00  0.00           H
ATOM   1557  C   PRO A 588      68.385  76.564  22.068  1.00  0.00           C
ATOM   1558  O   PRO A 588      68.588  76.142  20.954  1.00  0.00           O
ATOM   1559  N   ASP A 589      67.515  77.599  22.307  1.00  0.00           N
ATOM   1560  HN  ASP A 589      67.498  78.096  23.172  1.00  0.00           H
ATOM   1561  CA  ASP A 589      66.585  78.094  21.306  1.00  0.00           C
ATOM   1562  HA  ASP A 589      66.498  77.433  20.457  1.00  0.00           H
ATOM   1563  CB  ASP A 589      65.194  78.088  21.972  1.00  0.00           C
ATOM   1564  HB1 ASP A 589      65.010  77.051  22.325  1.00  0.00           H
ATOM   1565  HB2 ASP A 589      65.072  78.826  22.794  1.00  0.00           H
ATOM   1566  CG  ASP A 589      64.104  78.526  21.000  1.00  0.00           C
ATOM   1567  OD1 ASP A 589      63.689  77.668  20.193  1.00  0.00           O
ATOM   1568  OD2 ASP A 589      63.665  79.712  21.058  1.00  0.00           O
ATOM   1569  C   ASP A 589      66.988  79.493  20.881  1.00  0.00           C
ATOM   1570  O   ASP A 589      67.578  80.276  21.612  1.00  0.00           O
ATOM   1571  N   CYS A 590      66.661  79.920  19.610  1.00  0.00           N
ATOM   1572  HN  CYS A 590      66.286  79.289  18.934  1.00  0.00           H
ATOM   1573  CA  CYS A 590      66.964  81.248  19.088  1.00  0.00           C
ATOM   1574  HA  CYS A 590      67.988  81.527  19.289  1.00  0.00           H
ATOM   1575  CB  CYS A 590      66.653  81.318  17.553  1.00  0.00           C
ATOM   1576  HB1 CYS A 590      65.596  81.019  17.385  1.00  0.00           H
ATOM   1577  HB2 CYS A 590      66.783  82.396  17.315  1.00  0.00           H
ATOM   1578  SG  CYS A 590      67.630  80.180  16.471  1.00  0.00           S
ATOM   1579  HG1 CYS A 590      68.790  80.816  16.393  1.00  0.00           H
ATOM   1580  C   CYS A 590      66.142  82.335  19.784  1.00  0.00           C
ATOM   1581  O   CYS A 590      66.651  83.346  20.249  1.00  0.00           O
ATOM   1582  N   HIS A 591      64.828  82.151  19.880  1.00  0.00           N
ATOM   1583  HN  HIS A 591      64.444  81.292  19.550  1.00  0.00           H
ATOM   1584  CA  HIS A 591      63.958  83.047  20.573  1.00  0.00           C
ATOM   1585  HA  HIS A 591      63.980  84.019  20.103  1.00  0.00           H
ATOM   1586  CB  HIS A 591      62.439  82.695  20.478  1.00  0.00           C
ATOM   1587  HB1 HIS A 591      62.274  81.597  20.520  1.00  0.00           H
ATOM   1588  HB2 HIS A 591      61.895  83.219  21.292  1.00  0.00           H
ATOM   1589  ND1 HIS A 591      61.857  82.429  18.103  1.00  0.00           N
ATOM   1590  CG  HIS A 591      61.763  83.118  19.231  1.00  0.00           C
ATOM   1591  CE1 HIS A 591      60.951  82.902  17.287  1.00  0.00           C
ATOM   1592  HE1 HIS A 591      60.608  82.468  16.348  1.00  0.00           H
ATOM   1593  NE2 HIS A 591      60.292  83.885  17.855  1.00  0.00           N
ATOM   1594  HE2 HIS A 591      59.378  84.260  17.703  1.00  0.00           H
ATOM   1595  CD2 HIS A 591      60.812  84.072  19.116  1.00  0.00           C
ATOM   1596  HD2 HIS A 591      60.369  84.760  19.825  1.00  0.00           H
ATOM   1597  C   HIS A 591      64.342  83.242  22.012  1.00  0.00           C
ATOM   1598  O   HIS A 591      64.422  84.355  22.501  1.00  0.00           O
ATOM   1599  N   VAL A 592      64.589  82.146  22.766  1.00  0.00           N
ATOM   1600  HN  VAL A 592      64.626  81.273  22.285  1.00  0.00           H
ATOM   1601  CA  VAL A 592      65.116  82.136  24.126  1.00  0.00           C
ATOM   1602  HA  VAL A 592      64.438  82.815  24.623  1.00  0.00           H
ATOM   1603  CB  VAL A 592      65.093  80.756  24.792  1.00  0.00           C
ATOM   1604  HB  VAL A 592      65.782  80.093  24.226  1.00  0.00           H
ATOM   1605  CG1 VAL A 592      65.564  80.855  26.274  1.00  0.00           C
ATOM   1606 1HG1 VAL A 592      65.643  79.799  26.610  1.00  0.00           H
ATOM   1607 2HG1 VAL A 592      66.476  81.478  26.400  1.00  0.00           H
ATOM   1608 3HG1 VAL A 592      64.809  81.338  26.931  1.00  0.00           H
ATOM   1609  CG2 VAL A 592      63.627  80.178  24.795  1.00  0.00           C
ATOM   1610 1HG2 VAL A 592      62.871  80.625  25.475  1.00  0.00           H
ATOM   1611 2HG2 VAL A 592      63.312  80.113  23.732  1.00  0.00           H
ATOM   1612 3HG2 VAL A 592      63.728  79.154  25.213  1.00  0.00           H
ATOM   1613  C   VAL A 592      66.428  82.877  24.179  1.00  0.00           C
ATOM   1614  O   VAL A 592      66.676  83.691  25.055  1.00  0.00           O
ATOM   1615  N   GLY A 593      67.340  82.607  23.227  1.00  0.00           N
ATOM   1616  HN  GLY A 593      67.235  81.854  22.582  1.00  0.00           H
ATOM   1617  CA  GLY A 593      68.595  83.305  23.089  1.00  0.00           C
ATOM   1618  HA1 GLY A 593      69.128  83.196  24.022  1.00  0.00           H
ATOM   1619  HA2 GLY A 593      69.061  82.858  22.223  1.00  0.00           H
ATOM   1620  C   GLY A 593      68.455  84.755  22.845  1.00  0.00           C
ATOM   1621  O   GLY A 593      69.170  85.529  23.412  1.00  0.00           O
ATOM   1622  N   SER A 594      67.503  85.134  21.925  1.00  0.00           N
ATOM   1623  HN  SER A 594      67.058  84.453  21.348  1.00  0.00           H
ATOM   1624  CA  SER A 594      67.335  86.540  21.624  1.00  0.00           C
ATOM   1625  HA  SER A 594      68.260  87.035  21.366  1.00  0.00           H
ATOM   1626  CB  SER A 594      66.303  86.779  20.455  1.00  0.00           C
ATOM   1627  HB1 SER A 594      65.357  86.243  20.682  1.00  0.00           H
ATOM   1628  HB2 SER A 594      66.178  87.879  20.371  1.00  0.00           H
ATOM   1629  OG  SER A 594      66.723  86.219  19.152  1.00  0.00           O
ATOM   1630  HG1 SER A 594      67.087  85.350  19.336  1.00  0.00           H
ATOM   1631  C   SER A 594      66.727  87.305  22.804  1.00  0.00           C
ATOM   1632  O   SER A 594      67.139  88.407  23.094  1.00  0.00           O
ATOM   1633  N   PHE A 595      65.799  86.749  23.526  1.00  0.00           N
ATOM   1634  HN  PHE A 595      65.620  85.779  23.381  1.00  0.00           H
ATOM   1635  CA  PHE A 595      65.255  87.366  24.705  1.00  0.00           C
ATOM   1636  HA  PHE A 595      64.806  88.304  24.411  1.00  0.00           H
ATOM   1637  CB  PHE A 595      64.046  86.419  25.121  1.00  0.00           C
ATOM   1638  HB1 PHE A 595      63.187  86.384  24.418  1.00  0.00           H
ATOM   1639  HB2 PHE A 595      64.411  85.409  25.404  1.00  0.00           H
ATOM   1640  CG  PHE A 595      63.357  87.126  26.341  1.00  0.00           C
ATOM   1641  CD1 PHE A 595      62.630  88.328  26.103  1.00  0.00           C
ATOM   1642  HD1 PHE A 595      62.648  88.643  25.070  1.00  0.00           H
ATOM   1643  CE1 PHE A 595      62.016  89.041  27.093  1.00  0.00           C
ATOM   1644  HE1 PHE A 595      61.553  89.994  26.886  1.00  0.00           H
ATOM   1645  CZ  PHE A 595      62.162  88.666  28.434  1.00  0.00           C
ATOM   1646  HZ  PHE A 595      61.681  89.168  29.260  1.00  0.00           H
ATOM   1647  CD2 PHE A 595      63.342  86.708  27.673  1.00  0.00           C
ATOM   1648  HD2 PHE A 595      63.915  85.836  27.952  1.00  0.00           H
ATOM   1649  CE2 PHE A 595      62.810  87.427  28.728  1.00  0.00           C
ATOM   1650  HE2 PHE A 595      62.856  87.021  29.728  1.00  0.00           H
ATOM   1651  C   PHE A 595      66.307  87.677  25.776  1.00  0.00           C
ATOM   1652  O   PHE A 595      66.428  88.840  26.214  1.00  0.00           O
ATOM   1653  N   ALA A 596      67.177  86.667  26.094  1.00  0.00           N
ATOM   1654  HN  ALA A 596      67.127  85.735  25.745  1.00  0.00           H
ATOM   1655  CA  ALA A 596      68.308  86.884  26.898  1.00  0.00           C
ATOM   1656  HA  ALA A 596      67.955  87.137  27.887  1.00  0.00           H
ATOM   1657  CB  ALA A 596      69.117  85.646  27.249  1.00  0.00           C
ATOM   1658  HB1 ALA A 596      68.451  84.954  27.808  1.00  0.00           H
ATOM   1659  HB2 ALA A 596      69.493  85.199  26.304  1.00  0.00           H
ATOM   1660  HB3 ALA A 596      70.020  85.861  27.861  1.00  0.00           H
ATOM   1661  C   ALA A 596      69.208  88.074  26.389  1.00  0.00           C
ATOM   1662  O   ALA A 596      69.735  88.865  27.179  1.00  0.00           O
ATOM   1663  N   ILE A 597      69.534  88.122  25.003  1.00  0.00           N
ATOM   1664  HN  ILE A 597      69.217  87.377  24.422  1.00  0.00           H
ATOM   1665  CA  ILE A 597      70.421  89.095  24.375  1.00  0.00           C
ATOM   1666  HA  ILE A 597      71.226  89.165  25.091  1.00  0.00           H
ATOM   1667  CB  ILE A 597      70.921  88.671  22.995  1.00  0.00           C
ATOM   1668  HB  ILE A 597      70.081  88.259  22.396  1.00  0.00           H
ATOM   1669  CG2 ILE A 597      71.531  89.870  22.199  1.00  0.00           C
ATOM   1670 1HG2 ILE A 597      71.996  89.528  21.250  1.00  0.00           H
ATOM   1671 2HG2 ILE A 597      70.820  90.687  21.950  1.00  0.00           H
ATOM   1672 3HG2 ILE A 597      72.320  90.257  22.880  1.00  0.00           H
ATOM   1673  CG1 ILE A 597      71.951  87.564  23.179  1.00  0.00           C
ATOM   1674 1HG1 ILE A 597      71.432  86.601  23.376  1.00  0.00           H
ATOM   1675 2HG1 ILE A 597      72.487  87.499  22.209  1.00  0.00           H
ATOM   1676  CD  ILE A 597      73.065  87.691  24.312  1.00  0.00           C
ATOM   1677  HD1 ILE A 597      73.983  87.415  23.750  1.00  0.00           H
ATOM   1678  HD2 ILE A 597      73.310  88.698  24.712  1.00  0.00           H
ATOM   1679  HD3 ILE A 597      72.911  86.992  25.162  1.00  0.00           H
ATOM   1680  C   ILE A 597      69.744  90.467  24.478  1.00  0.00           C
ATOM   1681  O   ILE A 597      70.371  91.384  25.054  1.00  0.00           O
ATOM   1682  N   LYS A 598      68.409  90.616  24.213  1.00  0.00           N
ATOM   1683  HN  LYS A 598      67.895  89.801  23.960  1.00  0.00           H
ATOM   1684  CA  LYS A 598      67.710  91.785  24.357  1.00  0.00           C
ATOM   1685  HA  LYS A 598      68.026  92.523  23.635  1.00  0.00           H
ATOM   1686  CB  LYS A 598      66.228  91.598  24.020  1.00  0.00           C
ATOM   1687  HB1 LYS A 598      65.814  90.695  24.516  1.00  0.00           H
ATOM   1688  HB2 LYS A 598      65.633  92.401  24.506  1.00  0.00           H
ATOM   1689  CG  LYS A 598      65.899  91.396  22.510  1.00  0.00           C
ATOM   1690  HG1 LYS A 598      66.180  92.297  21.925  1.00  0.00           H
ATOM   1691  HG2 LYS A 598      66.497  90.531  22.152  1.00  0.00           H
ATOM   1692  CD  LYS A 598      64.398  91.026  22.308  1.00  0.00           C
ATOM   1693  HD1 LYS A 598      64.307  90.051  22.831  1.00  0.00           H
ATOM   1694  HD2 LYS A 598      63.822  91.836  22.804  1.00  0.00           H
ATOM   1695  CE  LYS A 598      63.923  91.009  20.855  1.00  0.00           C
ATOM   1696  HE1 LYS A 598      63.896  92.046  20.460  1.00  0.00           H
ATOM   1697  HE2 LYS A 598      64.464  90.220  20.290  1.00  0.00           H
ATOM   1698  NZ  LYS A 598      62.551  90.535  20.908  1.00  0.00           N
ATOM   1699  HZ1 LYS A 598      61.877  91.180  21.367  1.00  0.00           H
ATOM   1700  HZ2 LYS A 598      62.260  90.132  19.995  1.00  0.00           H
ATOM   1701  HZ3 LYS A 598      62.518  89.659  21.467  1.00  0.00           H
ATOM   1702  C   LYS A 598      67.741  92.421  25.795  1.00  0.00           C
ATOM   1703  O   LYS A 598      67.936  93.625  25.968  1.00  0.00           O
ATOM   1704  N   SER A 599      67.597  91.584  26.822  1.00  0.00           N
ATOM   1705  HN  SER A 599      67.547  90.628  26.543  1.00  0.00           H
ATOM   1706  CA  SER A 599      67.719  92.031  28.168  1.00  0.00           C
ATOM   1707  HA  SER A 599      67.090  92.910  28.164  1.00  0.00           H
ATOM   1708  CB  SER A 599      67.064  90.941  29.157  1.00  0.00           C
ATOM   1709  HB1 SER A 599      67.581  89.964  29.040  1.00  0.00           H
ATOM   1710  HB2 SER A 599      67.260  91.227  30.212  1.00  0.00           H
ATOM   1711  OG  SER A 599      65.680  90.837  28.907  1.00  0.00           O
ATOM   1712  HG1 SER A 599      65.573  90.086  28.319  1.00  0.00           H
ATOM   1713  C   SER A 599      69.067  92.348  28.623  1.00  0.00           C
ATOM   1714  O   SER A 599      69.215  92.901  29.721  1.00  0.00           O
ATOM   1715  N   LEU A 600      70.174  92.063  27.863  1.00  0.00           N
ATOM   1716  HN  LEU A 600      70.025  91.487  27.063  1.00  0.00           H
ATOM   1717  CA  LEU A 600      71.528  92.344  28.279  1.00  0.00           C
ATOM   1718  HA  LEU A 600      71.621  92.654  29.310  1.00  0.00           H
ATOM   1719  CB  LEU A 600      72.464  91.073  28.083  1.00  0.00           C
ATOM   1720  HB1 LEU A 600      72.193  90.587  27.121  1.00  0.00           H
ATOM   1721  HB2 LEU A 600      73.517  91.407  27.960  1.00  0.00           H
ATOM   1722  CG  LEU A 600      72.516  90.056  29.219  1.00  0.00           C
ATOM   1723  HG  LEU A 600      71.564  89.490  29.311  1.00  0.00           H
ATOM   1724  CD1 LEU A 600      73.498  88.982  28.943  1.00  0.00           C
ATOM   1725 1HD1 LEU A 600      74.554  89.271  29.131  1.00  0.00           H
ATOM   1726 2HD1 LEU A 600      73.430  88.085  29.596  1.00  0.00           H
ATOM   1727 3HD1 LEU A 600      73.356  88.656  27.890  1.00  0.00           H
ATOM   1728  CD2 LEU A 600      72.811  90.572  30.584  1.00  0.00           C
ATOM   1729 1HD2 LEU A 600      73.734  91.175  30.720  1.00  0.00           H
ATOM   1730 2HD2 LEU A 600      71.923  91.199  30.814  1.00  0.00           H
ATOM   1731 3HD2 LEU A 600      72.961  89.748  31.314  1.00  0.00           H
ATOM   1732  C   LEU A 600      72.236  93.447  27.556  1.00  0.00           C
ATOM   1733  O   LEU A 600      73.378  93.875  27.939  1.00  0.00           O
ATOM   1734  N   ARG A 601      71.568  93.907  26.438  1.00  0.00           N
ATOM   1735  HN  ARG A 601      70.814  93.392  26.039  1.00  0.00           H
ATOM   1736  CA  ARG A 601      71.952  95.125  25.738  1.00  0.00           C
ATOM   1737  HA  ARG A 601      72.940  95.087  25.302  1.00  0.00           H
ATOM   1738  CB  ARG A 601      70.885  95.457  24.675  1.00  0.00           C
ATOM   1739  HB1 ARG A 601      69.923  95.490  25.230  1.00  0.00           H
ATOM   1740  HB2 ARG A 601      71.097  96.436  24.193  1.00  0.00           H
ATOM   1741  CG  ARG A 601      70.751  94.458  23.522  1.00  0.00           C
ATOM   1742  HG1 ARG A 601      71.698  94.564  22.952  1.00  0.00           H
ATOM   1743  HG2 ARG A 601      70.801  93.408  23.882  1.00  0.00           H
ATOM   1744  CD  ARG A 601      69.655  94.669  22.439  1.00  0.00           C
ATOM   1745  HD1 ARG A 601      69.994  95.594  21.926  1.00  0.00           H
ATOM   1746  HD2 ARG A 601      69.648  93.706  21.884  1.00  0.00           H
ATOM   1747  NE  ARG A 601      68.288  94.911  23.096  1.00  0.00           N
ATOM   1748  HE  ARG A 601      68.171  94.970  24.087  1.00  0.00           H
ATOM   1749  CZ  ARG A 601      67.261  95.182  22.304  1.00  0.00           C
ATOM   1750  NH1 ARG A 601      66.138  95.550  22.879  1.00  0.00           N
ATOM   1751 1HH1 ARG A 601      66.250  95.816  23.837  1.00  0.00           H
ATOM   1752 2HH1 ARG A 601      65.526  96.106  22.317  1.00  0.00           H
ATOM   1753  NH2 ARG A 601      67.212  94.985  21.012  1.00  0.00           N
ATOM   1754 1HH2 ARG A 601      68.015  94.706  20.486  1.00  0.00           H
ATOM   1755 2HH2 ARG A 601      66.318  94.977  20.564  1.00  0.00           H
ATOM   1756  C   ARG A 601      72.080  96.314  26.640  1.00  0.00           C
ATOM   1757  O   ARG A 601      72.950  97.157  26.394  1.00  0.00           O
ATOM   1758  N   LYS A 602      71.273  96.429  27.763  1.00  0.00           N
ATOM   1759  HN  LYS A 602      70.754  95.611  27.999  1.00  0.00           H
ATOM   1760  CA  LYS A 602      71.392  97.596  28.640  1.00  0.00           C
ATOM   1761  HA  LYS A 602      71.479  98.506  28.066  1.00  0.00           H
ATOM   1762  CB  LYS A 602      70.124  97.686  29.492  1.00  0.00           C
ATOM   1763  HB1 LYS A 602      69.952  98.636  30.041  1.00  0.00           H
ATOM   1764  HB2 LYS A 602      69.275  97.733  28.776  1.00  0.00           H
ATOM   1765  CG  LYS A 602      69.815  96.545  30.417  1.00  0.00           C
ATOM   1766  HG1 LYS A 602      69.687  95.551  29.937  1.00  0.00           H
ATOM   1767  HG2 LYS A 602      70.583  96.459  31.215  1.00  0.00           H
ATOM   1768  CD  LYS A 602      68.354  96.759  31.016  1.00  0.00           C
ATOM   1769  HD1 LYS A 602      68.175  97.666  31.632  1.00  0.00           H
ATOM   1770  HD2 LYS A 602      67.634  96.908  30.182  1.00  0.00           H
ATOM   1771  CE  LYS A 602      67.867  95.515  31.778  1.00  0.00           C
ATOM   1772  HE1 LYS A 602      68.012  94.532  31.282  1.00  0.00           H
ATOM   1773  HE2 LYS A 602      68.388  95.503  32.760  1.00  0.00           H
ATOM   1774  NZ  LYS A 602      66.408  95.566  32.019  1.00  0.00           N
ATOM   1775  HZ1 LYS A 602      66.027  94.636  32.285  1.00  0.00           H
ATOM   1776  HZ2 LYS A 602      66.117  96.257  32.740  1.00  0.00           H
ATOM   1777  HZ3 LYS A 602      65.872  95.768  31.151  1.00  0.00           H
ATOM   1778  C   LYS A 602      72.574  97.609  29.639  1.00  0.00           C
ATOM   1779  O   LYS A 602      72.622  98.544  30.467  1.00  0.00           O
ATOM   1780  N   LEU A 603      73.381  96.526  29.744  1.00  0.00           N
ATOM   1781  HN  LEU A 603      73.254  95.716  29.176  1.00  0.00           H
ATOM   1782  CA  LEU A 603      74.673  96.570  30.380  1.00  0.00           C
ATOM   1783  HA  LEU A 603      74.622  96.596  31.459  1.00  0.00           H
ATOM   1784  CB  LEU A 603      75.510  95.292  30.067  1.00  0.00           C
ATOM   1785  HB1 LEU A 603      75.526  94.949  29.010  1.00  0.00           H
ATOM   1786  HB2 LEU A 603      76.585  95.434  30.308  1.00  0.00           H
ATOM   1787  CG  LEU A 603      75.139  93.985  30.797  1.00  0.00           C
ATOM   1788  HG  LEU A 603      74.063  93.989  30.521  1.00  0.00           H
ATOM   1789  CD1 LEU A 603      75.792  92.713  30.227  1.00  0.00           C
ATOM   1790 1HD1 LEU A 603      76.896  92.824  30.178  1.00  0.00           H
ATOM   1791 2HD1 LEU A 603      75.588  91.864  30.915  1.00  0.00           H
ATOM   1792 3HD1 LEU A 603      75.282  92.404  29.290  1.00  0.00           H
ATOM   1793  CD2 LEU A 603      75.110  94.088  32.370  1.00  0.00           C
ATOM   1794 1HD2 LEU A 603      76.113  94.331  32.781  1.00  0.00           H
ATOM   1795 2HD2 LEU A 603      74.336  94.848  32.605  1.00  0.00           H
ATOM   1796 3HD2 LEU A 603      74.840  93.082  32.756  1.00  0.00           H
ATOM   1797  C   LEU A 603      75.529  97.730  29.879  1.00  0.00           C
ATOM   1798  O   LEU A 603      75.559  98.249  28.747  1.00  0.00           O
ATOM   1799  N   THR A 604      76.361  98.223  30.821  1.00  0.00           N
ATOM   1800  HN  THR A 604      76.283  97.833  31.736  1.00  0.00           H
ATOM   1801  CA  THR A 604      77.481  99.180  30.584  1.00  0.00           C
ATOM   1802  HA  THR A 604      77.197  99.826  29.766  1.00  0.00           H
ATOM   1803  CB  THR A 604      77.951  99.942  31.801  1.00  0.00           C
ATOM   1804  HB  THR A 604      78.741 100.693  31.584  1.00  0.00           H
ATOM   1805  OG1 THR A 604      78.407  99.080  32.816  1.00  0.00           O
ATOM   1806  HG1 THR A 604      77.789  98.915  33.532  1.00  0.00           H
ATOM   1807  CG2 THR A 604      76.832 100.881  32.257  1.00  0.00           C
ATOM   1808 1HG2 THR A 604      75.900 100.336  32.520  1.00  0.00           H
ATOM   1809 2HG2 THR A 604      77.126 101.384  33.203  1.00  0.00           H
ATOM   1810 3HG2 THR A 604      76.584 101.467  31.346  1.00  0.00           H
ATOM   1811  C   THR A 604      78.600  98.431  30.006  1.00  0.00           C
ATOM   1812  O   THR A 604      78.559  97.217  29.965  1.00  0.00           O
ATOM   1813  N   ASP A 605      79.626  99.104  29.530  1.00  0.00           N
ATOM   1814  HN  ASP A 605      79.644 100.099  29.468  1.00  0.00           H
ATOM   1815  CA  ASP A 605      80.895  98.555  29.067  1.00  0.00           C
ATOM   1816  HA  ASP A 605      80.625  97.753  28.397  1.00  0.00           H
ATOM   1817  CB  ASP A 605      81.645  99.555  28.271  1.00  0.00           C
ATOM   1818  HB1 ASP A 605      81.823 100.499  28.829  1.00  0.00           H
ATOM   1819  HB2 ASP A 605      82.671  99.164  28.106  1.00  0.00           H
ATOM   1820  CG  ASP A 605      80.992 100.011  26.854  1.00  0.00           C
ATOM   1821  OD1 ASP A 605      79.895  99.485  26.555  1.00  0.00           O
ATOM   1822  OD2 ASP A 605      81.535 100.969  26.187  1.00  0.00           O
ATOM   1823  C   ASP A 605      81.730  97.880  30.216  1.00  0.00           C
ATOM   1824  O   ASP A 605      82.320  96.812  29.987  1.00  0.00           O
ATOM   1825  N   ASP A 606      81.831  98.531  31.436  1.00  0.00           N
ATOM   1826  HN  ASP A 606      81.505  99.466  31.550  1.00  0.00           H
ATOM   1827  CA  ASP A 606      82.395  97.980  32.631  1.00  0.00           C
ATOM   1828  HA  ASP A 606      83.386  97.765  32.259  1.00  0.00           H
ATOM   1829  CB  ASP A 606      82.389  98.986  33.849  1.00  0.00           C
ATOM   1830  HB1 ASP A 606      81.403  99.470  34.013  1.00  0.00           H
ATOM   1831  HB2 ASP A 606      82.577  98.486  34.823  1.00  0.00           H
ATOM   1832  CG  ASP A 606      83.521  99.997  33.767  1.00  0.00           C
ATOM   1833  OD1 ASP A 606      84.251 100.015  32.750  1.00  0.00           O
ATOM   1834  OD2 ASP A 606      83.711 100.752  34.728  1.00  0.00           O
ATOM   1835  C   ASP A 606      81.742  96.684  33.054  1.00  0.00           C
ATOM   1836  O   ASP A 606      82.381  95.627  33.260  1.00  0.00           O
ATOM   1837  N   GLU A 607      80.367  96.677  33.091  1.00  0.00           N
ATOM   1838  HN  GLU A 607      79.916  97.549  32.916  1.00  0.00           H
ATOM   1839  CA  GLU A 607      79.489  95.594  33.460  1.00  0.00           C
ATOM   1840  HA  GLU A 607      79.974  95.050  34.256  1.00  0.00           H
ATOM   1841  CB  GLU A 607      78.110  96.068  34.126  1.00  0.00           C
ATOM   1842  HB1 GLU A 607      77.583  96.722  33.399  1.00  0.00           H
ATOM   1843  HB2 GLU A 607      77.617  95.098  34.355  1.00  0.00           H
ATOM   1844  CG  GLU A 607      78.385  96.852  35.331  1.00  0.00           C
ATOM   1845  HG1 GLU A 607      78.737  96.249  36.195  1.00  0.00           H
ATOM   1846  HG2 GLU A 607      79.156  97.647  35.250  1.00  0.00           H
ATOM   1847  CD  GLU A 607      77.122  97.554  35.750  1.00  0.00           C
ATOM   1848  OE1 GLU A 607      76.771  98.553  35.078  1.00  0.00           O
ATOM   1849  OE2 GLU A 607      76.449  97.169  36.748  1.00  0.00           O
ATOM   1850  C   GLU A 607      79.467  94.417  32.479  1.00  0.00           C
ATOM   1851  O   GLU A 607      79.315  93.286  32.806  1.00  0.00           O
ATOM   1852  N   LEU A 608      79.645  94.718  31.200  1.00  0.00           N
ATOM   1853  HN  LEU A 608      79.665  95.681  30.940  1.00  0.00           H
ATOM   1854  CA  LEU A 608      79.943  93.759  30.180  1.00  0.00           C
ATOM   1855  HA  LEU A 608      79.126  93.052  30.182  1.00  0.00           H
ATOM   1856  CB  LEU A 608      79.817  94.401  28.754  1.00  0.00           C
ATOM   1857  HB1 LEU A 608      78.842  94.934  28.737  1.00  0.00           H
ATOM   1858  HB2 LEU A 608      80.633  95.155  28.733  1.00  0.00           H
ATOM   1859  CG  LEU A 608      80.000  93.422  27.583  1.00  0.00           C
ATOM   1860  HG  LEU A 608      80.867  92.783  27.856  1.00  0.00           H
ATOM   1861  CD1 LEU A 608      78.796  92.445  27.459  1.00  0.00           C
ATOM   1862 1HD1 LEU A 608      78.559  91.942  28.421  1.00  0.00           H
ATOM   1863 2HD1 LEU A 608      77.934  93.125  27.292  1.00  0.00           H
ATOM   1864 3HD1 LEU A 608      79.024  91.758  26.616  1.00  0.00           H
ATOM   1865  CD2 LEU A 608      80.398  94.046  26.282  1.00  0.00           C
ATOM   1866 1HD2 LEU A 608      79.679  94.798  25.893  1.00  0.00           H
ATOM   1867 2HD2 LEU A 608      81.314  94.666  26.390  1.00  0.00           H
ATOM   1868 3HD2 LEU A 608      80.593  93.268  25.514  1.00  0.00           H
ATOM   1869  C   LEU A 608      81.328  93.017  30.431  1.00  0.00           C
ATOM   1870  O   LEU A 608      81.346  91.840  30.587  1.00  0.00           O
ATOM   1871  N   PHE A 609      82.369  93.743  30.557  1.00  0.00           N
ATOM   1872  HN  PHE A 609      82.168  94.718  30.612  1.00  0.00           H
ATOM   1873  CA  PHE A 609      83.707  93.315  30.876  1.00  0.00           C
ATOM   1874  HA  PHE A 609      84.029  92.776  29.997  1.00  0.00           H
ATOM   1875  CB  PHE A 609      84.646  94.555  31.061  1.00  0.00           C
ATOM   1876  HB1 PHE A 609      84.485  95.241  30.202  1.00  0.00           H
ATOM   1877  HB2 PHE A 609      84.281  95.164  31.915  1.00  0.00           H
ATOM   1878  CG  PHE A 609      86.109  94.274  31.197  1.00  0.00           C
ATOM   1879  CD1 PHE A 609      86.775  93.913  30.004  1.00  0.00           C
ATOM   1880  HD1 PHE A 609      86.283  93.981  29.045  1.00  0.00           H
ATOM   1881  CE1 PHE A 609      88.100  93.567  30.022  1.00  0.00           C
ATOM   1882  HE1 PHE A 609      88.586  93.243  29.113  1.00  0.00           H
ATOM   1883  CZ  PHE A 609      88.777  93.311  31.274  1.00  0.00           C
ATOM   1884  HZ  PHE A 609      89.707  92.761  31.271  1.00  0.00           H
ATOM   1885  CD2 PHE A 609      86.774  93.894  32.384  1.00  0.00           C
ATOM   1886  HD2 PHE A 609      86.249  93.979  33.324  1.00  0.00           H
ATOM   1887  CE2 PHE A 609      88.095  93.339  32.415  1.00  0.00           C
ATOM   1888  HE2 PHE A 609      88.489  92.897  33.318  1.00  0.00           H
ATOM   1889  C   PHE A 609      83.807  92.353  32.065  1.00  0.00           C
ATOM   1890  O   PHE A 609      84.450  91.296  32.023  1.00  0.00           O
ATOM   1891  N   GLN A 610      83.127  92.603  33.172  1.00  0.00           N
ATOM   1892  HN  GLN A 610      82.524  93.393  33.256  1.00  0.00           H
ATOM   1893  CA  GLN A 610      82.935  91.733  34.274  1.00  0.00           C
ATOM   1894  HA  GLN A 610      83.798  91.711  34.924  1.00  0.00           H
ATOM   1895  CB  GLN A 610      81.885  92.386  35.273  1.00  0.00           C
ATOM   1896  HB1 GLN A 610      81.135  92.733  34.531  1.00  0.00           H
ATOM   1897  HB2 GLN A 610      81.475  91.591  35.931  1.00  0.00           H
ATOM   1898  CG  GLN A 610      82.410  93.456  36.133  1.00  0.00           C
ATOM   1899  HG1 GLN A 610      83.105  93.037  36.892  1.00  0.00           H
ATOM   1900  HG2 GLN A 610      82.905  94.255  35.541  1.00  0.00           H
ATOM   1901  CD  GLN A 610      81.365  94.186  37.089  1.00  0.00           C
ATOM   1902  OE1 GLN A 610      80.541  93.626  37.862  1.00  0.00           O
ATOM   1903  NE2 GLN A 610      81.296  95.516  36.989  1.00  0.00           N
ATOM   1904 1HE2 GLN A 610      81.941  96.124  36.526  1.00  0.00           H
ATOM   1905 2HE2 GLN A 610      80.604  95.913  37.593  1.00  0.00           H
ATOM   1906  C   GLN A 610      82.629  90.317  33.954  1.00  0.00           C
ATOM   1907  O   GLN A 610      83.180  89.389  34.513  1.00  0.00           O
ATOM   1908  N   TYR A 611      81.777  90.060  32.957  1.00  0.00           N
ATOM   1909  HN  TYR A 611      81.403  90.747  32.339  1.00  0.00           H
ATOM   1910  CA  TYR A 611      81.234  88.792  32.713  1.00  0.00           C
ATOM   1911  HA  TYR A 611      81.592  88.041  33.403  1.00  0.00           H
ATOM   1912  CB  TYR A 611      79.676  88.955  32.771  1.00  0.00           C
ATOM   1913  HB1 TYR A 611      79.425  89.719  32.004  1.00  0.00           H
ATOM   1914  HB2 TYR A 611      79.250  87.944  32.597  1.00  0.00           H
ATOM   1915  CG  TYR A 611      78.989  89.461  34.020  1.00  0.00           C
ATOM   1916  CD1 TYR A 611      77.902  90.300  33.837  1.00  0.00           C
ATOM   1917  HD1 TYR A 611      77.628  90.451  32.803  1.00  0.00           H
ATOM   1918  CE1 TYR A 611      77.369  90.952  34.968  1.00  0.00           C
ATOM   1919  HE1 TYR A 611      76.482  91.564  34.900  1.00  0.00           H
ATOM   1920  CZ  TYR A 611      77.823  90.587  36.235  1.00  0.00           C
ATOM   1921  OH  TYR A 611      77.204  90.970  37.345  1.00  0.00           O
ATOM   1922  HH  TYR A 611      77.800  90.673  38.037  1.00  0.00           H
ATOM   1923  CD2 TYR A 611      79.511  89.183  35.303  1.00  0.00           C
ATOM   1924  HD2 TYR A 611      80.426  88.631  35.463  1.00  0.00           H
ATOM   1925  CE2 TYR A 611      78.886  89.726  36.421  1.00  0.00           C
ATOM   1926  HE2 TYR A 611      79.170  89.488  37.435  1.00  0.00           H
ATOM   1927  C   TYR A 611      81.675  88.394  31.337  1.00  0.00           C
ATOM   1928  O   TYR A 611      81.113  87.446  30.735  1.00  0.00           O
ATOM   1929  N   LEU A 612      82.751  89.091  30.744  1.00  0.00           N
ATOM   1930  HN  LEU A 612      83.233  89.774  31.287  1.00  0.00           H
ATOM   1931  CA  LEU A 612      83.126  88.930  29.281  1.00  0.00           C
ATOM   1932  HA  LEU A 612      82.288  89.302  28.710  1.00  0.00           H
ATOM   1933  CB  LEU A 612      84.334  89.856  28.870  1.00  0.00           C
ATOM   1934  HB1 LEU A 612      83.956  90.882  29.064  1.00  0.00           H
ATOM   1935  HB2 LEU A 612      85.201  89.773  29.561  1.00  0.00           H
ATOM   1936  CG  LEU A 612      84.763  89.635  27.461  1.00  0.00           C
ATOM   1937  HG  LEU A 612      85.202  88.624  27.318  1.00  0.00           H
ATOM   1938  CD1 LEU A 612      83.579  89.838  26.501  1.00  0.00           C
ATOM   1939 1HD1 LEU A 612      82.847  90.594  26.859  1.00  0.00           H
ATOM   1940 2HD1 LEU A 612      83.949  90.172  25.508  1.00  0.00           H
ATOM   1941 3HD1 LEU A 612      82.982  88.927  26.278  1.00  0.00           H
ATOM   1942  CD2 LEU A 612      85.806  90.738  27.026  1.00  0.00           C
ATOM   1943 1HD2 LEU A 612      85.982  90.552  25.944  1.00  0.00           H
ATOM   1944 2HD2 LEU A 612      85.307  91.726  27.128  1.00  0.00           H
ATOM   1945 3HD2 LEU A 612      86.791  90.702  27.538  1.00  0.00           H
ATOM   1946  C   LEU A 612      83.466  87.503  28.849  1.00  0.00           C
ATOM   1947  O   LEU A 612      82.988  87.002  27.806  1.00  0.00           O
ATOM   1948  N   LEU A 613      84.369  86.820  29.550  1.00  0.00           N
ATOM   1949  HN  LEU A 613      84.753  87.163  30.404  1.00  0.00           H
ATOM   1950  CA  LEU A 613      84.769  85.465  29.223  1.00  0.00           C
ATOM   1951  HA  LEU A 613      85.138  85.475  28.208  1.00  0.00           H
ATOM   1952  CB  LEU A 613      85.897  84.968  30.165  1.00  0.00           C
ATOM   1953  HB1 LEU A 613      86.777  85.621  29.982  1.00  0.00           H
ATOM   1954  HB2 LEU A 613      85.568  85.205  31.200  1.00  0.00           H
ATOM   1955  CG  LEU A 613      86.323  83.533  30.114  1.00  0.00           C
ATOM   1956  HG  LEU A 613      85.520  82.793  29.909  1.00  0.00           H
ATOM   1957  CD1 LEU A 613      87.266  83.412  28.885  1.00  0.00           C
ATOM   1958 1HD1 LEU A 613      88.206  83.989  29.019  1.00  0.00           H
ATOM   1959 2HD1 LEU A 613      87.670  82.387  28.739  1.00  0.00           H
ATOM   1960 3HD1 LEU A 613      86.871  83.757  27.906  1.00  0.00           H
ATOM   1961  CD2 LEU A 613      87.116  83.043  31.412  1.00  0.00           C
ATOM   1962 1HD2 LEU A 613      88.067  83.609  31.507  1.00  0.00           H
ATOM   1963 2HD2 LEU A 613      86.515  83.214  32.331  1.00  0.00           H
ATOM   1964 3HD2 LEU A 613      87.324  81.955  31.327  1.00  0.00           H
ATOM   1965  C   LEU A 613      83.582  84.506  29.228  1.00  0.00           C
ATOM   1966  O   LEU A 613      83.612  83.669  28.353  1.00  0.00           O
ATOM   1967  N   GLN A 614      82.624  84.672  30.146  1.00  0.00           N
ATOM   1968  HN  GLN A 614      82.554  85.486  30.719  1.00  0.00           H
ATOM   1969  CA  GLN A 614      81.446  83.781  29.992  1.00  0.00           C
ATOM   1970  HA  GLN A 614      81.920  82.815  30.077  1.00  0.00           H
ATOM   1971  CB  GLN A 614      80.434  83.916  31.231  1.00  0.00           C
ATOM   1972  HB1 GLN A 614      79.961  84.921  31.232  1.00  0.00           H
ATOM   1973  HB2 GLN A 614      79.578  83.212  31.150  1.00  0.00           H
ATOM   1974  CG  GLN A 614      81.135  83.517  32.539  1.00  0.00           C
ATOM   1975  HG1 GLN A 614      80.365  83.331  33.318  1.00  0.00           H
ATOM   1976  HG2 GLN A 614      81.491  82.510  32.234  1.00  0.00           H
ATOM   1977  CD  GLN A 614      82.353  84.365  33.028  1.00  0.00           C
ATOM   1978  OE1 GLN A 614      82.402  85.591  32.825  1.00  0.00           O
ATOM   1979  NE2 GLN A 614      83.264  83.640  33.646  1.00  0.00           N
ATOM   1980 1HE2 GLN A 614      83.207  82.651  33.781  1.00  0.00           H
ATOM   1981 2HE2 GLN A 614      83.902  84.158  34.215  1.00  0.00           H
ATOM   1982  C   GLN A 614      80.626  83.772  28.661  1.00  0.00           C
ATOM   1983  O   GLN A 614      80.291  82.696  28.140  1.00  0.00           O
ATOM   1984  N   LEU A 615      80.460  84.940  28.035  1.00  0.00           N
ATOM   1985  HN  LEU A 615      80.705  85.828  28.415  1.00  0.00           H
ATOM   1986  CA  LEU A 615      79.760  85.107  26.728  1.00  0.00           C
ATOM   1987  HA  LEU A 615      78.819  84.591  26.850  1.00  0.00           H
ATOM   1988  CB  LEU A 615      79.543  86.549  26.227  1.00  0.00           C
ATOM   1989  HB1 LEU A 615      80.538  87.042  26.281  1.00  0.00           H
ATOM   1990  HB2 LEU A 615      79.166  86.632  25.185  1.00  0.00           H
ATOM   1991  CG  LEU A 615      78.621  87.449  27.049  1.00  0.00           C
ATOM   1992  HG  LEU A 615      79.064  87.606  28.056  1.00  0.00           H
ATOM   1993  CD1 LEU A 615      78.477  88.824  26.429  1.00  0.00           C
ATOM   1994 1HD1 LEU A 615      77.994  88.675  25.440  1.00  0.00           H
ATOM   1995 2HD1 LEU A 615      77.839  89.495  27.043  1.00  0.00           H
ATOM   1996 3HD1 LEU A 615      79.513  89.225  26.420  1.00  0.00           H
ATOM   1997  CD2 LEU A 615      77.238  86.780  27.125  1.00  0.00           C
ATOM   1998 1HD2 LEU A 615      76.529  87.483  27.610  1.00  0.00           H
ATOM   1999 2HD2 LEU A 615      76.919  86.490  26.100  1.00  0.00           H
ATOM   2000 3HD2 LEU A 615      77.275  85.906  27.809  1.00  0.00           H
ATOM   2001  C   LEU A 615      80.463  84.385  25.609  1.00  0.00           C
ATOM   2002  O   LEU A 615      79.917  83.654  24.748  1.00  0.00           O
ATOM   2003  N   VAL A 616      81.801  84.502  25.577  1.00  0.00           N
ATOM   2004  HN  VAL A 616      82.234  85.104  26.243  1.00  0.00           H
ATOM   2005  CA  VAL A 616      82.644  83.853  24.606  1.00  0.00           C
ATOM   2006  HA  VAL A 616      82.207  84.200  23.681  1.00  0.00           H
ATOM   2007  CB  VAL A 616      84.102  84.306  24.705  1.00  0.00           C
ATOM   2008  HB  VAL A 616      84.526  83.996  25.684  1.00  0.00           H
ATOM   2009  CG1 VAL A 616      84.948  83.731  23.511  1.00  0.00           C
ATOM   2010 1HG1 VAL A 616      85.946  84.218  23.509  1.00  0.00           H
ATOM   2011 2HG1 VAL A 616      85.170  82.643  23.563  1.00  0.00           H
ATOM   2012 3HG1 VAL A 616      84.349  83.891  22.589  1.00  0.00           H
ATOM   2013  CG2 VAL A 616      84.246  85.811  24.734  1.00  0.00           C
ATOM   2014 1HG2 VAL A 616      85.302  86.093  24.931  1.00  0.00           H
ATOM   2015 2HG2 VAL A 616      83.921  86.276  23.778  1.00  0.00           H
ATOM   2016 3HG2 VAL A 616      83.622  86.272  25.529  1.00  0.00           H
ATOM   2017  C   VAL A 616      82.656  82.336  24.627  1.00  0.00           C
ATOM   2018  O   VAL A 616      82.530  81.695  23.583  1.00  0.00           O
ATOM   2019  N   GLN A 617      82.623  81.757  25.827  1.00  0.00           N
ATOM   2020  HN  GLN A 617      82.582  82.301  26.662  1.00  0.00           H
ATOM   2021  CA  GLN A 617      82.735  80.354  26.063  1.00  0.00           C
ATOM   2022  HA  GLN A 617      83.452  79.868  25.417  1.00  0.00           H
ATOM   2023  CB  GLN A 617      83.061  80.316  27.543  1.00  0.00           C
ATOM   2024  HB1 GLN A 617      82.486  81.035  28.165  1.00  0.00           H
ATOM   2025  HB2 GLN A 617      82.905  79.277  27.903  1.00  0.00           H
ATOM   2026  CG  GLN A 617      84.566  80.626  27.921  1.00  0.00           C
ATOM   2027  HG1 GLN A 617      84.778  81.679  27.635  1.00  0.00           H
ATOM   2028  HG2 GLN A 617      84.613  80.651  29.030  1.00  0.00           H
ATOM   2029  CD  GLN A 617      85.492  79.582  27.365  1.00  0.00           C
ATOM   2030  OE1 GLN A 617      85.021  78.517  26.991  1.00  0.00           O
ATOM   2031  NE2 GLN A 617      86.772  79.907  27.133  1.00  0.00           N
ATOM   2032 1HE2 GLN A 617      87.204  80.740  27.479  1.00  0.00           H
ATOM   2033 2HE2 GLN A 617      87.310  79.328  26.521  1.00  0.00           H
ATOM   2034  C   GLN A 617      81.443  79.594  25.734  1.00  0.00           C
ATOM   2035  O   GLN A 617      81.492  78.423  25.364  1.00  0.00           O
ATOM   2036  N   VAL A 618      80.289  80.243  25.824  1.00  0.00           N
ATOM   2037  HN  VAL A 618      80.370  81.209  26.056  1.00  0.00           H
ATOM   2038  CA  VAL A 618      78.987  79.604  25.483  1.00  0.00           C
ATOM   2039  HA  VAL A 618      78.973  78.566  25.779  1.00  0.00           H
ATOM   2040  CB  VAL A 618      77.763  80.101  26.291  1.00  0.00           C
ATOM   2041  HB  VAL A 618      76.801  79.650  25.968  1.00  0.00           H
ATOM   2042  CG1 VAL A 618      77.980  79.750  27.746  1.00  0.00           C
ATOM   2043 1HG1 VAL A 618      78.254  78.689  27.931  1.00  0.00           H
ATOM   2044 2HG1 VAL A 618      78.736  80.368  28.276  1.00  0.00           H
ATOM   2045 3HG1 VAL A 618      77.031  80.107  28.199  1.00  0.00           H
ATOM   2046  CG2 VAL A 618      77.575  81.631  26.218  1.00  0.00           C
ATOM   2047 1HG2 VAL A 618      77.448  81.948  25.161  1.00  0.00           H
ATOM   2048 2HG2 VAL A 618      76.741  82.066  26.809  1.00  0.00           H
ATOM   2049 3HG2 VAL A 618      78.444  82.163  26.661  1.00  0.00           H
ATOM   2050  C   VAL A 618      78.633  79.694  24.036  1.00  0.00           C
ATOM   2051  O   VAL A 618      77.533  79.367  23.567  1.00  0.00           O
ATOM   2052  N   LEU A 619      79.663  80.072  23.177  1.00  0.00           N
ATOM   2053  HN  LEU A 619      80.510  80.534  23.430  1.00  0.00           H
ATOM   2054  CA  LEU A 619      79.532  79.794  21.735  1.00  0.00           C
ATOM   2055  HA  LEU A 619      78.523  80.062  21.457  1.00  0.00           H
ATOM   2056  CB  LEU A 619      80.570  80.756  21.005  1.00  0.00           C
ATOM   2057  HB1 LEU A 619      81.511  80.637  21.584  1.00  0.00           H
ATOM   2058  HB2 LEU A 619      80.719  80.565  19.920  1.00  0.00           H
ATOM   2059  CG  LEU A 619      80.252  82.299  21.133  1.00  0.00           C
ATOM   2060  HG  LEU A 619      80.097  82.518  22.211  1.00  0.00           H
ATOM   2061  CD1 LEU A 619      81.425  83.240  20.657  1.00  0.00           C
ATOM   2062 1HD1 LEU A 619      81.200  84.261  21.034  1.00  0.00           H
ATOM   2063 2HD1 LEU A 619      82.429  82.962  21.042  1.00  0.00           H
ATOM   2064 3HD1 LEU A 619      81.369  83.224  19.547  1.00  0.00           H
ATOM   2065  CD2 LEU A 619      78.984  82.679  20.346  1.00  0.00           C
ATOM   2066 1HD2 LEU A 619      78.796  83.773  20.295  1.00  0.00           H
ATOM   2067 2HD2 LEU A 619      79.101  82.289  19.312  1.00  0.00           H
ATOM   2068 3HD2 LEU A 619      78.106  82.237  20.864  1.00  0.00           H
ATOM   2069  C   LEU A 619      79.766  78.348  21.421  1.00  0.00           C
ATOM   2070  O   LEU A 619      79.667  77.799  20.309  1.00  0.00           O
ATOM   2071  N   LYS A 620      80.275  77.651  22.487  1.00  0.00           N
ATOM   2072  HN  LYS A 620      80.558  78.044  23.359  1.00  0.00           H
ATOM   2073  CA  LYS A 620      80.377  76.200  22.466  1.00  0.00           C
ATOM   2074  HA  LYS A 620      80.747  76.031  21.465  1.00  0.00           H
ATOM   2075  CB  LYS A 620      81.371  75.771  23.560  1.00  0.00           C
ATOM   2076  HB1 LYS A 620      80.934  76.128  24.517  1.00  0.00           H
ATOM   2077  HB2 LYS A 620      81.530  74.674  23.628  1.00  0.00           H
ATOM   2078  CG  LYS A 620      82.736  76.494  23.266  1.00  0.00           C
ATOM   2079  HG1 LYS A 620      83.045  76.287  22.219  1.00  0.00           H
ATOM   2080  HG2 LYS A 620      82.686  77.603  23.311  1.00  0.00           H
ATOM   2081  CD  LYS A 620      83.868  76.087  24.257  1.00  0.00           C
ATOM   2082  HD1 LYS A 620      83.636  76.608  25.210  1.00  0.00           H
ATOM   2083  HD2 LYS A 620      83.752  75.007  24.491  1.00  0.00           H
ATOM   2084  CE  LYS A 620      85.239  76.566  23.753  1.00  0.00           C
ATOM   2085  HE1 LYS A 620      85.664  75.777  23.096  1.00  0.00           H
ATOM   2086  HE2 LYS A 620      85.059  77.580  23.337  1.00  0.00           H
ATOM   2087  NZ  LYS A 620      86.186  76.699  24.858  1.00  0.00           N
ATOM   2088  HZ1 LYS A 620      86.753  77.562  24.729  1.00  0.00           H
ATOM   2089  HZ2 LYS A 620      85.601  76.882  25.698  1.00  0.00           H
ATOM   2090  HZ3 LYS A 620      86.870  75.948  25.078  1.00  0.00           H
ATOM   2091  C   LYS A 620      79.040  75.563  22.722  1.00  0.00           C
ATOM   2092  O   LYS A 620      78.892  74.384  22.466  1.00  0.00           O
ATOM   2093  N   TYR A 621      78.081  76.297  23.277  1.00  0.00           N
ATOM   2094  HN  TYR A 621      78.340  77.139  23.744  1.00  0.00           H
ATOM   2095  CA  TYR A 621      76.783  75.754  23.383  1.00  0.00           C
ATOM   2096  HA  TYR A 621      76.794  74.676  23.440  1.00  0.00           H
ATOM   2097  CB  TYR A 621      76.034  76.392  24.597  1.00  0.00           C
ATOM   2098  HB1 TYR A 621      76.295  77.471  24.625  1.00  0.00           H
ATOM   2099  HB2 TYR A 621      74.927  76.308  24.562  1.00  0.00           H
ATOM   2100  CG  TYR A 621      76.508  75.857  25.919  1.00  0.00           C
ATOM   2101  CD1 TYR A 621      77.146  74.656  25.952  1.00  0.00           C
ATOM   2102  HD1 TYR A 621      77.340  74.080  25.059  1.00  0.00           H
ATOM   2103  CE1 TYR A 621      77.574  74.130  27.170  1.00  0.00           C
ATOM   2104  HE1 TYR A 621      78.108  73.198  27.282  1.00  0.00           H
ATOM   2105  CZ  TYR A 621      77.442  74.922  28.307  1.00  0.00           C
ATOM   2106  OH  TYR A 621      77.932  74.428  29.486  1.00  0.00           O
ATOM   2107  HH  TYR A 621      78.001  73.476  29.379  1.00  0.00           H
ATOM   2108  CD2 TYR A 621      76.490  76.696  27.056  1.00  0.00           C
ATOM   2109  HD2 TYR A 621      76.266  77.750  26.985  1.00  0.00           H
ATOM   2110  CE2 TYR A 621      77.036  76.287  28.253  1.00  0.00           C
ATOM   2111  HE2 TYR A 621      77.198  76.906  29.123  1.00  0.00           H
ATOM   2112  C   TYR A 621      76.021  76.068  22.093  1.00  0.00           C
ATOM   2113  O   TYR A 621      75.142  75.339  21.653  1.00  0.00           O
ATOM   2114  N   GLU A 622      76.338  77.167  21.423  1.00  0.00           N
ATOM   2115  HN  GLU A 622      77.067  77.794  21.684  1.00  0.00           H
ATOM   2116  CA  GLU A 622      75.534  77.574  20.210  1.00  0.00           C
ATOM   2117  HA  GLU A 622      74.489  77.659  20.467  1.00  0.00           H
ATOM   2118  CB  GLU A 622      75.943  79.009  19.878  1.00  0.00           C
ATOM   2119  HB1 GLU A 622      75.617  79.592  20.765  1.00  0.00           H
ATOM   2120  HB2 GLU A 622      77.040  79.175  19.945  1.00  0.00           H
ATOM   2121  CG  GLU A 622      75.367  79.700  18.675  1.00  0.00           C
ATOM   2122  HG1 GLU A 622      75.687  80.763  18.706  1.00  0.00           H
ATOM   2123  HG2 GLU A 622      75.740  79.257  17.726  1.00  0.00           H
ATOM   2124  CD  GLU A 622      73.909  79.745  18.595  1.00  0.00           C
ATOM   2125  OE1 GLU A 622      73.265  80.434  19.461  1.00  0.00           O
ATOM   2126  OE2 GLU A 622      73.359  79.133  17.668  1.00  0.00           O
ATOM   2127  C   GLU A 622      75.564  76.628  18.991  1.00  0.00           C
ATOM   2128  O   GLU A 622      76.573  76.080  18.627  1.00  0.00           O
ATOM   2129  N   SER A 623      74.373  76.444  18.324  1.00  0.00           N
ATOM   2130  HN  SER A 623      73.613  77.053  18.536  1.00  0.00           H
ATOM   2131  CA  SER A 623      74.175  75.613  17.168  1.00  0.00           C
ATOM   2132  HA  SER A 623      74.611  74.640  17.342  1.00  0.00           H
ATOM   2133  CB  SER A 623      72.665  75.380  16.728  1.00  0.00           C
ATOM   2134  HB1 SER A 623      72.309  76.376  16.389  1.00  0.00           H
ATOM   2135  HB2 SER A 623      72.643  74.625  15.913  1.00  0.00           H
ATOM   2136  OG  SER A 623      71.906  74.935  17.828  1.00  0.00           O
ATOM   2137  HG1 SER A 623      71.791  75.736  18.344  1.00  0.00           H
ATOM   2138  C   SER A 623      74.809  76.125  15.922  1.00  0.00           C
ATOM   2139  O   SER A 623      75.567  75.365  15.217  1.00  0.00           O
ATOM   2140  N   TYR A 624      74.602  77.467  15.653  1.00  0.00           N
ATOM   2141  HN  TYR A 624      74.312  78.106  16.361  1.00  0.00           H
ATOM   2142  CA  TYR A 624      75.044  78.140  14.422  1.00  0.00           C
ATOM   2143  HA  TYR A 624      75.517  77.464  13.725  1.00  0.00           H
ATOM   2144  CB  TYR A 624      73.755  78.777  13.747  1.00  0.00           C
ATOM   2145  HB1 TYR A 624      73.350  79.578  14.402  1.00  0.00           H
ATOM   2146  HB2 TYR A 624      73.999  79.280  12.787  1.00  0.00           H
ATOM   2147  CG  TYR A 624      72.709  77.792  13.309  1.00  0.00           C
ATOM   2148  CD1 TYR A 624      71.486  77.715  13.964  1.00  0.00           C
ATOM   2149  HD1 TYR A 624      71.146  78.283  14.817  1.00  0.00           H
ATOM   2150  CE1 TYR A 624      70.577  76.738  13.628  1.00  0.00           C
ATOM   2151  HE1 TYR A 624      69.612  76.741  14.112  1.00  0.00           H
ATOM   2152  CZ  TYR A 624      70.891  75.757  12.695  1.00  0.00           C
ATOM   2153  OH  TYR A 624      70.033  74.625  12.441  1.00  0.00           O
ATOM   2154  HH  TYR A 624      69.250  74.709  12.991  1.00  0.00           H
ATOM   2155  CD2 TYR A 624      73.044  76.867  12.330  1.00  0.00           C
ATOM   2156  HD2 TYR A 624      74.006  76.778  11.848  1.00  0.00           H
ATOM   2157  CE2 TYR A 624      72.102  75.875  12.029  1.00  0.00           C
ATOM   2158  HE2 TYR A 624      72.330  75.062  11.356  1.00  0.00           H
ATOM   2159  C   TYR A 624      76.150  79.266  14.561  1.00  0.00           C
ATOM   2160  O   TYR A 624      76.272  79.778  15.637  1.00  0.00           O
ATOM   2161  N   LEU A 625      76.768  79.533  13.472  1.00  0.00           N
ATOM   2162  HN  LEU A 625      76.483  79.059  12.643  1.00  0.00           H
ATOM   2163  CA  LEU A 625      77.800  80.582  13.371  1.00  0.00           C
ATOM   2164  HA  LEU A 625      78.447  80.405  14.217  1.00  0.00           H
ATOM   2165  CB  LEU A 625      78.480  80.525  11.997  1.00  0.00           C
ATOM   2166  HB1 LEU A 625      77.826  80.754  11.129  1.00  0.00           H
ATOM   2167  HB2 LEU A 625      79.414  81.109  11.857  1.00  0.00           H
ATOM   2168  CG  LEU A 625      79.096  79.122  11.699  1.00  0.00           C
ATOM   2169  HG  LEU A 625      78.321  78.352  11.901  1.00  0.00           H
ATOM   2170  CD1 LEU A 625      79.591  78.932  10.263  1.00  0.00           C
ATOM   2171 1HD1 LEU A 625      78.754  79.040   9.540  1.00  0.00           H
ATOM   2172 2HD1 LEU A 625      80.457  79.588  10.031  1.00  0.00           H
ATOM   2173 3HD1 LEU A 625      79.986  77.894  10.270  1.00  0.00           H
ATOM   2174  CD2 LEU A 625      80.198  78.908  12.740  1.00  0.00           C
ATOM   2175 1HD2 LEU A 625      80.706  77.991  12.371  1.00  0.00           H
ATOM   2176 2HD2 LEU A 625      80.974  79.698  12.644  1.00  0.00           H
ATOM   2177 3HD2 LEU A 625      79.828  78.767  13.778  1.00  0.00           H
ATOM   2178  C   LEU A 625      77.112  81.923  13.447  1.00  0.00           C
ATOM   2179  O   LEU A 625      77.687  82.874  13.936  1.00  0.00           O
ATOM   2180  N   ASP A 626      75.821  81.985  13.055  1.00  0.00           N
ATOM   2181  HN  ASP A 626      75.390  81.137  12.757  1.00  0.00           H
ATOM   2182  CA  ASP A 626      75.072  83.226  13.097  1.00  0.00           C
ATOM   2183  HA  ASP A 626      75.767  84.049  13.181  1.00  0.00           H
ATOM   2184  CB  ASP A 626      74.260  83.307  11.759  1.00  0.00           C
ATOM   2185  HB1 ASP A 626      74.811  82.800  10.938  1.00  0.00           H
ATOM   2186  HB2 ASP A 626      73.390  82.622  11.851  1.00  0.00           H
ATOM   2187  CG  ASP A 626      73.825  84.709  11.399  1.00  0.00           C
ATOM   2188  OD1 ASP A 626      73.914  85.594  12.310  1.00  0.00           O
ATOM   2189  OD2 ASP A 626      73.436  84.982  10.262  1.00  0.00           O
ATOM   2190  C   ASP A 626      73.929  83.227  14.226  1.00  0.00           C
ATOM   2191  O   ASP A 626      73.008  82.429  14.188  1.00  0.00           O
ATOM   2192  N   CYS A 627      74.051  84.201  15.194  1.00  0.00           N
ATOM   2193  HN  CYS A 627      74.713  84.942  15.111  1.00  0.00           H
ATOM   2194  CA  CYS A 627      73.174  84.313  16.385  1.00  0.00           C
ATOM   2195  HA  CYS A 627      72.154  84.167  16.061  1.00  0.00           H
ATOM   2196  CB  CYS A 627      73.438  83.227  17.471  1.00  0.00           C
ATOM   2197  HB1 CYS A 627      72.702  83.418  18.281  1.00  0.00           H
ATOM   2198  HB2 CYS A 627      73.330  82.219  17.016  1.00  0.00           H
ATOM   2199  SG  CYS A 627      75.103  83.391  18.200  1.00  0.00           S
ATOM   2200  HG1 CYS A 627      75.943  82.859  17.324  1.00  0.00           H
ATOM   2201  C   CYS A 627      73.129  85.698  16.936  1.00  0.00           C
ATOM   2202  O   CYS A 627      74.054  86.474  16.702  1.00  0.00           O
ATOM   2203  N   GLU A 628      72.077  86.173  17.694  1.00  0.00           N
ATOM   2204  HN  GLU A 628      71.274  85.591  17.790  1.00  0.00           H
ATOM   2205  CA  GLU A 628      72.130  87.436  18.412  1.00  0.00           C
ATOM   2206  HA  GLU A 628      72.138  88.226  17.676  1.00  0.00           H
ATOM   2207  CB  GLU A 628      70.871  87.501  19.264  1.00  0.00           C
ATOM   2208  HB1 GLU A 628      70.774  86.567  19.859  1.00  0.00           H
ATOM   2209  HB2 GLU A 628      70.882  88.316  20.018  1.00  0.00           H
ATOM   2210  CG  GLU A 628      69.634  87.779  18.406  1.00  0.00           C
ATOM   2211  HG1 GLU A 628      69.449  86.808  17.899  1.00  0.00           H
ATOM   2212  HG2 GLU A 628      68.770  87.983  19.074  1.00  0.00           H
ATOM   2213  CD  GLU A 628      69.802  88.895  17.368  1.00  0.00           C
ATOM   2214  OE1 GLU A 628      70.330  90.033  17.655  1.00  0.00           O
ATOM   2215  OE2 GLU A 628      69.224  88.749  16.259  1.00  0.00           O
ATOM   2216  C   GLU A 628      73.296  87.631  19.357  1.00  0.00           C
ATOM   2217  O   GLU A 628      73.744  88.736  19.591  1.00  0.00           O
ATOM   2218  N   LEU A 629      73.768  86.600  20.097  1.00  0.00           N
ATOM   2219  HN  LEU A 629      73.194  85.785  20.122  1.00  0.00           H
ATOM   2220  CA  LEU A 629      74.999  86.650  20.948  1.00  0.00           C
ATOM   2221  HA  LEU A 629      74.835  87.296  21.798  1.00  0.00           H
ATOM   2222  CB  LEU A 629      75.125  85.270  21.634  1.00  0.00           C
ATOM   2223  HB1 LEU A 629      74.292  85.087  22.346  1.00  0.00           H
ATOM   2224  HB2 LEU A 629      74.871  84.453  20.925  1.00  0.00           H
ATOM   2225  CG  LEU A 629      76.423  85.090  22.452  1.00  0.00           C
ATOM   2226  HG  LEU A 629      77.283  85.222  21.761  1.00  0.00           H
ATOM   2227  CD1 LEU A 629      76.556  86.113  23.478  1.00  0.00           C
ATOM   2228 1HD1 LEU A 629      75.699  86.197  24.179  1.00  0.00           H
ATOM   2229 2HD1 LEU A 629      77.482  86.108  24.092  1.00  0.00           H
ATOM   2230 3HD1 LEU A 629      76.566  87.138  23.049  1.00  0.00           H
ATOM   2231  CD2 LEU A 629      76.552  83.712  23.197  1.00  0.00           C
ATOM   2232 1HD2 LEU A 629      75.922  83.620  24.107  1.00  0.00           H
ATOM   2233 2HD2 LEU A 629      76.408  82.896  22.457  1.00  0.00           H
ATOM   2234 3HD2 LEU A 629      77.643  83.633  23.393  1.00  0.00           H
ATOM   2235  C   LEU A 629      76.252  86.980  20.195  1.00  0.00           C
ATOM   2236  O   LEU A 629      76.907  87.958  20.543  1.00  0.00           O
ATOM   2237  N   THR A 630      76.512  86.326  19.016  1.00  0.00           N
ATOM   2238  HN  THR A 630      75.795  85.698  18.723  1.00  0.00           H
ATOM   2239  CA  THR A 630      77.708  86.623  18.265  1.00  0.00           C
ATOM   2240  HA  THR A 630      78.546  86.565  18.945  1.00  0.00           H
ATOM   2241  CB  THR A 630      78.110  85.572  17.285  1.00  0.00           C
ATOM   2242  HB  THR A 630      77.192  85.094  16.879  1.00  0.00           H
ATOM   2243  OG1 THR A 630      79.013  84.653  17.806  1.00  0.00           O
ATOM   2244  HG1 THR A 630      79.742  85.211  18.086  1.00  0.00           H
ATOM   2245  CG2 THR A 630      78.931  86.218  16.195  1.00  0.00           C
ATOM   2246 1HG2 THR A 630      79.893  86.629  16.570  1.00  0.00           H
ATOM   2247 2HG2 THR A 630      79.193  85.448  15.439  1.00  0.00           H
ATOM   2248 3HG2 THR A 630      78.415  86.971  15.562  1.00  0.00           H
ATOM   2249  C   THR A 630      77.589  88.096  17.641  1.00  0.00           C
ATOM   2250  O   THR A 630      78.537  88.874  17.750  1.00  0.00           O
ATOM   2251  N   LYS A 631      76.361  88.506  17.154  1.00  0.00           N
ATOM   2252  HN  LYS A 631      75.563  87.911  17.089  1.00  0.00           H
ATOM   2253  CA  LYS A 631      76.063  89.854  16.785  1.00  0.00           C
ATOM   2254  HA  LYS A 631      76.833  90.147  16.086  1.00  0.00           H
ATOM   2255  CB  LYS A 631      74.664  90.092  16.134  1.00  0.00           C
ATOM   2256  HB1 LYS A 631      74.540  89.638  15.127  1.00  0.00           H
ATOM   2257  HB2 LYS A 631      73.927  89.621  16.819  1.00  0.00           H
ATOM   2258  CG  LYS A 631      74.277  91.529  15.825  1.00  0.00           C
ATOM   2259  HG1 LYS A 631      74.172  92.062  16.795  1.00  0.00           H
ATOM   2260  HG2 LYS A 631      75.101  91.980  15.232  1.00  0.00           H
ATOM   2261  CD  LYS A 631      72.902  91.650  15.253  1.00  0.00           C
ATOM   2262  HD1 LYS A 631      72.884  91.175  14.249  1.00  0.00           H
ATOM   2263  HD2 LYS A 631      72.099  91.301  15.936  1.00  0.00           H
ATOM   2264  CE  LYS A 631      72.411  93.094  15.185  1.00  0.00           C
ATOM   2265  HE1 LYS A 631      72.996  93.782  14.537  1.00  0.00           H
ATOM   2266  HE2 LYS A 631      71.344  93.040  14.882  1.00  0.00           H
ATOM   2267  NZ  LYS A 631      72.486  93.792  16.486  1.00  0.00           N
ATOM   2268  HZ1 LYS A 631      72.122  93.262  17.304  1.00  0.00           H
ATOM   2269  HZ2 LYS A 631      73.460  94.126  16.637  1.00  0.00           H
ATOM   2270  HZ3 LYS A 631      71.959  94.687  16.432  1.00  0.00           H
ATOM   2271  C   LYS A 631      76.320  90.858  17.863  1.00  0.00           C
ATOM   2272  O   LYS A 631      77.054  91.802  17.554  1.00  0.00           O
ATOM   2273  N   PHE A 632      75.805  90.658  19.146  1.00  0.00           N
ATOM   2274  HN  PHE A 632      75.284  89.808  19.185  1.00  0.00           H
ATOM   2275  CA  PHE A 632      75.908  91.639  20.278  1.00  0.00           C
ATOM   2276  HA  PHE A 632      75.575  92.637  20.031  1.00  0.00           H
ATOM   2277  CB  PHE A 632      74.994  91.249  21.465  1.00  0.00           C
ATOM   2278  HB1 PHE A 632      73.912  91.227  21.213  1.00  0.00           H
ATOM   2279  HB2 PHE A 632      75.232  90.179  21.647  1.00  0.00           H
ATOM   2280  CG  PHE A 632      75.218  91.962  22.715  1.00  0.00           C
ATOM   2281  CD1 PHE A 632      75.178  93.384  22.698  1.00  0.00           C
ATOM   2282  HD1 PHE A 632      75.322  93.898  21.759  1.00  0.00           H
ATOM   2283  CE1 PHE A 632      75.380  94.023  23.906  1.00  0.00           C
ATOM   2284  HE1 PHE A 632      75.554  95.088  23.875  1.00  0.00           H
ATOM   2285  CZ  PHE A 632      75.567  93.407  25.133  1.00  0.00           C
ATOM   2286  HZ  PHE A 632      75.715  93.997  26.025  1.00  0.00           H
ATOM   2287  CD2 PHE A 632      75.280  91.300  23.955  1.00  0.00           C
ATOM   2288  HD2 PHE A 632      75.220  90.229  24.082  1.00  0.00           H
ATOM   2289  CE2 PHE A 632      75.368  92.019  25.213  1.00  0.00           C
ATOM   2290  HE2 PHE A 632      75.490  91.427  26.108  1.00  0.00           H
ATOM   2291  C   PHE A 632      77.369  91.786  20.741  1.00  0.00           C
ATOM   2292  O   PHE A 632      77.892  92.845  21.098  1.00  0.00           O
ATOM   2293  N   LEU A 633      78.072  90.627  20.787  1.00  0.00           N
ATOM   2294  HN  LEU A 633      77.566  89.788  20.600  1.00  0.00           H
ATOM   2295  CA  LEU A 633      79.503  90.599  20.908  1.00  0.00           C
ATOM   2296  HA  LEU A 633      79.724  91.144  21.814  1.00  0.00           H
ATOM   2297  CB  LEU A 633      80.104  89.162  20.900  1.00  0.00           C
ATOM   2298  HB1 LEU A 633      79.463  88.517  20.263  1.00  0.00           H
ATOM   2299  HB2 LEU A 633      81.107  89.057  20.432  1.00  0.00           H
ATOM   2300  CG  LEU A 633      80.193  88.520  22.370  1.00  0.00           C
ATOM   2301  HG  LEU A 633      79.245  88.811  22.872  1.00  0.00           H
ATOM   2302  CD1 LEU A 633      80.347  87.011  22.366  1.00  0.00           C
ATOM   2303 1HD1 LEU A 633      80.274  86.567  23.382  1.00  0.00           H
ATOM   2304 2HD1 LEU A 633      79.464  86.438  22.012  1.00  0.00           H
ATOM   2305 3HD1 LEU A 633      81.281  86.655  21.879  1.00  0.00           H
ATOM   2306  CD2 LEU A 633      81.390  89.039  23.173  1.00  0.00           C
ATOM   2307 1HD2 LEU A 633      81.218  88.923  24.264  1.00  0.00           H
ATOM   2308 2HD2 LEU A 633      82.280  88.514  22.766  1.00  0.00           H
ATOM   2309 3HD2 LEU A 633      81.509  90.136  23.042  1.00  0.00           H
ATOM   2310  C   LEU A 633      80.249  91.549  19.858  1.00  0.00           C
ATOM   2311  O   LEU A 633      80.938  92.545  20.230  1.00  0.00           O
ATOM   2312  N   LEU A 634      80.099  91.206  18.572  1.00  0.00           N
ATOM   2313  HN  LEU A 634      79.448  90.500  18.305  1.00  0.00           H
ATOM   2314  CA  LEU A 634      80.694  91.963  17.419  1.00  0.00           C
ATOM   2315  HA  LEU A 634      81.770  91.884  17.480  1.00  0.00           H
ATOM   2316  CB  LEU A 634      80.280  91.278  16.036  1.00  0.00           C
ATOM   2317  HB1 LEU A 634      79.209  90.983  16.056  1.00  0.00           H
ATOM   2318  HB2 LEU A 634      80.393  92.024  15.220  1.00  0.00           H
ATOM   2319  CG  LEU A 634      81.063  89.992  15.676  1.00  0.00           C
ATOM   2320  HG  LEU A 634      80.837  89.180  16.400  1.00  0.00           H
ATOM   2321  CD1 LEU A 634      80.525  89.524  14.298  1.00  0.00           C
ATOM   2322 1HD1 LEU A 634      80.457  90.251  13.461  1.00  0.00           H
ATOM   2323 2HD1 LEU A 634      81.110  88.603  14.091  1.00  0.00           H
ATOM   2324 3HD1 LEU A 634      79.488  89.147  14.428  1.00  0.00           H
ATOM   2325  CD2 LEU A 634      82.562  90.224  15.578  1.00  0.00           C
ATOM   2326 1HD2 LEU A 634      82.716  91.144  14.975  1.00  0.00           H
ATOM   2327 2HD2 LEU A 634      82.976  90.356  16.601  1.00  0.00           H
ATOM   2328 3HD2 LEU A 634      83.079  89.326  15.178  1.00  0.00           H
ATOM   2329  C   LEU A 634      80.297  93.436  17.425  1.00  0.00           C
ATOM   2330  O   LEU A 634      81.162  94.307  17.327  1.00  0.00           O
ATOM   2331  N   ASP A 635      79.006  93.867  17.608  1.00  0.00           N
ATOM   2332  HN  ASP A 635      78.362  93.137  17.825  1.00  0.00           H
ATOM   2333  CA  ASP A 635      78.565  95.237  17.680  1.00  0.00           C
ATOM   2334  HA  ASP A 635      78.833  95.738  16.762  1.00  0.00           H
ATOM   2335  CB  ASP A 635      76.950  95.319  17.935  1.00  0.00           C
ATOM   2336  HB1 ASP A 635      76.715  94.646  18.788  1.00  0.00           H
ATOM   2337  HB2 ASP A 635      76.680  96.356  18.228  1.00  0.00           H
ATOM   2338  CG  ASP A 635      76.122  94.992  16.700  1.00  0.00           C
ATOM   2339  OD1 ASP A 635      76.701  95.181  15.588  1.00  0.00           O
ATOM   2340  OD2 ASP A 635      74.871  94.753  16.877  1.00  0.00           O
ATOM   2341  C   ASP A 635      79.275  95.983  18.836  1.00  0.00           C
ATOM   2342  O   ASP A 635      79.692  97.140  18.676  1.00  0.00           O
ATOM   2343  N   ARG A 636      79.488  95.409  20.037  1.00  0.00           N
ATOM   2344  HN  ARG A 636      79.063  94.512  20.127  1.00  0.00           H
ATOM   2345  CA  ARG A 636      80.170  95.986  21.149  1.00  0.00           C
ATOM   2346  HA  ARG A 636      79.823  97.007  21.199  1.00  0.00           H
ATOM   2347  CB  ARG A 636      79.833  95.273  22.464  1.00  0.00           C
ATOM   2348  HB1 ARG A 636      79.722  94.172  22.369  1.00  0.00           H
ATOM   2349  HB2 ARG A 636      80.604  95.304  23.264  1.00  0.00           H
ATOM   2350  CG  ARG A 636      78.499  95.719  23.103  1.00  0.00           C
ATOM   2351  HG1 ARG A 636      77.662  95.726  22.372  1.00  0.00           H
ATOM   2352  HG2 ARG A 636      78.200  95.107  23.981  1.00  0.00           H
ATOM   2353  CD  ARG A 636      78.574  97.083  23.814  1.00  0.00           C
ATOM   2354  HD1 ARG A 636      79.399  97.137  24.556  1.00  0.00           H
ATOM   2355  HD2 ARG A 636      78.679  97.959  23.139  1.00  0.00           H
ATOM   2356  NE  ARG A 636      77.232  97.448  24.449  1.00  0.00           N
ATOM   2357  HE  ARG A 636      76.439  97.792  23.946  1.00  0.00           H
ATOM   2358  CZ  ARG A 636      76.957  97.520  25.723  1.00  0.00           C
ATOM   2359  NH1 ARG A 636      75.716  97.647  26.059  1.00  0.00           N
ATOM   2360 1HH1 ARG A 636      75.023  97.597  25.340  1.00  0.00           H
ATOM   2361 2HH1 ARG A 636      75.523  98.012  26.970  1.00  0.00           H
ATOM   2362  NH2 ARG A 636      77.817  97.416  26.726  1.00  0.00           N
ATOM   2363 1HH2 ARG A 636      78.702  97.869  26.615  1.00  0.00           H
ATOM   2364 2HH2 ARG A 636      77.379  97.565  27.612  1.00  0.00           H
ATOM   2365  C   ARG A 636      81.681  96.030  20.949  1.00  0.00           C
ATOM   2366  O   ARG A 636      82.313  97.021  21.301  1.00  0.00           O
ATOM   2367  N   ALA A 637      82.308  95.002  20.315  1.00  0.00           N
ATOM   2368  HN  ALA A 637      81.824  94.224  19.922  1.00  0.00           H
ATOM   2369  CA  ALA A 637      83.713  94.884  20.009  1.00  0.00           C
ATOM   2370  HA  ALA A 637      84.208  95.028  20.957  1.00  0.00           H
ATOM   2371  CB  ALA A 637      84.042  93.444  19.509  1.00  0.00           C
ATOM   2372  HB1 ALA A 637      83.649  92.739  20.272  1.00  0.00           H
ATOM   2373  HB2 ALA A 637      83.526  93.238  18.547  1.00  0.00           H
ATOM   2374  HB3 ALA A 637      85.143  93.320  19.426  1.00  0.00           H
ATOM   2375  C   ALA A 637      84.221  95.951  19.064  1.00  0.00           C
ATOM   2376  O   ALA A 637      85.292  96.587  19.205  1.00  0.00           O
ATOM   2377  N   LEU A 638      83.432  96.268  18.043  1.00  0.00           N
ATOM   2378  HN  LEU A 638      82.590  95.771  17.847  1.00  0.00           H
ATOM   2379  CA  LEU A 638      83.625  97.386  17.143  1.00  0.00           C
ATOM   2380  HA  LEU A 638      84.651  97.292  16.817  1.00  0.00           H
ATOM   2381  CB  LEU A 638      82.840  97.087  15.924  1.00  0.00           C
ATOM   2382  HB1 LEU A 638      81.785  96.915  16.228  1.00  0.00           H
ATOM   2383  HB2 LEU A 638      82.956  97.876  15.151  1.00  0.00           H
ATOM   2384  CG  LEU A 638      83.250  95.789  15.099  1.00  0.00           C
ATOM   2385  HG  LEU A 638      83.610  95.061  15.857  1.00  0.00           H
ATOM   2386  CD1 LEU A 638      82.009  95.390  14.243  1.00  0.00           C
ATOM   2387 1HD1 LEU A 638      81.674  96.303  13.708  1.00  0.00           H
ATOM   2388 2HD1 LEU A 638      82.387  94.631  13.525  1.00  0.00           H
ATOM   2389 3HD1 LEU A 638      81.185  95.039  14.901  1.00  0.00           H
ATOM   2390  CD2 LEU A 638      84.518  96.012  14.244  1.00  0.00           C
ATOM   2391 1HD2 LEU A 638      84.794  95.106  13.665  1.00  0.00           H
ATOM   2392 2HD2 LEU A 638      84.364  96.873  13.559  1.00  0.00           H
ATOM   2393 3HD2 LEU A 638      85.314  96.394  14.919  1.00  0.00           H
ATOM   2394  C   LEU A 638      83.311  98.723  17.900  1.00  0.00           C
ATOM   2395  O   LEU A 638      83.883  99.762  17.507  1.00  0.00           O
ATOM   2396  N   ALA A 639      82.350  98.807  18.883  1.00  0.00           N
ATOM   2397  HN  ALA A 639      81.652  98.108  19.018  1.00  0.00           H
ATOM   2398  CA  ALA A 639      82.088  99.918  19.817  1.00  0.00           C
ATOM   2399  HA  ALA A 639      81.980 100.727  19.110  1.00  0.00           H
ATOM   2400  CB  ALA A 639      80.871  99.839  20.715  1.00  0.00           C
ATOM   2401  HB1 ALA A 639      80.678 100.725  21.358  1.00  0.00           H
ATOM   2402  HB2 ALA A 639      79.936  99.866  20.116  1.00  0.00           H
ATOM   2403  HB3 ALA A 639      80.820  98.882  21.277  1.00  0.00           H
ATOM   2404  C   ALA A 639      83.279 100.389  20.757  1.00  0.00           C
ATOM   2405  O   ALA A 639      83.418 101.578  21.042  1.00  0.00           O
ATOM   2406  N   ASN A 640      84.085  99.500  21.312  1.00  0.00           N
ATOM   2407  HN  ASN A 640      83.857  98.531  21.253  1.00  0.00           H
ATOM   2408  CA  ASN A 640      85.050  99.749  22.272  1.00  0.00           C
ATOM   2409  HA  ASN A 640      85.389 100.771  22.186  1.00  0.00           H
ATOM   2410  CB  ASN A 640      84.428  99.558  23.769  1.00  0.00           C
ATOM   2411  HB1 ASN A 640      83.442 100.071  23.764  1.00  0.00           H
ATOM   2412  HB2 ASN A 640      84.223  98.492  24.006  1.00  0.00           H
ATOM   2413  CG  ASN A 640      85.348  99.901  24.959  1.00  0.00           C
ATOM   2414  OD1 ASN A 640      86.593 100.074  24.855  1.00  0.00           O
ATOM   2415  ND2 ASN A 640      84.744 100.132  26.162  1.00  0.00           N
ATOM   2416 1HD2 ASN A 640      83.752 100.186  26.271  1.00  0.00           H
ATOM   2417 2HD2 ASN A 640      85.364  99.933  26.922  1.00  0.00           H
ATOM   2418  C   ASN A 640      86.211  98.882  22.091  1.00  0.00           C
ATOM   2419  O   ASN A 640      86.121  97.642  22.071  1.00  0.00           O
ATOM   2420  N   ARG A 641      87.351  99.498  21.829  1.00  0.00           N
ATOM   2421  HN  ARG A 641      87.403 100.486  21.948  1.00  0.00           H
ATOM   2422  CA  ARG A 641      88.640  98.746  21.649  1.00  0.00           C
ATOM   2423  HA  ARG A 641      88.578  98.052  20.824  1.00  0.00           H
ATOM   2424  CB  ARG A 641      89.860  99.658  21.377  1.00  0.00           C
ATOM   2425  HB1 ARG A 641      89.927 100.393  22.208  1.00  0.00           H
ATOM   2426  HB2 ARG A 641      90.830  99.127  21.271  1.00  0.00           H
ATOM   2427  CG  ARG A 641      89.721 100.528  20.133  1.00  0.00           C
ATOM   2428  HG1 ARG A 641      89.891  99.901  19.232  1.00  0.00           H
ATOM   2429  HG2 ARG A 641      88.677 100.907  20.101  1.00  0.00           H
ATOM   2430  CD  ARG A 641      90.786 101.636  20.104  1.00  0.00           C
ATOM   2431  HD1 ARG A 641      90.677 102.264  21.014  1.00  0.00           H
ATOM   2432  HD2 ARG A 641      91.796 101.177  20.036  1.00  0.00           H
ATOM   2433  NE  ARG A 641      90.514 102.384  18.872  1.00  0.00           N
ATOM   2434  HE  ARG A 641      89.805 102.109  18.223  1.00  0.00           H
ATOM   2435  CZ  ARG A 641      91.025 103.587  18.585  1.00  0.00           C
ATOM   2436  NH1 ARG A 641      90.761 104.207  17.468  1.00  0.00           N
ATOM   2437 1HH1 ARG A 641      89.900 103.973  17.017  1.00  0.00           H
ATOM   2438 2HH1 ARG A 641      91.221 105.081  17.308  1.00  0.00           H
ATOM   2439  NH2 ARG A 641      91.932 104.211  19.307  1.00  0.00           N
ATOM   2440 1HH2 ARG A 641      92.415 103.753  20.053  1.00  0.00           H
ATOM   2441 2HH2 ARG A 641      92.247 105.116  19.020  1.00  0.00           H
ATOM   2442  C   ARG A 641      88.974  97.870  22.792  1.00  0.00           C
ATOM   2443  O   ARG A 641      89.480  96.803  22.610  1.00  0.00           O
ATOM   2444  N   LYS A 642      88.743  98.340  24.055  1.00  0.00           N
ATOM   2445  HN  LYS A 642      88.271  99.193  24.264  1.00  0.00           H
ATOM   2446  CA  LYS A 642      89.091  97.503  25.209  1.00  0.00           C
ATOM   2447  HA  LYS A 642      90.150  97.307  25.123  1.00  0.00           H
ATOM   2448  CB  LYS A 642      88.903  98.136  26.569  1.00  0.00           C
ATOM   2449  HB1 LYS A 642      87.917  98.647  26.585  1.00  0.00           H
ATOM   2450  HB2 LYS A 642      88.975  97.417  27.414  1.00  0.00           H
ATOM   2451  CG  LYS A 642      90.036  99.139  26.813  1.00  0.00           C
ATOM   2452  HG1 LYS A 642      90.971  98.539  26.793  1.00  0.00           H
ATOM   2453  HG2 LYS A 642      89.994  99.791  25.914  1.00  0.00           H
ATOM   2454  CD  LYS A 642      89.896  99.833  28.220  1.00  0.00           C
ATOM   2455  HD1 LYS A 642      88.811 100.056  28.313  1.00  0.00           H
ATOM   2456  HD2 LYS A 642      90.165  99.058  28.969  1.00  0.00           H
ATOM   2457  CE  LYS A 642      90.753 101.005  28.451  1.00  0.00           C
ATOM   2458  HE1 LYS A 642      91.791 100.740  28.158  1.00  0.00           H
ATOM   2459  HE2 LYS A 642      90.330 101.849  27.865  1.00  0.00           H
ATOM   2460  NZ  LYS A 642      90.860 101.346  29.881  1.00  0.00           N
ATOM   2461  HZ1 LYS A 642      89.955 101.078  30.319  1.00  0.00           H
ATOM   2462  HZ2 LYS A 642      91.607 100.787  30.340  1.00  0.00           H
ATOM   2463  HZ3 LYS A 642      91.023 102.361  30.038  1.00  0.00           H
ATOM   2464  C   LYS A 642      88.328  96.184  25.313  1.00  0.00           C
ATOM   2465  O   LYS A 642      88.914  95.101  25.460  1.00  0.00           O
ATOM   2466  N   ILE A 643      87.025  96.259  25.155  1.00  0.00           N
ATOM   2467  HN  ILE A 643      86.433  97.051  25.023  1.00  0.00           H
ATOM   2468  CA  ILE A 643      86.225  95.037  25.022  1.00  0.00           C
ATOM   2469  HA  ILE A 643      86.319  94.376  25.870  1.00  0.00           H
ATOM   2470  CB  ILE A 643      84.767  95.411  24.782  1.00  0.00           C
ATOM   2471  HB  ILE A 643      84.721  96.151  23.955  1.00  0.00           H
ATOM   2472  CG2 ILE A 643      83.902  94.164  24.545  1.00  0.00           C
ATOM   2473 1HG2 ILE A 643      82.850  94.517  24.488  1.00  0.00           H
ATOM   2474 2HG2 ILE A 643      84.039  93.734  23.530  1.00  0.00           H
ATOM   2475 3HG2 ILE A 643      84.062  93.329  25.261  1.00  0.00           H
ATOM   2476  CG1 ILE A 643      84.295  96.126  26.086  1.00  0.00           C
ATOM   2477 1HG1 ILE A 643      84.340  95.281  26.805  1.00  0.00           H
ATOM   2478 2HG1 ILE A 643      84.994  96.897  26.477  1.00  0.00           H
ATOM   2479  CD  ILE A 643      82.979  96.798  26.058  1.00  0.00           C
ATOM   2480  HD1 ILE A 643      82.382  96.235  25.310  1.00  0.00           H
ATOM   2481  HD2 ILE A 643      82.314  96.777  26.947  1.00  0.00           H
ATOM   2482  HD3 ILE A 643      83.025  97.836  25.666  1.00  0.00           H
ATOM   2483  C   ILE A 643      86.584  94.184  23.799  1.00  0.00           C
ATOM   2484  O   ILE A 643      86.860  93.009  23.980  1.00  0.00           O
ATOM   2485  N   GLY A 644      86.832  94.795  22.660  1.00  0.00           N
ATOM   2486  HN  GLY A 644      86.637  95.773  22.642  1.00  0.00           H
ATOM   2487  CA  GLY A 644      87.332  94.105  21.465  1.00  0.00           C
ATOM   2488  HA1 GLY A 644      86.648  93.302  21.235  1.00  0.00           H
ATOM   2489  HA2 GLY A 644      87.388  94.879  20.713  1.00  0.00           H
ATOM   2490  C   GLY A 644      88.700  93.447  21.509  1.00  0.00           C
ATOM   2491  O   GLY A 644      88.876  92.287  21.078  1.00  0.00           O
ATOM   2492  N   HIS A 645      89.637  94.069  22.188  1.00  0.00           N
ATOM   2493  HN  HIS A 645      89.399  95.022  22.359  1.00  0.00           H
ATOM   2494  CA  HIS A 645      90.939  93.549  22.511  1.00  0.00           C
ATOM   2495  HA  HIS A 645      91.323  93.291  21.535  1.00  0.00           H
ATOM   2496  CB  HIS A 645      91.771  94.586  23.190  1.00  0.00           C
ATOM   2497  HB1 HIS A 645      92.024  95.369  22.444  1.00  0.00           H
ATOM   2498  HB2 HIS A 645      91.180  94.971  24.049  1.00  0.00           H
ATOM   2499  ND1 HIS A 645      94.225  94.584  23.166  1.00  0.00           N
ATOM   2500  CG  HIS A 645      93.107  94.210  23.797  1.00  0.00           C
ATOM   2501  CE1 HIS A 645      95.195  94.150  23.929  1.00  0.00           C
ATOM   2502  HE1 HIS A 645      96.270  94.180  23.752  1.00  0.00           H
ATOM   2503  NE2 HIS A 645      94.713  93.395  24.946  1.00  0.00           N
ATOM   2504  HE2 HIS A 645      95.237  92.819  25.574  1.00  0.00           H
ATOM   2505  CD2 HIS A 645      93.352  93.503  24.898  1.00  0.00           C
ATOM   2506  HD2 HIS A 645      92.628  93.229  25.655  1.00  0.00           H
ATOM   2507  C   HIS A 645      90.884  92.319  23.418  1.00  0.00           C
ATOM   2508  O   HIS A 645      91.406  91.271  23.011  1.00  0.00           O
ATOM   2509  N   PHE A 646      90.065  92.420  24.458  1.00  0.00           N
ATOM   2510  HN  PHE A 646      89.661  93.259  24.814  1.00  0.00           H
ATOM   2511  CA  PHE A 646      89.794  91.161  25.159  1.00  0.00           C
ATOM   2512  HA  PHE A 646      90.786  90.745  25.247  1.00  0.00           H
ATOM   2513  CB  PHE A 646      89.280  91.329  26.638  1.00  0.00           C
ATOM   2514  HB1 PHE A 646      88.539  92.150  26.746  1.00  0.00           H
ATOM   2515  HB2 PHE A 646      88.770  90.400  26.970  1.00  0.00           H
ATOM   2516  CG  PHE A 646      90.402  91.666  27.592  1.00  0.00           C
ATOM   2517  CD1 PHE A 646      90.962  92.985  27.646  1.00  0.00           C
ATOM   2518  HD1 PHE A 646      90.625  93.686  26.897  1.00  0.00           H
ATOM   2519  CE1 PHE A 646      91.974  93.310  28.503  1.00  0.00           C
ATOM   2520  HE1 PHE A 646      92.437  94.266  28.310  1.00  0.00           H
ATOM   2521  CZ  PHE A 646      92.502  92.318  29.393  1.00  0.00           C
ATOM   2522  HZ  PHE A 646      93.400  92.436  29.981  1.00  0.00           H
ATOM   2523  CD2 PHE A 646      90.888  90.674  28.504  1.00  0.00           C
ATOM   2524  HD2 PHE A 646      90.506  89.672  28.372  1.00  0.00           H
ATOM   2525  CE2 PHE A 646      91.833  91.056  29.437  1.00  0.00           C
ATOM   2526  HE2 PHE A 646      92.323  90.374  30.116  1.00  0.00           H
ATOM   2527  C   PHE A 646      89.041  90.079  24.341  1.00  0.00           C
ATOM   2528  O   PHE A 646      89.437  88.944  24.320  1.00  0.00           O
ATOM   2529  N   LEU A 647      87.993  90.394  23.615  1.00  0.00           N
ATOM   2530  HN  LEU A 647      87.631  91.323  23.651  1.00  0.00           H
ATOM   2531  CA  LEU A 647      87.280  89.357  22.802  1.00  0.00           C
ATOM   2532  HA  LEU A 647      86.861  88.620  23.472  1.00  0.00           H
ATOM   2533  CB  LEU A 647      86.009  90.009  22.132  1.00  0.00           C
ATOM   2534  HB1 LEU A 647      85.399  90.358  22.993  1.00  0.00           H
ATOM   2535  HB2 LEU A 647      86.380  90.871  21.537  1.00  0.00           H
ATOM   2536  CG  LEU A 647      85.146  89.080  21.213  1.00  0.00           C
ATOM   2537  HG  LEU A 647      85.729  88.792  20.312  1.00  0.00           H
ATOM   2538  CD1 LEU A 647      84.647  87.806  21.821  1.00  0.00           C
ATOM   2539 1HD1 LEU A 647      83.977  87.215  21.161  1.00  0.00           H
ATOM   2540 2HD1 LEU A 647      85.407  87.125  22.260  1.00  0.00           H
ATOM   2541 3HD1 LEU A 647      84.064  88.140  22.706  1.00  0.00           H
ATOM   2542  CD2 LEU A 647      84.027  89.940  20.616  1.00  0.00           C
ATOM   2543 1HD2 LEU A 647      83.375  89.399  19.898  1.00  0.00           H
ATOM   2544 2HD2 LEU A 647      83.415  90.402  21.419  1.00  0.00           H
ATOM   2545 3HD2 LEU A 647      84.357  90.775  19.961  1.00  0.00           H
ATOM   2546  C   LEU A 647      88.218  88.656  21.790  1.00  0.00           C
ATOM   2547  O   LEU A 647      88.036  87.442  21.610  1.00  0.00           O
ATOM   2548  N   PHE A 648      89.192  89.414  21.161  1.00  0.00           N
ATOM   2549  HN  PHE A 648      89.306  90.395  21.299  1.00  0.00           H
ATOM   2550  CA  PHE A 648      90.149  88.871  20.265  1.00  0.00           C
ATOM   2551  HA  PHE A 648      89.595  88.324  19.516  1.00  0.00           H
ATOM   2552  CB  PHE A 648      90.909  90.052  19.529  1.00  0.00           C
ATOM   2553  HB1 PHE A 648      90.161  90.597  18.915  1.00  0.00           H
ATOM   2554  HB2 PHE A 648      91.296  90.688  20.354  1.00  0.00           H
ATOM   2555  CG  PHE A 648      92.075  89.653  18.631  1.00  0.00           C
ATOM   2556  CD1 PHE A 648      91.933  89.599  17.233  1.00  0.00           C
ATOM   2557  HD1 PHE A 648      91.006  89.864  16.747  1.00  0.00           H
ATOM   2558  CE1 PHE A 648      93.065  89.260  16.425  1.00  0.00           C
ATOM   2559  HE1 PHE A 648      92.874  89.139  15.369  1.00  0.00           H
ATOM   2560  CZ  PHE A 648      94.317  89.136  16.991  1.00  0.00           C
ATOM   2561  HZ  PHE A 648      95.138  88.806  16.371  1.00  0.00           H
ATOM   2562  CD2 PHE A 648      93.337  89.516  19.157  1.00  0.00           C
ATOM   2563  HD2 PHE A 648      93.444  89.373  20.222  1.00  0.00           H
ATOM   2564  CE2 PHE A 648      94.499  89.302  18.351  1.00  0.00           C
ATOM   2565  HE2 PHE A 648      95.452  89.032  18.782  1.00  0.00           H
ATOM   2566  C   PHE A 648      91.043  87.884  20.944  1.00  0.00           C
ATOM   2567  O   PHE A 648      91.160  86.759  20.497  1.00  0.00           O
ATOM   2568  N   TRP A 649      91.625  88.339  22.016  1.00  0.00           N
ATOM   2569  HN  TRP A 649      91.567  89.278  22.346  1.00  0.00           H
ATOM   2570  CA  TRP A 649      92.542  87.550  22.804  1.00  0.00           C
ATOM   2571  HA  TRP A 649      93.376  87.312  22.160  1.00  0.00           H
ATOM   2572  CB  TRP A 649      93.030  88.406  23.959  1.00  0.00           C
ATOM   2573  HB1 TRP A 649      92.228  89.000  24.448  1.00  0.00           H
ATOM   2574  HB2 TRP A 649      93.523  87.811  24.757  1.00  0.00           H
ATOM   2575  CG  TRP A 649      94.178  89.260  23.493  1.00  0.00           C
ATOM   2576  CD1 TRP A 649      94.180  90.642  23.277  1.00  0.00           C
ATOM   2577  HD1 TRP A 649      93.464  91.288  23.763  1.00  0.00           H
ATOM   2578  NE1 TRP A 649      95.339  90.914  22.539  1.00  0.00           N
ATOM   2579  HE1 TRP A 649      95.672  91.825  22.427  1.00  0.00           H
ATOM   2580  CE2 TRP A 649      96.002  89.804  22.193  1.00  0.00           C
ATOM   2581  CD2 TRP A 649      95.350  88.681  22.800  1.00  0.00           C
ATOM   2582  CE3 TRP A 649      95.786  87.350  22.568  1.00  0.00           C
ATOM   2583  HE3 TRP A 649      95.239  86.531  23.013  1.00  0.00           H
ATOM   2584  CZ3 TRP A 649      97.031  87.199  21.971  1.00  0.00           C
ATOM   2585  HZ3 TRP A 649      97.342  86.177  21.810  1.00  0.00           H
ATOM   2586  CZ2 TRP A 649      97.176  89.569  21.479  1.00  0.00           C
ATOM   2587  HZ2 TRP A 649      97.560  90.455  20.995  1.00  0.00           H
ATOM   2588  CH2 TRP A 649      97.654  88.257  21.232  1.00  0.00           C
ATOM   2589  HH2 TRP A 649      98.564  88.208  20.653  1.00  0.00           H
ATOM   2590  C   TRP A 649      91.887  86.257  23.273  1.00  0.00           C
ATOM   2591  O   TRP A 649      92.528  85.232  23.193  1.00  0.00           O
ATOM   2592  N   HIS A 650      90.614  86.338  23.791  1.00  0.00           N
ATOM   2593  HN  HIS A 650      90.232  87.259  23.799  1.00  0.00           H
ATOM   2594  CA  HIS A 650      89.785  85.236  24.293  1.00  0.00           C
ATOM   2595  HA  HIS A 650      90.456  84.722  24.965  1.00  0.00           H
ATOM   2596  CB  HIS A 650      88.505  85.741  24.922  1.00  0.00           C
ATOM   2597  HB1 HIS A 650      88.013  86.530  24.314  1.00  0.00           H
ATOM   2598  HB2 HIS A 650      87.801  84.883  24.961  1.00  0.00           H
ATOM   2599  ND1 HIS A 650      87.429  86.638  26.936  1.00  0.00           N
ATOM   2600  CG  HIS A 650      88.604  86.232  26.261  1.00  0.00           C
ATOM   2601  CE1 HIS A 650      87.872  86.948  28.135  1.00  0.00           C
ATOM   2602  HE1 HIS A 650      87.232  87.246  28.966  1.00  0.00           H
ATOM   2603  NE2 HIS A 650      89.203  86.795  28.300  1.00  0.00           N
ATOM   2604  HE2 HIS A 650      89.766  86.902  29.120  1.00  0.00           H
ATOM   2605  CD2 HIS A 650      89.659  86.315  27.108  1.00  0.00           C
ATOM   2606  HD2 HIS A 650      90.715  86.140  26.944  1.00  0.00           H
ATOM   2607  C   HIS A 650      89.585  84.249  23.156  1.00  0.00           C
ATOM   2608  O   HIS A 650      89.884  83.070  23.316  1.00  0.00           O
ATOM   2609  N   LEU A 651      89.123  84.644  21.989  1.00  0.00           N
ATOM   2610  HN  LEU A 651      88.959  85.613  21.817  1.00  0.00           H
ATOM   2611  CA  LEU A 651      88.884  83.783  20.819  1.00  0.00           C
ATOM   2612  HA  LEU A 651      88.321  82.898  21.078  1.00  0.00           H
ATOM   2613  CB  LEU A 651      88.165  84.581  19.703  1.00  0.00           C
ATOM   2614  HB1 LEU A 651      88.805  85.476  19.549  1.00  0.00           H
ATOM   2615  HB2 LEU A 651      88.100  83.905  18.824  1.00  0.00           H
ATOM   2616  CG  LEU A 651      86.739  85.077  19.937  1.00  0.00           C
ATOM   2617  HG  LEU A 651      86.712  85.560  20.937  1.00  0.00           H
ATOM   2618  CD1 LEU A 651      86.250  86.105  18.885  1.00  0.00           C
ATOM   2619 1HD1 LEU A 651      86.214  85.605  17.893  1.00  0.00           H
ATOM   2620 2HD1 LEU A 651      85.238  86.452  19.187  1.00  0.00           H
ATOM   2621 3HD1 LEU A 651      87.011  86.912  18.943  1.00  0.00           H
ATOM   2622  CD2 LEU A 651      85.666  83.908  19.923  1.00  0.00           C
ATOM   2623 1HD2 LEU A 651      84.658  84.231  20.262  1.00  0.00           H
ATOM   2624 2HD2 LEU A 651      85.568  83.399  18.941  1.00  0.00           H
ATOM   2625 3HD2 LEU A 651      85.918  83.164  20.709  1.00  0.00           H
ATOM   2626  C   LEU A 651      90.114  83.106  20.288  1.00  0.00           C
ATOM   2627  O   LEU A 651      90.192  81.929  19.933  1.00  0.00           O
ATOM   2628  N   ARG A 652      91.214  83.918  20.204  1.00  0.00           N
ATOM   2629  HN  ARG A 652      91.156  84.867  20.503  1.00  0.00           H
ATOM   2630  CA  ARG A 652      92.511  83.516  19.695  1.00  0.00           C
ATOM   2631  HA  ARG A 652      92.560  83.077  18.709  1.00  0.00           H
ATOM   2632  CB  ARG A 652      93.322  84.790  19.652  1.00  0.00           C
ATOM   2633  HB1 ARG A 652      92.817  85.430  18.897  1.00  0.00           H
ATOM   2634  HB2 ARG A 652      93.286  85.332  20.621  1.00  0.00           H
ATOM   2635  CG  ARG A 652      94.856  84.678  19.316  1.00  0.00           C
ATOM   2636  HG1 ARG A 652      95.443  84.031  20.003  1.00  0.00           H
ATOM   2637  HG2 ARG A 652      94.924  84.081  18.382  1.00  0.00           H
ATOM   2638  CD  ARG A 652      95.614  85.982  19.155  1.00  0.00           C
ATOM   2639  HD1 ARG A 652      95.149  86.434  18.253  1.00  0.00           H
ATOM   2640  HD2 ARG A 652      95.539  86.528  20.119  1.00  0.00           H
ATOM   2641  NE  ARG A 652      97.036  85.629  18.812  1.00  0.00           N
ATOM   2642  HE  ARG A 652      97.404  84.813  19.259  1.00  0.00           H
ATOM   2643  CZ  ARG A 652      97.801  86.236  17.926  1.00  0.00           C
ATOM   2644  NH1 ARG A 652      99.089  85.873  17.825  1.00  0.00           N
ATOM   2645 1HH1 ARG A 652      99.572  85.402  18.563  1.00  0.00           H
ATOM   2646 2HH1 ARG A 652      99.550  86.078  16.961  1.00  0.00           H
ATOM   2647  NH2 ARG A 652      97.232  86.985  17.013  1.00  0.00           N
ATOM   2648 1HH2 ARG A 652      96.234  86.921  17.042  1.00  0.00           H
ATOM   2649 2HH2 ARG A 652      97.712  87.669  16.464  1.00  0.00           H
ATOM   2650  C   ARG A 652      93.177  82.619  20.664  1.00  0.00           C
ATOM   2651  O   ARG A 652      93.999  81.856  20.191  1.00  0.00           O
ATOM   2652  N   SER A 653      92.809  82.629  21.913  1.00  0.00           N
ATOM   2653  HN  SER A 653      92.150  83.350  22.115  1.00  0.00           H
ATOM   2654  CA  SER A 653      93.335  81.750  23.055  1.00  0.00           C
ATOM   2655  HA  SER A 653      94.406  81.743  22.913  1.00  0.00           H
ATOM   2656  CB  SER A 653      93.112  82.298  24.424  1.00  0.00           C
ATOM   2657  HB1 SER A 653      93.749  81.719  25.126  1.00  0.00           H
ATOM   2658  HB2 SER A 653      93.356  83.380  24.476  1.00  0.00           H
ATOM   2659  OG  SER A 653      91.786  82.144  24.845  1.00  0.00           O
ATOM   2660  HG1 SER A 653      91.340  82.688  24.192  1.00  0.00           H
ATOM   2661  C   SER A 653      92.932  80.256  22.973  1.00  0.00           C
ATOM   2662  O   SER A 653      93.649  79.397  23.529  1.00  0.00           O
ATOM   2663  N   GLU A 654      91.889  79.964  22.149  1.00  0.00           N
ATOM   2664  HN  GLU A 654      91.308  80.659  21.733  1.00  0.00           H
ATOM   2665  CA  GLU A 654      91.425  78.617  21.917  1.00  0.00           C
ATOM   2666  HA  GLU A 654      92.084  77.897  22.379  1.00  0.00           H
ATOM   2667  CB  GLU A 654      90.041  78.473  22.539  1.00  0.00           C
ATOM   2668  HB1 GLU A 654      89.278  78.971  21.903  1.00  0.00           H
ATOM   2669  HB2 GLU A 654      89.710  77.414  22.489  1.00  0.00           H
ATOM   2670  CG  GLU A 654      89.955  78.984  23.980  1.00  0.00           C
ATOM   2671  HG1 GLU A 654      90.868  78.721  24.556  1.00  0.00           H
ATOM   2672  HG2 GLU A 654      89.798  80.077  23.855  1.00  0.00           H
ATOM   2673  CD  GLU A 654      88.779  78.428  24.731  1.00  0.00           C
ATOM   2674  OE1 GLU A 654      87.634  78.804  24.364  1.00  0.00           O
ATOM   2675  OE2 GLU A 654      89.030  77.589  25.625  1.00  0.00           O
ATOM   2676  C   GLU A 654      91.475  78.260  20.475  1.00  0.00           C
ATOM   2677  O   GLU A 654      90.831  77.247  20.065  1.00  0.00           O
ATOM   2678  N   MET A 655      92.201  79.023  19.680  1.00  0.00           N
ATOM   2679  HN  MET A 655      92.862  79.681  20.032  1.00  0.00           H
ATOM   2680  CA  MET A 655      92.286  78.712  18.225  1.00  0.00           C
ATOM   2681  HA  MET A 655      91.299  78.880  17.820  1.00  0.00           H
ATOM   2682  CB  MET A 655      92.938  79.890  17.447  1.00  0.00           C
ATOM   2683  HB1 MET A 655      93.773  80.248  18.086  1.00  0.00           H
ATOM   2684  HB2 MET A 655      93.304  79.549  16.455  1.00  0.00           H
ATOM   2685  CG  MET A 655      91.906  80.969  17.142  1.00  0.00           C
ATOM   2686  HG1 MET A 655      91.531  81.362  18.111  1.00  0.00           H
ATOM   2687  HG2 MET A 655      92.422  81.764  16.562  1.00  0.00           H
ATOM   2688  SD  MET A 655      90.363  80.597  16.158  1.00  0.00           S
ATOM   2689  CE  MET A 655      91.053  79.697  14.755  1.00  0.00           C
ATOM   2690  HE1 MET A 655      91.378  78.646  14.914  1.00  0.00           H
ATOM   2691  HE2 MET A 655      90.252  79.711  13.985  1.00  0.00           H
ATOM   2692  HE3 MET A 655      91.967  80.216  14.395  1.00  0.00           H
ATOM   2693  C   MET A 655      92.761  77.371  17.750  1.00  0.00           C
ATOM   2694  O   MET A 655      92.428  76.933  16.665  1.00  0.00           O
ATOM   2695  N   HIS A 656      93.411  76.634  18.590  1.00  0.00           N
ATOM   2696  HN  HIS A 656      93.551  77.059  19.481  1.00  0.00           H
ATOM   2697  CA  HIS A 656      93.876  75.285  18.427  1.00  0.00           C
ATOM   2698  HA  HIS A 656      94.120  75.069  17.397  1.00  0.00           H
ATOM   2699  CB  HIS A 656      95.130  74.979  19.330  1.00  0.00           C
ATOM   2700  HB1 HIS A 656      95.464  73.920  19.376  1.00  0.00           H
ATOM   2701  HB2 HIS A 656      96.017  75.585  19.045  1.00  0.00           H
ATOM   2702  ND1 HIS A 656      94.296  76.518  21.228  1.00  0.00           N
ATOM   2703  CG  HIS A 656      94.684  75.210  20.769  1.00  0.00           C
ATOM   2704  CE1 HIS A 656      94.053  76.336  22.501  1.00  0.00           C
ATOM   2705  HE1 HIS A 656      93.497  77.053  23.104  1.00  0.00           H
ATOM   2706  NE2 HIS A 656      94.283  75.040  22.907  1.00  0.00           N
ATOM   2707  HE2 HIS A 656      94.245  74.651  23.827  1.00  0.00           H
ATOM   2708  CD2 HIS A 656      94.637  74.306  21.797  1.00  0.00           C
ATOM   2709  HD2 HIS A 656      94.757  73.235  21.900  1.00  0.00           H
ATOM   2710  C   HIS A 656      92.811  74.273  18.709  1.00  0.00           C
ATOM   2711  O   HIS A 656      93.085  73.097  18.496  1.00  0.00           O
ATOM   2712  N   VAL A 657      91.691  74.596  19.341  1.00  0.00           N
ATOM   2713  HN  VAL A 657      91.426  75.528  19.573  1.00  0.00           H
ATOM   2714  CA  VAL A 657      90.688  73.667  19.781  1.00  0.00           C
ATOM   2715  HA  VAL A 657      91.208  72.774  20.094  1.00  0.00           H
ATOM   2716  CB  VAL A 657      89.898  74.096  21.024  1.00  0.00           C
ATOM   2717  HB  VAL A 657      89.524  75.121  20.815  1.00  0.00           H
ATOM   2718  CG1 VAL A 657      88.769  73.043  21.374  1.00  0.00           C
ATOM   2719 1HG1 VAL A 657      89.319  72.161  21.766  1.00  0.00           H
ATOM   2720 2HG1 VAL A 657      88.179  73.395  22.247  1.00  0.00           H
ATOM   2721 3HG1 VAL A 657      88.139  72.806  20.490  1.00  0.00           H
ATOM   2722  CG2 VAL A 657      90.967  74.325  22.184  1.00  0.00           C
ATOM   2723 1HG2 VAL A 657      91.613  75.213  22.020  1.00  0.00           H
ATOM   2724 2HG2 VAL A 657      90.418  74.339  23.150  1.00  0.00           H
ATOM   2725 3HG2 VAL A 657      91.652  73.453  22.252  1.00  0.00           H
ATOM   2726  C   VAL A 657      89.839  73.190  18.595  1.00  0.00           C
ATOM   2727  O   VAL A 657      89.064  74.007  18.050  1.00  0.00           O
ATOM   2728  N   PRO A 658      89.951  71.867  18.132  1.00  0.00           N
ATOM   2729  CD  PRO A 658      90.521  70.795  18.876  1.00  0.00           C
ATOM   2730  HD1 PRO A 658      90.107  70.777  19.907  1.00  0.00           H
ATOM   2731  HD2 PRO A 658      91.623  70.935  18.895  1.00  0.00           H
ATOM   2732  CA  PRO A 658      89.411  71.430  16.867  1.00  0.00           C
ATOM   2733  HA  PRO A 658      89.816  71.954  16.014  1.00  0.00           H
ATOM   2734  CB  PRO A 658      89.965  69.975  16.714  1.00  0.00           C
ATOM   2735  HB1 PRO A 658      89.281  69.291  16.166  1.00  0.00           H
ATOM   2736  HB2 PRO A 658      90.984  70.045  16.276  1.00  0.00           H
ATOM   2737  CG  PRO A 658      90.031  69.547  18.193  1.00  0.00           C
ATOM   2738  HG1 PRO A 658      89.004  69.225  18.469  1.00  0.00           H
ATOM   2739  HG2 PRO A 658      90.820  68.768  18.263  1.00  0.00           H
ATOM   2740  C   PRO A 658      87.937  71.500  16.765  1.00  0.00           C
ATOM   2741  O   PRO A 658      87.383  71.276  15.675  1.00  0.00           O
ATOM   2742  N   SER A 659      87.246  71.773  17.895  1.00  0.00           N
ATOM   2743  HN  SER A 659      87.739  71.872  18.756  1.00  0.00           H
ATOM   2744  CA  SER A 659      85.831  71.946  17.840  1.00  0.00           C
ATOM   2745  HA  SER A 659      85.433  71.420  16.985  1.00  0.00           H
ATOM   2746  CB  SER A 659      85.108  71.284  19.000  1.00  0.00           C
ATOM   2747  HB1 SER A 659      84.017  71.309  18.796  1.00  0.00           H
ATOM   2748  HB2 SER A 659      85.422  70.222  18.903  1.00  0.00           H
ATOM   2749  OG  SER A 659      85.488  71.839  20.265  1.00  0.00           O
ATOM   2750  HG1 SER A 659      84.766  72.391  20.576  1.00  0.00           H
ATOM   2751  C   SER A 659      85.298  73.357  17.704  1.00  0.00           C
ATOM   2752  O   SER A 659      84.132  73.625  17.445  1.00  0.00           O
ATOM   2753  N   VAL A 660      86.152  74.475  17.923  1.00  0.00           N
ATOM   2754  HN  VAL A 660      87.069  74.271  18.260  1.00  0.00           H
ATOM   2755  CA  VAL A 660      85.774  75.889  17.807  1.00  0.00           C
ATOM   2756  HA  VAL A 660      84.735  75.903  17.512  1.00  0.00           H
ATOM   2757  CB  VAL A 660      85.912  76.614  19.105  1.00  0.00           C
ATOM   2758  HB  VAL A 660      85.873  77.706  18.909  1.00  0.00           H
ATOM   2759  CG1 VAL A 660      84.683  76.359  20.020  1.00  0.00           C
ATOM   2760 1HG1 VAL A 660      84.710  75.319  20.410  1.00  0.00           H
ATOM   2761 2HG1 VAL A 660      84.637  77.145  20.804  1.00  0.00           H
ATOM   2762 3HG1 VAL A 660      83.734  76.465  19.452  1.00  0.00           H
ATOM   2763  CG2 VAL A 660      87.314  76.345  19.753  1.00  0.00           C
ATOM   2764 1HG2 VAL A 660      87.367  76.934  20.694  1.00  0.00           H
ATOM   2765 2HG2 VAL A 660      87.341  75.279  20.065  1.00  0.00           H
ATOM   2766 3HG2 VAL A 660      88.139  76.643  19.072  1.00  0.00           H
ATOM   2767  C   VAL A 660      86.569  76.616  16.655  1.00  0.00           C
ATOM   2768  O   VAL A 660      86.469  77.788  16.440  1.00  0.00           O
ATOM   2769  N   ALA A 661      87.433  75.872  16.055  1.00  0.00           N
ATOM   2770  HN  ALA A 661      87.643  75.005  16.499  1.00  0.00           H
ATOM   2771  CA  ALA A 661      88.498  76.256  15.198  1.00  0.00           C
ATOM   2772  HA  ALA A 661      89.037  77.045  15.702  1.00  0.00           H
ATOM   2773  CB  ALA A 661      89.366  75.073  14.874  1.00  0.00           C
ATOM   2774  HB1 ALA A 661      88.777  74.224  14.464  1.00  0.00           H
ATOM   2775  HB2 ALA A 661      90.148  75.419  14.166  1.00  0.00           H
ATOM   2776  HB3 ALA A 661      89.726  74.717  15.863  1.00  0.00           H
ATOM   2777  C   ALA A 661      87.976  76.983  13.993  1.00  0.00           C
ATOM   2778  O   ALA A 661      88.499  78.020  13.602  1.00  0.00           O
ATOM   2779  N   LEU A 662      86.930  76.450  13.340  1.00  0.00           N
ATOM   2780  HN  LEU A 662      86.526  75.582  13.617  1.00  0.00           H
ATOM   2781  CA  LEU A 662      86.243  77.125  12.324  1.00  0.00           C
ATOM   2782  HA  LEU A 662      86.934  77.556  11.614  1.00  0.00           H
ATOM   2783  CB  LEU A 662      85.329  76.129  11.741  1.00  0.00           C
ATOM   2784  HB1 LEU A 662      86.059  75.488  11.201  1.00  0.00           H
ATOM   2785  HB2 LEU A 662      84.780  75.567  12.527  1.00  0.00           H
ATOM   2786  CG  LEU A 662      84.186  76.593  10.782  1.00  0.00           C
ATOM   2787  HG  LEU A 662      83.540  77.354  11.269  1.00  0.00           H
ATOM   2788  CD1 LEU A 662      84.639  77.026   9.354  1.00  0.00           C
ATOM   2789 1HD1 LEU A 662      83.749  77.395   8.800  1.00  0.00           H
ATOM   2790 2HD1 LEU A 662      85.369  77.864   9.356  1.00  0.00           H
ATOM   2791 3HD1 LEU A 662      85.135  76.180   8.832  1.00  0.00           H
ATOM   2792  CD2 LEU A 662      83.166  75.396  10.637  1.00  0.00           C
ATOM   2793 1HD2 LEU A 662      82.540  75.209  11.536  1.00  0.00           H
ATOM   2794 2HD2 LEU A 662      82.407  75.734   9.900  1.00  0.00           H
ATOM   2795 3HD2 LEU A 662      83.651  74.476  10.247  1.00  0.00           H
ATOM   2796  C   LEU A 662      85.405  78.352  12.802  1.00  0.00           C
ATOM   2797  O   LEU A 662      85.546  79.519  12.263  1.00  0.00           O
ATOM   2798  N   ARG A 663      84.626  78.147  13.878  1.00  0.00           N
ATOM   2799  HN  ARG A 663      84.661  77.249  14.310  1.00  0.00           H
ATOM   2800  CA  ARG A 663      83.743  79.146  14.478  1.00  0.00           C
ATOM   2801  HA  ARG A 663      83.041  79.497  13.736  1.00  0.00           H
ATOM   2802  CB  ARG A 663      82.995  78.372  15.638  1.00  0.00           C
ATOM   2803  HB1 ARG A 663      82.521  77.528  15.092  1.00  0.00           H
ATOM   2804  HB2 ARG A 663      83.749  78.045  16.384  1.00  0.00           H
ATOM   2805  CG  ARG A 663      82.038  79.202  16.582  1.00  0.00           C
ATOM   2806  HG1 ARG A 663      82.661  79.948  17.121  1.00  0.00           H
ATOM   2807  HG2 ARG A 663      81.217  79.626  15.966  1.00  0.00           H
ATOM   2808  CD  ARG A 663      81.425  78.360  17.716  1.00  0.00           C
ATOM   2809  HD1 ARG A 663      82.326  77.809  18.063  1.00  0.00           H
ATOM   2810  HD2 ARG A 663      80.946  78.978  18.505  1.00  0.00           H
ATOM   2811  NE  ARG A 663      80.377  77.457  17.034  1.00  0.00           N
ATOM   2812  HE  ARG A 663      80.704  76.529  16.853  1.00  0.00           H
ATOM   2813  CZ  ARG A 663      79.163  77.836  16.687  1.00  0.00           C
ATOM   2814  NH1 ARG A 663      78.321  76.919  16.135  1.00  0.00           N
ATOM   2815 1HH1 ARG A 663      78.664  75.987  16.018  1.00  0.00           H
ATOM   2816 2HH1 ARG A 663      77.339  77.107  16.122  1.00  0.00           H
ATOM   2817  NH2 ARG A 663      78.698  79.025  16.892  1.00  0.00           N
ATOM   2818 1HH2 ARG A 663      79.174  79.804  17.302  1.00  0.00           H
ATOM   2819 2HH2 ARG A 663      77.793  79.224  16.516  1.00  0.00           H
ATOM   2820  C   ARG A 663      84.297  80.484  15.018  1.00  0.00           C
ATOM   2821  O   ARG A 663      83.649  81.545  14.836  1.00  0.00           O
ATOM   2822  N   PHE A 664      85.406  80.522  15.743  1.00  0.00           N
ATOM   2823  HN  PHE A 664      85.881  79.675  15.968  1.00  0.00           H
ATOM   2824  CA  PHE A 664      85.946  81.605  16.468  1.00  0.00           C
ATOM   2825  HA  PHE A 664      85.146  82.196  16.888  1.00  0.00           H
ATOM   2826  CB  PHE A 664      86.902  81.197  17.613  1.00  0.00           C
ATOM   2827  HB1 PHE A 664      87.719  80.530  17.263  1.00  0.00           H
ATOM   2828  HB2 PHE A 664      87.348  82.112  18.060  1.00  0.00           H
ATOM   2829  CG  PHE A 664      86.295  80.531  18.874  1.00  0.00           C
ATOM   2830  CD1 PHE A 664      84.912  80.536  19.061  1.00  0.00           C
ATOM   2831  HD1 PHE A 664      84.232  80.892  18.301  1.00  0.00           H
ATOM   2832  CE1 PHE A 664      84.406  80.020  20.223  1.00  0.00           C
ATOM   2833  HE1 PHE A 664      83.337  80.019  20.377  1.00  0.00           H
ATOM   2834  CZ  PHE A 664      85.292  79.734  21.291  1.00  0.00           C
ATOM   2835  HZ  PHE A 664      84.942  79.385  22.252  1.00  0.00           H
ATOM   2836  CD2 PHE A 664      87.136  80.022  19.856  1.00  0.00           C
ATOM   2837  HD2 PHE A 664      88.202  79.966  19.689  1.00  0.00           H
ATOM   2838  CE2 PHE A 664      86.642  79.726  21.102  1.00  0.00           C
ATOM   2839  HE2 PHE A 664      87.234  79.481  21.972  1.00  0.00           H
ATOM   2840  C   PHE A 664      86.662  82.511  15.438  1.00  0.00           C
ATOM   2841  O   PHE A 664      86.755  83.717  15.583  1.00  0.00           O
ATOM   2842  N   GLY A 665      87.124  81.825  14.396  1.00  0.00           N
ATOM   2843  HN  GLY A 665      86.844  80.869  14.357  1.00  0.00           H
ATOM   2844  CA  GLY A 665      88.097  82.226  13.314  1.00  0.00           C
ATOM   2845  HA1 GLY A 665      88.898  82.857  13.670  1.00  0.00           H
ATOM   2846  HA2 GLY A 665      88.425  81.324  12.818  1.00  0.00           H
ATOM   2847  C   GLY A 665      87.318  83.072  12.367  1.00  0.00           C
ATOM   2848  O   GLY A 665      87.912  84.061  11.835  1.00  0.00           O
ATOM   2849  N   LEU A 666      86.036  82.732  12.101  1.00  0.00           N
ATOM   2850  HN  LEU A 666      85.579  81.969  12.551  1.00  0.00           H
ATOM   2851  CA  LEU A 666      85.170  83.714  11.386  1.00  0.00           C
ATOM   2852  HA  LEU A 666      85.665  84.046  10.485  1.00  0.00           H
ATOM   2853  CB  LEU A 666      83.866  83.013  10.909  1.00  0.00           C
ATOM   2854  HB1 LEU A 666      83.315  82.674  11.812  1.00  0.00           H
ATOM   2855  HB2 LEU A 666      83.174  83.735  10.424  1.00  0.00           H
ATOM   2856  CG  LEU A 666      84.070  81.845   9.963  1.00  0.00           C
ATOM   2857  HG  LEU A 666      84.900  81.242  10.388  1.00  0.00           H
ATOM   2858  CD1 LEU A 666      82.913  80.867   9.944  1.00  0.00           C
ATOM   2859 1HD1 LEU A 666      83.006  80.000   9.256  1.00  0.00           H
ATOM   2860 2HD1 LEU A 666      82.561  80.499  10.932  1.00  0.00           H
ATOM   2861 3HD1 LEU A 666      82.002  81.394   9.591  1.00  0.00           H
ATOM   2862  CD2 LEU A 666      84.405  82.240   8.478  1.00  0.00           C
ATOM   2863 1HD2 LEU A 666      85.158  83.054   8.534  1.00  0.00           H
ATOM   2864 2HD2 LEU A 666      84.794  81.348   7.943  1.00  0.00           H
ATOM   2865 3HD2 LEU A 666      83.460  82.541   7.976  1.00  0.00           H
ATOM   2866  C   LEU A 666      84.753  84.998  12.148  1.00  0.00           C
ATOM   2867  O   LEU A 666      84.640  86.037  11.575  1.00  0.00           O
ATOM   2868  N   ILE A 667      84.555  84.915  13.517  1.00  0.00           N
ATOM   2869  HN  ILE A 667      84.698  84.079  14.041  1.00  0.00           H
ATOM   2870  CA  ILE A 667      84.421  86.073  14.402  1.00  0.00           C
ATOM   2871  HA  ILE A 667      83.683  86.734  13.971  1.00  0.00           H
ATOM   2872  CB  ILE A 667      83.922  85.709  15.844  1.00  0.00           C
ATOM   2873  HB  ILE A 667      84.801  85.249  16.343  1.00  0.00           H
ATOM   2874  CG2 ILE A 667      83.419  86.914  16.654  1.00  0.00           C
ATOM   2875 1HG2 ILE A 667      84.156  87.745  16.619  1.00  0.00           H
ATOM   2876 2HG2 ILE A 667      82.563  87.391  16.130  1.00  0.00           H
ATOM   2877 3HG2 ILE A 667      83.198  86.753  17.731  1.00  0.00           H
ATOM   2878  CG1 ILE A 667      82.854  84.591  15.668  1.00  0.00           C
ATOM   2879 1HG1 ILE A 667      81.918  85.007  15.238  1.00  0.00           H
ATOM   2880 2HG1 ILE A 667      83.124  83.765  14.976  1.00  0.00           H
ATOM   2881  CD  ILE A 667      82.420  83.942  17.032  1.00  0.00           C
ATOM   2882  HD1 ILE A 667      81.617  84.568  17.476  1.00  0.00           H
ATOM   2883  HD2 ILE A 667      82.085  82.897  16.858  1.00  0.00           H
ATOM   2884  HD3 ILE A 667      83.292  84.078  17.707  1.00  0.00           H
ATOM   2885  C   ILE A 667      85.573  86.980  14.496  1.00  0.00           C
ATOM   2886  O   ILE A 667      85.477  88.220  14.431  1.00  0.00           O
ATOM   2887  N   LEU A 668      86.774  86.350  14.669  1.00  0.00           N
ATOM   2888  HN  LEU A 668      86.769  85.390  14.938  1.00  0.00           H
ATOM   2889  CA  LEU A 668      88.032  87.112  14.631  1.00  0.00           C
ATOM   2890  HA  LEU A 668      88.007  87.844  15.424  1.00  0.00           H
ATOM   2891  CB  LEU A 668      89.351  86.149  14.644  1.00  0.00           C
ATOM   2892  HB1 LEU A 668      89.322  85.297  13.931  1.00  0.00           H
ATOM   2893  HB2 LEU A 668      90.252  86.762  14.428  1.00  0.00           H
ATOM   2894  CG  LEU A 668      89.519  85.463  15.988  1.00  0.00           C
ATOM   2895  HG  LEU A 668      88.638  84.857  16.289  1.00  0.00           H
ATOM   2896  CD1 LEU A 668      90.708  84.502  15.840  1.00  0.00           C
ATOM   2897 1HD1 LEU A 668      91.691  85.014  15.919  1.00  0.00           H
ATOM   2898 2HD1 LEU A 668      90.694  83.692  16.601  1.00  0.00           H
ATOM   2899 3HD1 LEU A 668      90.600  83.907  14.908  1.00  0.00           H
ATOM   2900  CD2 LEU A 668      89.868  86.375  17.104  1.00  0.00           C
ATOM   2901 1HD2 LEU A 668      89.068  87.076  17.424  1.00  0.00           H
ATOM   2902 2HD2 LEU A 668      90.077  85.730  17.985  1.00  0.00           H
ATOM   2903 3HD2 LEU A 668      90.760  86.924  16.732  1.00  0.00           H
ATOM   2904  C   LEU A 668      88.197  87.932  13.338  1.00  0.00           C
ATOM   2905  O   LEU A 668      88.600  89.110  13.347  1.00  0.00           O
ATOM   2906  N   GLU A 669      87.937  87.375  12.151  1.00  0.00           N
ATOM   2907  HN  GLU A 669      87.733  86.400  12.099  1.00  0.00           H
ATOM   2908  CA  GLU A 669      87.947  88.088  10.903  1.00  0.00           C
ATOM   2909  HA  GLU A 669      88.850  88.673  10.806  1.00  0.00           H
ATOM   2910  CB  GLU A 669      87.753  87.060   9.700  1.00  0.00           C
ATOM   2911  HB1 GLU A 669      88.698  86.491   9.570  1.00  0.00           H
ATOM   2912  HB2 GLU A 669      86.898  86.392   9.939  1.00  0.00           H
ATOM   2913  CG  GLU A 669      87.508  87.684   8.320  1.00  0.00           C
ATOM   2914  HG1 GLU A 669      86.495  88.139   8.314  1.00  0.00           H
ATOM   2915  HG2 GLU A 669      88.345  88.319   7.959  1.00  0.00           H
ATOM   2916  CD  GLU A 669      87.478  86.702   7.185  1.00  0.00           C
ATOM   2917  OE1 GLU A 669      88.013  85.585   7.364  1.00  0.00           O
ATOM   2918  OE2 GLU A 669      86.992  87.074   6.098  1.00  0.00           O
ATOM   2919  C   GLU A 669      86.937  89.233  10.838  1.00  0.00           C
ATOM   2920  O   GLU A 669      87.206  90.361  10.381  1.00  0.00           O
ATOM   2921  N   ALA A 670      85.690  89.007  11.261  1.00  0.00           N
ATOM   2922  HN  ALA A 670      85.430  88.161  11.720  1.00  0.00           H
ATOM   2923  CA  ALA A 670      84.569  89.982  11.338  1.00  0.00           C
ATOM   2924  HA  ALA A 670      84.172  90.384  10.418  1.00  0.00           H
ATOM   2925  CB  ALA A 670      83.394  89.226  11.920  1.00  0.00           C
ATOM   2926  HB1 ALA A 670      83.645  88.635  12.827  1.00  0.00           H
ATOM   2927  HB2 ALA A 670      82.584  89.934  12.197  1.00  0.00           H
ATOM   2928  HB3 ALA A 670      82.980  88.522  11.167  1.00  0.00           H
ATOM   2929  C   ALA A 670      84.851  91.241  12.296  1.00  0.00           C
ATOM   2930  O   ALA A 670      84.471  92.347  12.001  1.00  0.00           O
ATOM   2931  N   TYR A 671      85.572  91.038  13.461  1.00  0.00           N
ATOM   2932  HN  TYR A 671      85.733  90.075  13.666  1.00  0.00           H
ATOM   2933  CA  TYR A 671      86.195  92.107  14.241  1.00  0.00           C
ATOM   2934  HA  TYR A 671      85.474  92.909  14.291  1.00  0.00           H
ATOM   2935  CB  TYR A 671      86.622  91.533  15.624  1.00  0.00           C
ATOM   2936  HB1 TYR A 671      85.680  91.231  16.130  1.00  0.00           H
ATOM   2937  HB2 TYR A 671      87.229  90.616  15.465  1.00  0.00           H
ATOM   2938  CG  TYR A 671      87.449  92.541  16.491  1.00  0.00           C
ATOM   2939  CD1 TYR A 671      86.785  93.697  16.951  1.00  0.00           C
ATOM   2940  HD1 TYR A 671      85.729  93.848  16.783  1.00  0.00           H
ATOM   2941  CE1 TYR A 671      87.465  94.553  17.751  1.00  0.00           C
ATOM   2942  HE1 TYR A 671      86.951  95.464  18.019  1.00  0.00           H
ATOM   2943  CZ  TYR A 671      88.791  94.274  18.149  1.00  0.00           C
ATOM   2944  OH  TYR A 671      89.511  95.169  18.872  1.00  0.00           O
ATOM   2945  HH  TYR A 671      89.181  96.065  18.774  1.00  0.00           H
ATOM   2946  CD2 TYR A 671      88.780  92.287  16.826  1.00  0.00           C
ATOM   2947  HD2 TYR A 671      89.300  91.346  16.720  1.00  0.00           H
ATOM   2948  CE2 TYR A 671      89.471  93.140  17.710  1.00  0.00           C
ATOM   2949  HE2 TYR A 671      90.504  92.937  17.950  1.00  0.00           H
ATOM   2950  C   TYR A 671      87.390  92.723  13.537  1.00  0.00           C
ATOM   2951  O   TYR A 671      87.462  93.935  13.455  1.00  0.00           O
ATOM   2952  N   CYS A 672      88.370  91.958  12.990  1.00  0.00           N
ATOM   2953  HN  CYS A 672      88.355  90.965  13.074  1.00  0.00           H
ATOM   2954  CA  CYS A 672      89.533  92.663  12.363  1.00  0.00           C
ATOM   2955  HA  CYS A 672      89.959  93.414  13.011  1.00  0.00           H
ATOM   2956  CB  CYS A 672      90.584  91.608  12.014  1.00  0.00           C
ATOM   2957  HB1 CYS A 672      90.091  90.779  11.461  1.00  0.00           H
ATOM   2958  HB2 CYS A 672      91.536  91.842  11.491  1.00  0.00           H
ATOM   2959  SG  CYS A 672      91.372  90.810  13.425  1.00  0.00           S
ATOM   2960  HG1 CYS A 672      90.673  89.686  13.495  1.00  0.00           H
ATOM   2961  C   CYS A 672      89.334  93.397  11.040  1.00  0.00           C
ATOM   2962  O   CYS A 672      90.122  94.312  10.791  1.00  0.00           O
ATOM   2963  N   ARG A 673      88.393  93.053  10.102  1.00  0.00           N
ATOM   2964  HN  ARG A 673      88.061  92.116  10.175  1.00  0.00           H
ATOM   2965  CA  ARG A 673      88.075  93.858   8.960  1.00  0.00           C
ATOM   2966  HA  ARG A 673      88.935  93.930   8.310  1.00  0.00           H
ATOM   2967  CB  ARG A 673      86.933  93.019   8.228  1.00  0.00           C
ATOM   2968  HB1 ARG A 673      86.075  92.760   8.885  1.00  0.00           H
ATOM   2969  HB2 ARG A 673      86.497  93.698   7.465  1.00  0.00           H
ATOM   2970  CG  ARG A 673      87.609  91.855   7.450  1.00  0.00           C
ATOM   2971  HG1 ARG A 673      88.275  92.295   6.677  1.00  0.00           H
ATOM   2972  HG2 ARG A 673      88.210  91.238   8.153  1.00  0.00           H
ATOM   2973  CD  ARG A 673      86.565  90.962   6.760  1.00  0.00           C
ATOM   2974  HD1 ARG A 673      86.047  90.491   7.623  1.00  0.00           H
ATOM   2975  HD2 ARG A 673      85.857  91.517   6.109  1.00  0.00           H
ATOM   2976  NE  ARG A 673      87.147  89.943   5.865  1.00  0.00           N
ATOM   2977  HE  ARG A 673      87.227  88.998   6.182  1.00  0.00           H
ATOM   2978  CZ  ARG A 673      87.626  90.092   4.651  1.00  0.00           C
ATOM   2979  NH1 ARG A 673      88.046  88.939   4.092  1.00  0.00           N
ATOM   2980 1HH1 ARG A 673      87.863  88.130   4.650  1.00  0.00           H
ATOM   2981 2HH1 ARG A 673      88.803  89.020   3.443  1.00  0.00           H
ATOM   2982  NH2 ARG A 673      87.727  91.218   3.973  1.00  0.00           N
ATOM   2983 1HH2 ARG A 673      87.495  92.077   4.430  1.00  0.00           H
ATOM   2984 2HH2 ARG A 673      88.111  91.325   3.056  1.00  0.00           H
ATOM   2985  C   ARG A 673      87.606  95.263   9.351  1.00  0.00           C
ATOM   2986  O   ARG A 673      88.068  96.327   8.750  1.00  0.00           O
ATOM   2987  N   GLY A 674      86.826  95.444  10.405  1.00  0.00           N
ATOM   2988  HN  GLY A 674      86.411  94.682  10.896  1.00  0.00           H
ATOM   2989  CA  GLY A 674      86.455  96.724  10.988  1.00  0.00           C
ATOM   2990  HA1 GLY A 674      86.234  97.429  10.201  1.00  0.00           H
ATOM   2991  HA2 GLY A 674      85.674  96.440  11.679  1.00  0.00           H
ATOM   2992  C   GLY A 674      87.546  97.345  11.789  1.00  0.00           C
ATOM   2993  O   GLY A 674      87.732  98.578  11.770  1.00  0.00           O
ATOM   2994  N   SER A 675      88.286  96.584  12.591  1.00  0.00           N
ATOM   2995  HN  SER A 675      88.120  95.602  12.566  1.00  0.00           H
ATOM   2996  CA  SER A 675      89.255  97.050  13.590  1.00  0.00           C
ATOM   2997  HA  SER A 675      88.865  98.018  13.868  1.00  0.00           H
ATOM   2998  CB  SER A 675      89.115  96.320  14.936  1.00  0.00           C
ATOM   2999  HB1 SER A 675      89.442  95.259  14.955  1.00  0.00           H
ATOM   3000  HB2 SER A 675      89.689  96.728  15.795  1.00  0.00           H
ATOM   3001  OG  SER A 675      87.736  96.243  15.203  1.00  0.00           O
ATOM   3002  HG1 SER A 675      87.371  95.497  14.722  1.00  0.00           H
ATOM   3003  C   SER A 675      90.719  97.184  13.141  1.00  0.00           C
ATOM   3004  O   SER A 675      91.604  96.961  13.912  1.00  0.00           O
ATOM   3005  N   THR A 676      90.963  97.686  11.930  1.00  0.00           N
ATOM   3006  HN  THR A 676      90.176  97.910  11.360  1.00  0.00           H
ATOM   3007  CA  THR A 676      92.206  97.916  11.285  1.00  0.00           C
ATOM   3008  HA  THR A 676      92.600  96.934  11.069  1.00  0.00           H
ATOM   3009  CB  THR A 676      91.998  98.649   9.940  1.00  0.00           C
ATOM   3010  HB  THR A 676      91.817  99.710  10.214  1.00  0.00           H
ATOM   3011  OG1 THR A 676      90.908  98.096   9.192  1.00  0.00           O
ATOM   3012  HG1 THR A 676      90.845  98.722   8.467  1.00  0.00           H
ATOM   3013  CG2 THR A 676      93.303  98.507   9.160  1.00  0.00           C
ATOM   3014 1HG2 THR A 676      93.098  98.697   8.085  1.00  0.00           H
ATOM   3015 2HG2 THR A 676      93.993  99.294   9.532  1.00  0.00           H
ATOM   3016 3HG2 THR A 676      93.767  97.508   9.308  1.00  0.00           H
ATOM   3017  C   THR A 676      93.268  98.635  12.141  1.00  0.00           C
ATOM   3018  O   THR A 676      94.445  98.257  12.106  1.00  0.00           O
ATOM   3019  N   HIS A 677      92.863  99.771  12.838  1.00  0.00           N
ATOM   3020  HN  HIS A 677      91.884  99.955  12.814  1.00  0.00           H
ATOM   3021  CA  HIS A 677      93.882 100.444  13.696  1.00  0.00           C
ATOM   3022  HA  HIS A 677      94.730 100.487  13.029  1.00  0.00           H
ATOM   3023  CB  HIS A 677      93.403 101.772  14.218  1.00  0.00           C
ATOM   3024  HB1 HIS A 677      93.233 102.361  13.291  1.00  0.00           H
ATOM   3025  HB2 HIS A 677      92.500 101.795  14.865  1.00  0.00           H
ATOM   3026  ND1 HIS A 677      95.162 103.421  14.625  1.00  0.00           N
ATOM   3027  CG  HIS A 677      94.396 102.407  15.045  1.00  0.00           C
ATOM   3028  CE1 HIS A 677      95.663 103.865  15.757  1.00  0.00           C
ATOM   3029  HE1 HIS A 677      96.344 104.712  15.834  1.00  0.00           H
ATOM   3030  NE2 HIS A 677      95.237 103.221  16.836  1.00  0.00           N
ATOM   3031  HE2 HIS A 677      95.580 103.377  17.762  1.00  0.00           H
ATOM   3032  CD2 HIS A 677      94.406 102.262  16.360  1.00  0.00           C
ATOM   3033  HD2 HIS A 677      93.786 101.594  16.945  1.00  0.00           H
ATOM   3034  C   HIS A 677      94.330  99.587  14.809  1.00  0.00           C
ATOM   3035  O   HIS A 677      95.516  99.293  15.001  1.00  0.00           O
ATOM   3036  N   HIS A 678      93.457  98.956  15.615  1.00  0.00           N
ATOM   3037  HN  HIS A 678      92.483  99.059  15.430  1.00  0.00           H
ATOM   3038  CA  HIS A 678      93.876  98.118  16.712  1.00  0.00           C
ATOM   3039  HA  HIS A 678      94.589  98.668  17.308  1.00  0.00           H
ATOM   3040  CB  HIS A 678      92.717  97.942  17.732  1.00  0.00           C
ATOM   3041  HB1 HIS A 678      92.232  98.915  17.962  1.00  0.00           H
ATOM   3042  HB2 HIS A 678      91.965  97.254  17.290  1.00  0.00           H
ATOM   3043  ND1 HIS A 678      94.111  97.901  19.848  1.00  0.00           N
ATOM   3044  CG  HIS A 678      93.271  97.270  18.974  1.00  0.00           C
ATOM   3045  CE1 HIS A 678      94.239  97.005  20.826  1.00  0.00           C
ATOM   3046  HE1 HIS A 678      94.813  97.137  21.743  1.00  0.00           H
ATOM   3047  NE2 HIS A 678      93.520  95.894  20.622  1.00  0.00           N
ATOM   3048  HE2 HIS A 678      93.665  95.018  21.082  1.00  0.00           H
ATOM   3049  CD2 HIS A 678      92.897  96.059  19.438  1.00  0.00           C
ATOM   3050  HD2 HIS A 678      92.048  95.469  19.116  1.00  0.00           H
ATOM   3051  C   HIS A 678      94.410  96.780  16.300  1.00  0.00           C
ATOM   3052  O   HIS A 678      95.239  96.151  16.886  1.00  0.00           O
ATOM   3053  N   MET A 679      94.031  96.370  15.085  1.00  0.00           N
ATOM   3054  HN  MET A 679      93.216  96.740  14.645  1.00  0.00           H
ATOM   3055  CA  MET A 679      94.731  95.191  14.398  1.00  0.00           C
ATOM   3056  HA  MET A 679      94.617  94.333  15.044  1.00  0.00           H
ATOM   3057  CB  MET A 679      94.168  94.959  12.969  1.00  0.00           C
ATOM   3058  HB1 MET A 679      93.097  94.670  13.022  1.00  0.00           H
ATOM   3059  HB2 MET A 679      94.439  95.829  12.334  1.00  0.00           H
ATOM   3060  CG  MET A 679      94.829  93.769  12.182  1.00  0.00           C
ATOM   3061  HG1 MET A 679      95.913  94.003  12.111  1.00  0.00           H
ATOM   3062  HG2 MET A 679      94.739  92.821  12.755  1.00  0.00           H
ATOM   3063  SD  MET A 679      94.198  93.442  10.514  1.00  0.00           S
ATOM   3064  CE  MET A 679      95.193  94.765   9.702  1.00  0.00           C
ATOM   3065  HE1 MET A 679      95.626  94.404   8.745  1.00  0.00           H
ATOM   3066  HE2 MET A 679      94.710  95.756   9.561  1.00  0.00           H
ATOM   3067  HE3 MET A 679      96.087  95.108  10.265  1.00  0.00           H
ATOM   3068  C   MET A 679      96.272  95.325  14.295  1.00  0.00           C
ATOM   3069  O   MET A 679      97.045  94.407  14.475  1.00  0.00           O
ATOM   3070  N   LYS A 680      96.775  96.562  14.053  1.00  0.00           N
ATOM   3071  HN  LYS A 680      96.275  97.392  13.818  1.00  0.00           H
ATOM   3072  CA  LYS A 680      98.152  96.912  14.106  1.00  0.00           C
ATOM   3073  HA  LYS A 680      98.676  96.317  13.373  1.00  0.00           H
ATOM   3074  CB  LYS A 680      98.200  98.324  13.538  1.00  0.00           C
ATOM   3075  HB1 LYS A 680      97.483  98.975  14.082  1.00  0.00           H
ATOM   3076  HB2 LYS A 680      99.168  98.853  13.669  1.00  0.00           H
ATOM   3077  CG  LYS A 680      98.065  98.316  12.017  1.00  0.00           C
ATOM   3078  HG1 LYS A 680      98.869  97.717  11.538  1.00  0.00           H
ATOM   3079  HG2 LYS A 680      97.147  97.709  11.860  1.00  0.00           H
ATOM   3080  CD  LYS A 680      97.751  99.717  11.382  1.00  0.00           C
ATOM   3081  HD1 LYS A 680      97.129 100.283  12.108  1.00  0.00           H
ATOM   3082  HD2 LYS A 680      98.736 100.230  11.333  1.00  0.00           H
ATOM   3083  CE  LYS A 680      96.993  99.686  10.048  1.00  0.00           C
ATOM   3084  HE1 LYS A 680      97.545  99.011   9.359  1.00  0.00           H
ATOM   3085  HE2 LYS A 680      95.997  99.228  10.225  1.00  0.00           H
ATOM   3086  NZ  LYS A 680      96.748 101.009   9.493  1.00  0.00           N
ATOM   3087  HZ1 LYS A 680      96.138 101.566  10.125  1.00  0.00           H
ATOM   3088  HZ2 LYS A 680      97.667 101.482   9.380  1.00  0.00           H
ATOM   3089  HZ3 LYS A 680      96.147 100.943   8.647  1.00  0.00           H
ATOM   3090  C   LYS A 680      98.846  96.724  15.408  1.00  0.00           C
ATOM   3091  O   LYS A 680      99.966  96.234  15.464  1.00  0.00           O
ATOM   3092  N   VAL A 681      98.204  97.113  16.494  1.00  0.00           N
ATOM   3093  HN  VAL A 681      97.268  97.454  16.540  1.00  0.00           H
ATOM   3094  CA  VAL A 681      98.634  96.909  17.842  1.00  0.00           C
ATOM   3095  HA  VAL A 681      99.574  97.419  17.997  1.00  0.00           H
ATOM   3096  CB  VAL A 681      97.597  97.571  18.876  1.00  0.00           C
ATOM   3097  HB  VAL A 681      96.553  97.276  18.633  1.00  0.00           H
ATOM   3098  CG1 VAL A 681      97.737  97.027  20.265  1.00  0.00           C
ATOM   3099 1HG1 VAL A 681      97.665  95.921  20.334  1.00  0.00           H
ATOM   3100 2HG1 VAL A 681      98.784  97.115  20.626  1.00  0.00           H
ATOM   3101 3HG1 VAL A 681      96.968  97.507  20.908  1.00  0.00           H
ATOM   3102  CG2 VAL A 681      97.811  99.085  18.804  1.00  0.00           C
ATOM   3103 1HG2 VAL A 681      98.125  99.520  17.831  1.00  0.00           H
ATOM   3104 2HG2 VAL A 681      96.941  99.697  19.125  1.00  0.00           H
ATOM   3105 3HG2 VAL A 681      98.664  99.405  19.439  1.00  0.00           H
ATOM   3106  C   VAL A 681      98.810  95.434  18.113  1.00  0.00           C
ATOM   3107  O   VAL A 681      99.905  94.946  18.529  1.00  0.00           O
ATOM   3108  N   LEU A 682      97.800  94.626  17.821  1.00  0.00           N
ATOM   3109  HN  LEU A 682      96.990  95.078  17.455  1.00  0.00           H
ATOM   3110  CA  LEU A 682      97.706  93.199  17.951  1.00  0.00           C
ATOM   3111  HA  LEU A 682      97.880  92.908  18.977  1.00  0.00           H
ATOM   3112  CB  LEU A 682      96.316  92.715  17.626  1.00  0.00           C
ATOM   3113  HB1 LEU A 682      96.143  92.815  16.533  1.00  0.00           H
ATOM   3114  HB2 LEU A 682      96.215  91.626  17.822  1.00  0.00           H
ATOM   3115  CG  LEU A 682      95.124  93.336  18.500  1.00  0.00           C
ATOM   3116  HG  LEU A 682      95.288  94.435  18.525  1.00  0.00           H
ATOM   3117  CD1 LEU A 682      93.795  92.983  17.777  1.00  0.00           C
ATOM   3118 1HD1 LEU A 682      92.947  93.388  18.371  1.00  0.00           H
ATOM   3119 2HD1 LEU A 682      93.827  93.265  16.703  1.00  0.00           H
ATOM   3120 3HD1 LEU A 682      93.554  91.900  17.726  1.00  0.00           H
ATOM   3121  CD2 LEU A 682      95.179  92.814  19.961  1.00  0.00           C
ATOM   3122 1HD2 LEU A 682      95.176  91.704  20.006  1.00  0.00           H
ATOM   3123 2HD2 LEU A 682      96.094  93.208  20.452  1.00  0.00           H
ATOM   3124 3HD2 LEU A 682      94.308  93.109  20.584  1.00  0.00           H
ATOM   3125  C   LEU A 682      98.737  92.419  17.140  1.00  0.00           C
ATOM   3126  O   LEU A 682      99.106  91.313  17.594  1.00  0.00           O
ATOM   3127  N   MET A 683      99.040  92.788  15.867  1.00  0.00           N
ATOM   3128  HN  MET A 683      98.529  93.511  15.407  1.00  0.00           H
ATOM   3129  CA  MET A 683     100.099  92.270  15.047  1.00  0.00           C
ATOM   3130  HA  MET A 683      99.988  91.224  14.804  1.00  0.00           H
ATOM   3131  CB  MET A 683     100.299  92.920  13.733  1.00  0.00           C
ATOM   3132  HB1 MET A 683     100.440  94.010  13.893  1.00  0.00           H
ATOM   3133  HB2 MET A 683     101.187  92.606  13.143  1.00  0.00           H
ATOM   3134  CG  MET A 683      99.191  92.559  12.732  1.00  0.00           C
ATOM   3135  HG1 MET A 683      99.440  91.579  12.272  1.00  0.00           H
ATOM   3136  HG2 MET A 683      98.212  92.393  13.231  1.00  0.00           H
ATOM   3137  SD  MET A 683      98.942  93.751  11.405  1.00  0.00           S
ATOM   3138  CE  MET A 683     100.516  93.324  10.696  1.00  0.00           C
ATOM   3139  HE1 MET A 683     100.759  93.851   9.749  1.00  0.00           H
ATOM   3140  HE2 MET A 683     101.359  93.486  11.402  1.00  0.00           H
ATOM   3141  HE3 MET A 683     100.568  92.283  10.314  1.00  0.00           H
ATOM   3142  C   MET A 683     101.481  92.204  15.766  1.00  0.00           C
ATOM   3143  O   MET A 683     102.192  91.242  15.865  1.00  0.00           O
ATOM   3144  N   LYS A 684     101.875  93.322  16.394  1.00  0.00           N
ATOM   3145  HN  LYS A 684     101.354  94.170  16.335  1.00  0.00           H
ATOM   3146  CA  LYS A 684     103.059  93.490  17.226  1.00  0.00           C
ATOM   3147  HA  LYS A 684     103.911  93.172  16.644  1.00  0.00           H
ATOM   3148  CB  LYS A 684     103.186  94.964  17.633  1.00  0.00           C
ATOM   3149  HB1 LYS A 684     102.270  95.171  18.226  1.00  0.00           H
ATOM   3150  HB2 LYS A 684     104.098  95.097  18.253  1.00  0.00           H
ATOM   3151  CG  LYS A 684     103.244  95.984  16.499  1.00  0.00           C
ATOM   3152  HG1 LYS A 684     104.021  95.667  15.772  1.00  0.00           H
ATOM   3153  HG2 LYS A 684     102.215  96.013  16.081  1.00  0.00           H
ATOM   3154  CD  LYS A 684     103.530  97.395  16.990  1.00  0.00           C
ATOM   3155  HD1 LYS A 684     102.776  97.623  17.773  1.00  0.00           H
ATOM   3156  HD2 LYS A 684     104.529  97.402  17.476  1.00  0.00           H
ATOM   3157  CE  LYS A 684     103.347  98.472  15.896  1.00  0.00           C
ATOM   3158  HE1 LYS A 684     104.039  98.248  15.056  1.00  0.00           H
ATOM   3159  HE2 LYS A 684     102.329  98.522  15.453  1.00  0.00           H
ATOM   3160  NZ  LYS A 684     103.767  99.809  16.380  1.00  0.00           N
ATOM   3161  HZ1 LYS A 684     103.804 100.505  15.608  1.00  0.00           H
ATOM   3162  HZ2 LYS A 684     103.192 100.269  17.115  1.00  0.00           H
ATOM   3163  HZ3 LYS A 684     104.740  99.635  16.703  1.00  0.00           H
ATOM   3164  C   LYS A 684     102.968  92.546  18.359  1.00  0.00           C
ATOM   3165  O   LYS A 684     103.927  91.864  18.692  1.00  0.00           O
ATOM   3166  N   GLN A 685     101.778  92.408  19.000  1.00  0.00           N
ATOM   3167  HN  GLN A 685     101.070  92.990  18.606  1.00  0.00           H
ATOM   3168  CA  GLN A 685     101.607  91.612  20.156  1.00  0.00           C
ATOM   3169  HA  GLN A 685     102.375  91.907  20.856  1.00  0.00           H
ATOM   3170  CB  GLN A 685     100.175  91.947  20.820  1.00  0.00           C
ATOM   3171  HB1 GLN A 685      99.484  91.950  19.949  1.00  0.00           H
ATOM   3172  HB2 GLN A 685      99.947  91.092  21.491  1.00  0.00           H
ATOM   3173  CG  GLN A 685     100.127  93.391  21.441  1.00  0.00           C
ATOM   3174  HG1 GLN A 685     100.899  93.444  22.237  1.00  0.00           H
ATOM   3175  HG2 GLN A 685     100.202  94.246  20.735  1.00  0.00           H
ATOM   3176  CD  GLN A 685      98.771  93.721  22.082  1.00  0.00           C
ATOM   3177  OE1 GLN A 685      97.799  93.021  21.965  1.00  0.00           O
ATOM   3178  NE2 GLN A 685      98.787  94.804  22.887  1.00  0.00           N
ATOM   3179 1HE2 GLN A 685      99.645  95.151  23.264  1.00  0.00           H
ATOM   3180 2HE2 GLN A 685      97.895  95.192  23.119  1.00  0.00           H
ATOM   3181  C   GLN A 685     101.739  90.156  19.847  1.00  0.00           C
ATOM   3182  O   GLN A 685     102.469  89.392  20.574  1.00  0.00           O
ATOM   3183  N   GLY A 686     101.136  89.670  18.729  1.00  0.00           N
ATOM   3184  HN  GLY A 686     100.537  90.306  18.250  1.00  0.00           H
ATOM   3185  CA  GLY A 686     101.397  88.309  18.181  1.00  0.00           C
ATOM   3186  HA1 GLY A 686     101.084  87.540  18.871  1.00  0.00           H
ATOM   3187  HA2 GLY A 686     100.680  88.114  17.397  1.00  0.00           H
ATOM   3188  C   GLY A 686     102.864  88.013  17.809  1.00  0.00           C
ATOM   3189  O   GLY A 686     103.339  86.896  17.936  1.00  0.00           O
ATOM   3190  N   GLU A 687     103.550  89.025  17.261  1.00  0.00           N
ATOM   3191  HN  GLU A 687     103.101  89.915  17.220  1.00  0.00           H
ATOM   3192  CA  GLU A 687     104.929  88.984  16.872  1.00  0.00           C
ATOM   3193  HA  GLU A 687     105.153  88.157  16.214  1.00  0.00           H
ATOM   3194  CB  GLU A 687     105.304  90.189  15.956  1.00  0.00           C
ATOM   3195  HB1 GLU A 687     104.798  90.975  16.557  1.00  0.00           H
ATOM   3196  HB2 GLU A 687     106.414  90.231  15.934  1.00  0.00           H
ATOM   3197  CG  GLU A 687     104.898  90.190  14.518  1.00  0.00           C
ATOM   3198  HG1 GLU A 687     105.369  89.431  13.857  1.00  0.00           H
ATOM   3199  HG2 GLU A 687     103.818  89.954  14.402  1.00  0.00           H
ATOM   3200  CD  GLU A 687     105.023  91.529  13.752  1.00  0.00           C
ATOM   3201  OE1 GLU A 687     106.122  92.099  13.534  1.00  0.00           O
ATOM   3202  OE2 GLU A 687     103.946  92.058  13.347  1.00  0.00           O
ATOM   3203  C   GLU A 687     105.866  88.750  18.037  1.00  0.00           C
ATOM   3204  O   GLU A 687     106.771  87.901  17.963  1.00  0.00           O
ATOM   3205  N   ALA A 688     105.616  89.486  19.192  1.00  0.00           N
ATOM   3206  HN  ALA A 688     104.895  90.173  19.240  1.00  0.00           H
ATOM   3207  CA  ALA A 688     106.363  89.375  20.498  1.00  0.00           C
ATOM   3208  HA  ALA A 688     107.399  89.481  20.212  1.00  0.00           H
ATOM   3209  CB  ALA A 688     105.872  90.489  21.456  1.00  0.00           C
ATOM   3210  HB1 ALA A 688     106.542  90.518  22.342  1.00  0.00           H
ATOM   3211  HB2 ALA A 688     105.937  91.480  20.959  1.00  0.00           H
ATOM   3212  HB3 ALA A 688     104.812  90.339  21.751  1.00  0.00           H
ATOM   3213  C   ALA A 688     106.138  88.048  21.105  1.00  0.00           C
ATOM   3214  O   ALA A 688     107.112  87.527  21.706  1.00  0.00           O
ATOM   3215  N   LEU A 689     104.947  87.460  20.975  1.00  0.00           N
ATOM   3216  HN  LEU A 689     104.161  87.871  20.520  1.00  0.00           H
ATOM   3217  CA  LEU A 689     104.614  86.176  21.542  1.00  0.00           C
ATOM   3218  HA  LEU A 689     104.885  86.218  22.586  1.00  0.00           H
ATOM   3219  CB  LEU A 689     103.132  85.753  21.483  1.00  0.00           C
ATOM   3220  HB1 LEU A 689     102.780  85.831  20.432  1.00  0.00           H
ATOM   3221  HB2 LEU A 689     103.061  84.686  21.785  1.00  0.00           H
ATOM   3222  CG  LEU A 689     102.331  86.675  22.433  1.00  0.00           C
ATOM   3223  HG  LEU A 689     102.698  87.722  22.363  1.00  0.00           H
ATOM   3224  CD1 LEU A 689     100.803  86.627  22.172  1.00  0.00           C
ATOM   3225 1HD1 LEU A 689     100.244  87.272  22.883  1.00  0.00           H
ATOM   3226 2HD1 LEU A 689     100.653  87.004  21.138  1.00  0.00           H
ATOM   3227 3HD1 LEU A 689     100.381  85.609  22.318  1.00  0.00           H
ATOM   3228  CD2 LEU A 689     102.454  86.251  23.879  1.00  0.00           C
ATOM   3229 1HD2 LEU A 689     103.489  86.253  24.283  1.00  0.00           H
ATOM   3230 2HD2 LEU A 689     101.851  86.854  24.591  1.00  0.00           H
ATOM   3231 3HD2 LEU A 689     102.128  85.195  23.996  1.00  0.00           H
ATOM   3232  C   LEU A 689     105.346  85.038  20.920  1.00  0.00           C
ATOM   3233  O   LEU A 689     105.766  84.137  21.595  1.00  0.00           O
ATOM   3234  N   SER A 690     105.592  85.027  19.582  1.00  0.00           N
ATOM   3235  HN  SER A 690     105.309  85.793  19.010  1.00  0.00           H
ATOM   3236  CA  SER A 690     106.448  84.076  18.830  1.00  0.00           C
ATOM   3237  HA  SER A 690     106.217  83.067  19.139  1.00  0.00           H
ATOM   3238  CB  SER A 690     106.496  84.339  17.275  1.00  0.00           C
ATOM   3239  HB1 SER A 690     106.440  85.431  17.076  1.00  0.00           H
ATOM   3240  HB2 SER A 690     107.397  83.918  16.781  1.00  0.00           H
ATOM   3241  OG  SER A 690     105.401  83.784  16.674  1.00  0.00           O
ATOM   3242  HG1 SER A 690     104.557  84.109  16.996  1.00  0.00           H
ATOM   3243  C   SER A 690     107.878  84.151  19.363  1.00  0.00           C
ATOM   3244  O   SER A 690     108.636  83.213  19.500  1.00  0.00           O
ATOM   3245  N   LYS A 691     108.394  85.379  19.603  1.00  0.00           N
ATOM   3246  HN  LYS A 691     107.906  86.201  19.320  1.00  0.00           H
ATOM   3247  CA  LYS A 691     109.688  85.561  20.291  1.00  0.00           C
ATOM   3248  HA  LYS A 691     110.372  84.954  19.716  1.00  0.00           H
ATOM   3249  CB  LYS A 691     110.248  86.990  20.079  1.00  0.00           C
ATOM   3250  HB1 LYS A 691     109.634  87.734  20.630  1.00  0.00           H
ATOM   3251  HB2 LYS A 691     111.302  86.990  20.429  1.00  0.00           H
ATOM   3252  CG  LYS A 691     110.399  87.506  18.655  1.00  0.00           C
ATOM   3253  HG1 LYS A 691     109.399  87.829  18.295  1.00  0.00           H
ATOM   3254  HG2 LYS A 691     110.974  88.456  18.686  1.00  0.00           H
ATOM   3255  CD  LYS A 691     111.120  86.549  17.676  1.00  0.00           C
ATOM   3256  HD1 LYS A 691     111.995  85.988  18.066  1.00  0.00           H
ATOM   3257  HD2 LYS A 691     110.417  85.752  17.351  1.00  0.00           H
ATOM   3258  CE  LYS A 691     111.502  87.296  16.339  1.00  0.00           C
ATOM   3259  HE1 LYS A 691     110.662  87.950  16.021  1.00  0.00           H
ATOM   3260  HE2 LYS A 691     112.385  87.970  16.356  1.00  0.00           H
ATOM   3261  NZ  LYS A 691     111.767  86.271  15.186  1.00  0.00           N
ATOM   3262  HZ1 LYS A 691     111.212  85.399  15.303  1.00  0.00           H
ATOM   3263  HZ2 LYS A 691     111.665  86.734  14.261  1.00  0.00           H
ATOM   3264  HZ3 LYS A 691     112.769  86.031  15.329  1.00  0.00           H
ATOM   3265  C   LYS A 691     109.801  85.037  21.640  1.00  0.00           C
ATOM   3266  O   LYS A 691     110.709  84.290  21.938  1.00  0.00           O
ATOM   3267  N   LEU A 692     108.844  85.211  22.493  1.00  0.00           N
ATOM   3268  HN  LEU A 692     108.005  85.727  22.337  1.00  0.00           H
ATOM   3269  CA  LEU A 692     108.855  84.692  23.807  1.00  0.00           C
ATOM   3270  HA  LEU A 692     109.814  85.018  24.180  1.00  0.00           H
ATOM   3271  CB  LEU A 692     107.585  85.302  24.609  1.00  0.00           C
ATOM   3272  HB1 LEU A 692     106.599  85.150  24.119  1.00  0.00           H
ATOM   3273  HB2 LEU A 692     107.509  84.742  25.566  1.00  0.00           H
ATOM   3274  CG  LEU A 692     107.701  86.827  24.910  1.00  0.00           C
ATOM   3275  HG  LEU A 692     107.828  87.305  23.916  1.00  0.00           H
ATOM   3276  CD1 LEU A 692     106.420  87.423  25.526  1.00  0.00           C
ATOM   3277 1HD1 LEU A 692     105.635  87.332  24.745  1.00  0.00           H
ATOM   3278 2HD1 LEU A 692     106.118  86.878  26.447  1.00  0.00           H
ATOM   3279 3HD1 LEU A 692     106.573  88.495  25.773  1.00  0.00           H
ATOM   3280  CD2 LEU A 692     109.018  87.033  25.732  1.00  0.00           C
ATOM   3281 1HD2 LEU A 692     109.950  86.691  25.234  1.00  0.00           H
ATOM   3282 2HD2 LEU A 692     108.985  88.092  26.068  1.00  0.00           H
ATOM   3283 3HD2 LEU A 692     109.000  86.384  26.633  1.00  0.00           H
ATOM   3284  C   LEU A 692     108.774  83.169  23.916  1.00  0.00           C
ATOM   3285  O   LEU A 692     109.576  82.632  24.699  1.00  0.00           O
ATOM   3286  N   LYS A 693     107.941  82.474  23.093  1.00  0.00           N
ATOM   3287  HN  LYS A 693     107.346  82.949  22.450  1.00  0.00           H
ATOM   3288  CA  LYS A 693     107.994  81.101  22.947  1.00  0.00           C
ATOM   3289  HA  LYS A 693     107.940  80.607  23.907  1.00  0.00           H
ATOM   3290  CB  LYS A 693     106.785  80.579  22.188  1.00  0.00           C
ATOM   3291  HB1 LYS A 693     105.865  80.921  22.708  1.00  0.00           H
ATOM   3292  HB2 LYS A 693     106.719  81.043  21.180  1.00  0.00           H
ATOM   3293  CG  LYS A 693     106.755  79.062  21.982  1.00  0.00           C
ATOM   3294  HG1 LYS A 693     107.805  78.800  21.730  1.00  0.00           H
ATOM   3295  HG2 LYS A 693     106.482  78.654  22.978  1.00  0.00           H
ATOM   3296  CD  LYS A 693     105.801  78.489  20.926  1.00  0.00           C
ATOM   3297  HD1 LYS A 693     104.785  78.905  21.093  1.00  0.00           H
ATOM   3298  HD2 LYS A 693     106.107  78.890  19.936  1.00  0.00           H
ATOM   3299  CE  LYS A 693     105.822  76.989  20.819  1.00  0.00           C
ATOM   3300  HE1 LYS A 693     105.462  76.471  21.733  1.00  0.00           H
ATOM   3301  HE2 LYS A 693     105.232  76.734  19.913  1.00  0.00           H
ATOM   3302  NZ  LYS A 693     107.156  76.490  20.476  1.00  0.00           N
ATOM   3303  HZ1 LYS A 693     107.751  77.059  19.840  1.00  0.00           H
ATOM   3304  HZ2 LYS A 693     107.748  76.446  21.330  1.00  0.00           H
ATOM   3305  HZ3 LYS A 693     107.120  75.618  19.911  1.00  0.00           H
ATOM   3306  C   LYS A 693     109.346  80.592  22.423  1.00  0.00           C
ATOM   3307  O   LYS A 693     109.861  79.580  22.962  1.00  0.00           O
ATOM   3308  N   ALA A 694     110.003  81.223  21.432  1.00  0.00           N
ATOM   3309  HN  ALA A 694     109.679  82.050  20.979  1.00  0.00           H
ATOM   3310  CA  ALA A 694     111.291  80.681  21.023  1.00  0.00           C
ATOM   3311  HA  ALA A 694     111.211  79.635  20.767  1.00  0.00           H
ATOM   3312  CB  ALA A 694     111.839  81.605  19.868  1.00  0.00           C
ATOM   3313  HB1 ALA A 694     111.097  81.519  19.045  1.00  0.00           H
ATOM   3314  HB2 ALA A 694     111.864  82.672  20.177  1.00  0.00           H
ATOM   3315  HB3 ALA A 694     112.784  81.200  19.446  1.00  0.00           H
ATOM   3316  C   ALA A 694     112.359  80.677  22.185  1.00  0.00           C
ATOM   3317  O   ALA A 694     113.082  79.711  22.458  1.00  0.00           O
ATOM   3318  N   LEU A 695     112.439  81.853  22.830  1.00  0.00           N
ATOM   3319  HN  LEU A 695     111.918  82.624  22.473  1.00  0.00           H
ATOM   3320  CA  LEU A 695     113.292  82.062  24.067  1.00  0.00           C
ATOM   3321  HA  LEU A 695     114.322  81.863  23.811  1.00  0.00           H
ATOM   3322  CB  LEU A 695     113.176  83.547  24.638  1.00  0.00           C
ATOM   3323  HB1 LEU A 695     112.092  83.758  24.763  1.00  0.00           H
ATOM   3324  HB2 LEU A 695     113.727  83.572  25.603  1.00  0.00           H
ATOM   3325  CG  LEU A 695     113.644  84.628  23.694  1.00  0.00           C
ATOM   3326  HG  LEU A 695     113.199  84.513  22.682  1.00  0.00           H
ATOM   3327  CD1 LEU A 695     113.126  86.053  24.123  1.00  0.00           C
ATOM   3328 1HD1 LEU A 695     113.453  86.819  23.388  1.00  0.00           H
ATOM   3329 2HD1 LEU A 695     112.021  85.983  24.207  1.00  0.00           H
ATOM   3330 3HD1 LEU A 695     113.565  86.349  25.100  1.00  0.00           H
ATOM   3331  CD2 LEU A 695     115.141  84.653  23.598  1.00  0.00           C
ATOM   3332 1HD2 LEU A 695     115.446  84.655  24.667  1.00  0.00           H
ATOM   3333 2HD2 LEU A 695     115.504  83.791  22.998  1.00  0.00           H
ATOM   3334 3HD2 LEU A 695     115.611  85.530  23.104  1.00  0.00           H
ATOM   3335  C   LEU A 695     112.865  81.078  25.215  1.00  0.00           C
ATOM   3336  O   LEU A 695     113.784  80.547  25.848  1.00  0.00           O
ATOM   3337  N   ASN A 696     111.569  80.807  25.410  1.00  0.00           N
ATOM   3338  HN  ASN A 696     110.926  81.412  24.948  1.00  0.00           H
ATOM   3339  CA  ASN A 696     111.150  79.819  26.396  1.00  0.00           C
ATOM   3340  HA  ASN A 696     111.714  80.116  27.268  1.00  0.00           H
ATOM   3341  CB  ASN A 696     109.558  79.899  26.481  1.00  0.00           C
ATOM   3342  HB1 ASN A 696     109.342  80.964  26.714  1.00  0.00           H
ATOM   3343  HB2 ASN A 696     109.227  79.656  25.449  1.00  0.00           H
ATOM   3344  CG  ASN A 696     108.881  78.997  27.438  1.00  0.00           C
ATOM   3345  OD1 ASN A 696     108.450  79.442  28.488  1.00  0.00           O
ATOM   3346  ND2 ASN A 696     108.745  77.677  27.136  1.00  0.00           N
ATOM   3347 1HD2 ASN A 696     109.101  77.319  26.273  1.00  0.00           H
ATOM   3348 2HD2 ASN A 696     108.395  77.101  27.875  1.00  0.00           H
ATOM   3349  C   ASN A 696     111.634  78.414  26.221  1.00  0.00           C
ATOM   3350  O   ASN A 696     112.074  77.643  27.093  1.00  0.00           O
ATOM   3351  N   ASP A 697     111.423  77.964  24.983  1.00  0.00           N
ATOM   3352  HN  ASP A 697     110.865  78.510  24.363  1.00  0.00           H
ATOM   3353  CA  ASP A 697     111.747  76.619  24.641  1.00  0.00           C
ATOM   3354  HA  ASP A 697     111.364  76.060  25.483  1.00  0.00           H
ATOM   3355  CB  ASP A 697     111.047  76.280  23.245  1.00  0.00           C
ATOM   3356  HB1 ASP A 697     111.204  77.020  22.431  1.00  0.00           H
ATOM   3357  HB2 ASP A 697     111.519  75.331  22.911  1.00  0.00           H
ATOM   3358  CG  ASP A 697     109.531  76.204  23.403  1.00  0.00           C
ATOM   3359  OD1 ASP A 697     108.915  76.358  24.483  1.00  0.00           O
ATOM   3360  OD2 ASP A 697     108.905  75.918  22.383  1.00  0.00           O
ATOM   3361  C   ASP A 697     113.273  76.420  24.623  1.00  0.00           C
ATOM   3362  O   ASP A 697     113.794  75.369  25.028  1.00  0.00           O
ATOM   3363  N   PHE A 698     114.022  77.398  24.155  1.00  0.00           N
ATOM   3364  HN  PHE A 698     113.639  78.266  23.849  1.00  0.00           H
ATOM   3365  CA  PHE A 698     115.471  77.346  24.354  1.00  0.00           C
ATOM   3366  HA  PHE A 698     115.916  76.420  24.023  1.00  0.00           H
ATOM   3367  CB  PHE A 698     116.130  78.453  23.442  1.00  0.00           C
ATOM   3368  HB1 PHE A 698     116.066  78.220  22.358  1.00  0.00           H
ATOM   3369  HB2 PHE A 698     115.582  79.370  23.747  1.00  0.00           H
ATOM   3370  CG  PHE A 698     117.560  78.630  23.716  1.00  0.00           C
ATOM   3371  CD1 PHE A 698     118.626  77.989  23.017  1.00  0.00           C
ATOM   3372  HD1 PHE A 698     118.370  77.298  22.227  1.00  0.00           H
ATOM   3373  CE1 PHE A 698     120.030  78.293  23.143  1.00  0.00           C
ATOM   3374  HE1 PHE A 698     120.749  77.814  22.495  1.00  0.00           H
ATOM   3375  CZ  PHE A 698     120.367  79.054  24.202  1.00  0.00           C
ATOM   3376  HZ  PHE A 698     121.398  79.282  24.427  1.00  0.00           H
ATOM   3377  CD2 PHE A 698     118.002  79.580  24.672  1.00  0.00           C
ATOM   3378  HD2 PHE A 698     117.256  80.239  25.090  1.00  0.00           H
ATOM   3379  CE2 PHE A 698     119.373  79.795  24.959  1.00  0.00           C
ATOM   3380  HE2 PHE A 698     119.721  80.393  25.789  1.00  0.00           H
ATOM   3381  C   PHE A 698     115.941  77.356  25.836  1.00  0.00           C
ATOM   3382  O   PHE A 698     116.800  76.555  26.204  1.00  0.00           O
ATOM   3383  N   VAL A 699     115.294  78.221  26.640  1.00  0.00           N
ATOM   3384  HN  VAL A 699     114.701  78.915  26.241  1.00  0.00           H
ATOM   3385  CA  VAL A 699     115.539  78.173  28.090  1.00  0.00           C
ATOM   3386  HA  VAL A 699     116.591  78.405  28.159  1.00  0.00           H
ATOM   3387  CB  VAL A 699     114.764  79.253  28.921  1.00  0.00           C
ATOM   3388  HB  VAL A 699     113.770  79.376  28.439  1.00  0.00           H
ATOM   3389  CG1 VAL A 699     114.449  78.896  30.383  1.00  0.00           C
ATOM   3390 1HG1 VAL A 699     115.344  78.521  30.924  1.00  0.00           H
ATOM   3391 2HG1 VAL A 699     114.169  79.774  31.003  1.00  0.00           H
ATOM   3392 3HG1 VAL A 699     113.700  78.075  30.390  1.00  0.00           H
ATOM   3393  CG2 VAL A 699     115.616  80.551  28.881  1.00  0.00           C
ATOM   3394 1HG2 VAL A 699     115.933  80.651  27.821  1.00  0.00           H
ATOM   3395 2HG2 VAL A 699     114.893  81.362  29.110  1.00  0.00           H
ATOM   3396 3HG2 VAL A 699     116.416  80.534  29.652  1.00  0.00           H
ATOM   3397  C   VAL A 699     115.301  76.829  28.767  1.00  0.00           C
ATOM   3398  O   VAL A 699     116.135  76.218  29.451  1.00  0.00           O
ATOM   3399  N   LYS A 700     114.101  76.214  28.468  1.00  0.00           N
ATOM   3400  HN  LYS A 700     113.476  76.797  27.956  1.00  0.00           H
ATOM   3401  CA  LYS A 700     113.609  74.918  28.920  1.00  0.00           C
ATOM   3402  HA  LYS A 700     113.484  74.995  29.990  1.00  0.00           H
ATOM   3403  CB  LYS A 700     112.186  74.653  28.409  1.00  0.00           C
ATOM   3404  HB1 LYS A 700     111.460  75.343  28.890  1.00  0.00           H
ATOM   3405  HB2 LYS A 700     112.041  74.749  27.312  1.00  0.00           H
ATOM   3406  CG  LYS A 700     111.754  73.173  28.729  1.00  0.00           C
ATOM   3407  HG1 LYS A 700     112.423  72.340  28.427  1.00  0.00           H
ATOM   3408  HG2 LYS A 700     111.725  73.067  29.835  1.00  0.00           H
ATOM   3409  CD  LYS A 700     110.386  72.915  28.062  1.00  0.00           C
ATOM   3410  HD1 LYS A 700     109.777  73.835  28.193  1.00  0.00           H
ATOM   3411  HD2 LYS A 700     110.582  72.812  26.974  1.00  0.00           H
ATOM   3412  CE  LYS A 700     109.762  71.600  28.507  1.00  0.00           C
ATOM   3413  HE1 LYS A 700     110.462  70.743  28.607  1.00  0.00           H
ATOM   3414  HE2 LYS A 700     109.270  71.784  29.486  1.00  0.00           H
ATOM   3415  NZ  LYS A 700     108.726  71.185  27.514  1.00  0.00           N
ATOM   3416  HZ1 LYS A 700     107.868  71.772  27.523  1.00  0.00           H
ATOM   3417  HZ2 LYS A 700     109.141  71.018  26.575  1.00  0.00           H
ATOM   3418  HZ3 LYS A 700     108.370  70.253  27.805  1.00  0.00           H
ATOM   3419  C   LYS A 700     114.546  73.773  28.596  1.00  0.00           C
ATOM   3420  O   LYS A 700     114.718  72.845  29.406  1.00  0.00           O
ATOM   3421  N   LEU A 701     115.141  73.632  27.344  1.00  0.00           N
ATOM   3422  HN  LEU A 701     115.090  74.401  26.711  1.00  0.00           H
ATOM   3423  CA  LEU A 701     116.168  72.686  27.049  1.00  0.00           C
ATOM   3424  HA  LEU A 701     115.879  71.743  27.488  1.00  0.00           H
ATOM   3425  CB  LEU A 701     116.277  72.491  25.463  1.00  0.00           C
ATOM   3426  HB1 LEU A 701     116.713  73.452  25.117  1.00  0.00           H
ATOM   3427  HB2 LEU A 701     117.021  71.688  25.274  1.00  0.00           H
ATOM   3428  CG  LEU A 701     114.925  72.243  24.657  1.00  0.00           C
ATOM   3429  HG  LEU A 701     114.149  72.951  25.020  1.00  0.00           H
ATOM   3430  CD1 LEU A 701     115.163  72.510  23.135  1.00  0.00           C
ATOM   3431 1HD1 LEU A 701     115.954  71.784  22.852  1.00  0.00           H
ATOM   3432 2HD1 LEU A 701     114.287  72.275  22.494  1.00  0.00           H
ATOM   3433 3HD1 LEU A 701     115.547  73.552  23.111  1.00  0.00           H
ATOM   3434  CD2 LEU A 701     114.368  70.862  25.008  1.00  0.00           C
ATOM   3435 1HD2 LEU A 701     115.104  70.040  24.879  1.00  0.00           H
ATOM   3436 2HD2 LEU A 701     114.160  70.721  26.090  1.00  0.00           H
ATOM   3437 3HD2 LEU A 701     113.470  70.576  24.420  1.00  0.00           H
ATOM   3438  C   LEU A 701     117.578  73.051  27.604  1.00  0.00           C
ATOM   3439  O   LEU A 701     118.254  72.167  28.048  1.00  0.00           O
ATOM   3440  N   SER A 702     117.927  74.354  27.614  1.00  0.00           N
ATOM   3441  HN  SER A 702     117.338  75.046  27.204  1.00  0.00           H
ATOM   3442  CA  SER A 702     119.188  74.875  28.085  1.00  0.00           C
ATOM   3443  HA  SER A 702     119.933  74.254  27.609  1.00  0.00           H
ATOM   3444  CB  SER A 702     119.399  76.385  27.879  1.00  0.00           C
ATOM   3445  HB1 SER A 702     119.345  76.660  26.804  1.00  0.00           H
ATOM   3446  HB2 SER A 702     118.637  76.965  28.441  1.00  0.00           H
ATOM   3447  OG  SER A 702     120.666  76.863  28.343  1.00  0.00           O
ATOM   3448  HG1 SER A 702     120.663  76.697  29.288  1.00  0.00           H
ATOM   3449  C   SER A 702     119.328  74.577  29.564  1.00  0.00           C
ATOM   3450  O   SER A 702     120.312  74.091  30.070  1.00  0.00           O
ATOM   3451  N   SER A 703     118.315  74.845  30.391  1.00  0.00           N
ATOM   3452  HN  SER A 703     117.442  75.044  29.952  1.00  0.00           H
ATOM   3453  CA  SER A 703     118.308  74.766  31.850  1.00  0.00           C
ATOM   3454  HA  SER A 703     119.146  75.357  32.188  1.00  0.00           H
ATOM   3455  CB  SER A 703     117.006  75.383  32.429  1.00  0.00           C
ATOM   3456  HB1 SER A 703     116.962  75.154  33.515  1.00  0.00           H
ATOM   3457  HB2 SER A 703     116.953  76.457  32.146  1.00  0.00           H
ATOM   3458  OG  SER A 703     115.951  74.851  31.748  1.00  0.00           O
ATOM   3459  HG1 SER A 703     115.940  75.413  30.970  1.00  0.00           H
ATOM   3460  C   SER A 703     118.479  73.453  32.542  1.00  0.00           C
ATOM   3461  O   SER A 703     119.054  73.315  33.614  1.00  0.00           O
ATOM   3462  N   GLN A 704     118.016  72.345  31.860  1.00  0.00           N
ATOM   3463  HN  GLN A 704     117.593  72.483  30.968  1.00  0.00           H
ATOM   3464  CA  GLN A 704     118.228  70.937  32.202  1.00  0.00           C
ATOM   3465  HA  GLN A 704     118.076  70.703  33.246  1.00  0.00           H
ATOM   3466  CB  GLN A 704     117.295  69.991  31.458  1.00  0.00           C
ATOM   3467  HB1 GLN A 704     117.458  69.959  30.359  1.00  0.00           H
ATOM   3468  HB2 GLN A 704     117.519  68.922  31.661  1.00  0.00           H
ATOM   3469  CG  GLN A 704     115.825  70.045  31.809  1.00  0.00           C
ATOM   3470  HG1 GLN A 704     115.455  71.031  31.456  1.00  0.00           H
ATOM   3471  HG2 GLN A 704     115.237  69.202  31.386  1.00  0.00           H
ATOM   3472  CD  GLN A 704     115.633  69.919  33.336  1.00  0.00           C
ATOM   3473  OE1 GLN A 704     116.190  69.004  33.990  1.00  0.00           O
ATOM   3474  NE2 GLN A 704     114.690  70.670  33.876  1.00  0.00           N
ATOM   3475 1HE2 GLN A 704     114.177  71.329  33.326  1.00  0.00           H
ATOM   3476 2HE2 GLN A 704     114.585  70.427  34.840  1.00  0.00           H
ATOM   3477  C   GLN A 704     119.625  70.432  31.868  1.00  0.00           C
ATOM   3478  O   GLN A 704     120.034  69.412  32.442  1.00  0.00           O
ATOM   3479  N   LYS A 705     120.401  71.192  31.054  1.00  0.00           N
ATOM   3480  HN  LYS A 705     120.121  72.048  30.626  1.00  0.00           H
ATOM   3481  CA  LYS A 705     121.747  70.810  30.686  1.00  0.00           C
ATOM   3482  HA  LYS A 705     121.906  69.775  30.950  1.00  0.00           H
ATOM   3483  CB  LYS A 705     121.977  70.850  29.130  1.00  0.00           C
ATOM   3484  HB1 LYS A 705     121.609  71.819  28.730  1.00  0.00           H
ATOM   3485  HB2 LYS A 705     123.072  70.842  28.942  1.00  0.00           H
ATOM   3486  CG  LYS A 705     121.275  69.751  28.376  1.00  0.00           C
ATOM   3487  HG1 LYS A 705     120.200  69.715  28.652  1.00  0.00           H
ATOM   3488  HG2 LYS A 705     121.408  69.926  27.287  1.00  0.00           H
ATOM   3489  CD  LYS A 705     121.870  68.354  28.661  1.00  0.00           C
ATOM   3490  HD1 LYS A 705     122.979  68.410  28.608  1.00  0.00           H
ATOM   3491  HD2 LYS A 705     121.631  68.086  29.712  1.00  0.00           H
ATOM   3492  CE  LYS A 705     121.357  67.316  27.723  1.00  0.00           C
ATOM   3493  HE1 LYS A 705     120.272  67.353  27.485  1.00  0.00           H
ATOM   3494  HE2 LYS A 705     122.001  67.415  26.823  1.00  0.00           H
ATOM   3495  NZ  LYS A 705     121.470  65.876  28.231  1.00  0.00           N
ATOM   3496  HZ1 LYS A 705     122.481  65.689  28.390  1.00  0.00           H
ATOM   3497  HZ2 LYS A 705     121.021  65.821  29.167  1.00  0.00           H
ATOM   3498  HZ3 LYS A 705     121.051  65.157  27.608  1.00  0.00           H
ATOM   3499  C   LYS A 705     122.848  71.705  31.255  1.00  0.00           C
ATOM   3500  O   LYS A 705     124.040  71.324  31.461  1.00  0.00           O
ATOM   3501  N   THR A 706     122.577  72.982  31.551  1.00  0.00           N
ATOM   3502  HN  THR A 706     121.630  73.293  31.581  1.00  0.00           H
ATOM   3503  CA  THR A 706     123.683  74.055  31.885  1.00  0.00           C
ATOM   3504  HA  THR A 706     124.627  73.567  32.080  1.00  0.00           H
ATOM   3505  CB  THR A 706     124.014  75.127  30.850  1.00  0.00           C
ATOM   3506  HB  THR A 706     124.131  76.144  31.282  1.00  0.00           H
ATOM   3507  OG1 THR A 706     122.919  75.391  29.996  1.00  0.00           O
ATOM   3508  HG1 THR A 706     122.173  75.450  30.597  1.00  0.00           H
ATOM   3509  CG2 THR A 706     125.193  74.588  30.046  1.00  0.00           C
ATOM   3510 1HG2 THR A 706     124.822  73.937  29.226  1.00  0.00           H
ATOM   3511 2HG2 THR A 706     125.742  75.474  29.661  1.00  0.00           H
ATOM   3512 3HG2 THR A 706     125.915  74.016  30.667  1.00  0.00           H
ATOM   3513  C   THR A 706     123.286  74.760  33.182  1.00  0.00           C
ATOM   3514  O   THR A 706     122.074  74.989  33.469  1.00  0.00           O
ATOM   3515  N   PRO A 707     124.241  75.146  34.057  1.00  0.00           N
ATOM   3516  CD  PRO A 707     125.652  74.781  34.053  1.00  0.00           C
ATOM   3517  HD1 PRO A 707     126.238  75.345  33.296  1.00  0.00           H
ATOM   3518  HD2 PRO A 707     125.873  73.692  34.026  1.00  0.00           H
ATOM   3519  CA  PRO A 707     123.961  76.225  35.022  1.00  0.00           C
ATOM   3520  HA  PRO A 707     123.386  75.667  35.745  1.00  0.00           H
ATOM   3521  CB  PRO A 707     125.273  76.688  35.443  1.00  0.00           C
ATOM   3522  HB1 PRO A 707     125.959  77.250  34.774  1.00  0.00           H
ATOM   3523  HB2 PRO A 707     125.211  77.029  36.499  1.00  0.00           H
ATOM   3524  CG  PRO A 707     126.023  75.373  35.438  1.00  0.00           C
ATOM   3525  HG1 PRO A 707     127.099  75.622  35.561  1.00  0.00           H
ATOM   3526  HG2 PRO A 707     125.733  74.650  36.230  1.00  0.00           H
ATOM   3527  C   PRO A 707     123.101  77.411  34.641  1.00  0.00           C
ATOM   3528  O   PRO A 707     123.024  77.849  33.488  1.00  0.00           O
ATOM   3529  N   LYS A 708     122.281  77.938  35.647  1.00  0.00           N
ATOM   3530  HN  LYS A 708     122.397  77.538  36.553  1.00  0.00           H
ATOM   3531  CA  LYS A 708     121.343  79.040  35.492  1.00  0.00           C
ATOM   3532  HA  LYS A 708     120.731  78.780  34.641  1.00  0.00           H
ATOM   3533  CB  LYS A 708     120.397  79.162  36.698  1.00  0.00           C
ATOM   3534  HB1 LYS A 708     119.761  78.256  36.600  1.00  0.00           H
ATOM   3535  HB2 LYS A 708     121.041  79.175  37.604  1.00  0.00           H
ATOM   3536  CG  LYS A 708     119.435  80.335  36.760  1.00  0.00           C
ATOM   3537  HG1 LYS A 708     119.857  81.288  37.146  1.00  0.00           H
ATOM   3538  HG2 LYS A 708     119.225  80.509  35.683  1.00  0.00           H
ATOM   3539  CD  LYS A 708     118.241  80.038  37.671  1.00  0.00           C
ATOM   3540  HD1 LYS A 708     117.930  79.039  37.297  1.00  0.00           H
ATOM   3541  HD2 LYS A 708     118.499  79.946  38.748  1.00  0.00           H
ATOM   3542  CE  LYS A 708     117.163  81.124  37.560  1.00  0.00           C
ATOM   3543  HE1 LYS A 708     117.537  82.170  37.597  1.00  0.00           H
ATOM   3544  HE2 LYS A 708     116.538  81.014  36.648  1.00  0.00           H
ATOM   3545  NZ  LYS A 708     116.224  80.941  38.690  1.00  0.00           N
ATOM   3546  HZ1 LYS A 708     116.139  79.906  38.741  1.00  0.00           H
ATOM   3547  HZ2 LYS A 708     116.551  81.333  39.596  1.00  0.00           H
ATOM   3548  HZ3 LYS A 708     115.348  81.492  38.585  1.00  0.00           H
ATOM   3549  C   LYS A 708     122.031  80.397  35.161  1.00  0.00           C
ATOM   3550  O   LYS A 708     121.421  81.149  34.452  1.00  0.00           O
ATOM   3551  N   PRO A 709     123.164  80.784  35.677  1.00  0.00           N
ATOM   3552  CD  PRO A 709     123.786  80.255  36.871  1.00  0.00           C
ATOM   3553  HD1 PRO A 709     124.342  79.324  36.627  1.00  0.00           H
ATOM   3554  HD2 PRO A 709     123.052  80.101  37.690  1.00  0.00           H
ATOM   3555  CA  PRO A 709     123.904  82.006  35.168  1.00  0.00           C
ATOM   3556  HA  PRO A 709     123.209  82.809  35.368  1.00  0.00           H
ATOM   3557  CB  PRO A 709     125.230  82.040  35.944  1.00  0.00           C
ATOM   3558  HB1 PRO A 709     126.083  81.476  35.509  1.00  0.00           H
ATOM   3559  HB2 PRO A 709     125.619  83.075  36.050  1.00  0.00           H
ATOM   3560  CG  PRO A 709     124.702  81.434  37.267  1.00  0.00           C
ATOM   3561  HG1 PRO A 709     125.453  81.045  37.987  1.00  0.00           H
ATOM   3562  HG2 PRO A 709     124.094  82.175  37.830  1.00  0.00           H
ATOM   3563  C   PRO A 709     124.147  81.909  33.640  1.00  0.00           C
ATOM   3564  O   PRO A 709     123.868  82.851  32.884  1.00  0.00           O
ATOM   3565  N   GLN A 710     124.629  80.773  33.161  1.00  0.00           N
ATOM   3566  HN  GLN A 710     124.764  80.064  33.848  1.00  0.00           H
ATOM   3567  CA  GLN A 710     124.893  80.457  31.763  1.00  0.00           C
ATOM   3568  HA  GLN A 710     125.503  81.263  31.381  1.00  0.00           H
ATOM   3569  CB  GLN A 710     125.661  79.113  31.544  1.00  0.00           C
ATOM   3570  HB1 GLN A 710     124.998  78.256  31.788  1.00  0.00           H
ATOM   3571  HB2 GLN A 710     125.923  79.196  30.467  1.00  0.00           H
ATOM   3572  CG  GLN A 710     126.960  79.077  32.392  1.00  0.00           C
ATOM   3573  HG1 GLN A 710     127.564  79.967  32.114  1.00  0.00           H
ATOM   3574  HG2 GLN A 710     126.645  79.075  33.457  1.00  0.00           H
ATOM   3575  CD  GLN A 710     127.703  77.795  32.120  1.00  0.00           C
ATOM   3576  OE1 GLN A 710     127.436  77.052  31.205  1.00  0.00           O
ATOM   3577  NE2 GLN A 710     128.776  77.655  32.907  1.00  0.00           N
ATOM   3578 1HE2 GLN A 710     128.922  78.259  33.691  1.00  0.00           H
ATOM   3579 2HE2 GLN A 710     129.354  76.866  32.701  1.00  0.00           H
ATOM   3580  C   GLN A 710     123.636  80.440  30.935  1.00  0.00           C
ATOM   3581  O   GLN A 710     123.585  81.015  29.904  1.00  0.00           O
ATOM   3582  N   THR A 711     122.602  79.756  31.417  1.00  0.00           N
ATOM   3583  HN  THR A 711     122.744  79.288  32.286  1.00  0.00           H
ATOM   3584  CA  THR A 711     121.288  79.722  30.761  1.00  0.00           C
ATOM   3585  HA  THR A 711     121.395  79.453  29.721  1.00  0.00           H
ATOM   3586  CB  THR A 711     120.291  78.761  31.403  1.00  0.00           C
ATOM   3587  HB  THR A 711     120.275  79.079  32.468  1.00  0.00           H
ATOM   3588  OG1 THR A 711     120.793  77.402  31.395  1.00  0.00           O
ATOM   3589  HG1 THR A 711     121.254  77.426  32.236  1.00  0.00           H
ATOM   3590  CG2 THR A 711     118.880  78.836  30.817  1.00  0.00           C
ATOM   3591 1HG2 THR A 711     118.884  78.615  29.728  1.00  0.00           H
ATOM   3592 2HG2 THR A 711     118.446  77.995  31.399  1.00  0.00           H
ATOM   3593 3HG2 THR A 711     118.319  79.790  30.919  1.00  0.00           H
ATOM   3594  C   THR A 711     120.639  81.075  30.650  1.00  0.00           C
ATOM   3595  O   THR A 711     120.165  81.512  29.649  1.00  0.00           O
ATOM   3596  N   LYS A 712     120.819  81.862  31.747  1.00  0.00           N
ATOM   3597  HN  LYS A 712     121.404  81.591  32.507  1.00  0.00           H
ATOM   3598  CA  LYS A 712     120.549  83.300  31.717  1.00  0.00           C
ATOM   3599  HA  LYS A 712     119.500  83.458  31.515  1.00  0.00           H
ATOM   3600  CB  LYS A 712     120.546  83.846  33.168  1.00  0.00           C
ATOM   3601  HB1 LYS A 712     119.900  83.247  33.844  1.00  0.00           H
ATOM   3602  HB2 LYS A 712     121.525  83.561  33.608  1.00  0.00           H
ATOM   3603  CG  LYS A 712     120.247  85.387  33.244  1.00  0.00           C
ATOM   3604  HG1 LYS A 712     121.129  85.978  32.918  1.00  0.00           H
ATOM   3605  HG2 LYS A 712     119.445  85.734  32.558  1.00  0.00           H
ATOM   3606  CD  LYS A 712     119.756  85.765  34.647  1.00  0.00           C
ATOM   3607  HD1 LYS A 712     118.704  85.437  34.788  1.00  0.00           H
ATOM   3608  HD2 LYS A 712     120.361  85.132  35.331  1.00  0.00           H
ATOM   3609  CE  LYS A 712     119.797  87.266  34.976  1.00  0.00           C
ATOM   3610  HE1 LYS A 712     119.435  87.749  34.043  1.00  0.00           H
ATOM   3611  HE2 LYS A 712     119.250  87.569  35.894  1.00  0.00           H
ATOM   3612  NZ  LYS A 712     121.160  87.659  35.050  1.00  0.00           N
ATOM   3613  HZ1 LYS A 712     121.772  87.312  34.284  1.00  0.00           H
ATOM   3614  HZ2 LYS A 712     121.256  88.694  35.072  1.00  0.00           H
ATOM   3615  HZ3 LYS A 712     121.570  87.243  35.910  1.00  0.00           H
ATOM   3616  C   LYS A 712     121.372  84.203  30.746  1.00  0.00           C
ATOM   3617  O   LYS A 712     120.810  84.885  29.893  1.00  0.00           O
ATOM   3618  N   GLU A 713     122.720  84.047  30.645  1.00  0.00           N
ATOM   3619  HN  GLU A 713     123.215  83.509  31.323  1.00  0.00           H
ATOM   3620  CA  GLU A 713     123.596  84.645  29.577  1.00  0.00           C
ATOM   3621  HA  GLU A 713     123.651  85.724  29.595  1.00  0.00           H
ATOM   3622  CB  GLU A 713     125.072  84.244  29.873  1.00  0.00           C
ATOM   3623  HB1 GLU A 713     125.475  85.097  30.460  1.00  0.00           H
ATOM   3624  HB2 GLU A 713     124.925  83.299  30.439  1.00  0.00           H
ATOM   3625  CG  GLU A 713     126.050  84.069  28.692  1.00  0.00           C
ATOM   3626  HG1 GLU A 713     126.012  83.053  28.242  1.00  0.00           H
ATOM   3627  HG2 GLU A 713     125.857  84.806  27.883  1.00  0.00           H
ATOM   3628  CD  GLU A 713     127.381  84.279  29.153  1.00  0.00           C
ATOM   3629  OE1 GLU A 713     127.901  83.555  30.051  1.00  0.00           O
ATOM   3630  OE2 GLU A 713     128.048  85.250  28.653  1.00  0.00           O
ATOM   3631  C   GLU A 713     123.277  84.200  28.165  1.00  0.00           C
ATOM   3632  O   GLU A 713     123.132  84.958  27.218  1.00  0.00           O
ATOM   3633  N   LEU A 714     123.068  82.914  27.897  1.00  0.00           N
ATOM   3634  HN  LEU A 714     123.116  82.296  28.678  1.00  0.00           H
ATOM   3635  CA  LEU A 714     122.718  82.458  26.554  1.00  0.00           C
ATOM   3636  HA  LEU A 714     123.348  82.912  25.804  1.00  0.00           H
ATOM   3637  CB  LEU A 714     122.687  80.941  26.467  1.00  0.00           C
ATOM   3638  HB1 LEU A 714     121.868  80.603  27.138  1.00  0.00           H
ATOM   3639  HB2 LEU A 714     122.366  80.667  25.439  1.00  0.00           H
ATOM   3640  CG  LEU A 714     124.062  80.336  26.711  1.00  0.00           C
ATOM   3641  HG  LEU A 714     124.394  80.712  27.702  1.00  0.00           H
ATOM   3642  CD1 LEU A 714     123.967  78.793  26.894  1.00  0.00           C
ATOM   3643 1HD1 LEU A 714     124.964  78.393  27.180  1.00  0.00           H
ATOM   3644 2HD1 LEU A 714     123.236  78.574  27.701  1.00  0.00           H
ATOM   3645 3HD1 LEU A 714     123.724  78.317  25.920  1.00  0.00           H
ATOM   3646  CD2 LEU A 714     125.130  80.602  25.626  1.00  0.00           C
ATOM   3647 1HD2 LEU A 714     124.706  80.058  24.755  1.00  0.00           H
ATOM   3648 2HD2 LEU A 714     125.238  81.699  25.487  1.00  0.00           H
ATOM   3649 3HD2 LEU A 714     126.103  80.160  25.927  1.00  0.00           H
ATOM   3650  C   LEU A 714     121.265  82.943  26.144  1.00  0.00           C
ATOM   3651  O   LEU A 714     121.040  83.486  25.094  1.00  0.00           O
ATOM   3652  N   MET A 715     120.322  82.947  27.127  1.00  0.00           N
ATOM   3653  HN  MET A 715     120.626  82.530  27.980  1.00  0.00           H
ATOM   3654  CA  MET A 715     118.961  83.588  26.983  1.00  0.00           C
ATOM   3655  HA  MET A 715     118.395  83.120  26.191  1.00  0.00           H
ATOM   3656  CB  MET A 715     118.091  83.360  28.231  1.00  0.00           C
ATOM   3657  HB1 MET A 715     117.845  82.276  28.230  1.00  0.00           H
ATOM   3658  HB2 MET A 715     118.679  83.635  29.132  1.00  0.00           H
ATOM   3659  CG  MET A 715     116.701  84.081  28.165  1.00  0.00           C
ATOM   3660  HG1 MET A 715     116.871  85.163  27.979  1.00  0.00           H
ATOM   3661  HG2 MET A 715     116.228  83.591  27.287  1.00  0.00           H
ATOM   3662  SD  MET A 715     115.573  83.999  29.647  1.00  0.00           S
ATOM   3663  CE  MET A 715     116.303  85.091  30.938  1.00  0.00           C
ATOM   3664  HE1 MET A 715     117.116  84.616  31.529  1.00  0.00           H
ATOM   3665  HE2 MET A 715     116.894  85.917  30.489  1.00  0.00           H
ATOM   3666  HE3 MET A 715     115.532  85.601  31.554  1.00  0.00           H
ATOM   3667  C   MET A 715     119.160  85.002  26.722  1.00  0.00           C
ATOM   3668  O   MET A 715     118.486  85.551  25.848  1.00  0.00           O
ATOM   3669  N   HIS A 716     120.027  85.781  27.467  1.00  0.00           N
ATOM   3670  HN  HIS A 716     120.423  85.417  28.306  1.00  0.00           H
ATOM   3671  CA  HIS A 716     120.222  87.147  27.095  1.00  0.00           C
ATOM   3672  HA  HIS A 716     119.241  87.590  27.011  1.00  0.00           H
ATOM   3673  CB  HIS A 716     121.161  87.857  28.120  1.00  0.00           C
ATOM   3674  HB1 HIS A 716     122.016  87.157  28.236  1.00  0.00           H
ATOM   3675  HB2 HIS A 716     121.355  88.896  27.777  1.00  0.00           H
ATOM   3676  ND1 HIS A 716     121.049  88.595  30.425  1.00  0.00           N
ATOM   3677  CG  HIS A 716     120.439  87.850  29.395  1.00  0.00           C
ATOM   3678  CE1 HIS A 716     120.196  88.717  31.403  1.00  0.00           C
ATOM   3679  HE1 HIS A 716     120.193  89.364  32.280  1.00  0.00           H
ATOM   3680  NE2 HIS A 716     119.032  87.994  31.039  1.00  0.00           N
ATOM   3681  HE2 HIS A 716     118.150  88.049  31.507  1.00  0.00           H
ATOM   3682  CD2 HIS A 716     119.180  87.488  29.762  1.00  0.00           C
ATOM   3683  HD2 HIS A 716     118.398  87.015  29.181  1.00  0.00           H
ATOM   3684  C   HIS A 716     120.869  87.402  25.725  1.00  0.00           C
ATOM   3685  O   HIS A 716     120.456  88.251  24.989  1.00  0.00           O
ATOM   3686  N   LEU A 717     121.920  86.625  25.399  1.00  0.00           N
ATOM   3687  HN  LEU A 717     122.302  85.926  25.998  1.00  0.00           H
ATOM   3688  CA  LEU A 717     122.546  86.686  24.096  1.00  0.00           C
ATOM   3689  HA  LEU A 717     122.998  87.661  23.989  1.00  0.00           H
ATOM   3690  CB  LEU A 717     123.571  85.556  23.920  1.00  0.00           C
ATOM   3691  HB1 LEU A 717     123.081  84.634  24.299  1.00  0.00           H
ATOM   3692  HB2 LEU A 717     123.806  85.507  22.835  1.00  0.00           H
ATOM   3693  CG  LEU A 717     124.887  85.863  24.615  1.00  0.00           C
ATOM   3694  HG  LEU A 717     124.720  86.154  25.674  1.00  0.00           H
ATOM   3695  CD1 LEU A 717     125.875  84.708  24.434  1.00  0.00           C
ATOM   3696 1HD1 LEU A 717     125.746  84.298  23.409  1.00  0.00           H
ATOM   3697 2HD1 LEU A 717     126.915  84.980  24.717  1.00  0.00           H
ATOM   3698 3HD1 LEU A 717     125.568  83.910  25.143  1.00  0.00           H
ATOM   3699  CD2 LEU A 717     125.529  87.099  23.979  1.00  0.00           C
ATOM   3700 1HD2 LEU A 717     126.537  87.296  24.402  1.00  0.00           H
ATOM   3701 2HD2 LEU A 717     125.534  86.969  22.876  1.00  0.00           H
ATOM   3702 3HD2 LEU A 717     124.952  88.032  24.155  1.00  0.00           H
ATOM   3703  C   LEU A 717     121.589  86.550  22.953  1.00  0.00           C
ATOM   3704  O   LEU A 717     121.664  87.233  21.911  1.00  0.00           O
ATOM   3705  N   CYS A 718     120.643  85.624  23.132  1.00  0.00           N
ATOM   3706  HN  CYS A 718     120.681  85.072  23.962  1.00  0.00           H
ATOM   3707  CA  CYS A 718     119.525  85.488  22.208  1.00  0.00           C
ATOM   3708  HA  CYS A 718     120.018  85.285  21.269  1.00  0.00           H
ATOM   3709  CB  CYS A 718     118.627  84.187  22.426  1.00  0.00           C
ATOM   3710  HB1 CYS A 718     118.145  84.332  23.416  1.00  0.00           H
ATOM   3711  HB2 CYS A 718     117.901  84.098  21.590  1.00  0.00           H
ATOM   3712  SG  CYS A 718     119.701  82.724  22.403  1.00  0.00           S
ATOM   3713  HG1 CYS A 718     120.439  83.192  23.399  1.00  0.00           H
ATOM   3714  C   CYS A 718     118.535  86.693  22.058  1.00  0.00           C
ATOM   3715  O   CYS A 718     118.172  87.135  20.935  1.00  0.00           O
ATOM   3716  N   MET A 719     118.126  87.342  23.187  1.00  0.00           N
ATOM   3717  HN  MET A 719     118.558  86.979  24.009  1.00  0.00           H
ATOM   3718  CA  MET A 719     117.201  88.458  23.346  1.00  0.00           C
ATOM   3719  HA  MET A 719     116.273  88.114  22.913  1.00  0.00           H
ATOM   3720  CB  MET A 719     117.015  88.846  24.862  1.00  0.00           C
ATOM   3721  HB1 MET A 719     117.970  88.705  25.410  1.00  0.00           H
ATOM   3722  HB2 MET A 719     116.716  89.916  24.909  1.00  0.00           H
ATOM   3723  CG  MET A 719     115.836  87.997  25.454  1.00  0.00           C
ATOM   3724  HG1 MET A 719     114.957  88.158  24.793  1.00  0.00           H
ATOM   3725  HG2 MET A 719     116.092  86.916  25.484  1.00  0.00           H
ATOM   3726  SD  MET A 719     115.338  88.415  27.143  1.00  0.00           S
ATOM   3727  CE  MET A 719     114.443  89.949  26.760  1.00  0.00           C
ATOM   3728  HE1 MET A 719     114.656  90.750  27.500  1.00  0.00           H
ATOM   3729  HE2 MET A 719     114.552  90.442  25.770  1.00  0.00           H
ATOM   3730  HE3 MET A 719     113.393  89.663  26.987  1.00  0.00           H
ATOM   3731  C   MET A 719     117.646  89.687  22.655  1.00  0.00           C
ATOM   3732  O   MET A 719     116.887  90.488  22.142  1.00  0.00           O
ATOM   3733  N   ARG A 720     118.964  89.946  22.728  1.00  0.00           N
ATOM   3734  HN  ARG A 720     119.545  89.286  23.198  1.00  0.00           H
ATOM   3735  CA  ARG A 720     119.690  91.083  22.154  1.00  0.00           C
ATOM   3736  HA  ARG A 720     119.110  91.982  22.304  1.00  0.00           H
ATOM   3737  CB  ARG A 720     121.034  91.284  22.928  1.00  0.00           C
ATOM   3738  HB1 ARG A 720     121.715  90.416  22.795  1.00  0.00           H
ATOM   3739  HB2 ARG A 720     121.473  92.230  22.543  1.00  0.00           H
ATOM   3740  CG  ARG A 720     120.779  91.623  24.452  1.00  0.00           C
ATOM   3741  HG1 ARG A 720     120.203  92.569  24.545  1.00  0.00           H
ATOM   3742  HG2 ARG A 720     120.139  90.800  24.836  1.00  0.00           H
ATOM   3743  CD  ARG A 720     121.979  91.685  25.372  1.00  0.00           C
ATOM   3744  HD1 ARG A 720     122.305  90.667  25.673  1.00  0.00           H
ATOM   3745  HD2 ARG A 720     122.774  92.152  24.752  1.00  0.00           H
ATOM   3746  NE  ARG A 720     121.762  92.377  26.637  1.00  0.00           N
ATOM   3747  HE  ARG A 720     121.852  91.884  27.502  1.00  0.00           H
ATOM   3748  CZ  ARG A 720     121.840  93.703  26.722  1.00  0.00           C
ATOM   3749  NH1 ARG A 720     121.930  94.179  27.932  1.00  0.00           N
ATOM   3750 1HH1 ARG A 720     122.119  93.585  28.714  1.00  0.00           H
ATOM   3751 2HH1 ARG A 720     122.056  95.162  28.061  1.00  0.00           H
ATOM   3752  NH2 ARG A 720     121.852  94.446  25.625  1.00  0.00           N
ATOM   3753 1HH2 ARG A 720     121.290  94.223  24.829  1.00  0.00           H
ATOM   3754 2HH2 ARG A 720     121.872  95.407  25.901  1.00  0.00           H
ATOM   3755  C   ARG A 720     119.969  90.955  20.653  1.00  0.00           C
ATOM   3756  O   ARG A 720     120.479  91.905  20.105  1.00  0.00           O
ATOM   3757  N   GLN A 721     119.581  89.863  19.915  1.00  0.00           N
ATOM   3758  HN  GLN A 721     119.224  89.042  20.353  1.00  0.00           H
ATOM   3759  CA  GLN A 721     119.536  89.859  18.470  1.00  0.00           C
ATOM   3760  HA  GLN A 721     120.523  90.125  18.123  1.00  0.00           H
ATOM   3761  CB  GLN A 721     119.236  88.463  17.820  1.00  0.00           C
ATOM   3762  HB1 GLN A 721     118.310  88.018  18.242  1.00  0.00           H
ATOM   3763  HB2 GLN A 721     119.153  88.523  16.714  1.00  0.00           H
ATOM   3764  CG  GLN A 721     120.493  87.564  18.117  1.00  0.00           C
ATOM   3765  HG1 GLN A 721     121.378  87.886  17.528  1.00  0.00           H
ATOM   3766  HG2 GLN A 721     120.768  87.550  19.193  1.00  0.00           H
ATOM   3767  CD  GLN A 721     120.256  86.180  17.575  1.00  0.00           C
ATOM   3768  OE1 GLN A 721     120.775  85.707  16.575  1.00  0.00           O
ATOM   3769  NE2 GLN A 721     119.407  85.442  18.311  1.00  0.00           N
ATOM   3770 1HE2 GLN A 721     118.962  85.890  19.087  1.00  0.00           H
ATOM   3771 2HE2 GLN A 721     119.112  84.577  17.906  1.00  0.00           H
ATOM   3772  C   GLN A 721     118.579  90.935  17.852  1.00  0.00           C
ATOM   3773  O   GLN A 721     117.613  91.415  18.409  1.00  0.00           O
ATOM   3774  N   GLU A 722     118.969  91.486  16.690  1.00  0.00           N
ATOM   3775  HN  GLU A 722     119.921  91.433  16.399  1.00  0.00           H
ATOM   3776  CA  GLU A 722     118.275  92.547  15.970  1.00  0.00           C
ATOM   3777  HA  GLU A 722     118.203  93.445  16.565  1.00  0.00           H
ATOM   3778  CB  GLU A 722     119.074  92.961  14.689  1.00  0.00           C
ATOM   3779  HB1 GLU A 722     119.960  93.556  14.998  1.00  0.00           H
ATOM   3780  HB2 GLU A 722     119.445  92.057  14.160  1.00  0.00           H
ATOM   3781  CG  GLU A 722     118.327  93.801  13.577  1.00  0.00           C
ATOM   3782  HG1 GLU A 722     117.408  93.281  13.230  1.00  0.00           H
ATOM   3783  HG2 GLU A 722     118.040  94.823  13.905  1.00  0.00           H
ATOM   3784  CD  GLU A 722     119.217  94.012  12.366  1.00  0.00           C
ATOM   3785  OE1 GLU A 722     119.461  93.039  11.644  1.00  0.00           O
ATOM   3786  OE2 GLU A 722     119.895  95.054  12.190  1.00  0.00           O
ATOM   3787  C   GLU A 722     116.831  92.268  15.662  1.00  0.00           C
ATOM   3788  O   GLU A 722     116.006  93.147  15.916  1.00  0.00           O
ATOM   3789  N   ALA A 723     116.479  91.074  15.179  1.00  0.00           N
ATOM   3790  HN  ALA A 723     117.233  90.484  14.902  1.00  0.00           H
ATOM   3791  CA  ALA A 723     115.153  90.662  14.903  1.00  0.00           C
ATOM   3792  HA  ALA A 723     114.617  91.236  14.162  1.00  0.00           H
ATOM   3793  CB  ALA A 723     115.136  89.219  14.133  1.00  0.00           C
ATOM   3794  HB1 ALA A 723     115.637  89.275  13.143  1.00  0.00           H
ATOM   3795  HB2 ALA A 723     115.850  88.594  14.710  1.00  0.00           H
ATOM   3796  HB3 ALA A 723     114.110  88.810  14.011  1.00  0.00           H
ATOM   3797  C   ALA A 723     114.249  90.591  16.103  1.00  0.00           C
ATOM   3798  O   ALA A 723     113.149  91.066  16.238  1.00  0.00           O
ATOM   3799  N   TYR A 724     114.799  89.987  17.205  1.00  0.00           N
ATOM   3800  HN  TYR A 724     115.757  89.724  17.297  1.00  0.00           H
ATOM   3801  CA  TYR A 724     114.083  89.718  18.512  1.00  0.00           C
ATOM   3802  HA  TYR A 724     113.180  89.162  18.306  1.00  0.00           H
ATOM   3803  CB  TYR A 724     114.982  88.855  19.473  1.00  0.00           C
ATOM   3804  HB1 TYR A 724     116.047  89.170  19.507  1.00  0.00           H
ATOM   3805  HB2 TYR A 724     114.776  88.929  20.562  1.00  0.00           H
ATOM   3806  CG  TYR A 724     114.980  87.406  19.192  1.00  0.00           C
ATOM   3807  CD1 TYR A 724     115.624  86.876  18.021  1.00  0.00           C
ATOM   3808  HD1 TYR A 724     116.191  87.539  17.384  1.00  0.00           H
ATOM   3809  CE1 TYR A 724     115.596  85.519  17.750  1.00  0.00           C
ATOM   3810  HE1 TYR A 724     116.088  85.176  16.852  1.00  0.00           H
ATOM   3811  CZ  TYR A 724     114.998  84.562  18.655  1.00  0.00           C
ATOM   3812  OH  TYR A 724     114.977  83.173  18.406  1.00  0.00           O
ATOM   3813  HH  TYR A 724     115.095  82.752  19.261  1.00  0.00           H
ATOM   3814  CD2 TYR A 724     114.318  86.438  20.000  1.00  0.00           C
ATOM   3815  HD2 TYR A 724     113.993  86.789  20.968  1.00  0.00           H
ATOM   3816  CE2 TYR A 724     114.294  85.071  19.741  1.00  0.00           C
ATOM   3817  HE2 TYR A 724     113.878  84.354  20.432  1.00  0.00           H
ATOM   3818  C   TYR A 724     113.797  91.072  19.225  1.00  0.00           C
ATOM   3819  O   TYR A 724     112.738  91.257  19.697  1.00  0.00           O
ATOM   3820  N   LEU A 725     114.819  91.916  19.425  1.00  0.00           N
ATOM   3821  HN  LEU A 725     115.743  91.814  19.065  1.00  0.00           H
ATOM   3822  CA  LEU A 725     114.658  93.217  20.096  1.00  0.00           C
ATOM   3823  HA  LEU A 725     114.436  93.094  21.146  1.00  0.00           H
ATOM   3824  CB  LEU A 725     115.963  93.973  19.956  1.00  0.00           C
ATOM   3825  HB1 LEU A 725     116.845  93.310  20.087  1.00  0.00           H
ATOM   3826  HB2 LEU A 725     116.055  94.191  18.871  1.00  0.00           H
ATOM   3827  CG  LEU A 725     116.160  95.135  20.900  1.00  0.00           C
ATOM   3828  HG  LEU A 725     115.291  95.827  20.860  1.00  0.00           H
ATOM   3829  CD1 LEU A 725     116.274  94.581  22.290  1.00  0.00           C
ATOM   3830 1HD1 LEU A 725     116.943  93.694  22.283  1.00  0.00           H
ATOM   3831 2HD1 LEU A 725     116.682  95.284  23.047  1.00  0.00           H
ATOM   3832 3HD1 LEU A 725     115.240  94.317  22.597  1.00  0.00           H
ATOM   3833  CD2 LEU A 725     117.413  95.970  20.637  1.00  0.00           C
ATOM   3834 1HD2 LEU A 725     118.271  95.265  20.661  1.00  0.00           H
ATOM   3835 2HD2 LEU A 725     117.481  96.383  19.608  1.00  0.00           H
ATOM   3836 3HD2 LEU A 725     117.623  96.779  21.369  1.00  0.00           H
ATOM   3837  C   LEU A 725     113.528  93.959  19.502  1.00  0.00           C
ATOM   3838  O   LEU A 725     112.576  94.311  20.258  1.00  0.00           O
ATOM   3839  N   GLU A 726     113.435  94.110  18.184  1.00  0.00           N
ATOM   3840  HN  GLU A 726     114.156  93.881  17.534  1.00  0.00           H
ATOM   3841  CA  GLU A 726     112.365  94.810  17.436  1.00  0.00           C
ATOM   3842  HA  GLU A 726     112.401  95.727  18.006  1.00  0.00           H
ATOM   3843  CB  GLU A 726     112.816  94.950  15.966  1.00  0.00           C
ATOM   3844  HB1 GLU A 726     113.185  93.992  15.543  1.00  0.00           H
ATOM   3845  HB2 GLU A 726     111.946  95.131  15.299  1.00  0.00           H
ATOM   3846  CG  GLU A 726     113.774  96.138  15.723  1.00  0.00           C
ATOM   3847  HG1 GLU A 726     113.485  97.099  16.200  1.00  0.00           H
ATOM   3848  HG2 GLU A 726     114.792  95.844  16.057  1.00  0.00           H
ATOM   3849  CD  GLU A 726     113.733  96.481  14.226  1.00  0.00           C
ATOM   3850  OE1 GLU A 726     114.665  96.062  13.416  1.00  0.00           O
ATOM   3851  OE2 GLU A 726     112.894  97.298  13.776  1.00  0.00           O
ATOM   3852  C   GLU A 726     110.946  94.262  17.655  1.00  0.00           C
ATOM   3853  O   GLU A 726     110.037  95.041  17.866  1.00  0.00           O
ATOM   3854  N   ALA A 727     110.717  92.927  17.595  1.00  0.00           N
ATOM   3855  HN  ALA A 727     111.533  92.359  17.526  1.00  0.00           H
ATOM   3856  CA  ALA A 727     109.463  92.248  18.008  1.00  0.00           C
ATOM   3857  HA  ALA A 727     108.669  92.830  17.563  1.00  0.00           H
ATOM   3858  CB  ALA A 727     109.484  90.770  17.493  1.00  0.00           C
ATOM   3859  HB1 ALA A 727     108.679  90.164  17.960  1.00  0.00           H
ATOM   3860  HB2 ALA A 727     109.475  90.657  16.388  1.00  0.00           H
ATOM   3861  HB3 ALA A 727     110.467  90.324  17.755  1.00  0.00           H
ATOM   3862  C   ALA A 727     109.104  92.374  19.464  1.00  0.00           C
ATOM   3863  O   ALA A 727     107.977  92.628  19.759  1.00  0.00           O
ATOM   3864  N   LEU A 728     110.088  92.358  20.367  1.00  0.00           N
ATOM   3865  HN  LEU A 728     111.021  92.014  20.289  1.00  0.00           H
ATOM   3866  CA  LEU A 728     109.793  92.439  21.768  1.00  0.00           C
ATOM   3867  HA  LEU A 728     108.840  91.955  21.922  1.00  0.00           H
ATOM   3868  CB  LEU A 728     110.839  91.797  22.645  1.00  0.00           C
ATOM   3869  HB1 LEU A 728     111.825  92.279  22.467  1.00  0.00           H
ATOM   3870  HB2 LEU A 728     110.674  91.886  23.740  1.00  0.00           H
ATOM   3871  CG  LEU A 728     110.963  90.245  22.254  1.00  0.00           C
ATOM   3872  HG  LEU A 728     110.907  90.038  21.164  1.00  0.00           H
ATOM   3873  CD1 LEU A 728     112.310  89.786  22.850  1.00  0.00           C
ATOM   3874 1HD1 LEU A 728     113.196  90.343  22.476  1.00  0.00           H
ATOM   3875 2HD1 LEU A 728     112.269  90.203  23.879  1.00  0.00           H
ATOM   3876 3HD1 LEU A 728     112.537  88.703  22.759  1.00  0.00           H
ATOM   3877  CD2 LEU A 728     109.819  89.318  22.776  1.00  0.00           C
ATOM   3878 1HD2 LEU A 728     109.616  89.524  23.848  1.00  0.00           H
ATOM   3879 2HD2 LEU A 728     108.897  89.510  22.187  1.00  0.00           H
ATOM   3880 3HD2 LEU A 728     110.019  88.226  22.737  1.00  0.00           H
ATOM   3881  C   LEU A 728     109.639  93.918  22.272  1.00  0.00           C
ATOM   3882  O   LEU A 728     109.083  94.233  23.311  1.00  0.00           O
ATOM   3883  N   SER A 729     110.116  94.985  21.548  1.00  0.00           N
ATOM   3884  HN  SER A 729     110.501  94.792  20.649  1.00  0.00           H
ATOM   3885  CA  SER A 729     110.093  96.370  22.088  1.00  0.00           C
ATOM   3886  HA  SER A 729     109.870  96.344  23.144  1.00  0.00           H
ATOM   3887  CB  SER A 729     111.475  97.142  21.929  1.00  0.00           C
ATOM   3888  HB1 SER A 729     111.328  98.236  22.062  1.00  0.00           H
ATOM   3889  HB2 SER A 729     112.217  96.756  22.660  1.00  0.00           H
ATOM   3890  OG  SER A 729     112.028  97.022  20.620  1.00  0.00           O
ATOM   3891  HG1 SER A 729     112.114  96.084  20.436  1.00  0.00           H
ATOM   3892  C   SER A 729     108.977  97.251  21.485  1.00  0.00           C
ATOM   3893  O   SER A 729     108.573  96.952  20.342  1.00  0.00           O
ATOM   3894  N   HIS A 730     108.615  98.325  22.185  1.00  0.00           N
ATOM   3895  HN  HIS A 730     108.956  98.499  23.106  1.00  0.00           H
ATOM   3896  CA  HIS A 730     107.748  99.332  21.716  1.00  0.00           C
ATOM   3897  HA  HIS A 730     107.674 100.031  22.536  1.00  0.00           H
ATOM   3898  CB  HIS A 730     108.337 100.291  20.692  1.00  0.00           C
ATOM   3899  HB1 HIS A 730     108.568  99.566  19.883  1.00  0.00           H
ATOM   3900  HB2 HIS A 730     107.678 101.125  20.368  1.00  0.00           H
ATOM   3901  ND1 HIS A 730     109.658 101.885  22.153  1.00  0.00           N
ATOM   3902  CG  HIS A 730     109.667 100.766  21.277  1.00  0.00           C
ATOM   3903  CE1 HIS A 730     110.917 102.200  22.328  1.00  0.00           C
ATOM   3904  HE1 HIS A 730     111.258 102.968  23.023  1.00  0.00           H
ATOM   3905  NE2 HIS A 730     111.739 101.365  21.683  1.00  0.00           N
ATOM   3906  HE2 HIS A 730     112.738 101.383  21.673  1.00  0.00           H
ATOM   3907  CD2 HIS A 730     110.968 100.470  21.018  1.00  0.00           C
ATOM   3908  HD2 HIS A 730     111.330  99.719  20.326  1.00  0.00           H
ATOM   3909  C   HIS A 730     106.343  99.029  21.393  1.00  0.00           C
ATOM   3910  O   HIS A 730     105.742  99.595  20.509  1.00  0.00           O
ATOM   3911  N   LEU A 731     105.719  98.195  22.216  1.00  0.00           N
ATOM   3912  HN  LEU A 731     106.175  97.965  23.072  1.00  0.00           H
ATOM   3913  CA  LEU A 731     104.430  97.633  22.032  1.00  0.00           C
ATOM   3914  HA  LEU A 731     103.914  98.176  21.254  1.00  0.00           H
ATOM   3915  CB  LEU A 731     104.575  96.144  21.631  1.00  0.00           C
ATOM   3916  HB1 LEU A 731     103.696  95.691  21.125  1.00  0.00           H
ATOM   3917  HB2 LEU A 731     105.404  96.118  20.891  1.00  0.00           H
ATOM   3918  CG  LEU A 731     105.084  95.222  22.743  1.00  0.00           C
ATOM   3919  HG  LEU A 731     105.492  95.793  23.603  1.00  0.00           H
ATOM   3920  CD1 LEU A 731     103.992  94.316  23.238  1.00  0.00           C
ATOM   3921 1HD1 LEU A 731     103.504  93.653  22.492  1.00  0.00           H
ATOM   3922 2HD1 LEU A 731     104.308  93.696  24.104  1.00  0.00           H
ATOM   3923 3HD1 LEU A 731     103.194  95.012  23.575  1.00  0.00           H
ATOM   3924  CD2 LEU A 731     106.252  94.422  22.262  1.00  0.00           C
ATOM   3925 1HD2 LEU A 731     107.112  95.123  22.204  1.00  0.00           H
ATOM   3926 2HD2 LEU A 731     106.526  93.601  22.958  1.00  0.00           H
ATOM   3927 3HD2 LEU A 731     105.998  93.987  21.272  1.00  0.00           H
ATOM   3928  C   LEU A 731     103.549  97.801  23.220  1.00  0.00           C
ATOM   3929  O   LEU A 731     103.923  98.043  24.384  1.00  0.00           O
ATOM   3930  N   GLN A 732     102.285  97.758  23.036  1.00  0.00           N
ATOM   3931  HN  GLN A 732     101.887  97.402  22.194  1.00  0.00           H
ATOM   3932  CA  GLN A 732     101.247  97.982  24.077  1.00  0.00           C
ATOM   3933  HA  GLN A 732     101.637  98.758  24.718  1.00  0.00           H
ATOM   3934  CB  GLN A 732      99.889  98.441  23.518  1.00  0.00           C
ATOM   3935  HB1 GLN A 732      99.485  97.744  22.752  1.00  0.00           H
ATOM   3936  HB2 GLN A 732      99.222  98.495  24.405  1.00  0.00           H
ATOM   3937  CG  GLN A 732      99.944  99.840  22.812  1.00  0.00           C
ATOM   3938  HG1 GLN A 732     100.252 100.558  23.602  1.00  0.00           H
ATOM   3939  HG2 GLN A 732     100.556  99.785  21.887  1.00  0.00           H
ATOM   3940  CD  GLN A 732      98.548 100.226  22.488  1.00  0.00           C
ATOM   3941  OE1 GLN A 732      97.553  99.649  22.923  1.00  0.00           O
ATOM   3942  NE2 GLN A 732      98.420 101.267  21.635  1.00  0.00           N
ATOM   3943 1HE2 GLN A 732      99.222 101.695  21.219  1.00  0.00           H
ATOM   3944 2HE2 GLN A 732      97.492 101.455  21.313  1.00  0.00           H
ATOM   3945  C   GLN A 732     100.994  96.728  24.848  1.00  0.00           C
ATOM   3946  O   GLN A 732     100.976  95.685  24.209  1.00  0.00           O
ATOM   3947  N   SER A 733     100.831  96.703  26.152  1.00  0.00           N
ATOM   3948  HN  SER A 733     100.815  97.597  26.593  1.00  0.00           H
ATOM   3949  CA  SER A 733     100.640  95.467  26.900  1.00  0.00           C
ATOM   3950  HA  SER A 733     101.534  94.944  26.596  1.00  0.00           H
ATOM   3951  CB  SER A 733     100.615  95.601  28.450  1.00  0.00           C
ATOM   3952  HB1 SER A 733     101.561  96.075  28.790  1.00  0.00           H
ATOM   3953  HB2 SER A 733      99.735  96.211  28.746  1.00  0.00           H
ATOM   3954  OG  SER A 733     100.477  94.302  28.976  1.00  0.00           O
ATOM   3955  HG1 SER A 733     100.328  94.489  29.906  1.00  0.00           H
ATOM   3956  C   SER A 733      99.405  94.680  26.407  1.00  0.00           C
ATOM   3957  O   SER A 733      98.360  95.306  26.321  1.00  0.00           O
ATOM   3958  N   PRO A 734      99.472  93.365  26.165  1.00  0.00           N
ATOM   3959  CD  PRO A 734     100.646  92.629  25.799  1.00  0.00           C
ATOM   3960  HD1 PRO A 734     101.016  92.170  26.740  1.00  0.00           H
ATOM   3961  HD2 PRO A 734     101.453  93.086  25.187  1.00  0.00           H
ATOM   3962  CA  PRO A 734      98.253  92.541  25.957  1.00  0.00           C
ATOM   3963  HA  PRO A 734      97.640  93.027  25.213  1.00  0.00           H
ATOM   3964  CB  PRO A 734      98.749  91.120  25.559  1.00  0.00           C
ATOM   3965  HB1 PRO A 734      98.908  90.420  26.407  1.00  0.00           H
ATOM   3966  HB2 PRO A 734      98.132  90.609  24.790  1.00  0.00           H
ATOM   3967  CG  PRO A 734     100.100  91.447  24.963  1.00  0.00           C
ATOM   3968  HG1 PRO A 734     100.781  90.573  25.047  1.00  0.00           H
ATOM   3969  HG2 PRO A 734      99.909  91.698  23.898  1.00  0.00           H
ATOM   3970  C   PRO A 734      97.431  92.462  27.253  1.00  0.00           C
ATOM   3971  O   PRO A 734      96.228  92.177  27.245  1.00  0.00           O
ATOM   3972  N   LEU A 735      98.005  92.690  28.392  1.00  0.00           N
ATOM   3973  HN  LEU A 735      98.904  93.024  28.664  1.00  0.00           H
ATOM   3974  CA  LEU A 735      97.157  92.544  29.603  1.00  0.00           C
ATOM   3975  HA  LEU A 735      96.461  91.732  29.455  1.00  0.00           H
ATOM   3976  CB  LEU A 735      98.134  92.227  30.752  1.00  0.00           C
ATOM   3977  HB1 LEU A 735      98.827  93.094  30.710  1.00  0.00           H
ATOM   3978  HB2 LEU A 735      97.656  92.220  31.756  1.00  0.00           H
ATOM   3979  CG  LEU A 735      98.988  91.018  30.588  1.00  0.00           C
ATOM   3980  HG  LEU A 735      99.291  90.916  29.524  1.00  0.00           H
ATOM   3981  CD1 LEU A 735     100.250  91.260  31.475  1.00  0.00           C
ATOM   3982 1HD1 LEU A 735      99.930  91.334  32.536  1.00  0.00           H
ATOM   3983 2HD1 LEU A 735     100.783  90.287  31.419  1.00  0.00           H
ATOM   3984 3HD1 LEU A 735     100.933  92.004  31.012  1.00  0.00           H
ATOM   3985  CD2 LEU A 735      98.193  89.717  30.949  1.00  0.00           C
ATOM   3986 1HD2 LEU A 735      97.181  89.852  30.509  1.00  0.00           H
ATOM   3987 2HD2 LEU A 735      98.617  88.812  30.465  1.00  0.00           H
ATOM   3988 3HD2 LEU A 735      98.269  89.582  32.049  1.00  0.00           H
ATOM   3989  C   LEU A 735      96.324  93.736  29.958  1.00  0.00           C
ATOM   3990  O   LEU A 735      95.396  93.656  30.716  1.00  0.00           O
ATOM   3991  N   ASP A 736      96.614  94.860  29.312  1.00  0.00           N
ATOM   3992  HN  ASP A 736      97.357  94.807  28.650  1.00  0.00           H
ATOM   3993  CA  ASP A 736      96.036  96.193  29.513  1.00  0.00           C
ATOM   3994  HA  ASP A 736      94.969  96.075  29.400  1.00  0.00           H
ATOM   3995  CB  ASP A 736      96.379  96.715  30.889  1.00  0.00           C
ATOM   3996  HB1 ASP A 736      96.333  95.975  31.717  1.00  0.00           H
ATOM   3997  HB2 ASP A 736      97.431  97.068  30.929  1.00  0.00           H
ATOM   3998  CG  ASP A 736      95.489  97.878  31.268  1.00  0.00           C
ATOM   3999  OD1 ASP A 736      94.981  98.600  30.322  1.00  0.00           O
ATOM   4000  OD2 ASP A 736      95.439  98.180  32.450  1.00  0.00           O
ATOM   4001  C   ASP A 736      96.611  97.050  28.396  1.00  0.00           C
ATOM   4002  O   ASP A 736      97.694  97.637  28.594  1.00  0.00           O
ATOM   4003  N   PRO A 737      95.941  97.301  27.324  1.00  0.00           N
ATOM   4004  CD  PRO A 737      94.544  96.968  27.102  1.00  0.00           C
ATOM   4005  HD1 PRO A 737      93.835  97.207  27.924  1.00  0.00           H
ATOM   4006  HD2 PRO A 737      94.410  95.889  26.875  1.00  0.00           H
ATOM   4007  CA  PRO A 737      96.424  98.093  26.150  1.00  0.00           C
ATOM   4008  HA  PRO A 737      97.450  97.839  25.927  1.00  0.00           H
ATOM   4009  CB  PRO A 737      95.391  97.834  25.083  1.00  0.00           C
ATOM   4010  HB1 PRO A 737      95.228  98.638  24.334  1.00  0.00           H
ATOM   4011  HB2 PRO A 737      95.632  96.926  24.491  1.00  0.00           H
ATOM   4012  CG  PRO A 737      94.088  97.714  25.871  1.00  0.00           C
ATOM   4013  HG1 PRO A 737      93.629  98.710  26.051  1.00  0.00           H
ATOM   4014  HG2 PRO A 737      93.362  97.096  25.300  1.00  0.00           H
ATOM   4015  C   PRO A 737      96.521  99.601  26.534  1.00  0.00           C
ATOM   4016  O   PRO A 737      96.528 100.413  25.572  1.00  0.00           O
ATOM   4017  N   SER A 738      96.620 100.009  27.849  1.00  0.00           N
ATOM   4018  HN  SER A 738      96.502  99.232  28.463  1.00  0.00           H
ATOM   4019  CA  SER A 738      96.854 101.390  28.285  1.00  0.00           C
ATOM   4020  HA  SER A 738      96.830 102.156  27.524  1.00  0.00           H
ATOM   4021  CB  SER A 738      95.768 101.798  29.411  1.00  0.00           C
ATOM   4022  HB1 SER A 738      95.864 102.869  29.690  1.00  0.00           H
ATOM   4023  HB2 SER A 738      94.717 101.685  29.069  1.00  0.00           H
ATOM   4024  OG  SER A 738      95.916 101.038  30.575  1.00  0.00           O
ATOM   4025  HG1 SER A 738      95.437 100.210  30.498  1.00  0.00           H
ATOM   4026  C   SER A 738      98.208 101.424  28.950  1.00  0.00           C
ATOM   4027  O   SER A 738      98.722 102.528  29.258  1.00  0.00           O
ATOM   4028  N   THR A 739      98.866 100.261  29.158  1.00  0.00           N
ATOM   4029  HN  THR A 739      98.317  99.461  28.929  1.00  0.00           H
ATOM   4030  CA  THR A 739     100.189 100.145  29.806  1.00  0.00           C
ATOM   4031  HA  THR A 739     100.501 101.051  30.304  1.00  0.00           H
ATOM   4032  CB  THR A 739     100.230  98.905  30.723  1.00  0.00           C
ATOM   4033  HB  THR A 739      99.904  98.011  30.150  1.00  0.00           H
ATOM   4034  OG1 THR A 739      99.568  99.239  31.928  1.00  0.00           O
ATOM   4035  HG1 THR A 739      98.700  99.589  31.715  1.00  0.00           H
ATOM   4036  CG2 THR A 739     101.660  98.599  31.218  1.00  0.00           C
ATOM   4037 1HG2 THR A 739     102.245  98.191  30.366  1.00  0.00           H
ATOM   4038 2HG2 THR A 739     102.167  99.474  31.678  1.00  0.00           H
ATOM   4039 3HG2 THR A 739     101.790  97.824  32.004  1.00  0.00           H
ATOM   4040  C   THR A 739     101.131  99.830  28.660  1.00  0.00           C
ATOM   4041  O   THR A 739     100.951  98.816  27.939  1.00  0.00           O
ATOM   4042  N   LEU A 740     102.070 100.734  28.437  1.00  0.00           N
ATOM   4043  HN  LEU A 740     101.993 101.588  28.944  1.00  0.00           H
ATOM   4044  CA  LEU A 740     102.965 100.625  27.322  1.00  0.00           C
ATOM   4045  HA  LEU A 740     102.462  99.994  26.604  1.00  0.00           H
ATOM   4046  CB  LEU A 740     103.274 101.980  26.706  1.00  0.00           C
ATOM   4047  HB1 LEU A 740     102.341 102.532  26.461  1.00  0.00           H
ATOM   4048  HB2 LEU A 740     103.795 102.503  27.536  1.00  0.00           H
ATOM   4049  CG  LEU A 740     104.249 102.035  25.487  1.00  0.00           C
ATOM   4050  HG  LEU A 740     105.185 101.495  25.744  1.00  0.00           H
ATOM   4051  CD1 LEU A 740     103.716 101.352  24.226  1.00  0.00           C
ATOM   4052 1HD1 LEU A 740     104.563 101.174  23.529  1.00  0.00           H
ATOM   4053 2HD1 LEU A 740     103.126 100.438  24.450  1.00  0.00           H
ATOM   4054 3HD1 LEU A 740     102.919 101.912  23.693  1.00  0.00           H
ATOM   4055  CD2 LEU A 740     104.793 103.465  25.161  1.00  0.00           C
ATOM   4056 1HD2 LEU A 740     105.512 103.785  25.945  1.00  0.00           H
ATOM   4057 2HD2 LEU A 740     105.324 103.397  24.187  1.00  0.00           H
ATOM   4058 3HD2 LEU A 740     103.942 104.175  25.094  1.00  0.00           H
ATOM   4059  C   LEU A 740     104.290  99.915  27.716  1.00  0.00           C
ATOM   4060  O   LEU A 740     104.906 100.162  28.709  1.00  0.00           O
ATOM   4061  N   LEU A 741     104.716  98.909  26.888  1.00  0.00           N
ATOM   4062  HN  LEU A 741     104.184  98.593  26.106  1.00  0.00           H
ATOM   4063  CA  LEU A 741     105.876  98.107  27.082  1.00  0.00           C
ATOM   4064  HA  LEU A 741     106.343  98.395  28.013  1.00  0.00           H
ATOM   4065  CB  LEU A 741     105.630  96.553  27.039  1.00  0.00           C
ATOM   4066  HB1 LEU A 741     105.306  96.425  25.984  1.00  0.00           H
ATOM   4067  HB2 LEU A 741     106.494  95.895  27.272  1.00  0.00           H
ATOM   4068  CG  LEU A 741     104.547  96.059  28.004  1.00  0.00           C
ATOM   4069  HG  LEU A 741     103.627  96.678  27.930  1.00  0.00           H
ATOM   4070  CD1 LEU A 741     104.108  94.588  27.815  1.00  0.00           C
ATOM   4071 1HD1 LEU A 741     105.018  93.961  27.925  1.00  0.00           H
ATOM   4072 2HD1 LEU A 741     103.386  94.344  28.623  1.00  0.00           H
ATOM   4073 3HD1 LEU A 741     103.698  94.401  26.799  1.00  0.00           H
ATOM   4074  CD2 LEU A 741     105.031  96.221  29.383  1.00  0.00           C
ATOM   4075 1HD2 LEU A 741     106.029  95.764  29.554  1.00  0.00           H
ATOM   4076 2HD2 LEU A 741     105.138  97.252  29.782  1.00  0.00           H
ATOM   4077 3HD2 LEU A 741     104.344  95.658  30.051  1.00  0.00           H
ATOM   4078  C   LEU A 741     106.905  98.578  26.059  1.00  0.00           C
ATOM   4079  O   LEU A 741     106.898  98.162  24.894  1.00  0.00           O
ATOM   4080  N   ALA A 742     107.844  99.447  26.435  1.00  0.00           N
ATOM   4081  HN  ALA A 742     107.736  99.851  27.340  1.00  0.00           H
ATOM   4082  CA  ALA A 742     108.681 100.157  25.558  1.00  0.00           C
ATOM   4083  HA  ALA A 742     108.249 100.313  24.580  1.00  0.00           H
ATOM   4084  CB  ALA A 742     108.928 101.665  26.011  1.00  0.00           C
ATOM   4085  HB1 ALA A 742     109.272 101.795  27.060  1.00  0.00           H
ATOM   4086  HB2 ALA A 742     109.845 102.100  25.561  1.00  0.00           H
ATOM   4087  HB3 ALA A 742     108.017 102.288  25.885  1.00  0.00           H
ATOM   4088  C   ALA A 742     110.029  99.493  25.465  1.00  0.00           C
ATOM   4089  O   ALA A 742     110.250  98.570  24.667  1.00  0.00           O
ATOM   4090  N   GLU A 743     111.015  99.926  26.255  1.00  0.00           N
ATOM   4091  HN  GLU A 743     110.761 100.459  27.058  1.00  0.00           H
ATOM   4092  CA  GLU A 743     112.382  99.516  26.127  1.00  0.00           C
ATOM   4093  HA  GLU A 743     112.663  99.347  25.098  1.00  0.00           H
ATOM   4094  CB  GLU A 743     113.331 100.662  26.534  1.00  0.00           C
ATOM   4095  HB1 GLU A 743     113.537 101.280  25.634  1.00  0.00           H
ATOM   4096  HB2 GLU A 743     112.770 101.263  27.281  1.00  0.00           H
ATOM   4097  CG  GLU A 743     114.754 100.230  26.962  1.00  0.00           C
ATOM   4098  HG1 GLU A 743     114.825  99.946  28.033  1.00  0.00           H
ATOM   4099  HG2 GLU A 743     115.204  99.468  26.291  1.00  0.00           H
ATOM   4100  CD  GLU A 743     115.729 101.394  26.929  1.00  0.00           C
ATOM   4101  OE1 GLU A 743     115.656 102.233  25.960  1.00  0.00           O
ATOM   4102  OE2 GLU A 743     116.575 101.491  27.883  1.00  0.00           O
ATOM   4103  C   GLU A 743     112.707  98.318  27.045  1.00  0.00           C
ATOM   4104  O   GLU A 743     112.483  98.274  28.263  1.00  0.00           O
ATOM   4105  N   VAL A 744     113.400  97.295  26.479  1.00  0.00           N
ATOM   4106  HN  VAL A 744     113.845  97.385  25.591  1.00  0.00           H
ATOM   4107  CA  VAL A 744     113.600  95.983  27.153  1.00  0.00           C
ATOM   4108  HA  VAL A 744     112.778  95.799  27.828  1.00  0.00           H
ATOM   4109  CB  VAL A 744     113.764  94.808  26.161  1.00  0.00           C
ATOM   4110  HB  VAL A 744     114.809  94.561  25.874  1.00  0.00           H
ATOM   4111  CG1 VAL A 744     113.220  93.537  26.847  1.00  0.00           C
ATOM   4112 1HG1 VAL A 744     113.881  93.323  27.715  1.00  0.00           H
ATOM   4113 2HG1 VAL A 744     112.225  93.605  27.336  1.00  0.00           H
ATOM   4114 3HG1 VAL A 744     113.295  92.694  26.128  1.00  0.00           H
ATOM   4115  CG2 VAL A 744     112.985  94.950  24.835  1.00  0.00           C
ATOM   4116 1HG2 VAL A 744     113.434  95.734  24.188  1.00  0.00           H
ATOM   4117 2HG2 VAL A 744     113.069  94.014  24.242  1.00  0.00           H
ATOM   4118 3HG2 VAL A 744     111.895  95.146  24.922  1.00  0.00           H
ATOM   4119  C   VAL A 744     114.861  96.141  28.123  1.00  0.00           C
ATOM   4120  O   VAL A 744     115.873  96.634  27.697  1.00  0.00           O
ATOM   4121  N   CYS A 745     114.808  95.634  29.397  1.00  0.00           N
ATOM   4122  HN  CYS A 745     113.954  95.199  29.673  1.00  0.00           H
ATOM   4123  CA  CYS A 745     115.735  95.600  30.482  1.00  0.00           C
ATOM   4124  HA  CYS A 745     116.550  96.307  30.454  1.00  0.00           H
ATOM   4125  CB  CYS A 745     114.993  95.939  31.786  1.00  0.00           C
ATOM   4126  HB1 CYS A 745     114.272  95.147  32.079  1.00  0.00           H
ATOM   4127  HB2 CYS A 745     115.706  95.871  32.635  1.00  0.00           H
ATOM   4128  SG  CYS A 745     114.273  97.592  31.789  1.00  0.00           S
ATOM   4129  HG1 CYS A 745     114.156  97.655  30.470  1.00  0.00           H
ATOM   4130  C   CYS A 745     116.274  94.114  30.577  1.00  0.00           C
ATOM   4131  O   CYS A 745     116.127  93.423  31.606  1.00  0.00           O
ATOM   4132  N   VAL A 746     116.973  93.587  29.520  1.00  0.00           N
ATOM   4133  HN  VAL A 746     117.089  94.090  28.667  1.00  0.00           H
ATOM   4134  CA  VAL A 746     117.671  92.302  29.388  1.00  0.00           C
ATOM   4135  HA  VAL A 746     116.848  91.624  29.217  1.00  0.00           H
ATOM   4136  CB  VAL A 746     118.537  92.226  28.138  1.00  0.00           C
ATOM   4137  HB  VAL A 746     119.517  92.724  28.302  1.00  0.00           H
ATOM   4138  CG1 VAL A 746     118.739  90.760  27.717  1.00  0.00           C
ATOM   4139 1HG1 VAL A 746     119.236  90.173  28.519  1.00  0.00           H
ATOM   4140 2HG1 VAL A 746     117.738  90.338  27.483  1.00  0.00           H
ATOM   4141 3HG1 VAL A 746     119.308  90.603  26.776  1.00  0.00           H
ATOM   4142  CG2 VAL A 746     117.906  92.977  26.933  1.00  0.00           C
ATOM   4143 1HG2 VAL A 746     118.393  92.817  25.948  1.00  0.00           H
ATOM   4144 2HG2 VAL A 746     116.822  92.759  26.819  1.00  0.00           H
ATOM   4145 3HG2 VAL A 746     117.921  94.060  27.181  1.00  0.00           H
ATOM   4146  C   VAL A 746     118.252  91.751  30.637  1.00  0.00           C
ATOM   4147  O   VAL A 746     117.912  90.651  31.030  1.00  0.00           O
ATOM   4148  N   GLU A 747     119.143  92.545  31.393  1.00  0.00           N
ATOM   4149  HN  GLU A 747     119.390  93.444  31.038  1.00  0.00           H
ATOM   4150  CA  GLU A 747     119.837  92.118  32.576  1.00  0.00           C
ATOM   4151  HA  GLU A 747     120.515  91.318  32.320  1.00  0.00           H
ATOM   4152  CB  GLU A 747     120.722  93.290  33.233  1.00  0.00           C
ATOM   4153  HB1 GLU A 747     120.122  94.151  33.598  1.00  0.00           H
ATOM   4154  HB2 GLU A 747     121.232  92.976  34.168  1.00  0.00           H
ATOM   4155  CG  GLU A 747     121.775  93.802  32.209  1.00  0.00           C
ATOM   4156  HG1 GLU A 747     121.214  94.401  31.461  1.00  0.00           H
ATOM   4157  HG2 GLU A 747     122.367  94.476  32.865  1.00  0.00           H
ATOM   4158  CD  GLU A 747     122.693  92.797  31.605  1.00  0.00           C
ATOM   4159  OE1 GLU A 747     123.044  91.813  32.320  1.00  0.00           O
ATOM   4160  OE2 GLU A 747     123.129  92.977  30.449  1.00  0.00           O
ATOM   4161  C   GLU A 747     118.924  91.578  33.686  1.00  0.00           C
ATOM   4162  O   GLU A 747     119.273  90.604  34.367  1.00  0.00           O
ATOM   4163  N   GLN A 748     117.758  92.214  33.879  1.00  0.00           N
ATOM   4164  HN  GLN A 748     117.499  92.972  33.285  1.00  0.00           H
ATOM   4165  CA  GLN A 748     116.810  91.904  34.978  1.00  0.00           C
ATOM   4166  HA  GLN A 748     117.402  91.631  35.839  1.00  0.00           H
ATOM   4167  CB  GLN A 748     116.010  93.185  35.247  1.00  0.00           C
ATOM   4168  HB1 GLN A 748     115.442  93.462  34.333  1.00  0.00           H
ATOM   4169  HB2 GLN A 748     115.177  92.973  35.952  1.00  0.00           H
ATOM   4170  CG  GLN A 748     116.766  94.391  35.978  1.00  0.00           C
ATOM   4171  HG1 GLN A 748     117.207  94.942  35.120  1.00  0.00           H
ATOM   4172  HG2 GLN A 748     116.037  95.087  36.446  1.00  0.00           H
ATOM   4173  CD  GLN A 748     117.671  93.915  37.126  1.00  0.00           C
ATOM   4174  OE1 GLN A 748     117.223  93.209  38.007  1.00  0.00           O
ATOM   4175  NE2 GLN A 748     119.013  94.196  37.062  1.00  0.00           N
ATOM   4176 1HE2 GLN A 748     119.312  94.813  36.335  1.00  0.00           H
ATOM   4177 2HE2 GLN A 748     119.643  93.646  37.611  1.00  0.00           H
ATOM   4178  C   GLN A 748     115.995  90.682  34.602  1.00  0.00           C
ATOM   4179  O   GLN A 748     115.413  89.981  35.425  1.00  0.00           O
ATOM   4180  N   CYS A 749     115.935  90.381  33.315  1.00  0.00           N
ATOM   4181  HN  CYS A 749     116.508  90.855  32.651  1.00  0.00           H
ATOM   4182  CA  CYS A 749     115.283  89.237  32.756  1.00  0.00           C
ATOM   4183  HA  CYS A 749     114.260  89.296  33.096  1.00  0.00           H
ATOM   4184  CB  CYS A 749     115.270  89.271  31.188  1.00  0.00           C
ATOM   4185  HB1 CYS A 749     116.174  88.867  30.684  1.00  0.00           H
ATOM   4186  HB2 CYS A 749     114.526  88.471  30.987  1.00  0.00           H
ATOM   4187  SG  CYS A 749     114.543  90.812  30.543  1.00  0.00           S
ATOM   4188  HG1 CYS A 749     115.540  91.647  30.797  1.00  0.00           H
ATOM   4189  C   CYS A 749     115.750  87.868  33.263  1.00  0.00           C
ATOM   4190  O   CYS A 749     116.942  87.533  33.274  1.00  0.00           O
ATOM   4191  N   THR A 750     114.822  87.066  33.728  1.00  0.00           N
ATOM   4192  HN  THR A 750     113.870  87.357  33.670  1.00  0.00           H
ATOM   4193  CA  THR A 750     115.108  85.802  34.384  1.00  0.00           C
ATOM   4194  HA  THR A 750     115.992  85.474  33.857  1.00  0.00           H
ATOM   4195  CB  THR A 750     115.543  86.038  35.804  1.00  0.00           C
ATOM   4196  HB  THR A 750     116.347  86.805  35.819  1.00  0.00           H
ATOM   4197  OG1 THR A 750     116.165  84.954  36.468  1.00  0.00           O
ATOM   4198  HG1 THR A 750     116.683  85.368  37.162  1.00  0.00           H
ATOM   4199  CG2 THR A 750     114.397  86.671  36.626  1.00  0.00           C
ATOM   4200 1HG2 THR A 750     114.716  86.817  37.680  1.00  0.00           H
ATOM   4201 2HG2 THR A 750     113.994  87.647  36.281  1.00  0.00           H
ATOM   4202 3HG2 THR A 750     113.518  85.996  36.708  1.00  0.00           H
ATOM   4203  C   THR A 750     114.031  84.824  34.254  1.00  0.00           C
ATOM   4204  O   THR A 750     112.987  85.297  33.770  1.00  0.00           O
ATOM   4205  N   PHE A 751     114.225  83.493  34.602  1.00  0.00           N
ATOM   4206  HN  PHE A 751     115.010  83.186  35.134  1.00  0.00           H
ATOM   4207  CA  PHE A 751     113.234  82.497  34.664  1.00  0.00           C
ATOM   4208  HA  PHE A 751     112.322  83.054  34.503  1.00  0.00           H
ATOM   4209  CB  PHE A 751     113.510  81.385  33.593  1.00  0.00           C
ATOM   4210  HB1 PHE A 751     112.733  80.602  33.723  1.00  0.00           H
ATOM   4211  HB2 PHE A 751     113.435  81.794  32.563  1.00  0.00           H
ATOM   4212  CG  PHE A 751     114.909  80.824  33.628  1.00  0.00           C
ATOM   4213  CD1 PHE A 751     115.187  79.631  34.365  1.00  0.00           C
ATOM   4214  HD1 PHE A 751     114.315  79.175  34.809  1.00  0.00           H
ATOM   4215  CE1 PHE A 751     116.413  78.998  34.263  1.00  0.00           C
ATOM   4216  HE1 PHE A 751     116.562  78.069  34.793  1.00  0.00           H
ATOM   4217  CZ  PHE A 751     117.448  79.660  33.704  1.00  0.00           C
ATOM   4218  HZ  PHE A 751     118.376  79.110  33.757  1.00  0.00           H
ATOM   4219  CD2 PHE A 751     115.967  81.440  32.971  1.00  0.00           C
ATOM   4220  HD2 PHE A 751     115.822  82.349  32.404  1.00  0.00           H
ATOM   4221  CE2 PHE A 751     117.256  80.853  33.053  1.00  0.00           C
ATOM   4222  HE2 PHE A 751     118.187  81.347  32.819  1.00  0.00           H
ATOM   4223  C   PHE A 751     113.009  81.897  36.044  1.00  0.00           C
ATOM   4224  O   PHE A 751     113.923  81.977  36.864  1.00  0.00           O
ATOM   4225  N   MET A 752     111.888  81.234  36.332  1.00  0.00           N
ATOM   4226  HN  MET A 752     111.062  81.235  35.773  1.00  0.00           H
ATOM   4227  CA  MET A 752     111.709  80.493  37.593  1.00  0.00           C
ATOM   4228  HA  MET A 752     112.324  80.958  38.349  1.00  0.00           H
ATOM   4229  CB  MET A 752     110.176  80.296  37.975  1.00  0.00           C
ATOM   4230  HB1 MET A 752     109.721  79.926  37.032  1.00  0.00           H
ATOM   4231  HB2 MET A 752     110.048  79.535  38.774  1.00  0.00           H
ATOM   4232  CG  MET A 752     109.561  81.621  38.431  1.00  0.00           C
ATOM   4233  HG1 MET A 752     109.501  82.341  37.588  1.00  0.00           H
ATOM   4234  HG2 MET A 752     108.510  81.375  38.694  1.00  0.00           H
ATOM   4235  SD  MET A 752     110.392  82.299  39.973  1.00  0.00           S
ATOM   4236  CE  MET A 752     109.869  81.313  41.407  1.00  0.00           C
ATOM   4237  HE1 MET A 752     108.789  81.155  41.617  1.00  0.00           H
ATOM   4238  HE2 MET A 752     110.181  80.256  41.263  1.00  0.00           H
ATOM   4239  HE3 MET A 752     110.407  81.648  42.320  1.00  0.00           H
ATOM   4240  C   MET A 752     112.209  79.120  37.394  1.00  0.00           C
ATOM   4241  O   MET A 752     112.278  78.548  36.318  1.00  0.00           O
ATOM   4242  N   ASP A 753     112.659  78.488  38.569  1.00  0.00           N
ATOM   4243  HN  ASP A 753     112.739  79.020  39.408  1.00  0.00           H
ATOM   4244  CA  ASP A 753     113.167  77.159  38.589  1.00  0.00           C
ATOM   4245  HA  ASP A 753     113.734  76.973  37.688  1.00  0.00           H
ATOM   4246  CB  ASP A 753     114.120  77.010  39.753  1.00  0.00           C
ATOM   4247  HB1 ASP A 753     113.589  77.241  40.701  1.00  0.00           H
ATOM   4248  HB2 ASP A 753     114.586  76.002  39.794  1.00  0.00           H
ATOM   4249  CG  ASP A 753     115.189  78.136  39.625  1.00  0.00           C
ATOM   4250  OD1 ASP A 753     115.936  78.244  38.660  1.00  0.00           O
ATOM   4251  OD2 ASP A 753     115.166  79.064  40.541  1.00  0.00           O
ATOM   4252  C   ASP A 753     112.111  76.040  38.466  1.00  0.00           C
ATOM   4253  O   ASP A 753     112.362  74.868  38.191  1.00  0.00           O
ATOM   4254  N   SER A 754     110.865  76.383  38.739  1.00  0.00           N
ATOM   4255  HN  SER A 754     110.566  77.334  38.706  1.00  0.00           H
ATOM   4256  CA  SER A 754     109.708  75.427  38.466  1.00  0.00           C
ATOM   4257  HA  SER A 754     109.820  74.695  39.252  1.00  0.00           H
ATOM   4258  CB  SER A 754     108.248  76.047  38.639  1.00  0.00           C
ATOM   4259  HB1 SER A 754     107.420  75.463  38.183  1.00  0.00           H
ATOM   4260  HB2 SER A 754     108.145  76.253  39.726  1.00  0.00           H
ATOM   4261  OG  SER A 754     108.144  77.296  37.968  1.00  0.00           O
ATOM   4262  HG1 SER A 754     107.744  77.980  38.510  1.00  0.00           H
ATOM   4263  C   SER A 754     109.735  74.696  37.111  1.00  0.00           C
ATOM   4264  O   SER A 754     110.387  75.061  36.126  1.00  0.00           O
ATOM   4265  N   LYS A 755     109.042  73.547  37.067  1.00  0.00           N
ATOM   4266  HN  LYS A 755     108.485  73.319  37.861  1.00  0.00           H
ATOM   4267  CA  LYS A 755     109.055  72.509  36.041  1.00  0.00           C
ATOM   4268  HA  LYS A 755     109.946  71.928  36.225  1.00  0.00           H
ATOM   4269  CB  LYS A 755     107.794  71.629  36.152  1.00  0.00           C
ATOM   4270  HB1 LYS A 755     107.794  71.061  37.107  1.00  0.00           H
ATOM   4271  HB2 LYS A 755     106.897  72.283  36.176  1.00  0.00           H
ATOM   4272  CG  LYS A 755     107.651  70.540  35.083  1.00  0.00           C
ATOM   4273  HG1 LYS A 755     107.439  70.912  34.057  1.00  0.00           H
ATOM   4274  HG2 LYS A 755     108.536  69.873  35.004  1.00  0.00           H
ATOM   4275  CD  LYS A 755     106.378  69.566  35.359  1.00  0.00           C
ATOM   4276  HD1 LYS A 755     106.491  68.978  36.296  1.00  0.00           H
ATOM   4277  HD2 LYS A 755     105.533  70.282  35.446  1.00  0.00           H
ATOM   4278  CE  LYS A 755     106.197  68.752  34.071  1.00  0.00           C
ATOM   4279  HE1 LYS A 755     106.087  69.543  33.299  1.00  0.00           H
ATOM   4280  HE2 LYS A 755     107.056  68.089  33.836  1.00  0.00           H
ATOM   4281  NZ  LYS A 755     105.013  67.895  34.138  1.00  0.00           N
ATOM   4282  HZ1 LYS A 755     104.867  67.320  33.284  1.00  0.00           H
ATOM   4283  HZ2 LYS A 755     105.245  67.129  34.802  1.00  0.00           H
ATOM   4284  HZ3 LYS A 755     104.154  68.398  34.441  1.00  0.00           H
ATOM   4285  C   LYS A 755     109.194  73.012  34.587  1.00  0.00           C
ATOM   4286  O   LYS A 755     110.046  72.490  33.840  1.00  0.00           O
ATOM   4287  N   MET A 756     108.385  74.002  34.148  1.00  0.00           N
ATOM   4288  HN  MET A 756     107.897  74.563  34.812  1.00  0.00           H
ATOM   4289  CA  MET A 756     108.258  74.521  32.769  1.00  0.00           C
ATOM   4290  HA  MET A 756     108.743  73.680  32.296  1.00  0.00           H
ATOM   4291  CB  MET A 756     106.747  74.642  32.442  1.00  0.00           C
ATOM   4292  HB1 MET A 756     106.253  75.301  33.187  1.00  0.00           H
ATOM   4293  HB2 MET A 756     106.581  75.082  31.436  1.00  0.00           H
ATOM   4294  CG  MET A 756     105.993  73.281  32.385  1.00  0.00           C
ATOM   4295  HG1 MET A 756     106.240  72.622  33.245  1.00  0.00           H
ATOM   4296  HG2 MET A 756     104.904  73.501  32.365  1.00  0.00           H
ATOM   4297  SD  MET A 756     106.332  72.371  30.897  1.00  0.00           S
ATOM   4298  CE  MET A 756     104.867  71.249  30.938  1.00  0.00           C
ATOM   4299  HE1 MET A 756     104.805  70.649  31.871  1.00  0.00           H
ATOM   4300  HE2 MET A 756     103.961  71.893  30.955  1.00  0.00           H
ATOM   4301  HE3 MET A 756     104.860  70.549  30.075  1.00  0.00           H
ATOM   4302  C   MET A 756     108.943  75.847  32.444  1.00  0.00           C
ATOM   4303  O   MET A 756     108.936  76.352  31.264  1.00  0.00           O
ATOM   4304  N   LYS A 757     109.649  76.321  33.495  1.00  0.00           N
ATOM   4305  HN  LYS A 757     109.483  75.758  34.301  1.00  0.00           H
ATOM   4306  CA  LYS A 757     110.652  77.305  33.390  1.00  0.00           C
ATOM   4307  HA  LYS A 757     110.957  77.466  34.413  1.00  0.00           H
ATOM   4308  CB  LYS A 757     111.909  76.743  32.644  1.00  0.00           C
ATOM   4309  HB1 LYS A 757     111.556  76.464  31.628  1.00  0.00           H
ATOM   4310  HB2 LYS A 757     112.760  77.444  32.503  1.00  0.00           H
ATOM   4311  CG  LYS A 757     112.566  75.434  33.186  1.00  0.00           C
ATOM   4312  HG1 LYS A 757     111.815  74.618  33.114  1.00  0.00           H
ATOM   4313  HG2 LYS A 757     113.487  75.213  32.606  1.00  0.00           H
ATOM   4314  CD  LYS A 757     113.174  75.497  34.587  1.00  0.00           C
ATOM   4315  HD1 LYS A 757     113.951  76.289  34.546  1.00  0.00           H
ATOM   4316  HD2 LYS A 757     112.492  75.839  35.395  1.00  0.00           H
ATOM   4317  CE  LYS A 757     113.955  74.237  35.040  1.00  0.00           C
ATOM   4318  HE1 LYS A 757     113.305  73.355  34.853  1.00  0.00           H
ATOM   4319  HE2 LYS A 757     114.771  74.011  34.321  1.00  0.00           H
ATOM   4320  NZ  LYS A 757     114.451  74.180  36.442  1.00  0.00           N
ATOM   4321  HZ1 LYS A 757     115.192  74.901  36.551  1.00  0.00           H
ATOM   4322  HZ2 LYS A 757     113.739  74.320  37.188  1.00  0.00           H
ATOM   4323  HZ3 LYS A 757     114.933  73.275  36.618  1.00  0.00           H
ATOM   4324  C   LYS A 757     110.212  78.690  32.880  1.00  0.00           C
ATOM   4325  O   LYS A 757     110.929  79.278  32.032  1.00  0.00           O
ATOM   4326  N   PRO A 758     109.163  79.342  33.455  1.00  0.00           N
ATOM   4327  CD  PRO A 758     108.488  78.911  34.642  1.00  0.00           C
ATOM   4328  HD1 PRO A 758     109.133  78.645  35.506  1.00  0.00           H
ATOM   4329  HD2 PRO A 758     107.820  78.218  34.087  1.00  0.00           H
ATOM   4330  CA  PRO A 758     108.655  80.626  32.903  1.00  0.00           C
ATOM   4331  HA  PRO A 758     108.407  80.394  31.877  1.00  0.00           H
ATOM   4332  CB  PRO A 758     107.335  80.886  33.640  1.00  0.00           C
ATOM   4333  HB1 PRO A 758     107.130  81.978  33.659  1.00  0.00           H
ATOM   4334  HB2 PRO A 758     106.721  80.350  32.884  1.00  0.00           H
ATOM   4335  CG  PRO A 758     107.551  80.109  35.013  1.00  0.00           C
ATOM   4336  HG1 PRO A 758     108.144  80.788  35.662  1.00  0.00           H
ATOM   4337  HG2 PRO A 758     106.619  79.766  35.511  1.00  0.00           H
ATOM   4338  C   PRO A 758     109.574  81.887  32.935  1.00  0.00           C
ATOM   4339  O   PRO A 758     110.337  82.093  33.927  1.00  0.00           O
ATOM   4340  N   LEU A 759     109.387  82.797  31.895  1.00  0.00           N
ATOM   4341  HN  LEU A 759     108.626  82.617  31.278  1.00  0.00           H
ATOM   4342  CA  LEU A 759     110.149  84.059  31.711  1.00  0.00           C
ATOM   4343  HA  LEU A 759     111.127  83.877  32.130  1.00  0.00           H
ATOM   4344  CB  LEU A 759     110.389  84.316  30.150  1.00  0.00           C
ATOM   4345  HB1 LEU A 759     109.447  84.667  29.677  1.00  0.00           H
ATOM   4346  HB2 LEU A 759     111.093  85.175  30.128  1.00  0.00           H
ATOM   4347  CG  LEU A 759     110.771  83.038  29.433  1.00  0.00           C
ATOM   4348  HG  LEU A 759     109.970  82.282  29.576  1.00  0.00           H
ATOM   4349  CD1 LEU A 759     110.872  83.562  27.975  1.00  0.00           C
ATOM   4350 1HD1 LEU A 759     111.443  84.513  27.914  1.00  0.00           H
ATOM   4351 2HD1 LEU A 759     111.272  82.767  27.309  1.00  0.00           H
ATOM   4352 3HD1 LEU A 759     109.831  83.742  27.630  1.00  0.00           H
ATOM   4353  CD2 LEU A 759     112.101  82.526  29.943  1.00  0.00           C
ATOM   4354 1HD2 LEU A 759     112.950  83.239  29.878  1.00  0.00           H
ATOM   4355 2HD2 LEU A 759     112.058  82.334  31.037  1.00  0.00           H
ATOM   4356 3HD2 LEU A 759     112.338  81.507  29.570  1.00  0.00           H
ATOM   4357  C   LEU A 759     109.539  85.243  32.318  1.00  0.00           C
ATOM   4358  O   LEU A 759     108.323  85.470  32.239  1.00  0.00           O
ATOM   4359  N   TRP A 760     110.334  86.029  33.127  1.00  0.00           N
ATOM   4360  HN  TRP A 760     111.272  85.730  33.285  1.00  0.00           H
ATOM   4361  CA  TRP A 760     109.946  87.368  33.559  1.00  0.00           C
ATOM   4362  HA  TRP A 760     108.896  87.438  33.317  1.00  0.00           H
ATOM   4363  CB  TRP A 760     110.231  87.572  35.081  1.00  0.00           C
ATOM   4364  HB1 TRP A 760     109.479  86.997  35.663  1.00  0.00           H
ATOM   4365  HB2 TRP A 760     111.211  87.126  35.355  1.00  0.00           H
ATOM   4366  CG  TRP A 760     110.236  88.929  35.680  1.00  0.00           C
ATOM   4367  CD1 TRP A 760     109.538  90.018  35.228  1.00  0.00           C
ATOM   4368  HD1 TRP A 760     108.972  90.025  34.308  1.00  0.00           H
ATOM   4369  NE1 TRP A 760     109.801  91.044  36.065  1.00  0.00           N
ATOM   4370  HE1 TRP A 760     109.430  91.892  36.373  1.00  0.00           H
ATOM   4371  CE2 TRP A 760     110.726  90.661  37.061  1.00  0.00           C
ATOM   4372  CD2 TRP A 760     110.974  89.330  36.817  1.00  0.00           C
ATOM   4373  CE3 TRP A 760     111.858  88.656  37.651  1.00  0.00           C
ATOM   4374  HE3 TRP A 760     112.010  87.604  37.459  1.00  0.00           H
ATOM   4375  CZ3 TRP A 760     112.328  89.282  38.786  1.00  0.00           C
ATOM   4376  HZ3 TRP A 760     113.010  88.713  39.401  1.00  0.00           H
ATOM   4377  CZ2 TRP A 760     111.216  91.352  38.151  1.00  0.00           C
ATOM   4378  HZ2 TRP A 760     111.068  92.381  38.444  1.00  0.00           H
ATOM   4379  CH2 TRP A 760     112.129  90.675  38.995  1.00  0.00           C
ATOM   4380  HH2 TRP A 760     112.510  91.287  39.799  1.00  0.00           H
ATOM   4381  C   TRP A 760     110.750  88.315  32.770  1.00  0.00           C
ATOM   4382  O   TRP A 760     111.919  88.428  32.909  1.00  0.00           O
ATOM   4383  N   ILE A 761     109.999  89.153  31.971  1.00  0.00           N
ATOM   4384  HN  ILE A 761     109.003  89.123  32.007  1.00  0.00           H
ATOM   4385  CA  ILE A 761     110.578  90.079  30.979  1.00  0.00           C
ATOM   4386  HA  ILE A 761     111.648  89.954  30.911  1.00  0.00           H
ATOM   4387  CB  ILE A 761     110.067  89.920  29.594  1.00  0.00           C
ATOM   4388  HB  ILE A 761     108.960  90.019  29.596  1.00  0.00           H
ATOM   4389  CG2 ILE A 761     110.604  91.013  28.663  1.00  0.00           C
ATOM   4390 1HG2 ILE A 761     110.236  92.046  28.838  1.00  0.00           H
ATOM   4391 2HG2 ILE A 761     111.685  91.053  28.916  1.00  0.00           H
ATOM   4392 3HG2 ILE A 761     110.650  90.765  27.581  1.00  0.00           H
ATOM   4393  CG1 ILE A 761     110.331  88.511  28.940  1.00  0.00           C
ATOM   4394 1HG1 ILE A 761     109.563  87.839  29.379  1.00  0.00           H
ATOM   4395 2HG1 ILE A 761     110.233  88.609  27.838  1.00  0.00           H
ATOM   4396  CD  ILE A 761     111.727  87.948  29.153  1.00  0.00           C
ATOM   4397  HD1 ILE A 761     112.487  88.640  28.731  1.00  0.00           H
ATOM   4398  HD2 ILE A 761     111.991  87.761  30.216  1.00  0.00           H
ATOM   4399  HD3 ILE A 761     111.687  86.937  28.695  1.00  0.00           H
ATOM   4400  C   ILE A 761     110.327  91.483  31.565  1.00  0.00           C
ATOM   4401  O   ILE A 761     109.195  91.768  31.953  1.00  0.00           O
ATOM   4402  N   MET A 762     111.367  92.366  31.603  1.00  0.00           N
ATOM   4403  HN  MET A 762     112.146  92.207  31.000  1.00  0.00           H
ATOM   4404  CA  MET A 762     111.191  93.673  32.262  1.00  0.00           C
ATOM   4405  HA  MET A 762     110.243  93.809  32.761  1.00  0.00           H
ATOM   4406  CB  MET A 762     112.226  94.002  33.345  1.00  0.00           C
ATOM   4407  HB1 MET A 762     113.223  93.667  32.986  1.00  0.00           H
ATOM   4408  HB2 MET A 762     112.325  95.087  33.561  1.00  0.00           H
ATOM   4409  CG  MET A 762     111.994  93.260  34.649  1.00  0.00           C
ATOM   4410  HG1 MET A 762     111.785  92.187  34.452  1.00  0.00           H
ATOM   4411  HG2 MET A 762     112.886  93.374  35.302  1.00  0.00           H
ATOM   4412  SD  MET A 762     110.610  93.981  35.563  1.00  0.00           S
ATOM   4413  CE  MET A 762     111.452  95.456  36.075  1.00  0.00           C
ATOM   4414  HE1 MET A 762     111.322  96.281  35.342  1.00  0.00           H
ATOM   4415  HE2 MET A 762     111.081  96.005  36.967  1.00  0.00           H
ATOM   4416  HE3 MET A 762     112.535  95.250  36.214  1.00  0.00           H
ATOM   4417  C   MET A 762     111.446  94.831  31.293  1.00  0.00           C
ATOM   4418  O   MET A 762     112.199  94.751  30.315  1.00  0.00           O
ATOM   4419  N   TYR A 763     110.728  95.977  31.542  1.00  0.00           N
ATOM   4420  HN  TYR A 763     110.031  95.858  32.245  1.00  0.00           H
ATOM   4421  CA  TYR A 763     110.607  97.138  30.699  1.00  0.00           C
ATOM   4422  HA  TYR A 763     111.374  97.137  29.938  1.00  0.00           H
ATOM   4423  CB  TYR A 763     109.261  97.128  29.876  1.00  0.00           C
ATOM   4424  HB1 TYR A 763     108.385  97.056  30.555  1.00  0.00           H
ATOM   4425  HB2 TYR A 763     109.043  98.092  29.367  1.00  0.00           H
ATOM   4426  CG  TYR A 763     109.254  96.008  28.817  1.00  0.00           C
ATOM   4427  CD1 TYR A 763     108.558  94.893  29.084  1.00  0.00           C
ATOM   4428  HD1 TYR A 763     108.033  94.627  29.990  1.00  0.00           H
ATOM   4429  CE1 TYR A 763     108.446  93.880  28.101  1.00  0.00           C
ATOM   4430  HE1 TYR A 763     107.868  92.986  28.283  1.00  0.00           H
ATOM   4431  CZ  TYR A 763     108.953  94.030  26.845  1.00  0.00           C
ATOM   4432  OH  TYR A 763     108.430  93.236  25.830  1.00  0.00           O
ATOM   4433  HH  TYR A 763     108.668  93.707  25.028  1.00  0.00           H
ATOM   4434  CD2 TYR A 763     109.706  96.334  27.520  1.00  0.00           C
ATOM   4435  HD2 TYR A 763     110.201  97.289  27.425  1.00  0.00           H
ATOM   4436  CE2 TYR A 763     109.576  95.233  26.589  1.00  0.00           C
ATOM   4437  HE2 TYR A 763     109.939  95.443  25.594  1.00  0.00           H
ATOM   4438  C   TYR A 763     110.754  98.450  31.382  1.00  0.00           C
ATOM   4439  O   TYR A 763     110.398  98.715  32.514  1.00  0.00           O
ATOM   4440  N   SER A 764     111.259  99.481  30.625  1.00  0.00           N
ATOM   4441  HN  SER A 764     111.573  99.311  29.694  1.00  0.00           H
ATOM   4442  CA  SER A 764     111.237 100.862  31.094  1.00  0.00           C
ATOM   4443  HA  SER A 764     110.718 100.915  32.040  1.00  0.00           H
ATOM   4444  CB  SER A 764     112.753 101.285  31.378  1.00  0.00           C
ATOM   4445  HB1 SER A 764     113.196 100.512  32.042  1.00  0.00           H
ATOM   4446  HB2 SER A 764     113.319 101.381  30.426  1.00  0.00           H
ATOM   4447  OG  SER A 764     112.866 102.636  31.922  1.00  0.00           O
ATOM   4448  HG1 SER A 764     112.759 103.209  31.159  1.00  0.00           H
ATOM   4449  C   SER A 764     110.581 101.704  30.067  1.00  0.00           C
ATOM   4450  O   SER A 764     110.856 101.603  28.833  1.00  0.00           O
ATOM   4451  N   ASN A 765     109.758 102.653  30.566  1.00  0.00           N
ATOM   4452  HN  ASN A 765     109.499 102.730  31.525  1.00  0.00           H
ATOM   4453  CA  ASN A 765     109.154 103.745  29.806  1.00  0.00           C
ATOM   4454  HA  ASN A 765     109.693 103.714  28.871  1.00  0.00           H
ATOM   4455  CB  ASN A 765     107.663 103.471  29.590  1.00  0.00           C
ATOM   4456  HB1 ASN A 765     107.609 102.574  28.937  1.00  0.00           H
ATOM   4457  HB2 ASN A 765     107.015 103.228  30.459  1.00  0.00           H
ATOM   4458  CG  ASN A 765     106.936 104.487  28.748  1.00  0.00           C
ATOM   4459  OD1 ASN A 765     107.592 105.455  28.251  1.00  0.00           O
ATOM   4460  ND2 ASN A 765     105.555 104.499  28.720  1.00  0.00           N
ATOM   4461 1HD2 ASN A 765     105.075 103.920  29.379  1.00  0.00           H
ATOM   4462 2HD2 ASN A 765     105.097 105.174  28.141  1.00  0.00           H
ATOM   4463  C   ASN A 765     109.413 105.114  30.471  1.00  0.00           C
ATOM   4464  O   ASN A 765     109.183 105.315  31.649  1.00  0.00           O
ATOM   4465  N   GLU A 766     109.990 105.996  29.626  1.00  0.00           N
ATOM   4466  HN  GLU A 766     110.251 105.686  28.715  1.00  0.00           H
ATOM   4467  CA  GLU A 766     110.354 107.342  30.059  1.00  0.00           C
ATOM   4468  HA  GLU A 766     110.957 107.199  30.943  1.00  0.00           H
ATOM   4469  CB  GLU A 766     111.223 108.208  29.070  1.00  0.00           C
ATOM   4470  HB1 GLU A 766     110.862 108.336  28.027  1.00  0.00           H
ATOM   4471  HB2 GLU A 766     111.207 109.196  29.576  1.00  0.00           H
ATOM   4472  CG  GLU A 766     112.707 107.767  29.155  1.00  0.00           C
ATOM   4473  HG1 GLU A 766     112.954 107.555  30.217  1.00  0.00           H
ATOM   4474  HG2 GLU A 766     113.049 106.838  28.652  1.00  0.00           H
ATOM   4475  CD  GLU A 766     113.615 108.836  28.690  1.00  0.00           C
ATOM   4476  OE1 GLU A 766     113.368 109.418  27.571  1.00  0.00           O
ATOM   4477  OE2 GLU A 766     114.693 109.117  29.305  1.00  0.00           O
ATOM   4478  C   GLU A 766     109.134 108.214  30.481  1.00  0.00           C
ATOM   4479  O   GLU A 766     109.163 108.925  31.471  1.00  0.00           O
ATOM   4480  N   GLU A 767     108.059 108.226  29.739  1.00  0.00           N
ATOM   4481  HN  GLU A 767     108.066 107.662  28.917  1.00  0.00           H
ATOM   4482  CA  GLU A 767     106.900 109.145  29.972  1.00  0.00           C
ATOM   4483  HA  GLU A 767     107.143 110.196  30.025  1.00  0.00           H
ATOM   4484  CB  GLU A 767     105.802 109.012  28.936  1.00  0.00           C
ATOM   4485  HB1 GLU A 767     105.633 107.923  28.800  1.00  0.00           H
ATOM   4486  HB2 GLU A 767     104.868 109.520  29.258  1.00  0.00           H
ATOM   4487  CG  GLU A 767     106.315 109.506  27.552  1.00  0.00           C
ATOM   4488  HG1 GLU A 767     107.046 110.310  27.782  1.00  0.00           H
ATOM   4489  HG2 GLU A 767     106.911 108.664  27.139  1.00  0.00           H
ATOM   4490  CD  GLU A 767     105.301 109.999  26.579  1.00  0.00           C
ATOM   4491  OE1 GLU A 767     104.479 109.150  26.121  1.00  0.00           O
ATOM   4492  OE2 GLU A 767     105.188 111.253  26.338  1.00  0.00           O
ATOM   4493  C   GLU A 767     106.271 108.948  31.306  1.00  0.00           C
ATOM   4494  O   GLU A 767     105.710 109.919  31.807  1.00  0.00           O
ATOM   4495  N   ALA A 768     106.460 107.720  31.906  1.00  0.00           N
ATOM   4496  HN  ALA A 768     107.177 107.132  31.541  1.00  0.00           H
ATOM   4497  CA  ALA A 768     105.915 107.300  33.112  1.00  0.00           C
ATOM   4498  HA  ALA A 768     104.926 107.720  33.224  1.00  0.00           H
ATOM   4499  CB  ALA A 768     105.737 105.778  33.031  1.00  0.00           C
ATOM   4500  HB1 ALA A 768     104.913 105.515  32.334  1.00  0.00           H
ATOM   4501  HB2 ALA A 768     106.669 105.283  32.683  1.00  0.00           H
ATOM   4502  HB3 ALA A 768     105.442 105.357  34.017  1.00  0.00           H
ATOM   4503  C   ALA A 768     106.773 107.676  34.320  1.00  0.00           C
ATOM   4504  O   ALA A 768     106.425 107.597  35.479  1.00  0.00           O
ATOM   4505  N   GLY A 769     108.027 107.978  34.057  1.00  0.00           N
ATOM   4506  HN  GLY A 769     108.343 108.026  33.113  1.00  0.00           H
ATOM   4507  CA  GLY A 769     108.992 108.387  35.049  1.00  0.00           C
ATOM   4508  HA1 GLY A 769     109.962 108.358  34.575  1.00  0.00           H
ATOM   4509  HA2 GLY A 769     108.800 109.397  35.381  1.00  0.00           H
ATOM   4510  C   GLY A 769     109.225 107.449  36.201  1.00  0.00           C
ATOM   4511  O   GLY A 769     109.609 106.279  35.950  1.00  0.00           O
ATOM   4512  N   SER A 770     108.965 107.917  37.442  1.00  0.00           N
ATOM   4513  HN  SER A 770     108.742 108.877  37.596  1.00  0.00           H
ATOM   4514  CA  SER A 770     109.050 107.141  38.740  1.00  0.00           C
ATOM   4515  HA  SER A 770     109.992 106.617  38.671  1.00  0.00           H
ATOM   4516  CB  SER A 770     109.063 108.073  40.023  1.00  0.00           C
ATOM   4517  HB1 SER A 770     109.041 107.489  40.968  1.00  0.00           H
ATOM   4518  HB2 SER A 770     109.968 108.700  39.881  1.00  0.00           H
ATOM   4519  OG  SER A 770     107.847 108.919  39.967  1.00  0.00           O
ATOM   4520  HG1 SER A 770     107.083 108.343  40.053  1.00  0.00           H
ATOM   4521  C   SER A 770     108.048 106.057  38.857  1.00  0.00           C
ATOM   4522  O   SER A 770     108.098 105.221  39.750  1.00  0.00           O
ATOM   4523  N   GLY A 771     107.160 105.919  37.944  1.00  0.00           N
ATOM   4524  HN  GLY A 771     107.072 106.638  37.259  1.00  0.00           H
ATOM   4525  CA  GLY A 771     106.293 104.780  37.837  1.00  0.00           C
ATOM   4526  HA1 GLY A 771     106.374 104.126  38.692  1.00  0.00           H
ATOM   4527  HA2 GLY A 771     105.293 105.189  37.838  1.00  0.00           H
ATOM   4528  C   GLY A 771     106.619 103.924  36.648  1.00  0.00           C
ATOM   4529  O   GLY A 771     106.160 102.801  36.588  1.00  0.00           O
ATOM   4530  N   GLY A 772     107.558 104.388  35.848  1.00  0.00           N
ATOM   4531  HN  GLY A 772     108.005 105.256  36.051  1.00  0.00           H
ATOM   4532  CA  GLY A 772     107.890 103.786  34.498  1.00  0.00           C
ATOM   4533  HA1 GLY A 772     106.975 103.583  33.962  1.00  0.00           H
ATOM   4534  HA2 GLY A 772     108.458 104.549  33.986  1.00  0.00           H
ATOM   4535  C   GLY A 772     108.731 102.512  34.439  1.00  0.00           C
ATOM   4536  O   GLY A 772     109.540 102.356  33.569  1.00  0.00           O
ATOM   4537  N   SER A 773     108.368 101.571  35.305  1.00  0.00           N
ATOM   4538  HN  SER A 773     107.666 101.715  35.999  1.00  0.00           H
ATOM   4539  CA  SER A 773     108.990 100.223  35.388  1.00  0.00           C
ATOM   4540  HA  SER A 773     109.420 100.009  34.421  1.00  0.00           H
ATOM   4541  CB  SER A 773     109.841  99.970  36.626  1.00  0.00           C
ATOM   4542  HB1 SER A 773     110.701 100.672  36.649  1.00  0.00           H
ATOM   4543  HB2 SER A 773     109.312 100.181  37.580  1.00  0.00           H
ATOM   4544  OG  SER A 773     110.289  98.585  36.589  1.00  0.00           O
ATOM   4545  HG1 SER A 773     111.012  98.546  37.219  1.00  0.00           H
ATOM   4546  C   SER A 773     107.884  99.160  35.419  1.00  0.00           C
ATOM   4547  O   SER A 773     106.963  99.306  36.271  1.00  0.00           O
ATOM   4548  N   VAL A 774     107.862  98.229  34.458  1.00  0.00           N
ATOM   4549  HN  VAL A 774     108.644  98.098  33.854  1.00  0.00           H
ATOM   4550  CA  VAL A 774     106.747  97.309  34.165  1.00  0.00           C
ATOM   4551  HA  VAL A 774     106.205  97.162  35.088  1.00  0.00           H
ATOM   4552  CB  VAL A 774     105.625  97.787  33.214  1.00  0.00           C
ATOM   4553  HB  VAL A 774     105.160  97.048  32.527  1.00  0.00           H
ATOM   4554  CG1 VAL A 774     104.522  98.513  34.016  1.00  0.00           C
ATOM   4555 1HG1 VAL A 774     104.981  99.341  34.596  1.00  0.00           H
ATOM   4556 2HG1 VAL A 774     103.780  98.998  33.346  1.00  0.00           H
ATOM   4557 3HG1 VAL A 774     104.169  97.778  34.771  1.00  0.00           H
ATOM   4558  CG2 VAL A 774     106.245  98.835  32.174  1.00  0.00           C
ATOM   4559 1HG2 VAL A 774     105.432  99.197  31.508  1.00  0.00           H
ATOM   4560 2HG2 VAL A 774     106.624  99.688  32.775  1.00  0.00           H
ATOM   4561 3HG2 VAL A 774     107.106  98.373  31.644  1.00  0.00           H
ATOM   4562  C   VAL A 774     107.282  95.950  33.711  1.00  0.00           C
ATOM   4563  O   VAL A 774     108.082  95.825  32.774  1.00  0.00           O
ATOM   4564  N   GLY A 775     106.842  94.833  34.426  1.00  0.00           N
ATOM   4565  HN  GLY A 775     106.161  94.823  35.154  1.00  0.00           H
ATOM   4566  CA  GLY A 775     107.283  93.541  34.234  1.00  0.00           C
ATOM   4567  HA1 GLY A 775     108.122  93.517  33.554  1.00  0.00           H
ATOM   4568  HA2 GLY A 775     107.505  93.265  35.254  1.00  0.00           H
ATOM   4569  C   GLY A 775     106.313  92.538  33.798  1.00  0.00           C
ATOM   4570  O   GLY A 775     105.209  92.621  34.360  1.00  0.00           O
ATOM   4571  N   ILE A 776     106.547  91.669  32.813  1.00  0.00           N
ATOM   4572  HN  ILE A 776     107.400  91.637  32.297  1.00  0.00           H
ATOM   4573  CA  ILE A 776     105.575  90.626  32.427  1.00  0.00           C
ATOM   4574  HA  ILE A 776     104.738  90.578  33.109  1.00  0.00           H
ATOM   4575  CB  ILE A 776     104.983  90.958  31.021  1.00  0.00           C
ATOM   4576  HB  ILE A 776     104.451  90.096  30.562  1.00  0.00           H
ATOM   4577  CG2 ILE A 776     104.021  92.123  31.125  1.00  0.00           C
ATOM   4578 1HG2 ILE A 776     103.165  91.767  31.737  1.00  0.00           H
ATOM   4579 2HG2 ILE A 776     104.533  93.077  31.375  1.00  0.00           H
ATOM   4580 3HG2 ILE A 776     103.514  92.348  30.162  1.00  0.00           H
ATOM   4581  CG1 ILE A 776     106.126  91.251  30.019  1.00  0.00           C
ATOM   4582 1HG1 ILE A 776     106.468  92.300  30.155  1.00  0.00           H
ATOM   4583 2HG1 ILE A 776     106.991  90.608  30.291  1.00  0.00           H
ATOM   4584  CD  ILE A 776     105.747  90.809  28.644  1.00  0.00           C
ATOM   4585  HD1 ILE A 776     106.724  90.645  28.141  1.00  0.00           H
ATOM   4586  HD2 ILE A 776     105.252  89.814  28.634  1.00  0.00           H
ATOM   4587  HD3 ILE A 776     105.173  91.609  28.130  1.00  0.00           H
ATOM   4588  C   ILE A 776     106.116  89.182  32.448  1.00  0.00           C
ATOM   4589  O   ILE A 776     107.305  88.956  32.179  1.00  0.00           O
ATOM   4590  N   MET A 777     105.309  88.220  32.919  1.00  0.00           N
ATOM   4591  HN  MET A 777     104.392  88.459  33.227  1.00  0.00           H
ATOM   4592  CA  MET A 777     105.538  86.816  32.849  1.00  0.00           C
ATOM   4593  HA  MET A 777     106.613  86.717  32.838  1.00  0.00           H
ATOM   4594  CB  MET A 777     105.148  86.016  34.134  1.00  0.00           C
ATOM   4595  HB1 MET A 777     105.965  86.281  34.839  1.00  0.00           H
ATOM   4596  HB2 MET A 777     104.159  86.389  34.476  1.00  0.00           H
ATOM   4597  CG  MET A 777     104.905  84.442  34.008  1.00  0.00           C
ATOM   4598  HG1 MET A 777     104.190  84.190  33.195  1.00  0.00           H
ATOM   4599  HG2 MET A 777     105.899  83.995  33.797  1.00  0.00           H
ATOM   4600  SD  MET A 777     104.174  83.585  35.555  1.00  0.00           S
ATOM   4601  CE  MET A 777     104.314  84.870  36.819  1.00  0.00           C
ATOM   4602  HE1 MET A 777     105.296  84.964  37.329  1.00  0.00           H
ATOM   4603  HE2 MET A 777     104.085  85.855  36.358  1.00  0.00           H
ATOM   4604  HE3 MET A 777     103.536  84.779  37.607  1.00  0.00           H
ATOM   4605  C   MET A 777     104.933  86.154  31.602  1.00  0.00           C
ATOM   4606  O   MET A 777     103.873  86.504  31.118  1.00  0.00           O
ATOM   4607  N   PHE A 778     105.675  85.140  31.156  1.00  0.00           N
ATOM   4608  HN  PHE A 778     106.529  84.960  31.638  1.00  0.00           H
ATOM   4609  CA  PHE A 778     105.353  84.325  30.050  1.00  0.00           C
ATOM   4610  HA  PHE A 778     104.334  84.475  29.725  1.00  0.00           H
ATOM   4611  CB  PHE A 778     106.352  84.586  28.892  1.00  0.00           C
ATOM   4612  HB1 PHE A 778     106.193  85.637  28.569  1.00  0.00           H
ATOM   4613  HB2 PHE A 778     107.415  84.604  29.215  1.00  0.00           H
ATOM   4614  CG  PHE A 778     106.092  83.664  27.669  1.00  0.00           C
ATOM   4615  CD1 PHE A 778     105.087  83.961  26.716  1.00  0.00           C
ATOM   4616  HD1 PHE A 778     104.332  84.728  26.807  1.00  0.00           H
ATOM   4617  CE1 PHE A 778     104.895  83.142  25.623  1.00  0.00           C
ATOM   4618  HE1 PHE A 778     104.091  83.468  24.980  1.00  0.00           H
ATOM   4619  CZ  PHE A 778     105.552  81.942  25.450  1.00  0.00           C
ATOM   4620  HZ  PHE A 778     105.210  81.335  24.624  1.00  0.00           H
ATOM   4621  CD2 PHE A 778     106.880  82.518  27.465  1.00  0.00           C
ATOM   4622  HD2 PHE A 778     107.716  82.181  28.060  1.00  0.00           H
ATOM   4623  CE2 PHE A 778     106.588  81.655  26.353  1.00  0.00           C
ATOM   4624  HE2 PHE A 778     107.098  80.740  26.091  1.00  0.00           H
ATOM   4625  C   PHE A 778     105.461  82.915  30.567  1.00  0.00           C
ATOM   4626  O   PHE A 778     106.530  82.381  30.948  1.00  0.00           O
ATOM   4627  N   LYS A 779     104.288  82.203  30.609  1.00  0.00           N
ATOM   4628  HN  LYS A 779     103.377  82.482  30.314  1.00  0.00           H
ATOM   4629  CA  LYS A 779     104.171  80.862  31.209  1.00  0.00           C
ATOM   4630  HA  LYS A 779     105.093  80.483  31.625  1.00  0.00           H
ATOM   4631  CB  LYS A 779     103.329  80.953  32.513  1.00  0.00           C
ATOM   4632  HB1 LYS A 779     103.895  81.668  33.148  1.00  0.00           H
ATOM   4633  HB2 LYS A 779     102.347  81.398  32.246  1.00  0.00           H
ATOM   4634  CG  LYS A 779     103.089  79.587  33.130  1.00  0.00           C
ATOM   4635  HG1 LYS A 779     102.295  79.042  32.575  1.00  0.00           H
ATOM   4636  HG2 LYS A 779     104.070  79.068  33.175  1.00  0.00           H
ATOM   4637  CD  LYS A 779     102.513  79.821  34.627  1.00  0.00           C
ATOM   4638  HD1 LYS A 779     103.190  80.447  35.248  1.00  0.00           H
ATOM   4639  HD2 LYS A 779     101.548  80.351  34.476  1.00  0.00           H
ATOM   4640  CE  LYS A 779     102.367  78.390  35.265  1.00  0.00           C
ATOM   4641  HE1 LYS A 779     102.113  77.702  34.430  1.00  0.00           H
ATOM   4642  HE2 LYS A 779     103.315  77.976  35.670  1.00  0.00           H
ATOM   4643  NZ  LYS A 779     101.337  78.291  36.349  1.00  0.00           N
ATOM   4644  HZ1 LYS A 779     100.504  77.824  35.937  1.00  0.00           H
ATOM   4645  HZ2 LYS A 779     101.588  77.735  37.192  1.00  0.00           H
ATOM   4646  HZ3 LYS A 779     101.088  79.261  36.631  1.00  0.00           H
ATOM   4647  C   LYS A 779     103.585  79.924  30.242  1.00  0.00           C
ATOM   4648  O   LYS A 779     102.410  80.040  29.937  1.00  0.00           O
ATOM   4649  N   ASN A 780     104.379  78.906  29.814  1.00  0.00           N
ATOM   4650  HN  ASN A 780     105.308  78.942  30.176  1.00  0.00           H
ATOM   4651  CA  ASN A 780     104.137  77.914  28.740  1.00  0.00           C
ATOM   4652  HA  ASN A 780     103.198  78.098  28.241  1.00  0.00           H
ATOM   4653  CB  ASN A 780     105.190  78.059  27.618  1.00  0.00           C
ATOM   4654  HB1 ASN A 780     104.976  79.073  27.217  1.00  0.00           H
ATOM   4655  HB2 ASN A 780     106.235  78.159  27.981  1.00  0.00           H
ATOM   4656  CG  ASN A 780     105.139  77.066  26.435  1.00  0.00           C
ATOM   4657  OD1 ASN A 780     104.238  76.322  26.144  1.00  0.00           O
ATOM   4658  ND2 ASN A 780     106.229  76.958  25.701  1.00  0.00           N
ATOM   4659 1HD2 ASN A 780     107.112  77.419  25.784  1.00  0.00           H
ATOM   4660 2HD2 ASN A 780     106.077  76.290  24.972  1.00  0.00           H
ATOM   4661  C   ASN A 780     104.127  76.496  29.283  1.00  0.00           C
ATOM   4662  O   ASN A 780     105.098  76.059  29.914  1.00  0.00           O
ATOM   4663  N   GLY A 781     103.032  75.719  29.125  1.00  0.00           N
ATOM   4664  HN  GLY A 781     102.253  76.139  28.667  1.00  0.00           H
ATOM   4665  CA  GLY A 781     103.057  74.282  29.349  1.00  0.00           C
ATOM   4666  HA1 GLY A 781     102.813  73.839  28.394  1.00  0.00           H
ATOM   4667  HA2 GLY A 781     103.980  73.967  29.812  1.00  0.00           H
ATOM   4668  C   GLY A 781     101.950  74.012  30.364  1.00  0.00           C
ATOM   4669  O   GLY A 781     101.740  72.849  30.692  1.00  0.00           O
ATOM   4670  N   ASP A 782     101.261  75.020  30.939  1.00  0.00           N
ATOM   4671  HN  ASP A 782     101.335  75.898  30.472  1.00  0.00           H
ATOM   4672  CA  ASP A 782     100.363  74.988  31.995  1.00  0.00           C
ATOM   4673  HA  ASP A 782      99.921  74.002  32.009  1.00  0.00           H
ATOM   4674  CB  ASP A 782     101.119  75.422  33.289  1.00  0.00           C
ATOM   4675  HB1 ASP A 782     101.941  76.073  32.922  1.00  0.00           H
ATOM   4676  HB2 ASP A 782     100.546  76.006  34.040  1.00  0.00           H
ATOM   4677  CG  ASP A 782     101.835  74.327  33.962  1.00  0.00           C
ATOM   4678  OD1 ASP A 782     101.564  73.099  33.870  1.00  0.00           O
ATOM   4679  OD2 ASP A 782     102.767  74.697  34.798  1.00  0.00           O
ATOM   4680  C   ASP A 782      99.203  75.924  31.609  1.00  0.00           C
ATOM   4681  O   ASP A 782      99.324  76.924  30.891  1.00  0.00           O
ATOM   4682  N   ASP A 783      97.958  75.451  31.927  1.00  0.00           N
ATOM   4683  HN  ASP A 783      97.839  74.629  32.478  1.00  0.00           H
ATOM   4684  CA  ASP A 783      96.763  76.131  31.525  1.00  0.00           C
ATOM   4685  HA  ASP A 783      96.960  76.533  30.542  1.00  0.00           H
ATOM   4686  CB  ASP A 783      95.623  75.127  31.340  1.00  0.00           C
ATOM   4687  HB1 ASP A 783      95.906  74.330  30.619  1.00  0.00           H
ATOM   4688  HB2 ASP A 783      95.465  74.651  32.332  1.00  0.00           H
ATOM   4689  CG  ASP A 783      94.336  75.748  30.832  1.00  0.00           C
ATOM   4690  OD1 ASP A 783      94.284  76.966  30.510  1.00  0.00           O
ATOM   4691  OD2 ASP A 783      93.353  74.982  30.655  1.00  0.00           O
ATOM   4692  C   ASP A 783      96.511  77.304  32.434  1.00  0.00           C
ATOM   4693  O   ASP A 783      96.191  77.151  33.602  1.00  0.00           O
ATOM   4694  N   LEU A 784      96.536  78.539  31.873  1.00  0.00           N
ATOM   4695  HN  LEU A 784      96.745  78.770  30.926  1.00  0.00           H
ATOM   4696  CA  LEU A 784      96.236  79.730  32.684  1.00  0.00           C
ATOM   4697  HA  LEU A 784      96.366  79.513  33.734  1.00  0.00           H
ATOM   4698  CB  LEU A 784      97.108  81.001  32.174  1.00  0.00           C
ATOM   4699  HB1 LEU A 784      97.080  80.919  31.066  1.00  0.00           H
ATOM   4700  HB2 LEU A 784      96.677  81.962  32.525  1.00  0.00           H
ATOM   4701  CG  LEU A 784      98.546  80.997  32.726  1.00  0.00           C
ATOM   4702  HG  LEU A 784      99.039  80.100  32.295  1.00  0.00           H
ATOM   4703  CD1 LEU A 784      99.188  82.336  32.134  1.00  0.00           C
ATOM   4704 1HD1 LEU A 784      99.016  82.411  31.039  1.00  0.00           H
ATOM   4705 2HD1 LEU A 784      98.817  83.292  32.563  1.00  0.00           H
ATOM   4706 3HD1 LEU A 784     100.287  82.357  32.296  1.00  0.00           H
ATOM   4707  CD2 LEU A 784      98.554  80.945  34.285  1.00  0.00           C
ATOM   4708 1HD2 LEU A 784      98.157  81.877  34.739  1.00  0.00           H
ATOM   4709 2HD2 LEU A 784      97.915  80.088  34.588  1.00  0.00           H
ATOM   4710 3HD2 LEU A 784      99.562  80.707  34.688  1.00  0.00           H
ATOM   4711  C   LEU A 784      94.773  80.234  32.557  1.00  0.00           C
ATOM   4712  O   LEU A 784      94.419  81.217  33.141  1.00  0.00           O
ATOM   4713  N   ARG A 785      93.893  79.449  31.944  1.00  0.00           N
ATOM   4714  HN  ARG A 785      94.089  78.560  31.538  1.00  0.00           H
ATOM   4715  CA  ARG A 785      92.496  79.702  32.099  1.00  0.00           C
ATOM   4716  HA  ARG A 785      92.347  80.737  31.829  1.00  0.00           H
ATOM   4717  CB  ARG A 785      91.633  78.859  31.114  1.00  0.00           C
ATOM   4718  HB1 ARG A 785      91.962  77.821  31.334  1.00  0.00           H
ATOM   4719  HB2 ARG A 785      90.560  79.010  31.358  1.00  0.00           H
ATOM   4720  CG  ARG A 785      91.832  79.180  29.645  1.00  0.00           C
ATOM   4721  HG1 ARG A 785      91.469  80.222  29.515  1.00  0.00           H
ATOM   4722  HG2 ARG A 785      92.901  79.097  29.353  1.00  0.00           H
ATOM   4723  CD  ARG A 785      91.018  78.410  28.566  1.00  0.00           C
ATOM   4724  HD1 ARG A 785      89.922  78.563  28.656  1.00  0.00           H
ATOM   4725  HD2 ARG A 785      91.468  78.662  27.582  1.00  0.00           H
ATOM   4726  NE  ARG A 785      91.531  76.987  28.868  1.00  0.00           N
ATOM   4727  HE  ARG A 785      92.283  76.918  29.524  1.00  0.00           H
ATOM   4728  CZ  ARG A 785      90.798  75.909  28.542  1.00  0.00           C
ATOM   4729  NH1 ARG A 785      91.075  74.796  29.093  1.00  0.00           N
ATOM   4730 1HH1 ARG A 785      91.823  74.781  29.756  1.00  0.00           H
ATOM   4731 2HH1 ARG A 785      90.666  73.989  28.667  1.00  0.00           H
ATOM   4732  NH2 ARG A 785      89.683  75.975  27.843  1.00  0.00           N
ATOM   4733 1HH2 ARG A 785      89.497  76.764  27.259  1.00  0.00           H
ATOM   4734 2HH2 ARG A 785      89.003  75.247  27.923  1.00  0.00           H
ATOM   4735  C   ARG A 785      92.123  79.586  33.576  1.00  0.00           C
ATOM   4736  O   ARG A 785      91.361  80.402  34.100  1.00  0.00           O
ATOM   4737  N   GLN A 786      92.631  78.517  34.275  1.00  0.00           N
ATOM   4738  HN  GLN A 786      93.354  77.977  33.850  1.00  0.00           H
ATOM   4739  CA  GLN A 786      92.368  78.325  35.698  1.00  0.00           C
ATOM   4740  HA  GLN A 786      91.304  78.214  35.844  1.00  0.00           H
ATOM   4741  CB  GLN A 786      92.994  76.924  36.046  1.00  0.00           C
ATOM   4742  HB1 GLN A 786      94.095  76.923  35.895  1.00  0.00           H
ATOM   4743  HB2 GLN A 786      92.942  76.813  37.150  1.00  0.00           H
ATOM   4744  CG  GLN A 786      92.319  75.691  35.467  1.00  0.00           C
ATOM   4745  HG1 GLN A 786      91.244  75.667  35.748  1.00  0.00           H
ATOM   4746  HG2 GLN A 786      92.276  75.921  34.381  1.00  0.00           H
ATOM   4747  CD  GLN A 786      92.967  74.354  35.774  1.00  0.00           C
ATOM   4748  OE1 GLN A 786      93.254  73.672  34.778  1.00  0.00           O
ATOM   4749  NE2 GLN A 786      93.082  73.968  37.060  1.00  0.00           N
ATOM   4750 1HE2 GLN A 786      92.907  74.564  37.843  1.00  0.00           H
ATOM   4751 2HE2 GLN A 786      93.216  73.004  37.293  1.00  0.00           H
ATOM   4752  C   GLN A 786      92.742  79.421  36.693  1.00  0.00           C
ATOM   4753  O   GLN A 786      91.903  79.825  37.410  1.00  0.00           O
ATOM   4754  N   ASP A 787      93.942  80.039  36.553  1.00  0.00           N
ATOM   4755  HN  ASP A 787      94.660  79.552  36.062  1.00  0.00           H
ATOM   4756  CA  ASP A 787      94.248  81.223  37.196  1.00  0.00           C
ATOM   4757  HA  ASP A 787      94.223  81.066  38.264  1.00  0.00           H
ATOM   4758  CB  ASP A 787      95.708  81.506  36.864  1.00  0.00           C
ATOM   4759  HB1 ASP A 787      95.667  81.460  35.755  1.00  0.00           H
ATOM   4760  HB2 ASP A 787      96.089  82.483  37.230  1.00  0.00           H
ATOM   4761  CG  ASP A 787      96.658  80.449  37.406  1.00  0.00           C
ATOM   4762  OD1 ASP A 787      96.654  79.288  36.869  1.00  0.00           O
ATOM   4763  OD2 ASP A 787      97.470  80.853  38.299  1.00  0.00           O
ATOM   4764  C   ASP A 787      93.289  82.372  36.794  1.00  0.00           C
ATOM   4765  O   ASP A 787      92.827  83.148  37.682  1.00  0.00           O
ATOM   4766  N   MET A 788      92.981  82.552  35.427  1.00  0.00           N
ATOM   4767  HN  MET A 788      93.380  81.899  34.788  1.00  0.00           H
ATOM   4768  CA  MET A 788      92.285  83.708  34.865  1.00  0.00           C
ATOM   4769  HA  MET A 788      92.880  84.533  35.228  1.00  0.00           H
ATOM   4770  CB  MET A 788      92.152  83.732  33.308  1.00  0.00           C
ATOM   4771  HB1 MET A 788      93.146  83.932  32.854  1.00  0.00           H
ATOM   4772  HB2 MET A 788      91.825  82.708  33.026  1.00  0.00           H
ATOM   4773  CG  MET A 788      91.123  84.665  32.688  1.00  0.00           C
ATOM   4774  HG1 MET A 788      90.103  84.383  33.026  1.00  0.00           H
ATOM   4775  HG2 MET A 788      91.199  85.688  33.115  1.00  0.00           H
ATOM   4776  SD  MET A 788      91.027  84.705  30.884  1.00  0.00           S
ATOM   4777  CE  MET A 788      90.752  83.021  30.487  1.00  0.00           C
ATOM   4778  HE1 MET A 788      90.680  82.936  29.382  1.00  0.00           H
ATOM   4779  HE2 MET A 788      91.480  82.299  30.914  1.00  0.00           H
ATOM   4780  HE3 MET A 788      89.772  82.724  30.917  1.00  0.00           H
ATOM   4781  C   MET A 788      90.929  83.900  35.453  1.00  0.00           C
ATOM   4782  O   MET A 788      90.523  84.982  35.888  1.00  0.00           O
ATOM   4783  N   LEU A 789      90.174  82.792  35.539  1.00  0.00           N
ATOM   4784  HN  LEU A 789      90.521  81.915  35.214  1.00  0.00           H
ATOM   4785  CA  LEU A 789      88.837  82.601  36.083  1.00  0.00           C
ATOM   4786  HA  LEU A 789      88.148  83.309  35.646  1.00  0.00           H
ATOM   4787  CB  LEU A 789      88.287  81.246  35.736  1.00  0.00           C
ATOM   4788  HB1 LEU A 789      88.109  81.108  34.648  1.00  0.00           H
ATOM   4789  HB2 LEU A 789      89.069  80.471  35.887  1.00  0.00           H
ATOM   4790  CG  LEU A 789      87.003  80.885  36.503  1.00  0.00           C
ATOM   4791  HG  LEU A 789      87.264  81.000  37.577  1.00  0.00           H
ATOM   4792  CD1 LEU A 789      85.832  81.793  36.097  1.00  0.00           C
ATOM   4793 1HD1 LEU A 789      85.654  81.862  35.002  1.00  0.00           H
ATOM   4794 2HD1 LEU A 789      84.871  81.351  36.435  1.00  0.00           H
ATOM   4795 3HD1 LEU A 789      85.898  82.809  36.543  1.00  0.00           H
ATOM   4796  CD2 LEU A 789      86.702  79.472  36.261  1.00  0.00           C
ATOM   4797 1HD2 LEU A 789      85.784  79.177  36.813  1.00  0.00           H
ATOM   4798 2HD2 LEU A 789      86.615  79.181  35.193  1.00  0.00           H
ATOM   4799 3HD2 LEU A 789      87.469  78.730  36.569  1.00  0.00           H
ATOM   4800  C   LEU A 789      88.853  82.887  37.624  1.00  0.00           C
ATOM   4801  O   LEU A 789      87.966  83.633  38.073  1.00  0.00           O
ATOM   4802  N   THR A 790      89.874  82.437  38.417  1.00  0.00           N
ATOM   4803  HN  THR A 790      90.596  81.827  38.097  1.00  0.00           H
ATOM   4804  CA  THR A 790      89.984  82.858  39.807  1.00  0.00           C
ATOM   4805  HA  THR A 790      89.091  82.647  40.377  1.00  0.00           H
ATOM   4806  CB  THR A 790      91.074  82.050  40.471  1.00  0.00           C
ATOM   4807  HB  THR A 790      91.996  81.985  39.855  1.00  0.00           H
ATOM   4808  OG1 THR A 790      90.670  80.701  40.516  1.00  0.00           O
ATOM   4809  HG1 THR A 790      91.540  80.336  40.691  1.00  0.00           H
ATOM   4810  CG2 THR A 790      91.382  82.554  41.872  1.00  0.00           C
ATOM   4811 1HG2 THR A 790      92.088  83.393  41.697  1.00  0.00           H
ATOM   4812 2HG2 THR A 790      90.460  82.951  42.350  1.00  0.00           H
ATOM   4813 3HG2 THR A 790      91.806  81.714  42.463  1.00  0.00           H
ATOM   4814  C   THR A 790      90.376  84.337  39.946  1.00  0.00           C
ATOM   4815  O   THR A 790      89.770  84.993  40.751  1.00  0.00           O
ATOM   4816  N   LEU A 791      91.277  84.913  39.077  1.00  0.00           N
ATOM   4817  HN  LEU A 791      91.753  84.363  38.395  1.00  0.00           H
ATOM   4818  CA  LEU A 791      91.581  86.301  39.095  1.00  0.00           C
ATOM   4819  HA  LEU A 791      91.756  86.672  40.094  1.00  0.00           H
ATOM   4820  CB  LEU A 791      92.843  86.545  38.286  1.00  0.00           C
ATOM   4821  HB1 LEU A 791      92.703  86.157  37.254  1.00  0.00           H
ATOM   4822  HB2 LEU A 791      93.152  87.611  38.228  1.00  0.00           H
ATOM   4823  CG  LEU A 791      94.102  85.793  38.893  1.00  0.00           C
ATOM   4824  HG  LEU A 791      93.911  84.727  39.138  1.00  0.00           H
ATOM   4825  CD1 LEU A 791      95.179  85.793  37.830  1.00  0.00           C
ATOM   4826 1HD1 LEU A 791      95.454  86.818  37.501  1.00  0.00           H
ATOM   4827 2HD1 LEU A 791      96.121  85.375  38.246  1.00  0.00           H
ATOM   4828 3HD1 LEU A 791      94.955  85.117  36.977  1.00  0.00           H
ATOM   4829  CD2 LEU A 791      94.530  86.463  40.188  1.00  0.00           C
ATOM   4830 1HD2 LEU A 791      94.582  87.572  40.152  1.00  0.00           H
ATOM   4831 2HD2 LEU A 791      94.001  86.029  41.063  1.00  0.00           H
ATOM   4832 3HD2 LEU A 791      95.581  86.136  40.338  1.00  0.00           H
ATOM   4833  C   LEU A 791      90.444  87.248  38.764  1.00  0.00           C
ATOM   4834  O   LEU A 791      90.177  88.208  39.444  1.00  0.00           O
ATOM   4835  N   GLN A 792      89.611  86.882  37.767  1.00  0.00           N
ATOM   4836  HN  GLN A 792      89.745  86.085  37.182  1.00  0.00           H
ATOM   4837  CA  GLN A 792      88.448  87.533  37.232  1.00  0.00           C
ATOM   4838  HA  GLN A 792      88.667  88.543  36.920  1.00  0.00           H
ATOM   4839  CB  GLN A 792      87.958  86.722  35.992  1.00  0.00           C
ATOM   4840  HB1 GLN A 792      88.719  86.755  35.184  1.00  0.00           H
ATOM   4841  HB2 GLN A 792      87.828  85.640  36.205  1.00  0.00           H
ATOM   4842  CG  GLN A 792      86.526  87.261  35.477  1.00  0.00           C
ATOM   4843  HG1 GLN A 792      85.741  87.270  36.263  1.00  0.00           H
ATOM   4844  HG2 GLN A 792      86.659  88.302  35.111  1.00  0.00           H
ATOM   4845  CD  GLN A 792      85.943  86.445  34.384  1.00  0.00           C
ATOM   4846  OE1 GLN A 792      86.509  85.561  33.775  1.00  0.00           O
ATOM   4847  NE2 GLN A 792      84.648  86.756  34.059  1.00  0.00           N
ATOM   4848 1HE2 GLN A 792      84.261  87.600  34.433  1.00  0.00           H
ATOM   4849 2HE2 GLN A 792      84.113  86.132  33.490  1.00  0.00           H
ATOM   4850  C   GLN A 792      87.326  87.585  38.271  1.00  0.00           C
ATOM   4851  O   GLN A 792      86.776  88.686  38.584  1.00  0.00           O
ATOM   4852  N   MET A 793      87.111  86.425  38.890  1.00  0.00           N
ATOM   4853  HN  MET A 793      87.572  85.575  38.646  1.00  0.00           H
ATOM   4854  CA  MET A 793      86.465  86.323  40.222  1.00  0.00           C
ATOM   4855  HA  MET A 793      85.456  86.625  39.983  1.00  0.00           H
ATOM   4856  CB  MET A 793      86.308  84.910  40.763  1.00  0.00           C
ATOM   4857  HB1 MET A 793      87.308  84.458  40.588  1.00  0.00           H
ATOM   4858  HB2 MET A 793      86.100  84.889  41.854  1.00  0.00           H
ATOM   4859  CG  MET A 793      85.300  84.027  40.015  1.00  0.00           C
ATOM   4860  HG1 MET A 793      85.643  83.868  38.970  1.00  0.00           H
ATOM   4861  HG2 MET A 793      85.400  83.006  40.441  1.00  0.00           H
ATOM   4862  SD  MET A 793      83.505  84.679  39.961  1.00  0.00           S
ATOM   4863  CE  MET A 793      83.285  84.226  41.749  1.00  0.00           C
ATOM   4864  HE1 MET A 793      82.218  84.308  42.046  1.00  0.00           H
ATOM   4865  HE2 MET A 793      83.543  83.185  42.039  1.00  0.00           H
ATOM   4866  HE3 MET A 793      83.869  84.922  42.388  1.00  0.00           H
ATOM   4867  C   MET A 793      86.953  87.260  41.292  1.00  0.00           C
ATOM   4868  O   MET A 793      86.150  88.043  41.797  1.00  0.00           O
ATOM   4869  N   ILE A 794      88.237  87.253  41.696  1.00  0.00           N
ATOM   4870  HN  ILE A 794      88.880  86.621  41.271  1.00  0.00           H
ATOM   4871  CA  ILE A 794      88.924  88.128  42.663  1.00  0.00           C
ATOM   4872  HA  ILE A 794      88.476  88.056  43.643  1.00  0.00           H
ATOM   4873  CB  ILE A 794      90.357  87.768  42.922  1.00  0.00           C
ATOM   4874  HB  ILE A 794      90.864  87.662  41.940  1.00  0.00           H
ATOM   4875  CG2 ILE A 794      91.024  88.832  43.812  1.00  0.00           C
ATOM   4876 1HG2 ILE A 794      92.034  88.543  44.174  1.00  0.00           H
ATOM   4877 2HG2 ILE A 794      91.104  89.806  43.285  1.00  0.00           H
ATOM   4878 3HG2 ILE A 794      90.301  89.015  44.636  1.00  0.00           H
ATOM   4879  CG1 ILE A 794      90.488  86.340  43.593  1.00  0.00           C
ATOM   4880 1HG1 ILE A 794      90.195  86.584  44.636  1.00  0.00           H
ATOM   4881 2HG1 ILE A 794      89.731  85.667  43.136  1.00  0.00           H
ATOM   4882  CD  ILE A 794      91.901  85.768  43.537  1.00  0.00           C
ATOM   4883  HD1 ILE A 794      92.632  86.582  43.728  1.00  0.00           H
ATOM   4884  HD2 ILE A 794      92.045  84.944  44.267  1.00  0.00           H
ATOM   4885  HD3 ILE A 794      92.089  85.463  42.485  1.00  0.00           H
ATOM   4886  C   ILE A 794      88.729  89.611  42.379  1.00  0.00           C
ATOM   4887  O   ILE A 794      88.480  90.484  43.212  1.00  0.00           O
ATOM   4888  N   GLN A 795      88.839  89.983  41.096  1.00  0.00           N
ATOM   4889  HN  GLN A 795      89.212  89.290  40.483  1.00  0.00           H
ATOM   4890  CA  GLN A 795      88.506  91.230  40.583  1.00  0.00           C
ATOM   4891  HA  GLN A 795      89.154  91.921  41.101  1.00  0.00           H
ATOM   4892  CB  GLN A 795      88.987  91.341  39.126  1.00  0.00           C
ATOM   4893  HB1 GLN A 795      89.989  90.861  39.147  1.00  0.00           H
ATOM   4894  HB2 GLN A 795      88.263  90.757  38.518  1.00  0.00           H
ATOM   4895  CG  GLN A 795      88.982  92.807  38.580  1.00  0.00           C
ATOM   4896  HG1 GLN A 795      87.991  93.308  38.524  1.00  0.00           H
ATOM   4897  HG2 GLN A 795      89.657  93.424  39.210  1.00  0.00           H
ATOM   4898  CD  GLN A 795      89.496  92.870  37.115  1.00  0.00           C
ATOM   4899  OE1 GLN A 795      90.326  92.073  36.678  1.00  0.00           O
ATOM   4900  NE2 GLN A 795      88.972  93.864  36.295  1.00  0.00           N
ATOM   4901 1HE2 GLN A 795      88.350  94.578  36.617  1.00  0.00           H
ATOM   4902 2HE2 GLN A 795      89.462  93.961  35.429  1.00  0.00           H
ATOM   4903  C   GLN A 795      87.101  91.697  40.695  1.00  0.00           C
ATOM   4904  O   GLN A 795      86.832  92.800  41.100  1.00  0.00           O
ATOM   4905  N   LEU A 796      86.107  90.779  40.399  1.00  0.00           N
ATOM   4906  HN  LEU A 796      86.260  89.886  39.984  1.00  0.00           H
ATOM   4907  CA  LEU A 796      84.721  90.934  40.658  1.00  0.00           C
ATOM   4908  HA  LEU A 796      84.437  91.861  40.180  1.00  0.00           H
ATOM   4909  CB  LEU A 796      83.752  89.703  40.309  1.00  0.00           C
ATOM   4910  HB1 LEU A 796      84.179  88.782  40.763  1.00  0.00           H
ATOM   4911  HB2 LEU A 796      82.711  89.687  40.697  1.00  0.00           H
ATOM   4912  CG  LEU A 796      83.628  89.519  38.797  1.00  0.00           C
ATOM   4913  HG  LEU A 796      84.475  90.036  38.297  1.00  0.00           H
ATOM   4914  CD1 LEU A 796      83.529  88.056  38.334  1.00  0.00           C
ATOM   4915 1HD1 LEU A 796      82.812  87.400  38.871  1.00  0.00           H
ATOM   4916 2HD1 LEU A 796      83.208  88.034  37.271  1.00  0.00           H
ATOM   4917 3HD1 LEU A 796      84.528  87.570  38.345  1.00  0.00           H
ATOM   4918  CD2 LEU A 796      82.312  90.146  38.314  1.00  0.00           C
ATOM   4919 1HD2 LEU A 796      82.208  89.957  37.224  1.00  0.00           H
ATOM   4920 2HD2 LEU A 796      81.395  89.700  38.755  1.00  0.00           H
ATOM   4921 3HD2 LEU A 796      82.417  91.252  38.342  1.00  0.00           H
ATOM   4922  C   LEU A 796      84.484  91.169  42.161  1.00  0.00           C
ATOM   4923  O   LEU A 796      83.695  92.015  42.580  1.00  0.00           O
ATOM   4924  N   MET A 797      85.204  90.425  43.063  1.00  0.00           N
ATOM   4925  HN  MET A 797      85.756  89.680  42.698  1.00  0.00           H
ATOM   4926  CA  MET A 797      84.969  90.468  44.542  1.00  0.00           C
ATOM   4927  HA  MET A 797      83.909  90.286  44.646  1.00  0.00           H
ATOM   4928  CB  MET A 797      85.774  89.323  45.217  1.00  0.00           C
ATOM   4929  HB1 MET A 797      86.851  89.444  44.971  1.00  0.00           H
ATOM   4930  HB2 MET A 797      85.852  89.476  46.315  1.00  0.00           H
ATOM   4931  CG  MET A 797      85.143  87.917  44.993  1.00  0.00           C
ATOM   4932  HG1 MET A 797      84.398  87.781  45.806  1.00  0.00           H
ATOM   4933  HG2 MET A 797      84.490  87.928  44.094  1.00  0.00           H
ATOM   4934  SD  MET A 797      86.224  86.545  45.276  1.00  0.00           S
ATOM   4935  CE  MET A 797      85.072  85.179  45.511  1.00  0.00           C
ATOM   4936  HE1 MET A 797      84.062  85.571  45.755  1.00  0.00           H
ATOM   4937  HE2 MET A 797      84.904  84.728  44.509  1.00  0.00           H
ATOM   4938  HE3 MET A 797      85.508  84.449  46.226  1.00  0.00           H
ATOM   4939  C   MET A 797      85.346  91.828  45.201  1.00  0.00           C
ATOM   4940  O   MET A 797      84.663  92.425  46.037  1.00  0.00           O
ATOM   4941  N   ASP A 798      86.411  92.395  44.655  1.00  0.00           N
ATOM   4942  HN  ASP A 798      86.953  91.797  44.069  1.00  0.00           H
ATOM   4943  CA  ASP A 798      86.838  93.721  44.941  1.00  0.00           C
ATOM   4944  HA  ASP A 798      87.018  93.833  46.000  1.00  0.00           H
ATOM   4945  CB  ASP A 798      88.213  93.872  44.283  1.00  0.00           C
ATOM   4946  HB1 ASP A 798      88.908  93.096  44.670  1.00  0.00           H
ATOM   4947  HB2 ASP A 798      88.145  93.720  43.184  1.00  0.00           H
ATOM   4948  CG  ASP A 798      88.837  95.238  44.369  1.00  0.00           C
ATOM   4949  OD1 ASP A 798      88.988  95.787  45.468  1.00  0.00           O
ATOM   4950  OD2 ASP A 798      89.368  95.733  43.371  1.00  0.00           O
ATOM   4951  C   ASP A 798      85.771  94.703  44.444  1.00  0.00           C
ATOM   4952  O   ASP A 798      85.300  95.515  45.246  1.00  0.00           O
ATOM   4953  N   VAL A 799      85.195  94.607  43.239  1.00  0.00           N
ATOM   4954  HN  VAL A 799      85.534  93.904  42.619  1.00  0.00           H
ATOM   4955  CA  VAL A 799      84.252  95.524  42.760  1.00  0.00           C
ATOM   4956  HA  VAL A 799      84.708  96.503  42.800  1.00  0.00           H
ATOM   4957  CB  VAL A 799      83.914  95.201  41.265  1.00  0.00           C
ATOM   4958  HB  VAL A 799      83.886  94.112  41.048  1.00  0.00           H
ATOM   4959  CG1 VAL A 799      82.649  95.891  40.703  1.00  0.00           C
ATOM   4960 1HG1 VAL A 799      82.603  95.550  39.646  1.00  0.00           H
ATOM   4961 2HG1 VAL A 799      81.702  95.562  41.181  1.00  0.00           H
ATOM   4962 3HG1 VAL A 799      82.859  96.982  40.718  1.00  0.00           H
ATOM   4963  CG2 VAL A 799      85.064  95.682  40.348  1.00  0.00           C
ATOM   4964 1HG2 VAL A 799      86.063  95.347  40.701  1.00  0.00           H
ATOM   4965 2HG2 VAL A 799      84.804  95.164  39.400  1.00  0.00           H
ATOM   4966 3HG2 VAL A 799      84.957  96.757  40.089  1.00  0.00           H
ATOM   4967  C   VAL A 799      82.936  95.556  43.576  1.00  0.00           C
ATOM   4968  O   VAL A 799      82.517  96.585  44.058  1.00  0.00           O
ATOM   4969  N   LEU A 800      82.469  94.368  43.899  1.00  0.00           N
ATOM   4970  HN  LEU A 800      82.912  93.579  43.480  1.00  0.00           H
ATOM   4971  CA  LEU A 800      81.362  94.124  44.749  1.00  0.00           C
ATOM   4972  HA  LEU A 800      80.460  94.534  44.319  1.00  0.00           H
ATOM   4973  CB  LEU A 800      81.114  92.562  44.710  1.00  0.00           C
ATOM   4974  HB1 LEU A 800      82.112  92.079  44.784  1.00  0.00           H
ATOM   4975  HB2 LEU A 800      80.419  92.170  45.483  1.00  0.00           H
ATOM   4976  CG  LEU A 800      80.440  92.191  43.335  1.00  0.00           C
ATOM   4977  HG  LEU A 800      81.039  92.618  42.503  1.00  0.00           H
ATOM   4978  CD1 LEU A 800      80.290  90.635  43.285  1.00  0.00           C
ATOM   4979 1HD1 LEU A 800      79.694  90.222  44.126  1.00  0.00           H
ATOM   4980 2HD1 LEU A 800      79.652  90.316  42.433  1.00  0.00           H
ATOM   4981 3HD1 LEU A 800      81.248  90.076  43.357  1.00  0.00           H
ATOM   4982  CD2 LEU A 800      79.067  92.841  43.039  1.00  0.00           C
ATOM   4983 1HD2 LEU A 800      79.098  93.945  42.922  1.00  0.00           H
ATOM   4984 2HD2 LEU A 800      78.748  92.323  42.108  1.00  0.00           H
ATOM   4985 3HD2 LEU A 800      78.402  92.619  43.900  1.00  0.00           H
ATOM   4986  C   LEU A 800      81.483  94.609  46.200  1.00  0.00           C
ATOM   4987  O   LEU A 800      80.576  95.293  46.723  1.00  0.00           O
ATOM   4988  N   TRP A 801      82.689  94.434  46.813  1.00  0.00           N
ATOM   4989  HN  TRP A 801      83.302  93.816  46.326  1.00  0.00           H
ATOM   4990  CA  TRP A 801      83.014  95.085  48.066  1.00  0.00           C
ATOM   4991  HA  TRP A 801      82.142  94.884  48.670  1.00  0.00           H
ATOM   4992  CB  TRP A 801      84.285  94.554  48.736  1.00  0.00           C
ATOM   4993  HB1 TRP A 801      85.158  94.620  48.052  1.00  0.00           H
ATOM   4994  HB2 TRP A 801      84.538  95.091  49.675  1.00  0.00           H
ATOM   4995  CG  TRP A 801      84.289  93.098  49.126  1.00  0.00           C
ATOM   4996  CD1 TRP A 801      83.198  92.464  49.653  1.00  0.00           C
ATOM   4997  HD1 TRP A 801      82.275  92.999  49.823  1.00  0.00           H
ATOM   4998  NE1 TRP A 801      83.400  91.098  49.713  1.00  0.00           N
ATOM   4999  HE1 TRP A 801      82.828  90.403  50.089  1.00  0.00           H
ATOM   5000  CE2 TRP A 801      84.671  90.841  49.279  1.00  0.00           C
ATOM   5001  CD2 TRP A 801      85.297  92.105  48.947  1.00  0.00           C
ATOM   5002  CE3 TRP A 801      86.633  92.164  48.563  1.00  0.00           C
ATOM   5003  HE3 TRP A 801      87.164  93.085  48.370  1.00  0.00           H
ATOM   5004  CZ3 TRP A 801      87.324  90.930  48.496  1.00  0.00           C
ATOM   5005  HZ3 TRP A 801      88.285  90.818  48.016  1.00  0.00           H
ATOM   5006  CZ2 TRP A 801      85.482  89.746  49.441  1.00  0.00           C
ATOM   5007  HZ2 TRP A 801      85.093  88.856  49.912  1.00  0.00           H
ATOM   5008  CH2 TRP A 801      86.764  89.761  48.873  1.00  0.00           C
ATOM   5009  HH2 TRP A 801      87.450  88.926  48.882  1.00  0.00           H
ATOM   5010  C   TRP A 801      82.983  96.570  47.958  1.00  0.00           C
ATOM   5011  O   TRP A 801      82.425  97.246  48.780  1.00  0.00           O
ATOM   5012  N   LYS A 802      83.557  97.102  46.871  1.00  0.00           N
ATOM   5013  HN  LYS A 802      84.190  96.546  46.338  1.00  0.00           H
ATOM   5014  CA  LYS A 802      83.613  98.554  46.608  1.00  0.00           C
ATOM   5015  HA  LYS A 802      83.974  98.977  47.534  1.00  0.00           H
ATOM   5016  CB  LYS A 802      84.502  98.875  45.358  1.00  0.00           C
ATOM   5017  HB1 LYS A 802      84.380  98.143  44.531  1.00  0.00           H
ATOM   5018  HB2 LYS A 802      84.329  99.905  44.978  1.00  0.00           H
ATOM   5019  CG  LYS A 802      85.943  98.824  45.773  1.00  0.00           C
ATOM   5020  HG1 LYS A 802      86.363  99.787  46.135  1.00  0.00           H
ATOM   5021  HG2 LYS A 802      86.135  98.130  46.619  1.00  0.00           H
ATOM   5022  CD  LYS A 802      86.899  98.383  44.611  1.00  0.00           C
ATOM   5023  HD1 LYS A 802      86.755  97.301  44.400  1.00  0.00           H
ATOM   5024  HD2 LYS A 802      86.726  99.019  43.717  1.00  0.00           H
ATOM   5025  CE  LYS A 802      88.380  98.816  45.048  1.00  0.00           C
ATOM   5026  HE1 LYS A 802      88.374  99.920  45.172  1.00  0.00           H
ATOM   5027  HE2 LYS A 802      88.613  98.423  46.061  1.00  0.00           H
ATOM   5028  NZ  LYS A 802      89.359  98.483  44.033  1.00  0.00           N
ATOM   5029  HZ1 LYS A 802      89.013  98.746  43.088  1.00  0.00           H
ATOM   5030  HZ2 LYS A 802      90.251  98.922  44.337  1.00  0.00           H
ATOM   5031  HZ3 LYS A 802      89.417  97.445  44.038  1.00  0.00           H
ATOM   5032  C   LYS A 802      82.239  99.287  46.423  1.00  0.00           C
ATOM   5033  O   LYS A 802      81.978 100.386  46.894  1.00  0.00           O
ATOM   5034  N   GLN A 803      81.326  98.616  45.685  1.00  0.00           N
ATOM   5035  HN  GLN A 803      81.516  97.709  45.316  1.00  0.00           H
ATOM   5036  CA  GLN A 803      79.969  99.056  45.496  1.00  0.00           C
ATOM   5037  HA  GLN A 803      79.987  99.975  44.930  1.00  0.00           H
ATOM   5038  CB  GLN A 803      79.110  98.066  44.690  1.00  0.00           C
ATOM   5039  HB1 GLN A 803      79.260  97.086  45.192  1.00  0.00           H
ATOM   5040  HB2 GLN A 803      78.024  98.273  44.801  1.00  0.00           H
ATOM   5041  CG  GLN A 803      79.380  98.016  43.062  1.00  0.00           C
ATOM   5042  HG1 GLN A 803      79.110  99.000  42.623  1.00  0.00           H
ATOM   5043  HG2 GLN A 803      80.445  97.709  42.978  1.00  0.00           H
ATOM   5044  CD  GLN A 803      78.591  96.944  42.415  1.00  0.00           C
ATOM   5045  OE1 GLN A 803      77.673  96.411  43.071  1.00  0.00           O
ATOM   5046  NE2 GLN A 803      78.930  96.597  41.126  1.00  0.00           N
ATOM   5047 1HE2 GLN A 803      79.726  97.072  40.752  1.00  0.00           H
ATOM   5048 2HE2 GLN A 803      78.466  95.805  40.729  1.00  0.00           H
ATOM   5049  C   GLN A 803      79.124  99.332  46.745  1.00  0.00           C
ATOM   5050  O   GLN A 803      78.327 100.295  46.805  1.00  0.00           O
ATOM   5051  N   GLU A 804      79.412  98.555  47.731  1.00  0.00           N
ATOM   5052  HN  GLU A 804      79.987  97.777  47.491  1.00  0.00           H
ATOM   5053  CA  GLU A 804      78.893  98.664  49.052  1.00  0.00           C
ATOM   5054  HA  GLU A 804      77.953  99.196  49.066  1.00  0.00           H
ATOM   5055  CB  GLU A 804      78.812  97.251  49.608  1.00  0.00           C
ATOM   5056  HB1 GLU A 804      79.817  96.887  49.304  1.00  0.00           H
ATOM   5057  HB2 GLU A 804      78.776  97.124  50.711  1.00  0.00           H
ATOM   5058  CG  GLU A 804      77.704  96.401  48.931  1.00  0.00           C
ATOM   5059  HG1 GLU A 804      77.634  96.694  47.862  1.00  0.00           H
ATOM   5060  HG2 GLU A 804      78.029  95.341  48.993  1.00  0.00           H
[truncated: 293,497 more chars]
