# Supplementary material for: Functional impact and molecular binding modes of drugs that target the PI3K isoform p110δ
Source: Commun Biol. 2023 Jun 5;6:603. doi: 10.1038/s42003-023-04921-z (PMC10241892; doi:10.1038/s42003-023-04921-z)
Supplement: Supplementary file 4 — Supplementary Data 1 [file 42003_2023_4921_MOESM4_ESM.zip › Supplementary Data 1/input_files/p110d-wt_apo.pdb]

REMARK    GENERATED BY TRJCONV
TITLE     Protein in water t=   0.00000 step= 0
REMARK    THIS IS A SIMULATION BOX
CRYST1  110.782  110.782  110.782  60.00  60.00  90.00 P 1           1
MODEL        1
ATOM      1  N   ARG   496      46.785  81.631  17.922  1.00  0.00           N
ATOM      2  H1  ARG   496      47.195  80.711  18.172  1.00  0.00           H
ATOM      3  H2  ARG   496      45.935  81.441  17.352  1.00  0.00           H
ATOM      4  H3  ARG   496      47.425  82.191  17.332  1.00  0.00           H
ATOM      5  CA  ARG   496      46.535  82.371  19.222  1.00  0.00           C
ATOM      6  HA  ARG   496      47.405  82.551  19.832  1.00  0.00           H
ATOM      7  CB  ARG   496      45.855  83.621  18.782  1.00  0.00           C
ATOM      8  HB1 ARG   496      45.215  83.521  17.872  1.00  0.00           H
ATOM      9  HB2 ARG   496      45.185  84.021  19.572  1.00  0.00           H
ATOM     10  CG  ARG   496      46.735  84.821  18.392  1.00  0.00           C
ATOM     11  HG1 ARG   496      46.975  85.261  19.382  1.00  0.00           H
ATOM     12  HG2 ARG   496      47.675  84.411  17.982  1.00  0.00           H
ATOM     13  CD  ARG   496      46.055  85.981  17.672  1.00  0.00           C
ATOM     14  HD1 ARG   496      45.135  86.131  18.262  1.00  0.00           H
ATOM     15  HD2 ARG   496      46.645  86.921  17.572  1.00  0.00           H
ATOM     16  NE  ARG   496      45.795  85.521  16.282  1.00  0.00           N
ATOM     17  HE  ARG   496      46.255  84.701  15.932  1.00  0.00           H
ATOM     18  CZ  ARG   496      45.005  86.111  15.432  1.00  0.00           C
ATOM     19  NH1 ARG   496      44.585  87.331  15.652  1.00  0.00           N
ATOM     20 1HH1 ARG   496      45.085  87.911  16.292  1.00  0.00           H
ATOM     21 2HH1 ARG   496      44.185  87.761  14.842  1.00  0.00           H
ATOM     22  NH2 ARG   496      44.775  85.671  14.182  1.00  0.00           N
ATOM     23 1HH2 ARG   496      45.235  84.821  13.932  1.00  0.00           H
ATOM     24 2HH2 ARG   496      44.045  86.101  13.652  1.00  0.00           H
ATOM     25  C   ARG   496      45.765  81.531  20.212  1.00  0.00           C
ATOM     26  O   ARG   496      45.415  80.381  19.942  1.00  0.00           O
ATOM     27  N   HIS   497      45.535  82.091  21.402  1.00  0.00           N
ATOM     28  HN  HIS   497      45.825  83.051  21.492  1.00  0.00           H
ATOM     29  CA  HIS   497      44.775  81.541  22.472  1.00  0.00           C
ATOM     30  HA  HIS   497      44.875  82.241  23.292  1.00  0.00           H
ATOM     31  CB  HIS   497      43.325  81.501  21.982  1.00  0.00           C
ATOM     32  HB1 HIS   497      43.235  80.591  21.352  1.00  0.00           H
ATOM     33  HB2 HIS   497      42.575  81.501  22.802  1.00  0.00           H
ATOM     34  ND1 HIS   497      42.565  83.841  22.102  1.00  0.00           N
ATOM     35  CG  HIS   497      42.805  82.681  21.392  1.00  0.00           C
ATOM     36  CE1 HIS   497      41.945  84.681  21.232  1.00  0.00           C
ATOM     37  HE1 HIS   497      41.625  85.721  21.352  1.00  0.00           H
ATOM     38  NE2 HIS   497      41.735  84.011  20.052  1.00  0.00           N
ATOM     39  HE2 HIS   497      41.445  84.491  19.222  1.00  0.00           H
ATOM     40  CD2 HIS   497      42.305  82.741  20.152  1.00  0.00           C
ATOM     41  HD2 HIS   497      42.365  82.071  19.312  1.00  0.00           H
ATOM     42  C   HIS   497      45.215  80.171  22.972  1.00  0.00           C
ATOM     43  O   HIS   497      46.245  79.621  22.682  1.00  0.00           O
ATOM     44  N   SER   498      44.475  79.501  23.882  1.00  0.00           N
ATOM     45  HN  SER   498      43.645  79.941  24.212  1.00  0.00           H
ATOM     46  CA  SER   498      44.995  78.321  24.422  1.00  0.00           C
ATOM     47  HA  SER   498      45.345  77.671  23.632  1.00  0.00           H
ATOM     48  CB  SER   498      46.195  78.401  25.492  1.00  0.00           C
ATOM     49  HB1 SER   498      46.555  77.371  25.682  1.00  0.00           H
ATOM     50  HB2 SER   498      46.965  79.041  25.002  1.00  0.00           H
ATOM     51  OG  SER   498      45.795  79.001  26.702  1.00  0.00           O
ATOM     52  HG1 SER   498      45.125  78.391  27.022  1.00  0.00           H
ATOM     53  C   SER   498      43.925  77.491  25.102  1.00  0.00           C
ATOM     54  O   SER   498      43.325  77.941  26.092  1.00  0.00           O
ATOM     55  N   GLU   499      43.555  76.301  24.562  1.00  0.00           N
ATOM     56  HN  GLU   499      43.955  75.981  23.702  1.00  0.00           H
ATOM     57  CA  GLU   499      42.655  75.321  25.102  1.00  0.00           C
ATOM     58  HA  GLU   499      41.855  75.901  25.532  1.00  0.00           H
ATOM     59  CB  GLU   499      42.025  74.331  24.082  1.00  0.00           C
ATOM     60  HB1 GLU   499      42.825  74.011  23.382  1.00  0.00           H
ATOM     61  HB2 GLU   499      41.545  73.491  24.642  1.00  0.00           H
ATOM     62  CG  GLU   499      40.925  74.981  23.292  1.00  0.00           C
ATOM     63  HG1 GLU   499      40.085  75.281  23.942  1.00  0.00           H
ATOM     64  HG2 GLU   499      41.335  75.951  22.952  1.00  0.00           H
ATOM     65  CD  GLU   499      40.525  74.141  22.122  1.00  0.00           C
ATOM     66  OE1 GLU   499      40.095  72.951  22.272  1.00  0.00           O
ATOM     67  OE2 GLU   499      40.445  74.721  20.962  1.00  0.00           O
ATOM     68  C   GLU   499      43.305  74.521  26.272  1.00  0.00           C
ATOM     69  O   GLU   499      44.515  74.441  26.402  1.00  0.00           O
ATOM     70  N   CYS   500      42.465  73.921  27.052  1.00  0.00           N
ATOM     71  HN  CYS   500      41.485  73.881  26.872  1.00  0.00           H
ATOM     72  CA  CYS   500      42.755  73.051  28.222  1.00  0.00           C
ATOM     73  HA  CYS   500      41.795  72.661  28.542  1.00  0.00           H
ATOM     74  CB  CYS   500      43.615  71.791  27.922  1.00  0.00           C
ATOM     75  HB1 CYS   500      44.605  72.141  27.532  1.00  0.00           H
ATOM     76  HB2 CYS   500      43.785  71.211  28.852  1.00  0.00           H
ATOM     77  SG  CYS   500      42.755  70.811  26.682  1.00  0.00           S
ATOM     78  HG1 CYS   500      41.655  70.901  27.422  1.00  0.00           H
ATOM     79  C   CYS   500      43.275  73.781  29.452  1.00  0.00           C
ATOM     80  O   CYS   500      44.165  73.401  30.172  1.00  0.00           O
ATOM     81  N   VAL   501      42.675  74.911  29.742  1.00  0.00           N
ATOM     82  HN  VAL   501      41.905  75.251  29.202  1.00  0.00           H
ATOM     83  CA  VAL   501      43.105  75.831  30.812  1.00  0.00           C
ATOM     84  HA  VAL   501      43.775  75.331  31.492  1.00  0.00           H
ATOM     85  CB  VAL   501      43.705  77.031  30.212  1.00  0.00           C
ATOM     86  HB  VAL   501      43.105  77.371  29.342  1.00  0.00           H
ATOM     87  CG1 VAL   501      44.105  78.141  31.242  1.00  0.00           C
ATOM     88 1HG1 VAL   501      43.235  78.561  31.792  1.00  0.00           H
ATOM     89 2HG1 VAL   501      44.805  77.771  32.022  1.00  0.00           H
ATOM     90 3HG1 VAL   501      44.625  78.911  30.632  1.00  0.00           H
ATOM     91  CG2 VAL   501      44.995  76.581  29.562  1.00  0.00           C
ATOM     92 1HG2 VAL   501      45.505  77.381  28.972  1.00  0.00           H
ATOM     93 2HG2 VAL   501      45.785  76.161  30.212  1.00  0.00           H
ATOM     94 3HG2 VAL   501      44.875  75.811  28.772  1.00  0.00           H
ATOM     95  C   VAL   501      41.935  76.271  31.722  1.00  0.00           C
ATOM     96  O   VAL   501      40.965  76.821  31.222  1.00  0.00           O
ATOM     97  N   HIS   502      42.015  76.001  33.042  1.00  0.00           N
ATOM     98  HN  HIS   502      42.855  75.581  33.362  1.00  0.00           H
ATOM     99  CA  HIS   502      41.075  76.381  34.112  1.00  0.00           C
ATOM    100  HA  HIS   502      40.305  77.021  33.712  1.00  0.00           H
ATOM    101  CB  HIS   502      40.375  75.201  34.842  1.00  0.00           C
ATOM    102  HB1 HIS   502      41.105  74.511  35.312  1.00  0.00           H
ATOM    103  HB2 HIS   502      39.685  75.481  35.662  1.00  0.00           H
ATOM    104  ND1 HIS   502      38.385  74.571  33.432  1.00  0.00           N
ATOM    105  CG  HIS   502      39.655  74.271  33.942  1.00  0.00           C
ATOM    106  CE1 HIS   502      38.125  73.561  32.572  1.00  0.00           C
ATOM    107  HE1 HIS   502      37.185  73.281  32.112  1.00  0.00           H
ATOM    108  NE2 HIS   502      39.105  72.621  32.582  1.00  0.00           N
ATOM    109  HE2 HIS   502      39.055  71.661  32.312  1.00  0.00           H
ATOM    110  CD2 HIS   502      40.075  73.071  33.472  1.00  0.00           C
ATOM    111  HD2 HIS   502      40.955  72.561  33.832  1.00  0.00           H
ATOM    112  C   HIS   502      41.835  77.241  35.062  1.00  0.00           C
ATOM    113  O   HIS   502      43.065  76.961  35.282  1.00  0.00           O
ATOM    114  N   VAL   503      41.145  78.281  35.692  1.00  0.00           N
ATOM    115  HN  VAL   503      40.185  78.521  35.562  1.00  0.00           H
ATOM    116  CA  VAL   503      41.875  79.251  36.572  1.00  0.00           C
ATOM    117  HA  VAL   503      42.845  78.851  36.832  1.00  0.00           H
ATOM    118  CB  VAL   503      42.155  80.591  35.772  1.00  0.00           C
ATOM    119  HB  VAL   503      41.215  81.171  35.692  1.00  0.00           H
ATOM    120  CG1 VAL   503      43.235  81.441  36.582  1.00  0.00           C
ATOM    121 1HG1 VAL   503      43.045  81.711  37.642  1.00  0.00           H
ATOM    122 2HG1 VAL   503      44.135  80.781  36.562  1.00  0.00           H
ATOM    123 3HG1 VAL   503      43.435  82.401  36.072  1.00  0.00           H
ATOM    124  CG2 VAL   503      42.635  80.291  34.352  1.00  0.00           C
ATOM    125 1HG2 VAL   503      41.965  79.571  33.842  1.00  0.00           H
ATOM    126 2HG2 VAL   503      42.655  81.261  33.812  1.00  0.00           H
ATOM    127 3HG2 VAL   503      43.625  79.811  34.332  1.00  0.00           H
ATOM    128  C   VAL   503      41.115  79.461  37.882  1.00  0.00           C
ATOM    129  O   VAL   503      40.005  80.001  37.902  1.00  0.00           O
ATOM    130  N   THR   504      41.645  78.911  38.972  1.00  0.00           N
ATOM    131  HN  THR   504      42.575  78.531  38.962  1.00  0.00           H
ATOM    132  CA  THR   504      40.995  79.081  40.282  1.00  0.00           C
ATOM    133  HA  THR   504      40.165  79.771  40.242  1.00  0.00           H
ATOM    134  CB  THR   504      40.375  77.791  40.762  1.00  0.00           C
ATOM    135  HB  THR   504      39.805  77.971  41.702  1.00  0.00           H
ATOM    136  OG1 THR   504      41.375  76.751  40.992  1.00  0.00           O
ATOM    137  HG1 THR   504      41.665  76.391  40.142  1.00  0.00           H
ATOM    138  CG2 THR   504      39.355  77.201  39.822  1.00  0.00           C
ATOM    139 1HG2 THR   504      38.925  76.231  40.142  1.00  0.00           H
ATOM    140 2HG2 THR   504      38.435  77.821  39.862  1.00  0.00           H
ATOM    141 3HG2 THR   504      39.715  77.101  38.772  1.00  0.00           H
ATOM    142  C   THR   504      42.055  79.601  41.202  1.00  0.00           C
ATOM    143  O   THR   504      43.225  79.651  40.912  1.00  0.00           O
ATOM    144  N   GLU   505      41.665  80.101  42.342  1.00  0.00           N
ATOM    145  HN  GLU   505      40.745  80.311  42.652  1.00  0.00           H
ATOM    146  CA  GLU   505      42.525  80.581  43.482  1.00  0.00           C
ATOM    147  HA  GLU   505      43.175  81.391  43.202  1.00  0.00           H
ATOM    148  CB  GLU   505      41.505  81.011  44.492  1.00  0.00           C
ATOM    149  HB1 GLU   505      40.715  81.661  44.072  1.00  0.00           H
ATOM    150  HB2 GLU   505      40.995  80.081  44.842  1.00  0.00           H
ATOM    151  CG  GLU   505      42.125  81.731  45.732  1.00  0.00           C
ATOM    152  HG1 GLU   505      41.445  81.811  46.612  1.00  0.00           H
ATOM    153  HG2 GLU   505      43.045  81.251  46.142  1.00  0.00           H
ATOM    154  CD  GLU   505      42.485  83.111  45.232  1.00  0.00           C
ATOM    155  OE1 GLU   505      41.635  84.011  45.312  1.00  0.00           O
ATOM    156  OE2 GLU   505      43.515  83.311  44.602  1.00  0.00           O
ATOM    157  C   GLU   505      43.415  79.461  44.042  1.00  0.00           C
ATOM    158  O   GLU   505      44.595  79.691  44.412  1.00  0.00           O
ATOM    159  N   GLU   506      42.815  78.281  44.102  1.00  0.00           N
ATOM    160  HN  GLU   506      41.825  78.211  44.082  1.00  0.00           H
ATOM    161  CA  GLU   506      43.505  77.081  44.532  1.00  0.00           C
ATOM    162  HA  GLU   506      43.945  77.101  45.512  1.00  0.00           H
ATOM    163  CB  GLU   506      42.455  75.941  44.522  1.00  0.00           C
ATOM    164  HB1 GLU   506      41.575  76.471  44.942  1.00  0.00           H
ATOM    165  HB2 GLU   506      42.315  75.701  43.442  1.00  0.00           H
ATOM    166  CG  GLU   506      42.875  74.571  45.232  1.00  0.00           C
ATOM    167  HG1 GLU   506      42.205  73.781  44.812  1.00  0.00           H
ATOM    168  HG2 GLU   506      43.905  74.361  44.872  1.00  0.00           H
ATOM    169  CD  GLU   506      42.745  74.631  46.732  1.00  0.00           C
ATOM    170  OE1 GLU   506      41.575  74.721  47.202  1.00  0.00           O
ATOM    171  OE2 GLU   506      43.795  74.641  47.502  1.00  0.00           O
ATOM    172  C   GLU   506      44.655  76.621  43.642  1.00  0.00           C
ATOM    173  O   GLU   506      45.765  76.251  44.082  1.00  0.00           O
ATOM    174  N   GLU   507      44.555  76.691  42.322  1.00  0.00           N
ATOM    175  HN  GLU   507      43.765  77.061  41.832  1.00  0.00           H
ATOM    176  CA  GLU   507      45.695  76.351  41.442  1.00  0.00           C
ATOM    177  HA  GLU   507      46.325  75.621  41.932  1.00  0.00           H
ATOM    178  CB  GLU   507      45.165  75.601  40.122  1.00  0.00           C
ATOM    179  HB1 GLU   507      46.065  75.401  39.502  1.00  0.00           H
ATOM    180  HB2 GLU   507      44.565  74.701  40.392  1.00  0.00           H
ATOM    181  CG  GLU   507      44.295  76.431  39.152  1.00  0.00           C
ATOM    182  HG1 GLU   507      43.605  76.991  39.812  1.00  0.00           H
ATOM    183  HG2 GLU   507      44.845  77.131  38.482  1.00  0.00           H
ATOM    184  CD  GLU   507      43.275  75.541  38.362  1.00  0.00           C
ATOM    185  OE1 GLU   507      43.655  74.541  37.672  1.00  0.00           O
ATOM    186  OE2 GLU   507      42.085  75.861  38.472  1.00  0.00           O
ATOM    187  C   GLU   507      46.705  77.441  41.182  1.00  0.00           C
ATOM    188  O   GLU   507      47.885  77.181  40.932  1.00  0.00           O
ATOM    189  N   GLN   508      46.285  78.741  41.292  1.00  0.00           N
ATOM    190  HN  GLN   508      45.325  78.961  41.442  1.00  0.00           H
ATOM    191  CA  GLN   508      47.195  79.851  41.532  1.00  0.00           C
ATOM    192  HA  GLN   508      47.935  79.951  40.752  1.00  0.00           H
ATOM    193  CB  GLN   508      46.405  81.221  41.472  1.00  0.00           C
ATOM    194  HB1 GLN   508      45.585  81.201  42.232  1.00  0.00           H
ATOM    195  HB2 GLN   508      47.155  81.971  41.802  1.00  0.00           H
ATOM    196  CG  GLN   508      45.775  81.691  40.122  1.00  0.00           C
ATOM    197  HG1 GLN   508      46.645  82.011  39.512  1.00  0.00           H
ATOM    198  HG2 GLN   508      45.265  80.871  39.572  1.00  0.00           H
ATOM    199  CD  GLN   508      44.765  82.801  40.392  1.00  0.00           C
ATOM    200  OE1 GLN   508      45.155  83.891  40.752  1.00  0.00           O
ATOM    201  NE2 GLN   508      43.405  82.541  40.352  1.00  0.00           N
ATOM    202 1HE2 GLN   508      43.125  81.591  40.202  1.00  0.00           H
ATOM    203 2HE2 GLN   508      42.845  83.371  40.242  1.00  0.00           H
ATOM    204  C   GLN   508      47.935  79.621  42.852  1.00  0.00           C
ATOM    205  O   GLN   508      49.175  79.751  42.822  1.00  0.00           O
ATOM    206  N   LEU   509      47.355  79.161  43.962  1.00  0.00           N
ATOM    207  HN  LEU   509      46.375  79.301  43.962  1.00  0.00           H
ATOM    208  CA  LEU   509      48.065  78.941  45.202  1.00  0.00           C
ATOM    209  HA  LEU   509      48.555  79.881  45.392  1.00  0.00           H
ATOM    210  CB  LEU   509      47.095  78.591  46.402  1.00  0.00           C
ATOM    211  HB1 LEU   509      46.275  79.341  46.482  1.00  0.00           H
ATOM    212  HB2 LEU   509      46.635  77.591  46.222  1.00  0.00           H
ATOM    213  CG  LEU   509      47.815  78.471  47.822  1.00  0.00           C
ATOM    214  HG  LEU   509      48.545  77.641  47.762  1.00  0.00           H
ATOM    215  CD1 LEU   509      48.605  79.791  48.092  1.00  0.00           C
ATOM    216 1HD1 LEU   509      49.455  79.811  47.372  1.00  0.00           H
ATOM    217 2HD1 LEU   509      47.915  80.651  47.942  1.00  0.00           H
ATOM    218 3HD1 LEU   509      49.035  79.671  49.102  1.00  0.00           H
ATOM    219  CD2 LEU   509      46.855  78.111  48.952  1.00  0.00           C
ATOM    220 1HD2 LEU   509      46.235  78.981  49.282  1.00  0.00           H
ATOM    221 2HD2 LEU   509      46.245  77.221  48.682  1.00  0.00           H
ATOM    222 3HD2 LEU   509      47.555  77.891  49.782  1.00  0.00           H
ATOM    223  C   LEU   509      49.145  77.841  45.102  1.00  0.00           C
ATOM    224  O   LEU   509      50.335  78.001  45.502  1.00  0.00           O
ATOM    225  N   GLN   510      48.765  76.781  44.342  1.00  0.00           N
ATOM    226  HN  GLN   510      47.845  76.741  43.972  1.00  0.00           H
ATOM    227  CA  GLN   510      49.745  75.731  43.972  1.00  0.00           C
ATOM    228  HA  GLN   510      50.275  75.441  44.862  1.00  0.00           H
ATOM    229  CB  GLN   510      49.085  74.561  43.192  1.00  0.00           C
ATOM    230  HB1 GLN   510      48.475  74.941  42.342  1.00  0.00           H
ATOM    231  HB2 GLN   510      49.885  73.971  42.712  1.00  0.00           H
ATOM    232  CG  GLN   510      48.305  73.611  44.202  1.00  0.00           C
ATOM    233  HG1 GLN   510      49.085  73.021  44.732  1.00  0.00           H
ATOM    234  HG2 GLN   510      47.765  74.281  44.912  1.00  0.00           H
ATOM    235  CD  GLN   510      47.345  72.751  43.492  1.00  0.00           C
ATOM    236  OE1 GLN   510      47.875  71.761  42.912  1.00  0.00           O
ATOM    237  NE2 GLN   510      46.045  73.121  43.402  1.00  0.00           N
ATOM    238 1HE2 GLN   510      45.765  73.981  43.822  1.00  0.00           H
ATOM    239 2HE2 GLN   510      45.405  72.631  42.822  1.00  0.00           H
ATOM    240  C   GLN   510      50.895  76.251  43.052  1.00  0.00           C
ATOM    241  O   GLN   510      52.085  75.921  43.182  1.00  0.00           O
ATOM    242  N   LEU   511      50.655  77.071  42.062  1.00  0.00           N
ATOM    243  HN  LEU   511      49.715  77.111  41.732  1.00  0.00           H
ATOM    244  CA  LEU   511      51.655  77.811  41.262  1.00  0.00           C
ATOM    245  HA  LEU   511      52.405  77.111  40.912  1.00  0.00           H
ATOM    246  CB  LEU   511      50.935  78.481  40.092  1.00  0.00           C
ATOM    247  HB1 LEU   511      50.495  77.631  39.522  1.00  0.00           H
ATOM    248  HB2 LEU   511      50.085  79.051  40.522  1.00  0.00           H
ATOM    249  CG  LEU   511      51.855  79.131  39.082  1.00  0.00           C
ATOM    250  HG  LEU   511      52.595  79.801  39.582  1.00  0.00           H
ATOM    251  CD1 LEU   511      52.665  78.071  38.292  1.00  0.00           C
ATOM    252 1HD1 LEU   511      51.955  77.591  37.592  1.00  0.00           H
ATOM    253 2HD1 LEU   511      53.415  78.621  37.672  1.00  0.00           H
ATOM    254 3HD1 LEU   511      53.295  77.491  39.002  1.00  0.00           H
ATOM    255  CD2 LEU   511      51.095  80.141  38.132  1.00  0.00           C
ATOM    256 1HD2 LEU   511      50.485  80.911  38.642  1.00  0.00           H
ATOM    257 2HD2 LEU   511      51.845  80.601  37.452  1.00  0.00           H
ATOM    258 3HD2 LEU   511      50.345  79.531  37.582  1.00  0.00           H
ATOM    259  C   LEU   511      52.485  78.881  42.102  1.00  0.00           C
ATOM    260  O   LEU   511      53.715  79.041  41.942  1.00  0.00           O
ATOM    261  N   ARG   512      51.835  79.641  43.052  1.00  0.00           N
ATOM    262  HN  ARG   512      50.845  79.631  43.132  1.00  0.00           H
ATOM    263  CA  ARG   512      52.645  80.521  44.022  1.00  0.00           C
ATOM    264  HA  ARG   512      53.265  81.211  43.472  1.00  0.00           H
ATOM    265  CB  ARG   512      51.675  81.421  44.882  1.00  0.00           C
ATOM    266  HB1 ARG   512      51.035  80.661  45.372  1.00  0.00           H
ATOM    267  HB2 ARG   512      52.225  81.941  45.702  1.00  0.00           H
ATOM    268  CG  ARG   512      50.835  82.451  44.072  1.00  0.00           C
ATOM    269  HG1 ARG   512      50.725  81.971  43.082  1.00  0.00           H
ATOM    270  HG2 ARG   512      49.805  82.521  44.482  1.00  0.00           H
ATOM    271  CD  ARG   512      51.455  83.851  44.072  1.00  0.00           C
ATOM    272  HD1 ARG   512      51.385  84.221  45.112  1.00  0.00           H
ATOM    273  HD2 ARG   512      52.525  84.021  43.792  1.00  0.00           H
ATOM    274  NE  ARG   512      50.545  84.591  43.122  1.00  0.00           N
ATOM    275  HE  ARG   512      49.725  84.131  42.782  1.00  0.00           H
ATOM    276  CZ  ARG   512      50.875  85.671  42.432  1.00  0.00           C
ATOM    277  NH1 ARG   512      51.975  86.381  42.622  1.00  0.00           N
ATOM    278 1HH1 ARG   512      52.495  86.281  43.472  1.00  0.00           H
ATOM    279 2HH1 ARG   512      52.145  87.131  41.992  1.00  0.00           H
ATOM    280  NH2 ARG   512      50.005  86.111  41.572  1.00  0.00           N
ATOM    281 1HH2 ARG   512      49.115  85.671  41.452  1.00  0.00           H
ATOM    282 2HH2 ARG   512      50.275  86.871  40.972  1.00  0.00           H
ATOM    283  C   ARG   512      53.605  79.741  44.952  1.00  0.00           C
ATOM    284  O   ARG   512      54.705  80.151  45.412  1.00  0.00           O
ATOM    285  N   GLU   513      53.135  78.561  45.272  1.00  0.00           N
ATOM    286  HN  GLU   513      52.195  78.321  45.062  1.00  0.00           H
ATOM    287  CA  GLU   513      54.005  77.551  45.962  1.00  0.00           C
ATOM    288  HA  GLU   513      54.415  78.131  46.772  1.00  0.00           H
ATOM    289  CB  GLU   513      53.085  76.411  46.602  1.00  0.00           C
ATOM    290  HB1 GLU   513      52.915  76.681  47.662  1.00  0.00           H
ATOM    291  HB2 GLU   513      52.165  76.391  45.972  1.00  0.00           H
ATOM    292  CG  GLU   513      53.725  74.901  46.642  1.00  0.00           C
ATOM    293  HG1 GLU   513      53.675  74.491  45.612  1.00  0.00           H
ATOM    294  HG2 GLU   513      54.785  74.881  46.972  1.00  0.00           H
ATOM    295  CD  GLU   513      53.035  73.871  47.472  1.00  0.00           C
ATOM    296  OE1 GLU   513      53.745  73.101  48.132  1.00  0.00           O
ATOM    297  OE2 GLU   513      51.795  73.751  47.352  1.00  0.00           O
ATOM    298  C   GLU   513      55.135  77.001  45.142  1.00  0.00           C
ATOM    299  O   GLU   513      56.235  77.071  45.632  1.00  0.00           O
ATOM    300  N   ILE   514      54.915  76.441  43.952  1.00  0.00           N
ATOM    301  HN  ILE   514      54.005  76.421  43.552  1.00  0.00           H
ATOM    302  CA  ILE   514      55.955  75.831  43.092  1.00  0.00           C
ATOM    303  HA  ILE   514      56.395  75.031  43.662  1.00  0.00           H
ATOM    304  CB  ILE   514      55.245  75.201  41.902  1.00  0.00           C
ATOM    305  HB  ILE   514      54.435  75.901  41.592  1.00  0.00           H
ATOM    306  CG2 ILE   514      56.275  74.881  40.722  1.00  0.00           C
ATOM    307 1HG2 ILE   514      57.255  74.421  40.972  1.00  0.00           H
ATOM    308 2HG2 ILE   514      55.675  74.211  40.062  1.00  0.00           H
ATOM    309 3HG2 ILE   514      56.565  75.731  40.072  1.00  0.00           H
ATOM    310  CG1 ILE   514      54.525  73.851  42.312  1.00  0.00           C
ATOM    311 1HG1 ILE   514      55.265  73.031  42.412  1.00  0.00           H
ATOM    312 2HG1 ILE   514      54.055  74.071  43.302  1.00  0.00           H
ATOM    313  CD  ILE   514      53.325  73.511  41.452  1.00  0.00           C
ATOM    314  HD1 ILE   514      53.695  73.331  40.422  1.00  0.00           H
ATOM    315  HD2 ILE   514      52.815  72.661  41.942  1.00  0.00           H
ATOM    316  HD3 ILE   514      52.515  74.281  41.412  1.00  0.00           H
ATOM    317  C   ILE   514      57.095  76.781  42.672  1.00  0.00           C
ATOM    318  O   ILE   514      58.255  76.401  42.692  1.00  0.00           O
ATOM    319  N   LEU   515      56.845  78.031  42.272  1.00  0.00           N
ATOM    320  HN  LEU   515      55.885  78.271  42.152  1.00  0.00           H
ATOM    321  CA  LEU   515      57.905  78.881  41.752  1.00  0.00           C
ATOM    322  HA  LEU   515      58.555  78.241  41.182  1.00  0.00           H
ATOM    323  CB  LEU   515      57.265  79.931  40.762  1.00  0.00           C
ATOM    324  HB1 LEU   515      56.545  80.511  41.382  1.00  0.00           H
ATOM    325  HB2 LEU   515      58.045  80.641  40.422  1.00  0.00           H
ATOM    326  CG  LEU   515      56.505  79.371  39.582  1.00  0.00           C
ATOM    327  HG  LEU   515      55.725  78.711  40.022  1.00  0.00           H
ATOM    328  CD1 LEU   515      55.895  80.561  38.982  1.00  0.00           C
ATOM    329 1HD1 LEU   515      56.665  81.351  38.972  1.00  0.00           H
ATOM    330 2HD1 LEU   515      55.435  80.261  38.012  1.00  0.00           H
ATOM    331 3HD1 LEU   515      55.035  80.851  39.622  1.00  0.00           H
ATOM    332  CD2 LEU   515      57.365  78.611  38.552  1.00  0.00           C
ATOM    333 1HD2 LEU   515      58.205  79.291  38.292  1.00  0.00           H
ATOM    334 2HD2 LEU   515      57.595  77.581  38.882  1.00  0.00           H
ATOM    335 3HD2 LEU   515      56.715  78.591  37.652  1.00  0.00           H
ATOM    336  C   LEU   515      58.635  79.551  42.882  1.00  0.00           C
ATOM    337  O   LEU   515      59.725  80.071  42.702  1.00  0.00           O
ATOM    338  N   GLU   516      58.255  79.511  44.172  1.00  0.00           N
ATOM    339  HN  GLU   516      57.335  79.301  44.482  1.00  0.00           H
ATOM    340  CA  GLU   516      59.145  79.841  45.202  1.00  0.00           C
ATOM    341  HA  GLU   516      59.985  80.451  44.902  1.00  0.00           H
ATOM    342  CB  GLU   516      58.345  80.691  46.272  1.00  0.00           C
ATOM    343  HB1 GLU   516      57.455  80.081  46.512  1.00  0.00           H
ATOM    344  HB2 GLU   516      59.015  80.901  47.132  1.00  0.00           H
ATOM    345  CG  GLU   516      57.905  82.041  45.682  1.00  0.00           C
ATOM    346  HG1 GLU   516      58.795  82.641  45.402  1.00  0.00           H
ATOM    347  HG2 GLU   516      57.165  81.911  44.872  1.00  0.00           H
ATOM    348  CD  GLU   516      57.235  82.861  46.702  1.00  0.00           C
ATOM    349  OE1 GLU   516      56.715  83.991  46.462  1.00  0.00           O
ATOM    350  OE2 GLU   516      57.255  82.451  47.922  1.00  0.00           O
ATOM    351  C   GLU   516      59.695  78.591  45.862  1.00  0.00           C
ATOM    352  O   GLU   516      60.905  78.531  46.032  1.00  0.00           O
ATOM    353  N   ARG   517      58.885  77.641  46.402  1.00  0.00           N
ATOM    354  HN  ARG   517      57.895  77.541  46.312  1.00  0.00           H
ATOM    355  CA  ARG   517      59.465  76.491  47.102  1.00  0.00           C
ATOM    356  HA  ARG   517      60.005  76.921  47.942  1.00  0.00           H
ATOM    357  CB  ARG   517      58.265  75.591  47.532  1.00  0.00           C
ATOM    358  HB1 ARG   517      57.605  76.281  48.102  1.00  0.00           H
ATOM    359  HB2 ARG   517      57.885  75.161  46.582  1.00  0.00           H
ATOM    360  CG  ARG   517      58.615  74.381  48.432  1.00  0.00           C
ATOM    361  HG1 ARG   517      59.265  73.651  47.902  1.00  0.00           H
ATOM    362  HG2 ARG   517      59.165  74.631  49.362  1.00  0.00           H
ATOM    363  CD  ARG   517      57.285  73.571  48.712  1.00  0.00           C
ATOM    364  HD1 ARG   517      56.545  74.331  49.042  1.00  0.00           H
ATOM    365  HD2 ARG   517      56.975  73.071  47.772  1.00  0.00           H
ATOM    366  NE  ARG   517      57.575  72.601  49.802  1.00  0.00           N
ATOM    367  HE  ARG   517      58.415  72.731  50.322  1.00  0.00           H
ATOM    368  CZ  ARG   517      56.635  71.881  50.282  1.00  0.00           C
ATOM    369  NH1 ARG   517      56.975  71.251  51.392  1.00  0.00           N
ATOM    370 1HH1 ARG   517      57.945  71.141  51.622  1.00  0.00           H
ATOM    371 2HH1 ARG   517      56.355  70.471  51.492  1.00  0.00           H
ATOM    372  NH2 ARG   517      55.375  71.781  50.042  1.00  0.00           N
ATOM    373 1HH2 ARG   517      54.865  72.311  49.372  1.00  0.00           H
ATOM    374 2HH2 ARG   517      54.815  71.051  50.452  1.00  0.00           H
ATOM    375  C   ARG   517      60.465  75.691  46.212  1.00  0.00           C
ATOM    376  O   ARG   517      61.485  75.141  46.672  1.00  0.00           O
ATOM    377  N   ARG   518      60.135  75.591  44.912  1.00  0.00           N
ATOM    378  HN  ARG   518      59.285  75.871  44.462  1.00  0.00           H
ATOM    379  CA  ARG   518      61.095  74.931  44.042  1.00  0.00           C
ATOM    380  HA  ARG   518      61.915  74.521  44.622  1.00  0.00           H
ATOM    381  CB  ARG   518      60.435  73.751  43.282  1.00  0.00           C
ATOM    382  HB1 ARG   518      59.565  74.191  42.752  1.00  0.00           H
ATOM    383  HB2 ARG   518      61.185  73.391  42.552  1.00  0.00           H
ATOM    384  CG  ARG   518      59.875  72.661  44.232  1.00  0.00           C
ATOM    385  HG1 ARG   518      59.085  73.131  44.852  1.00  0.00           H
ATOM    386  HG2 ARG   518      59.345  71.901  43.612  1.00  0.00           H
ATOM    387  CD  ARG   518      60.875  71.961  45.162  1.00  0.00           C
ATOM    388  HD1 ARG   518      61.575  71.411  44.502  1.00  0.00           H
ATOM    389  HD2 ARG   518      61.425  72.741  45.732  1.00  0.00           H
ATOM    390  NE  ARG   518      60.115  71.081  46.112  1.00  0.00           N
ATOM    391  HE  ARG   518      59.255  70.741  45.732  1.00  0.00           H
ATOM    392  CZ  ARG   518      60.575  70.731  47.322  1.00  0.00           C
ATOM    393  NH1 ARG   518      59.885  70.041  48.232  1.00  0.00           N
ATOM    394 1HH1 ARG   518      58.995  69.711  47.922  1.00  0.00           H
ATOM    395 2HH1 ARG   518      60.205  70.021  49.172  1.00  0.00           H
ATOM    396  NH2 ARG   518      61.785  71.051  47.702  1.00  0.00           N
ATOM    397 1HH2 ARG   518      62.435  71.351  47.002  1.00  0.00           H
ATOM    398 2HH2 ARG   518      62.215  70.361  48.282  1.00  0.00           H
ATOM    399  C   ARG   518      61.765  75.911  43.122  1.00  0.00           C
ATOM    400  O   ARG   518      62.285  75.521  42.032  1.00  0.00           O
ATOM    401  N   GLY   519      61.835  77.181  43.462  1.00  0.00           N
ATOM    402  HN  GLY   519      61.485  77.471  44.352  1.00  0.00           H
ATOM    403  CA  GLY   519      62.365  78.161  42.482  1.00  0.00           C
ATOM    404  HA1 GLY   519      61.885  77.971  41.532  1.00  0.00           H
ATOM    405  HA2 GLY   519      62.275  79.161  42.852  1.00  0.00           H
ATOM    406  C   GLY   519      63.835  78.031  42.262  1.00  0.00           C
ATOM    407  O   GLY   519      64.395  78.761  41.452  1.00  0.00           O
ATOM    408  N   SER   520      64.545  77.191  42.932  1.00  0.00           N
ATOM    409  HN  SER   520      64.075  76.661  43.642  1.00  0.00           H
ATOM    410  CA  SER   520      66.015  76.921  42.792  1.00  0.00           C
ATOM    411  HA  SER   520      66.545  77.501  42.062  1.00  0.00           H
ATOM    412  CB  SER   520      66.765  77.121  44.132  1.00  0.00           C
ATOM    413  HB1 SER   520      67.855  76.931  44.092  1.00  0.00           H
ATOM    414  HB2 SER   520      66.645  78.201  44.382  1.00  0.00           H
ATOM    415  OG  SER   520      66.145  76.361  45.172  1.00  0.00           O
ATOM    416  HG1 SER   520      66.775  76.381  45.892  1.00  0.00           H
ATOM    417  C   SER   520      66.415  75.571  42.272  1.00  0.00           C
ATOM    418  O   SER   520      67.585  75.301  41.882  1.00  0.00           O
ATOM    419  N   GLY   521      65.415  74.631  42.242  1.00  0.00           N
ATOM    420  HN  GLY   521      64.465  74.921  42.312  1.00  0.00           H
ATOM    421  CA  GLY   521      65.625  73.281  41.802  1.00  0.00           C
ATOM    422  HA1 GLY   521      66.665  73.061  41.612  1.00  0.00           H
ATOM    423  HA2 GLY   521      65.145  72.651  42.532  1.00  0.00           H
ATOM    424  C   GLY   521      64.895  73.161  40.462  1.00  0.00           C
ATOM    425  O   GLY   521      64.145  74.091  40.142  1.00  0.00           O
ATOM    426  N   GLU   522      64.955  71.971  39.792  1.00  0.00           N
ATOM    427  HN  GLU   522      65.695  71.361  40.072  1.00  0.00           H
ATOM    428  CA  GLU   522      64.275  71.681  38.562  1.00  0.00           C
ATOM    429  HA  GLU   522      64.175  72.541  37.922  1.00  0.00           H
ATOM    430  CB  GLU   522      65.125  70.541  37.832  1.00  0.00           C
ATOM    431  HB1 GLU   522      66.105  71.031  37.702  1.00  0.00           H
ATOM    432  HB2 GLU   522      65.165  69.571  38.382  1.00  0.00           H
ATOM    433  CG  GLU   522      64.565  70.331  36.412  1.00  0.00           C
ATOM    434  HG1 GLU   522      63.515  69.961  36.362  1.00  0.00           H
ATOM    435  HG2 GLU   522      64.585  71.261  35.812  1.00  0.00           H
ATOM    436  CD  GLU   522      65.375  69.231  35.702  1.00  0.00           C
ATOM    437  OE1 GLU   522      64.865  68.101  35.512  1.00  0.00           O
ATOM    438  OE2 GLU   522      66.505  69.591  35.252  1.00  0.00           O
ATOM    439  C   GLU   522      62.835  71.111  38.852  1.00  0.00           C
ATOM    440  O   GLU   522      62.615  70.261  39.732  1.00  0.00           O
ATOM    441  N   LEU   523      61.885  71.531  38.002  1.00  0.00           N
ATOM    442  HN  LEU   523      62.015  72.221  37.292  1.00  0.00           H
ATOM    443  CA  LEU   523      60.495  71.181  38.112  1.00  0.00           C
ATOM    444  HA  LEU   523      60.125  71.581  39.042  1.00  0.00           H
ATOM    445  CB  LEU   523      59.695  71.941  37.072  1.00  0.00           C
ATOM    446  HB1 LEU   523      60.225  71.941  36.092  1.00  0.00           H
ATOM    447  HB2 LEU   523      58.685  71.481  37.032  1.00  0.00           H
ATOM    448  CG  LEU   523      59.335  73.361  37.472  1.00  0.00           C
ATOM    449  HG  LEU   523      60.255  73.861  37.832  1.00  0.00           H
ATOM    450  CD1 LEU   523      58.985  74.191  36.332  1.00  0.00           C
ATOM    451 1HD1 LEU   523      58.065  73.801  35.832  1.00  0.00           H
ATOM    452 2HD1 LEU   523      58.705  75.251  36.532  1.00  0.00           H
ATOM    453 3HD1 LEU   523      59.795  74.291  35.582  1.00  0.00           H
ATOM    454  CD2 LEU   523      58.265  73.331  38.482  1.00  0.00           C
ATOM    455 1HD2 LEU   523      58.155  74.251  39.102  1.00  0.00           H
ATOM    456 2HD2 LEU   523      57.275  73.131  38.022  1.00  0.00           H
ATOM    457 3HD2 LEU   523      58.495  72.641  39.322  1.00  0.00           H
ATOM    458  C   LEU   523      60.195  69.701  37.892  1.00  0.00           C
ATOM    459  O   LEU   523      60.505  69.201  36.792  1.00  0.00           O
ATOM    460  N   TYR   524      59.615  68.991  38.962  1.00  0.00           N
ATOM    461  HN  TYR   524      59.405  69.541  39.762  1.00  0.00           H
ATOM    462  CA  TYR   524      59.115  67.671  38.942  1.00  0.00           C
ATOM    463  HA  TYR   524      59.955  67.061  38.652  1.00  0.00           H
ATOM    464  CB  TYR   524      58.815  67.201  40.422  1.00  0.00           C
ATOM    465  HB1 TYR   524      58.165  67.941  40.932  1.00  0.00           H
ATOM    466  HB2 TYR   524      58.505  66.131  40.432  1.00  0.00           H
ATOM    467  CG  TYR   524      60.145  67.201  41.232  1.00  0.00           C
ATOM    468  CD1 TYR   524      61.255  66.331  40.812  1.00  0.00           C
ATOM    469  HD1 TYR   524      61.055  65.661  39.992  1.00  0.00           H
ATOM    470  CE1 TYR   524      62.335  66.201  41.652  1.00  0.00           C
ATOM    471  HE1 TYR   524      63.115  65.551  41.282  1.00  0.00           H
ATOM    472  CZ  TYR   524      62.375  66.941  42.882  1.00  0.00           C
ATOM    473  OH  TYR   524      63.475  66.751  43.792  1.00  0.00           O
ATOM    474  HH  TYR   524      64.045  66.081  43.422  1.00  0.00           H
ATOM    475  CD2 TYR   524      60.195  68.031  42.362  1.00  0.00           C
ATOM    476  HD2 TYR   524      59.445  68.761  42.602  1.00  0.00           H
ATOM    477  CE2 TYR   524      61.325  67.871  43.182  1.00  0.00           C
ATOM    478  HE2 TYR   524      61.465  68.601  43.962  1.00  0.00           H
ATOM    479  C   TYR   524      57.995  67.441  37.972  1.00  0.00           C
ATOM    480  O   TYR   524      57.305  68.341  37.552  1.00  0.00           O
ATOM    481  N   GLU   525      57.875  66.261  37.372  1.00  0.00           N
ATOM    482  HN  GLU   525      58.455  65.491  37.612  1.00  0.00           H
ATOM    483  CA  GLU   525      57.005  66.001  36.182  1.00  0.00           C
ATOM    484  HA  GLU   525      57.395  66.551  35.342  1.00  0.00           H
ATOM    485  CB  GLU   525      56.985  64.561  35.832  1.00  0.00           C
ATOM    486  HB1 GLU   525      56.605  64.101  36.762  1.00  0.00           H
ATOM    487  HB2 GLU   525      56.235  64.241  35.082  1.00  0.00           H
ATOM    488  CG  GLU   525      58.295  63.981  35.232  1.00  0.00           C
ATOM    489  HG1 GLU   525      59.155  64.401  35.812  1.00  0.00           H
ATOM    490  HG2 GLU   525      58.215  62.871  35.272  1.00  0.00           H
ATOM    491  CD  GLU   525      58.535  64.311  33.782  1.00  0.00           C
ATOM    492  OE1 GLU   525      57.605  64.281  32.942  1.00  0.00           O
ATOM    493  OE2 GLU   525      59.665  64.821  33.502  1.00  0.00           O
ATOM    494  C   GLU   525      55.515  66.401  36.412  1.00  0.00           C
ATOM    495  O   GLU   525      54.825  66.961  35.522  1.00  0.00           O
ATOM    496  N   HIS   526      54.975  66.111  37.642  1.00  0.00           N
ATOM    497  HN  HIS   526      55.505  65.581  38.302  1.00  0.00           H
ATOM    498  CA  HIS   526      53.705  66.561  38.082  1.00  0.00           C
ATOM    499  HA  HIS   526      52.975  66.181  37.382  1.00  0.00           H
ATOM    500  CB  HIS   526      53.355  66.071  39.452  1.00  0.00           C
ATOM    501  HB1 HIS   526      52.355  66.461  39.752  1.00  0.00           H
ATOM    502  HB2 HIS   526      53.065  65.001  39.372  1.00  0.00           H
ATOM    503  ND1 HIS   526      54.075  67.361  41.412  1.00  0.00           N
ATOM    504  CG  HIS   526      54.495  66.461  40.362  1.00  0.00           C
ATOM    505  CE1 HIS   526      55.065  67.261  42.292  1.00  0.00           C
ATOM    506  HE1 HIS   526      55.045  67.711  43.282  1.00  0.00           H
ATOM    507  NE2 HIS   526      55.945  66.251  41.912  1.00  0.00           N
ATOM    508  HE2 HIS   526      56.755  66.001  42.452  1.00  0.00           H
ATOM    509  CD2 HIS   526      55.595  65.751  40.682  1.00  0.00           C
ATOM    510  HD2 HIS   526      56.005  64.931  40.102  1.00  0.00           H
ATOM    511  C   HIS   526      53.605  68.081  38.142  1.00  0.00           C
ATOM    512  O   HIS   526      52.525  68.671  37.862  1.00  0.00           O
ATOM    513  N   GLU   527      54.745  68.781  38.392  1.00  0.00           N
ATOM    514  HN  GLU   527      55.645  68.371  38.512  1.00  0.00           H
ATOM    515  CA  GLU   527      54.765  70.291  38.392  1.00  0.00           C
ATOM    516  HA  GLU   527      53.765  70.641  38.602  1.00  0.00           H
ATOM    517  CB  GLU   527      55.835  70.861  39.382  1.00  0.00           C
ATOM    518  HB1 GLU   527      56.795  70.471  39.002  1.00  0.00           H
ATOM    519  HB2 GLU   527      55.855  71.961  39.262  1.00  0.00           H
ATOM    520  CG  GLU   527      55.745  70.381  40.792  1.00  0.00           C
ATOM    521  HG1 GLU   527      54.805  70.821  41.202  1.00  0.00           H
ATOM    522  HG2 GLU   527      55.645  69.281  40.912  1.00  0.00           H
ATOM    523  CD  GLU   527      56.915  70.841  41.592  1.00  0.00           C
ATOM    524  OE1 GLU   527      58.065  70.801  41.122  1.00  0.00           O
ATOM    525  OE2 GLU   527      56.635  70.991  42.852  1.00  0.00           O
ATOM    526  C   GLU   527      54.925  70.871  37.002  1.00  0.00           C
ATOM    527  O   GLU   527      54.565  72.031  36.782  1.00  0.00           O
ATOM    528  N   LYS   528      55.455  70.141  36.032  1.00  0.00           N
ATOM    529  HN  LYS   528      55.665  69.171  36.122  1.00  0.00           H
ATOM    530  CA  LYS   528      55.645  70.611  34.682  1.00  0.00           C
ATOM    531  HA  LYS   528      56.215  71.521  34.782  1.00  0.00           H
ATOM    532  CB  LYS   528      56.395  69.631  33.742  1.00  0.00           C
ATOM    533  HB1 LYS   528      55.815  68.681  33.742  1.00  0.00           H
ATOM    534  HB2 LYS   528      56.285  69.961  32.692  1.00  0.00           H
ATOM    535  CG  LYS   528      57.775  69.221  34.292  1.00  0.00           C
ATOM    536  HG1 LYS   528      58.445  70.101  34.402  1.00  0.00           H
ATOM    537  HG2 LYS   528      57.735  68.791  35.322  1.00  0.00           H
ATOM    538  CD  LYS   528      58.505  68.311  33.362  1.00  0.00           C
ATOM    539  HD1 LYS   528      57.965  67.341  33.302  1.00  0.00           H
ATOM    540  HD2 LYS   528      58.495  68.711  32.322  1.00  0.00           H
ATOM    541  CE  LYS   528      59.935  68.061  33.792  1.00  0.00           C
ATOM    542  HE1 LYS   528      60.495  69.001  33.992  1.00  0.00           H
ATOM    543  HE2 LYS   528      59.905  67.541  34.782  1.00  0.00           H
ATOM    544  NZ  LYS   528      60.555  67.191  32.872  1.00  0.00           N
ATOM    545  HZ1 LYS   528      61.595  67.251  32.822  1.00  0.00           H
ATOM    546  HZ2 LYS   528      60.155  66.251  33.062  1.00  0.00           H
ATOM    547  HZ3 LYS   528      60.205  67.431  31.922  1.00  0.00           H
ATOM    548  C   LYS   528      54.295  71.011  34.082  1.00  0.00           C
ATOM    549  O   LYS   528      53.985  72.181  33.762  1.00  0.00           O
ATOM    550  N   ASP   529      53.415  70.011  34.042  1.00  0.00           N
ATOM    551  HN  ASP   529      53.785  69.101  34.222  1.00  0.00           H
ATOM    552  CA  ASP   529      52.065  70.151  33.622  1.00  0.00           C
ATOM    553  HA  ASP   529      52.255  70.341  32.572  1.00  0.00           H
ATOM    554  CB  ASP   529      51.245  68.821  33.832  1.00  0.00           C
ATOM    555  HB1 ASP   529      51.485  68.461  34.852  1.00  0.00           H
ATOM    556  HB2 ASP   529      50.195  69.201  33.802  1.00  0.00           H
ATOM    557  CG  ASP   529      51.505  67.741  32.812  1.00  0.00           C
ATOM    558  OD1 ASP   529      52.485  67.801  32.012  1.00  0.00           O
ATOM    559  OD2 ASP   529      50.735  66.781  32.722  1.00  0.00           O
ATOM    560  C   ASP   529      51.265  71.351  34.142  1.00  0.00           C
ATOM    561  O   ASP   529      50.695  72.061  33.372  1.00  0.00           O
ATOM    562  N   LEU   530      51.295  71.541  35.512  1.00  0.00           N
ATOM    563  HN  LEU   530      51.675  70.851  36.112  1.00  0.00           H
ATOM    564  CA  LEU   530      50.625  72.671  36.142  1.00  0.00           C
ATOM    565  HA  LEU   530      49.645  72.671  35.692  1.00  0.00           H
ATOM    566  CB  LEU   530      50.505  72.491  37.682  1.00  0.00           C
ATOM    567  HB1 LEU   530      49.995  71.521  37.882  1.00  0.00           H
ATOM    568  HB2 LEU   530      51.525  72.481  38.112  1.00  0.00           H
ATOM    569  CG  LEU   530      49.655  73.541  38.372  1.00  0.00           C
ATOM    570  HG  LEU   530      50.175  74.511  38.322  1.00  0.00           H
ATOM    571  CD1 LEU   530      48.295  73.711  37.622  1.00  0.00           C
ATOM    572 1HD1 LEU   530      47.875  72.691  37.472  1.00  0.00           H
ATOM    573 2HD1 LEU   530      47.685  74.411  38.232  1.00  0.00           H
ATOM    574 3HD1 LEU   530      48.385  74.081  36.572  1.00  0.00           H
ATOM    575  CD2 LEU   530      49.575  73.361  39.892  1.00  0.00           C
ATOM    576 1HD2 LEU   530      48.805  72.571  40.022  1.00  0.00           H
ATOM    577 2HD2 LEU   530      50.575  73.161  40.332  1.00  0.00           H
ATOM    578 3HD2 LEU   530      49.145  74.301  40.282  1.00  0.00           H
ATOM    579  C   LEU   530      51.205  74.021  35.742  1.00  0.00           C
ATOM    580  O   LEU   530      50.435  74.971  35.482  1.00  0.00           O
ATOM    581  N   VAL   531      52.535  74.151  35.692  1.00  0.00           N
ATOM    582  HN  VAL   531      53.045  73.441  36.162  1.00  0.00           H
ATOM    583  CA  VAL   531      53.185  75.391  35.152  1.00  0.00           C
ATOM    584  HA  VAL   531      52.895  76.351  35.552  1.00  0.00           H
ATOM    585  CB  VAL   531      54.715  75.331  35.402  1.00  0.00           C
ATOM    586  HB  VAL   531      55.165  74.421  34.952  1.00  0.00           H
ATOM    587  CG1 VAL   531      55.435  76.621  34.882  1.00  0.00           C
ATOM    588 1HG1 VAL   531      56.475  76.631  35.282  1.00  0.00           H
ATOM    589 2HG1 VAL   531      55.525  76.541  33.782  1.00  0.00           H
ATOM    590 3HG1 VAL   531      54.885  77.561  35.092  1.00  0.00           H
ATOM    591  CG2 VAL   531      54.995  75.241  36.902  1.00  0.00           C
ATOM    592 1HG2 VAL   531      56.055  75.371  37.212  1.00  0.00           H
ATOM    593 2HG2 VAL   531      54.315  75.941  37.432  1.00  0.00           H
ATOM    594 3HG2 VAL   531      54.475  74.351  37.332  1.00  0.00           H
ATOM    595  C   VAL   531      52.945  75.521  33.642  1.00  0.00           C
ATOM    596  O   VAL   531      52.935  76.691  33.162  1.00  0.00           O
ATOM    597  N   TRP   532      52.825  74.451  32.852  1.00  0.00           N
ATOM    598  HN  TRP   532      53.295  73.621  33.142  1.00  0.00           H
ATOM    599  CA  TRP   532      52.335  74.601  31.522  1.00  0.00           C
ATOM    600  HA  TRP   532      52.955  75.261  30.952  1.00  0.00           H
ATOM    601  CB  TRP   532      52.355  73.231  30.772  1.00  0.00           C
ATOM    602  HB1 TRP   532      53.395  72.831  30.712  1.00  0.00           H
ATOM    603  HB2 TRP   532      51.875  72.481  31.442  1.00  0.00           H
ATOM    604  CG  TRP   532      51.735  73.151  29.382  1.00  0.00           C
ATOM    605  CD1 TRP   532      50.665  72.311  28.992  1.00  0.00           C
ATOM    606  HD1 TRP   532      50.015  71.751  29.652  1.00  0.00           H
ATOM    607  NE1 TRP   532      50.425  72.511  27.662  1.00  0.00           N
ATOM    608  HE1 TRP   532      49.535  72.541  27.272  1.00  0.00           H
ATOM    609  CE2 TRP   532      51.225  73.411  27.132  1.00  0.00           C
ATOM    610  CD2 TRP   532      52.125  73.831  28.182  1.00  0.00           C
ATOM    611  CE3 TRP   532      52.985  74.781  27.852  1.00  0.00           C
ATOM    612  HE3 TRP   532      53.635  75.211  28.602  1.00  0.00           H
ATOM    613  CZ3 TRP   532      52.995  75.301  26.592  1.00  0.00           C
ATOM    614  HZ3 TRP   532      53.655  76.131  26.372  1.00  0.00           H
ATOM    615  CZ2 TRP   532      51.205  73.911  25.872  1.00  0.00           C
ATOM    616  HZ2 TRP   532      50.525  73.561  25.112  1.00  0.00           H
ATOM    617  CH2 TRP   532      52.205  74.851  25.622  1.00  0.00           C
ATOM    618  HH2 TRP   532      52.305  75.151  24.592  1.00  0.00           H
ATOM    619  C   TRP   532      50.955  75.111  31.412  1.00  0.00           C
ATOM    620  O   TRP   532      50.665  76.001  30.622  1.00  0.00           O
ATOM    621  N   LYS   533      49.995  74.601  32.242  1.00  0.00           N
ATOM    622  HN  LYS   533      50.305  73.801  32.742  1.00  0.00           H
ATOM    623  CA  LYS   533      48.595  75.011  32.162  1.00  0.00           C
ATOM    624  HA  LYS   533      48.355  74.911  31.112  1.00  0.00           H
ATOM    625  CB  LYS   533      47.705  74.041  32.982  1.00  0.00           C
ATOM    626  HB1 LYS   533      48.085  74.141  34.022  1.00  0.00           H
ATOM    627  HB2 LYS   533      46.725  74.571  33.032  1.00  0.00           H
ATOM    628  CG  LYS   533      47.565  72.591  32.422  1.00  0.00           C
ATOM    629  HG1 LYS   533      47.145  72.651  31.402  1.00  0.00           H
ATOM    630  HG2 LYS   533      48.505  72.031  32.252  1.00  0.00           H
ATOM    631  CD  LYS   533      46.595  71.761  33.302  1.00  0.00           C
ATOM    632  HD1 LYS   533      47.065  71.661  34.312  1.00  0.00           H
ATOM    633  HD2 LYS   533      45.685  72.361  33.522  1.00  0.00           H
ATOM    634  CE  LYS   533      46.205  70.471  32.642  1.00  0.00           C
ATOM    635  HE1 LYS   533      45.295  70.631  32.022  1.00  0.00           H
ATOM    636  HE2 LYS   533      47.115  70.091  32.132  1.00  0.00           H
ATOM    637  NZ  LYS   533      45.775  69.601  33.692  1.00  0.00           N
ATOM    638  HZ1 LYS   533      46.455  69.531  34.472  1.00  0.00           H
ATOM    639  HZ2 LYS   533      44.825  69.851  34.032  1.00  0.00           H
ATOM    640  HZ3 LYS   533      45.575  68.641  33.332  1.00  0.00           H
ATOM    641  C   LYS   533      48.365  76.441  32.472  1.00  0.00           C
ATOM    642  O   LYS   533      47.505  77.101  31.892  1.00  0.00           O
ATOM    643  N   LEU   534      49.045  76.991  33.452  1.00  0.00           N
ATOM    644  HN  LEU   534      49.645  76.431  34.022  1.00  0.00           H
ATOM    645  CA  LEU   534      48.955  78.321  33.992  1.00  0.00           C
ATOM    646  HA  LEU   534      48.005  78.751  33.702  1.00  0.00           H
ATOM    647  CB  LEU   534      49.105  78.221  35.482  1.00  0.00           C
ATOM    648  HB1 LEU   534      50.035  77.651  35.692  1.00  0.00           H
ATOM    649  HB2 LEU   534      49.125  79.221  35.982  1.00  0.00           H
ATOM    650  CG  LEU   534      47.975  77.401  36.182  1.00  0.00           C
ATOM    651  HG  LEU   534      48.025  76.321  35.902  1.00  0.00           H
ATOM    652  CD1 LEU   534      48.235  77.321  37.662  1.00  0.00           C
ATOM    653 1HD1 LEU   534      48.465  78.301  38.142  1.00  0.00           H
ATOM    654 2HD1 LEU   534      47.405  76.871  38.252  1.00  0.00           H
ATOM    655 3HD1 LEU   534      49.035  76.591  37.872  1.00  0.00           H
ATOM    656  CD2 LEU   534      46.625  78.071  35.942  1.00  0.00           C
ATOM    657 1HD2 LEU   534      46.235  78.011  34.902  1.00  0.00           H
ATOM    658 2HD2 LEU   534      45.835  77.541  36.512  1.00  0.00           H
ATOM    659 3HD2 LEU   534      46.745  79.141  36.202  1.00  0.00           H
ATOM    660  C   LEU   534      50.055  79.241  33.392  1.00  0.00           C
ATOM    661  O   LEU   534      50.675  80.091  33.992  1.00  0.00           O
ATOM    662  N   ARG   535      50.525  78.941  32.152  1.00  0.00           N
ATOM    663  HN  ARG   535      50.255  78.061  31.772  1.00  0.00           H
ATOM    664  CA  ARG   535      51.475  79.661  31.382  1.00  0.00           C
ATOM    665  HA  ARG   535      52.415  79.661  31.922  1.00  0.00           H
ATOM    666  CB  ARG   535      51.675  79.011  30.002  1.00  0.00           C
ATOM    667  HB1 ARG   535      52.415  79.601  29.432  1.00  0.00           H
ATOM    668  HB2 ARG   535      52.185  78.051  30.202  1.00  0.00           H
ATOM    669  CG  ARG   535      50.465  78.681  29.102  1.00  0.00           C
ATOM    670  HG1 ARG   535      49.705  78.171  29.742  1.00  0.00           H
ATOM    671  HG2 ARG   535      49.915  79.611  28.852  1.00  0.00           H
ATOM    672  CD  ARG   535      50.765  77.731  27.942  1.00  0.00           C
ATOM    673  HD1 ARG   535      51.375  78.351  27.242  1.00  0.00           H
ATOM    674  HD2 ARG   535      51.355  76.841  28.222  1.00  0.00           H
ATOM    675  NE  ARG   535      49.515  77.371  27.142  1.00  0.00           N
ATOM    676  HE  ARG   535      49.205  77.981  26.412  1.00  0.00           H
ATOM    677  CZ  ARG   535      48.975  76.161  27.202  1.00  0.00           C
ATOM    678  NH1 ARG   535      48.985  75.491  28.372  1.00  0.00           N
ATOM    679 1HH1 ARG   535      49.435  75.971  29.132  1.00  0.00           H
ATOM    680 2HH1 ARG   535      48.395  74.711  28.582  1.00  0.00           H
ATOM    681  NH2 ARG   535      48.185  75.701  26.322  1.00  0.00           N
ATOM    682 1HH2 ARG   535      48.315  76.091  25.412  1.00  0.00           H
ATOM    683 2HH2 ARG   535      47.675  74.861  26.492  1.00  0.00           H
ATOM    684  C   ARG   535      51.115  81.101  31.132  1.00  0.00           C
ATOM    685  O   ARG   535      52.005  81.961  31.132  1.00  0.00           O
ATOM    686  N   HIS   536      49.845  81.461  30.842  1.00  0.00           N
ATOM    687  HN  HIS   536      49.095  80.791  30.842  1.00  0.00           H
ATOM    688  CA  HIS   536      49.505  82.891  30.802  1.00  0.00           C
ATOM    689  HA  HIS   536      50.015  83.411  30.002  1.00  0.00           H
ATOM    690  CB  HIS   536      48.065  83.061  30.492  1.00  0.00           C
ATOM    691  HB1 HIS   536      47.425  82.441  31.172  1.00  0.00           H
ATOM    692  HB2 HIS   536      47.705  84.101  30.662  1.00  0.00           H
ATOM    693  ND1 HIS   536      47.895  83.431  28.002  1.00  0.00           N
ATOM    694  CG  HIS   536      47.685  82.601  29.092  1.00  0.00           C
ATOM    695  CE1 HIS   536      47.425  82.701  26.982  1.00  0.00           C
ATOM    696  HE1 HIS   536      47.625  82.981  25.942  1.00  0.00           H
ATOM    697  NE2 HIS   536      46.965  81.451  27.432  1.00  0.00           N
ATOM    698  HE2 HIS   536      46.815  80.671  26.832  1.00  0.00           H
ATOM    699  CD2 HIS   536      47.145  81.391  28.772  1.00  0.00           C
ATOM    700  HD2 HIS   536      46.905  80.521  29.382  1.00  0.00           H
ATOM    701  C   HIS   536      49.725  83.631  32.142  1.00  0.00           C
ATOM    702  O   HIS   536      50.435  84.651  32.222  1.00  0.00           O
ATOM    703  N   GLU   537      49.255  83.041  33.172  1.00  0.00           N
ATOM    704  HN  GLU   537      48.665  82.231  33.172  1.00  0.00           H
ATOM    705  CA  GLU   537      49.415  83.481  34.542  1.00  0.00           C
ATOM    706  HA  GLU   537      48.845  84.401  34.652  1.00  0.00           H
ATOM    707  CB  GLU   537      48.725  82.461  35.512  1.00  0.00           C
ATOM    708  HB1 GLU   537      49.385  81.591  35.732  1.00  0.00           H
ATOM    709  HB2 GLU   537      48.575  83.021  36.452  1.00  0.00           H
ATOM    710  CG  GLU   537      47.325  81.931  35.072  1.00  0.00           C
ATOM    711  HG1 GLU   537      47.375  81.351  34.122  1.00  0.00           H
ATOM    712  HG2 GLU   537      46.895  81.241  35.832  1.00  0.00           H
ATOM    713  CD  GLU   537      46.275  83.011  34.932  1.00  0.00           C
ATOM    714  OE1 GLU   537      46.205  83.861  35.802  1.00  0.00           O
ATOM    715  OE2 GLU   537      45.505  82.991  33.962  1.00  0.00           O
ATOM    716  C   GLU   537      50.865  83.801  34.922  1.00  0.00           C
ATOM    717  O   GLU   537      51.205  84.801  35.562  1.00  0.00           O
ATOM    718  N   VAL   538      51.865  83.001  34.412  1.00  0.00           N
ATOM    719  HN  VAL   538      51.535  82.151  33.992  1.00  0.00           H
ATOM    720  CA  VAL   538      53.315  83.251  34.472  1.00  0.00           C
ATOM    721  HA  VAL   538      53.545  83.351  35.522  1.00  0.00           H
ATOM    722  CB  VAL   538      54.075  82.121  33.772  1.00  0.00           C
ATOM    723  HB  VAL   538      53.685  82.011  32.732  1.00  0.00           H
ATOM    724  CG1 VAL   538      55.545  82.301  33.732  1.00  0.00           C
ATOM    725 1HG1 VAL   538      56.125  81.531  33.182  1.00  0.00           H
ATOM    726 2HG1 VAL   538      55.635  83.301  33.252  1.00  0.00           H
ATOM    727 3HG1 VAL   538      55.955  82.451  34.752  1.00  0.00           H
ATOM    728  CG2 VAL   538      53.855  80.851  34.592  1.00  0.00           C
ATOM    729 1HG2 VAL   538      54.325  80.001  34.042  1.00  0.00           H
ATOM    730 2HG2 VAL   538      54.395  80.971  35.552  1.00  0.00           H
ATOM    731 3HG2 VAL   538      52.785  80.661  34.822  1.00  0.00           H
ATOM    732  C   VAL   538      53.715  84.531  33.872  1.00  0.00           C
ATOM    733  O   VAL   538      54.415  85.311  34.502  1.00  0.00           O
ATOM    734  N   GLN   539      53.215  84.821  32.692  1.00  0.00           N
ATOM    735  HN  GLN   539      52.625  84.201  32.182  1.00  0.00           H
ATOM    736  CA  GLN   539      53.575  86.091  31.992  1.00  0.00           C
ATOM    737  HA  GLN   539      54.645  86.121  31.892  1.00  0.00           H
ATOM    738  CB  GLN   539      53.035  86.091  30.542  1.00  0.00           C
ATOM    739  HB1 GLN   539      53.285  85.141  30.012  1.00  0.00           H
ATOM    740  HB2 GLN   539      51.925  86.011  30.492  1.00  0.00           H
ATOM    741  CG  GLN   539      53.455  87.291  29.662  1.00  0.00           C
ATOM    742  HG1 GLN   539      52.955  88.191  30.092  1.00  0.00           H
ATOM    743  HG2 GLN   539      54.545  87.471  29.762  1.00  0.00           H
ATOM    744  CD  GLN   539      52.975  87.101  28.192  1.00  0.00           C
ATOM    745  OE1 GLN   539      51.885  87.541  27.872  1.00  0.00           O
ATOM    746  NE2 GLN   539      53.855  86.561  27.312  1.00  0.00           N
ATOM    747 1HE2 GLN   539      54.675  86.161  27.732  1.00  0.00           H
ATOM    748 2HE2 GLN   539      53.795  87.011  26.412  1.00  0.00           H
ATOM    749  C   GLN   539      53.355  87.401  32.712  1.00  0.00           C
ATOM    750  O   GLN   539      54.165  88.281  32.782  1.00  0.00           O
ATOM    751  N   GLU   540      52.205  87.581  33.422  1.00  0.00           N
ATOM    752  HN  GLU   540      51.545  86.831  33.452  1.00  0.00           H
ATOM    753  CA  GLU   540      51.865  88.711  34.232  1.00  0.00           C
ATOM    754  HA  GLU   540      52.185  89.611  33.732  1.00  0.00           H
ATOM    755  CB  GLU   540      50.315  88.961  34.162  1.00  0.00           C
ATOM    756  HB1 GLU   540      50.065  89.411  33.172  1.00  0.00           H
ATOM    757  HB2 GLU   540      49.935  87.941  34.382  1.00  0.00           H
ATOM    758  CG  GLU   540      49.845  90.031  35.202  1.00  0.00           C
ATOM    759  HG1 GLU   540      49.925  89.521  36.182  1.00  0.00           H
ATOM    760  HG2 GLU   540      50.505  90.931  35.282  1.00  0.00           H
ATOM    761  CD  GLU   540      48.395  90.471  35.042  1.00  0.00           C
ATOM    762  OE1 GLU   540      47.425  89.661  34.902  1.00  0.00           O
ATOM    763  OE2 GLU   540      48.265  91.731  34.862  1.00  0.00           O
ATOM    764  C   GLU   540      52.585  88.911  35.592  1.00  0.00           C
ATOM    765  O   GLU   540      53.125  89.981  35.892  1.00  0.00           O
ATOM    766  N   HIS   541      52.445  87.751  36.292  1.00  0.00           N
ATOM    767  HN  HIS   541      52.055  86.971  35.802  1.00  0.00           H
ATOM    768  CA  HIS   541      52.685  87.521  37.632  1.00  0.00           C
ATOM    769  HA  HIS   541      52.535  88.461  38.142  1.00  0.00           H
ATOM    770  CB  HIS   541      51.805  86.421  38.332  1.00  0.00           C
ATOM    771  HB1 HIS   541      52.005  85.431  37.872  1.00  0.00           H
ATOM    772  HB2 HIS   541      52.075  86.191  39.382  1.00  0.00           H
ATOM    773  ND1 HIS   541      50.045  87.761  39.092  1.00  0.00           N
ATOM    774  CG  HIS   541      50.455  86.781  38.272  1.00  0.00           C
ATOM    775  CE1 HIS   541      48.725  88.011  38.812  1.00  0.00           C
ATOM    776  HE1 HIS   541      48.025  88.781  39.132  1.00  0.00           H
ATOM    777  NE2 HIS   541      48.315  87.151  37.852  1.00  0.00           N
ATOM    778  HE2 HIS   541      47.475  87.131  37.322  1.00  0.00           H
ATOM    779  CD2 HIS   541      49.395  86.381  37.512  1.00  0.00           C
ATOM    780  HD2 HIS   541      49.355  85.591  36.782  1.00  0.00           H
ATOM    781  C   HIS   541      54.105  87.141  37.982  1.00  0.00           C
ATOM    782  O   HIS   541      54.665  87.491  39.012  1.00  0.00           O
ATOM    783  N   PHE   542      54.735  86.321  37.092  1.00  0.00           N
ATOM    784  HN  PHE   542      54.235  86.031  36.272  1.00  0.00           H
ATOM    785  CA  PHE   542      55.995  85.721  37.352  1.00  0.00           C
ATOM    786  HA  PHE   542      56.495  86.261  38.142  1.00  0.00           H
ATOM    787  CB  PHE   542      55.875  84.221  37.672  1.00  0.00           C
ATOM    788  HB1 PHE   542      55.465  83.641  36.812  1.00  0.00           H
ATOM    789  HB2 PHE   542      56.865  83.801  37.932  1.00  0.00           H
ATOM    790  CG  PHE   542      54.945  84.001  38.862  1.00  0.00           C
ATOM    791  CD1 PHE   542      55.485  84.111  40.162  1.00  0.00           C
ATOM    792  HD1 PHE   542      56.535  84.231  40.412  1.00  0.00           H
ATOM    793  CE1 PHE   542      54.665  83.881  41.302  1.00  0.00           C
ATOM    794  HE1 PHE   542      55.105  83.991  42.282  1.00  0.00           H
ATOM    795  CZ  PHE   542      53.355  83.421  41.062  1.00  0.00           C
ATOM    796  HZ  PHE   542      52.815  83.111  41.942  1.00  0.00           H
ATOM    797  CD2 PHE   542      53.565  83.621  38.682  1.00  0.00           C
ATOM    798  HD2 PHE   542      53.125  83.601  37.702  1.00  0.00           H
ATOM    799  CE2 PHE   542      52.825  83.271  39.822  1.00  0.00           C
ATOM    800  HE2 PHE   542      51.795  82.971  39.702  1.00  0.00           H
ATOM    801  C   PHE   542      56.865  85.831  36.052  1.00  0.00           C
ATOM    802  O   PHE   542      57.235  84.801  35.562  1.00  0.00           O
ATOM    803  N   PRO   543      57.245  87.051  35.532  1.00  0.00           N
ATOM    804  CD  PRO   543      56.685  88.371  35.912  1.00  0.00           C
ATOM    805  HD1 PRO   543      56.655  88.431  37.022  1.00  0.00           H
ATOM    806  HD2 PRO   543      55.725  88.461  35.352  1.00  0.00           H
ATOM    807  CA  PRO   543      57.905  87.071  34.262  1.00  0.00           C
ATOM    808  HA  PRO   543      57.335  86.351  33.672  1.00  0.00           H
ATOM    809  CB  PRO   543      57.875  88.591  33.852  1.00  0.00           C
ATOM    810  HB1 PRO   543      58.815  88.951  33.372  1.00  0.00           H
ATOM    811  HB2 PRO   543      57.015  88.681  33.152  1.00  0.00           H
ATOM    812  CG  PRO   543      57.665  89.311  35.222  1.00  0.00           C
ATOM    813  HG1 PRO   543      58.635  89.291  35.772  1.00  0.00           H
ATOM    814  HG2 PRO   543      57.255  90.341  35.202  1.00  0.00           H
ATOM    815  C   PRO   543      59.325  86.651  34.252  1.00  0.00           C
ATOM    816  O   PRO   543      59.865  86.301  33.182  1.00  0.00           O
ATOM    817  N   GLU   544      59.945  86.801  35.402  1.00  0.00           N
ATOM    818  HN  GLU   544      59.505  87.131  36.232  1.00  0.00           H
ATOM    819  CA  GLU   544      61.315  86.401  35.672  1.00  0.00           C
ATOM    820  HA  GLU   544      61.995  86.891  34.992  1.00  0.00           H
ATOM    821  CB  GLU   544      61.935  86.871  37.042  1.00  0.00           C
ATOM    822  HB1 GLU   544      61.445  86.341  37.882  1.00  0.00           H
ATOM    823  HB2 GLU   544      63.005  86.561  37.092  1.00  0.00           H
ATOM    824  CG  GLU   544      61.965  88.381  37.352  1.00  0.00           C
ATOM    825  HG1 GLU   544      62.775  88.911  36.792  1.00  0.00           H
ATOM    826  HG2 GLU   544      60.995  88.841  37.042  1.00  0.00           H
ATOM    827  CD  GLU   544      62.195  88.721  38.832  1.00  0.00           C
ATOM    828  OE1 GLU   544      63.055  88.081  39.422  1.00  0.00           O
ATOM    829  OE2 GLU   544      61.545  89.681  39.342  1.00  0.00           O
ATOM    830  C   GLU   544      61.535  84.921  35.502  1.00  0.00           C
ATOM    831  O   GLU   544      62.585  84.401  35.202  1.00  0.00           O
ATOM    832  N   ALA   545      60.475  84.131  35.672  1.00  0.00           N
ATOM    833  HN  ALA   545      59.675  84.631  35.982  1.00  0.00           H
ATOM    834  CA  ALA   545      60.315  82.621  35.662  1.00  0.00           C
ATOM    835  HA  ALA   545      61.165  82.231  36.202  1.00  0.00           H
ATOM    836  CB  ALA   545      59.045  82.091  36.392  1.00  0.00           C
ATOM    837  HB1 ALA   545      58.175  82.311  35.732  1.00  0.00           H
ATOM    838  HB2 ALA   545      59.135  81.011  36.622  1.00  0.00           H
ATOM    839  HB3 ALA   545      58.915  82.531  37.402  1.00  0.00           H
ATOM    840  C   ALA   545      60.335  81.971  34.252  1.00  0.00           C
ATOM    841  O   ALA   545      59.875  80.811  34.082  1.00  0.00           O
ATOM    842  N   LEU   546      60.815  82.671  33.212  1.00  0.00           N
ATOM    843  HN  LEU   546      61.275  83.561  33.312  1.00  0.00           H
ATOM    844  CA  LEU   546      60.685  82.241  31.812  1.00  0.00           C
ATOM    845  HA  LEU   546      59.625  82.081  31.652  1.00  0.00           H
ATOM    846  CB  LEU   546      60.875  83.381  30.692  1.00  0.00           C
ATOM    847  HB1 LEU   546      60.005  84.071  30.782  1.00  0.00           H
ATOM    848  HB2 LEU   546      61.675  84.061  31.072  1.00  0.00           H
ATOM    849  CG  LEU   546      61.025  82.971  29.202  1.00  0.00           C
ATOM    850  HG  LEU   546      61.625  82.061  28.982  1.00  0.00           H
ATOM    851  CD1 LEU   546      59.565  82.601  28.772  1.00  0.00           C
ATOM    852 1HD1 LEU   546      58.885  83.481  28.742  1.00  0.00           H
ATOM    853 2HD1 LEU   546      59.605  82.101  27.782  1.00  0.00           H
ATOM    854 3HD1 LEU   546      59.175  81.741  29.362  1.00  0.00           H
ATOM    855  CD2 LEU   546      61.465  84.211  28.392  1.00  0.00           C
ATOM    856 1HD2 LEU   546      60.645  84.951  28.432  1.00  0.00           H
ATOM    857 2HD2 LEU   546      62.485  84.511  28.732  1.00  0.00           H
ATOM    858 3HD2 LEU   546      61.595  83.841  27.352  1.00  0.00           H
ATOM    859  C   LEU   546      61.445  81.021  31.382  1.00  0.00           C
ATOM    860  O   LEU   546      60.895  80.141  30.692  1.00  0.00           O
ATOM    861  N   ALA   547      62.665  80.971  31.842  1.00  0.00           N
ATOM    862  HN  ALA   547      63.185  81.791  32.062  1.00  0.00           H
ATOM    863  CA  ALA   547      63.535  79.811  31.672  1.00  0.00           C
ATOM    864  HA  ALA   547      63.855  79.771  30.642  1.00  0.00           H
ATOM    865  CB  ALA   547      64.795  80.001  32.442  1.00  0.00           C
ATOM    866  HB1 ALA   547      64.635  80.311  33.492  1.00  0.00           H
ATOM    867  HB2 ALA   547      65.495  79.141  32.512  1.00  0.00           H
ATOM    868  HB3 ALA   547      65.365  80.851  32.012  1.00  0.00           H
ATOM    869  C   ALA   547      62.835  78.541  32.072  1.00  0.00           C
ATOM    870  O   ALA   547      62.775  77.591  31.262  1.00  0.00           O
ATOM    871  N   ARG   548      62.175  78.521  33.232  1.00  0.00           N
ATOM    872  HN  ARG   548      62.165  79.301  33.852  1.00  0.00           H
ATOM    873  CA  ARG   548      61.445  77.311  33.672  1.00  0.00           C
ATOM    874  HA  ARG   548      62.175  76.521  33.662  1.00  0.00           H
ATOM    875  CB  ARG   548      60.835  77.501  35.082  1.00  0.00           C
ATOM    876  HB1 ARG   548      60.045  78.291  35.152  1.00  0.00           H
ATOM    877  HB2 ARG   548      60.275  76.601  35.422  1.00  0.00           H
ATOM    878  CG  ARG   548      61.895  77.871  36.212  1.00  0.00           C
ATOM    879  HG1 ARG   548      62.615  77.031  36.332  1.00  0.00           H
ATOM    880  HG2 ARG   548      62.435  78.791  35.942  1.00  0.00           H
ATOM    881  CD  ARG   548      61.155  78.131  37.562  1.00  0.00           C
ATOM    882  HD1 ARG   548      60.585  79.081  37.482  1.00  0.00           H
ATOM    883  HD2 ARG   548      60.415  77.331  37.772  1.00  0.00           H
ATOM    884  NE  ARG   548      62.205  78.111  38.582  1.00  0.00           N
ATOM    885  HE  ARG   548      62.825  78.901  38.552  1.00  0.00           H
ATOM    886  CZ  ARG   548      62.765  76.941  38.982  1.00  0.00           C
ATOM    887  NH1 ARG   548      61.955  75.971  39.282  1.00  0.00           N
ATOM    888 1HH1 ARG   548      61.015  76.301  39.322  1.00  0.00           H
ATOM    889 2HH1 ARG   548      62.335  75.301  39.912  1.00  0.00           H
ATOM    890  NH2 ARG   548      64.035  76.841  38.882  1.00  0.00           N
ATOM    891 1HH2 ARG   548      64.505  77.661  38.562  1.00  0.00           H
ATOM    892 2HH2 ARG   548      64.175  75.871  38.652  1.00  0.00           H
ATOM    893  C   ARG   548      60.235  76.941  32.752  1.00  0.00           C
ATOM    894  O   ARG   548      59.935  75.781  32.522  1.00  0.00           O
ATOM    895  N   LEU   549      59.525  77.991  32.222  1.00  0.00           N
ATOM    896  HN  LEU   549      59.635  78.951  32.462  1.00  0.00           H
ATOM    897  CA  LEU   549      58.435  77.771  31.382  1.00  0.00           C
ATOM    898  HA  LEU   549      57.855  77.091  31.992  1.00  0.00           H
ATOM    899  CB  LEU   549      57.775  79.131  31.192  1.00  0.00           C
ATOM    900  HB1 LEU   549      57.425  79.491  32.182  1.00  0.00           H
ATOM    901  HB2 LEU   549      58.545  79.861  30.872  1.00  0.00           H
ATOM    902  CG  LEU   549      56.575  79.011  30.212  1.00  0.00           C
ATOM    903  HG  LEU   549      56.845  78.571  29.222  1.00  0.00           H
ATOM    904  CD1 LEU   549      55.555  78.071  30.852  1.00  0.00           C
ATOM    905 1HD1 LEU   549      54.815  78.481  31.572  1.00  0.00           H
ATOM    906 2HD1 LEU   549      54.855  77.671  30.092  1.00  0.00           H
ATOM    907 3HD1 LEU   549      56.045  77.211  31.352  1.00  0.00           H
ATOM    908  CD2 LEU   549      56.225  80.421  29.802  1.00  0.00           C
ATOM    909 1HD2 LEU   549      56.155  81.111  30.672  1.00  0.00           H
ATOM    910 2HD2 LEU   549      56.995  80.781  29.082  1.00  0.00           H
ATOM    911 3HD2 LEU   549      55.235  80.401  29.312  1.00  0.00           H
ATOM    912  C   LEU   549      58.745  77.051  30.112  1.00  0.00           C
ATOM    913  O   LEU   549      57.985  76.121  29.692  1.00  0.00           O
ATOM    914  N   LEU   550      59.945  77.401  29.492  1.00  0.00           N
ATOM    915  HN  LEU   550      60.485  78.171  29.832  1.00  0.00           H
ATOM    916  CA  LEU   550      60.565  76.771  28.362  1.00  0.00           C
ATOM    917  HA  LEU   550      59.765  76.801  27.642  1.00  0.00           H
ATOM    918  CB  LEU   550      61.925  77.421  27.902  1.00  0.00           C
ATOM    919  HB1 LEU   550      62.615  77.311  28.762  1.00  0.00           H
ATOM    920  HB2 LEU   550      62.355  76.911  27.012  1.00  0.00           H
ATOM    921  CG  LEU   550      61.815  78.911  27.642  1.00  0.00           C
ATOM    922  HG  LEU   550      61.565  79.441  28.582  1.00  0.00           H
ATOM    923  CD1 LEU   550      63.105  79.591  27.192  1.00  0.00           C
ATOM    924 1HD1 LEU   550      62.965  80.701  27.172  1.00  0.00           H
ATOM    925 2HD1 LEU   550      63.935  79.331  27.892  1.00  0.00           H
ATOM    926 3HD1 LEU   550      63.405  79.281  26.172  1.00  0.00           H
ATOM    927  CD2 LEU   550      60.675  79.291  26.592  1.00  0.00           C
ATOM    928 1HD2 LEU   550      60.775  78.771  25.612  1.00  0.00           H
ATOM    929 2HD2 LEU   550      59.755  78.991  27.142  1.00  0.00           H
ATOM    930 3HD2 LEU   550      60.435  80.361  26.372  1.00  0.00           H
ATOM    931  C   LEU   550      60.955  75.311  28.612  1.00  0.00           C
ATOM    932  O   LEU   550      60.955  74.411  27.792  1.00  0.00           O
ATOM    933  N   LEU   551      61.365  75.041  29.892  1.00  0.00           N
ATOM    934  HN  LEU   551      61.455  75.761  30.572  1.00  0.00           H
ATOM    935  CA  LEU   551      61.675  73.671  30.392  1.00  0.00           C
ATOM    936  HA  LEU   551      62.285  73.201  29.632  1.00  0.00           H
ATOM    937  CB  LEU   551      62.485  73.681  31.732  1.00  0.00           C
ATOM    938  HB1 LEU   551      61.805  74.181  32.462  1.00  0.00           H
ATOM    939  HB2 LEU   551      62.655  72.631  32.052  1.00  0.00           H
ATOM    940  CG  LEU   551      63.935  74.291  31.672  1.00  0.00           C
ATOM    941  HG  LEU   551      63.835  75.381  31.482  1.00  0.00           H
ATOM    942  CD1 LEU   551      64.515  74.121  33.112  1.00  0.00           C
ATOM    943 1HD1 LEU   551      63.705  74.451  33.802  1.00  0.00           H
ATOM    944 2HD1 LEU   551      64.815  73.071  33.332  1.00  0.00           H
ATOM    945 3HD1 LEU   551      65.425  74.731  33.282  1.00  0.00           H
ATOM    946  CD2 LEU   551      64.735  73.621  30.542  1.00  0.00           C
ATOM    947 1HD2 LEU   551      64.565  72.531  30.522  1.00  0.00           H
ATOM    948 2HD2 LEU   551      64.405  74.131  29.612  1.00  0.00           H
ATOM    949 3HD2 LEU   551      65.795  73.871  30.762  1.00  0.00           H
ATOM    950  C   LEU   551      60.465  72.801  30.522  1.00  0.00           C
ATOM    951  O   LEU   551      60.575  71.691  30.152  1.00  0.00           O
ATOM    952  N   VAL   552      59.265  73.411  30.722  1.00  0.00           N
ATOM    953  HN  VAL   552      59.225  74.401  30.802  1.00  0.00           H
ATOM    954  CA  VAL   552      58.065  72.561  30.892  1.00  0.00           C
ATOM    955  HA  VAL   552      58.505  71.631  31.212  1.00  0.00           H
ATOM    956  CB  VAL   552      57.135  73.031  32.022  1.00  0.00           C
ATOM    957  HB  VAL   552      56.405  72.221  32.222  1.00  0.00           H
ATOM    958  CG1 VAL   552      57.945  73.191  33.342  1.00  0.00           C
ATOM    959 1HG1 VAL   552      57.185  73.501  34.092  1.00  0.00           H
ATOM    960 2HG1 VAL   552      58.575  72.341  33.662  1.00  0.00           H
ATOM    961 3HG1 VAL   552      58.675  74.021  33.292  1.00  0.00           H
ATOM    962  CG2 VAL   552      56.445  74.351  31.612  1.00  0.00           C
ATOM    963 1HG2 VAL   552      56.005  74.331  30.592  1.00  0.00           H
ATOM    964 2HG2 VAL   552      55.635  74.761  32.252  1.00  0.00           H
ATOM    965 3HG2 VAL   552      57.295  75.051  31.482  1.00  0.00           H
ATOM    966  C   VAL   552      57.305  72.331  29.662  1.00  0.00           C
ATOM    967  O   VAL   552      56.335  71.581  29.642  1.00  0.00           O
ATOM    968  N   THR   553      57.675  73.011  28.572  1.00  0.00           N
ATOM    969  HN  THR   553      58.305  73.771  28.732  1.00  0.00           H
ATOM    970  CA  THR   553      57.075  72.851  27.212  1.00  0.00           C
ATOM    971  HA  THR   553      56.005  72.931  27.322  1.00  0.00           H
ATOM    972  CB  THR   553      57.535  73.961  26.292  1.00  0.00           C
ATOM    973  HB  THR   553      58.645  73.931  26.282  1.00  0.00           H
ATOM    974  OG1 THR   553      56.955  75.141  26.862  1.00  0.00           O
ATOM    975  HG1 THR   553      56.835  74.901  27.782  1.00  0.00           H
ATOM    976  CG2 THR   553      57.035  73.951  24.832  1.00  0.00           C
ATOM    977 1HG2 THR   553      57.515  73.091  24.332  1.00  0.00           H
ATOM    978 2HG2 THR   553      55.935  73.761  24.872  1.00  0.00           H
ATOM    979 3HG2 THR   553      57.125  74.921  24.312  1.00  0.00           H
ATOM    980  C   THR   553      57.405  71.521  26.562  1.00  0.00           C
ATOM    981  O   THR   553      58.495  70.911  26.682  1.00  0.00           O
ATOM    982  N   LYS   554      56.505  70.981  25.702  1.00  0.00           N
ATOM    983  HN  LYS   554      55.585  71.351  25.592  1.00  0.00           H
ATOM    984  CA  LYS   554      56.855  69.781  24.922  1.00  0.00           C
ATOM    985  HA  LYS   554      57.795  69.361  25.252  1.00  0.00           H
ATOM    986  CB  LYS   554      55.725  68.641  24.842  1.00  0.00           C
ATOM    987  HB1 LYS   554      54.975  68.921  24.072  1.00  0.00           H
ATOM    988  HB2 LYS   554      56.235  67.741  24.432  1.00  0.00           H
ATOM    989  CG  LYS   554      55.015  68.491  26.272  1.00  0.00           C
ATOM    990  HG1 LYS   554      55.745  68.541  27.112  1.00  0.00           H
ATOM    991  HG2 LYS   554      54.215  69.261  26.202  1.00  0.00           H
ATOM    992  CD  LYS   554      54.295  67.101  26.452  1.00  0.00           C
ATOM    993  HD1 LYS   554      53.565  66.931  25.632  1.00  0.00           H
ATOM    994  HD2 LYS   554      55.105  66.351  26.362  1.00  0.00           H
ATOM    995  CE  LYS   554      53.485  66.851  27.752  1.00  0.00           C
ATOM    996  HE1 LYS   554      52.805  65.971  27.692  1.00  0.00           H
ATOM    997  HE2 LYS   554      54.225  66.721  28.572  1.00  0.00           H
ATOM    998  NZ  LYS   554      52.735  68.011  28.202  1.00  0.00           N
ATOM    999  HZ1 LYS   554      52.065  68.251  27.442  1.00  0.00           H
ATOM   1000  HZ2 LYS   554      52.105  67.761  28.992  1.00  0.00           H
ATOM   1001  HZ3 LYS   554      53.245  68.841  28.572  1.00  0.00           H
ATOM   1002  C   LYS   554      57.205  70.341  23.512  1.00  0.00           C
ATOM   1003  O   LYS   554      56.405  70.771  22.702  1.00  0.00           O
ATOM   1004  N   TRP   555      58.465  70.121  23.282  1.00  0.00           N
ATOM   1005  HN  TRP   555      58.945  69.521  23.922  1.00  0.00           H
ATOM   1006  CA  TRP   555      59.025  70.651  22.092  1.00  0.00           C
ATOM   1007  HA  TRP   555      58.435  71.501  21.802  1.00  0.00           H
ATOM   1008  CB  TRP   555      60.475  71.081  22.442  1.00  0.00           C
ATOM   1009  HB1 TRP   555      61.065  70.181  22.712  1.00  0.00           H
ATOM   1010  HB2 TRP   555      60.915  71.361  21.462  1.00  0.00           H
ATOM   1011  CG  TRP   555      60.575  72.241  23.392  1.00  0.00           C
ATOM   1012  CD1 TRP   555      60.765  72.081  24.712  1.00  0.00           C
ATOM   1013  HD1 TRP   555      60.625  71.141  25.232  1.00  0.00           H
ATOM   1014  NE1 TRP   555      60.945  73.351  25.252  1.00  0.00           N
ATOM   1015  HE1 TRP   555      60.745  73.711  26.142  1.00  0.00           H
ATOM   1016  CE2 TRP   555      60.765  74.331  24.332  1.00  0.00           C
ATOM   1017  CD2 TRP   555      60.555  73.621  23.102  1.00  0.00           C
ATOM   1018  CE3 TRP   555      60.525  74.361  21.932  1.00  0.00           C
ATOM   1019  HE3 TRP   555      60.355  73.831  21.002  1.00  0.00           H
ATOM   1020  CZ3 TRP   555      60.605  75.741  22.012  1.00  0.00           C
ATOM   1021  HZ3 TRP   555      60.785  76.261  21.072  1.00  0.00           H
ATOM   1022  CZ2 TRP   555      60.985  75.691  24.372  1.00  0.00           C
ATOM   1023  HZ2 TRP   555      61.175  76.231  25.292  1.00  0.00           H
ATOM   1024  CH2 TRP   555      60.785  76.431  23.212  1.00  0.00           C
ATOM   1025  HH2 TRP   555      60.935  77.501  23.212  1.00  0.00           H
ATOM   1026  C   TRP   555      58.985  69.701  20.912  1.00  0.00           C
ATOM   1027  O   TRP   555      59.585  70.051  19.862  1.00  0.00           O
ATOM   1028  N   ASN   556      58.165  68.681  20.972  1.00  0.00           N
ATOM   1029  HN  ASN   556      57.625  68.401  21.752  1.00  0.00           H
ATOM   1030  CA  ASN   556      57.945  67.771  19.872  1.00  0.00           C
ATOM   1031  HA  ASN   556      58.505  68.001  18.982  1.00  0.00           H
ATOM   1032  CB  ASN   556      58.325  66.381  20.382  1.00  0.00           C
ATOM   1033  HB1 ASN   556      57.885  65.531  19.812  1.00  0.00           H
ATOM   1034  HB2 ASN   556      59.405  66.371  20.132  1.00  0.00           H
ATOM   1035  CG  ASN   556      57.995  66.031  21.842  1.00  0.00           C
ATOM   1036  OD1 ASN   556      57.295  66.821  22.522  1.00  0.00           O
ATOM   1037  ND2 ASN   556      58.535  64.921  22.322  1.00  0.00           N
ATOM   1038 1HD2 ASN   556      59.115  64.281  21.822  1.00  0.00           H
ATOM   1039 2HD2 ASN   556      58.425  64.721  23.292  1.00  0.00           H
ATOM   1040  C   ASN   556      56.485  67.781  19.532  1.00  0.00           C
ATOM   1041  O   ASN   556      55.955  66.991  18.722  1.00  0.00           O
ATOM   1042  N   LYS   557      55.775  68.761  20.092  1.00  0.00           N
ATOM   1043  HN  LYS   557      56.265  69.451  20.612  1.00  0.00           H
ATOM   1044  CA  LYS   557      54.455  69.241  19.862  1.00  0.00           C
ATOM   1045  HA  LYS   557      53.985  68.581  19.142  1.00  0.00           H
ATOM   1046  CB  LYS   557      53.565  69.131  21.092  1.00  0.00           C
ATOM   1047  HB1 LYS   557      54.085  69.601  21.952  1.00  0.00           H
ATOM   1048  HB2 LYS   557      52.605  69.691  21.022  1.00  0.00           H
ATOM   1049  CG  LYS   557      53.365  67.661  21.602  1.00  0.00           C
ATOM   1050  HG1 LYS   557      52.965  66.981  20.812  1.00  0.00           H
ATOM   1051  HG2 LYS   557      54.365  67.281  21.882  1.00  0.00           H
ATOM   1052  CD  LYS   557      52.445  67.571  22.842  1.00  0.00           C
ATOM   1053  HD1 LYS   557      53.005  68.071  23.662  1.00  0.00           H
ATOM   1054  HD2 LYS   557      51.535  68.151  22.562  1.00  0.00           H
ATOM   1055  CE  LYS   557      52.075  66.201  23.412  1.00  0.00           C
ATOM   1056  HE1 LYS   557      52.945  65.501  23.492  1.00  0.00           H
ATOM   1057  HE2 LYS   557      51.625  66.321  24.422  1.00  0.00           H
ATOM   1058  NZ  LYS   557      51.125  65.481  22.522  1.00  0.00           N
ATOM   1059  HZ1 LYS   557      50.805  65.971  21.672  1.00  0.00           H
ATOM   1060  HZ2 LYS   557      51.515  64.571  22.212  1.00  0.00           H
ATOM   1061  HZ3 LYS   557      50.355  65.291  23.202  1.00  0.00           H
ATOM   1062  C   LYS   557      54.495  70.651  19.252  1.00  0.00           C
ATOM   1063  O   LYS   557      54.755  71.571  19.922  1.00  0.00           O
ATOM   1064  N   HIS   558      54.215  70.681  17.972  1.00  0.00           N
ATOM   1065  HN  HIS   558      53.965  69.851  17.482  1.00  0.00           H
ATOM   1066  CA  HIS   558      54.185  71.901  17.172  1.00  0.00           C
ATOM   1067  HA  HIS   558      55.155  72.341  17.332  1.00  0.00           H
ATOM   1068  CB  HIS   558      54.095  71.561  15.652  1.00  0.00           C
ATOM   1069  HB1 HIS   558      54.165  72.511  15.092  1.00  0.00           H
ATOM   1070  HB2 HIS   558      54.945  70.941  15.322  1.00  0.00           H
ATOM   1071  ND1 HIS   558      52.915  69.431  15.152  1.00  0.00           N
ATOM   1072  CG  HIS   558      52.905  70.781  15.242  1.00  0.00           C
ATOM   1073  CE1 HIS   558      51.695  69.101  14.772  1.00  0.00           C
ATOM   1074  HE1 HIS   558      51.285  68.091  14.792  1.00  0.00           H
ATOM   1075  NE2 HIS   558      50.905  70.151  14.572  1.00  0.00           N
ATOM   1076  HE2 HIS   558      49.915  70.271  14.462  1.00  0.00           H
ATOM   1077  CD2 HIS   558      51.715  71.251  14.852  1.00  0.00           C
ATOM   1078  HD2 HIS   558      51.255  72.221  14.752  1.00  0.00           H
ATOM   1079  C   HIS   558      53.135  72.881  17.692  1.00  0.00           C
ATOM   1080  O   HIS   558      53.365  74.111  17.662  1.00  0.00           O
ATOM   1081  N   GLU   559      51.975  72.431  18.122  1.00  0.00           N
ATOM   1082  HN  GLU   559      51.775  71.461  18.112  1.00  0.00           H
ATOM   1083  CA  GLU   559      50.965  73.351  18.692  1.00  0.00           C
ATOM   1084  HA  GLU   559      50.775  74.221  18.082  1.00  0.00           H
ATOM   1085  CB  GLU   559      49.605  72.561  18.832  1.00  0.00           C
ATOM   1086  HB1 GLU   559      48.955  73.221  19.442  1.00  0.00           H
ATOM   1087  HB2 GLU   559      49.125  72.531  17.822  1.00  0.00           H
ATOM   1088  CG  GLU   559      49.615  71.241  19.612  1.00  0.00           C
ATOM   1089  HG1 GLU   559      50.395  71.291  20.402  1.00  0.00           H
ATOM   1090  HG2 GLU   559      48.635  71.041  20.112  1.00  0.00           H
ATOM   1091  CD  GLU   559      49.885  70.061  18.732  1.00  0.00           C
ATOM   1092  OE1 GLU   559      51.085  69.911  18.292  1.00  0.00           O
ATOM   1093  OE2 GLU   559      48.875  69.361  18.382  1.00  0.00           O
ATOM   1094  C   GLU   559      51.385  73.971  19.972  1.00  0.00           C
ATOM   1095  O   GLU   559      51.225  75.171  20.162  1.00  0.00           O
ATOM   1096  N   ASP   560      52.045  73.151  20.832  1.00  0.00           N
ATOM   1097  HN  ASP   560      52.125  72.171  20.652  1.00  0.00           H
ATOM   1098  CA  ASP   560      52.585  73.671  22.072  1.00  0.00           C
ATOM   1099  HA  ASP   560      51.775  74.241  22.502  1.00  0.00           H
ATOM   1100  CB  ASP   560      53.025  72.521  22.962  1.00  0.00           C
ATOM   1101  HB1 ASP   560      53.765  71.771  22.592  1.00  0.00           H
ATOM   1102  HB2 ASP   560      53.485  72.871  23.912  1.00  0.00           H
ATOM   1103  CG  ASP   560      51.855  71.661  23.472  1.00  0.00           C
ATOM   1104  OD1 ASP   560      50.685  71.771  23.032  1.00  0.00           O
ATOM   1105  OD2 ASP   560      52.105  70.901  24.482  1.00  0.00           O
ATOM   1106  C   ASP   560      53.745  74.611  21.902  1.00  0.00           C
ATOM   1107  O   ASP   560      53.805  75.651  22.512  1.00  0.00           O
ATOM   1108  N   VAL   561      54.715  74.311  21.022  1.00  0.00           N
ATOM   1109  HN  VAL   561      54.795  73.421  20.592  1.00  0.00           H
ATOM   1110  CA  VAL   561      55.695  75.341  20.532  1.00  0.00           C
ATOM   1111  HA  VAL   561      56.125  75.621  21.482  1.00  0.00           H
ATOM   1112  CB  VAL   561      56.725  74.621  19.552  1.00  0.00           C
ATOM   1113  HB  VAL   561      56.205  74.171  18.682  1.00  0.00           H
ATOM   1114  CG1 VAL   561      57.645  75.721  18.862  1.00  0.00           C
ATOM   1115 1HG1 VAL   561      58.275  75.291  18.062  1.00  0.00           H
ATOM   1116 2HG1 VAL   561      57.165  76.571  18.332  1.00  0.00           H
ATOM   1117 3HG1 VAL   561      58.245  76.201  19.672  1.00  0.00           H
ATOM   1118  CG2 VAL   561      57.605  73.621  20.302  1.00  0.00           C
ATOM   1119 1HG2 VAL   561      57.915  74.151  21.222  1.00  0.00           H
ATOM   1120 2HG2 VAL   561      57.175  72.591  20.352  1.00  0.00           H
ATOM   1121 3HG2 VAL   561      58.545  73.621  19.712  1.00  0.00           H
ATOM   1122  C   VAL   561      55.185  76.531  19.962  1.00  0.00           C
ATOM   1123  O   VAL   561      55.595  77.601  20.242  1.00  0.00           O
ATOM   1124  N   ALA   562      54.115  76.521  19.162  1.00  0.00           N
ATOM   1125  HN  ALA   562      53.765  75.671  18.772  1.00  0.00           H
ATOM   1126  CA  ALA   562      53.475  77.741  18.662  1.00  0.00           C
ATOM   1127  HA  ALA   562      54.275  78.311  18.222  1.00  0.00           H
ATOM   1128  CB  ALA   562      52.385  77.401  17.582  1.00  0.00           C
ATOM   1129  HB1 ALA   562      51.475  76.891  17.982  1.00  0.00           H
ATOM   1130  HB2 ALA   562      52.155  78.361  17.072  1.00  0.00           H
ATOM   1131  HB3 ALA   562      52.915  76.681  16.922  1.00  0.00           H
ATOM   1132  C   ALA   562      52.985  78.621  19.732  1.00  0.00           C
ATOM   1133  O   ALA   562      53.155  79.821  19.642  1.00  0.00           O
ATOM   1134  N   GLN   563      52.165  78.091  20.682  1.00  0.00           N
ATOM   1135  HN  GLN   563      52.015  77.101  20.662  1.00  0.00           H
ATOM   1136  CA  GLN   563      51.645  78.861  21.772  1.00  0.00           C
ATOM   1137  HA  GLN   563      51.055  79.681  21.392  1.00  0.00           H
ATOM   1138  CB  GLN   563      50.655  78.031  22.602  1.00  0.00           C
ATOM   1139  HB1 GLN   563      51.045  77.031  22.882  1.00  0.00           H
ATOM   1140  HB2 GLN   563      50.405  78.561  23.542  1.00  0.00           H
ATOM   1141  CG  GLN   563      49.365  77.661  21.742  1.00  0.00           C
ATOM   1142  HG1 GLN   563      48.775  78.511  21.332  1.00  0.00           H
ATOM   1143  HG2 GLN   563      49.685  77.021  20.892  1.00  0.00           H
ATOM   1144  CD  GLN   563      48.435  76.741  22.622  1.00  0.00           C
ATOM   1145  OE1 GLN   563      48.815  76.191  23.652  1.00  0.00           O
ATOM   1146  NE2 GLN   563      47.275  76.431  21.982  1.00  0.00           N
ATOM   1147 1HE2 GLN   563      47.045  76.961  21.162  1.00  0.00           H
ATOM   1148 2HE2 GLN   563      46.835  75.581  22.262  1.00  0.00           H
ATOM   1149  C   GLN   563      52.745  79.411  22.772  1.00  0.00           C
ATOM   1150  O   GLN   563      52.595  80.531  23.202  1.00  0.00           O
ATOM   1151  N   MET   564      53.865  78.671  22.992  1.00  0.00           N
ATOM   1152  HN  MET   564      53.975  77.821  22.482  1.00  0.00           H
ATOM   1153  CA  MET   564      54.955  79.041  23.842  1.00  0.00           C
ATOM   1154  HA  MET   564      54.535  79.511  24.712  1.00  0.00           H
ATOM   1155  CB  MET   564      55.765  77.771  23.922  1.00  0.00           C
ATOM   1156  HB1 MET   564      55.185  76.911  24.312  1.00  0.00           H
ATOM   1157  HB2 MET   564      56.095  77.601  22.872  1.00  0.00           H
ATOM   1158  CG  MET   564      57.075  77.941  24.862  1.00  0.00           C
ATOM   1159  HG1 MET   564      57.745  77.081  25.062  1.00  0.00           H
ATOM   1160  HG2 MET   564      57.765  78.601  24.292  1.00  0.00           H
ATOM   1161  SD  MET   564      56.985  78.861  26.512  1.00  0.00           S
ATOM   1162  CE  MET   564      55.375  78.251  27.002  1.00  0.00           C
ATOM   1163  HE1 MET   564      54.725  77.781  26.232  1.00  0.00           H
ATOM   1164  HE2 MET   564      55.545  77.481  27.782  1.00  0.00           H
ATOM   1165  HE3 MET   564      54.745  79.101  27.352  1.00  0.00           H
ATOM   1166  C   MET   564      55.755  80.161  23.222  1.00  0.00           C
ATOM   1167  O   MET   564      55.995  81.161  23.912  1.00  0.00           O
ATOM   1168  N   LEU   565      55.965  80.131  21.902  1.00  0.00           N
ATOM   1169  HN  LEU   565      55.625  79.311  21.452  1.00  0.00           H
ATOM   1170  CA  LEU   565      56.645  81.161  21.132  1.00  0.00           C
ATOM   1171  HA  LEU   565      57.475  81.581  21.692  1.00  0.00           H
ATOM   1172  CB  LEU   565      57.165  80.561  19.762  1.00  0.00           C
ATOM   1173  HB1 LEU   565      56.345  80.021  19.252  1.00  0.00           H
ATOM   1174  HB2 LEU   565      57.485  81.411  19.122  1.00  0.00           H
ATOM   1175  CG  LEU   565      58.305  79.601  19.882  1.00  0.00           C
ATOM   1176  HG  LEU   565      57.965  78.731  20.492  1.00  0.00           H
ATOM   1177  CD1 LEU   565      58.655  79.081  18.482  1.00  0.00           C
ATOM   1178 1HD1 LEU   565      59.365  78.241  18.602  1.00  0.00           H
ATOM   1179 2HD1 LEU   565      57.685  78.781  18.022  1.00  0.00           H
ATOM   1180 3HD1 LEU   565      59.075  79.901  17.852  1.00  0.00           H
ATOM   1181  CD2 LEU   565      59.575  80.091  20.552  1.00  0.00           C
ATOM   1182 1HD2 LEU   565      60.055  80.791  19.832  1.00  0.00           H
ATOM   1183 2HD2 LEU   565      59.415  80.541  21.562  1.00  0.00           H
ATOM   1184 3HD2 LEU   565      60.185  79.231  20.882  1.00  0.00           H
ATOM   1185  C   LEU   565      55.705  82.301  20.942  1.00  0.00           C
ATOM   1186  O   LEU   565      56.125  83.411  20.722  1.00  0.00           O
ATOM   1187  N   TYR   566      54.365  82.111  21.062  1.00  0.00           N
ATOM   1188  HN  TYR   566      54.035  81.181  21.202  1.00  0.00           H
ATOM   1189  CA  TYR   566      53.395  83.201  20.962  1.00  0.00           C
ATOM   1190  HA  TYR   566      53.615  83.851  20.132  1.00  0.00           H
ATOM   1191  CB  TYR   566      51.965  82.651  20.752  1.00  0.00           C
ATOM   1192  HB1 TYR   566      51.835  82.161  19.762  1.00  0.00           H
ATOM   1193  HB2 TYR   566      51.765  81.921  21.562  1.00  0.00           H
ATOM   1194  CG  TYR   566      50.935  83.751  20.902  1.00  0.00           C
ATOM   1195  CD1 TYR   566      50.835  84.791  19.942  1.00  0.00           C
ATOM   1196  HD1 TYR   566      51.555  84.831  19.132  1.00  0.00           H
ATOM   1197  CE1 TYR   566      49.815  85.681  20.092  1.00  0.00           C
ATOM   1198  HE1 TYR   566      49.715  86.451  19.342  1.00  0.00           H
ATOM   1199  CZ  TYR   566      48.945  85.711  21.202  1.00  0.00           C
ATOM   1200  OH  TYR   566      47.995  86.641  21.392  1.00  0.00           O
ATOM   1201  HH  TYR   566      47.245  86.141  21.712  1.00  0.00           H
ATOM   1202  CD2 TYR   566      50.005  83.681  21.992  1.00  0.00           C
ATOM   1203  HD2 TYR   566      50.145  82.981  22.802  1.00  0.00           H
ATOM   1204  CE2 TYR   566      48.995  84.621  22.132  1.00  0.00           C
ATOM   1205  HE2 TYR   566      48.255  84.641  22.912  1.00  0.00           H
ATOM   1206  C   TYR   566      53.655  84.051  22.172  1.00  0.00           C
ATOM   1207  O   TYR   566      53.865  85.271  22.102  1.00  0.00           O
ATOM   1208  N   LEU   567      53.705  83.431  23.362  1.00  0.00           N
ATOM   1209  HN  LEU   567      53.385  82.481  23.402  1.00  0.00           H
ATOM   1210  CA  LEU   567      53.805  84.151  24.602  1.00  0.00           C
ATOM   1211  HA  LEU   567      53.085  84.961  24.642  1.00  0.00           H
ATOM   1212  CB  LEU   567      53.635  83.251  25.872  1.00  0.00           C
ATOM   1213  HB1 LEU   567      54.295  82.361  25.832  1.00  0.00           H
ATOM   1214  HB2 LEU   567      53.895  83.841  26.772  1.00  0.00           H
ATOM   1215  CG  LEU   567      52.165  82.821  26.032  1.00  0.00           C
ATOM   1216  HG  LEU   567      51.855  82.351  25.072  1.00  0.00           H
ATOM   1217  CD1 LEU   567      51.965  81.861  27.252  1.00  0.00           C
ATOM   1218 1HD1 LEU   567      52.265  82.331  28.212  1.00  0.00           H
ATOM   1219 2HD1 LEU   567      50.935  81.461  27.352  1.00  0.00           H
ATOM   1220 3HD1 LEU   567      52.725  81.061  27.102  1.00  0.00           H
ATOM   1221  CD2 LEU   567      51.225  84.001  26.252  1.00  0.00           C
ATOM   1222 1HD2 LEU   567      50.175  83.641  26.342  1.00  0.00           H
ATOM   1223 2HD2 LEU   567      51.465  84.541  27.192  1.00  0.00           H
ATOM   1224 3HD2 LEU   567      51.305  84.661  25.362  1.00  0.00           H
ATOM   1225  C   LEU   567      55.125  84.891  24.612  1.00  0.00           C
ATOM   1226  O   LEU   567      55.265  86.041  25.042  1.00  0.00           O
ATOM   1227  N   LEU   568      56.165  84.271  24.052  1.00  0.00           N
ATOM   1228  HN  LEU   568      56.055  83.381  23.612  1.00  0.00           H
ATOM   1229  CA  LEU   568      57.475  84.821  23.952  1.00  0.00           C
ATOM   1230  HA  LEU   568      57.755  84.951  24.982  1.00  0.00           H
ATOM   1231  CB  LEU   568      58.575  83.821  23.352  1.00  0.00           C
ATOM   1232  HB1 LEU   568      58.455  82.841  23.852  1.00  0.00           H
ATOM   1233  HB2 LEU   568      58.235  83.741  22.292  1.00  0.00           H
ATOM   1234  CG  LEU   568      59.995  84.311  23.382  1.00  0.00           C
ATOM   1235  HG  LEU   568      59.985  85.181  22.692  1.00  0.00           H
ATOM   1236  CD1 LEU   568      60.405  84.701  24.802  1.00  0.00           C
ATOM   1237 1HD1 LEU   568      60.075  83.901  25.502  1.00  0.00           H
ATOM   1238 2HD1 LEU   568      61.515  84.791  24.872  1.00  0.00           H
ATOM   1239 3HD1 LEU   568      59.945  85.651  25.132  1.00  0.00           H
ATOM   1240  CD2 LEU   568      60.975  83.341  22.782  1.00  0.00           C
ATOM   1241 1HD2 LEU   568      60.575  82.941  21.822  1.00  0.00           H
ATOM   1242 2HD2 LEU   568      61.835  84.031  22.592  1.00  0.00           H
ATOM   1243 3HD2 LEU   568      61.285  82.561  23.502  1.00  0.00           H
ATOM   1244  C   LEU   568      57.625  86.171  23.242  1.00  0.00           C
ATOM   1245  O   LEU   568      58.295  87.061  23.702  1.00  0.00           O
ATOM   1246  N   CYS   569      56.955  86.401  22.092  1.00  0.00           N
ATOM   1247  HN  CYS   569      56.465  85.641  21.672  1.00  0.00           H
ATOM   1248  CA  CYS   569      56.955  87.681  21.422  1.00  0.00           C
ATOM   1249  HA  CYS   569      58.015  87.831  21.292  1.00  0.00           H
ATOM   1250  CB  CYS   569      56.195  87.451  20.102  1.00  0.00           C
ATOM   1251  HB1 CYS   569      55.215  87.021  20.412  1.00  0.00           H
ATOM   1252  HB2 CYS   569      55.905  88.381  19.572  1.00  0.00           H
ATOM   1253  SG  CYS   569      57.065  86.281  18.982  1.00  0.00           S
ATOM   1254  HG1 CYS   569      57.725  87.191  18.292  1.00  0.00           H
ATOM   1255  C   CYS   569      56.485  88.861  22.272  1.00  0.00           C
ATOM   1256  O   CYS   569      57.095  89.901  22.322  1.00  0.00           O
ATOM   1257  N   SER   570      55.465  88.661  23.162  1.00  0.00           N
ATOM   1258  HN  SER   570      55.085  87.741  23.122  1.00  0.00           H
ATOM   1259  CA  SER   570      54.875  89.671  23.962  1.00  0.00           C
ATOM   1260  HA  SER   570      55.185  90.621  23.562  1.00  0.00           H
ATOM   1261  CB  SER   570      53.355  89.501  23.822  1.00  0.00           C
ATOM   1262  HB1 SER   570      52.785  90.061  24.602  1.00  0.00           H
ATOM   1263  HB2 SER   570      53.175  89.941  22.822  1.00  0.00           H
ATOM   1264  OG  SER   570      52.895  88.161  23.852  1.00  0.00           O
ATOM   1265  HG1 SER   570      52.625  87.921  22.962  1.00  0.00           H
ATOM   1266  C   SER   570      55.325  89.551  25.402  1.00  0.00           C
ATOM   1267  O   SER   570      54.765  90.211  26.302  1.00  0.00           O
ATOM   1268  N   TRP   571      56.475  88.901  25.682  1.00  0.00           N
ATOM   1269  HN  TRP   571      56.975  88.461  24.932  1.00  0.00           H
ATOM   1270  CA  TRP   571      57.085  88.741  26.992  1.00  0.00           C
ATOM   1271  HA  TRP   571      56.205  88.671  27.602  1.00  0.00           H
ATOM   1272  CB  TRP   571      57.985  87.431  26.952  1.00  0.00           C
ATOM   1273  HB1 TRP   571      57.595  86.651  26.262  1.00  0.00           H
ATOM   1274  HB2 TRP   571      58.935  87.831  26.552  1.00  0.00           H
ATOM   1275  CG  TRP   571      58.115  86.851  28.352  1.00  0.00           C
ATOM   1276  CD1 TRP   571      59.045  87.121  29.362  1.00  0.00           C
ATOM   1277  HD1 TRP   571      59.805  87.871  29.202  1.00  0.00           H
ATOM   1278  NE1 TRP   571      58.775  86.381  30.502  1.00  0.00           N
ATOM   1279  HE1 TRP   571      59.175  86.561  31.372  1.00  0.00           H
ATOM   1280  CE2 TRP   571      57.755  85.531  30.222  1.00  0.00           C
ATOM   1281  CD2 TRP   571      57.305  85.791  28.862  1.00  0.00           C
ATOM   1282  CE3 TRP   571      56.395  84.921  28.322  1.00  0.00           C
ATOM   1283  HE3 TRP   571      56.245  84.851  27.262  1.00  0.00           H
ATOM   1284  CZ3 TRP   571      55.765  84.011  29.202  1.00  0.00           C
ATOM   1285  HZ3 TRP   571      54.985  83.431  28.732  1.00  0.00           H
ATOM   1286  CZ2 TRP   571      57.075  84.631  31.082  1.00  0.00           C
ATOM   1287  HZ2 TRP   571      57.355  84.321  32.072  1.00  0.00           H
ATOM   1288  CH2 TRP   571      56.075  83.821  30.482  1.00  0.00           C
ATOM   1289  HH2 TRP   571      55.475  83.121  31.052  1.00  0.00           H
ATOM   1290  C   TRP   571      57.825  90.011  27.402  1.00  0.00           C
ATOM   1291  O   TRP   571      58.525  90.631  26.552  1.00  0.00           O
ATOM   1292  N   PRO   572      57.785  90.521  28.612  1.00  0.00           N
ATOM   1293  CD  PRO   572      56.835  90.111  29.652  1.00  0.00           C
ATOM   1294  HD1 PRO   572      56.755  89.001  29.712  1.00  0.00           H
ATOM   1295  HD2 PRO   572      55.815  90.491  29.472  1.00  0.00           H
ATOM   1296  CA  PRO   572      58.565  91.681  29.012  1.00  0.00           C
ATOM   1297  HA  PRO   572      58.425  92.431  28.252  1.00  0.00           H
ATOM   1298  CB  PRO   572      58.055  92.001  30.462  1.00  0.00           C
ATOM   1299  HB1 PRO   572      58.765  92.571  31.102  1.00  0.00           H
ATOM   1300  HB2 PRO   572      57.245  92.741  30.292  1.00  0.00           H
ATOM   1301  CG  PRO   572      57.425  90.651  30.942  1.00  0.00           C
ATOM   1302  HG1 PRO   572      58.325  90.121  31.322  1.00  0.00           H
ATOM   1303  HG2 PRO   572      56.615  90.911  31.652  1.00  0.00           H
ATOM   1304  C   PRO   572      60.085  91.461  28.982  1.00  0.00           C
ATOM   1305  O   PRO   572      60.605  90.341  28.892  1.00  0.00           O
ATOM   1306  N   GLU   573      60.845  92.541  29.132  1.00  0.00           N
ATOM   1307  HN  GLU   573      60.495  93.461  29.302  1.00  0.00           H
ATOM   1308  CA  GLU   573      62.275  92.441  29.102  1.00  0.00           C
ATOM   1309  HA  GLU   573      62.515  91.661  28.402  1.00  0.00           H
ATOM   1310  CB  GLU   573      62.825  93.741  28.572  1.00  0.00           C
ATOM   1311  HB1 GLU   573      62.255  93.951  27.642  1.00  0.00           H
ATOM   1312  HB2 GLU   573      62.635  94.591  29.252  1.00  0.00           H
ATOM   1313  CG  GLU   573      64.335  93.631  28.242  1.00  0.00           C
ATOM   1314  HG1 GLU   573      64.945  93.351  29.132  1.00  0.00           H
ATOM   1315  HG2 GLU   573      64.325  92.801  27.512  1.00  0.00           H
ATOM   1316  CD  GLU   573      64.875  94.861  27.622  1.00  0.00           C
ATOM   1317  OE1 GLU   573      64.325  95.431  26.622  1.00  0.00           O
ATOM   1318  OE2 GLU   573      65.885  95.371  28.162  1.00  0.00           O
ATOM   1319  C   GLU   573      62.755  92.091  30.482  1.00  0.00           C
ATOM   1320  O   GLU   573      62.305  92.611  31.512  1.00  0.00           O
ATOM   1321  N   LEU   574      63.825  91.291  30.632  1.00  0.00           N
ATOM   1322  HN  LEU   574      64.335  90.931  29.852  1.00  0.00           H
ATOM   1323  CA  LEU   574      64.265  90.831  31.932  1.00  0.00           C
ATOM   1324  HA  LEU   574      63.495  90.961  32.672  1.00  0.00           H
ATOM   1325  CB  LEU   574      64.535  89.241  31.862  1.00  0.00           C
ATOM   1326  HB1 LEU   574      65.465  88.941  31.332  1.00  0.00           H
ATOM   1327  HB2 LEU   574      64.725  89.051  32.942  1.00  0.00           H
ATOM   1328  CG  LEU   574      63.335  88.521  31.402  1.00  0.00           C
ATOM   1329  HG  LEU   574      63.185  88.611  30.302  1.00  0.00           H
ATOM   1330  CD1 LEU   574      63.625  87.101  31.762  1.00  0.00           C
ATOM   1331 1HD1 LEU   574      64.025  86.911  32.782  1.00  0.00           H
ATOM   1332 2HD1 LEU   574      62.725  86.451  31.732  1.00  0.00           H
ATOM   1333 3HD1 LEU   574      64.415  86.671  31.112  1.00  0.00           H
ATOM   1334  CD2 LEU   574      62.085  88.941  32.162  1.00  0.00           C
ATOM   1335 1HD2 LEU   574      61.305  88.211  31.872  1.00  0.00           H
ATOM   1336 2HD2 LEU   574      62.205  88.801  33.252  1.00  0.00           H
ATOM   1337 3HD2 LEU   574      61.785  90.001  31.972  1.00  0.00           H
ATOM   1338  C   LEU   574      65.505  91.651  32.412  1.00  0.00           C
ATOM   1339  O   LEU   574      66.165  92.321  31.632  1.00  0.00           O
ATOM   1340  N   PRO   575      65.875  91.601  33.662  1.00  0.00           N
ATOM   1341  CD  PRO   575      64.935  91.191  34.682  1.00  0.00           C
ATOM   1342  HD1 PRO   575      64.705  90.111  34.832  1.00  0.00           H
ATOM   1343  HD2 PRO   575      63.945  91.681  34.562  1.00  0.00           H
ATOM   1344  CA  PRO   575      67.245  91.771  34.232  1.00  0.00           C
ATOM   1345  HA  PRO   575      67.485  92.821  34.172  1.00  0.00           H
ATOM   1346  CB  PRO   575      67.035  91.151  35.672  1.00  0.00           C
ATOM   1347  HB1 PRO   575      67.045  90.051  35.512  1.00  0.00           H
ATOM   1348  HB2 PRO   575      67.795  91.511  36.412  1.00  0.00           H
ATOM   1349  CG  PRO   575      65.605  91.511  35.972  1.00  0.00           C
ATOM   1350  HG1 PRO   575      65.175  90.871  36.772  1.00  0.00           H
ATOM   1351  HG2 PRO   575      65.545  92.551  36.352  1.00  0.00           H
ATOM   1352  C   PRO   575      68.325  91.061  33.452  1.00  0.00           C
ATOM   1353  O   PRO   575      68.065  89.941  32.952  1.00  0.00           O
ATOM   1354  N   VAL   576      69.525  91.711  33.322  1.00  0.00           N
ATOM   1355  HN  VAL   576      69.605  92.641  33.662  1.00  0.00           H
ATOM   1356  CA  VAL   576      70.655  91.091  32.632  1.00  0.00           C
ATOM   1357  HA  VAL   576      70.335  90.911  31.622  1.00  0.00           H
ATOM   1358  CB  VAL   576      71.845  92.071  32.652  1.00  0.00           C
ATOM   1359  HB  VAL   576      71.925  92.391  33.712  1.00  0.00           H
ATOM   1360  CG1 VAL   576      73.225  91.511  32.322  1.00  0.00           C
ATOM   1361 1HG1 VAL   576      73.575  90.821  33.122  1.00  0.00           H
ATOM   1362 2HG1 VAL   576      73.425  91.121  31.302  1.00  0.00           H
ATOM   1363 3HG1 VAL   576      73.945  92.341  32.432  1.00  0.00           H
ATOM   1364  CG2 VAL   576      71.555  93.351  31.822  1.00  0.00           C
ATOM   1365 1HG2 VAL   576      72.395  94.061  31.982  1.00  0.00           H
ATOM   1366 2HG2 VAL   576      71.535  93.091  30.742  1.00  0.00           H
ATOM   1367 3HG2 VAL   576      70.535  93.751  31.972  1.00  0.00           H
ATOM   1368  C   VAL   576      71.005  89.771  33.222  1.00  0.00           C
ATOM   1369  O   VAL   576      71.365  88.841  32.492  1.00  0.00           O
ATOM   1370  N   LEU   577      70.905  89.541  34.522  1.00  0.00           N
ATOM   1371  HN  LEU   577      70.615  90.301  35.112  1.00  0.00           H
ATOM   1372  CA  LEU   577      71.065  88.301  35.152  1.00  0.00           C
ATOM   1373  HA  LEU   577      72.125  88.091  35.132  1.00  0.00           H
ATOM   1374  CB  LEU   577      70.695  88.431  36.672  1.00  0.00           C
ATOM   1375  HB1 LEU   577      71.205  89.261  37.202  1.00  0.00           H
ATOM   1376  HB2 LEU   577      69.625  88.701  36.692  1.00  0.00           H
ATOM   1377  CG  LEU   577      70.985  87.121  37.492  1.00  0.00           C
ATOM   1378  HG  LEU   577      70.245  86.351  37.202  1.00  0.00           H
ATOM   1379  CD1 LEU   577      72.405  86.531  37.412  1.00  0.00           C
ATOM   1380 1HD1 LEU   577      72.595  85.681  38.092  1.00  0.00           H
ATOM   1381 2HD1 LEU   577      72.575  86.231  36.362  1.00  0.00           H
ATOM   1382 3HD1 LEU   577      73.205  87.261  37.662  1.00  0.00           H
ATOM   1383  CD2 LEU   577      70.775  87.491  38.922  1.00  0.00           C
ATOM   1384 1HD2 LEU   577      69.745  87.901  38.982  1.00  0.00           H
ATOM   1385 2HD2 LEU   577      71.015  86.641  39.602  1.00  0.00           H
ATOM   1386 3HD2 LEU   577      71.475  88.311  39.212  1.00  0.00           H
ATOM   1387  C   LEU   577      70.255  87.091  34.662  1.00  0.00           C
ATOM   1388  O   LEU   577      70.725  85.971  34.522  1.00  0.00           O
ATOM   1389  N   SER   578      68.965  87.281  34.362  1.00  0.00           N
ATOM   1390  HN  SER   578      68.665  88.191  34.632  1.00  0.00           H
ATOM   1391  CA  SER   578      68.035  86.351  33.902  1.00  0.00           C
ATOM   1392  HA  SER   578      68.215  85.461  34.492  1.00  0.00           H
ATOM   1393  CB  SER   578      66.595  86.661  34.282  1.00  0.00           C
ATOM   1394  HB1 SER   578      66.295  87.661  33.902  1.00  0.00           H
ATOM   1395  HB2 SER   578      66.025  85.771  33.942  1.00  0.00           H
ATOM   1396  OG  SER   578      66.425  86.691  35.752  1.00  0.00           O
ATOM   1397  HG1 SER   578      66.765  85.871  36.102  1.00  0.00           H
ATOM   1398  C   SER   578      68.255  85.981  32.472  1.00  0.00           C
ATOM   1399  O   SER   578      68.125  84.871  31.932  1.00  0.00           O
ATOM   1400  N   ALA   579      68.845  86.981  31.762  1.00  0.00           N
ATOM   1401  HN  ALA   579      68.975  87.891  32.142  1.00  0.00           H
ATOM   1402  CA  ALA   579      69.315  86.721  30.432  1.00  0.00           C
ATOM   1403  HA  ALA   579      68.605  86.071  29.942  1.00  0.00           H
ATOM   1404  CB  ALA   579      69.235  88.101  29.772  1.00  0.00           C
ATOM   1405  HB1 ALA   579      69.625  88.211  28.742  1.00  0.00           H
ATOM   1406  HB2 ALA   579      68.265  88.631  29.812  1.00  0.00           H
ATOM   1407  HB3 ALA   579      69.855  88.801  30.372  1.00  0.00           H
ATOM   1408  C   ALA   579      70.605  86.011  30.292  1.00  0.00           C
ATOM   1409  O   ALA   579      70.815  85.211  29.402  1.00  0.00           O
ATOM   1410  N   LEU   580      71.585  86.261  31.192  1.00  0.00           N
ATOM   1411  HN  LEU   580      71.305  86.901  31.902  1.00  0.00           H
ATOM   1412  CA  LEU   580      72.665  85.361  31.322  1.00  0.00           C
ATOM   1413  HA  LEU   580      73.065  85.251  30.322  1.00  0.00           H
ATOM   1414  CB  LEU   580      73.695  85.781  32.422  1.00  0.00           C
ATOM   1415  HB1 LEU   580      73.015  85.821  33.292  1.00  0.00           H
ATOM   1416  HB2 LEU   580      74.505  85.051  32.652  1.00  0.00           H
ATOM   1417  CG  LEU   580      74.365  87.171  32.152  1.00  0.00           C
ATOM   1418  HG  LEU   580      73.655  87.991  31.932  1.00  0.00           H
ATOM   1419  CD1 LEU   580      75.195  87.531  33.412  1.00  0.00           C
ATOM   1420 1HD1 LEU   580      75.805  86.691  33.802  1.00  0.00           H
ATOM   1421 2HD1 LEU   580      75.905  88.341  33.142  1.00  0.00           H
ATOM   1422 3HD1 LEU   580      74.515  87.871  34.222  1.00  0.00           H
ATOM   1423  CD2 LEU   580      75.345  87.031  30.972  1.00  0.00           C
ATOM   1424 1HD2 LEU   580      75.015  87.151  29.922  1.00  0.00           H
ATOM   1425 2HD2 LEU   580      76.055  87.881  30.932  1.00  0.00           H
ATOM   1426 3HD2 LEU   580      75.965  86.121  31.142  1.00  0.00           H
ATOM   1427  C   LEU   580      72.275  83.901  31.512  1.00  0.00           C
ATOM   1428  O   LEU   580      72.725  83.081  30.742  1.00  0.00           O
ATOM   1429  N   GLU   581      71.395  83.551  32.412  1.00  0.00           N
ATOM   1430  HN  GLU   581      71.115  84.211  33.122  1.00  0.00           H
ATOM   1431  CA  GLU   581      70.805  82.171  32.552  1.00  0.00           C
ATOM   1432  HA  GLU   581      71.685  81.561  32.702  1.00  0.00           H
ATOM   1433  CB  GLU   581      69.875  82.031  33.772  1.00  0.00           C
ATOM   1434  HB1 GLU   581      70.535  81.931  34.672  1.00  0.00           H
ATOM   1435  HB2 GLU   581      69.255  82.951  33.832  1.00  0.00           H
ATOM   1436  CG  GLU   581      68.925  80.831  33.792  1.00  0.00           C
ATOM   1437  HG1 GLU   581      68.075  80.921  33.082  1.00  0.00           H
ATOM   1438  HG2 GLU   581      69.455  79.871  33.612  1.00  0.00           H
ATOM   1439  CD  GLU   581      68.125  80.651  35.142  1.00  0.00           C
ATOM   1440  OE1 GLU   581      67.485  81.601  35.612  1.00  0.00           O
ATOM   1441  OE2 GLU   581      68.005  79.531  35.722  1.00  0.00           O
ATOM   1442  C   GLU   581      70.165  81.601  31.312  1.00  0.00           C
ATOM   1443  O   GLU   581      70.265  80.351  31.022  1.00  0.00           O
ATOM   1444  N   LEU   582      69.585  82.391  30.452  1.00  0.00           N
ATOM   1445  HN  LEU   582      69.635  83.381  30.572  1.00  0.00           H
ATOM   1446  CA  LEU   582      68.965  81.871  29.252  1.00  0.00           C
ATOM   1447  HA  LEU   582      68.565  80.881  29.372  1.00  0.00           H
ATOM   1448  CB  LEU   582      67.765  82.861  28.762  1.00  0.00           C
ATOM   1449  HB1 LEU   582      68.095  83.921  28.842  1.00  0.00           H
ATOM   1450  HB2 LEU   582      67.645  82.661  27.672  1.00  0.00           H
ATOM   1451  CG  LEU   582      66.495  82.841  29.652  1.00  0.00           C
ATOM   1452  HG  LEU   582      66.775  82.611  30.702  1.00  0.00           H
ATOM   1453  CD1 LEU   582      65.875  84.241  29.622  1.00  0.00           C
ATOM   1454 1HD1 LEU   582      64.995  84.251  30.292  1.00  0.00           H
ATOM   1455 2HD1 LEU   582      66.565  85.091  29.832  1.00  0.00           H
ATOM   1456 3HD1 LEU   582      65.495  84.501  28.622  1.00  0.00           H
ATOM   1457  CD2 LEU   582      65.395  81.781  29.262  1.00  0.00           C
ATOM   1458 1HD2 LEU   582      65.785  80.741  29.232  1.00  0.00           H
ATOM   1459 2HD2 LEU   582      64.505  81.721  29.922  1.00  0.00           H
ATOM   1460 3HD2 LEU   582      65.135  81.941  28.192  1.00  0.00           H
ATOM   1461  C   LEU   582      69.895  81.561  28.042  1.00  0.00           C
ATOM   1462  O   LEU   582      69.385  80.951  27.042  1.00  0.00           O
ATOM   1463  N   LEU   583      71.215  81.751  28.162  1.00  0.00           N
ATOM   1464  HN  LEU   583      71.435  82.361  28.922  1.00  0.00           H
ATOM   1465  CA  LEU   583      72.235  81.401  27.192  1.00  0.00           C
ATOM   1466  HA  LEU   583      71.765  81.321  26.222  1.00  0.00           H
ATOM   1467  CB  LEU   583      73.455  82.431  27.322  1.00  0.00           C
ATOM   1468  HB1 LEU   583      73.955  82.421  28.302  1.00  0.00           H
ATOM   1469  HB2 LEU   583      74.185  82.101  26.542  1.00  0.00           H
ATOM   1470  CG  LEU   583      73.115  83.871  26.842  1.00  0.00           C
ATOM   1471  HG  LEU   583      72.395  84.271  27.582  1.00  0.00           H
ATOM   1472  CD1 LEU   583      74.375  84.651  26.712  1.00  0.00           C
ATOM   1473 1HD1 LEU   583      74.875  84.991  27.642  1.00  0.00           H
ATOM   1474 2HD1 LEU   583      75.085  83.991  26.172  1.00  0.00           H
ATOM   1475 3HD1 LEU   583      74.215  85.541  26.062  1.00  0.00           H
ATOM   1476  CD2 LEU   583      72.335  83.951  25.482  1.00  0.00           C
ATOM   1477 1HD2 LEU   583      71.305  83.551  25.592  1.00  0.00           H
ATOM   1478 2HD2 LEU   583      72.295  85.031  25.232  1.00  0.00           H
ATOM   1479 3HD2 LEU   583      72.865  83.421  24.652  1.00  0.00           H
ATOM   1480  C   LEU   583      72.855  80.071  27.382  1.00  0.00           C
ATOM   1481  O   LEU   583      73.735  79.671  26.622  1.00  0.00           O
ATOM   1482  N   ASP   584      72.275  79.351  28.312  1.00  0.00           N
ATOM   1483  HN  ASP   584      71.575  79.801  28.862  1.00  0.00           H
ATOM   1484  CA  ASP   584      72.635  77.951  28.642  1.00  0.00           C
ATOM   1485  HA  ASP   584      73.695  77.911  28.482  1.00  0.00           H
ATOM   1486  CB  ASP   584      72.355  77.581  30.132  1.00  0.00           C
ATOM   1487  HB1 ASP   584      72.625  78.471  30.752  1.00  0.00           H
ATOM   1488  HB2 ASP   584      71.275  77.401  30.272  1.00  0.00           H
ATOM   1489  CG  ASP   584      73.135  76.441  30.672  1.00  0.00           C
ATOM   1490  OD1 ASP   584      74.005  75.801  30.022  1.00  0.00           O
ATOM   1491  OD2 ASP   584      72.865  76.091  31.862  1.00  0.00           O
ATOM   1492  C   ASP   584      72.185  76.891  27.672  1.00  0.00           C
ATOM   1493  O   ASP   584      71.265  77.151  26.932  1.00  0.00           O
ATOM   1494  N   PHE   585      72.835  75.751  27.532  1.00  0.00           N
ATOM   1495  HN  PHE   585      73.405  75.531  28.322  1.00  0.00           H
ATOM   1496  CA  PHE   585      72.705  74.711  26.582  1.00  0.00           C
ATOM   1497  HA  PHE   585      72.655  75.201  25.622  1.00  0.00           H
ATOM   1498  CB  PHE   585      73.855  73.681  26.742  1.00  0.00           C
ATOM   1499  HB1 PHE   585      74.195  73.121  25.842  1.00  0.00           H
ATOM   1500  HB2 PHE   585      74.815  74.181  27.002  1.00  0.00           H
ATOM   1501  CG  PHE   585      73.725  72.631  27.932  1.00  0.00           C
ATOM   1502  CD1 PHE   585      73.235  71.381  27.552  1.00  0.00           C
ATOM   1503  HD1 PHE   585      72.775  71.221  26.582  1.00  0.00           H
ATOM   1504  CE1 PHE   585      73.085  70.341  28.422  1.00  0.00           C
ATOM   1505  HE1 PHE   585      72.745  69.371  28.112  1.00  0.00           H
ATOM   1506  CZ  PHE   585      73.495  70.501  29.772  1.00  0.00           C
ATOM   1507  HZ  PHE   585      73.405  69.701  30.492  1.00  0.00           H
ATOM   1508  CD2 PHE   585      74.345  72.741  29.202  1.00  0.00           C
ATOM   1509  HD2 PHE   585      74.915  73.631  29.402  1.00  0.00           H
ATOM   1510  CE2 PHE   585      74.115  71.751  30.142  1.00  0.00           C
ATOM   1511  HE2 PHE   585      74.485  72.001  31.132  1.00  0.00           H
ATOM   1512  C   PHE   585      71.365  74.001  26.692  1.00  0.00           C
ATOM   1513  O   PHE   585      70.785  73.541  25.712  1.00  0.00           O
ATOM   1514  N   SER   586      70.735  74.131  27.872  1.00  0.00           N
ATOM   1515  HN  SER   586      71.145  74.211  28.782  1.00  0.00           H
ATOM   1516  CA  SER   586      69.275  73.961  28.132  1.00  0.00           C
ATOM   1517  HA  SER   586      69.235  72.891  27.982  1.00  0.00           H
ATOM   1518  CB  SER   586      68.825  74.371  29.592  1.00  0.00           C
ATOM   1519  HB1 SER   586      69.495  75.211  29.882  1.00  0.00           H
ATOM   1520  HB2 SER   586      67.735  74.581  29.542  1.00  0.00           H
ATOM   1521  OG  SER   586      68.935  73.291  30.512  1.00  0.00           O
ATOM   1522  HG1 SER   586      69.805  73.291  30.912  1.00  0.00           H
ATOM   1523  C   SER   586      68.345  74.631  27.152  1.00  0.00           C
ATOM   1524  O   SER   586      67.225  74.211  26.942  1.00  0.00           O
ATOM   1525  N   PHE   587      68.815  75.761  26.552  1.00  0.00           N
ATOM   1526  HN  PHE   587      69.765  76.081  26.572  1.00  0.00           H
ATOM   1527  CA  PHE   587      67.955  76.761  25.882  1.00  0.00           C
ATOM   1528  HA  PHE   587      66.945  76.411  25.792  1.00  0.00           H
ATOM   1529  CB  PHE   587      67.975  78.131  26.622  1.00  0.00           C
ATOM   1530  HB1 PHE   587      68.975  78.621  26.592  1.00  0.00           H
ATOM   1531  HB2 PHE   587      67.255  78.861  26.202  1.00  0.00           H
ATOM   1532  CG  PHE   587      67.515  77.861  28.032  1.00  0.00           C
ATOM   1533  CD1 PHE   587      66.195  77.421  28.332  1.00  0.00           C
ATOM   1534  HD1 PHE   587      65.415  77.171  27.632  1.00  0.00           H
ATOM   1535  CE1 PHE   587      65.745  77.201  29.652  1.00  0.00           C
ATOM   1536  HE1 PHE   587      64.815  76.771  29.992  1.00  0.00           H
ATOM   1537  CZ  PHE   587      66.645  77.361  30.702  1.00  0.00           C
ATOM   1538  HZ  PHE   587      66.285  77.201  31.702  1.00  0.00           H
ATOM   1539  CD2 PHE   587      68.405  78.031  29.142  1.00  0.00           C
ATOM   1540  HD2 PHE   587      69.455  78.251  29.012  1.00  0.00           H
ATOM   1541  CE2 PHE   587      67.975  77.751  30.412  1.00  0.00           C
ATOM   1542  HE2 PHE   587      68.675  77.771  31.232  1.00  0.00           H
ATOM   1543  C   PHE   587      68.425  76.981  24.362  1.00  0.00           C
ATOM   1544  O   PHE   587      69.115  77.971  24.012  1.00  0.00           O
ATOM   1545  N   PRO   588      68.065  76.101  23.422  1.00  0.00           N
ATOM   1546  CD  PRO   588      67.485  74.781  23.582  1.00  0.00           C
ATOM   1547  HD1 PRO   588      66.405  74.841  23.822  1.00  0.00           H
ATOM   1548  HD2 PRO   588      68.095  74.131  24.252  1.00  0.00           H
ATOM   1549  CA  PRO   588      68.765  76.251  22.132  1.00  0.00           C
ATOM   1550  HA  PRO   588      69.785  76.581  22.222  1.00  0.00           H
ATOM   1551  CB  PRO   588      68.855  74.801  21.652  1.00  0.00           C
ATOM   1552  HB1 PRO   588      68.895  74.751  20.542  1.00  0.00           H
ATOM   1553  HB2 PRO   588      69.755  74.471  22.202  1.00  0.00           H
ATOM   1554  CG  PRO   588      67.565  74.171  22.202  1.00  0.00           C
ATOM   1555  HG1 PRO   588      66.775  74.501  21.492  1.00  0.00           H
ATOM   1556  HG2 PRO   588      67.615  73.061  22.302  1.00  0.00           H
ATOM   1557  C   PRO   588      68.025  77.051  21.072  1.00  0.00           C
ATOM   1558  O   PRO   588      68.575  77.411  20.002  1.00  0.00           O
ATOM   1559  N   ASP   589      66.735  77.371  21.222  1.00  0.00           N
ATOM   1560  HN  ASP   589      66.515  77.331  22.192  1.00  0.00           H
ATOM   1561  CA  ASP   589      65.795  77.991  20.222  1.00  0.00           C
ATOM   1562  HA  ASP   589      65.875  77.301  19.392  1.00  0.00           H
ATOM   1563  CB  ASP   589      64.365  77.851  20.702  1.00  0.00           C
ATOM   1564  HB1 ASP   589      64.175  76.841  21.132  1.00  0.00           H
ATOM   1565  HB2 ASP   589      64.185  78.511  21.572  1.00  0.00           H
ATOM   1566  CG  ASP   589      63.425  78.201  19.542  1.00  0.00           C
ATOM   1567  OD1 ASP   589      63.325  77.391  18.552  1.00  0.00           O
ATOM   1568  OD2 ASP   589      62.795  79.291  19.592  1.00  0.00           O
ATOM   1569  C   ASP   589      66.275  79.351  19.652  1.00  0.00           C
ATOM   1570  O   ASP   589      66.885  80.121  20.322  1.00  0.00           O
ATOM   1571  N   CYS   590      66.085  79.561  18.332  1.00  0.00           N
ATOM   1572  HN  CYS   590      65.645  78.821  17.832  1.00  0.00           H
ATOM   1573  CA  CYS   590      66.425  80.811  17.692  1.00  0.00           C
ATOM   1574  HA  CYS   590      67.495  80.971  17.792  1.00  0.00           H
ATOM   1575  CB  CYS   590      66.185  80.701  16.152  1.00  0.00           C
ATOM   1576  HB1 CYS   590      66.505  81.671  15.722  1.00  0.00           H
ATOM   1577  HB2 CYS   590      66.865  79.951  15.682  1.00  0.00           H
ATOM   1578  SG  CYS   590      64.435  80.291  15.532  1.00  0.00           S
ATOM   1579  HG1 CYS   590      63.695  81.171  16.212  1.00  0.00           H
ATOM   1580  C   CYS   590      65.655  82.111  18.212  1.00  0.00           C
ATOM   1581  O   CYS   590      66.165  83.211  18.352  1.00  0.00           O
ATOM   1582  N   HIS   591      64.285  82.031  18.492  1.00  0.00           N
ATOM   1583  HN  HIS   591      63.815  81.191  18.232  1.00  0.00           H
ATOM   1584  CA  HIS   591      63.445  82.951  19.202  1.00  0.00           C
ATOM   1585  HA  HIS   591      63.465  83.881  18.662  1.00  0.00           H
ATOM   1586  CB  HIS   591      61.935  82.541  19.252  1.00  0.00           C
ATOM   1587  HB1 HIS   591      61.935  81.511  19.642  1.00  0.00           H
ATOM   1588  HB2 HIS   591      61.365  83.201  19.942  1.00  0.00           H
ATOM   1589  ND1 HIS   591      61.415  82.021  16.842  1.00  0.00           N
ATOM   1590  CG  HIS   591      61.095  82.661  18.032  1.00  0.00           C
ATOM   1591  CE1 HIS   591      60.415  82.221  16.042  1.00  0.00           C
ATOM   1592  HE1 HIS   591      60.365  81.671  15.102  1.00  0.00           H
ATOM   1593  NE2 HIS   591      59.465  82.991  16.622  1.00  0.00           N
ATOM   1594  HE2 HIS   591      58.605  83.181  16.152  1.00  0.00           H
ATOM   1595  CD2 HIS   591      59.875  83.251  17.882  1.00  0.00           C
ATOM   1596  HD2 HIS   591      59.155  83.631  18.592  1.00  0.00           H
ATOM   1597  C   HIS   591      64.025  83.151  20.542  1.00  0.00           C
ATOM   1598  O   HIS   591      64.255  84.301  20.972  1.00  0.00           O
ATOM   1599  N   VAL   592      64.335  82.051  21.192  1.00  0.00           N
ATOM   1600  HN  VAL   592      64.175  81.181  20.742  1.00  0.00           H
ATOM   1601  CA  VAL   592      64.965  82.091  22.512  1.00  0.00           C
ATOM   1602  HA  VAL   592      64.205  82.621  23.062  1.00  0.00           H
ATOM   1603  CB  VAL   592      64.975  80.651  23.112  1.00  0.00           C
ATOM   1604  HB  VAL   592      65.495  79.881  22.502  1.00  0.00           H
ATOM   1605  CG1 VAL   592      65.685  80.541  24.492  1.00  0.00           C
ATOM   1606 1HG1 VAL   592      65.165  81.281  25.142  1.00  0.00           H
ATOM   1607 2HG1 VAL   592      65.635  79.481  24.812  1.00  0.00           H
ATOM   1608 3HG1 VAL   592      66.765  80.751  24.322  1.00  0.00           H
ATOM   1609  CG2 VAL   592      63.495  80.261  23.302  1.00  0.00           C
ATOM   1610 1HG2 VAL   592      62.935  81.101  23.782  1.00  0.00           H
ATOM   1611 2HG2 VAL   592      62.975  80.021  22.342  1.00  0.00           H
ATOM   1612 3HG2 VAL   592      63.385  79.361  23.952  1.00  0.00           H
ATOM   1613  C   VAL   592      66.285  82.831  22.542  1.00  0.00           C
ATOM   1614  O   VAL   592      66.365  83.791  23.282  1.00  0.00           O
ATOM   1615  N   GLY   593      67.235  82.561  21.582  1.00  0.00           N
ATOM   1616  HN  GLY   593      67.135  81.751  21.002  1.00  0.00           H
ATOM   1617  CA  GLY   593      68.415  83.451  21.332  1.00  0.00           C
ATOM   1618  HA1 GLY   593      68.975  83.381  22.252  1.00  0.00           H
ATOM   1619  HA2 GLY   593      69.065  83.101  20.532  1.00  0.00           H
ATOM   1620  C   GLY   593      68.065  84.861  21.072  1.00  0.00           C
ATOM   1621  O   GLY   593      68.775  85.741  21.652  1.00  0.00           O
ATOM   1622  N   SER   594      66.995  85.251  20.322  1.00  0.00           N
ATOM   1623  HN  SER   594      66.375  84.571  19.932  1.00  0.00           H
ATOM   1624  CA  SER   594      66.625  86.631  20.132  1.00  0.00           C
ATOM   1625  HA  SER   594      67.475  87.211  19.822  1.00  0.00           H
ATOM   1626  CB  SER   594      65.645  86.881  18.952  1.00  0.00           C
ATOM   1627  HB1 SER   594      66.025  86.261  18.122  1.00  0.00           H
ATOM   1628  HB2 SER   594      64.675  86.511  19.342  1.00  0.00           H
ATOM   1629  OG  SER   594      65.635  88.301  18.672  1.00  0.00           O
ATOM   1630  HG1 SER   594      65.295  88.391  17.782  1.00  0.00           H
ATOM   1631  C   SER   594      66.205  87.361  21.292  1.00  0.00           C
ATOM   1632  O   SER   594      66.715  88.501  21.512  1.00  0.00           O
ATOM   1633  N   PHE   595      65.395  86.711  22.072  1.00  0.00           N
ATOM   1634  HN  PHE   595      65.175  85.751  21.942  1.00  0.00           H
ATOM   1635  CA  PHE   595      64.945  87.271  23.392  1.00  0.00           C
ATOM   1636  HA  PHE   595      64.555  88.261  23.172  1.00  0.00           H
ATOM   1637  CB  PHE   595      63.825  86.391  24.042  1.00  0.00           C
ATOM   1638  HB1 PHE   595      63.035  86.241  23.272  1.00  0.00           H
ATOM   1639  HB2 PHE   595      64.195  85.351  24.192  1.00  0.00           H
ATOM   1640  CG  PHE   595      63.225  86.961  25.312  1.00  0.00           C
ATOM   1641  CD1 PHE   595      63.695  86.491  26.552  1.00  0.00           C
ATOM   1642  HD1 PHE   595      64.465  85.731  26.502  1.00  0.00           H
ATOM   1643  CE1 PHE   595      63.205  87.071  27.722  1.00  0.00           C
ATOM   1644  HE1 PHE   595      63.615  86.771  28.672  1.00  0.00           H
ATOM   1645  CZ  PHE   595      62.105  87.941  27.722  1.00  0.00           C
ATOM   1646  HZ  PHE   595      61.805  88.461  28.622  1.00  0.00           H
ATOM   1647  CD2 PHE   595      62.145  87.881  25.362  1.00  0.00           C
ATOM   1648  HD2 PHE   595      61.735  88.271  24.442  1.00  0.00           H
ATOM   1649  CE2 PHE   595      61.625  88.421  26.492  1.00  0.00           C
ATOM   1650  HE2 PHE   595      60.925  89.231  26.342  1.00  0.00           H
ATOM   1651  C   PHE   595      66.085  87.411  24.422  1.00  0.00           C
ATOM   1652  O   PHE   595      66.085  88.481  25.052  1.00  0.00           O
ATOM   1653  N   ALA   596      67.005  86.441  24.622  1.00  0.00           N
ATOM   1654  HN  ALA   596      66.855  85.611  24.082  1.00  0.00           H
ATOM   1655  CA  ALA   596      68.135  86.571  25.492  1.00  0.00           C
ATOM   1656  HA  ALA   596      67.755  86.621  26.502  1.00  0.00           H
ATOM   1657  CB  ALA   596      68.955  85.261  25.522  1.00  0.00           C
ATOM   1658  HB1 ALA   596      69.275  85.011  24.482  1.00  0.00           H
ATOM   1659  HB2 ALA   596      69.915  85.201  26.082  1.00  0.00           H
ATOM   1660  HB3 ALA   596      68.275  84.421  25.762  1.00  0.00           H
ATOM   1661  C   ALA   596      69.005  87.751  25.182  1.00  0.00           C
ATOM   1662  O   ALA   596      69.365  88.561  26.052  1.00  0.00           O
ATOM   1663  N   ILE   597      69.325  87.921  23.832  1.00  0.00           N
ATOM   1664  HN  ILE   597      68.975  87.311  23.122  1.00  0.00           H
ATOM   1665  CA  ILE   597      70.225  88.991  23.372  1.00  0.00           C
ATOM   1666  HA  ILE   597      71.025  88.991  24.092  1.00  0.00           H
ATOM   1667  CB  ILE   597      70.865  88.561  22.062  1.00  0.00           C
ATOM   1668  HB  ILE   597      70.115  88.371  21.262  1.00  0.00           H
ATOM   1669  CG2 ILE   597      71.685  89.791  21.452  1.00  0.00           C
ATOM   1670 1HG2 ILE   597      72.085  89.591  20.442  1.00  0.00           H
ATOM   1671 2HG2 ILE   597      71.105  90.721  21.282  1.00  0.00           H
ATOM   1672 3HG2 ILE   597      72.535  90.081  22.112  1.00  0.00           H
ATOM   1673  CG1 ILE   597      71.565  87.191  22.192  1.00  0.00           C
ATOM   1674 1HG1 ILE   597      70.785  86.441  22.452  1.00  0.00           H
ATOM   1675 2HG1 ILE   597      71.865  86.871  21.172  1.00  0.00           H
ATOM   1676  CD  ILE   597      72.705  87.081  23.182  1.00  0.00           C
ATOM   1677  HD1 ILE   597      73.505  87.821  23.012  1.00  0.00           H
ATOM   1678  HD2 ILE   597      72.265  87.061  24.202  1.00  0.00           H
ATOM   1679  HD3 ILE   597      73.175  86.081  23.052  1.00  0.00           H
ATOM   1680  C   ILE   597      69.535  90.351  23.432  1.00  0.00           C
ATOM   1681  O   ILE   597      70.255  91.351  23.622  1.00  0.00           O
ATOM   1682  N   LYS   598      68.275  90.441  23.272  1.00  0.00           N
ATOM   1683  HN  LYS   598      67.805  89.641  22.902  1.00  0.00           H
ATOM   1684  CA  LYS   598      67.535  91.681  23.582  1.00  0.00           C
ATOM   1685  HA  LYS   598      67.985  92.421  22.942  1.00  0.00           H
ATOM   1686  CB  LYS   598      66.075  91.521  23.182  1.00  0.00           C
ATOM   1687  HB1 LYS   598      65.975  91.461  22.072  1.00  0.00           H
ATOM   1688  HB2 LYS   598      65.645  90.571  23.542  1.00  0.00           H
ATOM   1689  CG  LYS   598      65.025  92.561  23.722  1.00  0.00           C
ATOM   1690  HG1 LYS   598      64.855  92.301  24.792  1.00  0.00           H
ATOM   1691  HG2 LYS   598      65.535  93.531  23.532  1.00  0.00           H
ATOM   1692  CD  LYS   598      63.675  92.501  23.012  1.00  0.00           C
ATOM   1693  HD1 LYS   598      63.115  93.441  23.172  1.00  0.00           H
ATOM   1694  HD2 LYS   598      63.815  92.461  21.912  1.00  0.00           H
ATOM   1695  CE  LYS   598      62.805  91.301  23.372  1.00  0.00           C
ATOM   1696  HE1 LYS   598      63.355  90.361  23.192  1.00  0.00           H
ATOM   1697  HE2 LYS   598      62.765  91.311  24.482  1.00  0.00           H
ATOM   1698  NZ  LYS   598      61.475  91.431  22.722  1.00  0.00           N
ATOM   1699  HZ1 LYS   598      61.665  91.521  21.712  1.00  0.00           H
ATOM   1700  HZ2 LYS   598      60.955  90.561  22.962  1.00  0.00           H
ATOM   1701  HZ3 LYS   598      60.945  92.261  23.062  1.00  0.00           H
ATOM   1702  C   LYS   598      67.645  92.291  24.972  1.00  0.00           C
ATOM   1703  O   LYS   598      67.825  93.491  25.132  1.00  0.00           O
ATOM   1704  N   SER   599      67.645  91.521  26.032  1.00  0.00           N
ATOM   1705  HN  SER   599      67.445  90.561  25.882  1.00  0.00           H
ATOM   1706  CA  SER   599      67.815  91.921  27.482  1.00  0.00           C
ATOM   1707  HA  SER   599      67.215  92.811  27.652  1.00  0.00           H
ATOM   1708  CB  SER   599      67.285  90.861  28.452  1.00  0.00           C
ATOM   1709  HB1 SER   599      67.495  89.831  28.092  1.00  0.00           H
ATOM   1710  HB2 SER   599      67.525  91.061  29.522  1.00  0.00           H
ATOM   1711  OG  SER   599      65.815  90.961  28.522  1.00  0.00           O
ATOM   1712  HG1 SER   599      65.465  90.711  27.662  1.00  0.00           H
ATOM   1713  C   SER   599      69.295  92.241  27.792  1.00  0.00           C
ATOM   1714  O   SER   599      69.685  92.991  28.732  1.00  0.00           O
ATOM   1715  N   LEU   600      70.235  91.721  27.042  1.00  0.00           N
ATOM   1716  HN  LEU   600      69.975  91.001  26.412  1.00  0.00           H
ATOM   1717  CA  LEU   600      71.635  92.011  27.202  1.00  0.00           C
ATOM   1718  HA  LEU   600      72.005  91.981  28.222  1.00  0.00           H
ATOM   1719  CB  LEU   600      72.505  90.851  26.602  1.00  0.00           C
ATOM   1720  HB1 LEU   600      72.175  90.591  25.572  1.00  0.00           H
ATOM   1721  HB2 LEU   600      73.575  91.131  26.672  1.00  0.00           H
ATOM   1722  CG  LEU   600      72.445  89.501  27.432  1.00  0.00           C
ATOM   1723  HG  LEU   600      71.405  89.131  27.562  1.00  0.00           H
ATOM   1724  CD1 LEU   600      73.185  88.491  26.752  1.00  0.00           C
ATOM   1725 1HD1 LEU   600      74.275  88.691  26.802  1.00  0.00           H
ATOM   1726 2HD1 LEU   600      72.875  87.481  27.102  1.00  0.00           H
ATOM   1727 3HD1 LEU   600      72.785  88.391  25.722  1.00  0.00           H
ATOM   1728  CD2 LEU   600      72.905  89.661  28.932  1.00  0.00           C
ATOM   1729 1HD2 LEU   600      72.865  88.661  29.402  1.00  0.00           H
ATOM   1730 2HD2 LEU   600      73.905  90.111  29.102  1.00  0.00           H
ATOM   1731 3HD2 LEU   600      72.185  90.341  29.442  1.00  0.00           H
ATOM   1732  C   LEU   600      72.025  93.401  26.592  1.00  0.00           C
ATOM   1733  O   LEU   600      73.105  93.911  26.932  1.00  0.00           O
ATOM   1734  N   ARG   601      71.195  94.041  25.762  1.00  0.00           N
ATOM   1735  HN  ARG   601      70.325  93.571  25.622  1.00  0.00           H
ATOM   1736  CA  ARG   601      71.495  95.261  25.002  1.00  0.00           C
ATOM   1737  HA  ARG   601      72.455  95.101  24.552  1.00  0.00           H
ATOM   1738  CB  ARG   601      70.395  95.611  23.902  1.00  0.00           C
ATOM   1739  HB1 ARG   601      69.365  95.781  24.282  1.00  0.00           H
ATOM   1740  HB2 ARG   601      70.805  96.521  23.402  1.00  0.00           H
ATOM   1741  CG  ARG   601      70.445  94.581  22.832  1.00  0.00           C
ATOM   1742  HG1 ARG   601      71.475  94.201  22.642  1.00  0.00           H
ATOM   1743  HG2 ARG   601      69.925  93.671  23.222  1.00  0.00           H
ATOM   1744  CD  ARG   601      69.875  95.131  21.542  1.00  0.00           C
ATOM   1745  HD1 ARG   601      68.975  95.681  21.912  1.00  0.00           H
ATOM   1746  HD2 ARG   601      70.555  95.871  21.062  1.00  0.00           H
ATOM   1747  NE  ARG   601      69.395  94.041  20.712  1.00  0.00           N
ATOM   1748  HE  ARG   601      68.435  93.821  20.552  1.00  0.00           H
ATOM   1749  CZ  ARG   601      70.225  93.281  20.042  1.00  0.00           C
ATOM   1750  NH1 ARG   601      71.495  93.521  19.812  1.00  0.00           N
ATOM   1751 1HH1 ARG   601      71.905  94.421  19.962  1.00  0.00           H
ATOM   1752 2HH1 ARG   601      71.985  92.751  19.422  1.00  0.00           H
ATOM   1753  NH2 ARG   601      69.715  92.231  19.502  1.00  0.00           N
ATOM   1754 1HH2 ARG   601      68.825  91.911  19.812  1.00  0.00           H
ATOM   1755 2HH2 ARG   601      70.175  91.641  18.832  1.00  0.00           H
ATOM   1756  C   ARG   601      71.515  96.451  25.902  1.00  0.00           C
ATOM   1757  O   ARG   601      71.945  97.551  25.512  1.00  0.00           O
ATOM   1758  N   LYS   602      71.095  96.301  27.152  1.00  0.00           N
ATOM   1759  HN  LYS   602      70.895  95.391  27.492  1.00  0.00           H
ATOM   1760  CA  LYS   602      71.085  97.341  28.232  1.00  0.00           C
ATOM   1761  HA  LYS   602      70.805  98.291  27.792  1.00  0.00           H
ATOM   1762  CB  LYS   602      70.205  96.901  29.392  1.00  0.00           C
ATOM   1763  HB1 LYS   602      70.355  95.821  29.582  1.00  0.00           H
ATOM   1764  HB2 LYS   602      70.365  97.471  30.332  1.00  0.00           H
ATOM   1765  CG  LYS   602      68.725  97.171  29.242  1.00  0.00           C
ATOM   1766  HG1 LYS   602      68.605  98.261  29.052  1.00  0.00           H
ATOM   1767  HG2 LYS   602      68.225  96.651  28.402  1.00  0.00           H
ATOM   1768  CD  LYS   602      67.825  96.911  30.552  1.00  0.00           C
ATOM   1769  HD1 LYS   602      67.965  97.731  31.282  1.00  0.00           H
ATOM   1770  HD2 LYS   602      66.795  96.911  30.132  1.00  0.00           H
ATOM   1771  CE  LYS   602      67.735  95.501  31.232  1.00  0.00           C
ATOM   1772  HE1 LYS   602      68.675  95.161  31.722  1.00  0.00           H
ATOM   1773  HE2 LYS   602      66.945  95.541  32.012  1.00  0.00           H
ATOM   1774  NZ  LYS   602      67.335  94.451  30.232  1.00  0.00           N
ATOM   1775  HZ1 LYS   602      68.205  94.131  29.762  1.00  0.00           H
ATOM   1776  HZ2 LYS   602      66.865  93.691  30.772  1.00  0.00           H
ATOM   1777  HZ3 LYS   602      66.595  94.831  29.612  1.00  0.00           H
ATOM   1778  C   LYS   602      72.565  97.451  28.782  1.00  0.00           C
ATOM   1779  O   LYS   602      72.935  98.421  29.442  1.00  0.00           O
ATOM   1780  N   LEU   603      73.415  96.461  28.492  1.00  0.00           N
ATOM   1781  HN  LEU   603      73.215  95.711  27.872  1.00  0.00           H
ATOM   1782  CA  LEU   603      74.705  96.221  29.132  1.00  0.00           C
ATOM   1783  HA  LEU   603      74.545  96.261  30.202  1.00  0.00           H
ATOM   1784  CB  LEU   603      75.355  94.871  28.732  1.00  0.00           C
ATOM   1785  HB1 LEU   603      75.115  94.701  27.662  1.00  0.00           H
ATOM   1786  HB2 LEU   603      76.455  95.001  28.752  1.00  0.00           H
ATOM   1787  CG  LEU   603      75.155  93.631  29.542  1.00  0.00           C
ATOM   1788  HG  LEU   603      74.075  93.461  29.752  1.00  0.00           H
ATOM   1789  CD1 LEU   603      75.535  92.381  28.742  1.00  0.00           C
ATOM   1790 1HD1 LEU   603      74.875  92.241  27.862  1.00  0.00           H
ATOM   1791 2HD1 LEU   603      76.555  92.551  28.342  1.00  0.00           H
ATOM   1792 3HD1 LEU   603      75.565  91.501  29.422  1.00  0.00           H
ATOM   1793  CD2 LEU   603      75.905  93.731  30.902  1.00  0.00           C
ATOM   1794 1HD2 LEU   603      75.615  94.591  31.532  1.00  0.00           H
ATOM   1795 2HD2 LEU   603      75.835  92.841  31.562  1.00  0.00           H
ATOM   1796 3HD2 LEU   603      76.985  93.831  30.632  1.00  0.00           H
ATOM   1797  C   LEU   603      75.585  97.361  28.932  1.00  0.00           C
ATOM   1798  O   LEU   603      75.735  97.901  27.872  1.00  0.00           O
ATOM   1799  N   THR   604      76.305  97.781  30.032  1.00  0.00           N
ATOM   1800  HN  THR   604      76.295  97.451  30.972  1.00  0.00           H
ATOM   1801  CA  THR   604      77.415  98.791  29.932  1.00  0.00           C
ATOM   1802  HA  THR   604      77.225  99.531  29.162  1.00  0.00           H
ATOM   1803  CB  THR   604      77.705  99.621  31.232  1.00  0.00           C
ATOM   1804  HB  THR   604      78.555 100.321  31.082  1.00  0.00           H
ATOM   1805  OG1 THR   604      77.925  98.751  32.362  1.00  0.00           O
ATOM   1806  HG1 THR   604      78.605  99.211  32.862  1.00  0.00           H
ATOM   1807  CG2 THR   604      76.515 100.461  31.482  1.00  0.00           C
ATOM   1808 1HG2 THR   604      76.555 100.921  32.492  1.00  0.00           H
ATOM   1809 2HG2 THR   604      76.355 101.221  30.692  1.00  0.00           H
ATOM   1810 3HG2 THR   604      75.555  99.921  31.312  1.00  0.00           H
ATOM   1811  C   THR   604      78.695  98.081  29.402  1.00  0.00           C
ATOM   1812  O   THR   604      78.835  96.871  29.612  1.00  0.00           O
ATOM   1813  N   ASP   605      79.675  98.881  28.892  1.00  0.00           N
ATOM   1814  HN  ASP   605      79.665  99.881  28.842  1.00  0.00           H
ATOM   1815  CA  ASP   605      80.925  98.311  28.432  1.00  0.00           C
ATOM   1816  HA  ASP   605      80.665  97.471  27.792  1.00  0.00           H
ATOM   1817  CB  ASP   605      81.835  99.331  27.672  1.00  0.00           C
ATOM   1818  HB1 ASP   605      82.065 100.261  28.232  1.00  0.00           H
ATOM   1819  HB2 ASP   605      82.815  98.871  27.442  1.00  0.00           H
ATOM   1820  CG  ASP   605      81.185  99.801  26.352  1.00  0.00           C
ATOM   1821  OD1 ASP   605      79.985  99.541  26.052  1.00  0.00           O
ATOM   1822  OD2 ASP   605      82.065 100.301  25.612  1.00  0.00           O
ATOM   1823  C   ASP   605      81.805  97.681  29.432  1.00  0.00           C
ATOM   1824  O   ASP   605      82.326  96.551  29.342  1.00  0.00           O
ATOM   1825  N   ASP   606      81.915  98.241  30.652  1.00  0.00           N
ATOM   1826  HN  ASP   606      81.585  99.171  30.782  1.00  0.00           H
ATOM   1827  CA  ASP   606      82.635  97.721  31.842  1.00  0.00           C
ATOM   1828  HA  ASP   606      83.665  97.571  31.542  1.00  0.00           H
ATOM   1829  CB  ASP   606      82.575  98.781  32.972  1.00  0.00           C
ATOM   1830  HB1 ASP   606      81.515  98.951  33.242  1.00  0.00           H
ATOM   1831  HB2 ASP   606      83.175  98.361  33.812  1.00  0.00           H
ATOM   1832  CG  ASP   606      83.115 100.091  32.512  1.00  0.00           C
ATOM   1833  OD1 ASP   606      84.295 100.131  32.112  1.00  0.00           O
ATOM   1834  OD2 ASP   606      82.365 101.151  32.542  1.00  0.00           O
ATOM   1835  C   ASP   606      81.885  96.381  32.322  1.00  0.00           C
ATOM   1836  O   ASP   606      82.525  95.391  32.662  1.00  0.00           O
ATOM   1837  N   GLU   607      80.505  96.341  32.262  1.00  0.00           N
ATOM   1838  HN  GLU   607      79.915  97.061  31.892  1.00  0.00           H
ATOM   1839  CA  GLU   607      79.715  95.141  32.602  1.00  0.00           C
ATOM   1840  HA  GLU   607      80.115  94.701  33.502  1.00  0.00           H
ATOM   1841  CB  GLU   607      78.225  95.411  32.952  1.00  0.00           C
ATOM   1842  HB1 GLU   607      78.175  96.271  33.652  1.00  0.00           H
ATOM   1843  HB2 GLU   607      77.595  95.631  32.062  1.00  0.00           H
ATOM   1844  CG  GLU   607      77.625  94.211  33.772  1.00  0.00           C
ATOM   1845  HG1 GLU   607      77.585  93.331  33.102  1.00  0.00           H
ATOM   1846  HG2 GLU   607      78.375  94.011  34.562  1.00  0.00           H
ATOM   1847  CD  GLU   607      76.385  94.451  34.492  1.00  0.00           C
ATOM   1848  OE1 GLU   607      75.815  95.561  34.372  1.00  0.00           O
ATOM   1849  OE2 GLU   607      75.845  93.541  35.162  1.00  0.00           O
ATOM   1850  C   GLU   607      79.805  94.071  31.532  1.00  0.00           C
ATOM   1851  O   GLU   607      79.865  92.881  31.802  1.00  0.00           O
ATOM   1852  N   LEU   608      79.905  94.381  30.212  1.00  0.00           N
ATOM   1853  HN  LEU   608      79.755  95.351  30.022  1.00  0.00           H
ATOM   1854  CA  LEU   608      79.925  93.431  29.112  1.00  0.00           C
ATOM   1855  HA  LEU   608      79.205  92.631  29.282  1.00  0.00           H
ATOM   1856  CB  LEU   608      79.755  94.241  27.802  1.00  0.00           C
ATOM   1857  HB1 LEU   608      78.775  94.761  27.832  1.00  0.00           H
ATOM   1858  HB2 LEU   608      80.485  95.071  27.712  1.00  0.00           H
ATOM   1859  CG  LEU   608      79.685  93.391  26.492  1.00  0.00           C
ATOM   1860  HG  LEU   608      80.685  92.981  26.232  1.00  0.00           H
ATOM   1861  CD1 LEU   608      78.665  92.351  26.432  1.00  0.00           C
ATOM   1862 1HD1 LEU   608      77.645  92.791  26.492  1.00  0.00           H
ATOM   1863 2HD1 LEU   608      78.805  91.901  25.422  1.00  0.00           H
ATOM   1864 3HD1 LEU   608      78.825  91.601  27.242  1.00  0.00           H
ATOM   1865  CD2 LEU   608      79.435  94.381  25.362  1.00  0.00           C
ATOM   1866 1HD2 LEU   608      80.105  95.251  25.512  1.00  0.00           H
ATOM   1867 2HD2 LEU   608      79.645  93.901  24.382  1.00  0.00           H
ATOM   1868 3HD2 LEU   608      78.405  94.801  25.332  1.00  0.00           H
ATOM   1869  C   LEU   608      81.285  92.721  29.262  1.00  0.00           C
ATOM   1870  O   LEU   608      81.365  91.531  29.262  1.00  0.00           O
ATOM   1871  N   PHE   609      82.445  93.491  29.442  1.00  0.00           N
ATOM   1872  HN  PHE   609      82.326  94.481  29.432  1.00  0.00           H
ATOM   1873  CA  PHE   609      83.865  93.081  29.632  1.00  0.00           C
ATOM   1874  HA  PHE   609      84.105  92.631  28.682  1.00  0.00           H
ATOM   1875  CB  PHE   609      84.835  94.291  29.792  1.00  0.00           C
ATOM   1876  HB1 PHE   609      84.775  94.991  28.922  1.00  0.00           H
ATOM   1877  HB2 PHE   609      84.435  94.901  30.632  1.00  0.00           H
ATOM   1878  CG  PHE   609      86.225  93.951  30.072  1.00  0.00           C
ATOM   1879  CD1 PHE   609      86.975  93.271  29.092  1.00  0.00           C
ATOM   1880  HD1 PHE   609      86.455  93.111  28.162  1.00  0.00           H
ATOM   1881  CE1 PHE   609      88.335  92.841  29.352  1.00  0.00           C
ATOM   1882  HE1 PHE   609      88.825  92.261  28.592  1.00  0.00           H
ATOM   1883  CZ  PHE   609      88.815  93.061  30.642  1.00  0.00           C
ATOM   1884  HZ  PHE   609      89.825  92.841  30.942  1.00  0.00           H
ATOM   1885  CD2 PHE   609      86.715  94.221  31.302  1.00  0.00           C
ATOM   1886  HD2 PHE   609      86.115  94.671  32.072  1.00  0.00           H
ATOM   1887  CE2 PHE   609      88.045  93.811  31.622  1.00  0.00           C
ATOM   1888  HE2 PHE   609      88.375  93.901  32.642  1.00  0.00           H
ATOM   1889  C   PHE   609      84.045  92.091  30.742  1.00  0.00           C
ATOM   1890  O   PHE   609      84.775  91.101  30.632  1.00  0.00           O
ATOM   1891  N   GLN   610      83.185  92.291  31.802  1.00  0.00           N
ATOM   1892  HN  GLN   610      82.555  93.051  31.652  1.00  0.00           H
ATOM   1893  CA  GLN   610      83.105  91.381  33.062  1.00  0.00           C
ATOM   1894  HA  GLN   610      84.115  91.291  33.422  1.00  0.00           H
ATOM   1895  CB  GLN   610      82.285  92.081  34.092  1.00  0.00           C
ATOM   1896  HB1 GLN   610      82.505  93.171  34.052  1.00  0.00           H
ATOM   1897  HB2 GLN   610      81.275  92.001  33.642  1.00  0.00           H
ATOM   1898  CG  GLN   610      82.405  91.531  35.502  1.00  0.00           C
ATOM   1899  HG1 GLN   610      81.585  91.991  36.102  1.00  0.00           H
ATOM   1900  HG2 GLN   610      82.315  90.431  35.562  1.00  0.00           H
ATOM   1901  CD  GLN   610      83.695  92.041  36.182  1.00  0.00           C
ATOM   1902  OE1 GLN   610      83.855  93.251  36.432  1.00  0.00           O
ATOM   1903  NE2 GLN   610      84.635  91.101  36.372  1.00  0.00           N
ATOM   1904 1HE2 GLN   610      84.555  90.181  35.982  1.00  0.00           H
ATOM   1905 2HE2 GLN   610      85.505  91.351  36.792  1.00  0.00           H
ATOM   1906  C   GLN   610      82.565  89.891  32.832  1.00  0.00           C
ATOM   1907  O   GLN   610      82.945  88.951  33.472  1.00  0.00           O
ATOM   1908  N   TYR   611      81.645  89.771  31.862  1.00  0.00           N
ATOM   1909  HN  TYR   611      81.155  90.471  31.352  1.00  0.00           H
ATOM   1910  CA  TYR   611      81.035  88.471  31.562  1.00  0.00           C
ATOM   1911  HA  TYR   611      81.365  87.711  32.242  1.00  0.00           H
ATOM   1912  CB  TYR   611      79.465  88.621  31.612  1.00  0.00           C
ATOM   1913  HB1 TYR   611      79.285  89.271  30.732  1.00  0.00           H
ATOM   1914  HB2 TYR   611      78.895  87.671  31.522  1.00  0.00           H
ATOM   1915  CG  TYR   611      78.905  89.361  32.782  1.00  0.00           C
ATOM   1916  CD1 TYR   611      79.415  89.231  34.092  1.00  0.00           C
ATOM   1917  HD1 TYR   611      80.205  88.521  34.302  1.00  0.00           H
ATOM   1918  CE1 TYR   611      78.785  90.031  35.122  1.00  0.00           C
ATOM   1919  HE1 TYR   611      79.195  90.071  36.122  1.00  0.00           H
ATOM   1920  CZ  TYR   611      77.605  90.831  34.852  1.00  0.00           C
ATOM   1921  OH  TYR   611      77.015  91.431  35.962  1.00  0.00           O
ATOM   1922  HH  TYR   611      76.445  92.151  35.672  1.00  0.00           H
ATOM   1923  CD2 TYR   611      77.765  90.191  32.522  1.00  0.00           C
ATOM   1924  HD2 TYR   611      77.325  90.101  31.542  1.00  0.00           H
ATOM   1925  CE2 TYR   611      77.105  90.871  33.522  1.00  0.00           C
ATOM   1926  HE2 TYR   611      76.205  91.411  33.242  1.00  0.00           H
ATOM   1927  C   TYR   611      81.465  88.001  30.172  1.00  0.00           C
ATOM   1928  O   TYR   611      80.945  87.081  29.562  1.00  0.00           O
ATOM   1929  N   LEU   612      82.375  88.731  29.582  1.00  0.00           N
ATOM   1930  HN  LEU   612      82.745  89.551  30.002  1.00  0.00           H
ATOM   1931  CA  LEU   612      82.745  88.601  28.232  1.00  0.00           C
ATOM   1932  HA  LEU   612      81.895  88.781  27.582  1.00  0.00           H
ATOM   1933  CB  LEU   612      83.775  89.621  27.952  1.00  0.00           C
ATOM   1934  HB1 LEU   612      83.335  90.621  28.152  1.00  0.00           H
ATOM   1935  HB2 LEU   612      84.695  89.491  28.562  1.00  0.00           H
ATOM   1936  CG  LEU   612      84.445  89.641  26.532  1.00  0.00           C
ATOM   1937  HG  LEU   612      84.895  88.641  26.322  1.00  0.00           H
ATOM   1938  CD1 LEU   612      83.445  89.861  25.452  1.00  0.00           C
ATOM   1939 1HD1 LEU   612      83.025  90.871  25.642  1.00  0.00           H
ATOM   1940 2HD1 LEU   612      83.725  89.741  24.382  1.00  0.00           H
ATOM   1941 3HD1 LEU   612      82.685  89.041  25.522  1.00  0.00           H
ATOM   1942  CD2 LEU   612      85.565  90.771  26.562  1.00  0.00           C
ATOM   1943 1HD2 LEU   612      86.295  90.511  27.352  1.00  0.00           H
ATOM   1944 2HD2 LEU   612      86.045  90.861  25.562  1.00  0.00           H
ATOM   1945 3HD2 LEU   612      85.105  91.751  26.832  1.00  0.00           H
ATOM   1946  C   LEU   612      83.285  87.211  27.832  1.00  0.00           C
ATOM   1947  O   LEU   612      82.875  86.751  26.772  1.00  0.00           O
ATOM   1948  N   LEU   613      84.185  86.641  28.672  1.00  0.00           N
ATOM   1949  HN  LEU   613      84.625  87.081  29.452  1.00  0.00           H
ATOM   1950  CA  LEU   613      84.705  85.361  28.482  1.00  0.00           C
ATOM   1951  HA  LEU   613      85.285  85.351  27.572  1.00  0.00           H
ATOM   1952  CB  LEU   613      85.585  85.091  29.762  1.00  0.00           C
ATOM   1953  HB1 LEU   613      86.465  85.771  29.842  1.00  0.00           H
ATOM   1954  HB2 LEU   613      84.935  85.381  30.612  1.00  0.00           H
ATOM   1955  CG  LEU   613      86.175  83.641  29.882  1.00  0.00           C
ATOM   1956  HG  LEU   613      85.255  83.071  30.162  1.00  0.00           H
ATOM   1957  CD1 LEU   613      86.905  82.991  28.722  1.00  0.00           C
ATOM   1958 1HD1 LEU   613      87.235  81.981  29.022  1.00  0.00           H
ATOM   1959 2HD1 LEU   613      86.415  82.961  27.732  1.00  0.00           H
ATOM   1960 3HD1 LEU   613      87.895  83.471  28.532  1.00  0.00           H
ATOM   1961  CD2 LEU   613      86.985  83.611  31.192  1.00  0.00           C
ATOM   1962 1HD2 LEU   613      87.405  82.631  31.522  1.00  0.00           H
ATOM   1963 2HD2 LEU   613      87.895  84.241  31.212  1.00  0.00           H
ATOM   1964 3HD2 LEU   613      86.315  83.891  32.032  1.00  0.00           H
ATOM   1965  C   LEU   613      83.655  84.261  28.362  1.00  0.00           C
ATOM   1966  O   LEU   613      83.685  83.451  27.422  1.00  0.00           O
ATOM   1967  N   GLN   614      82.605  84.341  29.162  1.00  0.00           N
ATOM   1968  HN  GLN   614      82.585  85.031  29.892  1.00  0.00           H
ATOM   1969  CA  GLN   614      81.405  83.431  29.102  1.00  0.00           C
ATOM   1970  HA  GLN   614      81.795  82.421  29.092  1.00  0.00           H
ATOM   1971  CB  GLN   614      80.485  83.701  30.342  1.00  0.00           C
ATOM   1972  HB1 GLN   614      80.095  84.731  30.202  1.00  0.00           H
ATOM   1973  HB2 GLN   614      79.545  83.111  30.252  1.00  0.00           H
ATOM   1974  CG  GLN   614      81.055  83.391  31.792  1.00  0.00           C
ATOM   1975  HG1 GLN   614      80.265  83.531  32.572  1.00  0.00           H
ATOM   1976  HG2 GLN   614      81.175  82.281  31.802  1.00  0.00           H
ATOM   1977  CD  GLN   614      82.355  84.061  32.192  1.00  0.00           C
ATOM   1978  OE1 GLN   614      82.825  85.091  31.692  1.00  0.00           O
ATOM   1979  NE2 GLN   614      82.905  83.421  33.232  1.00  0.00           N
ATOM   1980 1HE2 GLN   614      82.285  82.791  33.682  1.00  0.00           H
ATOM   1981 2HE2 GLN   614      83.855  83.651  33.492  1.00  0.00           H
ATOM   1982  C   GLN   614      80.575  83.461  27.822  1.00  0.00           C
ATOM   1983  O   GLN   614      80.315  82.431  27.182  1.00  0.00           O
ATOM   1984  N   LEU   615      80.295  84.641  27.252  1.00  0.00           N
ATOM   1985  HN  LEU   615      80.625  85.481  27.682  1.00  0.00           H
ATOM   1986  CA  LEU   615      79.695  84.881  25.952  1.00  0.00           C
ATOM   1987  HA  LEU   615      78.765  84.331  25.902  1.00  0.00           H
ATOM   1988  CB  LEU   615      79.345  86.361  25.722  1.00  0.00           C
ATOM   1989  HB1 LEU   615      80.175  87.081  25.562  1.00  0.00           H
ATOM   1990  HB2 LEU   615      78.695  86.421  24.832  1.00  0.00           H
ATOM   1991  CG  LEU   615      78.575  86.991  26.902  1.00  0.00           C
ATOM   1992  HG  LEU   615      79.225  87.001  27.802  1.00  0.00           H
ATOM   1993  CD1 LEU   615      78.285  88.441  26.602  1.00  0.00           C
ATOM   1994 1HD1 LEU   615      77.735  88.501  25.632  1.00  0.00           H
ATOM   1995 2HD1 LEU   615      77.555  88.831  27.342  1.00  0.00           H
ATOM   1996 3HD1 LEU   615      79.215  89.041  26.592  1.00  0.00           H
ATOM   1997  CD2 LEU   615      77.275  86.311  27.282  1.00  0.00           C
ATOM   1998 1HD2 LEU   615      76.715  86.891  28.032  1.00  0.00           H
ATOM   1999 2HD2 LEU   615      76.535  86.211  26.462  1.00  0.00           H
ATOM   2000 3HD2 LEU   615      77.435  85.251  27.572  1.00  0.00           H
ATOM   2001  C   LEU   615      80.455  84.321  24.752  1.00  0.00           C
ATOM   2002  O   LEU   615      79.855  83.771  23.852  1.00  0.00           O
ATOM   2003  N   VAL   616      81.825  84.451  24.872  1.00  0.00           N
ATOM   2004  HN  VAL   616      82.295  85.031  25.542  1.00  0.00           H
ATOM   2005  CA  VAL   616      82.705  83.841  23.882  1.00  0.00           C
ATOM   2006  HA  VAL   616      82.415  84.081  22.872  1.00  0.00           H
ATOM   2007  CB  VAL   616      84.195  84.211  24.102  1.00  0.00           C
ATOM   2008  HB  VAL   616      84.455  83.951  25.152  1.00  0.00           H
ATOM   2009  CG1 VAL   616      84.995  83.601  22.932  1.00  0.00           C
ATOM   2010 1HG1 VAL   616      85.915  83.111  23.312  1.00  0.00           H
ATOM   2011 2HG1 VAL   616      84.355  82.821  22.472  1.00  0.00           H
ATOM   2012 3HG1 VAL   616      85.345  84.231  22.082  1.00  0.00           H
ATOM   2013  CG2 VAL   616      84.145  85.711  23.872  1.00  0.00           C
ATOM   2014 1HG2 VAL   616      83.545  85.961  22.972  1.00  0.00           H
ATOM   2015 2HG2 VAL   616      83.715  86.311  24.702  1.00  0.00           H
ATOM   2016 3HG2 VAL   616      85.155  86.121  23.632  1.00  0.00           H
ATOM   2017  C   VAL   616      82.505  82.351  24.022  1.00  0.00           C
ATOM   2018  O   VAL   616      82.245  81.631  23.082  1.00  0.00           O
ATOM   2019  N   GLN   617      82.495  81.791  25.262  1.00  0.00           N
ATOM   2020  HN  GLN   617      82.575  82.391  26.052  1.00  0.00           H
ATOM   2021  CA  GLN   617      82.455  80.411  25.592  1.00  0.00           C
ATOM   2022  HA  GLN   617      83.235  79.931  25.022  1.00  0.00           H
ATOM   2023  CB  GLN   617      82.775  80.101  27.092  1.00  0.00           C
ATOM   2024  HB1 GLN   617      82.215  80.821  27.722  1.00  0.00           H
ATOM   2025  HB2 GLN   617      82.485  79.091  27.442  1.00  0.00           H
ATOM   2026  CG  GLN   617      84.195  80.151  27.542  1.00  0.00           C
ATOM   2027  HG1 GLN   617      84.505  81.211  27.672  1.00  0.00           H
ATOM   2028  HG2 GLN   617      84.335  79.681  28.542  1.00  0.00           H
ATOM   2029  CD  GLN   617      85.235  79.551  26.622  1.00  0.00           C
ATOM   2030  OE1 GLN   617      85.445  78.321  26.672  1.00  0.00           O
ATOM   2031  NE2 GLN   617      85.685  80.381  25.702  1.00  0.00           N
ATOM   2032 1HE2 GLN   617      85.575  81.371  25.822  1.00  0.00           H
ATOM   2033 2HE2 GLN   617      86.355  80.061  25.032  1.00  0.00           H
ATOM   2034  C   GLN   617      81.205  79.681  25.002  1.00  0.00           C
ATOM   2035  O   GLN   617      81.245  78.571  24.452  1.00  0.00           O
ATOM   2036  N   VAL   618      80.035  80.391  25.102  1.00  0.00           N
ATOM   2037  HN  VAL   618      79.905  81.341  25.382  1.00  0.00           H
ATOM   2038  CA  VAL   618      78.765  79.711  24.722  1.00  0.00           C
ATOM   2039  HA  VAL   618      78.905  78.651  24.892  1.00  0.00           H
ATOM   2040  CB  VAL   618      77.535  80.021  25.622  1.00  0.00           C
ATOM   2041  HB  VAL   618      76.655  79.391  25.382  1.00  0.00           H
ATOM   2042  CG1 VAL   618      77.875  79.571  27.072  1.00  0.00           C
ATOM   2043 1HG1 VAL   618      76.965  79.711  27.692  1.00  0.00           H
ATOM   2044 2HG1 VAL   618      78.205  78.511  26.982  1.00  0.00           H
ATOM   2045 3HG1 VAL   618      78.745  80.231  27.282  1.00  0.00           H
ATOM   2046  CG2 VAL   618      77.205  81.511  25.602  1.00  0.00           C
ATOM   2047 1HG2 VAL   618      76.315  81.831  26.182  1.00  0.00           H
ATOM   2048 2HG2 VAL   618      78.135  81.991  25.962  1.00  0.00           H
ATOM   2049 3HG2 VAL   618      77.025  81.831  24.552  1.00  0.00           H
ATOM   2050  C   VAL   618      78.535  79.891  23.332  1.00  0.00           C
ATOM   2051  O   VAL   618      77.685  79.181  22.832  1.00  0.00           O
ATOM   2052  N   LEU   619      79.415  80.541  22.582  1.00  0.00           N
ATOM   2053  HN  LEU   619      80.165  81.031  23.022  1.00  0.00           H
ATOM   2054  CA  LEU   619      79.425  80.341  21.152  1.00  0.00           C
ATOM   2055  HA  LEU   619      78.415  80.491  20.792  1.00  0.00           H
ATOM   2056  CB  LEU   619      80.365  81.311  20.352  1.00  0.00           C
ATOM   2057  HB1 LEU   619      81.415  81.231  20.722  1.00  0.00           H
ATOM   2058  HB2 LEU   619      80.395  80.871  19.332  1.00  0.00           H
ATOM   2059  CG  LEU   619      80.055  82.851  20.272  1.00  0.00           C
ATOM   2060  HG  LEU   619      80.165  83.281  21.282  1.00  0.00           H
ATOM   2061  CD1 LEU   619      80.995  83.561  19.302  1.00  0.00           C
ATOM   2062 1HD1 LEU   619      82.095  83.411  19.322  1.00  0.00           H
ATOM   2063 2HD1 LEU   619      80.605  83.381  18.282  1.00  0.00           H
ATOM   2064 3HD1 LEU   619      80.815  84.661  19.352  1.00  0.00           H
ATOM   2065  CD2 LEU   619      78.605  83.071  19.862  1.00  0.00           C
ATOM   2066 1HD2 LEU   619      78.295  84.131  19.852  1.00  0.00           H
ATOM   2067 2HD2 LEU   619      78.445  82.651  18.842  1.00  0.00           H
ATOM   2068 3HD2 LEU   619      77.885  82.491  20.482  1.00  0.00           H
ATOM   2069  C   LEU   619      79.765  78.861  20.762  1.00  0.00           C
ATOM   2070  O   LEU   619      79.545  78.441  19.612  1.00  0.00           O
ATOM   2071  N   LYS   620      80.255  77.991  21.642  1.00  0.00           N
ATOM   2072  HN  LYS   620      80.575  78.361  22.522  1.00  0.00           H
ATOM   2073  CA  LYS   620      80.455  76.621  21.562  1.00  0.00           C
ATOM   2074  HA  LYS   620      80.936  76.411  20.612  1.00  0.00           H
ATOM   2075  CB  LYS   620      81.415  75.951  22.572  1.00  0.00           C
ATOM   2076  HB1 LYS   620      81.035  76.161  23.592  1.00  0.00           H
ATOM   2077  HB2 LYS   620      81.415  74.871  22.322  1.00  0.00           H
ATOM   2078  CG  LYS   620      82.855  76.591  22.472  1.00  0.00           C
ATOM   2079  HG1 LYS   620      83.245  76.321  21.462  1.00  0.00           H
ATOM   2080  HG2 LYS   620      82.695  77.691  22.572  1.00  0.00           H
ATOM   2081  CD  LYS   620      83.895  76.071  23.472  1.00  0.00           C
ATOM   2082  HD1 LYS   620      83.405  76.021  24.472  1.00  0.00           H
ATOM   2083  HD2 LYS   620      84.045  74.981  23.332  1.00  0.00           H
ATOM   2084  CE  LYS   620      85.135  76.961  23.412  1.00  0.00           C
ATOM   2085  HE1 LYS   620      85.735  76.831  22.492  1.00  0.00           H
ATOM   2086  HE2 LYS   620      84.735  77.991  23.512  1.00  0.00           H
ATOM   2087  NZ  LYS   620      86.095  76.701  24.512  1.00  0.00           N
ATOM   2088  HZ1 LYS   620      86.405  75.711  24.612  1.00  0.00           H
ATOM   2089  HZ2 LYS   620      86.975  77.241  24.372  1.00  0.00           H
ATOM   2090  HZ3 LYS   620      85.705  77.111  25.392  1.00  0.00           H
ATOM   2091  C   LYS   620      79.175  75.751  21.562  1.00  0.00           C
ATOM   2092  O   LYS   620      79.115  74.591  21.042  1.00  0.00           O
ATOM   2093  N   TYR   621      78.085  76.301  22.072  1.00  0.00           N
ATOM   2094  HN  TYR   621      78.045  77.281  22.222  1.00  0.00           H
ATOM   2095  CA  TYR   621      76.795  75.651  22.032  1.00  0.00           C
ATOM   2096  HA  TYR   621      76.945  74.581  22.052  1.00  0.00           H
ATOM   2097  CB  TYR   621      76.065  76.041  23.322  1.00  0.00           C
ATOM   2098  HB1 TYR   621      76.015  77.151  23.332  1.00  0.00           H
ATOM   2099  HB2 TYR   621      75.075  75.541  23.362  1.00  0.00           H
ATOM   2100  CG  TYR   621      76.725  75.671  24.682  1.00  0.00           C
ATOM   2101  CD1 TYR   621      77.535  74.511  24.932  1.00  0.00           C
ATOM   2102  HD1 TYR   621      77.745  73.861  24.102  1.00  0.00           H
ATOM   2103  CE1 TYR   621      77.885  74.181  26.222  1.00  0.00           C
ATOM   2104  HE1 TYR   621      78.605  73.381  26.282  1.00  0.00           H
ATOM   2105  CZ  TYR   621      77.435  74.891  27.322  1.00  0.00           C
ATOM   2106  OH  TYR   621      77.875  74.411  28.602  1.00  0.00           O
ATOM   2107  HH  TYR   621      77.205  74.641  29.242  1.00  0.00           H
ATOM   2108  CD2 TYR   621      76.315  76.351  25.812  1.00  0.00           C
ATOM   2109  HD2 TYR   621      75.665  77.191  25.632  1.00  0.00           H
ATOM   2110  CE2 TYR   621      76.625  76.031  27.152  1.00  0.00           C
ATOM   2111  HE2 TYR   621      76.315  76.661  27.962  1.00  0.00           H
ATOM   2112  C   TYR   621      75.945  75.971  20.772  1.00  0.00           C
ATOM   2113  O   TYR   621      74.915  75.381  20.502  1.00  0.00           O
ATOM   2114  N   GLU   622      76.415  76.971  19.992  1.00  0.00           N
ATOM   2115  HN  GLU   622      77.245  77.481  20.232  1.00  0.00           H
ATOM   2116  CA  GLU   622      75.625  77.511  18.852  1.00  0.00           C
ATOM   2117  HA  GLU   622      74.595  77.591  19.152  1.00  0.00           H
ATOM   2118  CB  GLU   622      76.245  78.901  18.352  1.00  0.00           C
ATOM   2119  HB1 GLU   622      77.355  78.981  18.352  1.00  0.00           H
ATOM   2120  HB2 GLU   622      75.915  79.061  17.302  1.00  0.00           H
ATOM   2121  CG  GLU   622      75.605  80.131  19.212  1.00  0.00           C
ATOM   2122  HG1 GLU   622      75.765  79.861  20.282  1.00  0.00           H
ATOM   2123  HG2 GLU   622      76.215  81.011  18.922  1.00  0.00           H
ATOM   2124  CD  GLU   622      74.155  80.371  18.792  1.00  0.00           C
ATOM   2125  OE1 GLU   622      73.425  79.501  18.262  1.00  0.00           O
ATOM   2126  OE2 GLU   622      73.555  81.451  19.112  1.00  0.00           O
ATOM   2127  C   GLU   622      75.515  76.501  17.582  1.00  0.00           C
ATOM   2128  O   GLU   622      76.375  75.661  17.332  1.00  0.00           O
ATOM   2129  N   SER   623      74.405  76.501  16.842  1.00  0.00           N
ATOM   2130  HN  SER   623      73.565  77.001  17.062  1.00  0.00           H
ATOM   2131  CA  SER   623      74.175  75.661  15.672  1.00  0.00           C
ATOM   2132  HA  SER   623      74.845  74.811  15.712  1.00  0.00           H
ATOM   2133  CB  SER   623      72.655  75.271  15.372  1.00  0.00           C
ATOM   2134  HB1 SER   623      72.085  76.211  15.472  1.00  0.00           H
ATOM   2135  HB2 SER   623      72.545  74.791  14.372  1.00  0.00           H
ATOM   2136  OG  SER   623      72.115  74.351  16.352  1.00  0.00           O
ATOM   2137  HG1 SER   623      72.065  74.831  17.182  1.00  0.00           H
ATOM   2138  C   SER   623      74.635  76.351  14.452  1.00  0.00           C
ATOM   2139  O   SER   623      75.455  75.871  13.622  1.00  0.00           O
ATOM   2140  N   TYR   624      74.225  77.601  14.222  1.00  0.00           N
ATOM   2141  HN  TYR   624      73.535  77.951  14.842  1.00  0.00           H
ATOM   2142  CA  TYR   624      74.495  78.401  13.132  1.00  0.00           C
ATOM   2143  HA  TYR   624      74.925  77.781  12.362  1.00  0.00           H
ATOM   2144  CB  TYR   624      73.265  79.041  12.492  1.00  0.00           C
ATOM   2145  HB1 TYR   624      72.845  79.791  13.192  1.00  0.00           H
ATOM   2146  HB2 TYR   624      73.525  79.561  11.542  1.00  0.00           H
ATOM   2147  CG  TYR   624      72.305  77.891  12.232  1.00  0.00           C
ATOM   2148  CD1 TYR   624      72.585  76.791  11.382  1.00  0.00           C
ATOM   2149  HD1 TYR   624      73.515  76.791  10.832  1.00  0.00           H
ATOM   2150  CE1 TYR   624      71.615  75.821  11.252  1.00  0.00           C
ATOM   2151  HE1 TYR   624      71.765  74.941  10.632  1.00  0.00           H
ATOM   2152  CZ  TYR   624      70.335  75.941  11.892  1.00  0.00           C
ATOM   2153  OH  TYR   624      69.225  75.071  11.612  1.00  0.00           O
ATOM   2154  HH  TYR   624      69.275  74.621  10.762  1.00  0.00           H
ATOM   2155  CD2 TYR   624      71.045  78.111  12.712  1.00  0.00           C
ATOM   2156  HD2 TYR   624      70.895  79.051  13.232  1.00  0.00           H
ATOM   2157  CE2 TYR   624      70.035  77.181  12.442  1.00  0.00           C
ATOM   2158  HE2 TYR   624      69.055  77.361  12.852  1.00  0.00           H
ATOM   2159  C   TYR   624      75.615  79.441  13.502  1.00  0.00           C
ATOM   2160  O   TYR   624      75.795  79.951  14.622  1.00  0.00           O
ATOM   2161  N   LEU   625      76.485  79.631  12.452  1.00  0.00           N
ATOM   2162  HN  LEU   625      76.415  79.111  11.602  1.00  0.00           H
ATOM   2163  CA  LEU   625      77.535  80.671  12.332  1.00  0.00           C
ATOM   2164  HA  LEU   625      78.245  80.641  13.152  1.00  0.00           H
ATOM   2165  CB  LEU   625      78.285  80.491  10.952  1.00  0.00           C
ATOM   2166  HB1 LEU   625      77.505  80.341  10.172  1.00  0.00           H
ATOM   2167  HB2 LEU   625      78.945  81.351  10.702  1.00  0.00           H
ATOM   2168  CG  LEU   625      79.115  79.211  10.952  1.00  0.00           C
ATOM   2169  HG  LEU   625      78.435  78.371  11.212  1.00  0.00           H
ATOM   2170  CD1 LEU   625      79.595  79.011   9.462  1.00  0.00           C
ATOM   2171 1HD1 LEU   625      80.175  79.871   9.062  1.00  0.00           H
ATOM   2172 2HD1 LEU   625      80.315  78.171   9.372  1.00  0.00           H
ATOM   2173 3HD1 LEU   625      78.695  78.861   8.832  1.00  0.00           H
ATOM   2174  CD2 LEU   625      80.285  79.381  11.942  1.00  0.00           C
ATOM   2175 1HD2 LEU   625      80.895  78.451  11.842  1.00  0.00           H
ATOM   2176 2HD2 LEU   625      80.945  80.231  11.682  1.00  0.00           H
ATOM   2177 3HD2 LEU   625      80.015  79.391  13.022  1.00  0.00           H
ATOM   2178  C   LEU   625      76.915  82.051  12.372  1.00  0.00           C
ATOM   2179  O   LEU   625      77.405  82.951  12.942  1.00  0.00           O
ATOM   2180  N   ASP   626      75.735  82.251  11.772  1.00  0.00           N
ATOM   2181  HN  ASP   626      75.305  81.561  11.182  1.00  0.00           H
ATOM   2182  CA  ASP   626      75.025  83.491  11.802  1.00  0.00           C
ATOM   2183  HA  ASP   626      75.595  84.351  12.132  1.00  0.00           H
ATOM   2184  CB  ASP   626      74.465  83.911  10.372  1.00  0.00           C
ATOM   2185  HB1 ASP   626      75.375  83.951   9.722  1.00  0.00           H
ATOM   2186  HB2 ASP   626      73.685  83.161  10.152  1.00  0.00           H
ATOM   2187  CG  ASP   626      73.835  85.281  10.272  1.00  0.00           C
ATOM   2188  OD1 ASP   626      74.125  86.151  11.092  1.00  0.00           O
ATOM   2189  OD2 ASP   626      73.165  85.541   9.242  1.00  0.00           O
ATOM   2190  C   ASP   626      73.925  83.441  12.842  1.00  0.00           C
ATOM   2191  O   ASP   626      72.975  82.721  12.672  1.00  0.00           O
ATOM   2192  N   CYS   627      74.135  84.201  13.902  1.00  0.00           N
ATOM   2193  HN  CYS   627      74.945  84.791  13.912  1.00  0.00           H
ATOM   2194  CA  CYS   627      73.425  84.131  15.122  1.00  0.00           C
ATOM   2195  HA  CYS   627      72.375  84.011  14.892  1.00  0.00           H
ATOM   2196  CB  CYS   627      73.865  82.961  16.012  1.00  0.00           C
ATOM   2197  HB1 CYS   627      73.195  83.001  16.892  1.00  0.00           H
ATOM   2198  HB2 CYS   627      73.935  82.061  15.352  1.00  0.00           H
ATOM   2199  SG  CYS   627      75.585  83.141  16.692  1.00  0.00           S
ATOM   2200  HG1 CYS   627      75.395  81.991  17.322  1.00  0.00           H
ATOM   2201  C   CYS   627      73.505  85.481  15.892  1.00  0.00           C
ATOM   2202  O   CYS   627      74.475  86.181  15.812  1.00  0.00           O
ATOM   2203  N   GLU   628      72.365  85.841  16.682  1.00  0.00           N
ATOM   2204  HN  GLU   628      71.545  85.331  16.932  1.00  0.00           H
ATOM   2205  CA  GLU   628      72.385  87.081  17.392  1.00  0.00           C
ATOM   2206  HA  GLU   628      72.485  87.861  16.652  1.00  0.00           H
ATOM   2207  CB  GLU   628      70.965  87.401  17.972  1.00  0.00           C
ATOM   2208  HB1 GLU   628      70.505  86.431  18.272  1.00  0.00           H
ATOM   2209  HB2 GLU   628      70.965  88.011  18.892  1.00  0.00           H
ATOM   2210  CG  GLU   628      69.935  88.061  17.012  1.00  0.00           C
ATOM   2211  HG1 GLU   628      69.775  87.401  16.122  1.00  0.00           H
ATOM   2212  HG2 GLU   628      68.995  88.011  17.612  1.00  0.00           H
ATOM   2213  CD  GLU   628      70.315  89.491  16.692  1.00  0.00           C
ATOM   2214  OE1 GLU   628      70.635  90.291  17.572  1.00  0.00           O
ATOM   2215  OE2 GLU   628      70.285  89.821  15.512  1.00  0.00           O
ATOM   2216  C   GLU   628      73.445  87.401  18.442  1.00  0.00           C
ATOM   2217  O   GLU   628      73.845  88.551  18.492  1.00  0.00           O
ATOM   2218  N   LEU   629      73.975  86.321  19.142  1.00  0.00           N
ATOM   2219  HN  LEU   629      73.485  85.461  19.012  1.00  0.00           H
ATOM   2220  CA  LEU   629      75.065  86.401  20.042  1.00  0.00           C
ATOM   2221  HA  LEU   629      74.835  87.141  20.802  1.00  0.00           H
ATOM   2222  CB  LEU   629      75.415  85.051  20.832  1.00  0.00           C
ATOM   2223  HB1 LEU   629      74.545  84.951  21.512  1.00  0.00           H
ATOM   2224  HB2 LEU   629      75.535  84.191  20.142  1.00  0.00           H
ATOM   2225  CG  LEU   629      76.525  85.151  21.922  1.00  0.00           C
ATOM   2226  HG  LEU   629      77.535  85.381  21.512  1.00  0.00           H
ATOM   2227  CD1 LEU   629      76.285  86.391  22.852  1.00  0.00           C
ATOM   2228 1HD1 LEU   629      77.145  86.571  23.542  1.00  0.00           H
ATOM   2229 2HD1 LEU   629      76.125  87.311  22.242  1.00  0.00           H
ATOM   2230 3HD1 LEU   629      75.405  86.341  23.532  1.00  0.00           H
ATOM   2231  CD2 LEU   629      76.645  83.941  22.922  1.00  0.00           C
ATOM   2232 1HD2 LEU   629      77.485  84.111  23.632  1.00  0.00           H
ATOM   2233 2HD2 LEU   629      75.665  83.741  23.392  1.00  0.00           H
ATOM   2234 3HD2 LEU   629      76.945  83.041  22.342  1.00  0.00           H
ATOM   2235  C   LEU   629      76.325  86.791  19.282  1.00  0.00           C
ATOM   2236  O   LEU   629      76.935  87.751  19.762  1.00  0.00           O
ATOM   2237  N   THR   630      76.645  86.211  18.022  1.00  0.00           N
ATOM   2238  HN  THR   630      76.045  85.561  17.572  1.00  0.00           H
ATOM   2239  CA  THR   630      77.805  86.661  17.282  1.00  0.00           C
ATOM   2240  HA  THR   630      78.655  86.751  17.942  1.00  0.00           H
ATOM   2241  CB  THR   630      78.125  85.591  16.212  1.00  0.00           C
ATOM   2242  HB  THR   630      77.165  85.321  15.702  1.00  0.00           H
ATOM   2243  OG1 THR   630      78.885  84.511  16.732  1.00  0.00           O
ATOM   2244  HG1 THR   630      78.665  83.771  16.162  1.00  0.00           H
ATOM   2245  CG2 THR   630      79.095  86.211  15.152  1.00  0.00           C
ATOM   2246 1HG2 THR   630      79.515  85.581  14.342  1.00  0.00           H
ATOM   2247 2HG2 THR   630      78.525  87.071  14.732  1.00  0.00           H
ATOM   2248 3HG2 THR   630      80.025  86.591  15.632  1.00  0.00           H
ATOM   2249  C   THR   630      77.695  88.151  16.802  1.00  0.00           C
ATOM   2250  O   THR   630      78.605  88.921  17.022  1.00  0.00           O
ATOM   2251  N   LYS   631      76.535  88.521  16.252  1.00  0.00           N
ATOM   2252  HN  LYS   631      75.835  87.831  16.132  1.00  0.00           H
ATOM   2253  CA  LYS   631      76.245  89.921  15.922  1.00  0.00           C
ATOM   2254  HA  LYS   631      76.985  90.201  15.182  1.00  0.00           H
ATOM   2255  CB  LYS   631      74.785  90.031  15.392  1.00  0.00           C
ATOM   2256  HB1 LYS   631      74.795  89.321  14.542  1.00  0.00           H
ATOM   2257  HB2 LYS   631      74.205  89.461  16.142  1.00  0.00           H
ATOM   2258  CG  LYS   631      74.205  91.481  15.142  1.00  0.00           C
ATOM   2259  HG1 LYS   631      73.105  91.421  14.952  1.00  0.00           H
ATOM   2260  HG2 LYS   631      74.315  92.181  15.992  1.00  0.00           H
ATOM   2261  CD  LYS   631      74.785  92.121  13.862  1.00  0.00           C
ATOM   2262  HD1 LYS   631      75.785  92.511  14.142  1.00  0.00           H
ATOM   2263  HD2 LYS   631      74.905  91.211  13.242  1.00  0.00           H
ATOM   2264  CE  LYS   631      73.985  93.301  13.272  1.00  0.00           C
ATOM   2265  HE1 LYS   631      73.445  93.831  14.082  1.00  0.00           H
ATOM   2266  HE2 LYS   631      74.765  93.931  12.792  1.00  0.00           H
ATOM   2267  NZ  LYS   631      72.975  92.781  12.332  1.00  0.00           N
ATOM   2268  HZ1 LYS   631      73.345  92.311  11.482  1.00  0.00           H
ATOM   2269  HZ2 LYS   631      72.195  92.291  12.822  1.00  0.00           H
ATOM   2270  HZ3 LYS   631      72.445  93.601  11.972  1.00  0.00           H
ATOM   2271  C   LYS   631      76.455  90.981  17.032  1.00  0.00           C
ATOM   2272  O   LYS   631      77.125  92.031  16.852  1.00  0.00           O
ATOM   2273  N   PHE   632      75.975  90.691  18.242  1.00  0.00           N
ATOM   2274  HN  PHE   632      75.465  89.831  18.192  1.00  0.00           H
ATOM   2275  CA  PHE   632      76.195  91.451  19.452  1.00  0.00           C
ATOM   2276  HA  PHE   632      75.895  92.431  19.112  1.00  0.00           H
ATOM   2277  CB  PHE   632      75.265  90.821  20.532  1.00  0.00           C
ATOM   2278  HB1 PHE   632      74.185  90.871  20.252  1.00  0.00           H
ATOM   2279  HB2 PHE   632      75.615  89.791  20.702  1.00  0.00           H
ATOM   2280  CG  PHE   632      75.335  91.521  21.902  1.00  0.00           C
ATOM   2281  CD1 PHE   632      74.575  92.611  22.142  1.00  0.00           C
ATOM   2282  HD1 PHE   632      74.115  93.161  21.322  1.00  0.00           H
ATOM   2283  CE1 PHE   632      74.395  93.191  23.392  1.00  0.00           C
ATOM   2284  HE1 PHE   632      73.895  94.151  23.412  1.00  0.00           H
ATOM   2285  CZ  PHE   632      75.105  92.691  24.412  1.00  0.00           C
ATOM   2286  HZ  PHE   632      75.125  93.141  25.382  1.00  0.00           H
ATOM   2287  CD2 PHE   632      76.005  90.981  23.032  1.00  0.00           C
ATOM   2288  HD2 PHE   632      76.555  90.091  22.782  1.00  0.00           H
ATOM   2289  CE2 PHE   632      75.895  91.551  24.252  1.00  0.00           C
ATOM   2290  HE2 PHE   632      76.345  91.131  25.142  1.00  0.00           H
ATOM   2291  C   PHE   632      77.605  91.601  19.922  1.00  0.00           C
ATOM   2292  O   PHE   632      78.145  92.721  20.182  1.00  0.00           O
ATOM   2293  N   LEU   633      78.395  90.501  19.932  1.00  0.00           N
ATOM   2294  HN  LEU   633      78.095  89.601  19.632  1.00  0.00           H
ATOM   2295  CA  LEU   633      79.815  90.671  20.272  1.00  0.00           C
ATOM   2296  HA  LEU   633      79.875  91.201  21.202  1.00  0.00           H
ATOM   2297  CB  LEU   633      80.495  89.361  20.522  1.00  0.00           C
ATOM   2298  HB1 LEU   633      80.465  88.831  19.542  1.00  0.00           H
ATOM   2299  HB2 LEU   633      81.575  89.421  20.752  1.00  0.00           H
ATOM   2300  CG  LEU   633      79.995  88.461  21.632  1.00  0.00           C
ATOM   2301  HG  LEU   633      78.915  88.361  21.392  1.00  0.00           H
ATOM   2302  CD1 LEU   633      80.735  87.071  21.692  1.00  0.00           C
ATOM   2303 1HD1 LEU   633      80.535  86.651  20.682  1.00  0.00           H
ATOM   2304 2HD1 LEU   633      81.815  87.021  21.912  1.00  0.00           H
ATOM   2305 3HD1 LEU   633      80.185  86.341  22.332  1.00  0.00           H
ATOM   2306  CD2 LEU   633      80.075  89.041  23.052  1.00  0.00           C
ATOM   2307 1HD2 LEU   633      79.505  88.491  23.822  1.00  0.00           H
ATOM   2308 2HD2 LEU   633      81.115  88.921  23.442  1.00  0.00           H
ATOM   2309 3HD2 LEU   633      79.845  90.121  23.182  1.00  0.00           H
ATOM   2310  C   LEU   633      80.605  91.341  19.212  1.00  0.00           C
ATOM   2311  O   LEU   633      81.345  92.251  19.532  1.00  0.00           O
ATOM   2312  N   LEU   634      80.255  91.141  17.872  1.00  0.00           N
ATOM   2313  HN  LEU   634      79.515  90.511  17.642  1.00  0.00           H
ATOM   2314  CA  LEU   634      80.805  91.931  16.812  1.00  0.00           C
ATOM   2315  HA  LEU   634      81.865  91.861  16.992  1.00  0.00           H
ATOM   2316  CB  LEU   634      80.455  91.271  15.452  1.00  0.00           C
ATOM   2317  HB1 LEU   634      79.405  90.921  15.412  1.00  0.00           H
ATOM   2318  HB2 LEU   634      80.625  92.131  14.762  1.00  0.00           H
ATOM   2319  CG  LEU   634      81.415  90.111  15.192  1.00  0.00           C
ATOM   2320  HG  LEU   634      81.555  89.521  16.122  1.00  0.00           H
ATOM   2321  CD1 LEU   634      80.925  89.311  13.982  1.00  0.00           C
ATOM   2322 1HD1 LEU   634      79.975  88.781  14.212  1.00  0.00           H
ATOM   2323 2HD1 LEU   634      80.855  90.081  13.182  1.00  0.00           H
ATOM   2324 3HD1 LEU   634      81.725  88.591  13.682  1.00  0.00           H
ATOM   2325  CD2 LEU   634      82.845  90.531  14.912  1.00  0.00           C
ATOM   2326 1HD2 LEU   634      83.135  91.431  15.502  1.00  0.00           H
ATOM   2327 2HD2 LEU   634      83.605  89.751  15.132  1.00  0.00           H
ATOM   2328 3HD2 LEU   634      83.015  90.851  13.862  1.00  0.00           H
ATOM   2329  C   LEU   634      80.475  93.481  16.872  1.00  0.00           C
ATOM   2330  O   LEU   634      81.415  94.221  16.842  1.00  0.00           O
ATOM   2331  N   ASP   635      79.215  93.881  17.062  1.00  0.00           N
ATOM   2332  HN  ASP   635      78.525  93.191  17.272  1.00  0.00           H
ATOM   2333  CA  ASP   635      78.765  95.281  17.162  1.00  0.00           C
ATOM   2334  HA  ASP   635      79.175  95.801  16.302  1.00  0.00           H
ATOM   2335  CB  ASP   635      77.265  95.251  17.222  1.00  0.00           C
ATOM   2336  HB1 ASP   635      76.925  94.421  17.872  1.00  0.00           H
ATOM   2337  HB2 ASP   635      76.905  96.181  17.722  1.00  0.00           H
ATOM   2338  CG  ASP   635      76.545  95.201  15.862  1.00  0.00           C
ATOM   2339  OD1 ASP   635      77.105  95.611  14.812  1.00  0.00           O
ATOM   2340  OD2 ASP   635      75.275  94.971  15.912  1.00  0.00           O
ATOM   2341  C   ASP   635      79.415  96.071  18.322  1.00  0.00           C
ATOM   2342  O   ASP   635      80.105  97.041  18.142  1.00  0.00           O
ATOM   2343  N   ARG   636      79.335  95.481  19.552  1.00  0.00           N
ATOM   2344  HN  ARG   636      78.725  94.691  19.632  1.00  0.00           H
ATOM   2345  CA  ARG   636      80.045  95.951  20.752  1.00  0.00           C
ATOM   2346  HA  ARG   636      79.725  96.951  21.012  1.00  0.00           H
ATOM   2347  CB  ARG   636      79.535  95.191  22.012  1.00  0.00           C
ATOM   2348  HB1 ARG   636      79.765  94.101  21.912  1.00  0.00           H
ATOM   2349  HB2 ARG   636      80.165  95.461  22.882  1.00  0.00           H
ATOM   2350  CG  ARG   636      78.015  95.261  22.282  1.00  0.00           C
ATOM   2351  HG1 ARG   636      77.455  95.091  21.342  1.00  0.00           H
ATOM   2352  HG2 ARG   636      77.705  94.531  23.052  1.00  0.00           H
ATOM   2353  CD  ARG   636      77.325  96.611  22.522  1.00  0.00           C
ATOM   2354  HD1 ARG   636      77.405  97.311  21.662  1.00  0.00           H
ATOM   2355  HD2 ARG   636      76.235  96.401  22.552  1.00  0.00           H
ATOM   2356  NE  ARG   636      77.865  97.241  23.802  1.00  0.00           N
ATOM   2357  HE  ARG   636      78.865  97.231  23.882  1.00  0.00           H
ATOM   2358  CZ  ARG   636      77.255  97.331  24.912  1.00  0.00           C
ATOM   2359  NH1 ARG   636      75.935  97.201  24.992  1.00  0.00           N
ATOM   2360 1HH1 ARG   636      75.365  97.151  24.172  1.00  0.00           H
ATOM   2361 2HH1 ARG   636      75.545  97.711  25.762  1.00  0.00           H
ATOM   2362  NH2 ARG   636      77.935  97.701  25.942  1.00  0.00           N
ATOM   2363 1HH2 ARG   636      78.795  98.171  25.712  1.00  0.00           H
ATOM   2364 2HH2 ARG   636      77.475  97.911  26.802  1.00  0.00           H
ATOM   2365  C   ARG   636      81.565  96.011  20.672  1.00  0.00           C
ATOM   2366  O   ARG   636      82.205  96.891  21.272  1.00  0.00           O
ATOM   2367  N   ALA   637      82.315  95.041  20.072  1.00  0.00           N
ATOM   2368  HN  ALA   637      81.845  94.251  19.672  1.00  0.00           H
ATOM   2369  CA  ALA   637      83.775  95.131  19.802  1.00  0.00           C
ATOM   2370  HA  ALA   637      84.385  95.301  20.682  1.00  0.00           H
ATOM   2371  CB  ALA   637      84.235  93.751  19.242  1.00  0.00           C
ATOM   2372  HB1 ALA   637      83.965  92.941  19.952  1.00  0.00           H
ATOM   2373  HB2 ALA   637      83.805  93.561  18.242  1.00  0.00           H
ATOM   2374  HB3 ALA   637      85.335  93.671  19.112  1.00  0.00           H
ATOM   2375  C   ALA   637      84.145  96.211  18.862  1.00  0.00           C
ATOM   2376  O   ALA   637      85.265  96.681  18.902  1.00  0.00           O
ATOM   2377  N   LEU   638      83.296  96.481  17.852  1.00  0.00           N
ATOM   2378  HN  LEU   638      82.465  95.941  17.852  1.00  0.00           H
ATOM   2379  CA  LEU   638      83.475  97.541  16.952  1.00  0.00           C
ATOM   2380  HA  LEU   638      84.495  97.441  16.592  1.00  0.00           H
ATOM   2381  CB  LEU   638      82.635  97.361  15.642  1.00  0.00           C
ATOM   2382  HB1 LEU   638      81.575  97.171  15.902  1.00  0.00           H
ATOM   2383  HB2 LEU   638      82.745  98.361  15.182  1.00  0.00           H
ATOM   2384  CG  LEU   638      83.145  96.341  14.602  1.00  0.00           C
ATOM   2385  HG  LEU   638      83.375  95.411  15.152  1.00  0.00           H
ATOM   2386  CD1 LEU   638      82.105  95.931  13.522  1.00  0.00           C
ATOM   2387 1HD1 LEU   638      81.945  96.881  12.962  1.00  0.00           H
ATOM   2388 2HD1 LEU   638      82.665  95.161  12.952  1.00  0.00           H
ATOM   2389 3HD1 LEU   638      81.165  95.481  13.922  1.00  0.00           H
ATOM   2390  CD2 LEU   638      84.465  96.821  14.002  1.00  0.00           C
ATOM   2391 1HD2 LEU   638      84.315  97.711  13.352  1.00  0.00           H
ATOM   2392 2HD2 LEU   638      85.265  97.171  14.682  1.00  0.00           H
ATOM   2393 3HD2 LEU   638      84.865  95.951  13.432  1.00  0.00           H
ATOM   2394  C   LEU   638      83.355  98.921  17.632  1.00  0.00           C
ATOM   2395  O   LEU   638      84.135  99.831  17.362  1.00  0.00           O
ATOM   2396  N   ALA   639      82.395  99.041  18.552  1.00  0.00           N
ATOM   2397  HN  ALA   639      81.825  98.251  18.752  1.00  0.00           H
ATOM   2398  CA  ALA   639      82.155 100.141  19.402  1.00  0.00           C
ATOM   2399  HA  ALA   639      82.135 101.071  18.842  1.00  0.00           H
ATOM   2400  CB  ALA   639      80.865  99.941  20.212  1.00  0.00           C
ATOM   2401  HB1 ALA   639      80.605 100.901  20.702  1.00  0.00           H
ATOM   2402  HB2 ALA   639      80.015  99.771  19.512  1.00  0.00           H
ATOM   2403  HB3 ALA   639      80.885  99.291  21.112  1.00  0.00           H
ATOM   2404  C   ALA   639      83.115 100.371  20.532  1.00  0.00           C
ATOM   2405  O   ALA   639      83.345 101.481  20.992  1.00  0.00           O
ATOM   2406  N   ASN   640      83.915  99.381  20.912  1.00  0.00           N
ATOM   2407  HN  ASN   640      83.915  98.461  20.522  1.00  0.00           H
ATOM   2408  CA  ASN   640      84.915  99.511  21.932  1.00  0.00           C
ATOM   2409  HA  ASN   640      85.255 100.531  21.852  1.00  0.00           H
ATOM   2410  CB  ASN   640      84.205  99.111  23.232  1.00  0.00           C
ATOM   2411  HB1 ASN   640      83.345  99.811  23.362  1.00  0.00           H
ATOM   2412  HB2 ASN   640      83.695  98.141  23.092  1.00  0.00           H
ATOM   2413  CG  ASN   640      85.105  99.231  24.422  1.00  0.00           C
ATOM   2414  OD1 ASN   640      86.065  98.491  24.532  1.00  0.00           O
ATOM   2415  ND2 ASN   640      84.735 100.061  25.372  1.00  0.00           N
ATOM   2416 1HD2 ASN   640      83.755 100.221  25.472  1.00  0.00           H
ATOM   2417 2HD2 ASN   640      85.365 100.301  26.112  1.00  0.00           H
ATOM   2418  C   ASN   640      86.115  98.641  21.732  1.00  0.00           C
ATOM   2419  O   ASN   640      85.985  97.391  21.572  1.00  0.00           O
ATOM   2420  N   ARG   641      87.295  99.261  21.812  1.00  0.00           N
ATOM   2421  HN  ARG   641      87.335 100.211  22.102  1.00  0.00           H
ATOM   2422  CA  ARG   641      88.505  98.751  21.302  1.00  0.00           C
ATOM   2423  HA  ARG   641      88.335  98.151  20.422  1.00  0.00           H
ATOM   2424  CB  ARG   641      89.405  99.971  20.912  1.00  0.00           C
ATOM   2425  HB1 ARG   641      88.925 100.511  20.062  1.00  0.00           H
ATOM   2426  HB2 ARG   641      89.555 100.701  21.732  1.00  0.00           H
ATOM   2427  CG  ARG   641      90.725  99.631  20.262  1.00  0.00           C
ATOM   2428  HG1 ARG   641      91.385  99.321  21.102  1.00  0.00           H
ATOM   2429  HG2 ARG   641      90.575  98.751  19.612  1.00  0.00           H
ATOM   2430  CD  ARG   641      91.335 100.831  19.522  1.00  0.00           C
ATOM   2431  HD1 ARG   641      90.585 101.141  18.762  1.00  0.00           H
ATOM   2432  HD2 ARG   641      91.545 101.661  20.232  1.00  0.00           H
ATOM   2433  NE  ARG   641      92.535 100.311  18.822  1.00  0.00           N
ATOM   2434  HE  ARG   641      92.975  99.471  19.132  1.00  0.00           H
ATOM   2435  CZ  ARG   641      93.485 100.921  18.202  1.00  0.00           C
ATOM   2436  NH1 ARG   641      93.335 102.011  17.592  1.00  0.00           N
ATOM   2437 1HH1 ARG   641      92.425 102.381  17.452  1.00  0.00           H
ATOM   2438 2HH1 ARG   641      94.165 102.311  17.112  1.00  0.00           H
ATOM   2439  NH2 ARG   641      94.695 100.381  18.182  1.00  0.00           N
ATOM   2440 1HH2 ARG   641      94.826  99.531  18.702  1.00  0.00           H
ATOM   2441 2HH2 ARG   641      95.435 100.911  17.772  1.00  0.00           H
ATOM   2442  C   ARG   641      89.155  97.801  22.312  1.00  0.00           C
ATOM   2443  O   ARG   641      89.815  96.871  21.902  1.00  0.00           O
ATOM   2444  N   LYS   642      88.885  98.071  23.582  1.00  0.00           N
ATOM   2445  HN  LYS   642      88.305  98.851  23.832  1.00  0.00           H
ATOM   2446  CA  LYS   642      89.305  97.191  24.692  1.00  0.00           C
ATOM   2447  HA  LYS   642      90.365  97.121  24.542  1.00  0.00           H
ATOM   2448  CB  LYS   642      88.915  97.881  25.992  1.00  0.00           C
ATOM   2449  HB1 LYS   642      89.535  98.791  26.142  1.00  0.00           H
ATOM   2450  HB2 LYS   642      87.945  98.401  25.832  1.00  0.00           H
ATOM   2451  CG  LYS   642      88.955  96.991  27.232  1.00  0.00           C
ATOM   2452  HG1 LYS   642      87.995  96.431  27.242  1.00  0.00           H
ATOM   2453  HG2 LYS   642      89.775  96.251  27.202  1.00  0.00           H
ATOM   2454  CD  LYS   642      88.875  97.691  28.592  1.00  0.00           C
ATOM   2455  HD1 LYS   642      89.765  98.331  28.782  1.00  0.00           H
ATOM   2456  HD2 LYS   642      87.935  98.271  28.692  1.00  0.00           H
ATOM   2457  CE  LYS   642      88.795  96.651  29.712  1.00  0.00           C
ATOM   2458  HE1 LYS   642      88.035  95.861  29.582  1.00  0.00           H
ATOM   2459  HE2 LYS   642      89.685  95.981  29.722  1.00  0.00           H
ATOM   2460  NZ  LYS   642      88.625  97.241  31.012  1.00  0.00           N
ATOM   2461  HZ1 LYS   642      88.445  96.531  31.762  1.00  0.00           H
ATOM   2462  HZ2 LYS   642      89.525  97.601  31.362  1.00  0.00           H
ATOM   2463  HZ3 LYS   642      87.775  97.831  31.062  1.00  0.00           H
ATOM   2464  C   LYS   642      88.635  95.921  24.582  1.00  0.00           C
ATOM   2465  O   LYS   642      89.285  94.851  24.722  1.00  0.00           O
ATOM   2466  N   ILE   643      87.345  95.821  24.242  1.00  0.00           N
ATOM   2467  HN  ILE   643      86.745  96.591  24.042  1.00  0.00           H
ATOM   2468  CA  ILE   643      86.475  94.621  24.202  1.00  0.00           C
ATOM   2469  HA  ILE   643      86.775  93.951  24.992  1.00  0.00           H
ATOM   2470  CB  ILE   643      85.005  94.951  24.412  1.00  0.00           C
ATOM   2471  HB  ILE   643      84.765  95.691  23.622  1.00  0.00           H
ATOM   2472  CG2 ILE   643      84.185  93.691  24.102  1.00  0.00           C
ATOM   2473 1HG2 ILE   643      84.635  92.751  24.472  1.00  0.00           H
ATOM   2474 2HG2 ILE   643      83.115  93.671  24.382  1.00  0.00           H
ATOM   2475 3HG2 ILE   643      84.045  93.491  23.012  1.00  0.00           H
ATOM   2476  CG1 ILE   643      84.695  95.421  25.812  1.00  0.00           C
ATOM   2477 1HG1 ILE   643      84.745  94.551  26.512  1.00  0.00           H
ATOM   2478 2HG1 ILE   643      85.355  96.211  26.232  1.00  0.00           H
ATOM   2479  CD  ILE   643      83.275  95.901  25.802  1.00  0.00           C
ATOM   2480  HD1 ILE   643      82.995  96.221  26.832  1.00  0.00           H
ATOM   2481  HD2 ILE   643      82.995  96.651  25.032  1.00  0.00           H
ATOM   2482  HD3 ILE   643      82.595  95.031  25.622  1.00  0.00           H
ATOM   2483  C   ILE   643      86.735  93.921  22.892  1.00  0.00           C
ATOM   2484  O   ILE   643      86.705  92.711  22.772  1.00  0.00           O
ATOM   2485  N   GLY   644      87.145  94.681  21.902  1.00  0.00           N
ATOM   2486  HN  GLY   644      87.105  95.671  22.062  1.00  0.00           H
ATOM   2487  CA  GLY   644      87.575  94.201  20.562  1.00  0.00           C
ATOM   2488  HA1 GLY   644      86.855  93.551  20.082  1.00  0.00           H
ATOM   2489  HA2 GLY   644      87.695  95.151  20.062  1.00  0.00           H
ATOM   2490  C   GLY   644      88.845  93.441  20.642  1.00  0.00           C
ATOM   2491  O   GLY   644      88.985  92.381  20.072  1.00  0.00           O
ATOM   2492  N   HIS   645      89.895  93.901  21.362  1.00  0.00           N
ATOM   2493  HN  HIS   645      89.825  94.851  21.662  1.00  0.00           H
ATOM   2494  CA  HIS   645      91.155  93.281  21.602  1.00  0.00           C
ATOM   2495  HA  HIS   645      91.685  93.231  20.662  1.00  0.00           H
ATOM   2496  CB  HIS   645      91.895  94.291  22.412  1.00  0.00           C
ATOM   2497  HB1 HIS   645      92.015  95.211  21.802  1.00  0.00           H
ATOM   2498  HB2 HIS   645      91.295  94.651  23.282  1.00  0.00           H
ATOM   2499  ND1 HIS   645      94.345  93.701  22.232  1.00  0.00           N
ATOM   2500  CG  HIS   645      93.205  93.801  23.022  1.00  0.00           C
ATOM   2501  CE1 HIS   645      95.245  93.311  23.062  1.00  0.00           C
ATOM   2502  HE1 HIS   645      96.295  93.071  22.922  1.00  0.00           H
ATOM   2503  NE2 HIS   645      94.795  93.151  24.362  1.00  0.00           N
ATOM   2504  HE2 HIS   645      95.215  92.671  25.132  1.00  0.00           H
ATOM   2505  CD2 HIS   645      93.445  93.501  24.292  1.00  0.00           C
ATOM   2506  HD2 HIS   645      92.805  93.341  25.152  1.00  0.00           H
ATOM   2507  C   HIS   645      91.095  91.991  22.462  1.00  0.00           C
ATOM   2508  O   HIS   645      91.765  91.021  22.172  1.00  0.00           O
ATOM   2509  N   PHE   646      90.345  92.061  23.602  1.00  0.00           N
ATOM   2510  HN  PHE   646      89.945  92.901  23.952  1.00  0.00           H
ATOM   2511  CA  PHE   646      90.075  90.891  24.392  1.00  0.00           C
ATOM   2512  HA  PHE   646      90.995  90.331  24.512  1.00  0.00           H
ATOM   2513  CB  PHE   646      89.575  91.191  25.832  1.00  0.00           C
ATOM   2514  HB1 PHE   646      88.665  91.811  25.862  1.00  0.00           H
ATOM   2515  HB2 PHE   646      89.375  90.201  26.312  1.00  0.00           H
ATOM   2516  CG  PHE   646      90.725  91.831  26.562  1.00  0.00           C
ATOM   2517  CD1 PHE   646      91.865  91.091  26.922  1.00  0.00           C
ATOM   2518  HD1 PHE   646      92.035  90.061  26.652  1.00  0.00           H
ATOM   2519  CE1 PHE   646      92.805  91.741  27.742  1.00  0.00           C
ATOM   2520  HE1 PHE   646      93.595  91.091  28.072  1.00  0.00           H
ATOM   2521  CZ  PHE   646      92.755  93.081  28.172  1.00  0.00           C
ATOM   2522  HZ  PHE   646      93.445  93.431  28.922  1.00  0.00           H
ATOM   2523  CD2 PHE   646      90.565  93.161  27.062  1.00  0.00           C
ATOM   2524  HD2 PHE   646      89.625  93.631  26.812  1.00  0.00           H
ATOM   2525  CE2 PHE   646      91.615  93.791  27.782  1.00  0.00           C
ATOM   2526  HE2 PHE   646      91.475  94.851  27.972  1.00  0.00           H
ATOM   2527  C   PHE   646      89.185  89.891  23.732  1.00  0.00           C
ATOM   2528  O   PHE   646      89.535  88.671  23.702  1.00  0.00           O
ATOM   2529  N   LEU   647      88.105  90.311  23.012  1.00  0.00           N
ATOM   2530  HN  LEU   647      87.715  91.231  23.072  1.00  0.00           H
ATOM   2531  CA  LEU   647      87.375  89.301  22.152  1.00  0.00           C
ATOM   2532  HA  LEU   647      86.855  88.571  22.772  1.00  0.00           H
ATOM   2533  CB  LEU   647      86.105  89.951  21.512  1.00  0.00           C
ATOM   2534  HB1 LEU   647      85.485  90.421  22.302  1.00  0.00           H
ATOM   2535  HB2 LEU   647      86.565  90.761  20.912  1.00  0.00           H
ATOM   2536  CG  LEU   647      85.195  89.201  20.542  1.00  0.00           C
ATOM   2537  HG  LEU   647      85.705  88.651  19.732  1.00  0.00           H
ATOM   2538  CD1 LEU   647      84.265  88.131  21.182  1.00  0.00           C
ATOM   2539 1HD1 LEU   647      83.675  88.581  22.002  1.00  0.00           H
ATOM   2540 2HD1 LEU   647      83.555  87.801  20.382  1.00  0.00           H
ATOM   2541 3HD1 LEU   647      84.865  87.261  21.512  1.00  0.00           H
ATOM   2542  CD2 LEU   647      84.275  90.231  19.822  1.00  0.00           C
ATOM   2543 1HD2 LEU   647      83.485  89.791  19.182  1.00  0.00           H
ATOM   2544 2HD2 LEU   647      83.815  90.851  20.622  1.00  0.00           H
ATOM   2545 3HD2 LEU   647      84.885  90.981  19.272  1.00  0.00           H
ATOM   2546  C   LEU   647      88.195  88.611  21.122  1.00  0.00           C
ATOM   2547  O   LEU   647      88.085  87.421  20.912  1.00  0.00           O
ATOM   2548  N   PHE   648      89.065  89.381  20.492  1.00  0.00           N
ATOM   2549  HN  PHE   648      89.115  90.371  20.532  1.00  0.00           H
ATOM   2550  CA  PHE   648      90.085  88.821  19.562  1.00  0.00           C
ATOM   2551  HA  PHE   648      89.525  88.231  18.852  1.00  0.00           H
ATOM   2552  CB  PHE   648      90.975  89.871  18.862  1.00  0.00           C
ATOM   2553  HB1 PHE   648      90.295  90.431  18.172  1.00  0.00           H
ATOM   2554  HB2 PHE   648      91.495  90.611  19.512  1.00  0.00           H
ATOM   2555  CG  PHE   648      92.185  89.331  18.022  1.00  0.00           C
ATOM   2556  CD1 PHE   648      92.055  89.091  16.692  1.00  0.00           C
ATOM   2557  HD1 PHE   648      91.135  89.311  16.162  1.00  0.00           H
ATOM   2558  CE1 PHE   648      93.135  88.681  15.902  1.00  0.00           C
ATOM   2559  HE1 PHE   648      92.975  88.531  14.842  1.00  0.00           H
ATOM   2560  CZ  PHE   648      94.245  88.121  16.602  1.00  0.00           C
ATOM   2561  HZ  PHE   648      95.105  87.641  16.152  1.00  0.00           H
ATOM   2562  CD2 PHE   648      93.345  88.961  18.682  1.00  0.00           C
ATOM   2563  HD2 PHE   648      93.395  89.151  19.742  1.00  0.00           H
ATOM   2564  CE2 PHE   648      94.335  88.331  17.992  1.00  0.00           C
ATOM   2565  HE2 PHE   648      95.135  87.921  18.602  1.00  0.00           H
ATOM   2566  C   PHE   648      90.945  87.721  20.192  1.00  0.00           C
ATOM   2567  O   PHE   648      91.076  86.591  19.762  1.00  0.00           O
ATOM   2568  N   TRP   649      91.595  88.051  21.292  1.00  0.00           N
ATOM   2569  HN  TRP   649      91.635  89.011  21.552  1.00  0.00           H
ATOM   2570  CA  TRP   649      92.425  87.131  21.982  1.00  0.00           C
ATOM   2571  HA  TRP   649      93.155  86.781  21.262  1.00  0.00           H
ATOM   2572  CB  TRP   649      93.305  87.751  23.152  1.00  0.00           C
ATOM   2573  HB1 TRP   649      92.595  88.451  23.642  1.00  0.00           H
ATOM   2574  HB2 TRP   649      93.665  86.941  23.812  1.00  0.00           H
ATOM   2575  CG  TRP   649      94.495  88.481  22.552  1.00  0.00           C
ATOM   2576  CD1 TRP   649      94.755  89.791  22.522  1.00  0.00           C
ATOM   2577  HD1 TRP   649      94.105  90.571  22.902  1.00  0.00           H
ATOM   2578  NE1 TRP   649      96.005  90.041  21.792  1.00  0.00           N
ATOM   2579  HE1 TRP   649      96.455  90.901  21.722  1.00  0.00           H
ATOM   2580  CE2 TRP   649      96.475  88.881  21.342  1.00  0.00           C
ATOM   2581  CD2 TRP   649      95.595  87.861  21.802  1.00  0.00           C
ATOM   2582  CE3 TRP   649      95.765  86.551  21.432  1.00  0.00           C
ATOM   2583  HE3 TRP   649      95.105  85.721  21.602  1.00  0.00           H
ATOM   2584  CZ3 TRP   649      96.795  86.351  20.492  1.00  0.00           C
ATOM   2585  HZ3 TRP   649      96.965  85.411  19.992  1.00  0.00           H
ATOM   2586  CZ2 TRP   649      97.475  88.641  20.492  1.00  0.00           C
ATOM   2587  HZ2 TRP   649      98.025  89.431  20.002  1.00  0.00           H
ATOM   2588  CH2 TRP   649      97.685  87.291  20.112  1.00  0.00           C
ATOM   2589  HH2 TRP   649      98.495  87.031  19.442  1.00  0.00           H
ATOM   2590  C   TRP   649      91.635  85.891  22.522  1.00  0.00           C
ATOM   2591  O   TRP   649      92.115  84.781  22.392  1.00  0.00           O
ATOM   2592  N   HIS   650      90.455  86.051  23.102  1.00  0.00           N
ATOM   2593  HN  HIS   650      90.315  87.021  23.292  1.00  0.00           H
ATOM   2594  CA  HIS   650      89.565  85.021  23.492  1.00  0.00           C
ATOM   2595  HA  HIS   650      90.175  84.481  24.192  1.00  0.00           H
ATOM   2596  CB  HIS   650      88.305  85.671  24.092  1.00  0.00           C
ATOM   2597  HB1 HIS   650      88.045  86.571  23.482  1.00  0.00           H
ATOM   2598  HB2 HIS   650      87.375  85.061  24.122  1.00  0.00           H
ATOM   2599  ND1 HIS   650      88.515  85.291  26.522  1.00  0.00           N
ATOM   2600  CG  HIS   650      88.445  86.161  25.482  1.00  0.00           C
ATOM   2601  CE1 HIS   650      88.465  86.031  27.622  1.00  0.00           C
ATOM   2602  HE1 HIS   650      88.485  85.681  28.652  1.00  0.00           H
ATOM   2603  NE2 HIS   650      88.285  87.341  27.362  1.00  0.00           N
ATOM   2604  HE2 HIS   650      88.275  88.141  27.972  1.00  0.00           H
ATOM   2605  CD2 HIS   650      88.185  87.441  25.942  1.00  0.00           C
ATOM   2606  HD2 HIS   650      87.845  88.311  25.402  1.00  0.00           H
ATOM   2607  C   HIS   650      89.195  84.101  22.342  1.00  0.00           C
ATOM   2608  O   HIS   650      89.335  82.871  22.382  1.00  0.00           O
ATOM   2609  N   LEU   651      88.855  84.671  21.142  1.00  0.00           N
ATOM   2610  HN  LEU   651      88.735  85.651  20.972  1.00  0.00           H
ATOM   2611  CA  LEU   651      88.715  83.811  19.972  1.00  0.00           C
ATOM   2612  HA  LEU   651      88.005  83.101  20.362  1.00  0.00           H
ATOM   2613  CB  LEU   651      87.895  84.561  18.852  1.00  0.00           C
ATOM   2614  HB1 LEU   651      88.595  85.381  18.572  1.00  0.00           H
ATOM   2615  HB2 LEU   651      87.825  83.891  17.962  1.00  0.00           H
ATOM   2616  CG  LEU   651      86.455  85.041  19.152  1.00  0.00           C
ATOM   2617  HG  LEU   651      86.465  85.441  20.192  1.00  0.00           H
ATOM   2618  CD1 LEU   651      86.005  86.191  18.192  1.00  0.00           C
ATOM   2619 1HD1 LEU   651      85.095  86.621  18.652  1.00  0.00           H
ATOM   2620 2HD1 LEU   651      86.785  86.981  18.092  1.00  0.00           H
ATOM   2621 3HD1 LEU   651      85.735  85.781  17.192  1.00  0.00           H
ATOM   2622  CD2 LEU   651      85.595  83.791  19.142  1.00  0.00           C
ATOM   2623 1HD2 LEU   651      86.155  82.971  19.632  1.00  0.00           H
ATOM   2624 2HD2 LEU   651      84.665  84.101  19.682  1.00  0.00           H
ATOM   2625 3HD2 LEU   651      85.295  83.451  18.122  1.00  0.00           H
ATOM   2626  C   LEU   651      89.995  83.101  19.482  1.00  0.00           C
ATOM   2627  O   LEU   651      89.975  81.911  19.232  1.00  0.00           O
ATOM   2628  N   ARG   652      91.155  83.851  19.382  1.00  0.00           N
ATOM   2629  HN  ARG   652      91.105  84.801  19.672  1.00  0.00           H
ATOM   2630  CA  ARG   652      92.425  83.431  18.872  1.00  0.00           C
ATOM   2631  HA  ARG   652      92.245  83.041  17.882  1.00  0.00           H
ATOM   2632  CB  ARG   652      93.375  84.701  18.732  1.00  0.00           C
ATOM   2633  HB1 ARG   652      92.905  85.331  17.942  1.00  0.00           H
ATOM   2634  HB2 ARG   652      93.395  85.351  19.632  1.00  0.00           H
ATOM   2635  CG  ARG   652      94.785  84.341  18.252  1.00  0.00           C
ATOM   2636  HG1 ARG   652      95.365  85.291  18.232  1.00  0.00           H
ATOM   2637  HG2 ARG   652      95.375  83.751  18.972  1.00  0.00           H
ATOM   2638  CD  ARG   652      94.855  83.641  16.902  1.00  0.00           C
ATOM   2639  HD1 ARG   652      94.135  82.801  16.812  1.00  0.00           H
ATOM   2640  HD2 ARG   652      94.635  84.391  16.112  1.00  0.00           H
ATOM   2641  NE  ARG   652      96.245  83.311  16.602  1.00  0.00           N
ATOM   2642  HE  ARG   652      96.855  83.941  16.122  1.00  0.00           H
ATOM   2643  CZ  ARG   652      96.685  82.121  16.912  1.00  0.00           C
ATOM   2644  NH1 ARG   652      96.135  81.311  17.732  1.00  0.00           N
ATOM   2645 1HH1 ARG   652      95.255  81.581  18.102  1.00  0.00           H
ATOM   2646 2HH1 ARG   652      96.635  80.541  18.132  1.00  0.00           H
ATOM   2647  NH2 ARG   652      97.865  81.891  16.482  1.00  0.00           N
ATOM   2648 1HH2 ARG   652      98.055  82.281  15.582  1.00  0.00           H
ATOM   2649 2HH2 ARG   652      98.095  80.941  16.662  1.00  0.00           H
ATOM   2650  C   ARG   652      93.115  82.311  19.602  1.00  0.00           C
ATOM   2651  O   ARG   652      93.755  81.451  19.032  1.00  0.00           O
ATOM   2652  N   SER   653      92.935  82.281  20.942  1.00  0.00           N
ATOM   2653  HN  SER   653      92.295  82.911  21.372  1.00  0.00           H
ATOM   2654  CA  SER   653      93.645  81.321  21.822  1.00  0.00           C
ATOM   2655  HA  SER   653      94.685  81.281  21.542  1.00  0.00           H
ATOM   2656  CB  SER   653      93.715  81.921  23.332  1.00  0.00           C
ATOM   2657  HB1 SER   653      94.125  81.141  24.012  1.00  0.00           H
ATOM   2658  HB2 SER   653      94.325  82.851  23.342  1.00  0.00           H
ATOM   2659  OG  SER   653      92.415  82.351  23.732  1.00  0.00           O
ATOM   2660  HG1 SER   653      92.315  83.271  23.482  1.00  0.00           H
ATOM   2661  C   SER   653      92.995  79.951  21.882  1.00  0.00           C
ATOM   2662  O   SER   653      93.545  79.061  22.522  1.00  0.00           O
ATOM   2663  N   GLU   654      91.835  79.791  21.202  1.00  0.00           N
ATOM   2664  HN  GLU   654      91.455  80.641  20.832  1.00  0.00           H
ATOM   2665  CA  GLU   654      91.215  78.561  20.852  1.00  0.00           C
ATOM   2666  HA  GLU   654      91.715  77.711  21.292  1.00  0.00           H
ATOM   2667  CB  GLU   654      89.835  78.471  21.512  1.00  0.00           C
ATOM   2668  HB1 GLU   654      89.285  79.341  21.072  1.00  0.00           H
ATOM   2669  HB2 GLU   654      89.205  77.581  21.282  1.00  0.00           H
ATOM   2670  CG  GLU   654      89.975  78.431  23.022  1.00  0.00           C
ATOM   2671  HG1 GLU   654      90.835  77.811  23.352  1.00  0.00           H
ATOM   2672  HG2 GLU   654      90.235  79.471  23.332  1.00  0.00           H
ATOM   2673  CD  GLU   654      88.765  77.991  23.772  1.00  0.00           C
ATOM   2674  OE1 GLU   654      87.715  78.661  23.742  1.00  0.00           O
ATOM   2675  OE2 GLU   654      88.935  76.991  24.542  1.00  0.00           O
ATOM   2676  C   GLU   654      91.215  78.201  19.412  1.00  0.00           C
ATOM   2677  O   GLU   654      90.395  77.391  18.982  1.00  0.00           O
ATOM   2678  N   MET   655      92.095  78.801  18.602  1.00  0.00           N
ATOM   2679  HN  MET   655      92.695  79.571  18.832  1.00  0.00           H
ATOM   2680  CA  MET   655      92.015  78.501  17.162  1.00  0.00           C
ATOM   2681  HA  MET   655      90.955  78.431  16.962  1.00  0.00           H
ATOM   2682  CB  MET   655      92.575  79.691  16.322  1.00  0.00           C
ATOM   2683  HB1 MET   655      93.495  80.101  16.782  1.00  0.00           H
ATOM   2684  HB2 MET   655      93.005  79.321  15.362  1.00  0.00           H
ATOM   2685  CG  MET   655      91.545  80.791  16.172  1.00  0.00           C
ATOM   2686  HG1 MET   655      91.315  81.101  17.212  1.00  0.00           H
ATOM   2687  HG2 MET   655      91.975  81.621  15.562  1.00  0.00           H
ATOM   2688  SD  MET   655      90.115  80.141  15.242  1.00  0.00           S
ATOM   2689  CE  MET   655      91.015  79.621  13.692  1.00  0.00           C
ATOM   2690  HE1 MET   655      90.935  78.511  13.672  1.00  0.00           H
ATOM   2691  HE2 MET   655      90.525  79.971  12.752  1.00  0.00           H
ATOM   2692  HE3 MET   655      92.055  79.981  13.642  1.00  0.00           H
ATOM   2693  C   MET   655      92.615  77.201  16.742  1.00  0.00           C
ATOM   2694  O   MET   655      92.655  76.851  15.562  1.00  0.00           O
ATOM   2695  N   HIS   656      93.275  76.481  17.712  1.00  0.00           N
ATOM   2696  HN  HIS   656      93.265  76.721  18.672  1.00  0.00           H
ATOM   2697  CA  HIS   656      93.955  75.201  17.512  1.00  0.00           C
ATOM   2698  HA  HIS   656      94.185  75.011  16.472  1.00  0.00           H
ATOM   2699  CB  HIS   656      95.235  75.191  18.372  1.00  0.00           C
ATOM   2700  HB1 HIS   656      95.595  74.151  18.192  1.00  0.00           H
ATOM   2701  HB2 HIS   656      95.885  75.921  17.852  1.00  0.00           H
ATOM   2702  ND1 HIS   656      94.585  76.511  20.402  1.00  0.00           N
ATOM   2703  CG  HIS   656      95.065  75.321  19.782  1.00  0.00           C
ATOM   2704  CE1 HIS   656      94.635  76.261  21.742  1.00  0.00           C
ATOM   2705  HE1 HIS   656      94.215  76.911  22.512  1.00  0.00           H
ATOM   2706  NE2 HIS   656      94.945  74.961  21.982  1.00  0.00           N
ATOM   2707  HE2 HIS   656      95.025  74.511  22.862  1.00  0.00           H
ATOM   2708  CD2 HIS   656      95.185  74.361  20.792  1.00  0.00           C
ATOM   2709  HD2 HIS   656      95.555  73.341  20.682  1.00  0.00           H
ATOM   2710  C   HIS   656      93.145  74.071  17.922  1.00  0.00           C
ATOM   2711  O   HIS   656      93.495  72.891  17.822  1.00  0.00           O
ATOM   2712  N   VAL   657      91.855  74.391  18.292  1.00  0.00           N
ATOM   2713  HN  VAL   657      91.535  75.311  18.482  1.00  0.00           H
ATOM   2714  CA  VAL   657      90.915  73.371  18.712  1.00  0.00           C
ATOM   2715  HA  VAL   657      91.345  72.431  19.042  1.00  0.00           H
ATOM   2716  CB  VAL   657      90.235  73.911  19.992  1.00  0.00           C
ATOM   2717  HB  VAL   657      89.855  74.951  19.862  1.00  0.00           H
ATOM   2718  CG1 VAL   657      89.025  73.071  20.352  1.00  0.00           C
ATOM   2719 1HG1 VAL   657      89.275  72.071  20.772  1.00  0.00           H
ATOM   2720 2HG1 VAL   657      88.345  73.591  21.052  1.00  0.00           H
ATOM   2721 3HG1 VAL   657      88.395  72.831  19.462  1.00  0.00           H
ATOM   2722  CG2 VAL   657      91.265  74.011  21.212  1.00  0.00           C
ATOM   2723 1HG2 VAL   657      92.245  74.341  20.812  1.00  0.00           H
ATOM   2724 2HG2 VAL   657      90.925  74.821  21.892  1.00  0.00           H
ATOM   2725 3HG2 VAL   657      91.315  73.031  21.732  1.00  0.00           H
ATOM   2726  C   VAL   657      89.945  73.251  17.512  1.00  0.00           C
ATOM   2727  O   VAL   657      89.265  74.161  17.092  1.00  0.00           O
ATOM   2728  N   PRO   658      89.885  72.111  16.822  1.00  0.00           N
ATOM   2729  CD  PRO   658      90.735  71.021  17.012  1.00  0.00           C
ATOM   2730  HD1 PRO   658      90.385  70.511  17.942  1.00  0.00           H
ATOM   2731  HD2 PRO   658      91.765  71.421  17.082  1.00  0.00           H
ATOM   2732  CA  PRO   658      89.285  72.111  15.532  1.00  0.00           C
ATOM   2733  HA  PRO   658      89.805  72.851  14.942  1.00  0.00           H
ATOM   2734  CB  PRO   658      89.475  70.711  15.022  1.00  0.00           C
ATOM   2735  HB1 PRO   658      88.665  70.001  15.262  1.00  0.00           H
ATOM   2736  HB2 PRO   658      89.615  70.761  13.922  1.00  0.00           H
ATOM   2737  CG  PRO   658      90.715  70.221  15.752  1.00  0.00           C
ATOM   2738  HG1 PRO   658      90.575  69.151  16.012  1.00  0.00           H
ATOM   2739  HG2 PRO   658      91.655  70.361  15.162  1.00  0.00           H
ATOM   2740  C   PRO   658      87.795  72.361  15.532  1.00  0.00           C
ATOM   2741  O   PRO   658      87.235  72.841  14.572  1.00  0.00           O
ATOM   2742  N   SER   659      87.075  71.981  16.592  1.00  0.00           N
ATOM   2743  HN  SER   659      87.555  71.351  17.202  1.00  0.00           H
ATOM   2744  CA  SER   659      85.675  72.281  16.792  1.00  0.00           C
ATOM   2745  HA  SER   659      85.175  71.741  15.992  1.00  0.00           H
ATOM   2746  CB  SER   659      85.085  71.681  18.092  1.00  0.00           C
ATOM   2747  HB1 SER   659      84.015  71.961  18.182  1.00  0.00           H
ATOM   2748  HB2 SER   659      85.175  70.581  17.932  1.00  0.00           H
ATOM   2749  OG  SER   659      85.935  72.031  19.292  1.00  0.00           O
ATOM   2750  HG1 SER   659      86.615  71.351  19.272  1.00  0.00           H
ATOM   2751  C   SER   659      85.155  73.741  16.652  1.00  0.00           C
ATOM   2752  O   SER   659      84.015  73.991  16.202  1.00  0.00           O
ATOM   2753  N   VAL   660      86.015  74.701  17.092  1.00  0.00           N
ATOM   2754  HN  VAL   660      86.875  74.461  17.532  1.00  0.00           H
ATOM   2755  CA  VAL   660      85.685  76.071  17.022  1.00  0.00           C
ATOM   2756  HA  VAL   660      84.615  76.141  16.852  1.00  0.00           H
ATOM   2757  CB  VAL   660      86.085  76.741  18.292  1.00  0.00           C
ATOM   2758  HB  VAL   660      85.865  77.821  18.182  1.00  0.00           H
ATOM   2759  CG1 VAL   660      85.195  76.161  19.392  1.00  0.00           C
ATOM   2760 1HG1 VAL   660      84.185  76.581  19.182  1.00  0.00           H
ATOM   2761 2HG1 VAL   660      84.965  75.071  19.362  1.00  0.00           H
ATOM   2762 3HG1 VAL   660      85.365  76.491  20.442  1.00  0.00           H
ATOM   2763  CG2 VAL   660      87.565  76.611  18.752  1.00  0.00           C
ATOM   2764 1HG2 VAL   660      87.905  75.651  19.192  1.00  0.00           H
ATOM   2765 2HG2 VAL   660      88.135  77.011  17.882  1.00  0.00           H
ATOM   2766 3HG2 VAL   660      87.765  77.301  19.602  1.00  0.00           H
ATOM   2767  C   VAL   660      86.395  76.741  15.822  1.00  0.00           C
ATOM   2768  O   VAL   660      86.105  77.881  15.572  1.00  0.00           O
ATOM   2769  N   ALA   661      87.405  76.121  15.172  1.00  0.00           N
ATOM   2770  HN  ALA   661      87.675  75.191  15.402  1.00  0.00           H
ATOM   2771  CA  ALA   661      88.315  76.731  14.202  1.00  0.00           C
ATOM   2772  HA  ALA   661      88.895  77.431  14.792  1.00  0.00           H
ATOM   2773  CB  ALA   661      89.295  75.571  13.752  1.00  0.00           C
ATOM   2774  HB1 ALA   661      88.755  74.841  13.122  1.00  0.00           H
ATOM   2775  HB2 ALA   661      90.225  75.971  13.272  1.00  0.00           H
ATOM   2776  HB3 ALA   661      89.665  75.061  14.662  1.00  0.00           H
ATOM   2777  C   ALA   661      87.675  77.471  13.062  1.00  0.00           C
ATOM   2778  O   ALA   661      87.925  78.601  12.662  1.00  0.00           O
ATOM   2779  N   LEU   662      86.705  76.771  12.392  1.00  0.00           N
ATOM   2780  HN  LEU   662      86.405  75.901  12.762  1.00  0.00           H
ATOM   2781  CA  LEU   662      85.845  77.401  11.352  1.00  0.00           C
ATOM   2782  HA  LEU   662      86.425  77.851  10.562  1.00  0.00           H
ATOM   2783  CB  LEU   662      84.805  76.461  10.712  1.00  0.00           C
ATOM   2784  HB1 LEU   662      85.255  75.571  10.222  1.00  0.00           H
ATOM   2785  HB2 LEU   662      84.085  76.081  11.472  1.00  0.00           H
ATOM   2786  CG  LEU   662      84.085  77.071   9.502  1.00  0.00           C
ATOM   2787  HG  LEU   662      83.465  77.931   9.822  1.00  0.00           H
ATOM   2788  CD1 LEU   662      85.085  77.621   8.442  1.00  0.00           C
ATOM   2789 1HD1 LEU   662      84.705  77.781   7.412  1.00  0.00           H
ATOM   2790 2HD1 LEU   662      85.605  78.541   8.792  1.00  0.00           H
ATOM   2791 3HD1 LEU   662      85.915  76.891   8.312  1.00  0.00           H
ATOM   2792  CD2 LEU   662      83.195  76.031   8.862  1.00  0.00           C
ATOM   2793 1HD2 LEU   662      83.855  75.241   8.452  1.00  0.00           H
ATOM   2794 2HD2 LEU   662      82.395  75.551   9.452  1.00  0.00           H
ATOM   2795 3HD2 LEU   662      82.675  76.551   8.032  1.00  0.00           H
ATOM   2796  C   LEU   662      84.935  78.591  11.922  1.00  0.00           C
ATOM   2797  O   LEU   662      84.905  79.751  11.472  1.00  0.00           O
ATOM   2798  N   ARG   663      84.165  78.361  13.012  1.00  0.00           N
ATOM   2799  HN  ARG   663      84.045  77.451  13.402  1.00  0.00           H
ATOM   2800  CA  ARG   663      83.325  79.401  13.542  1.00  0.00           C
ATOM   2801  HA  ARG   663      82.575  79.651  12.802  1.00  0.00           H
ATOM   2802  CB  ARG   663      82.645  78.871  14.802  1.00  0.00           C
ATOM   2803  HB1 ARG   663      82.205  77.891  14.512  1.00  0.00           H
ATOM   2804  HB2 ARG   663      83.405  78.471  15.522  1.00  0.00           H
ATOM   2805  CG  ARG   663      81.645  79.821  15.572  1.00  0.00           C
ATOM   2806  HG1 ARG   663      82.186  80.701  15.992  1.00  0.00           H
ATOM   2807  HG2 ARG   663      80.855  80.221  14.902  1.00  0.00           H
ATOM   2808  CD  ARG   663      80.905  79.191  16.742  1.00  0.00           C
ATOM   2809  HD1 ARG   663      81.575  78.671  17.452  1.00  0.00           H
ATOM   2810  HD2 ARG   663      80.355  80.001  17.292  1.00  0.00           H
ATOM   2811  NE  ARG   663      79.945  78.181  16.152  1.00  0.00           N
ATOM   2812  HE  ARG   663      80.255  77.231  16.132  1.00  0.00           H
ATOM   2813  CZ  ARG   663      78.735  78.491  15.772  1.00  0.00           C
ATOM   2814  NH1 ARG   663      78.265  79.731  15.622  1.00  0.00           N
ATOM   2815 1HH1 ARG   663      78.825  80.551  15.712  1.00  0.00           H
ATOM   2816 2HH1 ARG   663      77.335  79.711  15.252  1.00  0.00           H
ATOM   2817  NH2 ARG   663      77.865  77.501  15.642  1.00  0.00           N
ATOM   2818 1HH2 ARG   663      78.155  76.541  15.612  1.00  0.00           H
ATOM   2819 2HH2 ARG   663      76.965  77.631  15.222  1.00  0.00           H
ATOM   2820  C   ARG   663      84.055  80.701  13.992  1.00  0.00           C
ATOM   2821  O   ARG   663      83.655  81.851  13.822  1.00  0.00           O
ATOM   2822  N   PHE   664      85.085  80.491  14.782  1.00  0.00           N
ATOM   2823  HN  PHE   664      85.365  79.541  14.822  1.00  0.00           H
ATOM   2824  CA  PHE   664      85.845  81.511  15.482  1.00  0.00           C
ATOM   2825  HA  PHE   664      85.195  82.331  15.742  1.00  0.00           H
ATOM   2826  CB  PHE   664      86.655  80.951  16.672  1.00  0.00           C
ATOM   2827  HB1 PHE   664      87.295  80.081  16.442  1.00  0.00           H
ATOM   2828  HB2 PHE   664      87.395  81.711  16.982  1.00  0.00           H
ATOM   2829  CG  PHE   664      85.955  80.511  17.982  1.00  0.00           C
ATOM   2830  CD1 PHE   664      84.545  80.561  18.052  1.00  0.00           C
ATOM   2831  HD1 PHE   664      83.965  80.991  17.242  1.00  0.00           H
ATOM   2832  CE1 PHE   664      83.905  80.311  19.232  1.00  0.00           C
ATOM   2833  HE1 PHE   664      82.825  80.261  19.262  1.00  0.00           H
ATOM   2834  CZ  PHE   664      84.625  80.011  20.452  1.00  0.00           C
ATOM   2835  HZ  PHE   664      84.205  79.971  21.452  1.00  0.00           H
ATOM   2836  CD2 PHE   664      86.705  80.231  19.162  1.00  0.00           C
ATOM   2837  HD2 PHE   664      87.785  80.301  19.092  1.00  0.00           H
ATOM   2838  CE2 PHE   664      85.975  79.941  20.362  1.00  0.00           C
ATOM   2839  HE2 PHE   664      86.555  79.701  21.242  1.00  0.00           H
ATOM   2840  C   PHE   664      86.835  82.211  14.482  1.00  0.00           C
ATOM   2841  O   PHE   664      87.025  83.401  14.542  1.00  0.00           O
ATOM   2842  N   GLY   665      87.405  81.491  13.472  1.00  0.00           N
ATOM   2843  HN  GLY   665      87.275  80.501  13.532  1.00  0.00           H
ATOM   2844  CA  GLY   665      88.165  82.031  12.352  1.00  0.00           C
ATOM   2845  HA1 GLY   665      89.085  82.441  12.722  1.00  0.00           H
ATOM   2846  HA2 GLY   665      88.255  81.331  11.532  1.00  0.00           H
ATOM   2847  C   GLY   665      87.295  83.111  11.692  1.00  0.00           C
ATOM   2848  O   GLY   665      87.765  84.191  11.292  1.00  0.00           O
ATOM   2849  N   LEU   666      86.035  82.781  11.422  1.00  0.00           N
ATOM   2850  HN  LEU   666      85.565  81.941  11.712  1.00  0.00           H
ATOM   2851  CA  LEU   666      85.145  83.641  10.682  1.00  0.00           C
ATOM   2852  HA  LEU   666      85.665  83.971   9.792  1.00  0.00           H
ATOM   2853  CB  LEU   666      83.765  82.971  10.252  1.00  0.00           C
ATOM   2854  HB1 LEU   666      83.385  82.521  11.192  1.00  0.00           H
ATOM   2855  HB2 LEU   666      83.015  83.721   9.922  1.00  0.00           H
ATOM   2856  CG  LEU   666      83.945  81.861   9.232  1.00  0.00           C
ATOM   2857  HG  LEU   666      84.705  81.101   9.532  1.00  0.00           H
ATOM   2858  CD1 LEU   666      82.675  80.981   9.262  1.00  0.00           C
ATOM   2859 1HD1 LEU   666      82.755  80.061   8.652  1.00  0.00           H
ATOM   2860 2HD1 LEU   666      82.545  80.631  10.302  1.00  0.00           H
ATOM   2861 3HD1 LEU   666      81.875  81.721   9.042  1.00  0.00           H
ATOM   2862  CD2 LEU   666      84.305  82.321   7.772  1.00  0.00           C
ATOM   2863 1HD2 LEU   666      84.345  81.471   7.062  1.00  0.00           H
ATOM   2864 2HD2 LEU   666      83.465  82.941   7.392  1.00  0.00           H
ATOM   2865 3HD2 LEU   666      85.245  82.881   7.602  1.00  0.00           H
ATOM   2866  C   LEU   666      84.845  84.971  11.402  1.00  0.00           C
ATOM   2867  O   LEU   666      85.025  86.061  10.882  1.00  0.00           O
ATOM   2868  N   ILE   667      84.585  84.921  12.742  1.00  0.00           N
ATOM   2869  HN  ILE   667      84.485  84.081  13.272  1.00  0.00           H
ATOM   2870  CA  ILE   667      84.345  86.021  13.652  1.00  0.00           C
ATOM   2871  HA  ILE   667      83.635  86.641  13.112  1.00  0.00           H
ATOM   2872  CB  ILE   667      83.825  85.641  15.022  1.00  0.00           C
ATOM   2873  HB  ILE   667      84.685  85.181  15.572  1.00  0.00           H
ATOM   2874  CG2 ILE   667      83.465  86.861  15.792  1.00  0.00           C
ATOM   2875 1HG2 ILE   667      82.745  87.521  15.282  1.00  0.00           H
ATOM   2876 2HG2 ILE   667      83.075  86.631  16.802  1.00  0.00           H
ATOM   2877 3HG2 ILE   667      84.335  87.451  16.142  1.00  0.00           H
ATOM   2878  CG1 ILE   667      82.595  84.721  14.982  1.00  0.00           C
ATOM   2879 1HG1 ILE   667      81.675  85.291  14.732  1.00  0.00           H
ATOM   2880 2HG1 ILE   667      82.575  83.981  14.162  1.00  0.00           H
ATOM   2881  CD  ILE   667      82.355  83.911  16.262  1.00  0.00           C
ATOM   2882  HD1 ILE   667      82.195  84.681  17.052  1.00  0.00           H
ATOM   2883  HD2 ILE   667      81.475  83.251  16.182  1.00  0.00           H
ATOM   2884  HD3 ILE   667      83.235  83.291  16.542  1.00  0.00           H
ATOM   2885  C   ILE   667      85.515  87.001  13.712  1.00  0.00           C
ATOM   2886  O   ILE   667      85.345  88.181  13.492  1.00  0.00           O
ATOM   2887  N   LEU   668      86.755  86.431  13.832  1.00  0.00           N
ATOM   2888  HN  LEU   668      86.785  85.441  13.902  1.00  0.00           H
ATOM   2889  CA  LEU   668      88.055  87.011  13.782  1.00  0.00           C
ATOM   2890  HA  LEU   668      88.235  87.711  14.592  1.00  0.00           H
ATOM   2891  CB  LEU   668      89.155  85.871  13.982  1.00  0.00           C
ATOM   2892  HB1 LEU   668      89.055  85.061  13.222  1.00  0.00           H
ATOM   2893  HB2 LEU   668      90.165  86.291  13.802  1.00  0.00           H
ATOM   2894  CG  LEU   668      89.295  85.221  15.362  1.00  0.00           C
ATOM   2895  HG  LEU   668      88.345  84.991  15.902  1.00  0.00           H
ATOM   2896  CD1 LEU   668      90.195  84.051  15.392  1.00  0.00           C
ATOM   2897 1HD1 LEU   668      90.985  84.231  14.632  1.00  0.00           H
ATOM   2898 2HD1 LEU   668      90.515  83.901  16.442  1.00  0.00           H
ATOM   2899 3HD1 LEU   668      89.765  83.131  14.952  1.00  0.00           H
ATOM   2900  CD2 LEU   668      90.015  86.291  16.242  1.00  0.00           C
ATOM   2901 1HD2 LEU   668      91.045  86.381  15.822  1.00  0.00           H
ATOM   2902 2HD2 LEU   668      89.545  87.281  16.112  1.00  0.00           H
ATOM   2903 3HD2 LEU   668      90.045  86.011  17.312  1.00  0.00           H
ATOM   2904  C   LEU   668      88.375  87.811  12.492  1.00  0.00           C
ATOM   2905  O   LEU   668      88.705  89.001  12.442  1.00  0.00           O
ATOM   2906  N   GLU   669      88.115  87.211  11.372  1.00  0.00           N
ATOM   2907  HN  GLU   669      87.755  86.291  11.342  1.00  0.00           H
ATOM   2908  CA  GLU   669      88.095  87.741  10.052  1.00  0.00           C
ATOM   2909  HA  GLU   669      89.085  88.171   9.972  1.00  0.00           H
ATOM   2910  CB  GLU   669      88.045  86.681   8.882  1.00  0.00           C
ATOM   2911  HB1 GLU   669      88.955  86.041   8.942  1.00  0.00           H
ATOM   2912  HB2 GLU   669      87.195  86.101   9.272  1.00  0.00           H
ATOM   2913  CG  GLU   669      87.615  87.271   7.532  1.00  0.00           C
ATOM   2914  HG1 GLU   669      86.615  87.731   7.652  1.00  0.00           H
ATOM   2915  HG2 GLU   669      88.415  87.951   7.162  1.00  0.00           H
ATOM   2916  CD  GLU   669      87.495  86.141   6.532  1.00  0.00           C
ATOM   2917  OE1 GLU   669      87.995  85.001   6.652  1.00  0.00           O
ATOM   2918  OE2 GLU   669      86.805  86.421   5.512  1.00  0.00           O
ATOM   2919  C   GLU   669      87.075  88.891   9.882  1.00  0.00           C
ATOM   2920  O   GLU   669      87.515  89.991   9.502  1.00  0.00           O
ATOM   2921  N   ALA   670      85.885  88.731  10.382  1.00  0.00           N
ATOM   2922  HN  ALA   670      85.495  87.861  10.672  1.00  0.00           H
ATOM   2923  CA  ALA   670      84.925  89.841  10.372  1.00  0.00           C
ATOM   2924  HA  ALA   670      84.935  90.271   9.382  1.00  0.00           H
ATOM   2925  CB  ALA   670      83.535  89.401  10.772  1.00  0.00           C
ATOM   2926  HB1 ALA   670      82.855  90.271  10.872  1.00  0.00           H
ATOM   2927  HB2 ALA   670      83.105  88.821   9.922  1.00  0.00           H
ATOM   2928  HB3 ALA   670      83.565  88.771  11.682  1.00  0.00           H
ATOM   2929  C   ALA   670      85.355  91.011  11.272  1.00  0.00           C
ATOM   2930  O   ALA   670      85.215  92.161  10.932  1.00  0.00           O
ATOM   2931  N   TYR   671      85.985  90.761  12.442  1.00  0.00           N
ATOM   2932  HN  TYR   671      86.035  89.801  12.702  1.00  0.00           H
ATOM   2933  CA  TYR   671      86.515  91.871  13.352  1.00  0.00           C
ATOM   2934  HA  TYR   671      85.685  92.551  13.442  1.00  0.00           H
ATOM   2935  CB  TYR   671      86.685  91.281  14.842  1.00  0.00           C
ATOM   2936  HB1 TYR   671      85.735  90.961  15.322  1.00  0.00           H
ATOM   2937  HB2 TYR   671      87.255  90.341  14.682  1.00  0.00           H
ATOM   2938  CG  TYR   671      87.575  92.081  15.792  1.00  0.00           C
ATOM   2939  CD1 TYR   671      86.955  93.091  16.542  1.00  0.00           C
ATOM   2940  HD1 TYR   671      85.895  93.251  16.432  1.00  0.00           H
ATOM   2941  CE1 TYR   671      87.765  93.931  17.282  1.00  0.00           C
ATOM   2942  HE1 TYR   671      87.285  94.821  17.672  1.00  0.00           H
ATOM   2943  CZ  TYR   671      89.165  93.751  17.282  1.00  0.00           C
ATOM   2944  OH  TYR   671      90.015  94.731  17.832  1.00  0.00           O
ATOM   2945  HH  TYR   671      89.505  95.491  18.112  1.00  0.00           H
ATOM   2946  CD2 TYR   671      89.005  91.941  15.802  1.00  0.00           C
ATOM   2947  HD2 TYR   671      89.445  91.141  15.212  1.00  0.00           H
ATOM   2948  CE2 TYR   671      89.795  92.731  16.572  1.00  0.00           C
ATOM   2949  HE2 TYR   671      90.865  92.631  16.472  1.00  0.00           H
ATOM   2950  C   TYR   671      87.695  92.601  12.792  1.00  0.00           C
ATOM   2951  O   TYR   671      87.765  93.881  12.922  1.00  0.00           O
ATOM   2952  N   CYS   672      88.635  91.861  12.162  1.00  0.00           N
ATOM   2953  HN  CYS   672      88.445  90.891  12.032  1.00  0.00           H
ATOM   2954  CA  CYS   672      89.855  92.351  11.572  1.00  0.00           C
ATOM   2955  HA  CYS   672      90.405  92.931  12.302  1.00  0.00           H
ATOM   2956  CB  CYS   672      90.885  91.161  11.442  1.00  0.00           C
ATOM   2957  HB1 CYS   672      90.355  90.301  10.992  1.00  0.00           H
ATOM   2958  HB2 CYS   672      91.615  91.521  10.672  1.00  0.00           H
ATOM   2959  SG  CYS   672      91.645  90.581  12.982  1.00  0.00           S
ATOM   2960  HG1 CYS   672      90.555  89.861  13.202  1.00  0.00           H
ATOM   2961  C   CYS   672      89.615  93.301  10.292  1.00  0.00           C
ATOM   2962  O   CYS   672      90.305  94.271  10.072  1.00  0.00           O
ATOM   2963  N   ARG   673      88.475  93.071   9.652  1.00  0.00           N
ATOM   2964  HN  ARG   673      87.895  92.331   9.992  1.00  0.00           H
ATOM   2965  CA  ARG   673      88.005  93.851   8.472  1.00  0.00           C
ATOM   2966  HA  ARG   673      88.865  93.961   7.822  1.00  0.00           H
ATOM   2967  CB  ARG   673      86.835  93.201   7.592  1.00  0.00           C
ATOM   2968  HB1 ARG   673      85.925  93.071   8.212  1.00  0.00           H
ATOM   2969  HB2 ARG   673      86.545  93.911   6.782  1.00  0.00           H
ATOM   2970  CG  ARG   673      87.225  91.931   6.802  1.00  0.00           C
ATOM   2971  HG1 ARG   673      87.955  92.211   6.012  1.00  0.00           H
ATOM   2972  HG2 ARG   673      87.805  91.251   7.452  1.00  0.00           H
ATOM   2973  CD  ARG   673      85.955  91.221   6.172  1.00  0.00           C
ATOM   2974  HD1 ARG   673      85.255  90.991   7.002  1.00  0.00           H
ATOM   2975  HD2 ARG   673      85.605  91.881   5.352  1.00  0.00           H
ATOM   2976  NE  ARG   673      86.485  89.941   5.542  1.00  0.00           N
ATOM   2977  HE  ARG   673      86.065  89.071   5.822  1.00  0.00           H
ATOM   2978  CZ  ARG   673      87.255  89.871   4.462  1.00  0.00           C
ATOM   2979  NH1 ARG   673      87.665  90.951   3.762  1.00  0.00           N
ATOM   2980 1HH1 ARG   673      87.725  91.881   4.122  1.00  0.00           H
ATOM   2981 2HH1 ARG   673      88.425  90.731   3.152  1.00  0.00           H
ATOM   2982  NH2 ARG   673      87.665  88.691   4.032  1.00  0.00           N
ATOM   2983 1HH2 ARG   673      87.445  87.961   4.682  1.00  0.00           H
ATOM   2984 2HH2 ARG   673      88.025  88.531   3.112  1.00  0.00           H
ATOM   2985  C   ARG   673      87.595  95.231   8.872  1.00  0.00           C
ATOM   2986  O   ARG   673      87.635  96.181   8.042  1.00  0.00           O
ATOM   2987  N   GLY   674      87.225  95.351  10.122  1.00  0.00           N
ATOM   2988  HN  GLY   674      87.155  94.461  10.582  1.00  0.00           H
ATOM   2989  CA  GLY   674      86.655  96.561  10.642  1.00  0.00           C
ATOM   2990  HA1 GLY   674      86.465  97.251   9.832  1.00  0.00           H
ATOM   2991  HA2 GLY   674      85.765  96.281  11.182  1.00  0.00           H
ATOM   2992  C   GLY   674      87.445  97.261  11.662  1.00  0.00           C
ATOM   2993  O   GLY   674      87.535  98.531  11.572  1.00  0.00           O
ATOM   2994  N   SER   675      88.215  96.511  12.372  1.00  0.00           N
ATOM   2995  HN  SER   675      88.145  95.521  12.382  1.00  0.00           H
ATOM   2996  CA  SER   675      89.105  97.071  13.352  1.00  0.00           C
ATOM   2997  HA  SER   675      88.855  98.091  13.592  1.00  0.00           H
ATOM   2998  CB  SER   675      89.095  96.231  14.712  1.00  0.00           C
ATOM   2999  HB1 SER   675      89.135  95.131  14.522  1.00  0.00           H
ATOM   3000  HB2 SER   675      89.915  96.551  15.382  1.00  0.00           H
ATOM   3001  OG  SER   675      87.855  96.401  15.312  1.00  0.00           O
ATOM   3002  HG1 SER   675      87.155  96.071  14.742  1.00  0.00           H
ATOM   3003  C   SER   675      90.495  97.111  12.792  1.00  0.00           C
ATOM   3004  O   SER   675      91.375  96.471  13.362  1.00  0.00           O
ATOM   3005  N   THR   676      90.775  97.851  11.652  1.00  0.00           N
ATOM   3006  HN  THR   676      90.135  98.561  11.382  1.00  0.00           H
ATOM   3007  CA  THR   676      92.075  97.931  10.952  1.00  0.00           C
ATOM   3008  HA  THR   676      92.425  96.961  10.642  1.00  0.00           H
ATOM   3009  CB  THR   676      92.025  98.711   9.572  1.00  0.00           C
ATOM   3010  HB  THR   676      92.995  98.731   9.032  1.00  0.00           H
ATOM   3011  OG1 THR   676      91.525 100.021   9.662  1.00  0.00           O
ATOM   3012  HG1 THR   676      91.685 100.371   8.782  1.00  0.00           H
ATOM   3013  CG2 THR   676      91.045  97.941   8.632  1.00  0.00           C
ATOM   3014 1HG2 THR   676      90.945  98.381   7.612  1.00  0.00           H
ATOM   3015 2HG2 THR   676      91.505  96.951   8.462  1.00  0.00           H
ATOM   3016 3HG2 THR   676      90.005  97.731   8.932  1.00  0.00           H
ATOM   3017  C   THR   676      93.155  98.571  11.842  1.00  0.00           C
ATOM   3018  O   THR   676      94.285  98.061  11.992  1.00  0.00           O
ATOM   3019  N   HIS   677      92.815  99.661  12.602  1.00  0.00           N
ATOM   3020  HN  HIS   677      91.845  99.881  12.592  1.00  0.00           H
ATOM   3021  CA  HIS   677      93.695 100.331  13.542  1.00  0.00           C
ATOM   3022  HA  HIS   677      94.575 100.651  13.002  1.00  0.00           H
ATOM   3023  CB  HIS   677      92.975 101.621  13.982  1.00  0.00           C
ATOM   3024  HB1 HIS   677      92.225 101.561  14.802  1.00  0.00           H
ATOM   3025  HB2 HIS   677      93.755 102.331  14.342  1.00  0.00           H
ATOM   3026  ND1 HIS   677      90.935 102.191  12.672  1.00  0.00           N
ATOM   3027  CG  HIS   677      92.305 102.341  12.882  1.00  0.00           C
ATOM   3028  CE1 HIS   677      90.685 103.051  11.692  1.00  0.00           C
ATOM   3029  HE1 HIS   677      89.715 103.181  11.212  1.00  0.00           H
ATOM   3030  NE2 HIS   677      91.795 103.811  11.342  1.00  0.00           N
ATOM   3031  HE2 HIS   677      91.935 104.451  10.592  1.00  0.00           H
ATOM   3032  CD2 HIS   677      92.845 103.331  12.112  1.00  0.00           C
ATOM   3033  HD2 HIS   677      93.855 103.711  12.062  1.00  0.00           H
ATOM   3034  C   HIS   677      94.195  99.451  14.642  1.00  0.00           C
ATOM   3035  O   HIS   677      95.405  99.371  14.912  1.00  0.00           O
ATOM   3036  N   HIS   678      93.275  98.611  15.292  1.00  0.00           N
ATOM   3037  HN  HIS   678      92.295  98.701  15.132  1.00  0.00           H
ATOM   3038  CA  HIS   678      93.715  97.561  16.212  1.00  0.00           C
ATOM   3039  HA  HIS   678      94.475  98.001  16.852  1.00  0.00           H
ATOM   3040  CB  HIS   678      92.615  97.151  17.132  1.00  0.00           C
ATOM   3041  HB1 HIS   678      91.985  98.061  17.152  1.00  0.00           H
ATOM   3042  HB2 HIS   678      92.045  96.311  16.672  1.00  0.00           H
ATOM   3043  ND1 HIS   678      93.725  97.701  19.262  1.00  0.00           N
ATOM   3044  CG  HIS   678      93.185  96.741  18.422  1.00  0.00           C
ATOM   3045  CE1 HIS   678      94.085  97.101  20.352  1.00  0.00           C
ATOM   3046  HE1 HIS   678      94.425  97.701  21.182  1.00  0.00           H
ATOM   3047  NE2 HIS   678      93.765  95.811  20.312  1.00  0.00           N
ATOM   3048  HE2 HIS   678      93.945  95.161  21.062  1.00  0.00           H
ATOM   3049  CD2 HIS   678      93.145  95.601  19.112  1.00  0.00           C
ATOM   3050  HD2 HIS   678      92.785  94.651  18.742  1.00  0.00           H
ATOM   3051  C   HIS   678      94.405  96.311  15.672  1.00  0.00           C
ATOM   3052  O   HIS   678      95.265  95.791  16.372  1.00  0.00           O
ATOM   3053  N   MET   679      94.185  95.881  14.362  1.00  0.00           N
ATOM   3054  HN  MET   679      93.505  96.351  13.812  1.00  0.00           H
ATOM   3055  CA  MET   679      94.805  94.771  13.752  1.00  0.00           C
ATOM   3056  HA  MET   679      94.615  93.841  14.272  1.00  0.00           H
ATOM   3057  CB  MET   679      94.075  94.561  12.342  1.00  0.00           C
ATOM   3058  HB1 MET   679      92.965  94.491  12.422  1.00  0.00           H
ATOM   3059  HB2 MET   679      94.315  95.511  11.822  1.00  0.00           H
ATOM   3060  CG  MET   679      94.515  93.341  11.452  1.00  0.00           C
ATOM   3061  HG1 MET   679      95.595  93.551  11.362  1.00  0.00           H
ATOM   3062  HG2 MET   679      94.375  92.431  12.072  1.00  0.00           H
ATOM   3063  SD  MET   679      93.695  93.261   9.862  1.00  0.00           S
ATOM   3064  CE  MET   679      94.505  94.751   9.142  1.00  0.00           C
ATOM   3065  HE1 MET   679      95.535  95.021   9.452  1.00  0.00           H
ATOM   3066  HE2 MET   679      94.475  94.631   8.042  1.00  0.00           H
ATOM   3067  HE3 MET   679      93.845  95.641   9.242  1.00  0.00           H
ATOM   3068  C   MET   679      96.325  94.921  13.682  1.00  0.00           C
ATOM   3069  O   MET   679      97.085  93.961  13.912  1.00  0.00           O
ATOM   3070  N   LYS   680      96.775  96.211  13.532  1.00  0.00           N
ATOM   3071  HN  LYS   680      96.155  96.991  13.452  1.00  0.00           H
ATOM   3072  CA  LYS   680      98.175  96.551  13.502  1.00  0.00           C
ATOM   3073  HA  LYS   680      98.635  95.881  12.782  1.00  0.00           H
ATOM   3074  CB  LYS   680      98.435  97.991  13.032  1.00  0.00           C
ATOM   3075  HB1 LYS   680      98.205  98.681  13.872  1.00  0.00           H
ATOM   3076  HB2 LYS   680      99.525  97.971  12.812  1.00  0.00           H
ATOM   3077  CG  LYS   680      97.745  98.401  11.752  1.00  0.00           C
ATOM   3078  HG1 LYS   680      98.425  97.961  10.992  1.00  0.00           H
ATOM   3079  HG2 LYS   680      96.765  97.891  11.692  1.00  0.00           H
ATOM   3080  CD  LYS   680      97.605  99.921  11.382  1.00  0.00           C
ATOM   3081  HD1 LYS   680      96.675 100.291  11.872  1.00  0.00           H
ATOM   3082  HD2 LYS   680      98.445 100.551  11.742  1.00  0.00           H
ATOM   3083  CE  LYS   680      97.435 100.331   9.842  1.00  0.00           C
ATOM   3084  HE1 LYS   680      98.445 100.201   9.412  1.00  0.00           H
ATOM   3085  HE2 LYS   680      96.665  99.661   9.402  1.00  0.00           H
ATOM   3086  NZ  LYS   680      96.945 101.751   9.722  1.00  0.00           N
ATOM   3087  HZ1 LYS   680      96.785 101.911   8.702  1.00  0.00           H
ATOM   3088  HZ2 LYS   680      96.025 101.841  10.192  1.00  0.00           H
ATOM   3089  HZ3 LYS   680      97.615 102.391  10.182  1.00  0.00           H
ATOM   3090  C   LYS   680      98.915  96.351  14.822  1.00  0.00           C
ATOM   3091  O   LYS   680     100.085  95.991  14.912  1.00  0.00           O
ATOM   3092  N   VAL   681      98.155  96.591  15.962  1.00  0.00           N
ATOM   3093  HN  VAL   681      97.255  97.021  15.942  1.00  0.00           H
ATOM   3094  CA  VAL   681      98.585  96.201  17.302  1.00  0.00           C
ATOM   3095  HA  VAL   681      99.535  96.671  17.522  1.00  0.00           H
ATOM   3096  CB  VAL   681      97.755  96.821  18.382  1.00  0.00           C
ATOM   3097  HB  VAL   681      96.695  96.501  18.312  1.00  0.00           H
ATOM   3098  CG1 VAL   681      98.325  96.411  19.802  1.00  0.00           C
ATOM   3099 1HG1 VAL   681      97.675  96.801  20.612  1.00  0.00           H
ATOM   3100 2HG1 VAL   681      98.355  95.311  19.912  1.00  0.00           H
ATOM   3101 3HG1 VAL   681      99.385  96.721  19.942  1.00  0.00           H
ATOM   3102  CG2 VAL   681      97.755  98.401  18.262  1.00  0.00           C
ATOM   3103 1HG2 VAL   681      97.295  98.881  17.372  1.00  0.00           H
ATOM   3104 2HG2 VAL   681      97.235  98.861  19.132  1.00  0.00           H
ATOM   3105 3HG2 VAL   681      98.815  98.671  18.432  1.00  0.00           H
ATOM   3106  C   VAL   681      98.695  94.651  17.552  1.00  0.00           C
ATOM   3107  O   VAL   681      99.785  94.141  17.962  1.00  0.00           O
ATOM   3108  N   LEU   682      97.625  93.961  17.122  1.00  0.00           N
ATOM   3109  HN  LEU   682      96.895  94.341  16.562  1.00  0.00           H
ATOM   3110  CA  LEU   682      97.495  92.531  17.182  1.00  0.00           C
ATOM   3111  HA  LEU   682      97.555  92.231  18.222  1.00  0.00           H
ATOM   3112  CB  LEU   682      96.076  92.161  16.762  1.00  0.00           C
ATOM   3113  HB1 LEU   682      95.885  92.511  15.722  1.00  0.00           H
ATOM   3114  HB2 LEU   682      95.845  91.071  16.762  1.00  0.00           H
ATOM   3115  CG  LEU   682      95.045  92.691  17.802  1.00  0.00           C
ATOM   3116  HG  LEU   682      95.165  93.781  17.972  1.00  0.00           H
ATOM   3117  CD1 LEU   682      93.555  92.621  17.352  1.00  0.00           C
ATOM   3118 1HD1 LEU   682      93.375  93.401  16.572  1.00  0.00           H
ATOM   3119 2HD1 LEU   682      93.295  91.641  16.912  1.00  0.00           H
ATOM   3120 3HD1 LEU   682      92.815  92.811  18.162  1.00  0.00           H
ATOM   3121  CD2 LEU   682      95.105  91.971  19.202  1.00  0.00           C
ATOM   3122 1HD2 LEU   682      95.955  92.411  19.762  1.00  0.00           H
ATOM   3123 2HD2 LEU   682      94.165  91.911  19.802  1.00  0.00           H
ATOM   3124 3HD2 LEU   682      95.405  90.921  19.012  1.00  0.00           H
ATOM   3125  C   LEU   682      98.545  91.801  16.382  1.00  0.00           C
ATOM   3126  O   LEU   682      99.175  90.821  16.852  1.00  0.00           O
ATOM   3127  N   MET   683      98.935  92.291  15.162  1.00  0.00           N
ATOM   3128  HN  MET   683      98.395  92.941  14.642  1.00  0.00           H
ATOM   3129  CA  MET   683     100.215  91.791  14.482  1.00  0.00           C
ATOM   3130  HA  MET   683     100.015  90.751  14.292  1.00  0.00           H
ATOM   3131  CB  MET   683     100.475  92.751  13.222  1.00  0.00           C
ATOM   3132  HB1 MET   683     100.265  93.821  13.432  1.00  0.00           H
ATOM   3133  HB2 MET   683     101.545  92.771  12.932  1.00  0.00           H
ATOM   3134  CG  MET   683      99.565  92.511  12.092  1.00  0.00           C
ATOM   3135  HG1 MET   683      99.925  91.631  11.522  1.00  0.00           H
ATOM   3136  HG2 MET   683      98.565  92.381  12.572  1.00  0.00           H
ATOM   3137  SD  MET   683      99.535  93.761  10.852  1.00  0.00           S
ATOM   3138  CE  MET   683     101.165  93.421  10.312  1.00  0.00           C
ATOM   3139  HE1 MET   683     101.255  93.901   9.312  1.00  0.00           H
ATOM   3140  HE2 MET   683     101.895  93.911  10.992  1.00  0.00           H
ATOM   3141  HE3 MET   683     101.465  92.361  10.392  1.00  0.00           H
ATOM   3142  C   MET   683     101.475  91.921  15.232  1.00  0.00           C
ATOM   3143  O   MET   683     102.235  90.921  15.352  1.00  0.00           O
ATOM   3144  N   LYS   684     101.705  93.061  15.902  1.00  0.00           N
ATOM   3145  HN  LYS   684     101.065  93.781  15.642  1.00  0.00           H
ATOM   3146  CA  LYS   684     102.855  93.341  16.652  1.00  0.00           C
ATOM   3147  HA  LYS   684     103.735  93.251  16.022  1.00  0.00           H
ATOM   3148  CB  LYS   684     102.865  94.731  17.282  1.00  0.00           C
ATOM   3149  HB1 LYS   684     101.865  95.041  17.652  1.00  0.00           H
ATOM   3150  HB2 LYS   684     103.565  94.771  18.142  1.00  0.00           H
ATOM   3151  CG  LYS   684     103.365  95.831  16.402  1.00  0.00           C
ATOM   3152  HG1 LYS   684     104.385  95.531  16.082  1.00  0.00           H
ATOM   3153  HG2 LYS   684     102.715  96.011  15.522  1.00  0.00           H
ATOM   3154  CD  LYS   684     103.325  97.161  17.252  1.00  0.00           C
ATOM   3155  HD1 LYS   684     102.265  97.321  17.522  1.00  0.00           H
ATOM   3156  HD2 LYS   684     103.905  97.021  18.192  1.00  0.00           H
ATOM   3157  CE  LYS   684     103.975  98.281  16.582  1.00  0.00           C
ATOM   3158  HE1 LYS   684     104.945  97.881  16.232  1.00  0.00           H
ATOM   3159  HE2 LYS   684     103.375  98.521  15.672  1.00  0.00           H
ATOM   3160  NZ  LYS   684     104.025  99.441  17.552  1.00  0.00           N
ATOM   3161  HZ1 LYS   684     103.105  99.911  17.652  1.00  0.00           H
ATOM   3162  HZ2 LYS   684     104.495  99.121  18.422  1.00  0.00           H
ATOM   3163  HZ3 LYS   684     104.585 100.191  17.102  1.00  0.00           H
ATOM   3164  C   LYS   684     103.035  92.301  17.752  1.00  0.00           C
ATOM   3165  O   LYS   684     104.075  91.691  17.992  1.00  0.00           O
ATOM   3166  N   GLN   685     101.915  92.121  18.422  1.00  0.00           N
ATOM   3167  HN  GLN   685     101.105  92.591  18.082  1.00  0.00           H
ATOM   3168  CA  GLN   685     101.835  91.201  19.532  1.00  0.00           C
ATOM   3169  HA  GLN   685     102.745  91.371  20.102  1.00  0.00           H
ATOM   3170  CB  GLN   685     100.505  91.411  20.332  1.00  0.00           C
ATOM   3171  HB1 GLN   685      99.685  91.141  19.632  1.00  0.00           H
ATOM   3172  HB2 GLN   685     100.485  90.711  21.192  1.00  0.00           H
ATOM   3173  CG  GLN   685     100.365  92.821  21.012  1.00  0.00           C
ATOM   3174  HG1 GLN   685     101.155  92.781  21.792  1.00  0.00           H
ATOM   3175  HG2 GLN   685     100.705  93.581  20.282  1.00  0.00           H
ATOM   3176  CD  GLN   685      99.005  93.131  21.632  1.00  0.00           C
ATOM   3177  OE1 GLN   685      98.095  92.291  21.592  1.00  0.00           O
ATOM   3178  NE2 GLN   685      98.975  94.251  22.382  1.00  0.00           N
ATOM   3179 1HE2 GLN   685      99.845  94.701  22.572  1.00  0.00           H
ATOM   3180 2HE2 GLN   685      98.145  94.511  22.892  1.00  0.00           H
ATOM   3181  C   GLN   685     102.095  89.761  19.152  1.00  0.00           C
ATOM   3182  O   GLN   685     102.885  89.061  19.822  1.00  0.00           O
ATOM   3183  N   GLY   686     101.505  89.311  18.052  1.00  0.00           N
ATOM   3184  HN  GLY   686     101.155  90.001  17.422  1.00  0.00           H
ATOM   3185  CA  GLY   686     101.775  88.021  17.442  1.00  0.00           C
ATOM   3186  HA1 GLY   686     101.595  87.301  18.222  1.00  0.00           H
ATOM   3187  HA2 GLY   686     101.055  87.831  16.662  1.00  0.00           H
ATOM   3188  C   GLY   686     103.205  87.721  17.042  1.00  0.00           C
ATOM   3189  O   GLY   686     103.835  86.741  17.422  1.00  0.00           O
ATOM   3190  N   GLU   687     103.835  88.661  16.322  1.00  0.00           N
ATOM   3191  HN  GLU   687     103.405  89.551  16.172  1.00  0.00           H
ATOM   3192  CA  GLU   687     105.255  88.471  16.002  1.00  0.00           C
ATOM   3193  HA  GLU   687     105.365  87.511  15.532  1.00  0.00           H
ATOM   3194  CB  GLU   687     105.765  89.461  15.002  1.00  0.00           C
ATOM   3195  HB1 GLU   687     105.555  90.431  15.492  1.00  0.00           H
ATOM   3196  HB2 GLU   687     106.855  89.371  14.802  1.00  0.00           H
ATOM   3197  CG  GLU   687     105.075  89.261  13.632  1.00  0.00           C
ATOM   3198  HG1 GLU   687     105.295  88.211  13.312  1.00  0.00           H
ATOM   3199  HG2 GLU   687     103.995  89.511  13.702  1.00  0.00           H
ATOM   3200  CD  GLU   687     105.835  89.991  12.502  1.00  0.00           C
ATOM   3201  OE1 GLU   687     106.755  90.851  12.782  1.00  0.00           O
ATOM   3202  OE2 GLU   687     105.425  89.901  11.302  1.00  0.00           O
ATOM   3203  C   GLU   687     106.225  88.301  17.232  1.00  0.00           C
ATOM   3204  O   GLU   687     107.085  87.421  17.262  1.00  0.00           O
ATOM   3205  N   ALA   688     105.985  89.101  18.342  1.00  0.00           N
ATOM   3206  HN  ALA   688     105.135  89.621  18.312  1.00  0.00           H
ATOM   3207  CA  ALA   688     106.635  88.961  19.642  1.00  0.00           C
ATOM   3208  HA  ALA   688     107.695  88.951  19.432  1.00  0.00           H
ATOM   3209  CB  ALA   688     106.165  90.101  20.642  1.00  0.00           C
ATOM   3210  HB1 ALA   688     106.475  91.081  20.202  1.00  0.00           H
ATOM   3211  HB2 ALA   688     105.095  90.041  20.932  1.00  0.00           H
ATOM   3212  HB3 ALA   688     106.685  90.051  21.622  1.00  0.00           H
ATOM   3213  C   ALA   688     106.345  87.631  20.222  1.00  0.00           C
ATOM   3214  O   ALA   688     107.335  86.991  20.632  1.00  0.00           O
ATOM   3215  N   LEU   689     105.065  87.061  20.232  1.00  0.00           N
ATOM   3216  HN  LEU   689     104.285  87.581  19.882  1.00  0.00           H
ATOM   3217  CA  LEU   689     104.655  85.771  20.772  1.00  0.00           C
ATOM   3218  HA  LEU   689     105.065  85.681  21.772  1.00  0.00           H
ATOM   3219  CB  LEU   689     103.135  85.751  20.842  1.00  0.00           C
ATOM   3220  HB1 LEU   689     102.635  86.061  19.892  1.00  0.00           H
ATOM   3221  HB2 LEU   689     102.905  84.671  20.982  1.00  0.00           H
ATOM   3222  CG  LEU   689     102.445  86.591  21.952  1.00  0.00           C
ATOM   3223  HG  LEU   689     102.915  87.591  21.812  1.00  0.00           H
ATOM   3224  CD1 LEU   689     100.975  86.781  21.752  1.00  0.00           C
ATOM   3225 1HD1 LEU   689     100.825  87.221  20.742  1.00  0.00           H
ATOM   3226 2HD1 LEU   689     100.555  85.761  21.842  1.00  0.00           H
ATOM   3227 3HD1 LEU   689     100.545  87.441  22.532  1.00  0.00           H
ATOM   3228  CD2 LEU   689     102.865  86.151  23.352  1.00  0.00           C
ATOM   3229 1HD2 LEU   689     103.945  86.361  23.482  1.00  0.00           H
ATOM   3230 2HD2 LEU   689     102.355  86.811  24.092  1.00  0.00           H
ATOM   3231 3HD2 LEU   689     102.495  85.111  23.492  1.00  0.00           H
ATOM   3232  C   LEU   689     105.165  84.611  19.972  1.00  0.00           C
ATOM   3233  O   LEU   689     105.305  83.501  20.442  1.00  0.00           O
ATOM   3234  N   SER   690     105.405  84.811  18.652  1.00  0.00           N
ATOM   3235  HN  SER   690     105.095  85.621  18.172  1.00  0.00           H
ATOM   3236  CA  SER   690     106.195  83.941  17.792  1.00  0.00           C
ATOM   3237  HA  SER   690     105.755  82.961  17.892  1.00  0.00           H
ATOM   3238  CB  SER   690     106.095  84.321  16.312  1.00  0.00           C
ATOM   3239  HB1 SER   690     105.005  84.211  16.092  1.00  0.00           H
ATOM   3240  HB2 SER   690     106.385  85.391  16.262  1.00  0.00           H
ATOM   3241  OG  SER   690     106.895  83.551  15.422  1.00  0.00           O
ATOM   3242  HG1 SER   690     106.595  82.641  15.382  1.00  0.00           H
ATOM   3243  C   SER   690     107.635  83.711  18.172  1.00  0.00           C
ATOM   3244  O   SER   690     108.075  82.591  18.292  1.00  0.00           O
ATOM   3245  N   LYS   691     108.395  84.741  18.492  1.00  0.00           N
ATOM   3246  HN  LYS   691     108.045  85.671  18.502  1.00  0.00           H
ATOM   3247  CA  LYS   691     109.735  84.761  19.012  1.00  0.00           C
ATOM   3248  HA  LYS   691     110.295  84.051  18.432  1.00  0.00           H
ATOM   3249  CB  LYS   691     110.375  86.181  19.052  1.00  0.00           C
ATOM   3250  HB1 LYS   691     109.826  86.841  19.762  1.00  0.00           H
ATOM   3251  HB2 LYS   691     111.455  86.101  19.272  1.00  0.00           H
ATOM   3252  CG  LYS   691     110.485  86.931  17.702  1.00  0.00           C
ATOM   3253  HG1 LYS   691     109.475  86.951  17.232  1.00  0.00           H
ATOM   3254  HG2 LYS   691     110.775  87.971  17.942  1.00  0.00           H
ATOM   3255  CD  LYS   691     111.285  86.101  16.542  1.00  0.00           C
ATOM   3256  HD1 LYS   691     112.275  85.941  17.012  1.00  0.00           H
ATOM   3257  HD2 LYS   691     110.795  85.131  16.342  1.00  0.00           H
ATOM   3258  CE  LYS   691     111.285  86.891  15.272  1.00  0.00           C
ATOM   3259  HE1 LYS   691     110.285  87.321  15.052  1.00  0.00           H
ATOM   3260  HE2 LYS   691     112.025  87.711  15.432  1.00  0.00           H
ATOM   3261  NZ  LYS   691     111.655  86.231  14.062  1.00  0.00           N
ATOM   3262  HZ1 LYS   691     112.615  85.831  14.042  1.00  0.00           H
ATOM   3263  HZ2 LYS   691     110.985  85.491  13.782  1.00  0.00           H
ATOM   3264  HZ3 LYS   691     111.625  86.961  13.322  1.00  0.00           H
ATOM   3265  C   LYS   691     109.805  84.201  20.412  1.00  0.00           C
ATOM   3266  O   LYS   691     110.775  83.521  20.802  1.00  0.00           O
ATOM   3267  N   LEU   692     108.835  84.631  21.232  1.00  0.00           N
ATOM   3268  HN  LEU   692     108.115  85.221  20.882  1.00  0.00           H
ATOM   3269  CA  LEU   692     108.735  84.061  22.562  1.00  0.00           C
ATOM   3270  HA  LEU   692     109.665  84.231  23.082  1.00  0.00           H
ATOM   3271  CB  LEU   692     107.705  84.901  23.422  1.00  0.00           C
ATOM   3272  HB1 LEU   692     106.785  85.061  22.812  1.00  0.00           H
ATOM   3273  HB2 LEU   692     107.435  84.391  24.372  1.00  0.00           H
ATOM   3274  CG  LEU   692     108.135  86.301  23.832  1.00  0.00           C
ATOM   3275  HG  LEU   692     108.655  86.761  22.962  1.00  0.00           H
ATOM   3276  CD1 LEU   692     106.985  87.291  24.242  1.00  0.00           C
ATOM   3277 1HD1 LEU   692     106.525  86.831  25.142  1.00  0.00           H
ATOM   3278 2HD1 LEU   692     107.525  88.171  24.642  1.00  0.00           H
ATOM   3279 3HD1 LEU   692     106.255  87.471  23.412  1.00  0.00           H
ATOM   3280  CD2 LEU   692     109.015  86.211  25.062  1.00  0.00           C
ATOM   3281 1HD2 LEU   692     109.445  87.211  25.292  1.00  0.00           H
ATOM   3282 2HD2 LEU   692     108.355  85.821  25.862  1.00  0.00           H
ATOM   3283 3HD2 LEU   692     109.835  85.481  24.892  1.00  0.00           H
ATOM   3284  C   LEU   692     108.535  82.621  22.802  1.00  0.00           C
ATOM   3285  O   LEU   692     109.215  82.051  23.642  1.00  0.00           O
ATOM   3286  N   LYS   693     107.555  81.941  22.102  1.00  0.00           N
ATOM   3287  HN  LYS   693     106.925  82.461  21.532  1.00  0.00           H
ATOM   3288  CA  LYS   693     107.425  80.511  22.012  1.00  0.00           C
ATOM   3289  HA  LYS   693     107.235  80.071  22.982  1.00  0.00           H
ATOM   3290  CB  LYS   693     106.185  80.151  21.112  1.00  0.00           C
ATOM   3291  HB1 LYS   693     105.275  80.461  21.672  1.00  0.00           H
ATOM   3292  HB2 LYS   693     106.275  80.761  20.182  1.00  0.00           H
ATOM   3293  CG  LYS   693     106.175  78.621  20.752  1.00  0.00           C
ATOM   3294  HG1 LYS   693     105.345  78.431  20.042  1.00  0.00           H
ATOM   3295  HG2 LYS   693     107.135  78.371  20.242  1.00  0.00           H
ATOM   3296  CD  LYS   693     105.995  77.691  21.972  1.00  0.00           C
ATOM   3297  HD1 LYS   693     106.975  77.711  22.482  1.00  0.00           H
ATOM   3298  HD2 LYS   693     105.215  78.141  22.632  1.00  0.00           H
ATOM   3299  CE  LYS   693     105.735  76.141  21.742  1.00  0.00           C
ATOM   3300  HE1 LYS   693     105.985  75.531  22.632  1.00  0.00           H
ATOM   3301  HE2 LYS   693     104.695  76.021  21.382  1.00  0.00           H
ATOM   3302  NZ  LYS   693     106.665  75.631  20.742  1.00  0.00           N
ATOM   3303  HZ1 LYS   693     106.525  74.601  20.622  1.00  0.00           H
ATOM   3304  HZ2 LYS   693     106.495  76.071  19.822  1.00  0.00           H
ATOM   3305  HZ3 LYS   693     107.675  75.711  20.972  1.00  0.00           H
ATOM   3306  C   LYS   693     108.785  79.951  21.492  1.00  0.00           C
ATOM   3307  O   LYS   693     109.305  78.961  22.072  1.00  0.00           O
ATOM   3308  N   ALA   694     109.435  80.571  20.492  1.00  0.00           N
ATOM   3309  HN  ALA   694     109.045  81.251  19.882  1.00  0.00           H
ATOM   3310  CA  ALA   694     110.735  80.171  20.072  1.00  0.00           C
ATOM   3311  HA  ALA   694     110.645  79.121  19.832  1.00  0.00           H
ATOM   3312  CB  ALA   694     111.125  80.991  18.782  1.00  0.00           C
ATOM   3313  HB1 ALA   694     112.215  81.221  18.762  1.00  0.00           H
ATOM   3314  HB2 ALA   694     110.925  80.311  17.922  1.00  0.00           H
ATOM   3315  HB3 ALA   694     110.475  81.871  18.582  1.00  0.00           H
ATOM   3316  C   ALA   694     111.825  80.251  21.172  1.00  0.00           C
ATOM   3317  O   ALA   694     112.735  79.431  21.332  1.00  0.00           O
ATOM   3318  N   LEU   695     111.815  81.321  21.982  1.00  0.00           N
ATOM   3319  HN  LEU   695     111.185  82.061  21.762  1.00  0.00           H
ATOM   3320  CA  LEU   695     112.785  81.571  23.042  1.00  0.00           C
ATOM   3321  HA  LEU   695     113.735  81.371  22.562  1.00  0.00           H
ATOM   3322  CB  LEU   695     112.755  83.041  23.412  1.00  0.00           C
ATOM   3323  HB1 LEU   695     112.975  83.561  22.452  1.00  0.00           H
ATOM   3324  HB2 LEU   695     111.795  83.301  23.892  1.00  0.00           H
ATOM   3325  CG  LEU   695     113.805  83.491  24.432  1.00  0.00           C
ATOM   3326  HG  LEU   695     113.465  82.971  25.352  1.00  0.00           H
ATOM   3327  CD1 LEU   695     115.197  83.101  24.032  1.00  0.00           C
ATOM   3328 1HD1 LEU   695     116.007  83.761  24.422  1.00  0.00           H
ATOM   3329 2HD1 LEU   695     115.437  82.081  24.402  1.00  0.00           H
ATOM   3330 3HD1 LEU   695     115.387  82.931  22.942  1.00  0.00           H
ATOM   3331  CD2 LEU   695     113.595  84.961  24.812  1.00  0.00           C
ATOM   3332 1HD2 LEU   695     114.065  85.711  24.132  1.00  0.00           H
ATOM   3333 2HD2 LEU   695     112.525  85.221  24.982  1.00  0.00           H
ATOM   3334 3HD2 LEU   695     114.065  85.211  25.782  1.00  0.00           H
ATOM   3335  C   LEU   695     112.575  80.701  24.302  1.00  0.00           C
ATOM   3336  O   LEU   695     113.535  80.261  24.992  1.00  0.00           O
ATOM   3337  N   ASN   696     111.275  80.291  24.512  1.00  0.00           N
ATOM   3338  HN  ASN   696     110.615  80.861  24.042  1.00  0.00           H
ATOM   3339  CA  ASN   696     110.875  79.431  25.562  1.00  0.00           C
ATOM   3340  HA  ASN   696     111.495  79.691  26.412  1.00  0.00           H
ATOM   3341  CB  ASN   696     109.415  79.621  25.952  1.00  0.00           C
ATOM   3342  HB1 ASN   696     109.025  80.641  25.752  1.00  0.00           H
ATOM   3343  HB2 ASN   696     108.795  79.131  25.172  1.00  0.00           H
ATOM   3344  CG  ASN   696     108.955  79.111  27.362  1.00  0.00           C
ATOM   3345  OD1 ASN   696     107.735  78.941  27.582  1.00  0.00           O
ATOM   3346  ND2 ASN   696     109.895  78.811  28.302  1.00  0.00           N
ATOM   3347 1HD2 ASN   696     110.845  78.621  28.072  1.00  0.00           H
ATOM   3348 2HD2 ASN   696     109.615  78.641  29.252  1.00  0.00           H
ATOM   3349  C   ASN   696     111.235  78.021  25.272  1.00  0.00           C
ATOM   3350  O   ASN   696     111.885  77.381  26.122  1.00  0.00           O
ATOM   3351  N   ASP   697     111.045  77.611  24.052  1.00  0.00           N
ATOM   3352  HN  ASP   697     110.535  78.151  23.392  1.00  0.00           H
ATOM   3353  CA  ASP   697     111.475  76.251  23.592  1.00  0.00           C
ATOM   3354  HA  ASP   697     110.975  75.481  24.162  1.00  0.00           H
ATOM   3355  CB  ASP   697     111.235  76.081  22.082  1.00  0.00           C
ATOM   3356  HB1 ASP   697     111.555  77.041  21.622  1.00  0.00           H
ATOM   3357  HB2 ASP   697     111.835  75.341  21.502  1.00  0.00           H
ATOM   3358  CG  ASP   697     109.735  75.821  21.702  1.00  0.00           C
ATOM   3359  OD1 ASP   697     108.975  75.391  22.532  1.00  0.00           O
ATOM   3360  OD2 ASP   697     109.425  75.871  20.502  1.00  0.00           O
ATOM   3361  C   ASP   697     113.025  76.021  23.712  1.00  0.00           C
ATOM   3362  O   ASP   697     113.515  75.031  24.322  1.00  0.00           O
ATOM   3363  N   PHE   698     113.835  76.981  23.262  1.00  0.00           N
ATOM   3364  HN  PHE   698     113.505  77.771  22.762  1.00  0.00           H
ATOM   3365  CA  PHE   698     115.247  77.081  23.522  1.00  0.00           C
ATOM   3366  HA  PHE   698     115.847  76.301  23.072  1.00  0.00           H
ATOM   3367  CB  PHE   698     115.707  78.351  22.822  1.00  0.00           C
ATOM   3368  HB1 PHE   698     115.497  78.211  21.732  1.00  0.00           H
ATOM   3369  HB2 PHE   698     115.065  79.231  23.052  1.00  0.00           H
ATOM   3370  CG  PHE   698     117.127  78.761  22.962  1.00  0.00           C
ATOM   3371  CD1 PHE   698     118.137  78.331  22.012  1.00  0.00           C
ATOM   3372  HD1 PHE   698     117.687  77.641  21.302  1.00  0.00           H
ATOM   3373  CE1 PHE   698     119.457  78.751  22.132  1.00  0.00           C
ATOM   3374  HE1 PHE   698     120.107  78.281  21.402  1.00  0.00           H
ATOM   3375  CZ  PHE   698     119.757  79.621  23.122  1.00  0.00           C
ATOM   3376  HZ  PHE   698     120.787  79.871  23.332  1.00  0.00           H
ATOM   3377  CD2 PHE   698     117.527  79.711  23.952  1.00  0.00           C
ATOM   3378  HD2 PHE   698     116.787  80.111  24.632  1.00  0.00           H
ATOM   3379  CE2 PHE   698     118.837  80.141  24.032  1.00  0.00           C
ATOM   3380  HE2 PHE   698     119.107  80.931  24.722  1.00  0.00           H
ATOM   3381  C   PHE   698     115.677  77.081  24.982  1.00  0.00           C
ATOM   3382  O   PHE   698     116.527  76.311  25.362  1.00  0.00           O
ATOM   3383  N   VAL   699     115.025  77.961  25.822  1.00  0.00           N
ATOM   3384  HN  VAL   699     114.395  78.691  25.532  1.00  0.00           H
ATOM   3385  CA  VAL   699     115.167  77.861  27.242  1.00  0.00           C
ATOM   3386  HA  VAL   699     116.237  78.011  27.352  1.00  0.00           H
ATOM   3387  CB  VAL   699     114.545  78.941  28.062  1.00  0.00           C
ATOM   3388  HB  VAL   699     113.465  79.061  27.792  1.00  0.00           H
ATOM   3389  CG1 VAL   699     114.515  78.661  29.582  1.00  0.00           C
ATOM   3390 1HG1 VAL   699     115.507  78.381  30.002  1.00  0.00           H
ATOM   3391 2HG1 VAL   699     114.135  79.561  30.112  1.00  0.00           H
ATOM   3392 3HG1 VAL   699     113.645  78.051  29.882  1.00  0.00           H
ATOM   3393  CG2 VAL   699     115.135  80.361  27.902  1.00  0.00           C
ATOM   3394 1HG2 VAL   699     115.317  80.681  26.862  1.00  0.00           H
ATOM   3395 2HG2 VAL   699     114.485  81.151  28.332  1.00  0.00           H
ATOM   3396 3HG2 VAL   699     116.097  80.361  28.452  1.00  0.00           H
ATOM   3397  C   VAL   699     114.885  76.521  27.952  1.00  0.00           C
ATOM   3398  O   VAL   699     115.747  75.911  28.622  1.00  0.00           O
ATOM   3399  N   LYS   700     113.785  75.911  27.592  1.00  0.00           N
ATOM   3400  HN  LYS   700     113.205  76.251  26.852  1.00  0.00           H
ATOM   3401  CA  LYS   700     113.595  74.531  27.932  1.00  0.00           C
ATOM   3402  HA  LYS   700     113.585  74.471  29.012  1.00  0.00           H
ATOM   3403  CB  LYS   700     112.186  74.081  27.502  1.00  0.00           C
ATOM   3404  HB1 LYS   700     112.095  74.081  26.402  1.00  0.00           H
ATOM   3405  HB2 LYS   700     111.935  73.031  27.772  1.00  0.00           H
ATOM   3406  CG  LYS   700     111.055  74.861  28.152  1.00  0.00           C
ATOM   3407  HG1 LYS   700     110.815  74.401  29.132  1.00  0.00           H
ATOM   3408  HG2 LYS   700     111.465  75.891  28.252  1.00  0.00           H
ATOM   3409  CD  LYS   700     109.765  74.851  27.322  1.00  0.00           C
ATOM   3410  HD1 LYS   700     109.895  75.541  26.452  1.00  0.00           H
ATOM   3411  HD2 LYS   700     109.635  73.801  27.002  1.00  0.00           H
ATOM   3412  CE  LYS   700     108.505  75.301  28.082  1.00  0.00           C
ATOM   3413  HE1 LYS   700     108.275  74.621  28.922  1.00  0.00           H
ATOM   3414  HE2 LYS   700     108.565  76.381  28.312  1.00  0.00           H
ATOM   3415  NZ  LYS   700     107.375  75.211  27.122  1.00  0.00           N
ATOM   3416  HZ1 LYS   700     107.775  75.481  26.202  1.00  0.00           H
ATOM   3417  HZ2 LYS   700     106.985  74.251  27.012  1.00  0.00           H
ATOM   3418  HZ3 LYS   700     106.605  75.821  27.462  1.00  0.00           H
ATOM   3419  C   LYS   700     114.675  73.511  27.552  1.00  0.00           C
ATOM   3420  O   LYS   700     115.277  72.891  28.412  1.00  0.00           O
ATOM   3421  N   LEU   701     115.045  73.581  26.272  1.00  0.00           N
ATOM   3422  HN  LEU   701     114.545  74.251  25.722  1.00  0.00           H
ATOM   3423  CA  LEU   701     116.167  72.781  25.792  1.00  0.00           C
ATOM   3424  HA  LEU   701     115.687  71.851  26.032  1.00  0.00           H
ATOM   3425  CB  LEU   701     116.227  72.891  24.292  1.00  0.00           C
ATOM   3426  HB1 LEU   701     115.297  72.451  23.852  1.00  0.00           H
ATOM   3427  HB2 LEU   701     116.287  73.911  23.872  1.00  0.00           H
ATOM   3428  CG  LEU   701     117.337  72.041  23.622  1.00  0.00           C
ATOM   3429  HG  LEU   701     118.367  72.251  23.982  1.00  0.00           H
ATOM   3430  CD1 LEU   701     117.137  70.531  24.002  1.00  0.00           C
ATOM   3431 1HD1 LEU   701     116.177  70.021  23.772  1.00  0.00           H
ATOM   3432 2HD1 LEU   701     118.027  69.941  23.682  1.00  0.00           H
ATOM   3433 3HD1 LEU   701     117.397  70.461  25.082  1.00  0.00           H
ATOM   3434  CD2 LEU   701     117.467  72.061  22.142  1.00  0.00           C
ATOM   3435 1HD2 LEU   701     118.457  71.611  21.922  1.00  0.00           H
ATOM   3436 2HD2 LEU   701     116.647  71.511  21.632  1.00  0.00           H
ATOM   3437 3HD2 LEU   701     117.447  73.101  21.752  1.00  0.00           H
ATOM   3438  C   LEU   701     117.477  72.961  26.462  1.00  0.00           C
ATOM   3439  O   LEU   701     118.187  72.041  26.892  1.00  0.00           O
ATOM   3440  N   SER   702     117.787  74.261  26.732  1.00  0.00           N
ATOM   3441  HN  SER   702     117.227  74.941  26.272  1.00  0.00           H
ATOM   3442  CA  SER   702     118.997  74.671  27.422  1.00  0.00           C
ATOM   3443  HA  SER   702     119.897  74.251  27.002  1.00  0.00           H
ATOM   3444  CB  SER   702     119.137  76.181  27.362  1.00  0.00           C
ATOM   3445  HB1 SER   702     119.017  76.541  26.322  1.00  0.00           H
ATOM   3446  HB2 SER   702     118.307  76.651  27.932  1.00  0.00           H
ATOM   3447  OG  SER   702     120.397  76.671  27.892  1.00  0.00           O
ATOM   3448  HG1 SER   702     120.337  76.591  28.852  1.00  0.00           H
ATOM   3449  C   SER   702     119.007  74.301  28.892  1.00  0.00           C
ATOM   3450  O   SER   702     120.087  74.041  29.482  1.00  0.00           O
ATOM   3451  N   SER   703     117.847  74.301  29.542  1.00  0.00           N
ATOM   3452  HN  SER   703     117.027  74.441  29.002  1.00  0.00           H
ATOM   3453  CA  SER   703     117.677  74.021  30.932  1.00  0.00           C
ATOM   3454  HA  SER   703     118.267  74.681  31.552  1.00  0.00           H
ATOM   3455  CB  SER   703     116.227  74.171  31.422  1.00  0.00           C
ATOM   3456  HB1 SER   703     115.577  73.481  30.832  1.00  0.00           H
ATOM   3457  HB2 SER   703     116.127  73.901  32.502  1.00  0.00           H
ATOM   3458  OG  SER   703     115.887  75.571  31.212  1.00  0.00           O
ATOM   3459  HG1 SER   703     115.857  75.661  30.252  1.00  0.00           H
ATOM   3460  C   SER   703     118.107  72.611  31.362  1.00  0.00           C
ATOM   3461  O   SER   703     118.697  72.401  32.402  1.00  0.00           O
ATOM   3462  N   GLN   704     117.887  71.651  30.532  1.00  0.00           N
ATOM   3463  HN  GLN   704     117.427  71.851  29.672  1.00  0.00           H
ATOM   3464  CA  GLN   704     118.237  70.241  30.782  1.00  0.00           C
ATOM   3465  HA  GLN   704     118.227  70.211  31.862  1.00  0.00           H
ATOM   3466  CB  GLN   704     117.057  69.491  30.132  1.00  0.00           C
ATOM   3467  HB1 GLN   704     117.297  68.421  30.282  1.00  0.00           H
ATOM   3468  HB2 GLN   704     116.067  69.711  30.572  1.00  0.00           H
ATOM   3469  CG  GLN   704     116.907  69.731  28.592  1.00  0.00           C
ATOM   3470  HG1 GLN   704     116.307  70.651  28.442  1.00  0.00           H
ATOM   3471  HG2 GLN   704     117.847  69.971  28.062  1.00  0.00           H
ATOM   3472  CD  GLN   704     116.157  68.601  27.932  1.00  0.00           C
ATOM   3473  OE1 GLN   704     115.147  68.041  28.392  1.00  0.00           O
ATOM   3474  NE2 GLN   704     116.617  68.201  26.762  1.00  0.00           N
ATOM   3475 1HE2 GLN   704     117.447  68.651  26.412  1.00  0.00           H
ATOM   3476 2HE2 GLN   704     115.987  67.551  26.362  1.00  0.00           H
ATOM   3477  C   GLN   704     119.627  69.971  30.322  1.00  0.00           C
ATOM   3478  O   GLN   704     120.007  68.831  30.192  1.00  0.00           O
ATOM   3479  N   LYS   705     120.457  71.001  30.152  1.00  0.00           N
ATOM   3480  HN  LYS   705     120.157  71.931  30.322  1.00  0.00           H
ATOM   3481  CA  LYS   705     121.817  70.801  29.642  1.00  0.00           C
ATOM   3482  HA  LYS   705     122.047  69.761  29.832  1.00  0.00           H
ATOM   3483  CB  LYS   705     122.057  71.241  28.242  1.00  0.00           C
ATOM   3484  HB1 LYS   705     121.737  72.281  28.022  1.00  0.00           H
ATOM   3485  HB2 LYS   705     123.137  71.101  28.002  1.00  0.00           H
ATOM   3486  CG  LYS   705     121.347  70.361  27.142  1.00  0.00           C
ATOM   3487  HG1 LYS   705     121.457  69.261  27.302  1.00  0.00           H
ATOM   3488  HG2 LYS   705     120.267  70.541  27.322  1.00  0.00           H
ATOM   3489  CD  LYS   705     121.617  70.821  25.612  1.00  0.00           C
ATOM   3490  HD1 LYS   705     121.407  71.901  25.462  1.00  0.00           H
ATOM   3491  HD2 LYS   705     122.667  70.611  25.322  1.00  0.00           H
ATOM   3492  CE  LYS   705     120.857  69.981  24.592  1.00  0.00           C
ATOM   3493  HE1 LYS   705     121.207  68.921  24.652  1.00  0.00           H
ATOM   3494  HE2 LYS   705     119.767  70.051  24.802  1.00  0.00           H
ATOM   3495  NZ  LYS   705     121.047  70.361  23.222  1.00  0.00           N
ATOM   3496  HZ1 LYS   705     121.997  70.101  22.892  1.00  0.00           H
ATOM   3497  HZ2 LYS   705     120.467  69.791  22.562  1.00  0.00           H
ATOM   3498  HZ3 LYS   705     120.967  71.371  22.982  1.00  0.00           H
ATOM   3499  C   LYS   705     122.757  71.571  30.592  1.00  0.00           C
ATOM   3500  O   LYS   705     123.477  70.971  31.382  1.00  0.00           O
ATOM   3501  N   THR   706     122.807  72.931  30.422  1.00  0.00           N
ATOM   3502  HN  THR   706     122.137  73.491  29.932  1.00  0.00           H
ATOM   3503  CA  THR   706     123.687  73.801  31.162  1.00  0.00           C
ATOM   3504  HA  THR   706     124.607  73.251  31.322  1.00  0.00           H
ATOM   3505  CB  THR   706     123.917  75.061  30.422  1.00  0.00           C
ATOM   3506  HB  THR   706     124.277  75.911  31.042  1.00  0.00           H
ATOM   3507  OG1 THR   706     122.737  75.521  29.802  1.00  0.00           O
ATOM   3508  HG1 THR   706     122.237  76.111  30.382  1.00  0.00           H
ATOM   3509  CG2 THR   706     124.917  74.731  29.262  1.00  0.00           C
ATOM   3510 1HG2 THR   706     124.507  74.001  28.542  1.00  0.00           H
ATOM   3511 2HG2 THR   706     125.177  75.661  28.722  1.00  0.00           H
ATOM   3512 3HG2 THR   706     125.767  74.161  29.682  1.00  0.00           H
ATOM   3513  C   THR   706     123.057  74.181  32.482  1.00  0.00           C
ATOM   3514  O   THR   706     121.807  74.071  32.622  1.00  0.00           O
ATOM   3515  N   PRO   707     123.867  74.681  33.412  1.00  0.00           N
ATOM   3516  CD  PRO   707     125.277  74.351  33.572  1.00  0.00           C
ATOM   3517  HD1 PRO   707     125.827  74.801  32.712  1.00  0.00           H
ATOM   3518  HD2 PRO   707     125.587  73.281  33.662  1.00  0.00           H
ATOM   3519  CA  PRO   707     123.477  75.701  34.422  1.00  0.00           C
ATOM   3520  HA  PRO   707     122.977  75.131  35.182  1.00  0.00           H
ATOM   3521  CB  PRO   707     124.777  76.181  34.992  1.00  0.00           C
ATOM   3522  HB1 PRO   707     125.247  76.921  34.312  1.00  0.00           H
ATOM   3523  HB2 PRO   707     124.647  76.501  36.052  1.00  0.00           H
ATOM   3524  CG  PRO   707     125.617  74.901  34.952  1.00  0.00           C
ATOM   3525  HG1 PRO   707     126.637  74.951  35.392  1.00  0.00           H
ATOM   3526  HG2 PRO   707     125.177  74.181  35.672  1.00  0.00           H
ATOM   3527  C   PRO   707     122.537  76.771  34.122  1.00  0.00           C
ATOM   3528  O   PRO   707     122.567  77.231  32.992  1.00  0.00           O
ATOM   3529  N   LYS   708     121.807  77.331  35.162  1.00  0.00           N
ATOM   3530  HN  LYS   708     121.797  76.891  36.062  1.00  0.00           H
ATOM   3531  CA  LYS   708     120.937  78.471  35.012  1.00  0.00           C
ATOM   3532  HA  LYS   708     120.287  78.341  34.162  1.00  0.00           H
ATOM   3533  CB  LYS   708     119.987  78.621  36.232  1.00  0.00           C
ATOM   3534  HB1 LYS   708     119.427  77.671  36.382  1.00  0.00           H
ATOM   3535  HB2 LYS   708     120.457  78.801  37.222  1.00  0.00           H
ATOM   3536  CG  LYS   708     119.067  79.841  35.972  1.00  0.00           C
ATOM   3537  HG1 LYS   708     119.637  80.731  36.292  1.00  0.00           H
ATOM   3538  HG2 LYS   708     118.917  79.981  34.882  1.00  0.00           H
ATOM   3539  CD  LYS   708     117.687  79.781  36.692  1.00  0.00           C
ATOM   3540  HD1 LYS   708     117.067  78.931  36.362  1.00  0.00           H
ATOM   3541  HD2 LYS   708     117.917  79.561  37.762  1.00  0.00           H
ATOM   3542  CE  LYS   708     116.907  81.051  36.422  1.00  0.00           C
ATOM   3543  HE1 LYS   708     117.467  81.881  36.892  1.00  0.00           H
ATOM   3544  HE2 LYS   708     116.617  81.161  35.362  1.00  0.00           H
ATOM   3545  NZ  LYS   708     115.607  81.001  37.142  1.00  0.00           N
ATOM   3546  HZ1 LYS   708     114.815  81.441  36.642  1.00  0.00           H
ATOM   3547  HZ2 LYS   708     115.397  79.991  37.302  1.00  0.00           H
ATOM   3548  HZ3 LYS   708     115.717  81.451  38.072  1.00  0.00           H
ATOM   3549  C   LYS   708     121.627  79.791  34.582  1.00  0.00           C
ATOM   3550  O   LYS   708     121.147  80.531  33.692  1.00  0.00           O
ATOM   3551  N   PRO   709     122.737  80.291  35.112  1.00  0.00           N
ATOM   3552  CD  PRO   709     123.197  79.921  36.522  1.00  0.00           C
ATOM   3553  HD1 PRO   709     123.847  79.041  36.352  1.00  0.00           H
ATOM   3554  HD2 PRO   709     122.337  79.681  37.192  1.00  0.00           H
ATOM   3555  CA  PRO   709     123.357  81.551  34.662  1.00  0.00           C
ATOM   3556  HA  PRO   709     122.597  82.311  34.712  1.00  0.00           H
ATOM   3557  CB  PRO   709     124.467  81.731  35.682  1.00  0.00           C
ATOM   3558  HB1 PRO   709     125.317  81.031  35.522  1.00  0.00           H
ATOM   3559  HB2 PRO   709     124.887  82.761  35.722  1.00  0.00           H
ATOM   3560  CG  PRO   709     123.927  81.161  37.002  1.00  0.00           C
ATOM   3561  HG1 PRO   709     124.677  80.901  37.772  1.00  0.00           H
ATOM   3562  HG2 PRO   709     123.097  81.791  37.362  1.00  0.00           H
ATOM   3563  C   PRO   709     123.977  81.411  33.262  1.00  0.00           C
ATOM   3564  O   PRO   709     123.937  82.401  32.502  1.00  0.00           O
ATOM   3565  N   GLN   710     124.537  80.281  32.882  1.00  0.00           N
ATOM   3566  HN  GLN   710     124.817  79.581  33.532  1.00  0.00           H
ATOM   3567  CA  GLN   710     124.877  80.001  31.492  1.00  0.00           C
ATOM   3568  HA  GLN   710     125.607  80.731  31.162  1.00  0.00           H
ATOM   3569  CB  GLN   710     125.687  78.621  31.322  1.00  0.00           C
ATOM   3570  HB1 GLN   710     125.007  77.801  31.642  1.00  0.00           H
ATOM   3571  HB2 GLN   710     125.897  78.421  30.252  1.00  0.00           H
ATOM   3572  CG  GLN   710     126.987  78.591  32.162  1.00  0.00           C
ATOM   3573  HG1 GLN   710     127.627  79.421  31.792  1.00  0.00           H
ATOM   3574  HG2 GLN   710     126.767  78.781  33.232  1.00  0.00           H
ATOM   3575  CD  GLN   710     127.677  77.271  32.222  1.00  0.00           C
ATOM   3576  OE1 GLN   710     127.387  76.281  31.522  1.00  0.00           O
ATOM   3577  NE2 GLN   710     128.567  77.091  33.232  1.00  0.00           N
ATOM   3578 1HE2 GLN   710     128.987  77.871  33.692  1.00  0.00           H
ATOM   3579 2HE2 GLN   710     128.937  76.161  33.292  1.00  0.00           H
ATOM   3580  C   GLN   710     123.637  80.011  30.542  1.00  0.00           C
ATOM   3581  O   GLN   710     123.707  80.611  29.512  1.00  0.00           O
ATOM   3582  N   THR   711     122.477  79.371  30.912  1.00  0.00           N
ATOM   3583  HN  THR   711     122.657  78.891  31.772  1.00  0.00           H
ATOM   3584  CA  THR   711     121.227  79.351  30.212  1.00  0.00           C
ATOM   3585  HA  THR   711     121.297  78.951  29.212  1.00  0.00           H
ATOM   3586  CB  THR   711     120.177  78.451  30.862  1.00  0.00           C
ATOM   3587  HB  THR   711     119.907  78.741  31.902  1.00  0.00           H
ATOM   3588  OG1 THR   711     120.507  77.051  30.782  1.00  0.00           O
ATOM   3589  HG1 THR   711     119.997  76.631  31.482  1.00  0.00           H
ATOM   3590  CG2 THR   711     118.887  78.491  30.032  1.00  0.00           C
ATOM   3591 1HG2 THR   711     118.197  77.741  30.472  1.00  0.00           H
ATOM   3592 2HG2 THR   711     118.417  79.491  30.132  1.00  0.00           H
ATOM   3593 3HG2 THR   711     119.077  78.261  28.952  1.00  0.00           H
ATOM   3594  C   THR   711     120.657  80.741  30.112  1.00  0.00           C
ATOM   3595  O   THR   711     120.347  81.231  29.052  1.00  0.00           O
ATOM   3596  N   LYS   712     120.737  81.551  31.152  1.00  0.00           N
ATOM   3597  HN  LYS   712     120.967  81.161  32.042  1.00  0.00           H
ATOM   3598  CA  LYS   712     120.417  82.971  31.172  1.00  0.00           C
ATOM   3599  HA  LYS   712     119.427  83.141  30.752  1.00  0.00           H
ATOM   3600  CB  LYS   712     120.347  83.521  32.662  1.00  0.00           C
ATOM   3601  HB1 LYS   712     119.477  83.101  33.202  1.00  0.00           H
ATOM   3602  HB2 LYS   712     121.297  83.171  33.142  1.00  0.00           H
ATOM   3603  CG  LYS   712     120.347  85.041  32.852  1.00  0.00           C
ATOM   3604  HG1 LYS   712     121.187  85.651  32.472  1.00  0.00           H
ATOM   3605  HG2 LYS   712     119.407  85.451  32.422  1.00  0.00           H
ATOM   3606  CD  LYS   712     120.217  85.431  34.342  1.00  0.00           C
ATOM   3607  HD1 LYS   712     119.297  84.911  34.662  1.00  0.00           H
ATOM   3608  HD2 LYS   712     121.067  84.921  34.842  1.00  0.00           H
ATOM   3609  CE  LYS   712     119.927  86.921  34.532  1.00  0.00           C
ATOM   3610  HE1 LYS   712     120.567  87.681  34.042  1.00  0.00           H
ATOM   3611  HE2 LYS   712     118.917  87.161  34.122  1.00  0.00           H
ATOM   3612  NZ  LYS   712     119.787  87.181  35.962  1.00  0.00           N
ATOM   3613  HZ1 LYS   712     119.027  86.641  36.402  1.00  0.00           H
ATOM   3614  HZ2 LYS   712     120.667  87.021  36.502  1.00  0.00           H
ATOM   3615  HZ3 LYS   712     119.507  88.181  36.082  1.00  0.00           H
ATOM   3616  C   LYS   712     121.267  83.881  30.272  1.00  0.00           C
ATOM   3617  O   LYS   712     120.817  84.871  29.722  1.00  0.00           O
ATOM   3618  N   GLU   713     122.537  83.481  30.072  1.00  0.00           N
ATOM   3619  HN  GLU   713     122.897  82.681  30.532  1.00  0.00           H
ATOM   3620  CA  GLU   713     123.527  84.181  29.222  1.00  0.00           C
ATOM   3621  HA  GLU   713     123.397  85.221  29.492  1.00  0.00           H
ATOM   3622  CB  GLU   713     124.967  83.761  29.462  1.00  0.00           C
ATOM   3623  HB1 GLU   713     125.037  82.671  29.642  1.00  0.00           H
ATOM   3624  HB2 GLU   713     125.607  83.911  28.562  1.00  0.00           H
ATOM   3625  CG  GLU   713     125.587  84.441  30.762  1.00  0.00           C
ATOM   3626  HG1 GLU   713     124.927  84.221  31.632  1.00  0.00           H
ATOM   3627  HG2 GLU   713     126.557  84.001  31.042  1.00  0.00           H
ATOM   3628  CD  GLU   713     125.877  85.941  30.772  1.00  0.00           C
ATOM   3629  OE1 GLU   713     126.007  86.451  29.592  1.00  0.00           O
ATOM   3630  OE2 GLU   713     126.127  86.621  31.802  1.00  0.00           O
ATOM   3631  C   GLU   713     123.107  84.041  27.782  1.00  0.00           C
ATOM   3632  O   GLU   713     122.907  84.981  27.092  1.00  0.00           O
ATOM   3633  N   LEU   714     122.877  82.771  27.342  1.00  0.00           N
ATOM   3634  HN  LEU   714     123.217  82.031  27.922  1.00  0.00           H
ATOM   3635  CA  LEU   714     122.417  82.341  26.002  1.00  0.00           C
ATOM   3636  HA  LEU   714     123.087  82.681  25.242  1.00  0.00           H
ATOM   3637  CB  LEU   714     122.347  80.851  26.012  1.00  0.00           C
ATOM   3638  HB1 LEU   714     121.727  80.531  26.882  1.00  0.00           H
ATOM   3639  HB2 LEU   714     121.747  80.391  25.192  1.00  0.00           H
ATOM   3640  CG  LEU   714     123.687  80.081  25.902  1.00  0.00           C
ATOM   3641  HG  LEU   714     124.467  80.621  26.482  1.00  0.00           H
ATOM   3642  CD1 LEU   714     123.527  78.741  26.522  1.00  0.00           C
ATOM   3643 1HD1 LEU   714     124.367  78.081  26.212  1.00  0.00           H
ATOM   3644 2HD1 LEU   714     123.627  78.711  27.622  1.00  0.00           H
ATOM   3645 3HD1 LEU   714     122.617  78.221  26.152  1.00  0.00           H
ATOM   3646  CD2 LEU   714     124.227  80.021  24.472  1.00  0.00           C
ATOM   3647 1HD2 LEU   714     125.297  79.731  24.462  1.00  0.00           H
ATOM   3648 2HD2 LEU   714     123.667  79.371  23.772  1.00  0.00           H
ATOM   3649 3HD2 LEU   714     124.217  81.061  24.072  1.00  0.00           H
ATOM   3650  C   LEU   714     121.027  82.891  25.572  1.00  0.00           C
ATOM   3651  O   LEU   714     120.717  83.301  24.472  1.00  0.00           O
ATOM   3652  N   MET   715     120.057  82.901  26.582  1.00  0.00           N
ATOM   3653  HN  MET   715     120.217  82.511  27.482  1.00  0.00           H
ATOM   3654  CA  MET   715     118.787  83.631  26.562  1.00  0.00           C
ATOM   3655  HA  MET   715     118.287  83.211  25.712  1.00  0.00           H
ATOM   3656  CB  MET   715     117.967  83.261  27.762  1.00  0.00           C
ATOM   3657  HB1 MET   715     117.607  82.211  27.682  1.00  0.00           H
ATOM   3658  HB2 MET   715     118.507  83.501  28.702  1.00  0.00           H
ATOM   3659  CG  MET   715     116.747  84.131  28.002  1.00  0.00           C
ATOM   3660  HG1 MET   715     117.087  85.131  28.332  1.00  0.00           H
ATOM   3661  HG2 MET   715     116.147  84.131  27.072  1.00  0.00           H
ATOM   3662  SD  MET   715     115.607  83.641  29.292  1.00  0.00           S
ATOM   3663  CE  MET   715     114.475  85.071  28.962  1.00  0.00           C
ATOM   3664  HE1 MET   715     113.945  84.881  28.012  1.00  0.00           H
ATOM   3665  HE2 MET   715     113.825  85.281  29.842  1.00  0.00           H
ATOM   3666  HE3 MET   715     115.005  86.051  28.902  1.00  0.00           H
ATOM   3667  C   MET   715     118.847  85.071  26.142  1.00  0.00           C
ATOM   3668  O   MET   715     118.347  85.501  25.162  1.00  0.00           O
ATOM   3669  N   HIS   716     119.707  85.861  26.902  1.00  0.00           N
ATOM   3670  HN  HIS   716     120.107  85.471  27.732  1.00  0.00           H
ATOM   3671  CA  HIS   716     120.027  87.301  26.632  1.00  0.00           C
ATOM   3672  HA  HIS   716     119.077  87.811  26.622  1.00  0.00           H
ATOM   3673  CB  HIS   716     120.927  87.971  27.642  1.00  0.00           C
ATOM   3674  HB1 HIS   716     121.897  87.451  27.792  1.00  0.00           H
ATOM   3675  HB2 HIS   716     121.077  89.061  27.442  1.00  0.00           H
ATOM   3676  ND1 HIS   716     121.087  88.441  30.102  1.00  0.00           N
ATOM   3677  CG  HIS   716     120.377  87.871  29.062  1.00  0.00           C
ATOM   3678  CE1 HIS   716     120.237  88.381  31.142  1.00  0.00           C
ATOM   3679  HE1 HIS   716     120.627  88.631  32.122  1.00  0.00           H
ATOM   3680  NE2 HIS   716     119.057  87.811  30.812  1.00  0.00           N
ATOM   3681  HE2 HIS   716     118.297  87.671  31.452  1.00  0.00           H
ATOM   3682  CD2 HIS   716     119.167  87.511  29.522  1.00  0.00           C
ATOM   3683  HD2 HIS   716     118.327  87.011  29.052  1.00  0.00           H
ATOM   3684  C   HIS   716     120.647  87.621  25.342  1.00  0.00           C
ATOM   3685  O   HIS   716     120.287  88.521  24.632  1.00  0.00           O
ATOM   3686  N   LEU   717     121.577  86.701  24.902  1.00  0.00           N
ATOM   3687  HN  LEU   717     121.857  85.951  25.492  1.00  0.00           H
ATOM   3688  CA  LEU   717     122.167  86.671  23.642  1.00  0.00           C
ATOM   3689  HA  LEU   717     122.637  87.621  23.432  1.00  0.00           H
ATOM   3690  CB  LEU   717     123.347  85.621  23.542  1.00  0.00           C
ATOM   3691  HB1 LEU   717     122.917  84.751  24.082  1.00  0.00           H
ATOM   3692  HB2 LEU   717     123.647  85.331  22.522  1.00  0.00           H
ATOM   3693  CG  LEU   717     124.717  86.011  24.122  1.00  0.00           C
ATOM   3694  HG  LEU   717     124.417  86.661  24.972  1.00  0.00           H
ATOM   3695  CD1 LEU   717     125.577  84.801  24.712  1.00  0.00           C
ATOM   3696 1HD1 LEU   717     126.437  85.091  25.352  1.00  0.00           H
ATOM   3697 2HD1 LEU   717     124.947  84.221  25.432  1.00  0.00           H
ATOM   3698 3HD1 LEU   717     126.007  84.151  23.922  1.00  0.00           H
ATOM   3699  CD2 LEU   717     125.587  86.921  23.252  1.00  0.00           C
ATOM   3700 1HD2 LEU   717     126.247  87.531  23.902  1.00  0.00           H
ATOM   3701 2HD2 LEU   717     126.237  86.391  22.522  1.00  0.00           H
ATOM   3702 3HD2 LEU   717     124.827  87.501  22.692  1.00  0.00           H
ATOM   3703  C   LEU   717     121.167  86.551  22.432  1.00  0.00           C
ATOM   3704  O   LEU   717     121.267  87.331  21.522  1.00  0.00           O
ATOM   3705  N   CYS   718     120.187  85.671  22.552  1.00  0.00           N
ATOM   3706  HN  CYS   718     120.207  85.201  23.432  1.00  0.00           H
ATOM   3707  CA  CYS   718     119.107  85.391  21.602  1.00  0.00           C
ATOM   3708  HA  CYS   718     119.487  85.351  20.582  1.00  0.00           H
ATOM   3709  CB  CYS   718     118.327  84.041  21.942  1.00  0.00           C
ATOM   3710  HB1 CYS   718     119.067  83.271  22.222  1.00  0.00           H
ATOM   3711  HB2 CYS   718     117.677  84.301  22.802  1.00  0.00           H
ATOM   3712  SG  CYS   718     117.237  83.471  20.562  1.00  0.00           S
ATOM   3713  HG1 CYS   718     118.267  83.101  19.812  1.00  0.00           H
ATOM   3714  C   CYS   718     118.137  86.581  21.502  1.00  0.00           C
ATOM   3715  O   CYS   718     117.767  86.921  20.372  1.00  0.00           O
ATOM   3716  N   MET   719     117.797  87.171  22.672  1.00  0.00           N
ATOM   3717  HN  MET   719     118.327  86.771  23.422  1.00  0.00           H
ATOM   3718  CA  MET   719     116.977  88.361  22.842  1.00  0.00           C
ATOM   3719  HA  MET   719     116.087  88.211  22.252  1.00  0.00           H
ATOM   3720  CB  MET   719     116.657  88.691  24.362  1.00  0.00           C
ATOM   3721  HB1 MET   719     117.657  88.551  24.822  1.00  0.00           H
ATOM   3722  HB2 MET   719     116.347  89.741  24.542  1.00  0.00           H
ATOM   3723  CG  MET   719     115.587  87.851  25.022  1.00  0.00           C
ATOM   3724  HG1 MET   719     114.565  88.111  24.662  1.00  0.00           H
ATOM   3725  HG2 MET   719     115.737  86.791  24.732  1.00  0.00           H
ATOM   3726  SD  MET   719     115.617  88.051  26.862  1.00  0.00           S
ATOM   3727  CE  MET   719     115.055  89.741  27.082  1.00  0.00           C
ATOM   3728  HE1 MET   719     114.075  89.831  27.582  1.00  0.00           H
ATOM   3729  HE2 MET   719     115.827  90.271  27.682  1.00  0.00           H
ATOM   3730  HE3 MET   719     114.925  90.211  26.082  1.00  0.00           H
ATOM   3731  C   MET   719     117.627  89.591  22.212  1.00  0.00           C
ATOM   3732  O   MET   719     117.007  90.311  21.412  1.00  0.00           O
ATOM   3733  N   ARG   720     119.017  89.731  22.272  1.00  0.00           N
ATOM   3734  HN  ARG   720     119.627  89.061  22.682  1.00  0.00           H
ATOM   3735  CA  ARG   720     119.727  90.901  21.672  1.00  0.00           C
ATOM   3736  HA  ARG   720     119.047  91.741  21.682  1.00  0.00           H
ATOM   3737  CB  ARG   720     120.967  91.401  22.492  1.00  0.00           C
ATOM   3738  HB1 ARG   720     121.357  90.451  22.912  1.00  0.00           H
ATOM   3739  HB2 ARG   720     121.797  91.981  22.032  1.00  0.00           H
ATOM   3740  CG  ARG   720     120.517  92.231  23.672  1.00  0.00           C
ATOM   3741  HG1 ARG   720     119.837  93.071  23.412  1.00  0.00           H
ATOM   3742  HG2 ARG   720     119.837  91.541  24.232  1.00  0.00           H
ATOM   3743  CD  ARG   720     121.567  92.861  24.502  1.00  0.00           C
ATOM   3744  HD1 ARG   720     122.347  93.371  23.892  1.00  0.00           H
ATOM   3745  HD2 ARG   720     121.027  93.651  25.062  1.00  0.00           H
ATOM   3746  NE  ARG   720     122.087  91.841  25.542  1.00  0.00           N
ATOM   3747  HE  ARG   720     122.277  90.881  25.322  1.00  0.00           H
ATOM   3748  CZ  ARG   720     122.257  92.131  26.842  1.00  0.00           C
ATOM   3749  NH1 ARG   720     122.037  93.301  27.462  1.00  0.00           N
ATOM   3750 1HH1 ARG   720     122.017  94.161  26.952  1.00  0.00           H
ATOM   3751 2HH1 ARG   720     122.327  93.361  28.422  1.00  0.00           H
ATOM   3752  NH2 ARG   720     122.387  91.111  27.642  1.00  0.00           N
ATOM   3753 1HH2 ARG   720     122.827  90.321  27.202  1.00  0.00           H
ATOM   3754 2HH2 ARG   720     122.557  91.361  28.592  1.00  0.00           H
ATOM   3755  C   ARG   720     120.157  90.701  20.172  1.00  0.00           C
ATOM   3756  O   ARG   720     121.037  91.351  19.592  1.00  0.00           O
ATOM   3757  N   GLN   721     119.357  89.781  19.532  1.00  0.00           N
ATOM   3758  HN  GLN   721     118.697  89.301  20.092  1.00  0.00           H
ATOM   3759  CA  GLN   721     119.367  89.401  18.102  1.00  0.00           C
ATOM   3760  HA  GLN   721     120.377  89.501  17.742  1.00  0.00           H
ATOM   3761  CB  GLN   721     118.937  88.001  17.632  1.00  0.00           C
ATOM   3762  HB1 GLN   721     117.937  87.741  18.052  1.00  0.00           H
ATOM   3763  HB2 GLN   721     118.767  87.861  16.542  1.00  0.00           H
ATOM   3764  CG  GLN   721     119.877  86.851  18.052  1.00  0.00           C
ATOM   3765  HG1 GLN   721     120.917  87.061  17.732  1.00  0.00           H
ATOM   3766  HG2 GLN   721     119.937  86.771  19.162  1.00  0.00           H
ATOM   3767  CD  GLN   721     119.487  85.571  17.382  1.00  0.00           C
ATOM   3768  OE1 GLN   721     119.937  85.211  16.292  1.00  0.00           O
ATOM   3769  NE2 GLN   721     118.587  84.801  17.992  1.00  0.00           N
ATOM   3770 1HE2 GLN   721     118.087  85.181  18.772  1.00  0.00           H
ATOM   3771 2HE2 GLN   721     118.207  84.031  17.472  1.00  0.00           H
ATOM   3772  C   GLN   721     118.497  90.401  17.382  1.00  0.00           C
ATOM   3773  O   GLN   721     117.457  90.781  17.892  1.00  0.00           O
ATOM   3774  N   GLU   722     118.927  90.901  16.172  1.00  0.00           N
ATOM   3775  HN  GLU   722     119.757  90.631  15.702  1.00  0.00           H
ATOM   3776  CA  GLU   722     118.247  92.031  15.572  1.00  0.00           C
ATOM   3777  HA  GLU   722     118.477  92.951  16.092  1.00  0.00           H
ATOM   3778  CB  GLU   722     118.897  92.261  14.242  1.00  0.00           C
ATOM   3779  HB1 GLU   722     118.807  91.281  13.722  1.00  0.00           H
ATOM   3780  HB2 GLU   722     118.307  92.961  13.622  1.00  0.00           H
ATOM   3781  CG  GLU   722     120.407  92.691  14.292  1.00  0.00           C
ATOM   3782  HG1 GLU   722     120.577  93.521  15.012  1.00  0.00           H
ATOM   3783  HG2 GLU   722     120.957  91.751  14.512  1.00  0.00           H
ATOM   3784  CD  GLU   722     120.867  93.011  12.952  1.00  0.00           C
ATOM   3785  OE1 GLU   722     121.157  94.191  12.622  1.00  0.00           O
ATOM   3786  OE2 GLU   722     120.907  92.101  12.052  1.00  0.00           O
ATOM   3787  C   GLU   722     116.697  91.981  15.322  1.00  0.00           C
ATOM   3788  O   GLU   722     115.897  92.811  15.772  1.00  0.00           O
ATOM   3789  N   ALA   723     116.307  90.841  14.742  1.00  0.00           N
ATOM   3790  HN  ALA   723     116.897  90.101  14.442  1.00  0.00           H
ATOM   3791  CA  ALA   723     114.915  90.491  14.522  1.00  0.00           C
ATOM   3792  HA  ALA   723     114.545  91.371  14.022  1.00  0.00           H
ATOM   3793  CB  ALA   723     114.865  89.281  13.602  1.00  0.00           C
ATOM   3794  HB1 ALA   723     115.277  88.351  14.042  1.00  0.00           H
ATOM   3795  HB2 ALA   723     113.825  88.991  13.322  1.00  0.00           H
ATOM   3796  HB3 ALA   723     115.477  89.511  12.712  1.00  0.00           H
ATOM   3797  C   ALA   723     114.025  90.161  15.792  1.00  0.00           C
ATOM   3798  O   ALA   723     112.835  90.291  15.762  1.00  0.00           O
ATOM   3799  N   TYR   724     114.655  89.751  16.882  1.00  0.00           N
ATOM   3800  HN  TYR   724     115.647  89.771  16.832  1.00  0.00           H
ATOM   3801  CA  TYR   724     114.005  89.371  18.112  1.00  0.00           C
ATOM   3802  HA  TYR   724     113.095  88.831  17.922  1.00  0.00           H
ATOM   3803  CB  TYR   724     114.945  88.421  19.022  1.00  0.00           C
ATOM   3804  HB1 TYR   724     115.977  88.701  18.702  1.00  0.00           H
ATOM   3805  HB2 TYR   724     114.865  88.611  20.112  1.00  0.00           H
ATOM   3806  CG  TYR   724     114.965  86.891  18.782  1.00  0.00           C
ATOM   3807  CD1 TYR   724     115.347  86.431  17.572  1.00  0.00           C
ATOM   3808  HD1 TYR   724     115.717  87.121  16.832  1.00  0.00           H
ATOM   3809  CE1 TYR   724     115.237  85.111  17.302  1.00  0.00           C
ATOM   3810  HE1 TYR   724     115.517  84.791  16.312  1.00  0.00           H
ATOM   3811  CZ  TYR   724     114.735  84.161  18.202  1.00  0.00           C
ATOM   3812  OH  TYR   724     114.595  82.771  17.892  1.00  0.00           O
ATOM   3813  HH  TYR   724     114.625  82.331  18.752  1.00  0.00           H
ATOM   3814  CD2 TYR   724     114.375  86.011  19.752  1.00  0.00           C
ATOM   3815  HD2 TYR   724     113.965  86.331  20.712  1.00  0.00           H
ATOM   3816  CE2 TYR   724     114.315  84.631  19.442  1.00  0.00           C
ATOM   3817  HE2 TYR   724     113.925  83.991  20.222  1.00  0.00           H
ATOM   3818  C   TYR   724     113.835  90.681  18.822  1.00  0.00           C
ATOM   3819  O   TYR   724     112.685  91.071  19.052  1.00  0.00           O
ATOM   3820  N   LEU   725     114.955  91.471  19.102  1.00  0.00           N
ATOM   3821  HN  LEU   725     115.817  91.091  18.772  1.00  0.00           H
ATOM   3822  CA  LEU   725     114.855  92.671  19.922  1.00  0.00           C
ATOM   3823  HA  LEU   725     114.635  92.481  20.962  1.00  0.00           H
ATOM   3824  CB  LEU   725     116.287  93.351  19.862  1.00  0.00           C
ATOM   3825  HB1 LEU   725     117.027  92.541  20.032  1.00  0.00           H
ATOM   3826  HB2 LEU   725     116.447  93.601  18.792  1.00  0.00           H
ATOM   3827  CG  LEU   725     116.447  94.571  20.822  1.00  0.00           C
ATOM   3828  HG  LEU   725     115.607  95.301  20.802  1.00  0.00           H
ATOM   3829  CD1 LEU   725     116.487  93.941  22.252  1.00  0.00           C
ATOM   3830 1HD1 LEU   725     117.067  92.991  22.232  1.00  0.00           H
ATOM   3831 2HD1 LEU   725     116.797  94.641  23.052  1.00  0.00           H
ATOM   3832 3HD1 LEU   725     115.457  93.611  22.522  1.00  0.00           H
ATOM   3833  CD2 LEU   725     117.637  95.311  20.292  1.00  0.00           C
ATOM   3834 1HD2 LEU   725     118.517  94.641  20.162  1.00  0.00           H
ATOM   3835 2HD2 LEU   725     117.317  95.581  19.262  1.00  0.00           H
ATOM   3836 3HD2 LEU   725     117.877  96.291  20.742  1.00  0.00           H
ATOM   3837  C   LEU   725     113.875  93.751  19.362  1.00  0.00           C
ATOM   3838  O   LEU   725     113.225  94.371  20.192  1.00  0.00           O
ATOM   3839  N   GLU   726     113.845  94.001  17.972  1.00  0.00           N
ATOM   3840  HN  GLU   726     114.515  93.531  17.402  1.00  0.00           H
ATOM   3841  CA  GLU   726     112.775  94.801  17.292  1.00  0.00           C
ATOM   3842  HA  GLU   726     112.705  95.651  17.952  1.00  0.00           H
ATOM   3843  CB  GLU   726     113.175  95.041  15.792  1.00  0.00           C
ATOM   3844  HB1 GLU   726     114.215  95.401  15.652  1.00  0.00           H
ATOM   3845  HB2 GLU   726     113.185  94.001  15.402  1.00  0.00           H
ATOM   3846  CG  GLU   726     112.155  95.911  15.002  1.00  0.00           C
ATOM   3847  HG1 GLU   726     111.975  95.331  14.072  1.00  0.00           H
ATOM   3848  HG2 GLU   726     111.145  96.041  15.442  1.00  0.00           H
ATOM   3849  CD  GLU   726     112.685  97.281  14.942  1.00  0.00           C
ATOM   3850  OE1 GLU   726     112.825  98.011  16.002  1.00  0.00           O
ATOM   3851  OE2 GLU   726     113.045  97.681  13.812  1.00  0.00           O
ATOM   3852  C   GLU   726     111.345  94.271  17.402  1.00  0.00           C
ATOM   3853  O   GLU   726     110.395  95.031  17.642  1.00  0.00           O
ATOM   3854  N   ALA   727     111.135  92.981  17.252  1.00  0.00           N
ATOM   3855  HN  ALA   727     111.965  92.441  17.132  1.00  0.00           H
ATOM   3856  CA  ALA   727     109.885  92.221  17.492  1.00  0.00           C
ATOM   3857  HA  ALA   727     109.095  92.661  16.912  1.00  0.00           H
ATOM   3858  CB  ALA   727     110.105  90.731  17.132  1.00  0.00           C
ATOM   3859  HB1 ALA   727     109.235  90.161  17.532  1.00  0.00           H
ATOM   3860  HB2 ALA   727     110.145  90.541  16.032  1.00  0.00           H
ATOM   3861  HB3 ALA   727     111.055  90.381  17.582  1.00  0.00           H
ATOM   3862  C   ALA   727     109.455  92.381  18.962  1.00  0.00           C
ATOM   3863  O   ALA   727     108.255  92.611  19.172  1.00  0.00           O
ATOM   3864  N   LEU   728     110.315  92.281  19.972  1.00  0.00           N
ATOM   3865  HN  LEU   728     111.295  92.161  19.842  1.00  0.00           H
ATOM   3866  CA  LEU   728     110.025  92.361  21.372  1.00  0.00           C
ATOM   3867  HA  LEU   728     109.055  91.931  21.532  1.00  0.00           H
ATOM   3868  CB  LEU   728     111.055  91.601  22.242  1.00  0.00           C
ATOM   3869  HB1 LEU   728     112.015  92.171  22.252  1.00  0.00           H
ATOM   3870  HB2 LEU   728     110.595  91.661  23.252  1.00  0.00           H
ATOM   3871  CG  LEU   728     111.265  90.181  21.782  1.00  0.00           C
ATOM   3872  HG  LEU   728     111.105  90.081  20.692  1.00  0.00           H
ATOM   3873  CD1 LEU   728     112.725  89.761  22.162  1.00  0.00           C
ATOM   3874 1HD1 LEU   728     113.465  90.521  21.832  1.00  0.00           H
ATOM   3875 2HD1 LEU   728     112.835  89.611  23.262  1.00  0.00           H
ATOM   3876 3HD1 LEU   728     113.035  88.861  21.582  1.00  0.00           H
ATOM   3877  CD2 LEU   728     110.165  89.321  22.282  1.00  0.00           C
ATOM   3878 1HD2 LEU   728     110.245  89.021  23.352  1.00  0.00           H
ATOM   3879 2HD2 LEU   728     109.185  89.821  22.112  1.00  0.00           H
ATOM   3880 3HD2 LEU   728     110.055  88.371  21.712  1.00  0.00           H
ATOM   3881  C   LEU   728     109.875  93.821  21.912  1.00  0.00           C
ATOM   3882  O   LEU   728     109.235  94.071  22.932  1.00  0.00           O
ATOM   3883  N   SER   729     110.265  94.821  21.122  1.00  0.00           N
ATOM   3884  HN  SER   729     110.655  94.761  20.212  1.00  0.00           H
ATOM   3885  CA  SER   729     110.265  96.181  21.652  1.00  0.00           C
ATOM   3886  HA  SER   729     110.245  96.181  22.732  1.00  0.00           H
ATOM   3887  CB  SER   729     111.665  96.931  21.412  1.00  0.00           C
ATOM   3888  HB1 SER   729     111.725  97.121  20.322  1.00  0.00           H
ATOM   3889  HB2 SER   729     111.675  97.921  21.922  1.00  0.00           H
ATOM   3890  OG  SER   729     112.845  96.261  21.942  1.00  0.00           O
ATOM   3891  HG1 SER   729     113.015  95.591  21.272  1.00  0.00           H
ATOM   3892  C   SER   729     109.065  96.931  21.122  1.00  0.00           C
ATOM   3893  O   SER   729     108.555  96.641  20.012  1.00  0.00           O
ATOM   3894  N   HIS   730     108.495  97.941  21.822  1.00  0.00           N
ATOM   3895  HN  HIS   730     108.795  98.091  22.762  1.00  0.00           H
ATOM   3896  CA  HIS   730     107.575  99.011  21.252  1.00  0.00           C
ATOM   3897  HA  HIS   730     107.365  99.511  22.182  1.00  0.00           H
ATOM   3898  CB  HIS   730     108.295 100.061  20.362  1.00  0.00           C
ATOM   3899  HB1 HIS   730     108.545  99.501  19.432  1.00  0.00           H
ATOM   3900  HB2 HIS   730     107.535 100.811  20.042  1.00  0.00           H
ATOM   3901  ND1 HIS   730     109.565 101.061  22.202  1.00  0.00           N
ATOM   3902  CG  HIS   730     109.545 100.651  20.912  1.00  0.00           C
ATOM   3903  CE1 HIS   730     110.865 101.311  22.502  1.00  0.00           C
ATOM   3904  HE1 HIS   730     111.365 101.581  23.442  1.00  0.00           H
ATOM   3905  NE2 HIS   730     111.645 101.031  21.382  1.00  0.00           N
ATOM   3906  HE2 HIS   730     112.625 100.851  21.302  1.00  0.00           H
ATOM   3907  CD2 HIS   730     110.765 100.601  20.382  1.00  0.00           C
ATOM   3908  HD2 HIS   730     111.125 100.161  19.462  1.00  0.00           H
ATOM   3909  C   HIS   730     106.275  98.521  20.712  1.00  0.00           C
ATOM   3910  O   HIS   730     105.955  98.671  19.542  1.00  0.00           O
ATOM   3911  N   LEU   731     105.605  97.831  21.522  1.00  0.00           N
ATOM   3912  HN  LEU   731     106.115  97.531  22.322  1.00  0.00           H
ATOM   3913  CA  LEU   731     104.245  97.401  21.382  1.00  0.00           C
ATOM   3914  HA  LEU   731     103.865  98.061  20.612  1.00  0.00           H
ATOM   3915  CB  LEU   731     104.165  95.941  20.952  1.00  0.00           C
ATOM   3916  HB1 LEU   731     103.225  95.541  20.512  1.00  0.00           H
ATOM   3917  HB2 LEU   731     104.785  95.821  20.042  1.00  0.00           H
ATOM   3918  CG  LEU   731     104.515  94.761  21.922  1.00  0.00           C
ATOM   3919  HG  LEU   731     103.615  94.651  22.562  1.00  0.00           H
ATOM   3920  CD1 LEU   731     104.525  93.541  20.952  1.00  0.00           C
ATOM   3921 1HD1 LEU   731     103.576  93.391  20.392  1.00  0.00           H
ATOM   3922 2HD1 LEU   731     105.325  93.421  20.202  1.00  0.00           H
ATOM   3923 3HD1 LEU   731     104.665  92.641  21.602  1.00  0.00           H
ATOM   3924  CD2 LEU   731     105.835  94.851  22.662  1.00  0.00           C
ATOM   3925 1HD2 LEU   731     106.655  95.001  21.932  1.00  0.00           H
ATOM   3926 2HD2 LEU   731     105.915  95.661  23.412  1.00  0.00           H
ATOM   3927 3HD2 LEU   731     106.155  93.921  23.192  1.00  0.00           H
ATOM   3928  C   LEU   731     103.495  97.541  22.632  1.00  0.00           C
ATOM   3929  O   LEU   731     104.005  97.421  23.752  1.00  0.00           O
ATOM   3930  N   GLN   732     102.165  97.731  22.542  1.00  0.00           N
ATOM   3931  HN  GLN   732     101.765  98.111  21.712  1.00  0.00           H
ATOM   3932  CA  GLN   732     101.155  97.601  23.582  1.00  0.00           C
ATOM   3933  HA  GLN   732     101.415  98.201  24.442  1.00  0.00           H
ATOM   3934  CB  GLN   732      99.765  98.161  23.022  1.00  0.00           C
ATOM   3935  HB1 GLN   732      99.495  97.561  22.122  1.00  0.00           H
ATOM   3936  HB2 GLN   732      99.045  97.891  23.832  1.00  0.00           H
ATOM   3937  CG  GLN   732      99.655  99.651  22.652  1.00  0.00           C
ATOM   3938  HG1 GLN   732      99.285 100.311  23.462  1.00  0.00           H
ATOM   3939  HG2 GLN   732     100.685  99.961  22.382  1.00  0.00           H
ATOM   3940  CD  GLN   732      98.685  99.791  21.472  1.00  0.00           C
ATOM   3941  OE1 GLN   732      99.095 100.091  20.352  1.00  0.00           O
ATOM   3942  NE2 GLN   732      97.355  99.741  21.752  1.00  0.00           N
ATOM   3943 1HE2 GLN   732      97.125  99.441  22.682  1.00  0.00           H
ATOM   3944 2HE2 GLN   732      96.765 100.281  21.152  1.00  0.00           H
ATOM   3945  C   GLN   732     101.085  96.261  24.162  1.00  0.00           C
ATOM   3946  O   GLN   732     101.305  95.261  23.522  1.00  0.00           O
ATOM   3947  N   SER   733     100.685  96.161  25.442  1.00  0.00           N
ATOM   3948  HN  SER   733     100.495  96.991  25.942  1.00  0.00           H
ATOM   3949  CA  SER   733     100.575  94.831  26.072  1.00  0.00           C
ATOM   3950  HA  SER   733     101.395  94.181  25.792  1.00  0.00           H
ATOM   3951  CB  SER   733     100.525  95.061  27.582  1.00  0.00           C
ATOM   3952  HB1 SER   733     101.445  95.651  27.722  1.00  0.00           H
ATOM   3953  HB2 SER   733      99.635  95.711  27.772  1.00  0.00           H
ATOM   3954  OG  SER   733     100.315  93.851  28.272  1.00  0.00           O
ATOM   3955  HG1 SER   733     100.535  94.011  29.192  1.00  0.00           H
ATOM   3956  C   SER   733      99.285  94.151  25.652  1.00  0.00           C
ATOM   3957  O   SER   733      98.235  94.751  25.422  1.00  0.00           O
ATOM   3958  N   PRO   734      99.325  92.841  25.502  1.00  0.00           N
ATOM   3959  CD  PRO   734     100.475  92.121  24.982  1.00  0.00           C
ATOM   3960  HD1 PRO   734     100.935  91.731  25.922  1.00  0.00           H
ATOM   3961  HD2 PRO   734     101.085  92.771  24.312  1.00  0.00           H
ATOM   3962  CA  PRO   734      98.155  91.991  25.402  1.00  0.00           C
ATOM   3963  HA  PRO   734      97.555  92.281  24.552  1.00  0.00           H
ATOM   3964  CB  PRO   734      98.785  90.641  25.232  1.00  0.00           C
ATOM   3965  HB1 PRO   734      99.075  90.281  26.242  1.00  0.00           H
ATOM   3966  HB2 PRO   734      98.085  89.831  24.922  1.00  0.00           H
ATOM   3967  CG  PRO   734      99.925  90.941  24.252  1.00  0.00           C
ATOM   3968  HG1 PRO   734     100.595  90.061  24.112  1.00  0.00           H
ATOM   3969  HG2 PRO   734      99.595  91.311  23.252  1.00  0.00           H
ATOM   3970  C   PRO   734      97.285  92.111  26.632  1.00  0.00           C
ATOM   3971  O   PRO   734      96.076  91.821  26.592  1.00  0.00           O
ATOM   3972  N   LEU   735      97.825  92.391  27.832  1.00  0.00           N
ATOM   3973  HN  LEU   735      98.765  92.691  27.992  1.00  0.00           H
ATOM   3974  CA  LEU   735      97.075  92.361  29.062  1.00  0.00           C
ATOM   3975  HA  LEU   735      96.285  91.631  29.022  1.00  0.00           H
ATOM   3976  CB  LEU   735      98.015  92.061  30.272  1.00  0.00           C
ATOM   3977  HB1 LEU   735      98.685  92.921  30.512  1.00  0.00           H
ATOM   3978  HB2 LEU   735      97.355  91.871  31.142  1.00  0.00           H
ATOM   3979  CG  LEU   735      98.985  90.831  30.032  1.00  0.00           C
ATOM   3980  HG  LEU   735      99.495  90.941  29.052  1.00  0.00           H
ATOM   3981  CD1 LEU   735     100.085  90.641  31.102  1.00  0.00           C
ATOM   3982 1HD1 LEU   735     100.565  89.651  30.952  1.00  0.00           H
ATOM   3983 2HD1 LEU   735     100.775  91.511  31.122  1.00  0.00           H
ATOM   3984 3HD1 LEU   735      99.595  90.461  32.082  1.00  0.00           H
ATOM   3985  CD2 LEU   735      98.085  89.661  29.942  1.00  0.00           C
ATOM   3986 1HD2 LEU   735      97.625  89.551  28.932  1.00  0.00           H
ATOM   3987 2HD2 LEU   735      98.585  88.681  30.092  1.00  0.00           H
ATOM   3988 3HD2 LEU   735      97.255  89.691  30.682  1.00  0.00           H
ATOM   3989  C   LEU   735      96.365  93.681  29.502  1.00  0.00           C
ATOM   3990  O   LEU   735      95.655  93.721  30.532  1.00  0.00           O
ATOM   3991  N   ASP   736      96.465  94.681  28.632  1.00  0.00           N
ATOM   3992  HN  ASP   736      97.065  94.511  27.852  1.00  0.00           H
ATOM   3993  CA  ASP   736      96.025  96.061  28.732  1.00  0.00           C
ATOM   3994  HA  ASP   736      94.945  96.091  28.622  1.00  0.00           H
ATOM   3995  CB  ASP   736      96.635  96.821  29.982  1.00  0.00           C
ATOM   3996  HB1 ASP   736      96.385  96.261  30.902  1.00  0.00           H
ATOM   3997  HB2 ASP   736      97.735  96.671  29.932  1.00  0.00           H
ATOM   3998  CG  ASP   736      96.175  98.271  30.132  1.00  0.00           C
ATOM   3999  OD1 ASP   736      95.385  98.791  29.232  1.00  0.00           O
ATOM   4000  OD2 ASP   736      96.705  98.991  31.002  1.00  0.00           O
ATOM   4001  C   ASP   736      96.515  96.761  27.502  1.00  0.00           C
ATOM   4002  O   ASP   736      97.705  97.181  27.472  1.00  0.00           O
ATOM   4003  N   PRO   737      95.725  97.031  26.462  1.00  0.00           N
ATOM   4004  CD  PRO   737      94.445  96.331  26.202  1.00  0.00           C
ATOM   4005  HD1 PRO   737      93.665  96.321  26.992  1.00  0.00           H
ATOM   4006  HD2 PRO   737      94.685  95.251  26.122  1.00  0.00           H
ATOM   4007  CA  PRO   737      96.175  97.781  25.292  1.00  0.00           C
ATOM   4008  HA  PRO   737      97.175  97.491  24.992  1.00  0.00           H
ATOM   4009  CB  PRO   737      95.185  97.451  24.152  1.00  0.00           C
ATOM   4010  HB1 PRO   737      95.005  98.151  23.302  1.00  0.00           H
ATOM   4011  HB2 PRO   737      95.685  96.561  23.702  1.00  0.00           H
ATOM   4012  CG  PRO   737      93.975  96.981  24.932  1.00  0.00           C
ATOM   4013  HG1 PRO   737      93.455  97.931  25.192  1.00  0.00           H
ATOM   4014  HG2 PRO   737      93.195  96.421  24.362  1.00  0.00           H
ATOM   4015  C   PRO   737      96.265  99.281  25.622  1.00  0.00           C
ATOM   4016  O   PRO   737      96.515  99.941  24.642  1.00  0.00           O
ATOM   4017  N   SER   738      95.965  99.821  26.852  1.00  0.00           N
ATOM   4018  HN  SER   738      95.665  99.261  27.622  1.00  0.00           H
ATOM   4019  CA  SER   738      96.305 101.161  27.152  1.00  0.00           C
ATOM   4020  HA  SER   738      96.265 101.751  26.252  1.00  0.00           H
ATOM   4021  CB  SER   738      95.225 101.831  28.032  1.00  0.00           C
ATOM   4022  HB1 SER   738      95.295 102.941  28.062  1.00  0.00           H
ATOM   4023  HB2 SER   738      94.275 101.581  27.512  1.00  0.00           H
ATOM   4024  OG  SER   738      95.225 101.321  29.392  1.00  0.00           O
ATOM   4025  HG1 SER   738      95.175 100.361  29.402  1.00  0.00           H
ATOM   4026  C   SER   738      97.795 101.211  27.652  1.00  0.00           C
ATOM   4027  O   SER   738      98.535 102.071  27.232  1.00  0.00           O
ATOM   4028  N   THR   739      98.295 100.121  28.372  1.00  0.00           N
ATOM   4029  HN  THR   739      97.665  99.411  28.682  1.00  0.00           H
ATOM   4030  CA  THR   739      99.715  99.941  28.752  1.00  0.00           C
ATOM   4031  HA  THR   739     100.025 100.851  29.252  1.00  0.00           H
ATOM   4032  CB  THR   739      99.925  98.801  29.772  1.00  0.00           C
ATOM   4033  HB  THR   739      99.515  97.781  29.632  1.00  0.00           H
ATOM   4034  OG1 THR   739      99.335  99.221  31.002  1.00  0.00           O
ATOM   4035  HG1 THR   739      98.395  99.261  30.812  1.00  0.00           H
ATOM   4036  CG2 THR   739     101.395  98.681  30.242  1.00  0.00           C
ATOM   4037 1HG2 THR   739     101.785  99.711  30.392  1.00  0.00           H
ATOM   4038 2HG2 THR   739     101.525  98.101  31.182  1.00  0.00           H
ATOM   4039 3HG2 THR   739     101.995  98.261  29.412  1.00  0.00           H
ATOM   4040  C   THR   739     100.655  99.841  27.562  1.00  0.00           C
ATOM   4041  O   THR   739     100.475  99.041  26.662  1.00  0.00           O
ATOM   4042  N   LEU   740     101.825 100.581  27.652  1.00  0.00           N
ATOM   4043  HN  LEU   740     102.045 101.201  28.392  1.00  0.00           H
ATOM   4044  CA  LEU   740     102.795 100.531  26.582  1.00  0.00           C
ATOM   4045  HA  LEU   740     102.375  99.981  25.752  1.00  0.00           H
ATOM   4046  CB  LEU   740     103.255 101.931  26.132  1.00  0.00           C
ATOM   4047  HB1 LEU   740     103.735 102.471  26.982  1.00  0.00           H
ATOM   4048  HB2 LEU   740     103.925 101.931  25.252  1.00  0.00           H
ATOM   4049  CG  LEU   740     102.005 102.751  25.592  1.00  0.00           C
ATOM   4050  HG  LEU   740     101.365 102.961  26.472  1.00  0.00           H
ATOM   4051  CD1 LEU   740     102.505 104.051  25.132  1.00  0.00           C
ATOM   4052 1HD1 LEU   740     103.235 104.491  25.832  1.00  0.00           H
ATOM   4053 2HD1 LEU   740     102.985 104.001  24.132  1.00  0.00           H
ATOM   4054 3HD1 LEU   740     101.635 104.741  25.062  1.00  0.00           H
ATOM   4055  CD2 LEU   740     101.265 102.081  24.422  1.00  0.00           C
ATOM   4056 1HD2 LEU   740     100.885 101.081  24.692  1.00  0.00           H
ATOM   4057 2HD2 LEU   740     100.425 102.741  24.122  1.00  0.00           H
ATOM   4058 3HD2 LEU   740     101.935 102.001  23.532  1.00  0.00           H
ATOM   4059  C   LEU   740     104.015  99.841  27.032  1.00  0.00           C
ATOM   4060  O   LEU   740     104.675 100.161  27.972  1.00  0.00           O
ATOM   4061  N   LEU   741     104.435  98.771  26.242  1.00  0.00           N
ATOM   4062  HN  LEU   741     104.005  98.321  25.452  1.00  0.00           H
ATOM   4063  CA  LEU   741     105.705  98.101  26.572  1.00  0.00           C
ATOM   4064  HA  LEU   741     106.135  98.381  27.522  1.00  0.00           H
ATOM   4065  CB  LEU   741     105.505  96.561  26.542  1.00  0.00           C
ATOM   4066  HB1 LEU   741     105.305  96.231  25.502  1.00  0.00           H
ATOM   4067  HB2 LEU   741     106.465  96.121  26.882  1.00  0.00           H
ATOM   4068  CG  LEU   741     104.445  95.991  27.452  1.00  0.00           C
ATOM   4069  HG  LEU   741     103.455  96.241  27.002  1.00  0.00           H
ATOM   4070  CD1 LEU   741     104.425  94.481  27.502  1.00  0.00           C
ATOM   4071 1HD1 LEU   741     105.265  93.991  28.052  1.00  0.00           H
ATOM   4072 2HD1 LEU   741     103.495  94.121  27.992  1.00  0.00           H
ATOM   4073 3HD1 LEU   741     104.305  94.041  26.492  1.00  0.00           H
ATOM   4074  CD2 LEU   741     104.515  96.441  28.932  1.00  0.00           C
ATOM   4075 1HD2 LEU   741     103.645  96.061  29.512  1.00  0.00           H
ATOM   4076 2HD2 LEU   741     105.365  96.001  29.502  1.00  0.00           H
ATOM   4077 3HD2 LEU   741     104.585  97.531  29.132  1.00  0.00           H
ATOM   4078  C   LEU   741     106.795  98.581  25.492  1.00  0.00           C
ATOM   4079  O   LEU   741     106.755  98.211  24.322  1.00  0.00           O
ATOM   4080  N   ALA   742     107.865  99.231  25.932  1.00  0.00           N
ATOM   4081  HN  ALA   742     107.935  99.461  26.892  1.00  0.00           H
ATOM   4082  CA  ALA   742     108.785  99.861  25.062  1.00  0.00           C
ATOM   4083  HA  ALA   742     108.425  99.851  24.042  1.00  0.00           H
ATOM   4084  CB  ALA   742     108.805 101.331  25.542  1.00  0.00           C
ATOM   4085  HB1 ALA   742     107.815 101.451  26.042  1.00  0.00           H
ATOM   4086  HB2 ALA   742     109.625 101.591  26.242  1.00  0.00           H
ATOM   4087  HB3 ALA   742     108.845 102.051  24.702  1.00  0.00           H
ATOM   4088  C   ALA   742     110.045  99.101  25.052  1.00  0.00           C
ATOM   4089  O   ALA   742     110.035  98.061  24.372  1.00  0.00           O
ATOM   4090  N   GLU   743     111.135  99.551  25.642  1.00  0.00           N
ATOM   4091  HN  GLU   743     111.035 100.361  26.212  1.00  0.00           H
ATOM   4092  CA  GLU   743     112.415  98.861  25.572  1.00  0.00           C
ATOM   4093  HA  GLU   743     112.495  98.481  24.562  1.00  0.00           H
ATOM   4094  CB  GLU   743     113.675  99.761  25.832  1.00  0.00           C
ATOM   4095  HB1 GLU   743     113.485 100.161  26.852  1.00  0.00           H
ATOM   4096  HB2 GLU   743     114.595  99.161  25.982  1.00  0.00           H
ATOM   4097  CG  GLU   743     114.045 100.951  24.872  1.00  0.00           C
ATOM   4098  HG1 GLU   743     113.165 101.621  24.932  1.00  0.00           H
ATOM   4099  HG2 GLU   743     114.835 101.421  25.502  1.00  0.00           H
ATOM   4100  CD  GLU   743     114.555 100.591  23.482  1.00  0.00           C
ATOM   4101  OE1 GLU   743     115.307  99.591  23.342  1.00  0.00           O
ATOM   4102  OE2 GLU   743     114.345 101.421  22.502  1.00  0.00           O
ATOM   4103  C   GLU   743     112.585  97.641  26.512  1.00  0.00           C
ATOM   4104  O   GLU   743     112.135  97.551  27.642  1.00  0.00           O
ATOM   4105  N   VAL   744     113.225  96.631  26.012  1.00  0.00           N
ATOM   4106  HN  VAL   744     113.605  96.681  25.092  1.00  0.00           H
ATOM   4107  CA  VAL   744     113.385  95.351  26.672  1.00  0.00           C
ATOM   4108  HA  VAL   744     112.635  95.181  27.432  1.00  0.00           H
ATOM   4109  CB  VAL   744     113.375  94.111  25.852  1.00  0.00           C
ATOM   4110  HB  VAL   744     114.175  94.211  25.092  1.00  0.00           H
ATOM   4111  CG1 VAL   744     113.485  92.831  26.732  1.00  0.00           C
ATOM   4112 1HG1 VAL   744     114.505  92.641  27.132  1.00  0.00           H
ATOM   4113 2HG1 VAL   744     112.775  92.941  27.572  1.00  0.00           H
ATOM   4114 3HG1 VAL   744     113.195  91.981  26.072  1.00  0.00           H
ATOM   4115  CG2 VAL   744     112.015  94.061  25.082  1.00  0.00           C
ATOM   4116 1HG2 VAL   744     111.205  93.741  25.782  1.00  0.00           H
ATOM   4117 2HG2 VAL   744     111.685  94.961  24.532  1.00  0.00           H
ATOM   4118 3HG2 VAL   744     112.175  93.211  24.382  1.00  0.00           H
ATOM   4119  C   VAL   744     114.615  95.401  27.562  1.00  0.00           C
ATOM   4120  O   VAL   744     115.787  95.681  27.212  1.00  0.00           O
ATOM   4121  N   CYS   745     114.415  95.151  28.892  1.00  0.00           N
ATOM   4122  HN  CYS   745     113.535  94.971  29.312  1.00  0.00           H
ATOM   4123  CA  CYS   745     115.517  95.281  29.892  1.00  0.00           C
ATOM   4124  HA  CYS   745     116.197  96.091  29.722  1.00  0.00           H
ATOM   4125  CB  CYS   745     114.895  95.501  31.262  1.00  0.00           C
ATOM   4126  HB1 CYS   745     114.245  94.641  31.512  1.00  0.00           H
ATOM   4127  HB2 CYS   745     115.667  95.431  32.062  1.00  0.00           H
ATOM   4128  SG  CYS   745     113.885  97.021  31.292  1.00  0.00           S
ATOM   4129  HG1 CYS   745     113.035  96.531  30.392  1.00  0.00           H
ATOM   4130  C   CYS   745     116.237  94.001  30.012  1.00  0.00           C
ATOM   4131  O   CYS   745     116.067  93.221  30.952  1.00  0.00           O
ATOM   4132  N   VAL   746     116.987  93.731  28.922  1.00  0.00           N
ATOM   4133  HN  VAL   746     117.027  94.441  28.222  1.00  0.00           H
ATOM   4134  CA  VAL   746     117.527  92.411  28.632  1.00  0.00           C
ATOM   4135  HA  VAL   746     116.677  91.781  28.432  1.00  0.00           H
ATOM   4136  CB  VAL   746     118.387  92.341  27.382  1.00  0.00           C
ATOM   4137  HB  VAL   746     119.277  92.941  27.652  1.00  0.00           H
ATOM   4138  CG1 VAL   746     118.707  90.831  27.072  1.00  0.00           C
ATOM   4139 1HG1 VAL   746     117.797  90.201  27.182  1.00  0.00           H
ATOM   4140 2HG1 VAL   746     119.137  90.671  26.052  1.00  0.00           H
ATOM   4141 3HG1 VAL   746     119.477  90.541  27.812  1.00  0.00           H
ATOM   4142  CG2 VAL   746     117.687  92.971  26.222  1.00  0.00           C
ATOM   4143 1HG2 VAL   746     117.927  94.051  26.332  1.00  0.00           H
ATOM   4144 2HG2 VAL   746     118.147  92.721  25.242  1.00  0.00           H
ATOM   4145 3HG2 VAL   746     116.597  92.771  26.202  1.00  0.00           H
ATOM   4146  C   VAL   746     118.247  91.751  29.822  1.00  0.00           C
ATOM   4147  O   VAL   746     117.997  90.561  30.122  1.00  0.00           O
ATOM   4148  N   GLU   747     119.027  92.501  30.602  1.00  0.00           N
ATOM   4149  HN  GLU   747     119.027  93.471  30.342  1.00  0.00           H
ATOM   4150  CA  GLU   747     119.637  92.031  31.842  1.00  0.00           C
ATOM   4151  HA  GLU   747     120.267  91.261  31.422  1.00  0.00           H
ATOM   4152  CB  GLU   747     120.507  93.071  32.552  1.00  0.00           C
ATOM   4153  HB1 GLU   747     119.777  93.891  32.732  1.00  0.00           H
ATOM   4154  HB2 GLU   747     120.897  92.791  33.552  1.00  0.00           H
ATOM   4155  CG  GLU   747     121.707  93.631  31.682  1.00  0.00           C
ATOM   4156  HG1 GLU   747     121.287  94.171  30.802  1.00  0.00           H
ATOM   4157  HG2 GLU   747     122.327  94.221  32.392  1.00  0.00           H
ATOM   4158  CD  GLU   747     122.677  92.601  31.122  1.00  0.00           C
ATOM   4159  OE1 GLU   747     123.077  92.651  29.942  1.00  0.00           O
ATOM   4160  OE2 GLU   747     123.177  91.751  31.902  1.00  0.00           O
ATOM   4161  C   GLU   747     118.787  91.401  32.942  1.00  0.00           C
ATOM   4162  O   GLU   747     119.067  90.491  33.702  1.00  0.00           O
ATOM   4163  N   GLN   748     117.597  92.071  33.142  1.00  0.00           N
ATOM   4164  HN  GLN   748     117.297  92.751  32.472  1.00  0.00           H
ATOM   4165  CA  GLN   748     116.677  91.861  34.242  1.00  0.00           C
ATOM   4166  HA  GLN   748     117.187  91.601  35.162  1.00  0.00           H
ATOM   4167  CB  GLN   748     115.857  93.111  34.492  1.00  0.00           C
ATOM   4168  HB1 GLN   748     115.177  93.201  33.622  1.00  0.00           H
ATOM   4169  HB2 GLN   748     115.157  92.861  35.322  1.00  0.00           H
ATOM   4170  CG  GLN   748     116.617  94.451  34.722  1.00  0.00           C
ATOM   4171  HG1 GLN   748     117.047  94.511  35.752  1.00  0.00           H
ATOM   4172  HG2 GLN   748     117.327  94.641  33.882  1.00  0.00           H
ATOM   4173  CD  GLN   748     115.607  95.671  34.682  1.00  0.00           C
ATOM   4174  OE1 GLN   748     114.385  95.551  34.652  1.00  0.00           O
ATOM   4175  NE2 GLN   748     116.257  96.871  34.442  1.00  0.00           N
ATOM   4176 1HE2 GLN   748     117.257  96.781  34.442  1.00  0.00           H
ATOM   4177 2HE2 GLN   748     115.817  97.761  34.472  1.00  0.00           H
ATOM   4178  C   GLN   748     115.837  90.661  33.882  1.00  0.00           C
ATOM   4179  O   GLN   748     115.095  90.061  34.702  1.00  0.00           O
ATOM   4180  N   CYS   749     115.867  90.131  32.652  1.00  0.00           N
ATOM   4181  HN  CYS   749     116.427  90.571  31.962  1.00  0.00           H
ATOM   4182  CA  CYS   749     115.045  89.071  32.132  1.00  0.00           C
ATOM   4183  HA  CYS   749     114.085  89.121  32.612  1.00  0.00           H
ATOM   4184  CB  CYS   749     114.875  89.281  30.632  1.00  0.00           C
ATOM   4185  HB1 CYS   749     115.837  89.191  30.082  1.00  0.00           H
ATOM   4186  HB2 CYS   749     114.205  88.451  30.302  1.00  0.00           H
ATOM   4187  SG  CYS   749     114.035  90.981  30.372  1.00  0.00           S
ATOM   4188  HG1 CYS   749     115.095  91.711  30.672  1.00  0.00           H
ATOM   4189  C   CYS   749     115.667  87.681  32.452  1.00  0.00           C
ATOM   4190  O   CYS   749     116.867  87.411  32.572  1.00  0.00           O
ATOM   4191  N   THR   750     114.795  86.761  32.712  1.00  0.00           N
ATOM   4192  HN  THR   750     113.825  86.971  32.642  1.00  0.00           H
ATOM   4193  CA  THR   750     115.257  85.411  33.162  1.00  0.00           C
ATOM   4194  HA  THR   750     116.057  84.951  32.592  1.00  0.00           H
ATOM   4195  CB  THR   750     115.867  85.441  34.582  1.00  0.00           C
ATOM   4196  HB  THR   750     116.737  86.111  34.442  1.00  0.00           H
ATOM   4197  OG1 THR   750     116.387  84.201  34.992  1.00  0.00           O
ATOM   4198  HG1 THR   750     116.917  84.441  35.752  1.00  0.00           H
ATOM   4199  CG2 THR   750     114.805  85.941  35.692  1.00  0.00           C
ATOM   4200 1HG2 THR   750     114.015  85.201  35.922  1.00  0.00           H
ATOM   4201 2HG2 THR   750     115.367  86.271  36.592  1.00  0.00           H
ATOM   4202 3HG2 THR   750     114.265  86.851  35.332  1.00  0.00           H
ATOM   4203  C   THR   750     114.035  84.471  32.972  1.00  0.00           C
ATOM   4204  O   THR   750     113.115  84.831  32.252  1.00  0.00           O
ATOM   4205  N   PHE   751     114.035  83.341  33.612  1.00  0.00           N
ATOM   4206  HN  PHE   751     114.745  83.221  34.302  1.00  0.00           H
ATOM   4207  CA  PHE   751     113.015  82.311  33.472  1.00  0.00           C
ATOM   4208  HA  PHE   751     112.065  82.671  33.102  1.00  0.00           H
ATOM   4209  CB  PHE   751     113.365  81.221  32.402  1.00  0.00           C
ATOM   4210  HB1 PHE   751     112.565  80.451  32.322  1.00  0.00           H
ATOM   4211  HB2 PHE   751     113.535  81.831  31.482  1.00  0.00           H
ATOM   4212  CG  PHE   751     114.605  80.481  32.752  1.00  0.00           C
ATOM   4213  CD1 PHE   751     115.887  80.911  32.212  1.00  0.00           C
ATOM   4214  HD1 PHE   751     115.977  81.831  31.662  1.00  0.00           H
ATOM   4215  CE1 PHE   751     117.027  80.081  32.452  1.00  0.00           C
ATOM   4216  HE1 PHE   751     118.007  80.421  32.142  1.00  0.00           H
ATOM   4217  CZ  PHE   751     116.907  78.881  33.132  1.00  0.00           C
ATOM   4218  HZ  PHE   751     117.767  78.241  33.242  1.00  0.00           H
ATOM   4219  CD2 PHE   751     114.495  79.301  33.462  1.00  0.00           C
ATOM   4220  HD2 PHE   751     113.475  78.991  33.652  1.00  0.00           H
ATOM   4221  CE2 PHE   751     115.637  78.501  33.652  1.00  0.00           C
ATOM   4222  HE2 PHE   751     115.537  77.511  34.082  1.00  0.00           H
ATOM   4223  C   PHE   751     112.795  81.761  34.832  1.00  0.00           C
ATOM   4224  O   PHE   751     113.645  81.811  35.722  1.00  0.00           O
ATOM   4225  N   MET   752     111.565  81.251  35.142  1.00  0.00           N
ATOM   4226  HN  MET   752     110.905  81.241  34.402  1.00  0.00           H
ATOM   4227  CA  MET   752     111.325  80.631  36.422  1.00  0.00           C
ATOM   4228  HA  MET   752     112.035  81.071  37.112  1.00  0.00           H
ATOM   4229  CB  MET   752     109.855  80.811  36.942  1.00  0.00           C
ATOM   4230  HB1 MET   752     109.235  80.031  36.442  1.00  0.00           H
ATOM   4231  HB2 MET   752     109.815  80.421  37.982  1.00  0.00           H
ATOM   4232  CG  MET   752     109.345  82.251  36.792  1.00  0.00           C
ATOM   4233  HG1 MET   752     110.235  82.891  37.002  1.00  0.00           H
ATOM   4234  HG2 MET   752     109.005  82.411  35.752  1.00  0.00           H
ATOM   4235  SD  MET   752     108.165  82.791  38.062  1.00  0.00           S
ATOM   4236  CE  MET   752     106.875  81.761  37.392  1.00  0.00           C
ATOM   4237  HE1 MET   752     106.365  82.271  36.552  1.00  0.00           H
ATOM   4238  HE2 MET   752     107.255  80.771  37.042  1.00  0.00           H
ATOM   4239  HE3 MET   752     106.115  81.591  38.182  1.00  0.00           H
ATOM   4240  C   MET   752     111.705  79.111  36.482  1.00  0.00           C
ATOM   4241  O   MET   752     111.865  78.391  35.532  1.00  0.00           O
ATOM   4242  N   ASP   753     111.835  78.591  37.662  1.00  0.00           N
ATOM   4243  HN  ASP   753     111.525  79.081  38.472  1.00  0.00           H
ATOM   4244  CA  ASP   753     112.535  77.301  37.882  1.00  0.00           C
ATOM   4245  HA  ASP   753     113.125  77.071  37.012  1.00  0.00           H
ATOM   4246  CB  ASP   753     113.335  77.341  39.122  1.00  0.00           C
ATOM   4247  HB1 ASP   753     112.745  77.561  40.042  1.00  0.00           H
ATOM   4248  HB2 ASP   753     113.995  76.461  39.292  1.00  0.00           H
ATOM   4249  CG  ASP   753     114.435  78.461  39.062  1.00  0.00           C
ATOM   4250  OD1 ASP   753     114.955  78.701  37.922  1.00  0.00           O
ATOM   4251  OD2 ASP   753     114.785  79.101  40.102  1.00  0.00           O
ATOM   4252  C   ASP   753     111.625  76.101  38.012  1.00  0.00           C
ATOM   4253  O   ASP   753     112.055  74.971  38.052  1.00  0.00           O
ATOM   4254  N   SER   754     110.305  76.391  38.012  1.00  0.00           N
ATOM   4255  HN  SER   754     109.965  77.331  38.112  1.00  0.00           H
ATOM   4256  CA  SER   754     109.245  75.331  37.732  1.00  0.00           C
ATOM   4257  HA  SER   754     109.195  74.791  38.662  1.00  0.00           H
ATOM   4258  CB  SER   754     107.745  75.841  37.812  1.00  0.00           C
ATOM   4259  HB1 SER   754     107.045  75.061  37.462  1.00  0.00           H
ATOM   4260  HB2 SER   754     107.465  76.011  38.872  1.00  0.00           H
ATOM   4261  OG  SER   754     107.515  77.021  37.022  1.00  0.00           O
ATOM   4262  HG1 SER   754     107.635  77.731  37.662  1.00  0.00           H
ATOM   4263  C   SER   754     109.485  74.471  36.462  1.00  0.00           C
ATOM   4264  O   SER   754     110.365  74.731  35.652  1.00  0.00           O
ATOM   4265  N   LYS   755     108.695  73.321  36.392  1.00  0.00           N
ATOM   4266  HN  LYS   755     107.995  73.141  37.082  1.00  0.00           H
ATOM   4267  CA  LYS   755     108.725  72.351  35.392  1.00  0.00           C
ATOM   4268  HA  LYS   755     109.475  71.591  35.552  1.00  0.00           H
ATOM   4269  CB  LYS   755     107.385  71.551  35.302  1.00  0.00           C
ATOM   4270  HB1 LYS   755     106.605  72.281  35.592  1.00  0.00           H
ATOM   4271  HB2 LYS   755     107.095  71.121  34.322  1.00  0.00           H
ATOM   4272  CG  LYS   755     107.415  70.281  36.222  1.00  0.00           C
ATOM   4273  HG1 LYS   755     108.095  69.571  35.722  1.00  0.00           H
ATOM   4274  HG2 LYS   755     107.715  70.431  37.282  1.00  0.00           H
ATOM   4275  CD  LYS   755     105.975  69.771  36.232  1.00  0.00           C
ATOM   4276  HD1 LYS   755     105.325  70.381  36.882  1.00  0.00           H
ATOM   4277  HD2 LYS   755     105.655  69.861  35.172  1.00  0.00           H
ATOM   4278  CE  LYS   755     105.865  68.331  36.642  1.00  0.00           C
ATOM   4279  HE1 LYS   755     106.515  67.771  35.932  1.00  0.00           H
ATOM   4280  HE2 LYS   755     106.165  68.281  37.722  1.00  0.00           H
ATOM   4281  NZ  LYS   755     104.435  67.951  36.602  1.00  0.00           N
ATOM   4282  HZ1 LYS   755     103.945  67.971  37.522  1.00  0.00           H
ATOM   4283  HZ2 LYS   755     103.845  68.621  36.072  1.00  0.00           H
ATOM   4284  HZ3 LYS   755     104.325  66.981  36.242  1.00  0.00           H
ATOM   4285  C   LYS   755     108.985  72.871  33.922  1.00  0.00           C
ATOM   4286  O   LYS   755     109.885  72.421  33.242  1.00  0.00           O
ATOM   4287  N   MET   756     108.175  73.911  33.562  1.00  0.00           N
ATOM   4288  HN  MET   756     107.445  74.181  34.182  1.00  0.00           H
ATOM   4289  CA  MET   756     108.045  74.371  32.182  1.00  0.00           C
ATOM   4290  HA  MET   756     108.385  73.601  31.492  1.00  0.00           H
ATOM   4291  CB  MET   756     106.525  74.591  31.902  1.00  0.00           C
ATOM   4292  HB1 MET   756     106.155  75.431  32.522  1.00  0.00           H
ATOM   4293  HB2 MET   756     106.335  74.891  30.852  1.00  0.00           H
ATOM   4294  CG  MET   756     105.495  73.401  32.122  1.00  0.00           C
ATOM   4295  HG1 MET   756     105.625  72.971  33.142  1.00  0.00           H
ATOM   4296  HG2 MET   756     104.495  73.861  31.972  1.00  0.00           H
ATOM   4297  SD  MET   756     105.665  72.061  30.962  1.00  0.00           S
ATOM   4298  CE  MET   756     104.205  71.171  31.662  1.00  0.00           C
ATOM   4299  HE1 MET   756     104.415  70.841  32.692  1.00  0.00           H
ATOM   4300  HE2 MET   756     103.305  71.821  31.572  1.00  0.00           H
ATOM   4301  HE3 MET   756     103.955  70.211  31.152  1.00  0.00           H
ATOM   4302  C   MET   756     108.835  75.631  31.872  1.00  0.00           C
ATOM   4303  O   MET   756     108.705  76.161  30.772  1.00  0.00           O
ATOM   4304  N   LYS   757     109.585  76.081  32.802  1.00  0.00           N
ATOM   4305  HN  LYS   757     109.595  75.591  33.672  1.00  0.00           H
ATOM   4306  CA  LYS   757     110.535  77.171  32.712  1.00  0.00           C
ATOM   4307  HA  LYS   757     110.755  77.371  33.752  1.00  0.00           H
ATOM   4308  CB  LYS   757     111.845  76.751  31.972  1.00  0.00           C
ATOM   4309  HB1 LYS   757     111.625  76.631  30.892  1.00  0.00           H
ATOM   4310  HB2 LYS   757     112.585  77.561  32.142  1.00  0.00           H
ATOM   4311  CG  LYS   757     112.535  75.471  32.642  1.00  0.00           C
ATOM   4312  HG1 LYS   757     111.795  74.641  32.572  1.00  0.00           H
ATOM   4313  HG2 LYS   757     113.436  75.271  32.022  1.00  0.00           H
ATOM   4314  CD  LYS   757     113.045  75.721  34.142  1.00  0.00           C
ATOM   4315  HD1 LYS   757     113.745  76.581  34.072  1.00  0.00           H
ATOM   4316  HD2 LYS   757     112.265  76.141  34.812  1.00  0.00           H
ATOM   4317  CE  LYS   757     113.695  74.521  34.852  1.00  0.00           C
ATOM   4318  HE1 LYS   757     114.585  74.191  34.272  1.00  0.00           H
ATOM   4319  HE2 LYS   757     114.055  74.841  35.852  1.00  0.00           H
ATOM   4320  NZ  LYS   757     112.735  73.531  35.042  1.00  0.00           N
ATOM   4321  HZ1 LYS   757     111.895  73.921  35.502  1.00  0.00           H
ATOM   4322  HZ2 LYS   757     112.395  73.111  34.152  1.00  0.00           H
ATOM   4323  HZ3 LYS   757     113.145  72.781  35.632  1.00  0.00           H
ATOM   4324  C   LYS   757     109.985  78.561  32.102  1.00  0.00           C
ATOM   4325  O   LYS   757     110.545  79.071  31.142  1.00  0.00           O
ATOM   4326  N   PRO   758     108.875  79.101  32.672  1.00  0.00           N
ATOM   4327  CD  PRO   758     108.205  78.721  33.862  1.00  0.00           C
ATOM   4328  HD1 PRO   758     108.925  78.461  34.662  1.00  0.00           H
ATOM   4329  HD2 PRO   758     107.605  77.801  33.702  1.00  0.00           H
ATOM   4330  CA  PRO   758     108.245  80.351  32.112  1.00  0.00           C
ATOM   4331  HA  PRO   758     107.935  80.221  31.082  1.00  0.00           H
ATOM   4332  CB  PRO   758     107.035  80.661  33.042  1.00  0.00           C
ATOM   4333  HB1 PRO   758     106.935  81.761  33.192  1.00  0.00           H
ATOM   4334  HB2 PRO   758     106.085  80.321  32.582  1.00  0.00           H
ATOM   4335  CG  PRO   758     107.225  79.831  34.192  1.00  0.00           C
ATOM   4336  HG1 PRO   758     107.695  80.441  34.992  1.00  0.00           H
ATOM   4337  HG2 PRO   758     106.275  79.391  34.562  1.00  0.00           H
ATOM   4338  C   PRO   758     109.185  81.561  32.082  1.00  0.00           C
ATOM   4339  O   PRO   758     110.095  81.581  32.882  1.00  0.00           O
ATOM   4340  N   LEU   759     108.995  82.401  31.062  1.00  0.00           N
ATOM   4341  HN  LEU   759     108.185  82.351  30.482  1.00  0.00           H
ATOM   4342  CA  LEU   759     109.975  83.481  30.922  1.00  0.00           C
ATOM   4343  HA  LEU   759     110.965  83.231  31.292  1.00  0.00           H
ATOM   4344  CB  LEU   759     110.135  83.811  29.382  1.00  0.00           C
ATOM   4345  HB1 LEU   759     109.235  84.291  28.952  1.00  0.00           H
ATOM   4346  HB2 LEU   759     110.936  84.571  29.262  1.00  0.00           H
ATOM   4347  CG  LEU   759     110.625  82.611  28.492  1.00  0.00           C
ATOM   4348  HG  LEU   759     109.865  81.801  28.452  1.00  0.00           H
ATOM   4349  CD1 LEU   759     110.715  83.031  27.012  1.00  0.00           C
ATOM   4350 1HD1 LEU   759     111.245  82.201  26.502  1.00  0.00           H
ATOM   4351 2HD1 LEU   759     109.686  83.121  26.602  1.00  0.00           H
ATOM   4352 3HD1 LEU   759     111.175  84.031  26.892  1.00  0.00           H
ATOM   4353  CD2 LEU   759     111.905  81.951  28.932  1.00  0.00           C
ATOM   4354 1HD2 LEU   759     112.305  81.301  28.132  1.00  0.00           H
ATOM   4355 2HD2 LEU   759     112.595  82.731  29.322  1.00  0.00           H
ATOM   4356 3HD2 LEU   759     111.635  81.371  29.842  1.00  0.00           H
ATOM   4357  C   LEU   759     109.545  84.731  31.632  1.00  0.00           C
ATOM   4358  O   LEU   759     108.485  85.251  31.402  1.00  0.00           O
ATOM   4359  N   TRP   760     110.465  85.311  32.402  1.00  0.00           N
ATOM   4360  HN  TRP   760     111.375  84.921  32.362  1.00  0.00           H
ATOM   4361  CA  TRP   760     110.275  86.531  33.152  1.00  0.00           C
ATOM   4362  HA  TRP   760     109.285  86.881  33.422  1.00  0.00           H
ATOM   4363  CB  TRP   760     111.015  86.411  34.532  1.00  0.00           C
ATOM   4364  HB1 TRP   760     110.355  85.651  35.012  1.00  0.00           H
ATOM   4365  HB2 TRP   760     112.065  86.081  34.372  1.00  0.00           H
ATOM   4366  CG  TRP   760     110.955  87.581  35.492  1.00  0.00           C
ATOM   4367  CD1 TRP   760     111.895  88.661  35.412  1.00  0.00           C
ATOM   4368  HD1 TRP   760     112.625  88.721  34.612  1.00  0.00           H
ATOM   4369  NE1 TRP   760     111.685  89.531  36.462  1.00  0.00           N
ATOM   4370  HE1 TRP   760     112.315  90.121  36.912  1.00  0.00           H
ATOM   4371  CE2 TRP   760     110.565  89.111  37.202  1.00  0.00           C
ATOM   4372  CD2 TRP   760     110.085  87.881  36.602  1.00  0.00           C
ATOM   4373  CE3 TRP   760     109.085  87.131  37.262  1.00  0.00           C
ATOM   4374  HE3 TRP   760     108.845  86.171  36.842  1.00  0.00           H
ATOM   4375  CZ3 TRP   760     108.465  87.611  38.432  1.00  0.00           C
ATOM   4376  HZ3 TRP   760     107.645  87.061  38.862  1.00  0.00           H
ATOM   4377  CZ2 TRP   760     110.035  89.591  38.392  1.00  0.00           C
ATOM   4378  HZ2 TRP   760     110.445  90.431  38.932  1.00  0.00           H
ATOM   4379  CH2 TRP   760     109.055  88.781  39.022  1.00  0.00           C
ATOM   4380  HH2 TRP   760     108.515  89.031  39.932  1.00  0.00           H
ATOM   4381  C   TRP   760     110.895  87.701  32.292  1.00  0.00           C
ATOM   4382  O   TRP   760     112.105  87.731  32.092  1.00  0.00           O
ATOM   4383  N   ILE   761     110.065  88.641  31.862  1.00  0.00           N
ATOM   4384  HN  ILE   761     109.165  88.571  32.292  1.00  0.00           H
ATOM   4385  CA  ILE   761     110.415  89.751  30.922  1.00  0.00           C
ATOM   4386  HA  ILE   761     111.485  89.711  30.772  1.00  0.00           H
ATOM   4387  CB  ILE   761     109.665  89.671  29.562  1.00  0.00           C
ATOM   4388  HB  ILE   761     108.565  89.771  29.752  1.00  0.00           H
ATOM   4389  CG2 ILE   761     110.035  90.811  28.632  1.00  0.00           C
ATOM   4390 1HG2 ILE   761     109.735  91.831  28.952  1.00  0.00           H
ATOM   4391 2HG2 ILE   761     111.135  90.811  28.492  1.00  0.00           H
ATOM   4392 3HG2 ILE   761     109.555  90.551  27.662  1.00  0.00           H
ATOM   4393  CG1 ILE   761     109.915  88.321  28.892  1.00  0.00           C
ATOM   4394 1HG1 ILE   761     109.635  87.501  29.582  1.00  0.00           H
ATOM   4395 2HG1 ILE   761     109.215  88.261  28.022  1.00  0.00           H
ATOM   4396  CD  ILE   761     111.315  88.031  28.422  1.00  0.00           C
ATOM   4397  HD1 ILE   761     111.775  88.921  27.942  1.00  0.00           H
ATOM   4398  HD2 ILE   761     111.935  87.871  29.332  1.00  0.00           H
ATOM   4399  HD3 ILE   761     111.405  87.111  27.802  1.00  0.00           H
ATOM   4400  C   ILE   761     110.165  91.051  31.602  1.00  0.00           C
ATOM   4401  O   ILE   761     109.155  91.281  32.202  1.00  0.00           O
ATOM   4402  N   MET   762     111.165  91.891  31.622  1.00  0.00           N
ATOM   4403  HN  MET   762     112.005  91.601  31.162  1.00  0.00           H
ATOM   4404  CA  MET   762     111.105  93.291  32.042  1.00  0.00           C
ATOM   4405  HA  MET   762     110.165  93.411  32.562  1.00  0.00           H
ATOM   4406  CB  MET   762     112.195  93.631  33.092  1.00  0.00           C
ATOM   4407  HB1 MET   762     113.215  93.411  32.732  1.00  0.00           H
ATOM   4408  HB2 MET   762     112.175  94.721  33.312  1.00  0.00           H
ATOM   4409  CG  MET   762     111.995  92.721  34.302  1.00  0.00           C
ATOM   4410  HG1 MET   762     112.005  91.641  34.012  1.00  0.00           H
ATOM   4411  HG2 MET   762     112.765  92.821  35.092  1.00  0.00           H
ATOM   4412  SD  MET   762     110.435  93.041  35.232  1.00  0.00           S
ATOM   4413  CE  MET   762     110.795  94.761  35.642  1.00  0.00           C
ATOM   4414  HE1 MET   762     110.715  95.341  34.702  1.00  0.00           H
ATOM   4415  HE2 MET   762     110.065  95.241  36.332  1.00  0.00           H
ATOM   4416  HE3 MET   762     111.865  94.911  35.932  1.00  0.00           H
ATOM   4417  C   MET   762     111.065  94.311  30.872  1.00  0.00           C
ATOM   4418  O   MET   762     111.825  94.251  29.882  1.00  0.00           O
ATOM   4419  N   TYR   763     110.215  95.351  31.042  1.00  0.00           N
ATOM   4420  HN  TYR   763     109.615  95.491  31.822  1.00  0.00           H
ATOM   4421  CA  TYR   763     109.975  96.491  30.192  1.00  0.00           C
ATOM   4422  HA  TYR   763     110.735  96.361  29.432  1.00  0.00           H
ATOM   4423  CB  TYR   763     108.525  96.521  29.462  1.00  0.00           C
ATOM   4424  HB1 TYR   763     107.765  96.211  30.202  1.00  0.00           H
ATOM   4425  HB2 TYR   763     108.275  97.471  28.932  1.00  0.00           H
ATOM   4426  CG  TYR   763     108.475  95.491  28.382  1.00  0.00           C
ATOM   4427  CD1 TYR   763     107.985  94.201  28.632  1.00  0.00           C
ATOM   4428  HD1 TYR   763     107.415  94.071  29.542  1.00  0.00           H
ATOM   4429  CE1 TYR   763     107.885  93.321  27.562  1.00  0.00           C
ATOM   4430  HE1 TYR   763     107.295  92.411  27.532  1.00  0.00           H
ATOM   4431  CZ  TYR   763     108.455  93.671  26.292  1.00  0.00           C
ATOM   4432  OH  TYR   763     108.035  93.011  25.152  1.00  0.00           O
ATOM   4433  HH  TYR   763     108.545  93.501  24.502  1.00  0.00           H
ATOM   4434  CD2 TYR   763     109.035  95.801  27.132  1.00  0.00           C
ATOM   4435  HD2 TYR   763     109.455  96.791  27.032  1.00  0.00           H
ATOM   4436  CE2 TYR   763     109.035  94.901  26.052  1.00  0.00           C
ATOM   4437  HE2 TYR   763     109.435  95.181  25.082  1.00  0.00           H
ATOM   4438  C   TYR   763     110.255  97.831  30.852  1.00  0.00           C
ATOM   4439  O   TYR   763     109.975  98.011  32.032  1.00  0.00           O
ATOM   4440  N   SER   764     110.765  98.821  30.102  1.00  0.00           N
ATOM   4441  HN  SER   764     111.135  98.601  29.202  1.00  0.00           H
ATOM   4442  CA  SER   764     111.035 100.201  30.542  1.00  0.00           C
ATOM   4443  HA  SER   764     110.375 100.291  31.392  1.00  0.00           H
ATOM   4444  CB  SER   764     112.435 100.521  31.012  1.00  0.00           C
ATOM   4445  HB1 SER   764     112.635 101.521  31.452  1.00  0.00           H
ATOM   4446  HB2 SER   764     112.675  99.811  31.832  1.00  0.00           H
ATOM   4447  OG  SER   764     113.505 100.461  29.972  1.00  0.00           O
ATOM   4448  HG1 SER   764     113.465 101.231  29.412  1.00  0.00           H
ATOM   4449  C   SER   764     110.555 101.251  29.542  1.00  0.00           C
ATOM   4450  O   SER   764     110.936 101.261  28.392  1.00  0.00           O
ATOM   4451  N   ASN   765     109.725 102.211  29.972  1.00  0.00           N
ATOM   4452  HN  ASN   765     109.485 102.231  30.942  1.00  0.00           H
ATOM   4453  CA  ASN   765     109.215 103.341  29.192  1.00  0.00           C
ATOM   4454  HA  ASN   765     109.785 103.371  28.282  1.00  0.00           H
ATOM   4455  CB  ASN   765     107.695 103.231  28.872  1.00  0.00           C
ATOM   4456  HB1 ASN   765     107.495 102.301  28.302  1.00  0.00           H
ATOM   4457  HB2 ASN   765     107.195 103.161  29.862  1.00  0.00           H
ATOM   4458  CG  ASN   765     106.905 104.331  28.192  1.00  0.00           C
ATOM   4459  OD1 ASN   765     107.485 105.221  27.602  1.00  0.00           O
ATOM   4460  ND2 ASN   765     105.585 104.461  28.412  1.00  0.00           N
ATOM   4461 1HD2 ASN   765     105.165 103.781  29.012  1.00  0.00           H
ATOM   4462 2HD2 ASN   765     105.075 105.271  28.122  1.00  0.00           H
ATOM   4463  C   ASN   765     109.525 104.621  29.952  1.00  0.00           C
ATOM   4464  O   ASN   765     109.295 104.741  31.132  1.00  0.00           O
ATOM   4465  N   GLU   766     110.255 105.631  29.282  1.00  0.00           N
ATOM   4466  HN  GLU   766     110.625 105.591  28.352  1.00  0.00           H
ATOM   4467  CA  GLU   766     110.535 106.851  29.872  1.00  0.00           C
ATOM   4468  HA  GLU   766     111.215 106.661  30.692  1.00  0.00           H
ATOM   4469  CB  GLU   766     111.285 107.731  28.832  1.00  0.00           C
ATOM   4470  HB1 GLU   766     110.665 107.911  27.922  1.00  0.00           H
ATOM   4471  HB2 GLU   766     111.465 108.701  29.352  1.00  0.00           H
ATOM   4472  CG  GLU   766     112.705 107.111  28.502  1.00  0.00           C
ATOM   4473  HG1 GLU   766     113.325 107.161  29.422  1.00  0.00           H
ATOM   4474  HG2 GLU   766     112.625 106.041  28.192  1.00  0.00           H
ATOM   4475  CD  GLU   766     113.485 107.861  27.402  1.00  0.00           C
ATOM   4476  OE1 GLU   766     112.795 108.641  26.692  1.00  0.00           O
ATOM   4477  OE2 GLU   766     114.735 107.571  27.102  1.00  0.00           O
ATOM   4478  C   GLU   766     109.395 107.701  30.422  1.00  0.00           C
ATOM   4479  O   GLU   766     109.495 108.331  31.432  1.00  0.00           O
ATOM   4480  N   GLU   767     108.275 107.691  29.632  1.00  0.00           N
ATOM   4481  HN  GLU   767     108.095 107.031  28.902  1.00  0.00           H
ATOM   4482  CA  GLU   767     107.195 108.681  29.852  1.00  0.00           C
ATOM   4483  HA  GLU   767     107.625 109.661  29.702  1.00  0.00           H
ATOM   4484  CB  GLU   767     106.215 108.631  28.612  1.00  0.00           C
ATOM   4485  HB1 GLU   767     105.875 107.581  28.442  1.00  0.00           H
ATOM   4486  HB2 GLU   767     105.385 109.341  28.822  1.00  0.00           H
ATOM   4487  CG  GLU   767     106.905 109.031  27.332  1.00  0.00           C
ATOM   4488  HG1 GLU   767     107.705 109.801  27.432  1.00  0.00           H
ATOM   4489  HG2 GLU   767     107.335 108.141  26.842  1.00  0.00           H
ATOM   4490  CD  GLU   767     105.955 109.601  26.302  1.00  0.00           C
ATOM   4491  OE1 GLU   767     105.735 109.041  25.212  1.00  0.00           O
ATOM   4492  OE2 GLU   767     105.415 110.691  26.552  1.00  0.00           O
ATOM   4493  C   GLU   767     106.595 108.681  31.232  1.00  0.00           C
ATOM   4494  O   GLU   767     106.025 109.661  31.662  1.00  0.00           O
ATOM   4495  N   ALA   768     106.635 107.551  31.872  1.00  0.00           N
ATOM   4496  HN  ALA   768     106.985 106.721  31.442  1.00  0.00           H
ATOM   4497  CA  ALA   768     105.855 107.321  33.102  1.00  0.00           C
ATOM   4498  HA  ALA   768     104.975 107.941  33.162  1.00  0.00           H
ATOM   4499  CB  ALA   768     105.565 105.831  33.182  1.00  0.00           C
ATOM   4500  HB1 ALA   768     105.175 105.611  34.202  1.00  0.00           H
ATOM   4501  HB2 ALA   768     104.805 105.551  32.422  1.00  0.00           H
ATOM   4502  HB3 ALA   768     106.445 105.201  32.952  1.00  0.00           H
ATOM   4503  C   ALA   768     106.785 107.661  34.302  1.00  0.00           C
ATOM   4504  O   ALA   768     106.445 107.731  35.452  1.00  0.00           O
ATOM   4505  N   GLY   769     108.065 107.921  34.032  1.00  0.00           N
ATOM   4506  HN  GLY   769     108.525 107.851  33.152  1.00  0.00           H
ATOM   4507  CA  GLY   769     109.005 108.341  35.102  1.00  0.00           C
ATOM   4508  HA1 GLY   769     109.915 108.521  34.572  1.00  0.00           H
ATOM   4509  HA2 GLY   769     108.545 109.221  35.542  1.00  0.00           H
ATOM   4510  C   GLY   769     109.285 107.311  36.162  1.00  0.00           C
ATOM   4511  O   GLY   769     109.875 106.271  35.922  1.00  0.00           O
ATOM   4512  N   SER   770     108.785 107.561  37.342  1.00  0.00           N
ATOM   4513  HN  SER   770     108.255 108.411  37.302  1.00  0.00           H
ATOM   4514  CA  SER   770     108.785 106.761  38.542  1.00  0.00           C
ATOM   4515  HA  SER   770     109.826 106.571  38.772  1.00  0.00           H
ATOM   4516  CB  SER   770     108.205 107.461  39.812  1.00  0.00           C
ATOM   4517  HB1 SER   770     108.395 106.791  40.682  1.00  0.00           H
ATOM   4518  HB2 SER   770     108.695 108.451  39.932  1.00  0.00           H
ATOM   4519  OG  SER   770     106.765 107.541  39.662  1.00  0.00           O
ATOM   4520  HG1 SER   770     106.585 108.231  39.012  1.00  0.00           H
ATOM   4521  C   SER   770     108.145 105.431  38.242  1.00  0.00           C
ATOM   4522  O   SER   770     108.576 104.541  38.912  1.00  0.00           O
ATOM   4523  N   GLY   771     107.125 105.261  37.362  1.00  0.00           N
ATOM   4524  HN  GLY   771     106.795 106.091  36.902  1.00  0.00           H
ATOM   4525  CA  GLY   771     106.465 103.971  37.082  1.00  0.00           C
ATOM   4526  HA1 GLY   771     106.615 103.351  37.962  1.00  0.00           H
ATOM   4527  HA2 GLY   771     105.505 104.301  36.732  1.00  0.00           H
ATOM   4528  C   GLY   771     107.045 103.401  35.842  1.00  0.00           C
ATOM   4529  O   GLY   771     106.455 102.551  35.302  1.00  0.00           O
ATOM   4530  N   GLY   772     108.195 103.921  35.292  1.00  0.00           N
ATOM   4531  HN  GLY   772     108.685 104.601  35.832  1.00  0.00           H
ATOM   4532  CA  GLY   772     108.755 103.351  34.092  1.00  0.00           C
ATOM   4533  HA1 GLY   772     108.085 103.671  33.302  1.00  0.00           H
ATOM   4534  HA2 GLY   772     109.715 103.781  33.862  1.00  0.00           H
ATOM   4535  C   GLY   772     108.885 101.831  33.952  1.00  0.00           C
ATOM   4536  O   GLY   772     109.225 101.421  32.822  1.00  0.00           O
ATOM   4537  N   SER   773     108.805 101.081  35.012  1.00  0.00           N
ATOM   4538  HN  SER   773     108.465 101.481  35.862  1.00  0.00           H
ATOM   4539  CA  SER   773     109.165  99.671  34.952  1.00  0.00           C
ATOM   4540  HA  SER   773     109.605  99.421  34.002  1.00  0.00           H
ATOM   4541  CB  SER   773     110.025  99.251  36.112  1.00  0.00           C
ATOM   4542  HB1 SER   773     110.925  99.901  36.012  1.00  0.00           H
ATOM   4543  HB2 SER   773     109.505  99.481  37.062  1.00  0.00           H
ATOM   4544  OG  SER   773     110.425  97.881  35.982  1.00  0.00           O
ATOM   4545  HG1 SER   773     110.725  97.781  35.072  1.00  0.00           H
ATOM   4546  C   SER   773     107.915  98.821  34.972  1.00  0.00           C
ATOM   4547  O   SER   773     107.005  99.071  35.722  1.00  0.00           O
ATOM   4548  N   VAL   774     107.765  97.851  34.002  1.00  0.00           N
ATOM   4549  HN  VAL   774     108.525  97.641  33.392  1.00  0.00           H
ATOM   4550  CA  VAL   774     106.625  96.981  33.862  1.00  0.00           C
ATOM   4551  HA  VAL   774     105.985  97.021  34.732  1.00  0.00           H
ATOM   4552  CB  VAL   774     105.665  97.441  32.732  1.00  0.00           C
ATOM   4553  HB  VAL   774     106.185  97.381  31.762  1.00  0.00           H
ATOM   4554  CG1 VAL   774     104.365  96.531  32.632  1.00  0.00           C
ATOM   4555 1HG1 VAL   774     104.575  95.551  32.142  1.00  0.00           H
ATOM   4556 2HG1 VAL   774     103.785  96.331  33.562  1.00  0.00           H
ATOM   4557 3HG1 VAL   774     103.615  96.991  31.952  1.00  0.00           H
ATOM   4558  CG2 VAL   774     105.275  98.921  33.012  1.00  0.00           C
ATOM   4559 1HG2 VAL   774     105.035  98.961  34.092  1.00  0.00           H
ATOM   4560 2HG2 VAL   774     106.135  99.601  32.812  1.00  0.00           H
ATOM   4561 3HG2 VAL   774     104.415  99.361  32.462  1.00  0.00           H
ATOM   4562  C   VAL   774     107.275  95.581  33.632  1.00  0.00           C
ATOM   4563  O   VAL   774     108.365  95.431  33.042  1.00  0.00           O
ATOM   4564  N   GLY   775     106.775  94.531  34.222  1.00  0.00           N
ATOM   4565  HN  GLY   775     106.005  94.711  34.832  1.00  0.00           H
ATOM   4566  CA  GLY   775     107.115  93.121  33.962  1.00  0.00           C
ATOM   4567  HA1 GLY   775     107.875  93.181  33.192  1.00  0.00           H
ATOM   4568  HA2 GLY   775     107.535  92.621  34.822  1.00  0.00           H
ATOM   4569  C   GLY   775     106.035  92.231  33.532  1.00  0.00           C
ATOM   4570  O   GLY   775     104.935  92.421  34.042  1.00  0.00           O
ATOM   4571  N   ILE   776     106.225  91.241  32.652  1.00  0.00           N
ATOM   4572  HN  ILE   776     107.125  90.981  32.322  1.00  0.00           H
ATOM   4573  CA  ILE   776     105.165  90.331  32.272  1.00  0.00           C
ATOM   4574  HA  ILE   776     104.445  90.221  33.072  1.00  0.00           H
ATOM   4575  CB  ILE   776     104.415  90.601  30.922  1.00  0.00           C
ATOM   4576  HB  ILE   776     103.845  89.681  30.712  1.00  0.00           H
ATOM   4577  CG2 ILE   776     103.415  91.821  31.162  1.00  0.00           C
ATOM   4578 1HG2 ILE   776     104.035  92.751  31.192  1.00  0.00           H
ATOM   4579 2HG2 ILE   776     102.685  91.901  30.322  1.00  0.00           H
ATOM   4580 3HG2 ILE   776     102.855  91.651  32.102  1.00  0.00           H
ATOM   4581  CG1 ILE   776     105.335  90.901  29.692  1.00  0.00           C
ATOM   4582 1HG1 ILE   776     105.955  91.771  29.992  1.00  0.00           H
ATOM   4583 2HG1 ILE   776     106.135  90.131  29.702  1.00  0.00           H
ATOM   4584  CD  ILE   776     104.635  91.171  28.342  1.00  0.00           C
ATOM   4585  HD1 ILE   776     104.185  90.201  28.032  1.00  0.00           H
ATOM   4586  HD2 ILE   776     103.795  91.871  28.542  1.00  0.00           H
ATOM   4587  HD3 ILE   776     105.315  91.581  27.572  1.00  0.00           H
ATOM   4588  C   ILE   776     105.835  89.021  32.152  1.00  0.00           C
ATOM   4589  O   ILE   776     106.985  88.991  31.892  1.00  0.00           O
ATOM   4590  N   ILE   777     105.085  87.901  32.412  1.00  0.00           N
ATOM   4591  HN  ILE   777     104.115  87.951  32.672  1.00  0.00           H
ATOM   4592  CA  ILE   777     105.715  86.541  32.312  1.00  0.00           C
ATOM   4593  HA  ILE   777     106.785  86.641  32.172  1.00  0.00           H
ATOM   4594  CB  ILE   777     105.515  85.701  33.572  1.00  0.00           C
ATOM   4595  HB  ILE   777     104.415  85.771  33.692  1.00  0.00           H
ATOM   4596  CG2 ILE   777     106.045  84.291  33.332  1.00  0.00           C
ATOM   4597 1HG2 ILE   777     106.315  83.781  34.282  1.00  0.00           H
ATOM   4598 2HG2 ILE   777     105.365  83.581  32.832  1.00  0.00           H
ATOM   4599 3HG2 ILE   777     107.015  84.261  32.782  1.00  0.00           H
ATOM   4600  CG1 ILE   777     106.076  86.391  34.772  1.00  0.00           C
ATOM   4601 1HG1 ILE   777     107.105  86.811  34.732  1.00  0.00           H
ATOM   4602 2HG1 ILE   777     105.395  87.281  34.812  1.00  0.00           H
ATOM   4603  CD  ILE   777     105.936  85.631  36.142  1.00  0.00           C
ATOM   4604  HD1 ILE   777     106.415  84.641  36.222  1.00  0.00           H
ATOM   4605  HD2 ILE   777     106.385  86.421  36.782  1.00  0.00           H
ATOM   4606  HD3 ILE   777     104.875  85.531  36.472  1.00  0.00           H
ATOM   4607  C   ILE   777     105.105  85.771  31.082  1.00  0.00           C
ATOM   4608  O   ILE   777     103.905  85.891  30.902  1.00  0.00           O
ATOM   4609  N   PHE   778     105.905  85.161  30.162  1.00  0.00           N
ATOM   4610  HN  PHE   778     106.895  85.241  30.262  1.00  0.00           H
ATOM   4611  CA  PHE   778     105.375  84.301  29.122  1.00  0.00           C
ATOM   4612  HA  PHE   778     104.305  84.351  28.972  1.00  0.00           H
ATOM   4613  CB  PHE   778     106.185  84.371  27.782  1.00  0.00           C
ATOM   4614  HB1 PHE   778     106.205  85.431  27.462  1.00  0.00           H
ATOM   4615  HB2 PHE   778     107.235  84.061  28.002  1.00  0.00           H
ATOM   4616  CG  PHE   778     105.865  83.371  26.672  1.00  0.00           C
ATOM   4617  CD1 PHE   778     104.885  83.741  25.752  1.00  0.00           C
ATOM   4618  HD1 PHE   778     104.425  84.711  25.852  1.00  0.00           H
ATOM   4619  CE1 PHE   778     104.625  82.901  24.682  1.00  0.00           C
ATOM   4620  HE1 PHE   778     103.935  83.321  23.962  1.00  0.00           H
ATOM   4621  CZ  PHE   778     105.275  81.711  24.512  1.00  0.00           C
ATOM   4622  HZ  PHE   778     104.985  80.981  23.772  1.00  0.00           H
ATOM   4623  CD2 PHE   778     106.565  82.161  26.452  1.00  0.00           C
ATOM   4624  HD2 PHE   778     107.335  81.851  27.142  1.00  0.00           H
ATOM   4625  CE2 PHE   778     106.235  81.381  25.402  1.00  0.00           C
ATOM   4626  HE2 PHE   778     106.745  80.441  25.272  1.00  0.00           H
ATOM   4627  C   PHE   778     105.435  82.851  29.522  1.00  0.00           C
ATOM   4628  O   PHE   778     106.515  82.341  29.802  1.00  0.00           O
ATOM   4629  N   LYS   779     104.315  82.121  29.552  1.00  0.00           N
ATOM   4630  HN  LYS   779     103.445  82.551  29.332  1.00  0.00           H
ATOM   4631  CA  LYS   779     104.295  80.801  29.992  1.00  0.00           C
ATOM   4632  HA  LYS   779     105.275  80.351  30.042  1.00  0.00           H
ATOM   4633  CB  LYS   779     103.685  80.831  31.412  1.00  0.00           C
ATOM   4634  HB1 LYS   779     104.365  81.431  32.052  1.00  0.00           H
ATOM   4635  HB2 LYS   779     102.705  81.321  31.252  1.00  0.00           H
ATOM   4636  CG  LYS   779     103.515  79.441  32.052  1.00  0.00           C
ATOM   4637  HG1 LYS   779     102.895  78.781  31.402  1.00  0.00           H
ATOM   4638  HG2 LYS   779     104.445  78.861  31.932  1.00  0.00           H
ATOM   4639  CD  LYS   779     103.035  79.501  33.492  1.00  0.00           C
ATOM   4640  HD1 LYS   779     103.805  80.071  34.062  1.00  0.00           H
ATOM   4641  HD2 LYS   779     102.085  80.031  33.702  1.00  0.00           H
ATOM   4642  CE  LYS   779     102.755  78.121  34.022  1.00  0.00           C
ATOM   4643  HE1 LYS   779     101.755  77.741  33.742  1.00  0.00           H
ATOM   4644  HE2 LYS   779     103.445  77.311  33.712  1.00  0.00           H
ATOM   4645  NZ  LYS   779     102.635  78.241  35.462  1.00  0.00           N
ATOM   4646  HZ1 LYS   779     103.595  78.371  35.842  1.00  0.00           H
ATOM   4647  HZ2 LYS   779     102.185  79.151  35.662  1.00  0.00           H
ATOM   4648  HZ3 LYS   779     102.245  77.421  35.962  1.00  0.00           H
ATOM   4649  C   LYS   779     103.695  79.911  28.912  1.00  0.00           C
ATOM   4650  O   LYS   779     102.515  80.131  28.472  1.00  0.00           O
ATOM   4651  N   ASN   780     104.455  78.971  28.412  1.00  0.00           N
ATOM   4652  HN  ASN   780     105.375  78.721  28.702  1.00  0.00           H
ATOM   4653  CA  ASN   780     103.925  77.981  27.512  1.00  0.00           C
ATOM   4654  HA  ASN   780     102.855  78.081  27.482  1.00  0.00           H
ATOM   4655  CB  ASN   780     104.505  78.301  26.032  1.00  0.00           C
ATOM   4656  HB1 ASN   780     104.065  79.201  25.552  1.00  0.00           H
ATOM   4657  HB2 ASN   780     105.565  78.631  26.142  1.00  0.00           H
ATOM   4658  CG  ASN   780     104.515  77.081  25.122  1.00  0.00           C
ATOM   4659  OD1 ASN   780     105.605  76.571  24.822  1.00  0.00           O
ATOM   4660  ND2 ASN   780     103.315  76.551  24.852  1.00  0.00           N
ATOM   4661 1HD2 ASN   780     102.505  77.011  25.222  1.00  0.00           H
ATOM   4662 2HD2 ASN   780     103.175  75.631  24.462  1.00  0.00           H
ATOM   4663  C   ASN   780     104.125  76.631  28.122  1.00  0.00           C
ATOM   4664  O   ASN   780     105.185  76.211  28.522  1.00  0.00           O
ATOM   4665  N   GLY   781     103.065  75.811  28.142  1.00  0.00           N
ATOM   4666  HN  GLY   781     102.235  76.171  27.732  1.00  0.00           H
ATOM   4667  CA  GLY   781     103.085  74.421  28.562  1.00  0.00           C
ATOM   4668  HA1 GLY   781     103.055  73.821  27.662  1.00  0.00           H
ATOM   4669  HA2 GLY   781     103.925  74.281  29.242  1.00  0.00           H
ATOM   4670  C   GLY   781     101.815  74.041  29.392  1.00  0.00           C
ATOM   4671  O   GLY   781     101.495  72.891  29.612  1.00  0.00           O
ATOM   4672  N   ASP   782     101.115  75.141  29.792  1.00  0.00           N
ATOM   4673  HN  ASP   782     101.485  76.061  29.732  1.00  0.00           H
ATOM   4674  CA  ASP   782      99.935  75.061  30.652  1.00  0.00           C
ATOM   4675  HA  ASP   782      99.635  74.021  30.742  1.00  0.00           H
ATOM   4676  CB  ASP   782     100.245  75.651  32.102  1.00  0.00           C
ATOM   4677  HB1 ASP   782     100.875  76.551  31.952  1.00  0.00           H
ATOM   4678  HB2 ASP   782      99.395  75.931  32.762  1.00  0.00           H
ATOM   4679  CG  ASP   782     101.045  74.661  32.942  1.00  0.00           C
ATOM   4680  OD1 ASP   782     100.395  73.721  33.522  1.00  0.00           O
ATOM   4681  OD2 ASP   782     102.265  74.751  32.992  1.00  0.00           O
ATOM   4682  C   ASP   782      98.715  75.711  30.082  1.00  0.00           C
ATOM   4683  O   ASP   782      98.755  76.841  29.602  1.00  0.00           O
ATOM   4684  N   ASP   783      97.555  75.011  30.102  1.00  0.00           N
ATOM   4685  HN  ASP   783      97.525  74.031  30.292  1.00  0.00           H
ATOM   4686  CA  ASP   783      96.315  75.641  29.762  1.00  0.00           C
ATOM   4687  HA  ASP   783      96.455  76.121  28.802  1.00  0.00           H
ATOM   4688  CB  ASP   783      95.275  74.471  29.482  1.00  0.00           C
ATOM   4689  HB1 ASP   783      95.785  73.801  28.752  1.00  0.00           H
ATOM   4690  HB2 ASP   783      95.145  73.981  30.472  1.00  0.00           H
ATOM   4691  CG  ASP   783      93.915  74.891  29.102  1.00  0.00           C
ATOM   4692  OD1 ASP   783      93.695  76.151  28.932  1.00  0.00           O
ATOM   4693  OD2 ASP   783      93.025  74.031  28.842  1.00  0.00           O
ATOM   4694  C   ASP   783      95.905  76.721  30.782  1.00  0.00           C
ATOM   4695  O   ASP   783      95.505  76.411  31.852  1.00  0.00           O
ATOM   4696  N   LEU   784      96.076  77.991  30.342  1.00  0.00           N
ATOM   4697  HN  LEU   784      96.465  78.061  29.432  1.00  0.00           H
ATOM   4698  CA  LEU   784      95.945  79.161  31.262  1.00  0.00           C
ATOM   4699  HA  LEU   784      96.285  78.801  32.222  1.00  0.00           H
ATOM   4700  CB  LEU   784      96.905  80.241  30.912  1.00  0.00           C
ATOM   4701  HB1 LEU   784      96.985  80.461  29.832  1.00  0.00           H
ATOM   4702  HB2 LEU   784      96.515  81.211  31.302  1.00  0.00           H
ATOM   4703  CG  LEU   784      98.365  79.931  31.422  1.00  0.00           C
ATOM   4704  HG  LEU   784      98.545  78.831  31.442  1.00  0.00           H
ATOM   4705  CD1 LEU   784      99.385  80.621  30.502  1.00  0.00           C
ATOM   4706 1HD1 LEU   784      99.395  80.151  29.502  1.00  0.00           H
ATOM   4707 2HD1 LEU   784      99.055  81.661  30.322  1.00  0.00           H
ATOM   4708 3HD1 LEU   784     100.425  80.591  30.902  1.00  0.00           H
ATOM   4709  CD2 LEU   784      98.565  80.511  32.862  1.00  0.00           C
ATOM   4710 1HD2 LEU   784      98.405  81.601  32.782  1.00  0.00           H
ATOM   4711 2HD2 LEU   784      97.955  80.011  33.642  1.00  0.00           H
ATOM   4712 3HD2 LEU   784      99.635  80.361  33.122  1.00  0.00           H
ATOM   4713  C   LEU   784      94.525  79.771  31.372  1.00  0.00           C
ATOM   4714  O   LEU   784      94.345  80.831  32.002  1.00  0.00           O
ATOM   4715  N   ARG   785      93.535  79.231  30.722  1.00  0.00           N
ATOM   4716  HN  ARG   785      93.795  78.471  30.132  1.00  0.00           H
ATOM   4717  CA  ARG   785      92.075  79.571  30.892  1.00  0.00           C
ATOM   4718  HA  ARG   785      92.015  80.591  30.532  1.00  0.00           H
ATOM   4719  CB  ARG   785      91.235  78.611  29.912  1.00  0.00           C
ATOM   4720  HB1 ARG   785      91.595  77.621  30.272  1.00  0.00           H
ATOM   4721  HB2 ARG   785      90.155  78.681  30.162  1.00  0.00           H
ATOM   4722  CG  ARG   785      91.495  78.931  28.472  1.00  0.00           C
ATOM   4723  HG1 ARG   785      91.225  80.001  28.342  1.00  0.00           H
ATOM   4724  HG2 ARG   785      92.585  78.881  28.272  1.00  0.00           H
ATOM   4725  CD  ARG   785      90.825  78.061  27.412  1.00  0.00           C
ATOM   4726  HD1 ARG   785      89.735  78.251  27.332  1.00  0.00           H
ATOM   4727  HD2 ARG   785      91.305  78.391  26.462  1.00  0.00           H
ATOM   4728  NE  ARG   785      91.165  76.621  27.712  1.00  0.00           N
ATOM   4729  HE  ARG   785      92.095  76.451  28.022  1.00  0.00           H
ATOM   4730  CZ  ARG   785      90.315  75.631  27.502  1.00  0.00           C
ATOM   4731  NH1 ARG   785      89.135  75.791  26.862  1.00  0.00           N
ATOM   4732 1HH1 ARG   785      89.215  76.471  26.122  1.00  0.00           H
ATOM   4733 2HH1 ARG   785      88.555  74.971  26.902  1.00  0.00           H
ATOM   4734  NH2 ARG   785      90.525  74.401  27.912  1.00  0.00           N
ATOM   4735 1HH2 ARG   785      91.415  74.231  28.352  1.00  0.00           H
ATOM   4736 2HH2 ARG   785      89.995  73.781  27.342  1.00  0.00           H
ATOM   4737  C   ARG   785      91.495  79.481  32.272  1.00  0.00           C
ATOM   4738  O   ARG   785      90.725  80.331  32.742  1.00  0.00           O
ATOM   4739  N   GLN   786      91.845  78.401  32.992  1.00  0.00           N
ATOM   4740  HN  GLN   786      92.215  77.571  32.582  1.00  0.00           H
ATOM   4741  CA  GLN   786      91.365  78.111  34.332  1.00  0.00           C
ATOM   4742  HA  GLN   786      90.295  78.041  34.402  1.00  0.00           H
ATOM   4743  CB  GLN   786      91.905  76.771  34.652  1.00  0.00           C
ATOM   4744  HB1 GLN   786      91.725  76.031  33.842  1.00  0.00           H
ATOM   4745  HB2 GLN   786      93.005  76.941  34.672  1.00  0.00           H
ATOM   4746  CG  GLN   786      91.565  76.151  35.952  1.00  0.00           C
ATOM   4747  HG1 GLN   786      91.885  75.091  36.042  1.00  0.00           H
ATOM   4748  HG2 GLN   786      91.955  76.561  36.902  1.00  0.00           H
ATOM   4749  CD  GLN   786      90.085  76.001  36.132  1.00  0.00           C
ATOM   4750  OE1 GLN   786      89.415  75.281  35.462  1.00  0.00           O
ATOM   4751  NE2 GLN   786      89.485  76.801  37.052  1.00  0.00           N
ATOM   4752 1HE2 GLN   786      89.895  77.691  37.252  1.00  0.00           H
ATOM   4753 2HE2 GLN   786      88.535  76.611  37.322  1.00  0.00           H
ATOM   4754  C   GLN   786      91.825  79.191  35.312  1.00  0.00           C
ATOM   4755  O   GLN   786      91.125  79.611  36.252  1.00  0.00           O
ATOM   4756  N   ASP   787      93.125  79.631  35.312  1.00  0.00           N
ATOM   4757  HN  ASP   787      93.865  79.111  34.892  1.00  0.00           H
ATOM   4758  CA  ASP   787      93.665  80.761  36.022  1.00  0.00           C
ATOM   4759  HA  ASP   787      93.555  80.671  37.092  1.00  0.00           H
ATOM   4760  CB  ASP   787      95.185  80.971  35.822  1.00  0.00           C
ATOM   4761  HB1 ASP   787      95.435  80.981  34.732  1.00  0.00           H
ATOM   4762  HB2 ASP   787      95.545  81.881  36.342  1.00  0.00           H
ATOM   4763  CG  ASP   787      96.005  79.731  36.382  1.00  0.00           C
ATOM   4764  OD1 ASP   787      95.925  78.661  35.752  1.00  0.00           O
ATOM   4765  OD2 ASP   787      96.765  79.871  37.362  1.00  0.00           O
ATOM   4766  C   ASP   787      93.095  82.131  35.612  1.00  0.00           C
ATOM   4767  O   ASP   787      92.745  82.911  36.422  1.00  0.00           O
ATOM   4768  N   MET   788      92.865  82.371  34.302  1.00  0.00           N
ATOM   4769  HN  MET   788      93.145  81.751  33.572  1.00  0.00           H
ATOM   4770  CA  MET   788      92.305  83.651  33.972  1.00  0.00           C
ATOM   4771  HA  MET   788      92.885  84.501  34.312  1.00  0.00           H
ATOM   4772  CB  MET   788      92.235  83.791  32.412  1.00  0.00           C
ATOM   4773  HB1 MET   788      93.325  83.771  32.222  1.00  0.00           H
ATOM   4774  HB2 MET   788      91.895  82.831  31.972  1.00  0.00           H
ATOM   4775  CG  MET   788      91.535  85.011  31.922  1.00  0.00           C
ATOM   4776  HG1 MET   788      90.485  85.081  32.292  1.00  0.00           H
ATOM   4777  HG2 MET   788      92.035  85.841  32.462  1.00  0.00           H
ATOM   4778  SD  MET   788      91.545  85.271  30.102  1.00  0.00           S
ATOM   4779  CE  MET   788      90.635  83.821  29.552  1.00  0.00           C
ATOM   4780  HE1 MET   788      89.545  84.031  29.462  1.00  0.00           H
ATOM   4781  HE2 MET   788      90.665  83.651  28.452  1.00  0.00           H
ATOM   4782  HE3 MET   788      90.755  82.971  30.252  1.00  0.00           H
ATOM   4783  C   MET   788      90.815  83.771  34.492  1.00  0.00           C
ATOM   4784  O   MET   788      90.395  84.871  34.872  1.00  0.00           O
ATOM   4785  N   LEU   789      90.065  82.651  34.472  1.00  0.00           N
ATOM   4786  HN  LEU   789      90.395  81.811  34.032  1.00  0.00           H
ATOM   4787  CA  LEU   789      88.705  82.551  35.042  1.00  0.00           C
ATOM   4788  HA  LEU   789      88.065  83.311  34.642  1.00  0.00           H
ATOM   4789  CB  LEU   789      87.995  81.161  34.772  1.00  0.00           C
ATOM   4790  HB1 LEU   789      87.645  81.241  33.722  1.00  0.00           H
ATOM   4791  HB2 LEU   789      88.805  80.411  34.812  1.00  0.00           H
ATOM   4792  CG  LEU   789      86.845  80.591  35.632  1.00  0.00           C
ATOM   4793  HG  LEU   789      87.225  80.561  36.672  1.00  0.00           H
ATOM   4794  CD1 LEU   789      85.635  81.511  35.442  1.00  0.00           C
ATOM   4795 1HD1 LEU   789      84.755  81.021  35.892  1.00  0.00           H
ATOM   4796 2HD1 LEU   789      85.755  82.511  35.912  1.00  0.00           H
ATOM   4797 3HD1 LEU   789      85.515  81.591  34.342  1.00  0.00           H
ATOM   4798  CD2 LEU   789      86.425  79.201  35.212  1.00  0.00           C
ATOM   4799 1HD2 LEU   789      86.385  79.131  34.112  1.00  0.00           H
ATOM   4800 2HD2 LEU   789      87.185  78.451  35.522  1.00  0.00           H
ATOM   4801 3HD2 LEU   789      85.425  78.931  35.612  1.00  0.00           H
ATOM   4802  C   LEU   789      88.735  82.731  36.502  1.00  0.00           C
ATOM   4803  O   LEU   789      87.885  83.481  36.982  1.00  0.00           O
ATOM   4804  N   THR   790      89.665  82.121  37.232  1.00  0.00           N
ATOM   4805  HN  THR   790      90.355  81.481  36.902  1.00  0.00           H
ATOM   4806  CA  THR   790      89.725  82.361  38.662  1.00  0.00           C
ATOM   4807  HA  THR   790      88.745  82.181  39.082  1.00  0.00           H
ATOM   4808  CB  THR   790      90.675  81.321  39.382  1.00  0.00           C
ATOM   4809  HB  THR   790      91.545  80.991  38.782  1.00  0.00           H
ATOM   4810  OG1 THR   790      89.895  80.091  39.652  1.00  0.00           O
ATOM   4811  HG1 THR   790      90.585  79.431  39.622  1.00  0.00           H
ATOM   4812  CG2 THR   790      91.145  81.841  40.732  1.00  0.00           C
ATOM   4813 1HG2 THR   790      92.025  82.501  40.532  1.00  0.00           H
ATOM   4814 2HG2 THR   790      90.345  82.351  41.302  1.00  0.00           H
ATOM   4815 3HG2 THR   790      91.285  80.941  41.382  1.00  0.00           H
ATOM   4816  C   THR   790      90.145  83.781  39.012  1.00  0.00           C
ATOM   4817  O   THR   790      89.565  84.461  39.852  1.00  0.00           O
ATOM   4818  N   LEU   791      91.095  84.391  38.282  1.00  0.00           N
ATOM   4819  HN  LEU   791      91.675  83.911  37.622  1.00  0.00           H
ATOM   4820  CA  LEU   791      91.395  85.801  38.362  1.00  0.00           C
ATOM   4821  HA  LEU   791      91.625  86.151  39.362  1.00  0.00           H
ATOM   4822  CB  LEU   791      92.665  86.211  37.562  1.00  0.00           C
ATOM   4823  HB1 LEU   791      92.615  85.761  36.542  1.00  0.00           H
ATOM   4824  HB2 LEU   791      92.665  87.281  37.272  1.00  0.00           H
ATOM   4825  CG  LEU   791      93.975  85.751  38.222  1.00  0.00           C
ATOM   4826  HG  LEU   791      93.925  84.811  38.812  1.00  0.00           H
ATOM   4827  CD1 LEU   791      95.165  85.491  37.252  1.00  0.00           C
ATOM   4828 1HD1 LEU   791      96.045  85.171  37.862  1.00  0.00           H
ATOM   4829 2HD1 LEU   791      94.995  84.651  36.552  1.00  0.00           H
ATOM   4830 3HD1 LEU   791      95.275  86.411  36.632  1.00  0.00           H
ATOM   4831  CD2 LEU   791      94.365  86.871  39.162  1.00  0.00           C
ATOM   4832 1HD2 LEU   791      93.865  86.811  40.152  1.00  0.00           H
ATOM   4833 2HD2 LEU   791      95.425  86.641  39.412  1.00  0.00           H
ATOM   4834 3HD2 LEU   791      94.375  87.871  38.662  1.00  0.00           H
ATOM   4835  C   LEU   791      90.245  86.711  37.982  1.00  0.00           C
ATOM   4836  O   LEU   791      89.985  87.691  38.602  1.00  0.00           O
ATOM   4837  N   GLN   792      89.485  86.321  36.962  1.00  0.00           N
ATOM   4838  HN  GLN   792      89.665  85.421  36.552  1.00  0.00           H
ATOM   4839  CA  GLN   792      88.245  86.971  36.592  1.00  0.00           C
ATOM   4840  HA  GLN   792      88.425  88.001  36.332  1.00  0.00           H
ATOM   4841  CB  GLN   792      87.645  86.481  35.242  1.00  0.00           C
ATOM   4842  HB1 GLN   792      88.385  86.501  34.412  1.00  0.00           H
ATOM   4843  HB2 GLN   792      87.235  85.451  35.262  1.00  0.00           H
ATOM   4844  CG  GLN   792      86.355  87.301  34.842  1.00  0.00           C
ATOM   4845  HG1 GLN   792      85.515  87.031  35.522  1.00  0.00           H
ATOM   4846  HG2 GLN   792      86.635  88.381  34.892  1.00  0.00           H
ATOM   4847  CD  GLN   792      85.925  86.881  33.392  1.00  0.00           C
ATOM   4848  OE1 GLN   792      86.705  86.531  32.532  1.00  0.00           O
ATOM   4849  NE2 GLN   792      84.615  86.691  33.212  1.00  0.00           N
ATOM   4850 1HE2 GLN   792      83.975  87.381  33.552  1.00  0.00           H
ATOM   4851 2HE2 GLN   792      84.465  86.261  32.312  1.00  0.00           H
ATOM   4852  C   GLN   792      87.135  87.051  37.702  1.00  0.00           C
ATOM   4853  O   GLN   792      86.655  88.181  37.972  1.00  0.00           O
ATOM   4854  N   MET   793      86.805  85.911  38.352  1.00  0.00           N
ATOM   4855  HN  MET   793      87.145  85.061  37.942  1.00  0.00           H
ATOM   4856  CA  MET   793      85.985  85.781  39.512  1.00  0.00           C
ATOM   4857  HA  MET   793      84.995  86.081  39.182  1.00  0.00           H
ATOM   4858  CB  MET   793      85.925  84.321  39.952  1.00  0.00           C
ATOM   4859  HB1 MET   793      86.885  83.771  39.842  1.00  0.00           H
ATOM   4860  HB2 MET   793      85.595  84.261  41.012  1.00  0.00           H
ATOM   4861  CG  MET   793      84.935  83.491  39.062  1.00  0.00           C
ATOM   4862  HG1 MET   793      85.375  83.391  38.052  1.00  0.00           H
ATOM   4863  HG2 MET   793      85.055  82.461  39.482  1.00  0.00           H
ATOM   4864  SD  MET   793      83.205  83.901  38.882  1.00  0.00           S
ATOM   4865  CE  MET   793      83.055  83.321  37.212  1.00  0.00           C
ATOM   4866  HE1 MET   793      83.015  82.241  36.932  1.00  0.00           H
ATOM   4867  HE2 MET   793      82.046  83.651  36.892  1.00  0.00           H
ATOM   4868  HE3 MET   793      83.755  83.921  36.602  1.00  0.00           H
ATOM   4869  C   MET   793      86.495  86.581  40.692  1.00  0.00           C
ATOM   4870  O   MET   793      85.675  87.141  41.392  1.00  0.00           O
ATOM   4871  N   ILE   794      87.795  86.691  40.902  1.00  0.00           N
ATOM   4872  HN  ILE   794      88.335  86.171  40.252  1.00  0.00           H
ATOM   4873  CA  ILE   794      88.475  87.421  42.022  1.00  0.00           C
ATOM   4874  HA  ILE   794      87.975  87.131  42.942  1.00  0.00           H
ATOM   4875  CB  ILE   794      89.895  86.981  42.112  1.00  0.00           C
ATOM   4876  HB  ILE   794      90.305  86.941  41.082  1.00  0.00           H
ATOM   4877  CG2 ILE   794      90.865  87.991  42.902  1.00  0.00           C
ATOM   4878 1HG2 ILE   794      91.035  88.891  42.272  1.00  0.00           H
ATOM   4879 2HG2 ILE   794      90.415  88.351  43.852  1.00  0.00           H
ATOM   4880 3HG2 ILE   794      91.855  87.521  43.132  1.00  0.00           H
ATOM   4881  CG1 ILE   794      90.005  85.551  42.692  1.00  0.00           C
ATOM   4882 1HG1 ILE   794      89.825  85.581  43.792  1.00  0.00           H
ATOM   4883 2HG1 ILE   794      89.185  84.981  42.202  1.00  0.00           H
ATOM   4884  CD  ILE   794      91.295  84.771  42.542  1.00  0.00           C
ATOM   4885  HD1 ILE   794      91.185  83.731  42.902  1.00  0.00           H
ATOM   4886  HD2 ILE   794      91.515  84.611  41.462  1.00  0.00           H
ATOM   4887  HD3 ILE   794      92.095  85.211  43.182  1.00  0.00           H
ATOM   4888  C   ILE   794      88.385  88.991  41.842  1.00  0.00           C
ATOM   4889  O   ILE   794      88.035  89.771  42.752  1.00  0.00           O
ATOM   4890  N   GLN   795      88.585  89.361  40.552  1.00  0.00           N
ATOM   4891  HN  GLN   795      88.755  88.641  39.882  1.00  0.00           H
ATOM   4892  CA  GLN   795      88.355  90.721  40.002  1.00  0.00           C
ATOM   4893  HA  GLN   795      88.845  91.441  40.642  1.00  0.00           H
ATOM   4894  CB  GLN   795      88.835  90.851  38.492  1.00  0.00           C
ATOM   4895  HB1 GLN   795      89.785  90.291  38.572  1.00  0.00           H
ATOM   4896  HB2 GLN   795      88.235  90.191  37.832  1.00  0.00           H
ATOM   4897  CG  GLN   795      89.155  92.231  37.852  1.00  0.00           C
ATOM   4898  HG1 GLN   795      89.895  92.761  38.492  1.00  0.00           H
ATOM   4899  HG2 GLN   795      89.625  92.051  36.862  1.00  0.00           H
ATOM   4900  CD  GLN   795      87.805  93.041  37.522  1.00  0.00           C
ATOM   4901  OE1 GLN   795      86.965  92.521  36.772  1.00  0.00           O
ATOM   4902  NE2 GLN   795      87.545  94.201  38.072  1.00  0.00           N
ATOM   4903 1HE2 GLN   795      88.325  94.531  38.612  1.00  0.00           H
ATOM   4904 2HE2 GLN   795      86.685  94.651  37.832  1.00  0.00           H
ATOM   4905  C   GLN   795      86.865  91.111  40.082  1.00  0.00           C
ATOM   4906  O   GLN   795      86.505  92.311  40.262  1.00  0.00           O
ATOM   4907  N   LEU   796      85.915  90.201  39.782  1.00  0.00           N
ATOM   4908  HN  LEU   796      86.175  89.401  39.242  1.00  0.00           H
ATOM   4909  CA  LEU   796      84.455  90.321  39.882  1.00  0.00           C
ATOM   4910  HA  LEU   796      84.255  91.221  39.312  1.00  0.00           H
ATOM   4911  CB  LEU   796      83.675  89.161  39.222  1.00  0.00           C
ATOM   4912  HB1 LEU   796      83.705  89.351  38.122  1.00  0.00           H
ATOM   4913  HB2 LEU   796      84.125  88.181  39.522  1.00  0.00           H
ATOM   4914  CG  LEU   796      82.135  89.121  39.512  1.00  0.00           C
ATOM   4915  HG  LEU   796      81.865  89.131  40.592  1.00  0.00           H
ATOM   4916  CD1 LEU   796      81.425  90.431  38.992  1.00  0.00           C
ATOM   4917 1HD1 LEU   796      80.325  90.321  39.122  1.00  0.00           H
ATOM   4918 2HD1 LEU   796      81.785  91.341  39.522  1.00  0.00           H
ATOM   4919 3HD1 LEU   796      81.765  90.661  37.962  1.00  0.00           H
ATOM   4920  CD2 LEU   796      81.585  87.921  38.762  1.00  0.00           C
ATOM   4921 1HD2 LEU   796      81.575  88.151  37.682  1.00  0.00           H
ATOM   4922 2HD2 LEU   796      82.225  87.041  38.962  1.00  0.00           H
ATOM   4923 3HD2 LEU   796      80.575  87.651  39.142  1.00  0.00           H
ATOM   4924  C   LEU   796      84.045  90.691  41.262  1.00  0.00           C
ATOM   4925  O   LEU   796      83.275  91.631  41.452  1.00  0.00           O
ATOM   4926  N   MET   797      84.545  89.961  42.332  1.00  0.00           N
ATOM   4927  HN  MET   797      85.045  89.121  42.142  1.00  0.00           H
ATOM   4928  CA  MET   797      84.305  90.241  43.752  1.00  0.00           C
ATOM   4929  HA  MET   797      83.255  90.301  43.972  1.00  0.00           H
ATOM   4930  CB  MET   797      84.935  89.151  44.652  1.00  0.00           C
ATOM   4931  HB1 MET   797      86.035  89.041  44.512  1.00  0.00           H
ATOM   4932  HB2 MET   797      84.615  89.401  45.682  1.00  0.00           H
ATOM   4933  CG  MET   797      84.385  87.731  44.362  1.00  0.00           C
ATOM   4934  HG1 MET   797      83.296  87.671  44.572  1.00  0.00           H
ATOM   4935  HG2 MET   797      84.505  87.521  43.272  1.00  0.00           H
ATOM   4936  SD  MET   797      85.285  86.521  45.392  1.00  0.00           S
ATOM   4937  CE  MET   797      84.955  85.171  44.322  1.00  0.00           C
ATOM   4938  HE1 MET   797      85.725  85.231  43.532  1.00  0.00           H
ATOM   4939  HE2 MET   797      84.985  84.151  44.742  1.00  0.00           H
ATOM   4940  HE3 MET   797      84.135  85.361  43.592  1.00  0.00           H
ATOM   4941  C   MET   797      84.815  91.531  44.162  1.00  0.00           C
ATOM   4942  O   MET   797      84.115  92.141  44.972  1.00  0.00           O
ATOM   4943  N   ASP   798      86.005  91.981  43.762  1.00  0.00           N
ATOM   4944  HN  ASP   798      86.625  91.441  43.192  1.00  0.00           H
ATOM   4945  CA  ASP   798      86.505  93.281  43.942  1.00  0.00           C
ATOM   4946  HA  ASP   798      86.775  93.491  44.962  1.00  0.00           H
ATOM   4947  CB  ASP   798      87.805  93.361  43.172  1.00  0.00           C
ATOM   4948  HB1 ASP   798      88.545  92.611  43.522  1.00  0.00           H
ATOM   4949  HB2 ASP   798      87.625  93.201  42.082  1.00  0.00           H
ATOM   4950  CG  ASP   798      88.635  94.711  43.422  1.00  0.00           C
ATOM   4951  OD1 ASP   798      88.555  95.331  44.532  1.00  0.00           O
ATOM   4952  OD2 ASP   798      89.345  95.151  42.462  1.00  0.00           O
ATOM   4953  C   ASP   798      85.485  94.351  43.652  1.00  0.00           C
ATOM   4954  O   ASP   798      85.095  95.091  44.492  1.00  0.00           O
ATOM   4955  N   VAL   799      84.995  94.511  42.392  1.00  0.00           N
ATOM   4956  HN  VAL   799      85.315  93.851  41.722  1.00  0.00           H
ATOM   4957  CA  VAL   799      83.975  95.401  41.982  1.00  0.00           C
ATOM   4958  HA  VAL   799      84.295  96.421  42.132  1.00  0.00           H
ATOM   4959  CB  VAL   799      83.625  95.141  40.552  1.00  0.00           C
ATOM   4960  HB  VAL   799      83.425  94.061  40.362  1.00  0.00           H
ATOM   4961  CG1 VAL   799      82.305  95.901  40.192  1.00  0.00           C
ATOM   4962 1HG1 VAL   799      82.125  95.901  39.092  1.00  0.00           H
ATOM   4963 2HG1 VAL   799      81.415  95.501  40.722  1.00  0.00           H
ATOM   4964 3HG1 VAL   799      82.315  96.961  40.512  1.00  0.00           H
ATOM   4965  CG2 VAL   799      84.745  95.791  39.802  1.00  0.00           C
ATOM   4966 1HG2 VAL   799      84.805  96.891  39.972  1.00  0.00           H
ATOM   4967 2HG2 VAL   799      85.745  95.361  40.002  1.00  0.00           H
ATOM   4968 3HG2 VAL   799      84.665  95.631  38.712  1.00  0.00           H
ATOM   4969  C   VAL   799      82.605  95.351  42.742  1.00  0.00           C
ATOM   4970  O   VAL   799      82.025  96.381  43.092  1.00  0.00           O
ATOM   4971  N   LEU   800      82.186  94.121  43.092  1.00  0.00           N
ATOM   4972  HN  LEU   800      82.805  93.391  42.812  1.00  0.00           H
ATOM   4973  CA  LEU   800      81.085  93.911  44.012  1.00  0.00           C
ATOM   4974  HA  LEU   800      80.205  94.391  43.602  1.00  0.00           H
ATOM   4975  CB  LEU   800      80.695  92.371  44.112  1.00  0.00           C
ATOM   4976  HB1 LEU   800      81.525  91.701  44.442  1.00  0.00           H
ATOM   4977  HB2 LEU   800      79.835  92.201  44.792  1.00  0.00           H
ATOM   4978  CG  LEU   800      80.125  91.811  42.782  1.00  0.00           C
ATOM   4979  HG  LEU   800      80.845  91.971  41.952  1.00  0.00           H
ATOM   4980  CD1 LEU   800      79.935  90.351  42.902  1.00  0.00           C
ATOM   4981 1HD1 LEU   800      79.215  90.031  43.682  1.00  0.00           H
ATOM   4982 2HD1 LEU   800      79.765  89.851  41.912  1.00  0.00           H
ATOM   4983 3HD1 LEU   800      80.936  89.981  43.232  1.00  0.00           H
ATOM   4984  CD2 LEU   800      78.895  92.501  42.442  1.00  0.00           C
ATOM   4985 1HD2 LEU   800      78.025  92.331  43.122  1.00  0.00           H
ATOM   4986 2HD2 LEU   800      79.075  93.581  42.232  1.00  0.00           H
ATOM   4987 3HD2 LEU   800      78.485  92.061  41.512  1.00  0.00           H
ATOM   4988  C   LEU   800      81.205  94.451  45.362  1.00  0.00           C
ATOM   4989  O   LEU   800      80.275  95.171  45.882  1.00  0.00           O
ATOM   4990  N   TRP   801      82.395  94.131  45.962  1.00  0.00           N
ATOM   4991  HN  TRP   801      83.055  93.441  45.662  1.00  0.00           H
ATOM   4992  CA  TRP   801      82.775  94.761  47.202  1.00  0.00           C
ATOM   4993  HA  TRP   801      82.025  94.631  47.962  1.00  0.00           H
ATOM   4994  CB  TRP   801      84.045  94.031  47.662  1.00  0.00           C
ATOM   4995  HB1 TRP   801      84.815  94.161  46.882  1.00  0.00           H
ATOM   4996  HB2 TRP   801      84.465  94.441  48.602  1.00  0.00           H
ATOM   4997  CG  TRP   801      83.905  92.611  48.052  1.00  0.00           C
ATOM   4998  CD1 TRP   801      82.795  92.011  48.692  1.00  0.00           C
ATOM   4999  HD1 TRP   801      81.815  92.461  48.842  1.00  0.00           H
ATOM   5000  NE1 TRP   801      83.075  90.681  48.942  1.00  0.00           N
ATOM   5001  HE1 TRP   801      82.395  90.011  49.142  1.00  0.00           H
ATOM   5002  CE2 TRP   801      84.385  90.431  48.642  1.00  0.00           C
ATOM   5003  CD2 TRP   801      84.925  91.591  47.932  1.00  0.00           C
ATOM   5004  CE3 TRP   801      86.235  91.601  47.502  1.00  0.00           C
ATOM   5005  HE3 TRP   801      86.755  92.481  47.162  1.00  0.00           H
ATOM   5006  CZ3 TRP   801      86.945  90.371  47.652  1.00  0.00           C
ATOM   5007  HZ3 TRP   801      87.985  90.301  47.362  1.00  0.00           H
ATOM   5008  CZ2 TRP   801      85.145  89.281  48.742  1.00  0.00           C
ATOM   5009  HZ2 TRP   801      84.695  88.391  49.162  1.00  0.00           H
ATOM   5010  CH2 TRP   801      86.415  89.211  48.192  1.00  0.00           C
ATOM   5011  HH2 TRP   801      87.035  88.331  48.312  1.00  0.00           H
ATOM   5012  C   TRP   801      82.895  96.331  47.132  1.00  0.00           C
ATOM   5013  O   TRP   801      82.326  97.041  47.952  1.00  0.00           O
ATOM   5014  N   LYS   802      83.515  96.921  46.142  1.00  0.00           N
ATOM   5015  HN  LYS   802      83.925  96.331  45.442  1.00  0.00           H
ATOM   5016  CA  LYS   802      83.576  98.331  45.902  1.00  0.00           C
ATOM   5017  HA  LYS   802      84.025  98.791  46.772  1.00  0.00           H
ATOM   5018  CB  LYS   802      84.645  98.491  44.792  1.00  0.00           C
ATOM   5019  HB1 LYS   802      84.565  97.681  44.032  1.00  0.00           H
ATOM   5020  HB2 LYS   802      84.495  99.431  44.202  1.00  0.00           H
ATOM   5021  CG  LYS   802      86.055  98.391  45.162  1.00  0.00           C
ATOM   5022  HG1 LYS   802      86.355  99.181  45.882  1.00  0.00           H
ATOM   5023  HG2 LYS   802      86.165  97.361  45.552  1.00  0.00           H
ATOM   5024  CD  LYS   802      86.905  98.391  43.882  1.00  0.00           C
ATOM   5025  HD1 LYS   802      86.625  97.521  43.262  1.00  0.00           H
ATOM   5026  HD2 LYS   802      86.725  99.311  43.282  1.00  0.00           H
ATOM   5027  CE  LYS   802      88.375  98.341  44.252  1.00  0.00           C
ATOM   5028  HE1 LYS   802      88.735  99.361  44.522  1.00  0.00           H
ATOM   5029  HE2 LYS   802      88.635  97.781  45.172  1.00  0.00           H
ATOM   5030  NZ  LYS   802      89.065  97.901  43.052  1.00  0.00           N
ATOM   5031  HZ1 LYS   802      88.605  98.291  42.202  1.00  0.00           H
ATOM   5032  HZ2 LYS   802      90.015  98.291  42.942  1.00  0.00           H
ATOM   5033  HZ3 LYS   802      89.105  96.861  43.052  1.00  0.00           H
ATOM   5034  C   LYS   802      82.175  98.921  45.662  1.00  0.00           C
ATOM   5035  O   LYS   802      81.865 100.011  46.172  1.00  0.00           O
ATOM   5036  N   GLN   803      81.285  98.211  44.982  1.00  0.00           N
ATOM   5037  HN  GLN   803      81.545  97.391  44.482  1.00  0.00           H
ATOM   5038  CA  GLN   803      79.865  98.701  44.892  1.00  0.00           C
ATOM   5039  HA  GLN   803      79.885  99.741  44.592  1.00  0.00           H
ATOM   5040  CB  GLN   803      79.075  97.801  43.852  1.00  0.00           C
ATOM   5041  HB1 GLN   803      79.245  96.761  44.192  1.00  0.00           H
ATOM   5042  HB2 GLN   803      78.015  98.081  44.042  1.00  0.00           H
ATOM   5043  CG  GLN   803      79.495  98.201  42.362  1.00  0.00           C
ATOM   5044  HG1 GLN   803      79.205  99.251  42.172  1.00  0.00           H
ATOM   5045  HG2 GLN   803      80.525  98.011  41.982  1.00  0.00           H
ATOM   5046  CD  GLN   803      78.775  97.341  41.222  1.00  0.00           C
ATOM   5047  OE1 GLN   803      78.955  97.741  40.052  1.00  0.00           O
ATOM   5048  NE2 GLN   803      77.985  96.301  41.612  1.00  0.00           N
ATOM   5049 1HE2 GLN   803      77.785  96.201  42.592  1.00  0.00           H
ATOM   5050 2HE2 GLN   803      77.615  95.721  40.892  1.00  0.00           H
ATOM   5051  C   GLN   803      79.175  98.911  46.182  1.00  0.00           C
ATOM   5052  O   GLN   803      78.575  99.921  46.492  1.00  0.00           O
ATOM   5053  N   GLU   804      79.335  97.951  47.072  1.00  0.00           N
ATOM   5054  HN  GLU   804      79.935  97.211  46.812  1.00  0.00           H
ATOM   5055  CA  GLU   804      78.825  97.931  48.452  1.00  0.00           C
ATOM   5056  HA  GLU   804      77.835  98.351  48.432  1.00  0.00           H
ATOM   5057  CB  GLU   804      78.725  96.441  48.922  1.00  0.00           C
ATOM   5058  HB1 GLU   804      79.685  95.941  48.682  1.00  0.00           H
ATOM   5059  HB2 GLU   804      78.685  96.401  50.032  1.00  0.00           H
ATOM   5060  CG  GLU   804      77.565  95.561  48.272  1.00  0.00           C
[truncated: 289,784 more chars]
