# Supplementary material for: Functional impact and molecular binding modes of drugs that target the PI3K isoform p110δ
Source: Commun Biol. 2023 Jun 5;6:603. doi: 10.1038/s42003-023-04921-z (PMC10241892; doi:10.1038/s42003-023-04921-z)
Supplement: Supplementary file 4 — Supplementary Data 1 [file 42003_2023_4921_MOESM4_ESM.zip › Supplementary Data 1/input_files/p110d-wt_idelalisib.pdb]

REMARK    GENERATED BY TRJCONV
TITLE     GROtesk MACabre and Sinister in water t=   0.00000 step= 0
REMARK    THIS IS A SIMULATION BOX
CRYST1  114.740  114.740  114.740  60.00  60.00  90.00 P 1           1
MODEL        1
ATOM      1  N   ARG A 496      48.757  87.491  45.335  1.00  0.00           N
ATOM      2  H1  ARG A 496      48.436  86.607  44.891  1.00  0.00           H
ATOM      3  H2  ARG A 496      49.708  87.636  44.939  1.00  0.00           H
ATOM      4  H3  ARG A 496      48.911  87.370  46.357  1.00  0.00           H
ATOM      5  CA  ARG A 496      47.824  88.682  45.089  1.00  0.00           C
ATOM      6  HA  ARG A 496      46.952  88.508  45.702  1.00  0.00           H
ATOM      7  CB  ARG A 496      48.404  90.010  45.696  1.00  0.00           C
ATOM      8  HB1 ARG A 496      48.408  89.867  46.797  1.00  0.00           H
ATOM      9  HB2 ARG A 496      49.478  90.120  45.433  1.00  0.00           H
ATOM     10  CG  ARG A 496      47.747  91.384  45.240  1.00  0.00           C
ATOM     11  HG1 ARG A 496      48.068  91.351  44.177  1.00  0.00           H
ATOM     12  HG2 ARG A 496      46.643  91.303  45.336  1.00  0.00           H
ATOM     13  CD  ARG A 496      48.337  92.594  45.977  1.00  0.00           C
ATOM     14  HD1 ARG A 496      48.071  92.457  47.047  1.00  0.00           H
ATOM     15  HD2 ARG A 496      49.432  92.541  45.803  1.00  0.00           H
ATOM     16  NE  ARG A 496      47.674  93.829  45.310  1.00  0.00           N
ATOM     17  HE  ARG A 496      46.677  93.898  45.292  1.00  0.00           H
ATOM     18  CZ  ARG A 496      48.221  94.968  44.919  1.00  0.00           C
ATOM     19  NH1 ARG A 496      49.520  95.206  45.067  1.00  0.00           N
ATOM     20 1HH1 ARG A 496      50.115  94.536  45.511  1.00  0.00           H
ATOM     21 2HH1 ARG A 496      49.940  96.107  44.961  1.00  0.00           H
ATOM     22  NH2 ARG A 496      47.469  95.860  44.311  1.00  0.00           N
ATOM     23 1HH2 ARG A 496      46.535  95.656  44.019  1.00  0.00           H
ATOM     24 2HH2 ARG A 496      47.980  96.636  43.939  1.00  0.00           H
ATOM     25  C   ARG A 496      47.428  88.856  43.693  1.00  0.00           C
ATOM     26  O   ARG A 496      46.261  88.815  43.363  1.00  0.00           O
ATOM     27  N   HIS A 497      48.421  89.025  42.810  1.00  0.00           N
ATOM     28  HN  HIS A 497      49.358  89.114  43.140  1.00  0.00           H
ATOM     29  CA  HIS A 497      48.111  88.953  41.406  1.00  0.00           C
ATOM     30  HA  HIS A 497      47.142  89.338  41.126  1.00  0.00           H
ATOM     31  CB  HIS A 497      49.051  90.009  40.712  1.00  0.00           C
ATOM     32  HB1 HIS A 497      50.121  89.737  40.838  1.00  0.00           H
ATOM     33  HB2 HIS A 497      48.830  90.195  39.640  1.00  0.00           H
ATOM     34  ND1 HIS A 497      48.227  92.406  40.823  1.00  0.00           N
ATOM     35  CG  HIS A 497      49.030  91.351  41.246  1.00  0.00           C
ATOM     36  CE1 HIS A 497      48.572  93.401  41.588  1.00  0.00           C
ATOM     37  HE1 HIS A 497      48.201  94.416  41.444  1.00  0.00           H
ATOM     38  NE2 HIS A 497      49.599  93.094  42.448  1.00  0.00           N
ATOM     39  HE2 HIS A 497      50.102  93.724  43.039  1.00  0.00           H
ATOM     40  CD2 HIS A 497      49.828  91.744  42.281  1.00  0.00           C
ATOM     41  HD2 HIS A 497      50.586  91.138  42.762  1.00  0.00           H
ATOM     42  C   HIS A 497      48.437  87.643  40.623  1.00  0.00           C
ATOM     43  O   HIS A 497      48.152  87.529  39.415  1.00  0.00           O
ATOM     44  N   SER A 498      48.959  86.607  41.393  1.00  0.00           N
ATOM     45  HN  SER A 498      49.151  86.729  42.364  1.00  0.00           H
ATOM     46  CA  SER A 498      49.085  85.214  40.860  1.00  0.00           C
ATOM     47  HA  SER A 498      49.419  85.425  39.854  1.00  0.00           H
ATOM     48  CB  SER A 498      50.051  84.267  41.657  1.00  0.00           C
ATOM     49  HB1 SER A 498      50.113  83.252  41.209  1.00  0.00           H
ATOM     50  HB2 SER A 498      51.082  84.679  41.683  1.00  0.00           H
ATOM     51  OG  SER A 498      49.652  84.142  43.004  1.00  0.00           O
ATOM     52  HG1 SER A 498      50.004  84.945  43.395  1.00  0.00           H
ATOM     53  C   SER A 498      47.724  84.586  40.598  1.00  0.00           C
ATOM     54  O   SER A 498      46.734  84.981  41.209  1.00  0.00           O
ATOM     55  N   GLU A 499      47.633  83.623  39.629  1.00  0.00           N
ATOM     56  HN  GLU A 499      48.418  83.268  39.127  1.00  0.00           H
ATOM     57  CA  GLU A 499      46.363  83.033  39.330  1.00  0.00           C
ATOM     58  HA  GLU A 499      45.594  83.628  39.800  1.00  0.00           H
ATOM     59  CB  GLU A 499      46.168  82.834  37.776  1.00  0.00           C
ATOM     60  HB1 GLU A 499      46.981  82.333  37.209  1.00  0.00           H
ATOM     61  HB2 GLU A 499      45.191  82.329  37.619  1.00  0.00           H
ATOM     62  CG  GLU A 499      46.160  84.258  37.108  1.00  0.00           C
ATOM     63  HG1 GLU A 499      45.272  84.778  37.527  1.00  0.00           H
ATOM     64  HG2 GLU A 499      47.004  84.961  37.272  1.00  0.00           H
ATOM     65  CD  GLU A 499      46.014  84.082  35.605  1.00  0.00           C
ATOM     66  OE1 GLU A 499      44.890  83.913  35.056  1.00  0.00           O
ATOM     67  OE2 GLU A 499      47.058  84.062  34.821  1.00  0.00           O
ATOM     68  C   GLU A 499      46.249  81.688  39.995  1.00  0.00           C
ATOM     69  O   GLU A 499      45.244  80.967  39.874  1.00  0.00           O
ATOM     70  N   CYS A 500      47.328  81.250  40.683  1.00  0.00           N
ATOM     71  HN  CYS A 500      48.185  81.760  40.691  1.00  0.00           H
ATOM     72  CA  CYS A 500      47.283  79.979  41.378  1.00  0.00           C
ATOM     73  HA  CYS A 500      46.868  79.308  40.640  1.00  0.00           H
ATOM     74  CB  CYS A 500      48.715  79.445  41.785  1.00  0.00           C
ATOM     75  HB1 CYS A 500      48.488  78.551  42.403  1.00  0.00           H
ATOM     76  HB2 CYS A 500      49.218  79.198  40.825  1.00  0.00           H
ATOM     77  SG  CYS A 500      49.706  80.744  42.637  1.00  0.00           S
ATOM     78  HG1 CYS A 500      50.088  81.621  41.721  1.00  0.00           H
ATOM     79  C   CYS A 500      46.339  79.955  42.605  1.00  0.00           C
ATOM     80  O   CYS A 500      46.556  80.766  43.543  1.00  0.00           O
ATOM     81  N   VAL A 501      45.154  79.278  42.462  1.00  0.00           N
ATOM     82  HN  VAL A 501      44.916  78.846  41.596  1.00  0.00           H
ATOM     83  CA  VAL A 501      44.084  79.358  43.458  1.00  0.00           C
ATOM     84  HA  VAL A 501      44.100  80.401  43.736  1.00  0.00           H
ATOM     85  CB  VAL A 501      42.791  78.910  42.897  1.00  0.00           C
ATOM     86  HB  VAL A 501      42.849  77.855  42.555  1.00  0.00           H
ATOM     87  CG1 VAL A 501      41.631  79.130  43.930  1.00  0.00           C
ATOM     88 1HG1 VAL A 501      40.692  78.954  43.363  1.00  0.00           H
ATOM     89 2HG1 VAL A 501      41.776  78.403  44.758  1.00  0.00           H
ATOM     90 3HG1 VAL A 501      41.676  80.158  44.349  1.00  0.00           H
ATOM     91  CG2 VAL A 501      42.461  79.790  41.624  1.00  0.00           C
ATOM     92 1HG2 VAL A 501      41.394  79.662  41.342  1.00  0.00           H
ATOM     93 2HG2 VAL A 501      42.631  80.868  41.835  1.00  0.00           H
ATOM     94 3HG2 VAL A 501      42.974  79.532  40.673  1.00  0.00           H
ATOM     95  C   VAL A 501      44.504  78.603  44.721  1.00  0.00           C
ATOM     96  O   VAL A 501      45.077  77.524  44.625  1.00  0.00           O
ATOM     97  N   HIS A 502      44.315  79.207  45.917  1.00  0.00           N
ATOM     98  HN  HIS A 502      43.873  80.099  45.871  1.00  0.00           H
ATOM     99  CA  HIS A 502      44.654  78.562  47.209  1.00  0.00           C
ATOM    100  HA  HIS A 502      44.249  79.305  47.880  1.00  0.00           H
ATOM    101  CB  HIS A 502      43.906  77.254  47.499  1.00  0.00           C
ATOM    102  HB1 HIS A 502      44.222  76.442  46.810  1.00  0.00           H
ATOM    103  HB2 HIS A 502      44.116  77.033  48.568  1.00  0.00           H
ATOM    104  ND1 HIS A 502      41.513  78.161  47.833  1.00  0.00           N
ATOM    105  CG  HIS A 502      42.424  77.329  47.166  1.00  0.00           C
ATOM    106  CE1 HIS A 502      40.310  77.835  47.407  1.00  0.00           C
ATOM    107  HE1 HIS A 502      39.391  78.337  47.709  1.00  0.00           H
ATOM    108  NE2 HIS A 502      40.347  76.782  46.542  1.00  0.00           N
ATOM    109  HE2 HIS A 502      39.581  76.211  46.249  1.00  0.00           H
ATOM    110  CD2 HIS A 502      41.726  76.465  46.396  1.00  0.00           C
ATOM    111  HD2 HIS A 502      41.970  75.479  46.021  1.00  0.00           H
ATOM    112  C   HIS A 502      46.133  78.479  47.613  1.00  0.00           C
ATOM    113  O   HIS A 502      46.550  77.735  48.464  1.00  0.00           O
ATOM    114  N   VAL A 503      46.954  79.268  46.963  1.00  0.00           N
ATOM    115  HN  VAL A 503      46.662  79.698  46.113  1.00  0.00           H
ATOM    116  CA  VAL A 503      48.259  79.632  47.385  1.00  0.00           C
ATOM    117  HA  VAL A 503      48.834  78.718  47.369  1.00  0.00           H
ATOM    118  CB  VAL A 503      49.029  80.571  46.424  1.00  0.00           C
ATOM    119  HB  VAL A 503      49.017  80.155  45.394  1.00  0.00           H
ATOM    120  CG1 VAL A 503      48.149  81.871  46.261  1.00  0.00           C
ATOM    121 1HG1 VAL A 503      48.114  82.484  47.186  1.00  0.00           H
ATOM    122 2HG1 VAL A 503      48.547  82.624  45.547  1.00  0.00           H
ATOM    123 3HG1 VAL A 503      47.052  81.775  46.118  1.00  0.00           H
ATOM    124  CG2 VAL A 503      50.466  80.913  46.789  1.00  0.00           C
ATOM    125 1HG2 VAL A 503      51.091  80.000  46.887  1.00  0.00           H
ATOM    126 2HG2 VAL A 503      50.897  81.555  45.991  1.00  0.00           H
ATOM    127 3HG2 VAL A 503      50.610  81.409  47.772  1.00  0.00           H
ATOM    128  C   VAL A 503      48.348  80.085  48.865  1.00  0.00           C
ATOM    129  O   VAL A 503      47.667  81.006  49.336  1.00  0.00           O
ATOM    130  N   THR A 504      49.146  79.407  49.681  1.00  0.00           N
ATOM    131  HN  THR A 504      49.741  78.641  49.448  1.00  0.00           H
ATOM    132  CA  THR A 504      49.380  79.772  51.103  1.00  0.00           C
ATOM    133  HA  THR A 504      48.540  80.265  51.571  1.00  0.00           H
ATOM    134  CB  THR A 504      49.747  78.635  52.063  1.00  0.00           C
ATOM    135  HB  THR A 504      49.901  78.976  53.109  1.00  0.00           H
ATOM    136  OG1 THR A 504      50.987  78.006  51.661  1.00  0.00           O
ATOM    137  HG1 THR A 504      50.753  77.794  50.755  1.00  0.00           H
ATOM    138  CG2 THR A 504      48.633  77.570  52.029  1.00  0.00           C
ATOM    139 1HG2 THR A 504      47.655  78.070  52.196  1.00  0.00           H
ATOM    140 2HG2 THR A 504      48.549  77.188  50.989  1.00  0.00           H
ATOM    141 3HG2 THR A 504      48.725  76.663  52.663  1.00  0.00           H
ATOM    142  C   THR A 504      50.573  80.856  51.205  1.00  0.00           C
ATOM    143  O   THR A 504      51.346  81.076  50.300  1.00  0.00           O
ATOM    144  N   GLU A 505      50.678  81.497  52.341  1.00  0.00           N
ATOM    145  HN  GLU A 505      49.907  81.502  52.974  1.00  0.00           H
ATOM    146  CA  GLU A 505      51.769  82.249  52.796  1.00  0.00           C
ATOM    147  HA  GLU A 505      51.909  83.094  52.138  1.00  0.00           H
ATOM    148  CB  GLU A 505      51.434  82.953  54.148  1.00  0.00           C
ATOM    149  HB1 GLU A 505      51.161  82.211  54.929  1.00  0.00           H
ATOM    150  HB2 GLU A 505      52.315  83.500  54.546  1.00  0.00           H
ATOM    151  CG  GLU A 505      50.344  84.062  53.995  1.00  0.00           C
ATOM    152  HG1 GLU A 505      50.859  85.011  53.732  1.00  0.00           H
ATOM    153  HG2 GLU A 505      49.643  83.775  53.182  1.00  0.00           H
ATOM    154  CD  GLU A 505      49.622  84.473  55.280  1.00  0.00           C
ATOM    155  OE1 GLU A 505      50.203  85.166  56.180  1.00  0.00           O
ATOM    156  OE2 GLU A 505      48.407  84.050  55.373  1.00  0.00           O
ATOM    157  C   GLU A 505      52.960  81.437  52.971  1.00  0.00           C
ATOM    158  O   GLU A 505      54.128  81.839  52.682  1.00  0.00           O
ATOM    159  N   GLU A 506      52.820  80.104  53.369  1.00  0.00           N
ATOM    160  HN  GLU A 506      51.909  79.713  53.266  1.00  0.00           H
ATOM    161  CA  GLU A 506      53.971  79.263  53.723  1.00  0.00           C
ATOM    162  HA  GLU A 506      54.614  79.776  54.423  1.00  0.00           H
ATOM    163  CB  GLU A 506      53.493  77.972  54.289  1.00  0.00           C
ATOM    164  HB1 GLU A 506      52.684  77.461  53.725  1.00  0.00           H
ATOM    165  HB2 GLU A 506      54.326  77.289  54.562  1.00  0.00           H
ATOM    166  CG  GLU A 506      52.904  78.071  55.686  1.00  0.00           C
ATOM    167  HG1 GLU A 506      53.580  78.535  56.435  1.00  0.00           H
ATOM    168  HG2 GLU A 506      51.994  78.703  55.600  1.00  0.00           H
ATOM    169  CD  GLU A 506      52.645  76.701  56.290  1.00  0.00           C
ATOM    170  OE1 GLU A 506      51.726  76.054  55.789  1.00  0.00           O
ATOM    171  OE2 GLU A 506      53.489  76.252  57.112  1.00  0.00           O
ATOM    172  C   GLU A 506      54.800  78.973  52.447  1.00  0.00           C
ATOM    173  O   GLU A 506      56.036  79.024  52.446  1.00  0.00           O
ATOM    174  N   GLU A 507      54.105  78.664  51.346  1.00  0.00           N
ATOM    175  HN  GLU A 507      53.146  78.431  51.486  1.00  0.00           H
ATOM    176  CA  GLU A 507      54.664  78.417  50.029  1.00  0.00           C
ATOM    177  HA  GLU A 507      55.335  77.571  50.046  1.00  0.00           H
ATOM    178  CB  GLU A 507      53.513  78.211  49.016  1.00  0.00           C
ATOM    179  HB1 GLU A 507      52.734  78.950  49.303  1.00  0.00           H
ATOM    180  HB2 GLU A 507      53.891  78.305  47.976  1.00  0.00           H
ATOM    181  CG  GLU A 507      52.926  76.803  49.095  1.00  0.00           C
ATOM    182  HG1 GLU A 507      53.523  76.035  48.559  1.00  0.00           H
ATOM    183  HG2 GLU A 507      52.779  76.392  50.116  1.00  0.00           H
ATOM    184  CD  GLU A 507      51.509  76.730  48.436  1.00  0.00           C
ATOM    185  OE1 GLU A 507      50.522  77.250  48.994  1.00  0.00           O
ATOM    186  OE2 GLU A 507      51.419  76.008  47.337  1.00  0.00           O
ATOM    187  C   GLU A 507      55.410  79.607  49.458  1.00  0.00           C
ATOM    188  O   GLU A 507      56.540  79.455  49.000  1.00  0.00           O
ATOM    189  N   GLN A 508      54.844  80.865  49.511  1.00  0.00           N
ATOM    190  HN  GLN A 508      53.972  80.968  49.983  1.00  0.00           H
ATOM    191  CA  GLN A 508      55.527  82.150  49.152  1.00  0.00           C
ATOM    192  HA  GLN A 508      55.917  82.094  48.147  1.00  0.00           H
ATOM    193  CB  GLN A 508      54.587  83.366  49.207  1.00  0.00           C
ATOM    194  HB1 GLN A 508      54.190  83.348  50.245  1.00  0.00           H
ATOM    195  HB2 GLN A 508      55.124  84.332  49.088  1.00  0.00           H
ATOM    196  CG  GLN A 508      53.398  83.339  48.168  1.00  0.00           C
ATOM    197  HG1 GLN A 508      53.694  83.357  47.097  1.00  0.00           H
ATOM    198  HG2 GLN A 508      52.928  82.336  48.252  1.00  0.00           H
ATOM    199  CD  GLN A 508      52.181  84.244  48.441  1.00  0.00           C
ATOM    200  OE1 GLN A 508      51.865  85.241  47.830  1.00  0.00           O
ATOM    201  NE2 GLN A 508      51.370  83.836  49.489  1.00  0.00           N
ATOM    202 1HE2 GLN A 508      51.447  82.912  49.861  1.00  0.00           H
ATOM    203 2HE2 GLN A 508      50.471  84.273  49.537  1.00  0.00           H
ATOM    204  C   GLN A 508      56.717  82.502  49.999  1.00  0.00           C
ATOM    205  O   GLN A 508      57.702  82.992  49.483  1.00  0.00           O
ATOM    206  N   LEU A 509      56.707  82.166  51.332  1.00  0.00           N
ATOM    207  HN  LEU A 509      55.903  81.810  51.803  1.00  0.00           H
ATOM    208  CA  LEU A 509      57.899  82.151  52.173  1.00  0.00           C
ATOM    209  HA  LEU A 509      58.235  83.177  52.147  1.00  0.00           H
ATOM    210  CB  LEU A 509      57.535  81.801  53.682  1.00  0.00           C
ATOM    211  HB1 LEU A 509      56.576  82.340  53.835  1.00  0.00           H
ATOM    212  HB2 LEU A 509      57.260  80.729  53.780  1.00  0.00           H
ATOM    213  CG  LEU A 509      58.598  82.054  54.747  1.00  0.00           C
ATOM    214  HG  LEU A 509      59.583  81.690  54.386  1.00  0.00           H
ATOM    215  CD1 LEU A 509      58.789  83.567  54.951  1.00  0.00           C
ATOM    216 1HD1 LEU A 509      59.671  83.775  55.595  1.00  0.00           H
ATOM    217 2HD1 LEU A 509      58.874  84.107  53.984  1.00  0.00           H
ATOM    218 3HD1 LEU A 509      57.966  84.066  55.505  1.00  0.00           H
ATOM    219  CD2 LEU A 509      58.391  81.307  56.075  1.00  0.00           C
ATOM    220 1HD2 LEU A 509      59.118  81.368  56.913  1.00  0.00           H
ATOM    221 2HD2 LEU A 509      57.394  81.504  56.524  1.00  0.00           H
ATOM    222 3HD2 LEU A 509      58.454  80.224  55.835  1.00  0.00           H
ATOM    223  C   LEU A 509      58.997  81.154  51.667  1.00  0.00           C
ATOM    224  O   LEU A 509      60.157  81.446  51.645  1.00  0.00           O
ATOM    225  N   GLN A 510      58.591  79.915  51.275  1.00  0.00           N
ATOM    226  HN  GLN A 510      57.624  79.693  51.374  1.00  0.00           H
ATOM    227  CA  GLN A 510      59.431  78.973  50.646  1.00  0.00           C
ATOM    228  HA  GLN A 510      60.254  78.764  51.313  1.00  0.00           H
ATOM    229  CB  GLN A 510      58.746  77.602  50.519  1.00  0.00           C
ATOM    230  HB1 GLN A 510      57.692  77.744  50.199  1.00  0.00           H
ATOM    231  HB2 GLN A 510      59.238  76.926  49.788  1.00  0.00           H
ATOM    232  CG  GLN A 510      58.737  76.836  51.888  1.00  0.00           C
ATOM    233  HG1 GLN A 510      58.083  77.407  52.582  1.00  0.00           H
ATOM    234  HG2 GLN A 510      58.200  75.864  51.908  1.00  0.00           H
ATOM    235  CD  GLN A 510      60.102  76.735  52.589  1.00  0.00           C
ATOM    236  OE1 GLN A 510      60.301  77.292  53.692  1.00  0.00           O
ATOM    237  NE2 GLN A 510      61.050  76.023  51.974  1.00  0.00           N
ATOM    238 1HE2 GLN A 510      60.910  75.692  51.040  1.00  0.00           H
ATOM    239 2HE2 GLN A 510      61.760  75.608  52.542  1.00  0.00           H
ATOM    240  C   GLN A 510      60.102  79.440  49.438  1.00  0.00           C
ATOM    241  O   GLN A 510      61.254  79.167  49.245  1.00  0.00           O
ATOM    242  N   LEU A 511      59.404  80.274  48.610  1.00  0.00           N
ATOM    243  HN  LEU A 511      58.435  80.501  48.674  1.00  0.00           H
ATOM    244  CA  LEU A 511      59.928  80.827  47.370  1.00  0.00           C
ATOM    245  HA  LEU A 511      60.339  79.996  46.816  1.00  0.00           H
ATOM    246  CB  LEU A 511      58.862  81.564  46.502  1.00  0.00           C
ATOM    247  HB1 LEU A 511      58.152  80.776  46.172  1.00  0.00           H
ATOM    248  HB2 LEU A 511      58.491  82.320  47.225  1.00  0.00           H
ATOM    249  CG  LEU A 511      59.230  82.201  45.172  1.00  0.00           C
ATOM    250  HG  LEU A 511      60.212  82.718  45.222  1.00  0.00           H
ATOM    251  CD1 LEU A 511      59.216  81.193  43.947  1.00  0.00           C
ATOM    252 1HD1 LEU A 511      59.848  80.319  44.214  1.00  0.00           H
ATOM    253 2HD1 LEU A 511      58.172  80.843  43.799  1.00  0.00           H
ATOM    254 3HD1 LEU A 511      59.630  81.678  43.037  1.00  0.00           H
ATOM    255  CD2 LEU A 511      58.394  83.417  44.866  1.00  0.00           C
ATOM    256 1HD2 LEU A 511      57.332  83.230  44.599  1.00  0.00           H
ATOM    257 2HD2 LEU A 511      58.241  84.060  45.760  1.00  0.00           H
ATOM    258 3HD2 LEU A 511      58.909  84.042  44.105  1.00  0.00           H
ATOM    259  C   LEU A 511      61.104  81.753  47.599  1.00  0.00           C
ATOM    260  O   LEU A 511      62.208  81.683  46.972  1.00  0.00           O
ATOM    261  N   ARG A 512      60.963  82.511  48.729  1.00  0.00           N
ATOM    262  HN  ARG A 512      60.050  82.553  49.127  1.00  0.00           H
ATOM    263  CA  ARG A 512      62.140  83.225  49.367  1.00  0.00           C
ATOM    264  HA  ARG A 512      62.630  83.950  48.734  1.00  0.00           H
ATOM    265  CB  ARG A 512      61.661  84.066  50.541  1.00  0.00           C
ATOM    266  HB1 ARG A 512      61.264  83.480  51.398  1.00  0.00           H
ATOM    267  HB2 ARG A 512      62.550  84.577  50.968  1.00  0.00           H
ATOM    268  CG  ARG A 512      60.641  85.094  50.092  1.00  0.00           C
ATOM    269  HG1 ARG A 512      61.219  85.740  49.397  1.00  0.00           H
ATOM    270  HG2 ARG A 512      59.832  84.679  49.453  1.00  0.00           H
ATOM    271  CD  ARG A 512      60.026  85.941  51.256  1.00  0.00           C
ATOM    272  HD1 ARG A 512      59.431  86.787  50.849  1.00  0.00           H
ATOM    273  HD2 ARG A 512      59.511  85.335  52.033  1.00  0.00           H
ATOM    274  NE  ARG A 512      61.097  86.571  51.975  1.00  0.00           N
ATOM    275  HE  ARG A 512      62.025  86.232  51.823  1.00  0.00           H
ATOM    276  CZ  ARG A 512      61.001  87.452  52.966  1.00  0.00           C
ATOM    277  NH1 ARG A 512      59.859  87.856  53.482  1.00  0.00           N
ATOM    278 1HH1 ARG A 512      59.107  87.450  52.963  1.00  0.00           H
ATOM    279 2HH1 ARG A 512      59.928  88.585  54.163  1.00  0.00           H
ATOM    280  NH2 ARG A 512      62.118  87.945  53.552  1.00  0.00           N
ATOM    281 1HH2 ARG A 512      63.000  87.715  53.142  1.00  0.00           H
ATOM    282 2HH2 ARG A 512      62.151  88.391  54.446  1.00  0.00           H
ATOM    283  C   ARG A 512      63.349  82.306  49.822  1.00  0.00           C
ATOM    284  O   ARG A 512      64.475  82.523  49.419  1.00  0.00           O
ATOM    285  N   GLU A 513      63.131  81.229  50.612  1.00  0.00           N
ATOM    286  HN  GLU A 513      62.203  81.108  50.954  1.00  0.00           H
ATOM    287  CA  GLU A 513      64.176  80.311  51.068  1.00  0.00           C
ATOM    288  HA  GLU A 513      64.862  80.966  51.583  1.00  0.00           H
ATOM    289  CB  GLU A 513      63.393  79.331  52.074  1.00  0.00           C
ATOM    290  HB1 GLU A 513      62.558  78.871  51.504  1.00  0.00           H
ATOM    291  HB2 GLU A 513      64.101  78.510  52.317  1.00  0.00           H
ATOM    292  CG  GLU A 513      62.855  80.012  53.346  1.00  0.00           C
ATOM    293  HG1 GLU A 513      62.164  80.860  53.151  1.00  0.00           H
ATOM    294  HG2 GLU A 513      62.283  79.242  53.905  1.00  0.00           H
ATOM    295  CD  GLU A 513      63.923  80.457  54.250  1.00  0.00           C
ATOM    296  OE1 GLU A 513      64.390  79.754  55.201  1.00  0.00           O
ATOM    297  OE2 GLU A 513      64.330  81.666  54.127  1.00  0.00           O
ATOM    298  C   GLU A 513      64.842  79.504  49.970  1.00  0.00           C
ATOM    299  O   GLU A 513      66.018  79.254  50.121  1.00  0.00           O
ATOM    300  N   ILE A 514      64.150  79.227  48.887  1.00  0.00           N
ATOM    301  HN  ILE A 514      63.175  79.429  48.821  1.00  0.00           H
ATOM    302  CA  ILE A 514      64.743  78.673  47.669  1.00  0.00           C
ATOM    303  HA  ILE A 514      65.345  77.799  47.866  1.00  0.00           H
ATOM    304  CB  ILE A 514      63.642  78.121  46.733  1.00  0.00           C
ATOM    305  HB  ILE A 514      62.875  78.924  46.696  1.00  0.00           H
ATOM    306  CG2 ILE A 514      64.139  77.868  45.269  1.00  0.00           C
ATOM    307 1HG2 ILE A 514      64.742  78.723  44.893  1.00  0.00           H
ATOM    308 2HG2 ILE A 514      64.791  76.969  45.265  1.00  0.00           H
ATOM    309 3HG2 ILE A 514      63.277  77.696  44.589  1.00  0.00           H
ATOM    310  CG1 ILE A 514      62.952  76.903  47.390  1.00  0.00           C
ATOM    311 1HG1 ILE A 514      63.711  76.094  47.330  1.00  0.00           H
ATOM    312 2HG1 ILE A 514      62.836  77.136  48.470  1.00  0.00           H
ATOM    313  CD  ILE A 514      61.642  76.602  46.802  1.00  0.00           C
ATOM    314  HD1 ILE A 514      60.773  77.283  46.926  1.00  0.00           H
ATOM    315  HD2 ILE A 514      61.760  76.377  45.721  1.00  0.00           H
ATOM    316  HD3 ILE A 514      61.240  75.635  47.172  1.00  0.00           H
ATOM    317  C   ILE A 514      65.568  79.709  46.916  1.00  0.00           C
ATOM    318  O   ILE A 514      66.520  79.351  46.261  1.00  0.00           O
ATOM    319  N   LEU A 515      65.316  81.012  46.940  1.00  0.00           N
ATOM    320  HN  LEU A 515      64.522  81.309  47.465  1.00  0.00           H
ATOM    321  CA  LEU A 515      65.929  81.973  45.961  1.00  0.00           C
ATOM    322  HA  LEU A 515      66.486  81.434  45.209  1.00  0.00           H
ATOM    323  CB  LEU A 515      64.817  82.934  45.343  1.00  0.00           C
ATOM    324  HB1 LEU A 515      64.169  83.330  46.154  1.00  0.00           H
ATOM    325  HB2 LEU A 515      65.355  83.740  44.800  1.00  0.00           H
ATOM    326  CG  LEU A 515      63.677  82.329  44.457  1.00  0.00           C
ATOM    327  HG  LEU A 515      63.193  81.459  44.950  1.00  0.00           H
ATOM    328  CD1 LEU A 515      62.633  83.422  44.139  1.00  0.00           C
ATOM    329 1HD1 LEU A 515      61.810  82.999  43.524  1.00  0.00           H
ATOM    330 2HD1 LEU A 515      62.169  83.873  45.042  1.00  0.00           H
ATOM    331 3HD1 LEU A 515      63.091  84.176  43.464  1.00  0.00           H
ATOM    332  CD2 LEU A 515      64.406  81.791  43.173  1.00  0.00           C
ATOM    333 1HD2 LEU A 515      63.629  81.663  42.390  1.00  0.00           H
ATOM    334 2HD2 LEU A 515      65.192  82.514  42.866  1.00  0.00           H
ATOM    335 3HD2 LEU A 515      64.855  80.807  43.427  1.00  0.00           H
ATOM    336  C   LEU A 515      66.869  82.952  46.653  1.00  0.00           C
ATOM    337  O   LEU A 515      67.981  83.088  46.207  1.00  0.00           O
ATOM    338  N   GLU A 516      66.465  83.647  47.757  1.00  0.00           N
ATOM    339  HN  GLU A 516      65.606  83.433  48.214  1.00  0.00           H
ATOM    340  CA  GLU A 516      67.269  84.730  48.463  1.00  0.00           C
ATOM    341  HA  GLU A 516      67.000  85.556  47.822  1.00  0.00           H
ATOM    342  CB  GLU A 516      66.670  85.035  49.872  1.00  0.00           C
ATOM    343  HB1 GLU A 516      66.376  84.109  50.412  1.00  0.00           H
ATOM    344  HB2 GLU A 516      67.398  85.588  50.504  1.00  0.00           H
ATOM    345  CG  GLU A 516      65.397  85.912  49.817  1.00  0.00           C
ATOM    346  HG1 GLU A 516      65.528  86.813  49.180  1.00  0.00           H
ATOM    347  HG2 GLU A 516      64.494  85.365  49.468  1.00  0.00           H
ATOM    348  CD  GLU A 516      65.087  86.450  51.197  1.00  0.00           C
ATOM    349  OE1 GLU A 516      63.914  86.362  51.712  1.00  0.00           O
ATOM    350  OE2 GLU A 516      66.053  86.983  51.827  1.00  0.00           O
ATOM    351  C   GLU A 516      68.813  84.562  48.571  1.00  0.00           C
ATOM    352  O   GLU A 516      69.625  85.218  47.941  1.00  0.00           O
ATOM    353  N   ARG A 517      69.317  83.521  49.203  1.00  0.00           N
ATOM    354  HN  ARG A 517      68.764  82.714  49.394  1.00  0.00           H
ATOM    355  CA  ARG A 517      70.746  83.367  49.396  1.00  0.00           C
ATOM    356  HA  ARG A 517      71.293  84.297  49.451  1.00  0.00           H
ATOM    357  CB  ARG A 517      70.898  82.835  50.850  1.00  0.00           C
ATOM    358  HB1 ARG A 517      70.364  81.874  51.008  1.00  0.00           H
ATOM    359  HB2 ARG A 517      71.959  82.655  51.127  1.00  0.00           H
ATOM    360  CG  ARG A 517      70.450  83.773  51.928  1.00  0.00           C
ATOM    361  HG1 ARG A 517      71.214  84.580  51.917  1.00  0.00           H
ATOM    362  HG2 ARG A 517      69.475  84.233  51.659  1.00  0.00           H
ATOM    363  CD  ARG A 517      70.451  83.150  53.363  1.00  0.00           C
ATOM    364  HD1 ARG A 517      69.530  82.536  53.447  1.00  0.00           H
ATOM    365  HD2 ARG A 517      71.400  82.576  53.429  1.00  0.00           H
ATOM    366  NE  ARG A 517      70.504  84.282  54.331  1.00  0.00           N
ATOM    367  HE  ARG A 517      71.180  85.012  54.243  1.00  0.00           H
ATOM    368  CZ  ARG A 517      69.772  84.438  55.425  1.00  0.00           C
ATOM    369  NH1 ARG A 517      69.901  85.639  56.023  1.00  0.00           N
ATOM    370 1HH1 ARG A 517      70.526  86.271  55.564  1.00  0.00           H
ATOM    371 2HH1 ARG A 517      69.217  85.943  56.686  1.00  0.00           H
ATOM    372  NH2 ARG A 517      69.076  83.513  55.961  1.00  0.00           N
ATOM    373 1HH2 ARG A 517      69.161  82.564  55.655  1.00  0.00           H
ATOM    374 2HH2 ARG A 517      68.555  83.759  56.778  1.00  0.00           H
ATOM    375  C   ARG A 517      71.506  82.445  48.482  1.00  0.00           C
ATOM    376  O   ARG A 517      72.669  82.083  48.778  1.00  0.00           O
ATOM    377  N   ARG A 518      70.835  82.009  47.422  1.00  0.00           N
ATOM    378  HN  ARG A 518      69.915  82.347  47.238  1.00  0.00           H
ATOM    379  CA  ARG A 518      71.437  81.152  46.443  1.00  0.00           C
ATOM    380  HA  ARG A 518      72.426  80.834  46.739  1.00  0.00           H
ATOM    381  CB  ARG A 518      70.474  79.955  46.251  1.00  0.00           C
ATOM    382  HB1 ARG A 518      69.438  80.254  45.986  1.00  0.00           H
ATOM    383  HB2 ARG A 518      70.843  79.346  45.398  1.00  0.00           H
ATOM    384  CG  ARG A 518      70.492  79.029  47.477  1.00  0.00           C
ATOM    385  HG1 ARG A 518      71.448  78.464  47.439  1.00  0.00           H
ATOM    386  HG2 ARG A 518      70.280  79.520  48.451  1.00  0.00           H
ATOM    387  CD  ARG A 518      69.336  77.972  47.585  1.00  0.00           C
ATOM    388  HD1 ARG A 518      69.598  77.302  48.432  1.00  0.00           H
ATOM    389  HD2 ARG A 518      68.448  78.554  47.915  1.00  0.00           H
ATOM    390  NE  ARG A 518      69.137  77.296  46.279  1.00  0.00           N
ATOM    391  HE  ARG A 518      69.755  77.349  45.495  1.00  0.00           H
ATOM    392  CZ  ARG A 518      68.106  76.447  46.098  1.00  0.00           C
ATOM    393  NH1 ARG A 518      68.151  75.797  44.942  1.00  0.00           N
ATOM    394 1HH1 ARG A 518      69.025  75.753  44.459  1.00  0.00           H
ATOM    395 2HH1 ARG A 518      67.474  75.080  44.776  1.00  0.00           H
ATOM    396  NH2 ARG A 518      67.214  76.130  46.939  1.00  0.00           N
ATOM    397 1HH2 ARG A 518      67.247  76.577  47.833  1.00  0.00           H
ATOM    398 2HH2 ARG A 518      66.812  75.236  46.744  1.00  0.00           H
ATOM    399  C   ARG A 518      71.549  81.750  45.069  1.00  0.00           C
ATOM    400  O   ARG A 518      70.902  82.673  44.675  1.00  0.00           O
ATOM    401  N   GLY A 519      72.530  81.295  44.242  1.00  0.00           N
ATOM    402  HN  GLY A 519      73.189  80.629  44.583  1.00  0.00           H
ATOM    403  CA  GLY A 519      72.739  81.569  42.880  1.00  0.00           C
ATOM    404  HA1 GLY A 519      72.824  82.637  42.740  1.00  0.00           H
ATOM    405  HA2 GLY A 519      73.692  81.095  42.698  1.00  0.00           H
ATOM    406  C   GLY A 519      71.770  80.835  41.930  1.00  0.00           C
ATOM    407  O   GLY A 519      70.821  80.117  42.281  1.00  0.00           O
ATOM    408  N   SER A 520      71.896  81.067  40.600  1.00  0.00           N
ATOM    409  HN  SER A 520      72.499  81.798  40.290  1.00  0.00           H
ATOM    410  CA  SER A 520      71.082  80.348  39.615  1.00  0.00           C
ATOM    411  HA  SER A 520      70.062  80.392  39.969  1.00  0.00           H
ATOM    412  CB  SER A 520      70.984  80.976  38.159  1.00  0.00           C
ATOM    413  HB1 SER A 520      72.034  81.122  37.829  1.00  0.00           H
ATOM    414  HB2 SER A 520      70.378  80.372  37.450  1.00  0.00           H
ATOM    415  OG  SER A 520      70.331  82.202  38.159  1.00  0.00           O
ATOM    416  HG1 SER A 520      71.005  82.849  38.382  1.00  0.00           H
ATOM    417  C   SER A 520      71.289  78.865  39.555  1.00  0.00           C
ATOM    418  O   SER A 520      70.308  78.186  39.396  1.00  0.00           O
ATOM    419  N   GLY A 521      72.548  78.362  39.680  1.00  0.00           N
ATOM    420  HN  GLY A 521      73.355  78.948  39.687  1.00  0.00           H
ATOM    421  CA  GLY A 521      72.797  76.936  39.694  1.00  0.00           C
ATOM    422  HA1 GLY A 521      72.727  76.644  38.656  1.00  0.00           H
ATOM    423  HA2 GLY A 521      73.778  76.708  40.084  1.00  0.00           H
ATOM    424  C   GLY A 521      71.917  76.005  40.461  1.00  0.00           C
ATOM    425  O   GLY A 521      71.350  76.320  41.479  1.00  0.00           O
ATOM    426  N   GLU A 522      72.025  74.744  39.935  1.00  0.00           N
ATOM    427  HN  GLU A 522      72.517  74.687  39.070  1.00  0.00           H
ATOM    428  CA  GLU A 522      71.508  73.506  40.520  1.00  0.00           C
ATOM    429  HA  GLU A 522      71.249  72.806  39.739  1.00  0.00           H
ATOM    430  CB  GLU A 522      72.495  72.722  41.356  1.00  0.00           C
ATOM    431  HB1 GLU A 522      72.903  73.238  42.251  1.00  0.00           H
ATOM    432  HB2 GLU A 522      71.977  71.799  41.692  1.00  0.00           H
ATOM    433  CG  GLU A 522      73.688  72.305  40.542  1.00  0.00           C
ATOM    434  HG1 GLU A 522      73.415  71.454  39.883  1.00  0.00           H
ATOM    435  HG2 GLU A 522      74.112  73.120  39.917  1.00  0.00           H
ATOM    436  CD  GLU A 522      74.919  71.817  41.342  1.00  0.00           C
ATOM    437  OE1 GLU A 522      75.672  72.615  41.909  1.00  0.00           O
ATOM    438  OE2 GLU A 522      75.211  70.591  41.302  1.00  0.00           O
ATOM    439  C   GLU A 522      70.175  73.669  41.361  1.00  0.00           C
ATOM    440  O   GLU A 522      70.254  73.452  42.618  1.00  0.00           O
ATOM    441  N   LEU A 523      69.024  73.988  40.761  1.00  0.00           N
ATOM    442  HN  LEU A 523      69.146  74.350  39.840  1.00  0.00           H
ATOM    443  CA  LEU A 523      67.703  73.908  41.312  1.00  0.00           C
ATOM    444  HA  LEU A 523      67.823  74.130  42.362  1.00  0.00           H
ATOM    445  CB  LEU A 523      66.700  74.827  40.537  1.00  0.00           C
ATOM    446  HB1 LEU A 523      66.595  74.563  39.463  1.00  0.00           H
ATOM    447  HB2 LEU A 523      65.747  74.693  41.092  1.00  0.00           H
ATOM    448  CG  LEU A 523      66.960  76.344  40.531  1.00  0.00           C
ATOM    449  HG  LEU A 523      67.893  76.519  39.955  1.00  0.00           H
ATOM    450  CD1 LEU A 523      65.841  77.086  39.778  1.00  0.00           C
ATOM    451 1HD1 LEU A 523      65.780  78.180  39.959  1.00  0.00           H
ATOM    452 2HD1 LEU A 523      65.963  76.963  38.681  1.00  0.00           H
ATOM    453 3HD1 LEU A 523      64.865  76.672  40.113  1.00  0.00           H
ATOM    454  CD2 LEU A 523      66.998  76.964  41.935  1.00  0.00           C
ATOM    455 1HD2 LEU A 523      67.867  76.531  42.475  1.00  0.00           H
ATOM    456 2HD2 LEU A 523      67.102  78.069  41.971  1.00  0.00           H
ATOM    457 3HD2 LEU A 523      66.074  76.597  42.431  1.00  0.00           H
ATOM    458  C   LEU A 523      67.117  72.428  41.283  1.00  0.00           C
ATOM    459  O   LEU A 523      67.237  71.698  40.346  1.00  0.00           O
ATOM    460  N   TYR A 524      66.519  71.950  42.411  1.00  0.00           N
ATOM    461  HN  TYR A 524      66.345  72.550  43.188  1.00  0.00           H
ATOM    462  CA  TYR A 524      65.904  70.641  42.409  1.00  0.00           C
ATOM    463  HA  TYR A 524      66.454  69.906  41.840  1.00  0.00           H
ATOM    464  CB  TYR A 524      65.862  70.100  43.879  1.00  0.00           C
ATOM    465  HB1 TYR A 524      65.422  70.784  44.635  1.00  0.00           H
ATOM    466  HB2 TYR A 524      65.340  69.123  43.956  1.00  0.00           H
ATOM    467  CG  TYR A 524      67.321  69.950  44.276  1.00  0.00           C
ATOM    468  CD1 TYR A 524      67.958  70.907  45.094  1.00  0.00           C
ATOM    469  HD1 TYR A 524      67.406  71.766  45.444  1.00  0.00           H
ATOM    470  CE1 TYR A 524      69.248  70.761  45.553  1.00  0.00           C
ATOM    471  HE1 TYR A 524      69.721  71.591  46.056  1.00  0.00           H
ATOM    472  CZ  TYR A 524      69.882  69.505  45.327  1.00  0.00           C
ATOM    473  OH  TYR A 524      71.236  69.222  45.883  1.00  0.00           O
ATOM    474  HH  TYR A 524      71.560  68.448  45.417  1.00  0.00           H
ATOM    475  CD2 TYR A 524      68.059  68.737  43.975  1.00  0.00           C
ATOM    476  HD2 TYR A 524      67.586  68.000  43.344  1.00  0.00           H
ATOM    477  CE2 TYR A 524      69.328  68.509  44.556  1.00  0.00           C
ATOM    478  HE2 TYR A 524      69.848  67.653  44.150  1.00  0.00           H
ATOM    479  C   TYR A 524      64.544  70.779  41.854  1.00  0.00           C
ATOM    480  O   TYR A 524      63.956  71.856  41.684  1.00  0.00           O
ATOM    481  N   GLU A 525      63.974  69.600  41.445  1.00  0.00           N
ATOM    482  HN  GLU A 525      64.456  68.731  41.524  1.00  0.00           H
ATOM    483  CA  GLU A 525      62.750  69.707  40.730  1.00  0.00           C
ATOM    484  HA  GLU A 525      62.912  70.406  39.923  1.00  0.00           H
ATOM    485  CB  GLU A 525      62.424  68.269  40.123  1.00  0.00           C
ATOM    486  HB1 GLU A 525      62.533  67.504  40.921  1.00  0.00           H
ATOM    487  HB2 GLU A 525      61.430  68.216  39.629  1.00  0.00           H
ATOM    488  CG  GLU A 525      63.353  67.939  38.961  1.00  0.00           C
ATOM    489  HG1 GLU A 525      64.416  68.006  39.279  1.00  0.00           H
ATOM    490  HG2 GLU A 525      63.179  66.940  38.507  1.00  0.00           H
ATOM    491  CD  GLU A 525      63.343  68.869  37.763  1.00  0.00           C
ATOM    492  OE1 GLU A 525      62.288  69.267  37.304  1.00  0.00           O
ATOM    493  OE2 GLU A 525      64.471  69.285  37.311  1.00  0.00           O
ATOM    494  C   GLU A 525      61.531  70.203  41.474  1.00  0.00           C
ATOM    495  O   GLU A 525      60.741  70.951  40.936  1.00  0.00           O
ATOM    496  N   HIS A 526      61.431  69.889  42.776  1.00  0.00           N
ATOM    497  HN  HIS A 526      62.036  69.238  43.227  1.00  0.00           H
ATOM    498  CA  HIS A 526      60.292  70.294  43.634  1.00  0.00           C
ATOM    499  HA  HIS A 526      59.347  70.016  43.191  1.00  0.00           H
ATOM    500  CB  HIS A 526      60.382  69.615  45.060  1.00  0.00           C
ATOM    501  HB1 HIS A 526      59.432  69.860  45.581  1.00  0.00           H
ATOM    502  HB2 HIS A 526      60.338  68.505  45.076  1.00  0.00           H
ATOM    503  ND1 HIS A 526      62.752  69.179  45.417  1.00  0.00           N
ATOM    504  CG  HIS A 526      61.610  69.891  45.786  1.00  0.00           C
ATOM    505  CE1 HIS A 526      63.621  69.384  46.412  1.00  0.00           C
ATOM    506  HE1 HIS A 526      64.635  68.984  46.425  1.00  0.00           H
ATOM    507  NE2 HIS A 526      63.096  70.251  47.309  1.00  0.00           N
ATOM    508  HE2 HIS A 526      63.650  70.811  47.927  1.00  0.00           H
ATOM    509  CD2 HIS A 526      61.798  70.568  46.910  1.00  0.00           C
ATOM    510  HD2 HIS A 526      61.089  71.053  47.570  1.00  0.00           H
ATOM    511  C   HIS A 526      60.304  71.850  43.751  1.00  0.00           C
ATOM    512  O   HIS A 526      59.326  72.563  43.656  1.00  0.00           O
ATOM    513  N   GLU A 527      61.506  72.478  43.921  1.00  0.00           N
ATOM    514  HN  GLU A 527      62.313  71.895  43.858  1.00  0.00           H
ATOM    515  CA  GLU A 527      61.829  73.868  43.921  1.00  0.00           C
ATOM    516  HA  GLU A 527      61.282  74.199  44.791  1.00  0.00           H
ATOM    517  CB  GLU A 527      63.410  74.112  44.214  1.00  0.00           C
ATOM    518  HB1 GLU A 527      63.921  73.758  43.293  1.00  0.00           H
ATOM    519  HB2 GLU A 527      63.772  75.162  44.230  1.00  0.00           H
ATOM    520  CG  GLU A 527      63.880  73.404  45.540  1.00  0.00           C
ATOM    521  HG1 GLU A 527      63.365  73.847  46.419  1.00  0.00           H
ATOM    522  HG2 GLU A 527      63.712  72.312  45.420  1.00  0.00           H
ATOM    523  CD  GLU A 527      65.391  73.735  45.792  1.00  0.00           C
ATOM    524  OE1 GLU A 527      66.144  74.004  44.816  1.00  0.00           O
ATOM    525  OE2 GLU A 527      65.783  73.770  47.000  1.00  0.00           O
ATOM    526  C   GLU A 527      61.367  74.651  42.642  1.00  0.00           C
ATOM    527  O   GLU A 527      60.708  75.696  42.634  1.00  0.00           O
ATOM    528  N   LYS A 528      61.698  74.110  41.471  1.00  0.00           N
ATOM    529  HN  LYS A 528      62.222  73.262  41.471  1.00  0.00           H
ATOM    530  CA  LYS A 528      61.324  74.477  40.118  1.00  0.00           C
ATOM    531  HA  LYS A 528      61.636  75.501  39.971  1.00  0.00           H
ATOM    532  CB  LYS A 528      62.054  73.614  39.084  1.00  0.00           C
ATOM    533  HB1 LYS A 528      61.802  72.559  39.325  1.00  0.00           H
ATOM    534  HB2 LYS A 528      61.545  73.707  38.101  1.00  0.00           H
ATOM    535  CG  LYS A 528      63.590  73.780  38.974  1.00  0.00           C
ATOM    536  HG1 LYS A 528      63.818  74.755  38.490  1.00  0.00           H
ATOM    537  HG2 LYS A 528      63.979  73.779  40.014  1.00  0.00           H
ATOM    538  CD  LYS A 528      64.301  72.744  38.086  1.00  0.00           C
ATOM    539  HD1 LYS A 528      65.374  72.902  38.323  1.00  0.00           H
ATOM    540  HD2 LYS A 528      64.087  71.755  38.544  1.00  0.00           H
ATOM    541  CE  LYS A 528      64.015  72.853  36.559  1.00  0.00           C
ATOM    542  HE1 LYS A 528      62.922  72.909  36.371  1.00  0.00           H
ATOM    543  HE2 LYS A 528      64.505  73.731  36.086  1.00  0.00           H
ATOM    544  NZ  LYS A 528      64.647  71.603  36.017  1.00  0.00           N
ATOM    545  HZ1 LYS A 528      64.621  71.318  35.017  1.00  0.00           H
ATOM    546  HZ2 LYS A 528      65.664  71.743  36.183  1.00  0.00           H
ATOM    547  HZ3 LYS A 528      64.381  70.750  36.549  1.00  0.00           H
ATOM    548  C   LYS A 528      59.833  74.478  39.936  1.00  0.00           C
ATOM    549  O   LYS A 528      59.243  75.258  39.219  1.00  0.00           O
ATOM    550  N   ASP A 529      59.162  73.442  40.473  1.00  0.00           N
ATOM    551  HN  ASP A 529      59.670  72.719  40.936  1.00  0.00           H
ATOM    552  CA  ASP A 529      57.702  73.323  40.452  1.00  0.00           C
ATOM    553  HA  ASP A 529      57.366  73.362  39.426  1.00  0.00           H
ATOM    554  CB  ASP A 529      57.253  71.960  41.030  1.00  0.00           C
ATOM    555  HB1 ASP A 529      57.856  71.129  40.606  1.00  0.00           H
ATOM    556  HB2 ASP A 529      57.427  71.814  42.117  1.00  0.00           H
ATOM    557  CG  ASP A 529      55.850  71.505  40.716  1.00  0.00           C
ATOM    558  OD1 ASP A 529      55.225  70.872  41.660  1.00  0.00           O
ATOM    559  OD2 ASP A 529      55.375  71.594  39.593  1.00  0.00           O
ATOM    560  C   ASP A 529      56.993  74.481  41.095  1.00  0.00           C
ATOM    561  O   ASP A 529      56.020  75.096  40.658  1.00  0.00           O
ATOM    562  N   LEU A 530      57.542  74.925  42.203  1.00  0.00           N
ATOM    563  HN  LEU A 530      58.450  74.569  42.408  1.00  0.00           H
ATOM    564  CA  LEU A 530      57.081  76.081  43.020  1.00  0.00           C
ATOM    565  HA  LEU A 530      56.029  75.988  43.246  1.00  0.00           H
ATOM    566  CB  LEU A 530      57.732  76.131  44.504  1.00  0.00           C
ATOM    567  HB1 LEU A 530      57.725  75.061  44.805  1.00  0.00           H
ATOM    568  HB2 LEU A 530      58.789  76.449  44.380  1.00  0.00           H
ATOM    569  CG  LEU A 530      57.036  76.971  45.570  1.00  0.00           C
ATOM    570  HG  LEU A 530      56.784  77.931  45.072  1.00  0.00           H
ATOM    571  CD1 LEU A 530      55.721  76.288  45.963  1.00  0.00           C
ATOM    572 1HD1 LEU A 530      55.926  75.201  46.059  1.00  0.00           H
ATOM    573 2HD1 LEU A 530      55.235  76.824  46.807  1.00  0.00           H
ATOM    574 3HD1 LEU A 530      55.043  76.365  45.086  1.00  0.00           H
ATOM    575  CD2 LEU A 530      57.863  77.463  46.702  1.00  0.00           C
ATOM    576 1HD2 LEU A 530      58.688  78.143  46.401  1.00  0.00           H
ATOM    577 2HD2 LEU A 530      57.230  78.110  47.346  1.00  0.00           H
ATOM    578 3HD2 LEU A 530      58.164  76.602  47.336  1.00  0.00           H
ATOM    579  C   LEU A 530      57.309  77.461  42.372  1.00  0.00           C
ATOM    580  O   LEU A 530      56.387  78.326  42.348  1.00  0.00           O
ATOM    581  N   VAL A 531      58.458  77.708  41.678  1.00  0.00           N
ATOM    582  HN  VAL A 531      59.281  77.145  41.706  1.00  0.00           H
ATOM    583  CA  VAL A 531      58.672  78.808  40.784  1.00  0.00           C
ATOM    584  HA  VAL A 531      58.563  79.705  41.375  1.00  0.00           H
ATOM    585  CB  VAL A 531      60.182  78.868  40.303  1.00  0.00           C
ATOM    586  HB  VAL A 531      60.437  77.862  39.907  1.00  0.00           H
ATOM    587  CG1 VAL A 531      60.523  79.839  39.225  1.00  0.00           C
ATOM    588 1HG1 VAL A 531      60.104  80.831  39.499  1.00  0.00           H
ATOM    589 2HG1 VAL A 531      61.584  79.960  38.920  1.00  0.00           H
ATOM    590 3HG1 VAL A 531      59.865  79.642  38.352  1.00  0.00           H
ATOM    591  CG2 VAL A 531      61.048  79.228  41.580  1.00  0.00           C
ATOM    592 1HG2 VAL A 531      62.128  79.246  41.319  1.00  0.00           H
ATOM    593 2HG2 VAL A 531      60.761  80.269  41.841  1.00  0.00           H
ATOM    594 3HG2 VAL A 531      60.918  78.484  42.395  1.00  0.00           H
ATOM    595  C   VAL A 531      57.735  78.832  39.595  1.00  0.00           C
ATOM    596  O   VAL A 531      57.283  79.926  39.280  1.00  0.00           O
ATOM    597  N   TRP A 532      57.477  77.728  38.894  1.00  0.00           N
ATOM    598  HN  TRP A 532      57.891  76.851  39.127  1.00  0.00           H
ATOM    599  CA  TRP A 532      56.501  77.709  37.821  1.00  0.00           C
ATOM    600  HA  TRP A 532      56.902  78.538  37.258  1.00  0.00           H
ATOM    601  CB  TRP A 532      56.543  76.350  37.033  1.00  0.00           C
ATOM    602  HB1 TRP A 532      57.576  76.198  36.652  1.00  0.00           H
ATOM    603  HB2 TRP A 532      56.455  75.491  37.732  1.00  0.00           H
ATOM    604  CG  TRP A 532      55.645  76.266  35.850  1.00  0.00           C
ATOM    605  CD1 TRP A 532      54.754  75.273  35.558  1.00  0.00           C
ATOM    606  HD1 TRP A 532      54.552  74.471  36.253  1.00  0.00           H
ATOM    607  NE1 TRP A 532      54.088  75.504  34.366  1.00  0.00           N
ATOM    608  HE1 TRP A 532      53.368  75.034  33.903  1.00  0.00           H
ATOM    609  CE2 TRP A 532      54.674  76.601  33.828  1.00  0.00           C
ATOM    610  CD2 TRP A 532      55.545  77.170  34.762  1.00  0.00           C
ATOM    611  CE3 TRP A 532      56.289  78.316  34.436  1.00  0.00           C
ATOM    612  HE3 TRP A 532      57.057  78.695  35.094  1.00  0.00           H
ATOM    613  CZ3 TRP A 532      56.133  78.864  33.146  1.00  0.00           C
ATOM    614  HZ3 TRP A 532      56.599  79.804  32.889  1.00  0.00           H
ATOM    615  CZ2 TRP A 532      54.382  77.253  32.627  1.00  0.00           C
ATOM    616  HZ2 TRP A 532      53.697  76.802  31.924  1.00  0.00           H
ATOM    617  CH2 TRP A 532      55.121  78.373  32.326  1.00  0.00           C
ATOM    618  HH2 TRP A 532      54.980  78.918  31.404  1.00  0.00           H
ATOM    619  C   TRP A 532      55.049  78.044  38.342  1.00  0.00           C
ATOM    620  O   TRP A 532      54.369  78.806  37.704  1.00  0.00           O
ATOM    621  N   LYS A 533      54.605  77.582  39.523  1.00  0.00           N
ATOM    622  HN  LYS A 533      55.267  77.061  40.057  1.00  0.00           H
ATOM    623  CA  LYS A 533      53.271  77.821  40.044  1.00  0.00           C
ATOM    624  HA  LYS A 533      52.598  77.614  39.225  1.00  0.00           H
ATOM    625  CB  LYS A 533      53.160  77.112  41.392  1.00  0.00           C
ATOM    626  HB1 LYS A 533      53.295  76.036  41.152  1.00  0.00           H
ATOM    627  HB2 LYS A 533      53.950  77.343  42.139  1.00  0.00           H
ATOM    628  CG  LYS A 533      51.819  77.346  42.118  1.00  0.00           C
ATOM    629  HG1 LYS A 533      51.756  78.416  42.409  1.00  0.00           H
ATOM    630  HG2 LYS A 533      51.077  76.996  41.370  1.00  0.00           H
ATOM    631  CD  LYS A 533      51.591  76.479  43.342  1.00  0.00           C
ATOM    632  HD1 LYS A 533      51.652  75.425  42.995  1.00  0.00           H
ATOM    633  HD2 LYS A 533      52.417  76.527  44.084  1.00  0.00           H
ATOM    634  CE  LYS A 533      50.214  76.832  43.935  1.00  0.00           C
ATOM    635  HE1 LYS A 533      50.062  77.839  44.377  1.00  0.00           H
ATOM    636  HE2 LYS A 533      49.380  76.758  43.205  1.00  0.00           H
ATOM    637  NZ  LYS A 533      50.063  75.819  45.039  1.00  0.00           N
ATOM    638  HZ1 LYS A 533      49.041  75.941  45.185  1.00  0.00           H
ATOM    639  HZ2 LYS A 533      50.214  74.876  44.627  1.00  0.00           H
ATOM    640  HZ3 LYS A 533      50.609  75.936  45.917  1.00  0.00           H
ATOM    641  C   LYS A 533      53.032  79.281  40.254  1.00  0.00           C
ATOM    642  O   LYS A 533      52.016  79.893  39.995  1.00  0.00           O
ATOM    643  N   LEU A 534      54.017  79.986  40.831  1.00  0.00           N
ATOM    644  HN  LEU A 534      54.852  79.470  41.009  1.00  0.00           H
ATOM    645  CA  LEU A 534      53.982  81.351  41.372  1.00  0.00           C
ATOM    646  HA  LEU A 534      52.980  81.463  41.758  1.00  0.00           H
ATOM    647  CB  LEU A 534      54.896  81.426  42.658  1.00  0.00           C
ATOM    648  HB1 LEU A 534      55.914  81.101  42.357  1.00  0.00           H
ATOM    649  HB2 LEU A 534      54.986  82.455  43.069  1.00  0.00           H
ATOM    650  CG  LEU A 534      54.407  80.432  43.795  1.00  0.00           C
ATOM    651  HG  LEU A 534      54.322  79.445  43.292  1.00  0.00           H
ATOM    652  CD1 LEU A 534      55.468  80.315  44.908  1.00  0.00           C
ATOM    653 1HD1 LEU A 534      56.347  79.849  44.412  1.00  0.00           H
ATOM    654 2HD1 LEU A 534      55.684  81.335  45.294  1.00  0.00           H
ATOM    655 3HD1 LEU A 534      55.164  79.662  45.754  1.00  0.00           H
ATOM    656  CD2 LEU A 534      53.076  80.672  44.449  1.00  0.00           C
ATOM    657 1HD2 LEU A 534      52.261  80.541  43.707  1.00  0.00           H
ATOM    658 2HD2 LEU A 534      52.843  80.033  45.327  1.00  0.00           H
ATOM    659 3HD2 LEU A 534      53.061  81.726  44.801  1.00  0.00           H
ATOM    660  C   LEU A 534      54.480  82.451  40.422  1.00  0.00           C
ATOM    661  O   LEU A 534      54.605  83.641  40.711  1.00  0.00           O
ATOM    662  N   ARG A 535      54.867  82.000  39.194  1.00  0.00           N
ATOM    663  HN  ARG A 535      54.925  81.015  39.052  1.00  0.00           H
ATOM    664  CA  ARG A 535      55.537  82.760  38.136  1.00  0.00           C
ATOM    665  HA  ARG A 535      56.565  82.748  38.469  1.00  0.00           H
ATOM    666  CB  ARG A 535      55.397  81.976  36.763  1.00  0.00           C
ATOM    667  HB1 ARG A 535      56.002  82.455  35.963  1.00  0.00           H
ATOM    668  HB2 ARG A 535      55.855  80.990  36.993  1.00  0.00           H
ATOM    669  CG  ARG A 535      53.911  81.785  36.353  1.00  0.00           C
ATOM    670  HG1 ARG A 535      53.388  81.272  37.188  1.00  0.00           H
ATOM    671  HG2 ARG A 535      53.391  82.753  36.187  1.00  0.00           H
ATOM    672  CD  ARG A 535      53.736  80.925  35.093  1.00  0.00           C
ATOM    673  HD1 ARG A 535      54.123  81.484  34.215  1.00  0.00           H
ATOM    674  HD2 ARG A 535      54.309  79.975  35.168  1.00  0.00           H
ATOM    675  NE  ARG A 535      52.257  80.733  34.809  1.00  0.00           N
ATOM    676  HE  ARG A 535      51.692  81.401  34.326  1.00  0.00           H
ATOM    677  CZ  ARG A 535      51.589  79.727  35.381  1.00  0.00           C
ATOM    678  NH1 ARG A 535      51.992  79.068  36.401  1.00  0.00           N
ATOM    679 1HH1 ARG A 535      52.948  79.102  36.693  1.00  0.00           H
ATOM    680 2HH1 ARG A 535      51.408  78.289  36.630  1.00  0.00           H
ATOM    681  NH2 ARG A 535      50.361  79.429  34.882  1.00  0.00           N
ATOM    682 1HH2 ARG A 535      50.091  79.768  33.981  1.00  0.00           H
ATOM    683 2HH2 ARG A 535      49.959  78.551  35.144  1.00  0.00           H
ATOM    684  C   ARG A 535      55.299  84.242  37.937  1.00  0.00           C
ATOM    685  O   ARG A 535      56.266  85.027  37.903  1.00  0.00           O
ATOM    686  N   HIS A 536      54.008  84.678  37.902  1.00  0.00           N
ATOM    687  HN  HIS A 536      53.343  83.937  37.943  1.00  0.00           H
ATOM    688  CA  HIS A 536      53.440  86.032  37.822  1.00  0.00           C
ATOM    689  HA  HIS A 536      53.635  86.456  36.848  1.00  0.00           H
ATOM    690  CB  HIS A 536      51.917  86.024  38.197  1.00  0.00           C
ATOM    691  HB1 HIS A 536      51.826  85.682  39.250  1.00  0.00           H
ATOM    692  HB2 HIS A 536      51.462  87.031  38.079  1.00  0.00           H
ATOM    693  ND1 HIS A 536      51.179  83.693  37.590  1.00  0.00           N
ATOM    694  CG  HIS A 536      51.082  85.082  37.352  1.00  0.00           C
ATOM    695  CE1 HIS A 536      50.239  83.168  36.790  1.00  0.00           C
ATOM    696  HE1 HIS A 536      50.163  82.098  36.596  1.00  0.00           H
ATOM    697  NE2 HIS A 536      49.521  84.133  36.225  1.00  0.00           N
ATOM    698  HE2 HIS A 536      48.739  84.005  35.615  1.00  0.00           H
ATOM    699  CD2 HIS A 536      50.044  85.354  36.582  1.00  0.00           C
ATOM    700  HD2 HIS A 536      49.754  86.346  36.259  1.00  0.00           H
ATOM    701  C   HIS A 536      54.119  86.960  38.837  1.00  0.00           C
ATOM    702  O   HIS A 536      54.445  88.124  38.523  1.00  0.00           O
ATOM    703  N   GLU A 537      54.174  86.561  40.098  1.00  0.00           N
ATOM    704  HN  GLU A 537      54.043  85.590  40.286  1.00  0.00           H
ATOM    705  CA  GLU A 537      54.502  87.455  41.251  1.00  0.00           C
ATOM    706  HA  GLU A 537      54.421  88.498  40.980  1.00  0.00           H
ATOM    707  CB  GLU A 537      53.477  87.272  42.415  1.00  0.00           C
ATOM    708  HB1 GLU A 537      53.416  86.170  42.546  1.00  0.00           H
ATOM    709  HB2 GLU A 537      53.911  87.744  43.322  1.00  0.00           H
ATOM    710  CG  GLU A 537      52.083  87.875  42.232  1.00  0.00           C
ATOM    711  HG1 GLU A 537      52.261  88.942  41.980  1.00  0.00           H
ATOM    712  HG2 GLU A 537      51.557  87.390  41.382  1.00  0.00           H
ATOM    713  CD  GLU A 537      51.239  87.629  43.450  1.00  0.00           C
ATOM    714  OE1 GLU A 537      50.792  88.630  44.069  1.00  0.00           O
ATOM    715  OE2 GLU A 537      50.878  86.449  43.695  1.00  0.00           O
ATOM    716  C   GLU A 537      55.859  87.144  41.785  1.00  0.00           C
ATOM    717  O   GLU A 537      56.273  87.721  42.775  1.00  0.00           O
ATOM    718  N   VAL A 538      56.718  86.302  41.128  1.00  0.00           N
ATOM    719  HN  VAL A 538      56.373  85.960  40.258  1.00  0.00           H
ATOM    720  CA  VAL A 538      58.102  85.957  41.625  1.00  0.00           C
ATOM    721  HA  VAL A 538      58.064  85.407  42.554  1.00  0.00           H
ATOM    722  CB  VAL A 538      58.786  85.051  40.553  1.00  0.00           C
ATOM    723  HB  VAL A 538      58.583  85.467  39.543  1.00  0.00           H
ATOM    724  CG1 VAL A 538      60.313  85.031  40.659  1.00  0.00           C
ATOM    725 1HG1 VAL A 538      60.656  85.030  41.716  1.00  0.00           H
ATOM    726 2HG1 VAL A 538      60.717  84.181  40.069  1.00  0.00           H
ATOM    727 3HG1 VAL A 538      60.651  85.969  40.170  1.00  0.00           H
ATOM    728  CG2 VAL A 538      58.176  83.678  40.542  1.00  0.00           C
ATOM    729 1HG2 VAL A 538      58.582  82.973  39.786  1.00  0.00           H
ATOM    730 2HG2 VAL A 538      58.336  83.165  41.515  1.00  0.00           H
ATOM    731 3HG2 VAL A 538      57.093  83.844  40.354  1.00  0.00           H
ATOM    732  C   VAL A 538      58.956  87.190  41.747  1.00  0.00           C
ATOM    733  O   VAL A 538      59.602  87.323  42.789  1.00  0.00           O
ATOM    734  N   GLN A 539      58.932  88.165  40.830  1.00  0.00           N
ATOM    735  HN  GLN A 539      58.273  88.140  40.082  1.00  0.00           H
ATOM    736  CA  GLN A 539      59.886  89.297  40.894  1.00  0.00           C
ATOM    737  HA  GLN A 539      60.906  89.063  41.160  1.00  0.00           H
ATOM    738  CB  GLN A 539      59.963  89.917  39.403  1.00  0.00           C
ATOM    739  HB1 GLN A 539      58.895  90.142  39.197  1.00  0.00           H
ATOM    740  HB2 GLN A 539      60.381  90.946  39.426  1.00  0.00           H
ATOM    741  CG  GLN A 539      60.460  88.999  38.297  1.00  0.00           C
ATOM    742  HG1 GLN A 539      59.941  88.031  38.461  1.00  0.00           H
ATOM    743  HG2 GLN A 539      60.144  89.455  37.334  1.00  0.00           H
ATOM    744  CD  GLN A 539      61.974  88.838  38.316  1.00  0.00           C
ATOM    745  OE1 GLN A 539      62.436  87.749  38.585  1.00  0.00           O
ATOM    746  NE2 GLN A 539      62.818  89.936  38.200  1.00  0.00           N
ATOM    747 1HE2 GLN A 539      63.762  89.690  38.420  1.00  0.00           H
ATOM    748 2HE2 GLN A 539      62.533  90.894  38.240  1.00  0.00           H
ATOM    749  C   GLN A 539      59.509  90.327  41.997  1.00  0.00           C
ATOM    750  O   GLN A 539      60.340  90.997  42.572  1.00  0.00           O
ATOM    751  N   GLU A 540      58.156  90.456  42.301  1.00  0.00           N
ATOM    752  HN  GLU A 540      57.445  89.974  41.795  1.00  0.00           H
ATOM    753  CA  GLU A 540      57.692  91.267  43.436  1.00  0.00           C
ATOM    754  HA  GLU A 540      58.228  92.198  43.324  1.00  0.00           H
ATOM    755  CB  GLU A 540      56.148  91.426  43.272  1.00  0.00           C
ATOM    756  HB1 GLU A 540      55.944  91.964  42.322  1.00  0.00           H
ATOM    757  HB2 GLU A 540      55.797  90.376  43.171  1.00  0.00           H
ATOM    758  CG  GLU A 540      55.357  92.069  44.414  1.00  0.00           C
ATOM    759  HG1 GLU A 540      55.222  91.198  45.090  1.00  0.00           H
ATOM    760  HG2 GLU A 540      55.953  92.898  44.853  1.00  0.00           H
ATOM    761  CD  GLU A 540      54.008  92.682  43.900  1.00  0.00           C
ATOM    762  OE1 GLU A 540      53.062  91.924  43.683  1.00  0.00           O
ATOM    763  OE2 GLU A 540      53.979  93.915  43.783  1.00  0.00           O
ATOM    764  C   GLU A 540      58.020  90.580  44.744  1.00  0.00           C
ATOM    765  O   GLU A 540      58.373  91.262  45.706  1.00  0.00           O
ATOM    766  N   HIS A 541      57.934  89.245  44.937  1.00  0.00           N
ATOM    767  HN  HIS A 541      57.471  88.649  44.285  1.00  0.00           H
ATOM    768  CA  HIS A 541      58.419  88.554  46.082  1.00  0.00           C
ATOM    769  HA  HIS A 541      57.997  89.064  46.935  1.00  0.00           H
ATOM    770  CB  HIS A 541      57.898  87.095  46.243  1.00  0.00           C
ATOM    771  HB1 HIS A 541      58.484  86.577  45.453  1.00  0.00           H
ATOM    772  HB2 HIS A 541      58.340  86.547  47.102  1.00  0.00           H
ATOM    773  ND1 HIS A 541      55.686  87.111  47.248  1.00  0.00           N
ATOM    774  CG  HIS A 541      56.472  86.877  46.137  1.00  0.00           C
ATOM    775  CE1 HIS A 541      54.582  86.432  47.003  1.00  0.00           C
ATOM    776  HE1 HIS A 541      53.682  86.441  47.617  1.00  0.00           H
ATOM    777  NE2 HIS A 541      54.645  85.723  45.891  1.00  0.00           N
ATOM    778  HE2 HIS A 541      53.902  85.212  45.459  1.00  0.00           H
ATOM    779  CD2 HIS A 541      55.877  85.977  45.338  1.00  0.00           C
ATOM    780  HD2 HIS A 541      56.324  85.558  44.446  1.00  0.00           H
ATOM    781  C   HIS A 541      59.935  88.575  46.229  1.00  0.00           C
ATOM    782  O   HIS A 541      60.417  88.784  47.326  1.00  0.00           O
ATOM    783  N   PHE A 542      60.719  88.443  45.122  1.00  0.00           N
ATOM    784  HN  PHE A 542      60.343  88.322  44.207  1.00  0.00           H
ATOM    785  CA  PHE A 542      62.183  88.570  45.188  1.00  0.00           C
ATOM    786  HA  PHE A 542      62.361  89.402  45.853  1.00  0.00           H
ATOM    787  CB  PHE A 542      62.818  87.234  45.694  1.00  0.00           C
ATOM    788  HB1 PHE A 542      62.402  86.914  46.674  1.00  0.00           H
ATOM    789  HB2 PHE A 542      62.634  86.466  44.913  1.00  0.00           H
ATOM    790  CG  PHE A 542      64.334  87.341  45.792  1.00  0.00           C
ATOM    791  CD1 PHE A 542      65.142  86.864  44.786  1.00  0.00           C
ATOM    792  HD1 PHE A 542      64.825  86.331  43.902  1.00  0.00           H
ATOM    793  CE1 PHE A 542      66.545  86.895  44.791  1.00  0.00           C
ATOM    794  HE1 PHE A 542      67.143  86.450  44.010  1.00  0.00           H
ATOM    795  CZ  PHE A 542      67.081  87.620  45.839  1.00  0.00           C
ATOM    796  HZ  PHE A 542      68.160  87.633  45.811  1.00  0.00           H
ATOM    797  CD2 PHE A 542      64.896  88.073  46.828  1.00  0.00           C
ATOM    798  HD2 PHE A 542      64.292  88.502  47.614  1.00  0.00           H
ATOM    799  CE2 PHE A 542      66.308  88.197  46.873  1.00  0.00           C
ATOM    800  HE2 PHE A 542      66.680  88.835  47.661  1.00  0.00           H
ATOM    801  C   PHE A 542      62.728  88.979  43.869  1.00  0.00           C
ATOM    802  O   PHE A 542      62.366  88.318  42.866  1.00  0.00           O
ATOM    803  N   PRO A 543      63.569  89.998  43.654  1.00  0.00           N
ATOM    804  CD  PRO A 543      64.105  90.923  44.615  1.00  0.00           C
ATOM    805  HD1 PRO A 543      65.078  90.512  44.957  1.00  0.00           H
ATOM    806  HD2 PRO A 543      63.357  91.047  45.427  1.00  0.00           H
ATOM    807  CA  PRO A 543      63.534  90.575  42.336  1.00  0.00           C
ATOM    808  HA  PRO A 543      62.673  90.387  41.711  1.00  0.00           H
ATOM    809  CB  PRO A 543      63.586  92.105  42.578  1.00  0.00           C
ATOM    810  HB1 PRO A 543      64.092  92.684  41.776  1.00  0.00           H
ATOM    811  HB2 PRO A 543      62.563  92.527  42.678  1.00  0.00           H
ATOM    812  CG  PRO A 543      64.437  92.240  43.890  1.00  0.00           C
ATOM    813  HG1 PRO A 543      65.540  92.137  43.806  1.00  0.00           H
ATOM    814  HG2 PRO A 543      64.292  93.199  44.431  1.00  0.00           H
ATOM    815  C   PRO A 543      64.696  90.008  41.575  1.00  0.00           C
ATOM    816  O   PRO A 543      64.753  90.253  40.362  1.00  0.00           O
ATOM    817  N   GLU A 544      65.729  89.316  42.157  1.00  0.00           N
ATOM    818  HN  GLU A 544      65.841  89.136  43.131  1.00  0.00           H
ATOM    819  CA  GLU A 544      66.907  88.842  41.451  1.00  0.00           C
ATOM    820  HA  GLU A 544      67.061  89.335  40.503  1.00  0.00           H
ATOM    821  CB  GLU A 544      68.130  89.186  42.273  1.00  0.00           C
ATOM    822  HB1 GLU A 544      67.915  88.850  43.310  1.00  0.00           H
ATOM    823  HB2 GLU A 544      69.068  88.726  41.897  1.00  0.00           H
ATOM    824  CG  GLU A 544      68.401  90.745  42.247  1.00  0.00           C
ATOM    825  HG1 GLU A 544      68.455  90.980  41.163  1.00  0.00           H
ATOM    826  HG2 GLU A 544      67.464  91.181  42.653  1.00  0.00           H
ATOM    827  CD  GLU A 544      69.530  91.438  42.979  1.00  0.00           C
ATOM    828  OE1 GLU A 544      69.333  92.320  43.893  1.00  0.00           O
ATOM    829  OE2 GLU A 544      70.661  91.150  42.612  1.00  0.00           O
ATOM    830  C   GLU A 544      66.713  87.400  41.076  1.00  0.00           C
ATOM    831  O   GLU A 544      67.582  86.522  41.448  1.00  0.00           O
ATOM    832  N   ALA A 545      65.600  87.062  40.448  1.00  0.00           N
ATOM    833  HN  ALA A 545      64.826  87.678  40.320  1.00  0.00           H
ATOM    834  CA  ALA A 545      65.197  85.742  40.064  1.00  0.00           C
ATOM    835  HA  ALA A 545      65.952  85.014  40.322  1.00  0.00           H
ATOM    836  CB  ALA A 545      63.976  85.405  40.921  1.00  0.00           C
ATOM    837  HB1 ALA A 545      63.025  85.764  40.472  1.00  0.00           H
ATOM    838  HB2 ALA A 545      63.857  84.305  41.024  1.00  0.00           H
ATOM    839  HB3 ALA A 545      64.104  85.786  41.957  1.00  0.00           H
ATOM    840  C   ALA A 545      64.949  85.638  38.590  1.00  0.00           C
ATOM    841  O   ALA A 545      64.548  84.537  38.135  1.00  0.00           O
ATOM    842  N   LEU A 546      65.198  86.625  37.740  1.00  0.00           N
ATOM    843  HN  LEU A 546      65.669  87.442  38.065  1.00  0.00           H
ATOM    844  CA  LEU A 546      64.820  86.535  36.336  1.00  0.00           C
ATOM    845  HA  LEU A 546      63.746  86.421  36.350  1.00  0.00           H
ATOM    846  CB  LEU A 546      65.114  87.897  35.676  1.00  0.00           C
ATOM    847  HB1 LEU A 546      64.583  88.741  36.167  1.00  0.00           H
ATOM    848  HB2 LEU A 546      66.177  88.155  35.867  1.00  0.00           H
ATOM    849  CG  LEU A 546      64.718  88.068  34.163  1.00  0.00           C
ATOM    850  HG  LEU A 546      65.454  87.486  33.567  1.00  0.00           H
ATOM    851  CD1 LEU A 546      63.327  87.612  33.797  1.00  0.00           C
ATOM    852 1HD1 LEU A 546      63.104  86.524  33.763  1.00  0.00           H
ATOM    853 2HD1 LEU A 546      62.612  88.142  34.462  1.00  0.00           H
ATOM    854 3HD1 LEU A 546      63.114  88.118  32.831  1.00  0.00           H
ATOM    855  CD2 LEU A 546      64.761  89.614  33.826  1.00  0.00           C
ATOM    856 1HD2 LEU A 546      65.678  90.066  34.259  1.00  0.00           H
ATOM    857 2HD2 LEU A 546      64.768  89.723  32.720  1.00  0.00           H
ATOM    858 3HD2 LEU A 546      63.795  90.012  34.202  1.00  0.00           H
ATOM    859  C   LEU A 546      65.391  85.419  35.410  1.00  0.00           C
ATOM    860  O   LEU A 546      64.649  84.691  34.708  1.00  0.00           O
ATOM    861  N   ALA A 547      66.745  85.160  35.485  1.00  0.00           N
ATOM    862  HN  ALA A 547      67.320  85.768  36.027  1.00  0.00           H
ATOM    863  CA  ALA A 547      67.408  83.999  34.915  1.00  0.00           C
ATOM    864  HA  ALA A 547      67.509  84.027  33.840  1.00  0.00           H
ATOM    865  CB  ALA A 547      68.859  83.986  35.275  1.00  0.00           C
ATOM    866  HB1 ALA A 547      69.194  85.035  35.131  1.00  0.00           H
ATOM    867  HB2 ALA A 547      69.048  83.742  36.342  1.00  0.00           H
ATOM    868  HB3 ALA A 547      69.436  83.330  34.589  1.00  0.00           H
ATOM    869  C   ALA A 547      66.853  82.661  35.411  1.00  0.00           C
ATOM    870  O   ALA A 547      66.459  81.818  34.582  1.00  0.00           O
ATOM    871  N   ARG A 548      66.646  82.428  36.754  1.00  0.00           N
ATOM    872  HN  ARG A 548      66.873  83.021  37.523  1.00  0.00           H
ATOM    873  CA  ARG A 548      65.987  81.219  37.233  1.00  0.00           C
ATOM    874  HA  ARG A 548      66.569  80.392  36.854  1.00  0.00           H
ATOM    875  CB  ARG A 548      65.990  81.334  38.786  1.00  0.00           C
ATOM    876  HB1 ARG A 548      65.773  82.394  39.035  1.00  0.00           H
ATOM    877  HB2 ARG A 548      65.161  80.700  39.168  1.00  0.00           H
ATOM    878  CG  ARG A 548      67.282  80.822  39.389  1.00  0.00           C
ATOM    879  HG1 ARG A 548      67.457  79.758  39.121  1.00  0.00           H
ATOM    880  HG2 ARG A 548      68.193  81.215  38.888  1.00  0.00           H
ATOM    881  CD  ARG A 548      67.409  81.007  40.906  1.00  0.00           C
ATOM    882  HD1 ARG A 548      66.463  80.736  41.421  1.00  0.00           H
ATOM    883  HD2 ARG A 548      68.330  80.534  41.309  1.00  0.00           H
ATOM    884  NE  ARG A 548      67.673  82.450  41.131  1.00  0.00           N
ATOM    885  HE  ARG A 548      67.641  83.122  40.392  1.00  0.00           H
ATOM    886  CZ  ARG A 548      68.118  82.926  42.300  1.00  0.00           C
ATOM    887  NH1 ARG A 548      68.295  82.265  43.417  1.00  0.00           N
ATOM    888 1HH1 ARG A 548      68.114  81.285  43.333  1.00  0.00           H
ATOM    889 2HH1 ARG A 548      69.022  82.603  44.015  1.00  0.00           H
ATOM    890  NH2 ARG A 548      68.525  84.148  42.297  1.00  0.00           N
ATOM    891 1HH2 ARG A 548      68.252  84.802  41.592  1.00  0.00           H
ATOM    892 2HH2 ARG A 548      68.840  84.608  43.127  1.00  0.00           H
ATOM    893  C   ARG A 548      64.545  81.094  36.750  1.00  0.00           C
ATOM    894  O   ARG A 548      64.108  79.939  36.447  1.00  0.00           O
ATOM    895  N   LEU A 549      63.783  82.171  36.703  1.00  0.00           N
ATOM    896  HN  LEU A 549      64.249  83.023  36.931  1.00  0.00           H
ATOM    897  CA  LEU A 549      62.396  82.149  36.223  1.00  0.00           C
ATOM    898  HA  LEU A 549      61.870  81.496  36.904  1.00  0.00           H
ATOM    899  CB  LEU A 549      61.795  83.607  36.185  1.00  0.00           C
ATOM    900  HB1 LEU A 549      62.134  84.108  37.117  1.00  0.00           H
ATOM    901  HB2 LEU A 549      62.388  84.214  35.467  1.00  0.00           H
ATOM    902  CG  LEU A 549      60.316  83.865  36.040  1.00  0.00           C
ATOM    903  HG  LEU A 549      60.116  83.480  35.017  1.00  0.00           H
ATOM    904  CD1 LEU A 549      59.379  83.164  36.940  1.00  0.00           C
ATOM    905 1HD1 LEU A 549      59.270  82.070  36.782  1.00  0.00           H
ATOM    906 2HD1 LEU A 549      59.630  83.404  37.995  1.00  0.00           H
ATOM    907 3HD1 LEU A 549      58.392  83.647  36.772  1.00  0.00           H
ATOM    908  CD2 LEU A 549      60.056  85.389  36.040  1.00  0.00           C
ATOM    909 1HD2 LEU A 549      59.187  85.720  35.431  1.00  0.00           H
ATOM    910 2HD2 LEU A 549      59.812  85.709  37.076  1.00  0.00           H
ATOM    911 3HD2 LEU A 549      60.956  85.895  35.630  1.00  0.00           H
ATOM    912  C   LEU A 549      62.338  81.672  34.741  1.00  0.00           C
ATOM    913  O   LEU A 549      61.558  80.812  34.313  1.00  0.00           O
ATOM    914  N   LEU A 550      63.161  82.257  33.919  1.00  0.00           N
ATOM    915  HN  LEU A 550      63.788  82.875  34.385  1.00  0.00           H
ATOM    916  CA  LEU A 550      63.427  81.819  32.524  1.00  0.00           C
ATOM    917  HA  LEU A 550      62.448  81.769  32.072  1.00  0.00           H
ATOM    918  CB  LEU A 550      64.309  82.985  31.873  1.00  0.00           C
ATOM    919  HB1 LEU A 550      63.773  83.949  32.002  1.00  0.00           H
ATOM    920  HB2 LEU A 550      65.282  83.086  32.400  1.00  0.00           H
ATOM    921  CG  LEU A 550      64.581  82.907  30.319  1.00  0.00           C
ATOM    922  HG  LEU A 550      65.070  81.921  30.166  1.00  0.00           H
ATOM    923  CD1 LEU A 550      63.282  82.923  29.456  1.00  0.00           C
ATOM    924 1HD1 LEU A 550      63.350  82.456  28.450  1.00  0.00           H
ATOM    925 2HD1 LEU A 550      62.450  82.410  29.985  1.00  0.00           H
ATOM    926 3HD1 LEU A 550      62.969  83.981  29.319  1.00  0.00           H
ATOM    927  CD2 LEU A 550      65.443  84.100  29.846  1.00  0.00           C
ATOM    928 1HD2 LEU A 550      66.380  84.023  30.437  1.00  0.00           H
ATOM    929 2HD2 LEU A 550      65.602  84.060  28.747  1.00  0.00           H
ATOM    930 3HD2 LEU A 550      64.972  85.035  30.220  1.00  0.00           H
ATOM    931  C   LEU A 550      63.919  80.418  32.381  1.00  0.00           C
ATOM    932  O   LEU A 550      63.530  79.679  31.495  1.00  0.00           O
ATOM    933  N   LEU A 551      64.890  79.980  33.197  1.00  0.00           N
ATOM    934  HN  LEU A 551      65.313  80.540  33.905  1.00  0.00           H
ATOM    935  CA  LEU A 551      65.228  78.554  33.234  1.00  0.00           C
ATOM    936  HA  LEU A 551      65.655  78.296  32.276  1.00  0.00           H
ATOM    937  CB  LEU A 551      66.310  78.201  34.285  1.00  0.00           C
ATOM    938  HB1 LEU A 551      67.072  79.009  34.257  1.00  0.00           H
ATOM    939  HB2 LEU A 551      65.901  78.365  35.305  1.00  0.00           H
ATOM    940  CG  LEU A 551      66.814  76.724  34.300  1.00  0.00           C
ATOM    941  HG  LEU A 551      65.884  76.124  34.387  1.00  0.00           H
ATOM    942  CD1 LEU A 551      67.431  76.348  32.992  1.00  0.00           C
ATOM    943 1HD1 LEU A 551      66.602  76.296  32.254  1.00  0.00           H
ATOM    944 2HD1 LEU A 551      68.269  76.968  32.607  1.00  0.00           H
ATOM    945 3HD1 LEU A 551      67.902  75.342  33.029  1.00  0.00           H
ATOM    946  CD2 LEU A 551      67.760  76.595  35.518  1.00  0.00           C
ATOM    947 1HD2 LEU A 551      67.209  76.920  36.427  1.00  0.00           H
ATOM    948 2HD2 LEU A 551      68.188  75.583  35.678  1.00  0.00           H
ATOM    949 3HD2 LEU A 551      68.600  77.321  35.495  1.00  0.00           H
ATOM    950  C   LEU A 551      64.039  77.649  33.552  1.00  0.00           C
ATOM    951  O   LEU A 551      63.682  76.624  32.927  1.00  0.00           O
ATOM    952  N   VAL A 552      63.194  78.139  34.476  1.00  0.00           N
ATOM    953  HN  VAL A 552      63.348  78.925  35.070  1.00  0.00           H
ATOM    954  CA  VAL A 552      62.088  77.305  34.972  1.00  0.00           C
ATOM    955  HA  VAL A 552      62.489  76.326  35.187  1.00  0.00           H
ATOM    956  CB  VAL A 552      61.588  77.838  36.272  1.00  0.00           C
ATOM    957  HB  VAL A 552      61.762  78.935  36.236  1.00  0.00           H
ATOM    958  CG1 VAL A 552      60.065  77.518  36.624  1.00  0.00           C
ATOM    959 1HG1 VAL A 552      59.406  78.307  36.202  1.00  0.00           H
ATOM    960 2HG1 VAL A 552      59.821  76.461  36.386  1.00  0.00           H
ATOM    961 3HG1 VAL A 552      59.791  77.675  37.689  1.00  0.00           H
ATOM    962  CG2 VAL A 552      62.252  77.148  37.435  1.00  0.00           C
ATOM    963 1HG2 VAL A 552      63.347  77.298  37.324  1.00  0.00           H
ATOM    964 2HG2 VAL A 552      61.965  77.550  38.430  1.00  0.00           H
ATOM    965 3HG2 VAL A 552      61.962  76.080  37.338  1.00  0.00           H
ATOM    966  C   VAL A 552      60.951  77.229  33.981  1.00  0.00           C
ATOM    967  O   VAL A 552      60.314  76.229  33.788  1.00  0.00           O
ATOM    968  N   THR A 553      60.666  78.366  33.263  1.00  0.00           N
ATOM    969  HN  THR A 553      61.259  79.124  33.527  1.00  0.00           H
ATOM    970  CA  THR A 553      59.569  78.693  32.309  1.00  0.00           C
ATOM    971  HA  THR A 553      58.711  78.829  32.951  1.00  0.00           H
ATOM    972  CB  THR A 553      59.735  80.090  31.585  1.00  0.00           C
ATOM    973  HB  THR A 553      60.748  80.147  31.132  1.00  0.00           H
ATOM    974  OG1 THR A 553      59.474  81.115  32.548  1.00  0.00           O
ATOM    975  HG1 THR A 553      60.109  81.020  33.262  1.00  0.00           H
ATOM    976  CG2 THR A 553      58.852  80.413  30.421  1.00  0.00           C
ATOM    977 1HG2 THR A 553      58.848  79.795  29.498  1.00  0.00           H
ATOM    978 2HG2 THR A 553      57.815  80.154  30.722  1.00  0.00           H
ATOM    979 3HG2 THR A 553      58.885  81.479  30.109  1.00  0.00           H
ATOM    980  C   THR A 553      59.314  77.666  31.267  1.00  0.00           C
ATOM    981  O   THR A 553      60.223  77.349  30.495  1.00  0.00           O
ATOM    982  N   LYS A 554      58.075  77.145  31.253  1.00  0.00           N
ATOM    983  HN  LYS A 554      57.376  77.519  31.858  1.00  0.00           H
ATOM    984  CA  LYS A 554      57.667  76.169  30.216  1.00  0.00           C
ATOM    985  HA  LYS A 554      58.479  75.479  30.043  1.00  0.00           H
ATOM    986  CB  LYS A 554      56.387  75.299  30.502  1.00  0.00           C
ATOM    987  HB1 LYS A 554      55.458  75.906  30.537  1.00  0.00           H
ATOM    988  HB2 LYS A 554      56.363  74.460  29.774  1.00  0.00           H
ATOM    989  CG  LYS A 554      56.387  74.531  31.740  1.00  0.00           C
ATOM    990  HG1 LYS A 554      56.182  75.181  32.618  1.00  0.00           H
ATOM    991  HG2 LYS A 554      55.568  73.785  31.660  1.00  0.00           H
ATOM    992  CD  LYS A 554      57.720  73.724  32.035  1.00  0.00           C
ATOM    993  HD1 LYS A 554      57.976  73.193  31.093  1.00  0.00           H
ATOM    994  HD2 LYS A 554      58.536  74.466  32.162  1.00  0.00           H
ATOM    995  CE  LYS A 554      57.737  72.631  33.178  1.00  0.00           C
ATOM    996  HE1 LYS A 554      57.899  73.110  34.168  1.00  0.00           H
ATOM    997  HE2 LYS A 554      56.764  72.097  33.241  1.00  0.00           H
ATOM    998  NZ  LYS A 554      58.905  71.779  33.030  1.00  0.00           N
ATOM    999  HZ1 LYS A 554      59.032  71.344  33.966  1.00  0.00           H
ATOM   1000  HZ2 LYS A 554      58.776  71.064  32.286  1.00  0.00           H
ATOM   1001  HZ3 LYS A 554      59.789  72.273  32.791  1.00  0.00           H
ATOM   1002  C   LYS A 554      57.422  76.887  28.883  1.00  0.00           C
ATOM   1003  O   LYS A 554      56.614  77.827  28.886  1.00  0.00           O
ATOM   1004  N   TRP A 555      58.121  76.461  27.790  1.00  0.00           N
ATOM   1005  HN  TRP A 555      58.711  75.659  27.841  1.00  0.00           H
ATOM   1006  CA  TRP A 555      58.136  77.230  26.592  1.00  0.00           C
ATOM   1007  HA  TRP A 555      57.911  78.266  26.799  1.00  0.00           H
ATOM   1008  CB  TRP A 555      59.549  77.217  26.055  1.00  0.00           C
ATOM   1009  HB1 TRP A 555      60.195  77.403  26.941  1.00  0.00           H
ATOM   1010  HB2 TRP A 555      59.843  76.229  25.642  1.00  0.00           H
ATOM   1011  CG  TRP A 555      59.928  78.388  25.141  1.00  0.00           C
ATOM   1012  CD1 TRP A 555      60.066  78.352  23.803  1.00  0.00           C
ATOM   1013  HD1 TRP A 555      59.965  77.451  23.215  1.00  0.00           H
ATOM   1014  NE1 TRP A 555      60.580  79.536  23.405  1.00  0.00           N
ATOM   1015  HE1 TRP A 555      60.906  79.734  22.506  1.00  0.00           H
ATOM   1016  CE2 TRP A 555      60.599  80.474  24.401  1.00  0.00           C
ATOM   1017  CD2 TRP A 555      60.182  79.755  25.510  1.00  0.00           C
ATOM   1018  CE3 TRP A 555      60.167  80.413  26.754  1.00  0.00           C
ATOM   1019  HE3 TRP A 555      60.009  79.956  27.720  1.00  0.00           H
ATOM   1020  CZ3 TRP A 555      60.434  81.805  26.769  1.00  0.00           C
ATOM   1021  HZ3 TRP A 555      60.235  82.313  27.701  1.00  0.00           H
ATOM   1022  CZ2 TRP A 555      60.812  81.855  24.437  1.00  0.00           C
ATOM   1023  HZ2 TRP A 555      60.900  82.420  23.521  1.00  0.00           H
ATOM   1024  CH2 TRP A 555      60.710  82.519  25.638  1.00  0.00           C
ATOM   1025  HH2 TRP A 555      60.850  83.590  25.663  1.00  0.00           H
ATOM   1026  C   TRP A 555      57.136  76.682  25.586  1.00  0.00           C
ATOM   1027  O   TRP A 555      57.030  77.165  24.442  1.00  0.00           O
ATOM   1028  N   ASN A 556      56.307  75.748  26.054  1.00  0.00           N
ATOM   1029  HN  ASN A 556      56.363  75.405  26.989  1.00  0.00           H
ATOM   1030  CA  ASN A 556      55.375  75.040  25.162  1.00  0.00           C
ATOM   1031  HA  ASN A 556      55.908  74.576  24.345  1.00  0.00           H
ATOM   1032  CB  ASN A 556      54.742  73.877  25.895  1.00  0.00           C
ATOM   1033  HB1 ASN A 556      54.096  74.163  26.752  1.00  0.00           H
ATOM   1034  HB2 ASN A 556      54.123  73.222  25.244  1.00  0.00           H
ATOM   1035  CG  ASN A 556      55.881  72.943  26.424  1.00  0.00           C
ATOM   1036  OD1 ASN A 556      56.239  73.022  27.563  1.00  0.00           O
ATOM   1037  ND2 ASN A 556      56.312  72.004  25.573  1.00  0.00           N
ATOM   1038 1HD2 ASN A 556      56.931  71.341  25.993  1.00  0.00           H
ATOM   1039 2HD2 ASN A 556      55.976  72.007  24.631  1.00  0.00           H
ATOM   1040  C   ASN A 556      54.272  75.933  24.489  1.00  0.00           C
ATOM   1041  O   ASN A 556      54.038  75.824  23.322  1.00  0.00           O
ATOM   1042  N   LYS A 557      53.656  76.887  25.177  1.00  0.00           N
ATOM   1043  HN  LYS A 557      54.103  77.074  26.048  1.00  0.00           H
ATOM   1044  CA  LYS A 557      52.390  77.494  24.889  1.00  0.00           C
ATOM   1045  HA  LYS A 557      51.956  76.921  24.083  1.00  0.00           H
ATOM   1046  CB  LYS A 557      51.322  77.399  26.087  1.00  0.00           C
ATOM   1047  HB1 LYS A 557      51.728  77.790  27.044  1.00  0.00           H
ATOM   1048  HB2 LYS A 557      50.409  77.971  25.818  1.00  0.00           H
ATOM   1049  CG  LYS A 557      50.727  76.029  26.475  1.00  0.00           C
ATOM   1050  HG1 LYS A 557      50.280  75.622  25.543  1.00  0.00           H
ATOM   1051  HG2 LYS A 557      51.432  75.307  26.938  1.00  0.00           H
ATOM   1052  CD  LYS A 557      49.689  76.120  27.641  1.00  0.00           C
ATOM   1053  HD1 LYS A 557      50.238  76.378  28.571  1.00  0.00           H
ATOM   1054  HD2 LYS A 557      48.930  76.908  27.449  1.00  0.00           H
ATOM   1055  CE  LYS A 557      49.083  74.735  27.781  1.00  0.00           C
ATOM   1056  HE1 LYS A 557      48.225  74.671  27.078  1.00  0.00           H
ATOM   1057  HE2 LYS A 557      49.906  74.002  27.640  1.00  0.00           H
ATOM   1058  NZ  LYS A 557      48.476  74.653  29.103  1.00  0.00           N
ATOM   1059  HZ1 LYS A 557      47.677  75.318  29.130  1.00  0.00           H
ATOM   1060  HZ2 LYS A 557      47.950  73.776  29.293  1.00  0.00           H
ATOM   1061  HZ3 LYS A 557      49.125  74.781  29.905  1.00  0.00           H
ATOM   1062  C   LYS A 557      52.617  78.934  24.602  1.00  0.00           C
ATOM   1063  O   LYS A 557      53.284  79.616  25.399  1.00  0.00           O
ATOM   1064  N   HIS A 558      52.001  79.471  23.551  1.00  0.00           N
ATOM   1065  HN  HIS A 558      51.487  78.796  23.027  1.00  0.00           H
ATOM   1066  CA  HIS A 558      52.172  80.865  23.093  1.00  0.00           C
ATOM   1067  HA  HIS A 558      53.223  80.963  22.864  1.00  0.00           H
ATOM   1068  CB  HIS A 558      51.464  81.142  21.755  1.00  0.00           C
ATOM   1069  HB1 HIS A 558      50.361  81.008  21.793  1.00  0.00           H
ATOM   1070  HB2 HIS A 558      51.454  82.233  21.542  1.00  0.00           H
ATOM   1071  ND1 HIS A 558      51.713  79.160  20.421  1.00  0.00           N
ATOM   1072  CG  HIS A 558      52.073  80.470  20.607  1.00  0.00           C
ATOM   1073  CE1 HIS A 558      52.387  78.816  19.277  1.00  0.00           C
ATOM   1074  HE1 HIS A 558      52.448  77.790  18.915  1.00  0.00           H
ATOM   1075  NE2 HIS A 558      53.073  79.863  18.778  1.00  0.00           N
ATOM   1076  HE2 HIS A 558      53.543  79.815  17.897  1.00  0.00           H
ATOM   1077  CD2 HIS A 558      52.859  80.952  19.617  1.00  0.00           C
ATOM   1078  HD2 HIS A 558      53.258  81.939  19.420  1.00  0.00           H
ATOM   1079  C   HIS A 558      51.881  81.977  24.080  1.00  0.00           C
ATOM   1080  O   HIS A 558      52.757  82.894  24.308  1.00  0.00           O
ATOM   1081  N   GLU A 559      50.719  81.915  24.788  1.00  0.00           N
ATOM   1082  HN  GLU A 559      50.110  81.178  24.504  1.00  0.00           H
ATOM   1083  CA  GLU A 559      50.323  82.795  25.879  1.00  0.00           C
ATOM   1084  HA  GLU A 559      50.347  83.762  25.397  1.00  0.00           H
ATOM   1085  CB  GLU A 559      48.826  82.462  26.326  1.00  0.00           C
ATOM   1086  HB1 GLU A 559      48.205  82.606  25.416  1.00  0.00           H
ATOM   1087  HB2 GLU A 559      48.881  81.420  26.707  1.00  0.00           H
ATOM   1088  CG  GLU A 559      48.428  83.333  27.489  1.00  0.00           C
ATOM   1089  HG1 GLU A 559      48.871  83.016  28.457  1.00  0.00           H
ATOM   1090  HG2 GLU A 559      48.670  84.393  27.258  1.00  0.00           H
ATOM   1091  CD  GLU A 559      46.903  83.232  27.672  1.00  0.00           C
ATOM   1092  OE1 GLU A 559      46.171  83.732  26.851  1.00  0.00           O
ATOM   1093  OE2 GLU A 559      46.389  82.661  28.687  1.00  0.00           O
ATOM   1094  C   GLU A 559      51.368  82.862  27.051  1.00  0.00           C
ATOM   1095  O   GLU A 559      51.705  83.942  27.448  1.00  0.00           O
ATOM   1096  N   ASP A 560      52.056  81.781  27.486  1.00  0.00           N
ATOM   1097  HN  ASP A 560      51.889  80.851  27.169  1.00  0.00           H
ATOM   1098  CA  ASP A 560      53.028  81.675  28.560  1.00  0.00           C
ATOM   1099  HA  ASP A 560      52.626  82.146  29.445  1.00  0.00           H
ATOM   1100  CB  ASP A 560      53.212  80.233  28.818  1.00  0.00           C
ATOM   1101  HB1 ASP A 560      53.511  79.675  27.905  1.00  0.00           H
ATOM   1102  HB2 ASP A 560      53.981  80.168  29.617  1.00  0.00           H
ATOM   1103  CG  ASP A 560      52.034  79.614  29.480  1.00  0.00           C
ATOM   1104  OD1 ASP A 560      51.927  78.374  29.645  1.00  0.00           O
ATOM   1105  OD2 ASP A 560      51.094  80.321  29.878  1.00  0.00           O
ATOM   1106  C   ASP A 560      54.305  82.374  28.125  1.00  0.00           C
ATOM   1107  O   ASP A 560      54.951  83.128  28.856  1.00  0.00           O
ATOM   1108  N   VAL A 561      54.653  82.119  26.848  1.00  0.00           N
ATOM   1109  HN  VAL A 561      54.034  81.573  26.289  1.00  0.00           H
ATOM   1110  CA  VAL A 561      55.714  82.829  26.239  1.00  0.00           C
ATOM   1111  HA  VAL A 561      56.595  82.738  26.858  1.00  0.00           H
ATOM   1112  CB  VAL A 561      56.126  82.148  24.952  1.00  0.00           C
ATOM   1113  HB  VAL A 561      55.220  82.055  24.315  1.00  0.00           H
ATOM   1114  CG1 VAL A 561      57.292  82.848  24.265  1.00  0.00           C
ATOM   1115 1HG1 VAL A 561      57.832  82.167  23.573  1.00  0.00           H
ATOM   1116 2HG1 VAL A 561      56.968  83.691  23.619  1.00  0.00           H
ATOM   1117 3HG1 VAL A 561      58.052  83.124  25.028  1.00  0.00           H
ATOM   1118  CG2 VAL A 561      56.557  80.676  25.300  1.00  0.00           C
ATOM   1119 1HG2 VAL A 561      57.308  80.665  26.119  1.00  0.00           H
ATOM   1120 2HG2 VAL A 561      55.711  80.069  25.688  1.00  0.00           H
ATOM   1121 3HG2 VAL A 561      56.799  80.186  24.333  1.00  0.00           H
ATOM   1122  C   VAL A 561      55.567  84.351  26.017  1.00  0.00           C
ATOM   1123  O   VAL A 561      56.499  85.066  26.363  1.00  0.00           O
ATOM   1124  N   ALA A 562      54.383  84.813  25.674  1.00  0.00           N
ATOM   1125  HN  ALA A 562      53.631  84.186  25.486  1.00  0.00           H
ATOM   1126  CA  ALA A 562      54.020  86.229  25.656  1.00  0.00           C
ATOM   1127  HA  ALA A 562      54.814  86.655  25.060  1.00  0.00           H
ATOM   1128  CB  ALA A 562      52.639  86.437  25.051  1.00  0.00           C
ATOM   1129  HB1 ALA A 562      52.560  86.115  23.990  1.00  0.00           H
ATOM   1130  HB2 ALA A 562      51.800  85.842  25.470  1.00  0.00           H
ATOM   1131  HB3 ALA A 562      52.341  87.499  25.188  1.00  0.00           H
ATOM   1132  C   ALA A 562      54.188  86.992  26.979  1.00  0.00           C
ATOM   1133  O   ALA A 562      54.594  88.138  27.040  1.00  0.00           O
ATOM   1134  N   GLN A 563      53.929  86.331  28.129  1.00  0.00           N
ATOM   1135  HN  GLN A 563      53.491  85.441  28.031  1.00  0.00           H
ATOM   1136  CA  GLN A 563      54.113  86.971  29.442  1.00  0.00           C
ATOM   1137  HA  GLN A 563      53.506  87.863  29.482  1.00  0.00           H
ATOM   1138  CB  GLN A 563      53.587  86.063  30.584  1.00  0.00           C
ATOM   1139  HB1 GLN A 563      54.201  85.137  30.600  1.00  0.00           H
ATOM   1140  HB2 GLN A 563      53.587  86.562  31.576  1.00  0.00           H
ATOM   1141  CG  GLN A 563      52.145  85.479  30.568  1.00  0.00           C
ATOM   1142  HG1 GLN A 563      52.166  84.504  30.034  1.00  0.00           H
ATOM   1143  HG2 GLN A 563      51.744  85.361  31.598  1.00  0.00           H
ATOM   1144  CD  GLN A 563      51.193  86.412  29.890  1.00  0.00           C
ATOM   1145  OE1 GLN A 563      51.160  87.563  30.419  1.00  0.00           O
ATOM   1146  NE2 GLN A 563      50.431  86.087  28.820  1.00  0.00           N
ATOM   1147 1HE2 GLN A 563      50.592  85.200  28.386  1.00  0.00           H
ATOM   1148 2HE2 GLN A 563      49.851  86.794  28.416  1.00  0.00           H
ATOM   1149  C   GLN A 563      55.608  87.372  29.658  1.00  0.00           C
ATOM   1150  O   GLN A 563      55.909  88.487  30.039  1.00  0.00           O
ATOM   1151  N   MET A 564      56.505  86.397  29.303  1.00  0.00           N
ATOM   1152  HN  MET A 564      56.220  85.490  29.001  1.00  0.00           H
ATOM   1153  CA  MET A 564      57.993  86.598  29.336  1.00  0.00           C
ATOM   1154  HA  MET A 564      58.275  87.038  30.281  1.00  0.00           H
ATOM   1155  CB  MET A 564      58.670  85.165  29.322  1.00  0.00           C
ATOM   1156  HB1 MET A 564      58.160  84.620  30.145  1.00  0.00           H
ATOM   1157  HB2 MET A 564      58.346  84.750  28.344  1.00  0.00           H
ATOM   1158  CG  MET A 564      60.191  85.110  29.426  1.00  0.00           C
ATOM   1159  HG1 MET A 564      60.543  84.073  29.241  1.00  0.00           H
ATOM   1160  HG2 MET A 564      60.565  85.678  28.547  1.00  0.00           H
ATOM   1161  SD  MET A 564      60.971  85.784  30.867  1.00  0.00           S
ATOM   1162  CE  MET A 564      61.010  84.278  31.888  1.00  0.00           C
ATOM   1163  HE1 MET A 564      61.675  83.483  31.487  1.00  0.00           H
ATOM   1164  HE2 MET A 564      61.468  84.520  32.871  1.00  0.00           H
ATOM   1165  HE3 MET A 564      60.045  83.743  32.014  1.00  0.00           H
ATOM   1166  C   MET A 564      58.576  87.601  28.293  1.00  0.00           C
ATOM   1167  O   MET A 564      59.536  88.259  28.684  1.00  0.00           O
ATOM   1168  N   LEU A 565      58.078  87.678  27.032  1.00  0.00           N
ATOM   1169  HN  LEU A 565      57.476  86.913  26.821  1.00  0.00           H
ATOM   1170  CA  LEU A 565      58.410  88.703  26.065  1.00  0.00           C
ATOM   1171  HA  LEU A 565      59.413  88.646  25.668  1.00  0.00           H
ATOM   1172  CB  LEU A 565      57.475  88.556  24.855  1.00  0.00           C
ATOM   1173  HB1 LEU A 565      56.422  88.454  25.195  1.00  0.00           H
ATOM   1174  HB2 LEU A 565      57.497  89.402  24.134  1.00  0.00           H
ATOM   1175  CG  LEU A 565      57.701  87.269  23.961  1.00  0.00           C
ATOM   1176  HG  LEU A 565      57.127  86.470  24.476  1.00  0.00           H
ATOM   1177  CD1 LEU A 565      56.927  87.560  22.699  1.00  0.00           C
ATOM   1178 1HD1 LEU A 565      56.813  86.599  22.154  1.00  0.00           H
ATOM   1179 2HD1 LEU A 565      55.971  88.107  22.842  1.00  0.00           H
ATOM   1180 3HD1 LEU A 565      57.516  88.255  22.064  1.00  0.00           H
ATOM   1181  CD2 LEU A 565      59.114  86.979  23.631  1.00  0.00           C
ATOM   1182 1HD2 LEU A 565      59.657  87.829  23.165  1.00  0.00           H
ATOM   1183 2HD2 LEU A 565      59.557  86.611  24.581  1.00  0.00           H
ATOM   1184 3HD2 LEU A 565      59.214  86.096  22.965  1.00  0.00           H
ATOM   1185  C   LEU A 565      58.145  90.113  26.620  1.00  0.00           C
ATOM   1186  O   LEU A 565      58.996  90.981  26.541  1.00  0.00           O
ATOM   1187  N   TYR A 566      56.961  90.299  27.246  1.00  0.00           N
ATOM   1188  HN  TYR A 566      56.245  89.606  27.216  1.00  0.00           H
ATOM   1189  CA  TYR A 566      56.599  91.486  27.995  1.00  0.00           C
ATOM   1190  HA  TYR A 566      56.644  92.357  27.357  1.00  0.00           H
ATOM   1191  CB  TYR A 566      55.096  91.264  28.324  1.00  0.00           C
ATOM   1192  HB1 TYR A 566      54.551  91.427  27.370  1.00  0.00           H
ATOM   1193  HB2 TYR A 566      54.819  90.242  28.660  1.00  0.00           H
ATOM   1194  CG  TYR A 566      54.618  92.194  29.447  1.00  0.00           C
ATOM   1195  CD1 TYR A 566      54.328  91.778  30.788  1.00  0.00           C
ATOM   1196  HD1 TYR A 566      54.233  90.714  30.944  1.00  0.00           H
ATOM   1197  CE1 TYR A 566      53.919  92.621  31.870  1.00  0.00           C
ATOM   1198  HE1 TYR A 566      53.561  92.233  32.812  1.00  0.00           H
ATOM   1199  CZ  TYR A 566      53.712  93.978  31.508  1.00  0.00           C
ATOM   1200  OH  TYR A 566      53.355  94.939  32.489  1.00  0.00           O
ATOM   1201  HH  TYR A 566      53.310  94.500  33.342  1.00  0.00           H
ATOM   1202  CD2 TYR A 566      54.410  93.541  29.192  1.00  0.00           C
ATOM   1203  HD2 TYR A 566      54.417  93.744  28.131  1.00  0.00           H
ATOM   1204  CE2 TYR A 566      53.944  94.429  30.183  1.00  0.00           C
ATOM   1205  HE2 TYR A 566      53.661  95.444  29.948  1.00  0.00           H
ATOM   1206  C   TYR A 566      57.462  91.862  29.124  1.00  0.00           C
ATOM   1207  O   TYR A 566      57.946  92.991  29.243  1.00  0.00           O
ATOM   1208  N   LEU A 567      57.817  90.903  29.906  1.00  0.00           N
ATOM   1209  HN  LEU A 567      57.353  90.026  29.810  1.00  0.00           H
ATOM   1210  CA  LEU A 567      58.717  91.046  31.017  1.00  0.00           C
ATOM   1211  HA  LEU A 567      58.308  91.872  31.580  1.00  0.00           H
ATOM   1212  CB  LEU A 567      58.757  89.769  31.869  1.00  0.00           C
ATOM   1213  HB1 LEU A 567      57.690  89.517  32.045  1.00  0.00           H
ATOM   1214  HB2 LEU A 567      59.085  89.037  31.100  1.00  0.00           H
ATOM   1215  CG  LEU A 567      59.630  89.816  33.122  1.00  0.00           C
ATOM   1216  HG  LEU A 567      60.652  90.078  32.774  1.00  0.00           H
ATOM   1217  CD1 LEU A 567      59.267  90.994  34.107  1.00  0.00           C
ATOM   1218 1HD1 LEU A 567      59.301  91.980  33.596  1.00  0.00           H
ATOM   1219 2HD1 LEU A 567      58.179  90.833  34.267  1.00  0.00           H
ATOM   1220 3HD1 LEU A 567      59.723  90.977  35.120  1.00  0.00           H
ATOM   1221  CD2 LEU A 567      59.735  88.439  33.853  1.00  0.00           C
ATOM   1222 1HD2 LEU A 567      58.755  87.917  33.862  1.00  0.00           H
ATOM   1223 2HD2 LEU A 567      60.453  87.879  33.217  1.00  0.00           H
ATOM   1224 3HD2 LEU A 567      60.149  88.434  34.884  1.00  0.00           H
ATOM   1225  C   LEU A 567      60.107  91.543  30.651  1.00  0.00           C
ATOM   1226  O   LEU A 567      60.549  92.554  31.228  1.00  0.00           O
ATOM   1227  N   LEU A 568      60.785  90.931  29.644  1.00  0.00           N
ATOM   1228  HN  LEU A 568      60.359  90.094  29.311  1.00  0.00           H
ATOM   1229  CA  LEU A 568      62.026  91.353  29.054  1.00  0.00           C
ATOM   1230  HA  LEU A 568      62.733  91.388  29.869  1.00  0.00           H
ATOM   1231  CB  LEU A 568      62.552  90.301  28.093  1.00  0.00           C
ATOM   1232  HB1 LEU A 568      61.770  90.210  27.310  1.00  0.00           H
ATOM   1233  HB2 LEU A 568      63.476  90.651  27.585  1.00  0.00           H
ATOM   1234  CG  LEU A 568      62.847  88.890  28.776  1.00  0.00           C
ATOM   1235  HG  LEU A 568      62.039  88.656  29.502  1.00  0.00           H
ATOM   1236  CD1 LEU A 568      62.728  87.842  27.691  1.00  0.00           C
ATOM   1237 1HD1 LEU A 568      63.601  87.910  27.008  1.00  0.00           H
ATOM   1238 2HD1 LEU A 568      62.518  86.807  28.038  1.00  0.00           H
ATOM   1239 3HD1 LEU A 568      61.872  88.119  27.039  1.00  0.00           H
ATOM   1240  CD2 LEU A 568      64.212  88.944  29.491  1.00  0.00           C
ATOM   1241 1HD2 LEU A 568      64.249  89.735  30.270  1.00  0.00           H
ATOM   1242 2HD2 LEU A 568      64.265  87.986  30.050  1.00  0.00           H
ATOM   1243 3HD2 LEU A 568      65.014  88.969  28.722  1.00  0.00           H
ATOM   1244  C   LEU A 568      62.073  92.738  28.438  1.00  0.00           C
ATOM   1245  O   LEU A 568      63.049  93.466  28.505  1.00  0.00           O
ATOM   1246  N   CYS A 569      61.008  93.149  27.794  1.00  0.00           N
ATOM   1247  HN  CYS A 569      60.355  92.465  27.479  1.00  0.00           H
ATOM   1248  CA  CYS A 569      60.897  94.479  27.227  1.00  0.00           C
ATOM   1249  HA  CYS A 569      61.821  94.802  26.770  1.00  0.00           H
ATOM   1250  CB  CYS A 569      59.866  94.530  26.061  1.00  0.00           C
ATOM   1251  HB1 CYS A 569      58.861  94.323  26.485  1.00  0.00           H
ATOM   1252  HB2 CYS A 569      59.833  95.557  25.637  1.00  0.00           H
ATOM   1253  SG  CYS A 569      60.255  93.450  24.625  1.00  0.00           S
ATOM   1254  HG1 CYS A 569      59.873  92.343  25.246  1.00  0.00           H
ATOM   1255  C   CYS A 569      60.487  95.496  28.274  1.00  0.00           C
ATOM   1256  O   CYS A 569      60.601  96.669  28.014  1.00  0.00           O
ATOM   1257  N   SER A 570      60.019  95.159  29.472  1.00  0.00           N
ATOM   1258  HN  SER A 570      59.935  94.184  29.665  1.00  0.00           H
ATOM   1259  CA  SER A 570      59.418  96.143  30.377  1.00  0.00           C
ATOM   1260  HA  SER A 570      59.334  97.130  29.947  1.00  0.00           H
ATOM   1261  CB  SER A 570      57.983  95.684  30.774  1.00  0.00           C
ATOM   1262  HB1 SER A 570      58.152  94.836  31.473  1.00  0.00           H
ATOM   1263  HB2 SER A 570      57.551  96.497  31.395  1.00  0.00           H
ATOM   1264  OG  SER A 570      57.087  95.358  29.653  1.00  0.00           O
ATOM   1265  HG1 SER A 570      57.257  94.427  29.493  1.00  0.00           H
ATOM   1266  C   SER A 570      60.201  96.334  31.722  1.00  0.00           C
ATOM   1267  O   SER A 570      59.975  97.296  32.477  1.00  0.00           O
ATOM   1268  N   TRP A 571      61.185  95.451  32.067  1.00  0.00           N
ATOM   1269  HN  TRP A 571      61.280  94.548  31.655  1.00  0.00           H
ATOM   1270  CA  TRP A 571      61.945  95.467  33.363  1.00  0.00           C
ATOM   1271  HA  TRP A 571      61.304  95.840  34.148  1.00  0.00           H
ATOM   1272  CB  TRP A 571      62.281  93.948  33.762  1.00  0.00           C
ATOM   1273  HB1 TRP A 571      61.285  93.456  33.792  1.00  0.00           H
ATOM   1274  HB2 TRP A 571      62.948  93.415  33.051  1.00  0.00           H
ATOM   1275  CG  TRP A 571      62.928  93.899  35.096  1.00  0.00           C
ATOM   1276  CD1 TRP A 571      64.234  93.755  35.392  1.00  0.00           C
ATOM   1277  HD1 TRP A 571      64.986  93.673  34.621  1.00  0.00           H
ATOM   1278  NE1 TRP A 571      64.388  93.361  36.702  1.00  0.00           N
ATOM   1279  HE1 TRP A 571      65.160  92.945  37.131  1.00  0.00           H
ATOM   1280  CE2 TRP A 571      63.229  93.369  37.312  1.00  0.00           C
ATOM   1281  CD2 TRP A 571      62.239  93.565  36.332  1.00  0.00           C
ATOM   1282  CE3 TRP A 571      60.844  93.557  36.708  1.00  0.00           C
ATOM   1283  HE3 TRP A 571      60.071  93.418  35.967  1.00  0.00           H
ATOM   1284  CZ3 TRP A 571      60.562  93.315  38.075  1.00  0.00           C
ATOM   1285  HZ3 TRP A 571      59.518  93.307  38.348  1.00  0.00           H
ATOM   1286  CZ2 TRP A 571      62.919  93.267  38.667  1.00  0.00           C
ATOM   1287  HZ2 TRP A 571      63.631  93.464  39.455  1.00  0.00           H
ATOM   1288  CH2 TRP A 571      61.613  93.312  39.056  1.00  0.00           C
ATOM   1289  HH2 TRP A 571      61.260  93.114  40.057  1.00  0.00           H
ATOM   1290  C   TRP A 571      63.166  96.407  33.036  1.00  0.00           C
ATOM   1291  O   TRP A 571      63.785  96.194  31.980  1.00  0.00           O
ATOM   1292  N   PRO A 572      63.486  97.438  33.805  1.00  0.00           N
ATOM   1293  CD  PRO A 572      62.645  97.869  34.934  1.00  0.00           C
ATOM   1294  HD1 PRO A 572      62.767  97.024  35.646  1.00  0.00           H
ATOM   1295  HD2 PRO A 572      61.575  98.046  34.690  1.00  0.00           H
ATOM   1296  CA  PRO A 572      64.754  98.090  33.893  1.00  0.00           C
ATOM   1297  HA  PRO A 572      64.782  98.673  32.984  1.00  0.00           H
ATOM   1298  CB  PRO A 572      64.766  98.873  35.185  1.00  0.00           C
ATOM   1299  HB1 PRO A 572      65.234  98.242  35.970  1.00  0.00           H
ATOM   1300  HB2 PRO A 572      65.406  99.778  35.260  1.00  0.00           H
ATOM   1301  CG  PRO A 572      63.318  99.139  35.548  1.00  0.00           C
ATOM   1302  HG1 PRO A 572      63.136  99.306  36.631  1.00  0.00           H
ATOM   1303  HG2 PRO A 572      63.061  99.985  34.875  1.00  0.00           H
ATOM   1304  C   PRO A 572      65.967  97.166  33.782  1.00  0.00           C
ATOM   1305  O   PRO A 572      65.889  95.969  34.102  1.00  0.00           O
ATOM   1306  N   GLU A 573      67.094  97.770  33.299  1.00  0.00           N
ATOM   1307  HN  GLU A 573      67.065  98.760  33.182  1.00  0.00           H
ATOM   1308  CA  GLU A 573      68.355  97.120  33.119  1.00  0.00           C
ATOM   1309  HA  GLU A 573      68.236  96.344  32.377  1.00  0.00           H
ATOM   1310  CB  GLU A 573      69.435  98.065  32.505  1.00  0.00           C
ATOM   1311  HB1 GLU A 573      69.434  99.008  33.093  1.00  0.00           H
ATOM   1312  HB2 GLU A 573      70.383  97.543  32.760  1.00  0.00           H
ATOM   1313  CG  GLU A 573      69.230  98.400  31.013  1.00  0.00           C
ATOM   1314  HG1 GLU A 573      70.018  97.808  30.500  1.00  0.00           H
ATOM   1315  HG2 GLU A 573      68.217  98.012  30.774  1.00  0.00           H
ATOM   1316  CD  GLU A 573      69.410  99.798  30.675  1.00  0.00           C
ATOM   1317  OE1 GLU A 573      69.202 100.689  31.557  1.00  0.00           O
ATOM   1318  OE2 GLU A 573      69.364 100.158  29.454  1.00  0.00           O
ATOM   1319  C   GLU A 573      68.941  96.387  34.433  1.00  0.00           C
ATOM   1320  O   GLU A 573      68.739  96.760  35.590  1.00  0.00           O
ATOM   1321  N   LEU A 574      69.641  95.250  34.163  1.00  0.00           N
ATOM   1322  HN  LEU A 574      69.765  94.975  33.212  1.00  0.00           H
ATOM   1323  CA  LEU A 574      69.911  94.178  35.080  1.00  0.00           C
ATOM   1324  HA  LEU A 574      69.123  94.146  35.818  1.00  0.00           H
ATOM   1325  CB  LEU A 574      70.063  92.769  34.379  1.00  0.00           C
ATOM   1326  HB1 LEU A 574      70.911  92.774  33.661  1.00  0.00           H
ATOM   1327  HB2 LEU A 574      70.245  92.026  35.184  1.00  0.00           H
ATOM   1328  CG  LEU A 574      68.787  92.377  33.581  1.00  0.00           C
ATOM   1329  HG  LEU A 574      68.843  93.035  32.688  1.00  0.00           H
ATOM   1330  CD1 LEU A 574      68.929  90.997  32.900  1.00  0.00           C
ATOM   1331 1HD1 LEU A 574      68.204  90.916  32.063  1.00  0.00           H
ATOM   1332 2HD1 LEU A 574      69.942  91.025  32.443  1.00  0.00           H
ATOM   1333 3HD1 LEU A 574      68.757  90.157  33.607  1.00  0.00           H
ATOM   1334  CD2 LEU A 574      67.596  92.515  34.531  1.00  0.00           C
ATOM   1335 1HD2 LEU A 574      66.759  92.049  33.967  1.00  0.00           H
ATOM   1336 2HD2 LEU A 574      67.810  91.850  35.395  1.00  0.00           H
ATOM   1337 3HD2 LEU A 574      67.325  93.585  34.657  1.00  0.00           H
ATOM   1338  C   LEU A 574      71.201  94.423  35.824  1.00  0.00           C
ATOM   1339  O   LEU A 574      72.147  94.935  35.290  1.00  0.00           O
ATOM   1340  N   PRO A 575      71.209  94.109  37.119  1.00  0.00           N
ATOM   1341  CD  PRO A 575      70.031  93.662  37.959  1.00  0.00           C
ATOM   1342  HD1 PRO A 575      69.687  92.681  37.568  1.00  0.00           H
ATOM   1343  HD2 PRO A 575      69.225  94.407  37.789  1.00  0.00           H
ATOM   1344  CA  PRO A 575      72.460  94.085  37.919  1.00  0.00           C
ATOM   1345  HA  PRO A 575      72.839  95.086  38.065  1.00  0.00           H
ATOM   1346  CB  PRO A 575      72.080  93.396  39.221  1.00  0.00           C
ATOM   1347  HB1 PRO A 575      72.241  92.307  39.074  1.00  0.00           H
ATOM   1348  HB2 PRO A 575      72.725  93.723  40.064  1.00  0.00           H
ATOM   1349  CG  PRO A 575      70.576  93.692  39.363  1.00  0.00           C
ATOM   1350  HG1 PRO A 575      69.940  93.023  39.981  1.00  0.00           H
ATOM   1351  HG2 PRO A 575      70.391  94.747  39.661  1.00  0.00           H
ATOM   1352  C   PRO A 575      73.534  93.202  37.184  1.00  0.00           C
ATOM   1353  O   PRO A 575      73.083  92.260  36.464  1.00  0.00           O
ATOM   1354  N   VAL A 576      74.760  93.384  37.445  1.00  0.00           N
ATOM   1355  HN  VAL A 576      75.102  94.157  37.974  1.00  0.00           H
ATOM   1356  CA  VAL A 576      75.916  92.658  36.954  1.00  0.00           C
ATOM   1357  HA  VAL A 576      75.899  92.697  35.875  1.00  0.00           H
ATOM   1358  CB  VAL A 576      77.281  93.184  37.555  1.00  0.00           C
ATOM   1359  HB  VAL A 576      77.256  93.127  38.665  1.00  0.00           H
ATOM   1360  CG1 VAL A 576      78.484  92.420  36.935  1.00  0.00           C
ATOM   1361 1HG1 VAL A 576      78.789  91.534  37.532  1.00  0.00           H
ATOM   1362 2HG1 VAL A 576      78.313  92.122  35.879  1.00  0.00           H
ATOM   1363 3HG1 VAL A 576      79.356  93.108  36.951  1.00  0.00           H
ATOM   1364  CG2 VAL A 576      77.513  94.628  37.096  1.00  0.00           C
ATOM   1365 1HG2 VAL A 576      77.687  94.628  35.999  1.00  0.00           H
ATOM   1366 2HG2 VAL A 576      76.676  95.346  37.226  1.00  0.00           H
ATOM   1367 3HG2 VAL A 576      78.400  94.955  37.679  1.00  0.00           H
ATOM   1368  C   VAL A 576      75.808  91.169  37.292  1.00  0.00           C
ATOM   1369  O   VAL A 576      76.154  90.311  36.432  1.00  0.00           O
ATOM   1370  N   LEU A 577      75.258  90.673  38.433  1.00  0.00           N
ATOM   1371  HN  LEU A 577      75.005  91.295  39.170  1.00  0.00           H
ATOM   1372  CA  LEU A 577      75.089  89.238  38.729  1.00  0.00           C
ATOM   1373  HA  LEU A 577      76.011  88.752  38.446  1.00  0.00           H
ATOM   1374  CB  LEU A 577      74.923  89.088  40.273  1.00  0.00           C
ATOM   1375  HB1 LEU A 577      75.986  89.008  40.586  1.00  0.00           H
ATOM   1376  HB2 LEU A 577      74.527  89.984  40.796  1.00  0.00           H
ATOM   1377  CG  LEU A 577      74.327  87.788  40.852  1.00  0.00           C
ATOM   1378  HG  LEU A 577      73.274  87.623  40.540  1.00  0.00           H
ATOM   1379  CD1 LEU A 577      75.099  86.504  40.411  1.00  0.00           C
ATOM   1380 1HD1 LEU A 577      76.199  86.495  40.568  1.00  0.00           H
ATOM   1381 2HD1 LEU A 577      74.594  85.706  40.996  1.00  0.00           H
ATOM   1382 3HD1 LEU A 577      74.865  86.346  39.337  1.00  0.00           H
ATOM   1383  CD2 LEU A 577      74.407  87.901  42.360  1.00  0.00           C
ATOM   1384 1HD2 LEU A 577      73.933  87.028  42.858  1.00  0.00           H
ATOM   1385 2HD2 LEU A 577      75.485  87.926  42.629  1.00  0.00           H
ATOM   1386 3HD2 LEU A 577      73.880  88.795  42.756  1.00  0.00           H
ATOM   1387  C   LEU A 577      74.005  88.566  37.833  1.00  0.00           C
ATOM   1388  O   LEU A 577      74.155  87.611  37.132  1.00  0.00           O
ATOM   1389  N   SER A 578      72.784  89.169  37.854  1.00  0.00           N
ATOM   1390  HN  SER A 578      72.574  89.862  38.540  1.00  0.00           H
ATOM   1391  CA  SER A 578      71.724  88.753  36.986  1.00  0.00           C
ATOM   1392  HA  SER A 578      71.463  87.717  37.140  1.00  0.00           H
ATOM   1393  CB  SER A 578      70.390  89.684  37.218  1.00  0.00           C
ATOM   1394  HB1 SER A 578      70.715  90.727  37.420  1.00  0.00           H
ATOM   1395  HB2 SER A 578      69.685  89.565  36.368  1.00  0.00           H
ATOM   1396  OG  SER A 578      69.750  89.231  38.358  1.00  0.00           O
ATOM   1397  HG1 SER A 578      70.402  89.386  39.045  1.00  0.00           H
ATOM   1398  C   SER A 578      72.027  88.851  35.477  1.00  0.00           C
ATOM   1399  O   SER A 578      71.834  87.956  34.631  1.00  0.00           O
ATOM   1400  N   ALA A 579      72.674  89.980  35.016  1.00  0.00           N
ATOM   1401  HN  ALA A 579      72.932  90.763  35.577  1.00  0.00           H
ATOM   1402  CA  ALA A 579      73.132  90.147  33.646  1.00  0.00           C
ATOM   1403  HA  ALA A 579      72.259  90.108  33.012  1.00  0.00           H
ATOM   1404  CB  ALA A 579      73.869  91.487  33.531  1.00  0.00           C
ATOM   1405  HB1 ALA A 579      74.418  91.652  32.579  1.00  0.00           H
ATOM   1406  HB2 ALA A 579      73.123  92.294  33.697  1.00  0.00           H
ATOM   1407  HB3 ALA A 579      74.680  91.580  34.285  1.00  0.00           H
ATOM   1408  C   ALA A 579      74.084  89.115  33.175  1.00  0.00           C
ATOM   1409  O   ALA A 579      73.980  88.660  32.028  1.00  0.00           O
ATOM   1410  N   LEU A 580      75.094  88.774  34.022  1.00  0.00           N
ATOM   1411  HN  LEU A 580      75.281  89.330  34.829  1.00  0.00           H
ATOM   1412  CA  LEU A 580      76.003  87.696  33.677  1.00  0.00           C
ATOM   1413  HA  LEU A 580      76.102  87.770  32.604  1.00  0.00           H
ATOM   1414  CB  LEU A 580      77.418  87.813  34.356  1.00  0.00           C
ATOM   1415  HB1 LEU A 580      77.307  87.644  35.448  1.00  0.00           H
ATOM   1416  HB2 LEU A 580      78.126  87.043  33.981  1.00  0.00           H
ATOM   1417  CG  LEU A 580      78.217  89.066  34.078  1.00  0.00           C
ATOM   1418  HG  LEU A 580      77.568  89.909  34.398  1.00  0.00           H
ATOM   1419  CD1 LEU A 580      79.558  89.005  34.886  1.00  0.00           C
ATOM   1420 1HD1 LEU A 580      79.901  87.948  34.863  1.00  0.00           H
ATOM   1421 2HD1 LEU A 580      80.311  89.673  34.416  1.00  0.00           H
ATOM   1422 3HD1 LEU A 580      79.319  89.168  35.959  1.00  0.00           H
ATOM   1423  CD2 LEU A 580      78.520  89.262  32.609  1.00  0.00           C
ATOM   1424 1HD2 LEU A 580      77.573  89.466  32.065  1.00  0.00           H
ATOM   1425 2HD2 LEU A 580      79.243  90.081  32.409  1.00  0.00           H
ATOM   1426 3HD2 LEU A 580      79.089  88.416  32.168  1.00  0.00           H
ATOM   1427  C   LEU A 580      75.395  86.253  33.959  1.00  0.00           C
ATOM   1428  O   LEU A 580      75.964  85.324  33.432  1.00  0.00           O
ATOM   1429  N   GLU A 581      74.302  86.038  34.758  1.00  0.00           N
ATOM   1430  HN  GLU A 581      74.049  86.776  35.379  1.00  0.00           H
ATOM   1431  CA  GLU A 581      73.618  84.726  34.828  1.00  0.00           C
ATOM   1432  HA  GLU A 581      74.351  83.936  34.893  1.00  0.00           H
ATOM   1433  CB  GLU A 581      72.827  84.424  36.157  1.00  0.00           C
ATOM   1434  HB1 GLU A 581      72.219  85.310  36.439  1.00  0.00           H
ATOM   1435  HB2 GLU A 581      72.205  83.510  36.048  1.00  0.00           H
ATOM   1436  CG  GLU A 581      73.841  84.167  37.324  1.00  0.00           C
ATOM   1437  HG1 GLU A 581      74.577  83.420  36.958  1.00  0.00           H
ATOM   1438  HG2 GLU A 581      74.575  84.968  37.558  1.00  0.00           H
ATOM   1439  CD  GLU A 581      73.236  83.792  38.648  1.00  0.00           C
ATOM   1440  OE1 GLU A 581      72.019  84.053  38.813  1.00  0.00           O
ATOM   1441  OE2 GLU A 581      73.901  83.132  39.447  1.00  0.00           O
ATOM   1442  C   GLU A 581      72.884  84.356  33.532  1.00  0.00           C
ATOM   1443  O   GLU A 581      72.836  83.185  33.158  1.00  0.00           O
ATOM   1444  N   LEU A 582      72.389  85.329  32.716  1.00  0.00           N
ATOM   1445  HN  LEU A 582      72.478  86.263  33.055  1.00  0.00           H
ATOM   1446  CA  LEU A 582      71.782  85.007  31.386  1.00  0.00           C
ATOM   1447  HA  LEU A 582      71.133  84.149  31.486  1.00  0.00           H
ATOM   1448  CB  LEU A 582      71.060  86.197  30.823  1.00  0.00           C
ATOM   1449  HB1 LEU A 582      71.755  87.008  30.517  1.00  0.00           H
ATOM   1450  HB2 LEU A 582      70.645  86.021  29.808  1.00  0.00           H
ATOM   1451  CG  LEU A 582      69.912  86.847  31.598  1.00  0.00           C
ATOM   1452  HG  LEU A 582      70.205  87.159  32.623  1.00  0.00           H
ATOM   1453  CD1 LEU A 582      69.335  88.156  30.940  1.00  0.00           C
ATOM   1454 1HD1 LEU A 582      69.040  87.949  29.889  1.00  0.00           H
ATOM   1455 2HD1 LEU A 582      68.468  88.557  31.507  1.00  0.00           H
ATOM   1456 3HD1 LEU A 582      70.094  88.957  30.812  1.00  0.00           H
ATOM   1457  CD2 LEU A 582      68.712  85.947  31.779  1.00  0.00           C
ATOM   1458 1HD2 LEU A 582      68.970  84.996  32.291  1.00  0.00           H
ATOM   1459 2HD2 LEU A 582      67.883  86.384  32.376  1.00  0.00           H
ATOM   1460 3HD2 LEU A 582      68.281  85.667  30.793  1.00  0.00           H
ATOM   1461  C   LEU A 582      72.971  84.577  30.388  1.00  0.00           C
ATOM   1462  O   LEU A 582      72.728  83.772  29.476  1.00  0.00           O
ATOM   1463  N   LEU A 583      74.193  85.076  30.589  1.00  0.00           N
ATOM   1464  HN  LEU A 583      74.375  85.890  31.135  1.00  0.00           H
ATOM   1465  CA  LEU A 583      75.359  84.614  29.859  1.00  0.00           C
ATOM   1466  HA  LEU A 583      75.105  84.239  28.879  1.00  0.00           H
ATOM   1467  CB  LEU A 583      76.360  85.788  29.697  1.00  0.00           C
ATOM   1468  HB1 LEU A 583      76.686  86.087  30.716  1.00  0.00           H
ATOM   1469  HB2 LEU A 583      77.242  85.503  29.085  1.00  0.00           H
ATOM   1470  CG  LEU A 583      75.703  87.032  29.059  1.00  0.00           C
ATOM   1471  HG  LEU A 583      74.726  87.213  29.556  1.00  0.00           H
ATOM   1472  CD1 LEU A 583      76.694  88.213  29.111  1.00  0.00           C
ATOM   1473 1HD1 LEU A 583      76.918  88.466  30.170  1.00  0.00           H
ATOM   1474 2HD1 LEU A 583      77.594  87.708  28.700  1.00  0.00           H
ATOM   1475 3HD1 LEU A 583      76.309  89.045  28.484  1.00  0.00           H
ATOM   1476  CD2 LEU A 583      75.267  86.720  27.624  1.00  0.00           C
ATOM   1477 1HD2 LEU A 583      74.972  87.678  27.145  1.00  0.00           H
ATOM   1478 2HD2 LEU A 583      76.108  86.378  26.983  1.00  0.00           H
ATOM   1479 3HD2 LEU A 583      74.442  85.976  27.620  1.00  0.00           H
ATOM   1480  C   LEU A 583      76.084  83.460  30.521  1.00  0.00           C
ATOM   1481  O   LEU A 583      77.263  83.136  30.195  1.00  0.00           O
ATOM   1482  N   ASP A 584      75.425  82.783  31.486  1.00  0.00           N
ATOM   1483  HN  ASP A 584      74.503  83.134  31.630  1.00  0.00           H
ATOM   1484  CA  ASP A 584      75.846  81.469  32.013  1.00  0.00           C
ATOM   1485  HA  ASP A 584      76.813  81.717  32.424  1.00  0.00           H
ATOM   1486  CB  ASP A 584      74.988  80.926  33.141  1.00  0.00           C
ATOM   1487  HB1 ASP A 584      74.786  81.773  33.831  1.00  0.00           H
ATOM   1488  HB2 ASP A 584      73.965  80.658  32.802  1.00  0.00           H
ATOM   1489  CG  ASP A 584      75.615  79.790  33.872  1.00  0.00           C
ATOM   1490  OD1 ASP A 584      74.978  78.820  34.434  1.00  0.00           O
ATOM   1491  OD2 ASP A 584      76.909  79.788  33.945  1.00  0.00           O
ATOM   1492  C   ASP A 584      76.054  80.365  30.984  1.00  0.00           C
ATOM   1493  O   ASP A 584      75.296  80.310  30.051  1.00  0.00           O
ATOM   1494  N   PHE A 585      77.034  79.400  31.095  1.00  0.00           N
ATOM   1495  HN  PHE A 585      77.521  79.284  31.957  1.00  0.00           H
ATOM   1496  CA  PHE A 585      76.969  78.269  30.231  1.00  0.00           C
ATOM   1497  HA  PHE A 585      76.762  78.668  29.249  1.00  0.00           H
ATOM   1498  CB  PHE A 585      78.253  77.476  30.131  1.00  0.00           C
ATOM   1499  HB1 PHE A 585      78.448  76.904  31.064  1.00  0.00           H
ATOM   1500  HB2 PHE A 585      78.396  76.722  29.328  1.00  0.00           H
ATOM   1501  CG  PHE A 585      79.357  78.445  29.951  1.00  0.00           C
ATOM   1502  CD1 PHE A 585      80.144  78.917  30.994  1.00  0.00           C
ATOM   1503  HD1 PHE A 585      79.896  78.609  31.999  1.00  0.00           H
ATOM   1504  CE1 PHE A 585      81.135  79.845  30.677  1.00  0.00           C
ATOM   1505  HE1 PHE A 585      81.577  80.224  31.587  1.00  0.00           H
ATOM   1506  CZ  PHE A 585      81.481  80.236  29.387  1.00  0.00           C
ATOM   1507  HZ  PHE A 585      82.303  80.907  29.185  1.00  0.00           H
ATOM   1508  CD2 PHE A 585      79.750  78.774  28.663  1.00  0.00           C
ATOM   1509  HD2 PHE A 585      79.198  78.327  27.850  1.00  0.00           H
ATOM   1510  CE2 PHE A 585      80.817  79.653  28.331  1.00  0.00           C
ATOM   1511  HE2 PHE A 585      81.047  79.825  27.289  1.00  0.00           H
ATOM   1512  C   PHE A 585      75.769  77.352  30.498  1.00  0.00           C
ATOM   1513  O   PHE A 585      75.293  77.250  31.646  1.00  0.00           O
ATOM   1514  N   SER A 586      75.354  76.804  29.377  1.00  0.00           N
ATOM   1515  HN  SER A 586      75.827  76.988  28.519  1.00  0.00           H
ATOM   1516  CA  SER A 586      74.286  75.859  29.242  1.00  0.00           C
ATOM   1517  HA  SER A 586      74.438  75.315  28.321  1.00  0.00           H
ATOM   1518  CB  SER A 586      74.339  74.651  30.285  1.00  0.00           C
ATOM   1519  HB1 SER A 586      74.332  75.070  31.314  1.00  0.00           H
ATOM   1520  HB2 SER A 586      73.420  74.034  30.192  1.00  0.00           H
ATOM   1521  OG  SER A 586      75.527  73.871  30.100  1.00  0.00           O
ATOM   1522  HG1 SER A 586      75.350  73.300  29.349  1.00  0.00           H
ATOM   1523  C   SER A 586      72.897  76.455  29.303  1.00  0.00           C
ATOM   1524  O   SER A 586      71.817  75.783  29.280  1.00  0.00           O
ATOM   1525  N   PHE A 587      72.855  77.815  29.277  1.00  0.00           N
ATOM   1526  HN  PHE A 587      73.713  78.323  29.269  1.00  0.00           H
ATOM   1527  CA  PHE A 587      71.598  78.538  29.397  1.00  0.00           C
ATOM   1528  HA  PHE A 587      71.183  78.199  30.334  1.00  0.00           H
ATOM   1529  CB  PHE A 587      71.830  80.097  29.487  1.00  0.00           C
ATOM   1530  HB1 PHE A 587      72.673  80.259  30.193  1.00  0.00           H
ATOM   1531  HB2 PHE A 587      72.211  80.486  28.519  1.00  0.00           H
ATOM   1532  CG  PHE A 587      70.679  80.886  29.968  1.00  0.00           C
ATOM   1533  CD1 PHE A 587      70.364  80.877  31.401  1.00  0.00           C
ATOM   1534  HD1 PHE A 587      71.068  80.278  31.959  1.00  0.00           H
ATOM   1535  CE1 PHE A 587      69.232  81.452  31.834  1.00  0.00           C
ATOM   1536  HE1 PHE A 587      68.948  81.517  32.874  1.00  0.00           H
ATOM   1537  CZ  PHE A 587      68.473  82.236  30.958  1.00  0.00           C
ATOM   1538  HZ  PHE A 587      67.645  82.789  31.376  1.00  0.00           H
ATOM   1539  CD2 PHE A 587      69.896  81.582  29.078  1.00  0.00           C
ATOM   1540  HD2 PHE A 587      70.017  81.625  28.006  1.00  0.00           H
ATOM   1541  CE2 PHE A 587      68.832  82.360  29.581  1.00  0.00           C
ATOM   1542  HE2 PHE A 587      68.330  83.033  28.901  1.00  0.00           H
ATOM   1543  C   PHE A 587      70.632  78.228  28.202  1.00  0.00           C
ATOM   1544  O   PHE A 587      71.193  77.826  27.109  1.00  0.00           O
ATOM   1545  N   PRO A 588      69.301  78.287  28.331  1.00  0.00           N
ATOM   1546  CD  PRO A 588      68.672  78.118  29.640  1.00  0.00           C
ATOM   1547  HD1 PRO A 588      68.818  79.038  30.246  1.00  0.00           H
ATOM   1548  HD2 PRO A 588      69.192  77.237  30.073  1.00  0.00           H
ATOM   1549  CA  PRO A 588      68.255  78.146  27.286  1.00  0.00           C
ATOM   1550  HA  PRO A 588      68.122  77.099  27.057  1.00  0.00           H
ATOM   1551  CB  PRO A 588      66.923  78.660  27.990  1.00  0.00           C
ATOM   1552  HB1 PRO A 588      66.988  79.768  28.050  1.00  0.00           H
ATOM   1553  HB2 PRO A 588      66.140  78.177  27.367  1.00  0.00           H
ATOM   1554  CG  PRO A 588      67.140  78.123  29.422  1.00  0.00           C
ATOM   1555  HG1 PRO A 588      66.585  78.707  30.188  1.00  0.00           H
ATOM   1556  HG2 PRO A 588      66.752  77.082  29.440  1.00  0.00           H
ATOM   1557  C   PRO A 588      68.585  78.785  25.969  1.00  0.00           C
ATOM   1558  O   PRO A 588      69.244  79.815  25.952  1.00  0.00           O
ATOM   1559  N   ASP A 589      68.051  78.190  24.871  1.00  0.00           N
ATOM   1560  HN  ASP A 589      67.493  77.366  24.934  1.00  0.00           H
ATOM   1561  CA  ASP A 589      68.199  78.568  23.473  1.00  0.00           C
ATOM   1562  HA  ASP A 589      69.257  78.672  23.281  1.00  0.00           H
ATOM   1563  CB  ASP A 589      67.596  77.387  22.603  1.00  0.00           C
ATOM   1564  HB1 ASP A 589      66.513  77.239  22.803  1.00  0.00           H
ATOM   1565  HB2 ASP A 589      67.718  77.602  21.520  1.00  0.00           H
ATOM   1566  CG  ASP A 589      68.273  76.052  22.804  1.00  0.00           C
ATOM   1567  OD1 ASP A 589      67.681  75.047  22.279  1.00  0.00           O
ATOM   1568  OD2 ASP A 589      69.358  75.978  23.375  1.00  0.00           O
ATOM   1569  C   ASP A 589      67.414  79.835  23.053  1.00  0.00           C
ATOM   1570  O   ASP A 589      66.764  79.891  22.027  1.00  0.00           O
ATOM   1571  N   CYS A 590      67.424  80.849  23.896  1.00  0.00           N
ATOM   1572  HN  CYS A 590      68.183  80.710  24.527  1.00  0.00           H
ATOM   1573  CA  CYS A 590      66.524  82.059  23.885  1.00  0.00           C
ATOM   1574  HA  CYS A 590      65.885  81.997  23.017  1.00  0.00           H
ATOM   1575  CB  CYS A 590      65.643  82.152  25.193  1.00  0.00           C
ATOM   1576  HB1 CYS A 590      65.182  81.141  25.174  1.00  0.00           H
ATOM   1577  HB2 CYS A 590      66.235  82.260  26.126  1.00  0.00           H
ATOM   1578  SG  CYS A 590      64.356  83.492  25.163  1.00  0.00           S
ATOM   1579  HG1 CYS A 590      63.443  82.915  24.395  1.00  0.00           H
ATOM   1580  C   CYS A 590      67.369  83.378  23.713  1.00  0.00           C
ATOM   1581  O   CYS A 590      68.318  83.674  24.448  1.00  0.00           O
ATOM   1582  N   HIS A 591      66.984  84.194  22.695  1.00  0.00           N
ATOM   1583  HN  HIS A 591      66.233  84.004  22.068  1.00  0.00           H
ATOM   1584  CA  HIS A 591      67.638  85.496  22.455  1.00  0.00           C
ATOM   1585  HA  HIS A 591      68.711  85.384  22.516  1.00  0.00           H
ATOM   1586  CB  HIS A 591      67.266  86.082  21.011  1.00  0.00           C
ATOM   1587  HB1 HIS A 591      66.159  85.989  20.972  1.00  0.00           H
ATOM   1588  HB2 HIS A 591      67.614  87.132  20.911  1.00  0.00           H
ATOM   1589  ND1 HIS A 591      69.332  85.315  19.629  1.00  0.00           N
ATOM   1590  CG  HIS A 591      68.042  85.356  19.902  1.00  0.00           C
ATOM   1591  CE1 HIS A 591      69.509  84.684  18.450  1.00  0.00           C
ATOM   1592  HE1 HIS A 591      70.512  84.381  18.151  1.00  0.00           H
ATOM   1593  NE2 HIS A 591      68.327  84.266  17.979  1.00  0.00           N
ATOM   1594  HE2 HIS A 591      68.158  83.759  17.134  1.00  0.00           H
ATOM   1595  CD2 HIS A 591      67.400  84.700  18.907  1.00  0.00           C
ATOM   1596  HD2 HIS A 591      66.325  84.618  18.809  1.00  0.00           H
ATOM   1597  C   HIS A 591      67.494  86.563  23.537  1.00  0.00           C
ATOM   1598  O   HIS A 591      66.852  87.585  23.242  1.00  0.00           O
ATOM   1599  N   VAL A 592      68.107  86.413  24.677  1.00  0.00           N
ATOM   1600  HN  VAL A 592      68.488  85.558  25.023  1.00  0.00           H
ATOM   1601  CA  VAL A 592      68.046  87.452  25.698  1.00  0.00           C
ATOM   1602  HA  VAL A 592      67.308  88.176  25.387  1.00  0.00           H
ATOM   1603  CB  VAL A 592      67.449  86.914  27.065  1.00  0.00           C
ATOM   1604  HB  VAL A 592      67.398  87.728  27.820  1.00  0.00           H
ATOM   1605  CG1 VAL A 592      66.000  86.434  26.827  1.00  0.00           C
ATOM   1606 1HG1 VAL A 592      65.372  87.224  26.363  1.00  0.00           H
ATOM   1607 2HG1 VAL A 592      65.996  85.566  26.134  1.00  0.00           H
ATOM   1608 3HG1 VAL A 592      65.434  86.125  27.731  1.00  0.00           H
ATOM   1609  CG2 VAL A 592      68.363  85.822  27.596  1.00  0.00           C
ATOM   1610 1HG2 VAL A 592      67.971  85.209  28.436  1.00  0.00           H
ATOM   1611 2HG2 VAL A 592      68.640  85.105  26.794  1.00  0.00           H
ATOM   1612 3HG2 VAL A 592      69.320  86.160  28.047  1.00  0.00           H
ATOM   1613  C   VAL A 592      69.306  88.227  25.785  1.00  0.00           C
ATOM   1614  O   VAL A 592      69.481  89.175  26.556  1.00  0.00           O
ATOM   1615  N   GLY A 593      70.287  87.838  24.900  1.00  0.00           N
ATOM   1616  HN  GLY A 593      70.137  87.047  24.312  1.00  0.00           H
ATOM   1617  CA  GLY A 593      71.617  88.475  24.692  1.00  0.00           C
ATOM   1618  HA1 GLY A 593      72.295  88.148  25.466  1.00  0.00           H
ATOM   1619  HA2 GLY A 593      71.926  88.185  23.699  1.00  0.00           H
ATOM   1620  C   GLY A 593      71.756  90.018  24.594  1.00  0.00           C
ATOM   1621  O   GLY A 593      72.573  90.592  25.326  1.00  0.00           O
ATOM   1622  N   SER A 594      71.028  90.796  23.712  1.00  0.00           N
ATOM   1623  HN  SER A 594      70.499  90.321  23.012  1.00  0.00           H
ATOM   1624  CA  SER A 594      70.953  92.248  23.645  1.00  0.00           C
ATOM   1625  HA  SER A 594      71.962  92.605  23.503  1.00  0.00           H
ATOM   1626  CB  SER A 594      70.047  92.746  22.428  1.00  0.00           C
ATOM   1627  HB1 SER A 594      70.279  92.163  21.511  1.00  0.00           H
ATOM   1628  HB2 SER A 594      69.004  92.405  22.604  1.00  0.00           H
ATOM   1629  OG  SER A 594      70.060  94.104  22.219  1.00  0.00           O
ATOM   1630  HG1 SER A 594      70.918  94.270  21.821  1.00  0.00           H
ATOM   1631  C   SER A 594      70.415  92.965  24.917  1.00  0.00           C
ATOM   1632  O   SER A 594      71.000  93.936  25.284  1.00  0.00           O
ATOM   1633  N   PHE A 595      69.418  92.379  25.599  1.00  0.00           N
ATOM   1634  HN  PHE A 595      68.814  91.679  25.227  1.00  0.00           H
ATOM   1635  CA  PHE A 595      69.013  92.842  26.967  1.00  0.00           C
ATOM   1636  HA  PHE A 595      68.782  93.897  26.937  1.00  0.00           H
ATOM   1637  CB  PHE A 595      67.744  92.052  27.426  1.00  0.00           C
ATOM   1638  HB1 PHE A 595      66.938  92.083  26.662  1.00  0.00           H
ATOM   1639  HB2 PHE A 595      67.972  90.970  27.538  1.00  0.00           H
ATOM   1640  CG  PHE A 595      67.135  92.668  28.658  1.00  0.00           C
ATOM   1641  CD1 PHE A 595      67.107  94.062  28.894  1.00  0.00           C
ATOM   1642  HD1 PHE A 595      67.595  94.732  28.201  1.00  0.00           H
ATOM   1643  CE1 PHE A 595      66.666  94.516  30.101  1.00  0.00           C
ATOM   1644  HE1 PHE A 595      66.840  95.547  30.371  1.00  0.00           H
ATOM   1645  CZ  PHE A 595      66.159  93.726  31.084  1.00  0.00           C
ATOM   1646  HZ  PHE A 595      65.737  94.150  31.983  1.00  0.00           H
ATOM   1647  CD2 PHE A 595      66.559  91.829  29.609  1.00  0.00           C
ATOM   1648  HD2 PHE A 595      66.589  90.750  29.567  1.00  0.00           H
ATOM   1649  CE2 PHE A 595      66.155  92.332  30.874  1.00  0.00           C
ATOM   1650  HE2 PHE A 595      65.783  91.650  31.625  1.00  0.00           H
ATOM   1651  C   PHE A 595      70.138  92.621  27.951  1.00  0.00           C
ATOM   1652  O   PHE A 595      70.559  93.596  28.538  1.00  0.00           O
ATOM   1653  N   ALA A 596      70.735  91.491  27.897  1.00  0.00           N
ATOM   1654  HN  ALA A 596      70.566  90.808  27.191  1.00  0.00           H
ATOM   1655  CA  ALA A 596      71.884  91.066  28.660  1.00  0.00           C
ATOM   1656  HA  ALA A 596      71.611  91.146  29.702  1.00  0.00           H
ATOM   1657  CB  ALA A 596      72.131  89.528  28.419  1.00  0.00           C
ATOM   1658  HB1 ALA A 596      71.172  88.978  28.533  1.00  0.00           H
ATOM   1659  HB2 ALA A 596      72.512  89.358  27.390  1.00  0.00           H
ATOM   1660  HB3 ALA A 596      72.847  89.031  29.108  1.00  0.00           H
ATOM   1661  C   ALA A 596      73.072  91.934  28.423  1.00  0.00           C
ATOM   1662  O   ALA A 596      73.647  92.475  29.366  1.00  0.00           O
ATOM   1663  N   ILE A 597      73.453  92.257  27.148  1.00  0.00           N
ATOM   1664  HN  ILE A 597      73.057  91.785  26.364  1.00  0.00           H
ATOM   1665  CA  ILE A 597      74.508  93.179  26.829  1.00  0.00           C
ATOM   1666  HA  ILE A 597      75.310  92.854  27.475  1.00  0.00           H
ATOM   1667  CB  ILE A 597      75.006  92.815  25.401  1.00  0.00           C
ATOM   1668  HB  ILE A 597      74.100  92.858  24.758  1.00  0.00           H
ATOM   1669  CG2 ILE A 597      76.137  93.903  25.036  1.00  0.00           C
ATOM   1670 1HG2 ILE A 597      75.795  94.960  24.999  1.00  0.00           H
ATOM   1671 2HG2 ILE A 597      77.036  93.889  25.689  1.00  0.00           H
ATOM   1672 3HG2 ILE A 597      76.499  93.645  24.017  1.00  0.00           H
ATOM   1673  CG1 ILE A 597      75.593  91.382  25.192  1.00  0.00           C
ATOM   1674 1HG1 ILE A 597      74.900  90.601  25.570  1.00  0.00           H
ATOM   1675 2HG1 ILE A 597      75.645  91.202  24.097  1.00  0.00           H
ATOM   1676  CD  ILE A 597      76.954  91.154  25.923  1.00  0.00           C
ATOM   1677  HD1 ILE A 597      77.749  91.886  25.662  1.00  0.00           H
ATOM   1678  HD2 ILE A 597      76.763  91.217  27.015  1.00  0.00           H
ATOM   1679  HD3 ILE A 597      77.358  90.124  25.817  1.00  0.00           H
ATOM   1680  C   ILE A 597      74.265  94.656  27.093  1.00  0.00           C
ATOM   1681  O   ILE A 597      75.141  95.389  27.502  1.00  0.00           O
ATOM   1682  N   LYS A 598      73.059  95.152  26.963  1.00  0.00           N
ATOM   1683  HN  LYS A 598      72.271  94.604  26.695  1.00  0.00           H
ATOM   1684  CA  LYS A 598      72.690  96.557  27.198  1.00  0.00           C
ATOM   1685  HA  LYS A 598      73.374  97.224  26.696  1.00  0.00           H
ATOM   1686  CB  LYS A 598      71.272  96.854  26.609  1.00  0.00           C
ATOM   1687  HB1 LYS A 598      71.504  96.739  25.529  1.00  0.00           H
ATOM   1688  HB2 LYS A 598      70.480  96.137  26.915  1.00  0.00           H
ATOM   1689  CG  LYS A 598      70.671  98.251  26.807  1.00  0.00           C
ATOM   1690  HG1 LYS A 598      69.671  98.222  26.324  1.00  0.00           H
ATOM   1691  HG2 LYS A 598      70.681  98.343  27.914  1.00  0.00           H
ATOM   1692  CD  LYS A 598      71.548  99.343  26.225  1.00  0.00           C
ATOM   1693  HD1 LYS A 598      72.484  99.584  26.773  1.00  0.00           H
ATOM   1694  HD2 LYS A 598      71.886  99.080  25.200  1.00  0.00           H
ATOM   1695  CE  LYS A 598      70.847 100.758  26.111  1.00  0.00           C
ATOM   1696  HE1 LYS A 598      71.453 101.437  25.473  1.00  0.00           H
ATOM   1697  HE2 LYS A 598      69.911 100.544  25.552  1.00  0.00           H
ATOM   1698  NZ  LYS A 598      70.683 101.299  27.435  1.00  0.00           N
ATOM   1699  HZ1 LYS A 598      70.236 102.237  27.480  1.00  0.00           H
ATOM   1700  HZ2 LYS A 598      70.190 100.652  28.083  1.00  0.00           H
ATOM   1701  HZ3 LYS A 598      71.622 101.497  27.834  1.00  0.00           H
ATOM   1702  C   LYS A 598      72.660  96.889  28.623  1.00  0.00           C
ATOM   1703  O   LYS A 598      72.822  98.049  29.013  1.00  0.00           O
ATOM   1704  N   SER A 599      72.418  95.866  29.486  1.00  0.00           N
ATOM   1705  HN  SER A 599      72.153  94.977  29.121  1.00  0.00           H
ATOM   1706  CA  SER A 599      72.629  95.980  30.893  1.00  0.00           C
ATOM   1707  HA  SER A 599      72.213  96.854  31.373  1.00  0.00           H
ATOM   1708  CB  SER A 599      72.227  94.745  31.674  1.00  0.00           C
ATOM   1709  HB1 SER A 599      72.893  93.935  31.307  1.00  0.00           H
ATOM   1710  HB2 SER A 599      72.456  94.753  32.761  1.00  0.00           H
ATOM   1711  OG  SER A 599      70.892  94.331  31.539  1.00  0.00           O
ATOM   1712  HG1 SER A 599      70.797  94.099  30.612  1.00  0.00           H
ATOM   1713  C   SER A 599      74.056  96.175  31.324  1.00  0.00           C
ATOM   1714  O   SER A 599      74.379  96.907  32.283  1.00  0.00           O
ATOM   1715  N   LEU A 600      74.998  95.574  30.568  1.00  0.00           N
ATOM   1716  HN  LEU A 600      74.672  94.978  29.839  1.00  0.00           H
ATOM   1717  CA  LEU A 600      76.428  95.804  30.606  1.00  0.00           C
ATOM   1718  HA  LEU A 600      76.713  95.828  31.647  1.00  0.00           H
ATOM   1719  CB  LEU A 600      77.304  94.752  29.965  1.00  0.00           C
ATOM   1720  HB1 LEU A 600      77.221  94.736  28.857  1.00  0.00           H
ATOM   1721  HB2 LEU A 600      78.384  94.994  30.060  1.00  0.00           H
ATOM   1722  CG  LEU A 600      77.234  93.322  30.456  1.00  0.00           C
ATOM   1723  HG  LEU A 600      76.215  92.970  30.186  1.00  0.00           H
ATOM   1724  CD1 LEU A 600      78.270  92.410  29.801  1.00  0.00           C
ATOM   1725 1HD1 LEU A 600      77.954  91.404  30.151  1.00  0.00           H
ATOM   1726 2HD1 LEU A 600      78.169  92.459  28.696  1.00  0.00           H
ATOM   1727 3HD1 LEU A 600      79.310  92.625  30.129  1.00  0.00           H
ATOM   1728  CD2 LEU A 600      77.507  93.187  31.966  1.00  0.00           C
ATOM   1729 1HD2 LEU A 600      77.499  92.161  32.392  1.00  0.00           H
ATOM   1730 2HD2 LEU A 600      78.555  93.507  32.148  1.00  0.00           H
ATOM   1731 3HD2 LEU A 600      76.868  93.888  32.545  1.00  0.00           H
ATOM   1732  C   LEU A 600      76.917  97.115  29.914  1.00  0.00           C
ATOM   1733  O   LEU A 600      78.022  97.631  30.232  1.00  0.00           O
ATOM   1734  N   ARG A 601      76.125  97.736  29.078  1.00  0.00           N
ATOM   1735  HN  ARG A 601      75.433  97.120  28.709  1.00  0.00           H
ATOM   1736  CA  ARG A 601      76.400  99.008  28.349  1.00  0.00           C
ATOM   1737  HA  ARG A 601      77.465  99.071  28.184  1.00  0.00           H
ATOM   1738  CB  ARG A 601      75.656  99.162  26.980  1.00  0.00           C
ATOM   1739  HB1 ARG A 601      74.548  99.185  27.067  1.00  0.00           H
ATOM   1740  HB2 ARG A 601      75.899 100.190  26.638  1.00  0.00           H
ATOM   1741  CG  ARG A 601      76.133  98.267  25.811  1.00  0.00           C
ATOM   1742  HG1 ARG A 601      77.241  98.301  25.738  1.00  0.00           H
ATOM   1743  HG2 ARG A 601      75.864  97.230  26.104  1.00  0.00           H
ATOM   1744  CD  ARG A 601      75.433  98.491  24.478  1.00  0.00           C
ATOM   1745  HD1 ARG A 601      74.326  98.543  24.568  1.00  0.00           H
ATOM   1746  HD2 ARG A 601      75.866  99.402  24.014  1.00  0.00           H
ATOM   1747  NE  ARG A 601      75.785  97.368  23.500  1.00  0.00           N
ATOM   1748  HE  ARG A 601      75.125  96.617  23.532  1.00  0.00           H
ATOM   1749  CZ  ARG A 601      76.667  97.363  22.461  1.00  0.00           C
ATOM   1750  NH1 ARG A 601      77.476  98.309  22.221  1.00  0.00           N
ATOM   1751 1HH1 ARG A 601      77.663  99.108  22.793  1.00  0.00           H
ATOM   1752 2HH1 ARG A 601      78.264  98.075  21.651  1.00  0.00           H
ATOM   1753  NH2 ARG A 601      76.757  96.321  21.718  1.00  0.00           N
ATOM   1754 1HH2 ARG A 601      76.068  95.597  21.758  1.00  0.00           H
ATOM   1755 2HH2 ARG A 601      77.500  96.292  21.049  1.00  0.00           H
ATOM   1756  C   ARG A 601      76.007 100.169  29.248  1.00  0.00           C
ATOM   1757  O   ARG A 601      76.061 101.305  28.806  1.00  0.00           O
ATOM   1758  N   LYS A 602      75.686  99.837  30.472  1.00  0.00           N
ATOM   1759  HN  LYS A 602      75.431  98.898  30.687  1.00  0.00           H
ATOM   1760  CA  LYS A 602      75.602 100.774  31.600  1.00  0.00           C
ATOM   1761  HA  LYS A 602      75.479 101.777  31.220  1.00  0.00           H
ATOM   1762  CB  LYS A 602      74.431 100.520  32.475  1.00  0.00           C
ATOM   1763  HB1 LYS A 602      74.362  99.489  32.882  1.00  0.00           H
ATOM   1764  HB2 LYS A 602      74.480 101.218  33.338  1.00  0.00           H
ATOM   1765  CG  LYS A 602      73.043 100.993  31.883  1.00  0.00           C
ATOM   1766  HG1 LYS A 602      72.977 100.726  30.807  1.00  0.00           H
ATOM   1767  HG2 LYS A 602      72.220 100.539  32.476  1.00  0.00           H
ATOM   1768  CD  LYS A 602      73.017 102.452  31.819  1.00  0.00           C
ATOM   1769  HD1 LYS A 602      73.253 102.829  32.838  1.00  0.00           H
ATOM   1770  HD2 LYS A 602      73.816 102.763  31.113  1.00  0.00           H
ATOM   1771  CE  LYS A 602      71.683 103.079  31.385  1.00  0.00           C
ATOM   1772  HE1 LYS A 602      71.899 104.166  31.296  1.00  0.00           H
ATOM   1773  HE2 LYS A 602      71.402 102.780  30.353  1.00  0.00           H
ATOM   1774  NZ  LYS A 602      70.573 102.751  32.264  1.00  0.00           N
ATOM   1775  HZ1 LYS A 602      69.844 103.451  32.016  1.00  0.00           H
ATOM   1776  HZ2 LYS A 602      70.111 101.834  32.103  1.00  0.00           H
ATOM   1777  HZ3 LYS A 602      70.791 102.905  33.270  1.00  0.00           H
ATOM   1778  C   LYS A 602      76.866 100.754  32.453  1.00  0.00           C
ATOM   1779  O   LYS A 602      77.003 101.512  33.406  1.00  0.00           O
ATOM   1780  N   LEU A 603      77.840  99.813  32.304  1.00  0.00           N
ATOM   1781  HN  LEU A 603      77.664  99.096  31.634  1.00  0.00           H
ATOM   1782  CA  LEU A 603      79.117  99.880  33.046  1.00  0.00           C
ATOM   1783  HA  LEU A 603      78.872 100.108  34.073  1.00  0.00           H
ATOM   1784  CB  LEU A 603      79.729  98.471  33.224  1.00  0.00           C
ATOM   1785  HB1 LEU A 603      80.120  98.327  32.194  1.00  0.00           H
ATOM   1786  HB2 LEU A 603      80.603  98.370  33.902  1.00  0.00           H
ATOM   1787  CG  LEU A 603      78.807  97.351  33.658  1.00  0.00           C
ATOM   1788  HG  LEU A 603      77.927  97.175  33.002  1.00  0.00           H
ATOM   1789  CD1 LEU A 603      79.500  96.060  33.731  1.00  0.00           C
ATOM   1790 1HD1 LEU A 603      78.694  95.339  33.989  1.00  0.00           H
ATOM   1791 2HD1 LEU A 603      80.011  95.664  32.828  1.00  0.00           H
ATOM   1792 3HD1 LEU A 603      80.278  96.045  34.524  1.00  0.00           H
ATOM   1793  CD2 LEU A 603      78.173  97.698  35.020  1.00  0.00           C
ATOM   1794 1HD2 LEU A 603      77.309  97.004  35.102  1.00  0.00           H
ATOM   1795 2HD2 LEU A 603      78.911  97.571  35.842  1.00  0.00           H
ATOM   1796 3HD2 LEU A 603      77.818  98.750  35.046  1.00  0.00           H
ATOM   1797  C   LEU A 603      80.208 100.937  32.661  1.00  0.00           C
ATOM   1798  O   LEU A 603      80.201 101.394  31.551  1.00  0.00           O
ATOM   1799  N   THR A 604      81.275 101.166  33.489  1.00  0.00           N
ATOM   1800  HN  THR A 604      81.278 100.880  34.444  1.00  0.00           H
ATOM   1801  CA  THR A 604      82.526 101.810  33.056  1.00  0.00           C
ATOM   1802  HA  THR A 604      82.323 102.548  32.294  1.00  0.00           H
ATOM   1803  CB  THR A 604      83.332 102.526  34.189  1.00  0.00           C
ATOM   1804  HB  THR A 604      84.293 102.899  33.774  1.00  0.00           H
ATOM   1805  OG1 THR A 604      83.666 101.726  35.230  1.00  0.00           O
ATOM   1806  HG1 THR A 604      82.891 101.600  35.782  1.00  0.00           H
ATOM   1807  CG2 THR A 604      82.494 103.672  34.775  1.00  0.00           C
ATOM   1808 1HG2 THR A 604      82.994 104.390  35.460  1.00  0.00           H
ATOM   1809 2HG2 THR A 604      82.196 104.328  33.930  1.00  0.00           H
ATOM   1810 3HG2 THR A 604      81.615 103.248  35.307  1.00  0.00           H
ATOM   1811  C   THR A 604      83.418 100.727  32.452  1.00  0.00           C
ATOM   1812  O   THR A 604      83.371  99.573  32.787  1.00  0.00           O
ATOM   1813  N   ASP A 605      84.342 101.117  31.505  1.00  0.00           N
ATOM   1814  HN  ASP A 605      84.359 102.093  31.300  1.00  0.00           H
ATOM   1815  CA  ASP A 605      85.433 100.239  31.004  1.00  0.00           C
ATOM   1816  HA  ASP A 605      85.008  99.396  30.479  1.00  0.00           H
ATOM   1817  CB  ASP A 605      86.341 100.774  29.975  1.00  0.00           C
ATOM   1818  HB1 ASP A 605      86.833 101.703  30.334  1.00  0.00           H
ATOM   1819  HB2 ASP A 605      87.074 100.039  29.580  1.00  0.00           H
ATOM   1820  CG  ASP A 605      85.661 101.240  28.716  1.00  0.00           C
ATOM   1821  OD1 ASP A 605      84.714 100.537  28.294  1.00  0.00           O
ATOM   1822  OD2 ASP A 605      86.121 102.165  28.002  1.00  0.00           O
ATOM   1823  C   ASP A 605      86.245  99.532  32.050  1.00  0.00           C
ATOM   1824  O   ASP A 605      86.447  98.331  32.054  1.00  0.00           O
ATOM   1825  N   ASP A 606      86.660 100.227  33.111  1.00  0.00           N
ATOM   1826  HN  ASP A 606      86.592 101.222  33.079  1.00  0.00           H
ATOM   1827  CA  ASP A 606      87.320  99.604  34.159  1.00  0.00           C
ATOM   1828  HA  ASP A 606      88.183  99.097  33.754  1.00  0.00           H
ATOM   1829  CB  ASP A 606      87.772 100.733  35.062  1.00  0.00           C
ATOM   1830  HB1 ASP A 606      87.027 101.489  35.390  1.00  0.00           H
ATOM   1831  HB2 ASP A 606      88.141 100.341  36.034  1.00  0.00           H
ATOM   1832  CG  ASP A 606      89.047 101.457  34.546  1.00  0.00           C
ATOM   1833  OD1 ASP A 606      89.669 101.096  33.507  1.00  0.00           O
ATOM   1834  OD2 ASP A 606      89.375 102.487  35.190  1.00  0.00           O
ATOM   1835  C   ASP A 606      86.585  98.545  35.006  1.00  0.00           C
ATOM   1836  O   ASP A 606      87.171  97.623  35.538  1.00  0.00           O
ATOM   1837  N   GLU A 607      85.282  98.714  35.135  1.00  0.00           N
ATOM   1838  HN  GLU A 607      84.890  99.517  34.692  1.00  0.00           H
ATOM   1839  CA  GLU A 607      84.352  97.632  35.573  1.00  0.00           C
ATOM   1840  HA  GLU A 607      84.756  97.198  36.476  1.00  0.00           H
ATOM   1841  CB  GLU A 607      82.965  98.153  35.975  1.00  0.00           C
ATOM   1842  HB1 GLU A 607      82.619  98.684  35.062  1.00  0.00           H
ATOM   1843  HB2 GLU A 607      82.282  97.297  36.164  1.00  0.00           H
ATOM   1844  CG  GLU A 607      82.962  99.199  37.133  1.00  0.00           C
ATOM   1845  HG1 GLU A 607      83.197  98.699  38.096  1.00  0.00           H
ATOM   1846  HG2 GLU A 607      83.822  99.898  37.049  1.00  0.00           H
ATOM   1847  CD  GLU A 607      81.626  99.962  37.153  1.00  0.00           C
ATOM   1848  OE1 GLU A 607      81.479 101.036  36.555  1.00  0.00           O
ATOM   1849  OE2 GLU A 607      80.724  99.516  37.892  1.00  0.00           O
ATOM   1850  C   GLU A 607      84.347  96.460  34.706  1.00  0.00           C
ATOM   1851  O   GLU A 607      84.284  95.341  35.080  1.00  0.00           O
ATOM   1852  N   LEU A 608      84.322  96.772  33.387  1.00  0.00           N
ATOM   1853  HN  LEU A 608      84.298  97.707  33.042  1.00  0.00           H
ATOM   1854  CA  LEU A 608      84.106  95.796  32.415  1.00  0.00           C
ATOM   1855  HA  LEU A 608      83.338  95.172  32.849  1.00  0.00           H
ATOM   1856  CB  LEU A 608      83.608  96.405  31.090  1.00  0.00           C
ATOM   1857  HB1 LEU A 608      82.735  97.067  31.277  1.00  0.00           H
ATOM   1858  HB2 LEU A 608      84.430  96.986  30.621  1.00  0.00           H
ATOM   1859  CG  LEU A 608      83.181  95.376  29.947  1.00  0.00           C
ATOM   1860  HG  LEU A 608      84.038  94.671  29.888  1.00  0.00           H
ATOM   1861  CD1 LEU A 608      81.819  94.602  30.102  1.00  0.00           C
ATOM   1862 1HD1 LEU A 608      81.681  94.108  29.117  1.00  0.00           H
ATOM   1863 2HD1 LEU A 608      81.866  93.792  30.862  1.00  0.00           H
ATOM   1864 3HD1 LEU A 608      80.948  95.251  30.334  1.00  0.00           H
ATOM   1865  CD2 LEU A 608      83.130  96.171  28.617  1.00  0.00           C
ATOM   1866 1HD2 LEU A 608      84.181  96.399  28.340  1.00  0.00           H
ATOM   1867 2HD2 LEU A 608      82.736  95.496  27.827  1.00  0.00           H
ATOM   1868 3HD2 LEU A 608      82.545  97.111  28.699  1.00  0.00           H
ATOM   1869  C   LEU A 608      85.271  94.905  32.227  1.00  0.00           C
ATOM   1870  O   LEU A 608      85.135  93.725  31.859  1.00  0.00           O
ATOM   1871  N   PHE A 609      86.461  95.404  32.544  1.00  0.00           N
ATOM   1872  HN  PHE A 609      86.487  96.375  32.766  1.00  0.00           H
ATOM   1873  CA  PHE A 609      87.721  94.724  32.523  1.00  0.00           C
ATOM   1874  HA  PHE A 609      87.896  94.313  31.540  1.00  0.00           H
ATOM   1875  CB  PHE A 609      88.796  95.814  32.930  1.00  0.00           C
ATOM   1876  HB1 PHE A 609      88.678  96.594  32.148  1.00  0.00           H
ATOM   1877  HB2 PHE A 609      88.502  96.241  33.913  1.00  0.00           H
ATOM   1878  CG  PHE A 609      90.191  95.274  32.981  1.00  0.00           C
ATOM   1879  CD1 PHE A 609      91.078  95.376  34.058  1.00  0.00           C
ATOM   1880  HD1 PHE A 609      90.709  95.826  34.968  1.00  0.00           H
ATOM   1881  CE1 PHE A 609      92.375  94.860  33.992  1.00  0.00           C
ATOM   1882  HE1 PHE A 609      93.168  95.008  34.710  1.00  0.00           H
ATOM   1883  CZ  PHE A 609      92.814  94.430  32.729  1.00  0.00           C
ATOM   1884  HZ  PHE A 609      93.830  94.077  32.629  1.00  0.00           H
ATOM   1885  CD2 PHE A 609      90.655  94.900  31.673  1.00  0.00           C
ATOM   1886  HD2 PHE A 609      90.011  95.086  30.826  1.00  0.00           H
ATOM   1887  CE2 PHE A 609      91.967  94.511  31.564  1.00  0.00           C
ATOM   1888  HE2 PHE A 609      92.367  94.035  30.681  1.00  0.00           H
ATOM   1889  C   PHE A 609      87.748  93.563  33.530  1.00  0.00           C
ATOM   1890  O   PHE A 609      88.319  92.496  33.323  1.00  0.00           O
ATOM   1891  N   GLN A 610      87.001  93.711  34.588  1.00  0.00           N
ATOM   1892  HN  GLN A 610      86.453  94.518  34.791  1.00  0.00           H
ATOM   1893  CA  GLN A 610      87.135  92.697  35.639  1.00  0.00           C
ATOM   1894  HA  GLN A 610      88.180  92.453  35.758  1.00  0.00           H
ATOM   1895  CB  GLN A 610      86.564  93.312  36.956  1.00  0.00           C
ATOM   1896  HB1 GLN A 610      85.486  93.444  36.723  1.00  0.00           H
ATOM   1897  HB2 GLN A 610      86.624  92.625  37.827  1.00  0.00           H
ATOM   1898  CG  GLN A 610      87.139  94.721  37.461  1.00  0.00           C
ATOM   1899  HG1 GLN A 610      86.610  95.492  36.861  1.00  0.00           H
ATOM   1900  HG2 GLN A 610      86.859  94.844  38.529  1.00  0.00           H
ATOM   1901  CD  GLN A 610      88.616  94.830  37.282  1.00  0.00           C
ATOM   1902  OE1 GLN A 610      89.377  93.898  37.484  1.00  0.00           O
ATOM   1903  NE2 GLN A 610      89.152  96.042  36.914  1.00  0.00           N
ATOM   1904 1HE2 GLN A 610      90.137  96.182  37.017  1.00  0.00           H
ATOM   1905 2HE2 GLN A 610      88.541  96.800  36.687  1.00  0.00           H
ATOM   1906  C   GLN A 610      86.307  91.442  35.239  1.00  0.00           C
ATOM   1907  O   GLN A 610      86.578  90.327  35.600  1.00  0.00           O
ATOM   1908  N   TYR A 611      85.349  91.710  34.413  1.00  0.00           N
ATOM   1909  HN  TYR A 611      85.095  92.660  34.249  1.00  0.00           H
ATOM   1910  CA  TYR A 611      84.443  90.630  33.961  1.00  0.00           C
ATOM   1911  HA  TYR A 611      84.427  89.882  34.739  1.00  0.00           H
ATOM   1912  CB  TYR A 611      83.014  91.281  33.862  1.00  0.00           C
ATOM   1913  HB1 TYR A 611      82.997  91.929  32.960  1.00  0.00           H
ATOM   1914  HB2 TYR A 611      82.223  90.525  33.668  1.00  0.00           H
ATOM   1915  CG  TYR A 611      82.588  92.087  35.103  1.00  0.00           C
ATOM   1916  CD1 TYR A 611      82.569  91.526  36.362  1.00  0.00           C
ATOM   1917  HD1 TYR A 611      82.840  90.505  36.591  1.00  0.00           H
ATOM   1918  CE1 TYR A 611      82.230  92.282  37.464  1.00  0.00           C
ATOM   1919  HE1 TYR A 611      82.064  91.830  38.431  1.00  0.00           H
ATOM   1920  CZ  TYR A 611      81.816  93.635  37.316  1.00  0.00           C
ATOM   1921  OH  TYR A 611      81.510  94.328  38.512  1.00  0.00           O
ATOM   1922  HH  TYR A 611      81.339  95.253  38.317  1.00  0.00           H
ATOM   1923  CD2 TYR A 611      82.145  93.441  34.936  1.00  0.00           C
ATOM   1924  HD2 TYR A 611      82.106  93.967  33.993  1.00  0.00           H
ATOM   1925  CE2 TYR A 611      81.779  94.188  36.056  1.00  0.00           C
ATOM   1926  HE2 TYR A 611      81.652  95.257  35.961  1.00  0.00           H
ATOM   1927  C   TYR A 611      84.860  90.108  32.637  1.00  0.00           C
ATOM   1928  O   TYR A 611      84.262  89.176  32.116  1.00  0.00           O
ATOM   1929  N   LEU A 612      85.955  90.808  32.078  1.00  0.00           N
ATOM   1930  HN  LEU A 612      86.195  91.615  32.611  1.00  0.00           H
ATOM   1931  CA  LEU A 612      86.475  90.539  30.782  1.00  0.00           C
ATOM   1932  HA  LEU A 612      85.709  90.778  30.059  1.00  0.00           H
ATOM   1933  CB  LEU A 612      87.523  91.666  30.431  1.00  0.00           C
ATOM   1934  HB1 LEU A 612      87.098  92.655  30.704  1.00  0.00           H
ATOM   1935  HB2 LEU A 612      88.358  91.576  31.159  1.00  0.00           H
ATOM   1936  CG  LEU A 612      88.053  91.539  28.987  1.00  0.00           C
ATOM   1937  HG  LEU A 612      88.442  90.515  28.800  1.00  0.00           H
ATOM   1938  CD1 LEU A 612      87.097  91.920  27.833  1.00  0.00           C
ATOM   1939 1HD1 LEU A 612      86.187  91.283  27.817  1.00  0.00           H
ATOM   1940 2HD1 LEU A 612      86.800  92.991  27.812  1.00  0.00           H
ATOM   1941 3HD1 LEU A 612      87.566  91.682  26.855  1.00  0.00           H
ATOM   1942  CD2 LEU A 612      89.316  92.405  28.871  1.00  0.00           C
ATOM   1943 1HD2 LEU A 612      89.862  92.344  29.837  1.00  0.00           H
ATOM   1944 2HD2 LEU A 612      89.964  92.104  28.020  1.00  0.00           H
ATOM   1945 3HD2 LEU A 612      89.248  93.483  28.614  1.00  0.00           H
ATOM   1946  C   LEU A 612      86.913  89.157  30.523  1.00  0.00           C
ATOM   1947  O   LEU A 612      86.712  88.619  29.415  1.00  0.00           O
ATOM   1948  N   LEU A 613      87.590  88.517  31.476  1.00  0.00           N
ATOM   1949  HN  LEU A 613      87.928  89.069  32.235  1.00  0.00           H
ATOM   1950  CA  LEU A 613      88.008  87.125  31.352  1.00  0.00           C
ATOM   1951  HA  LEU A 613      88.661  87.062  30.494  1.00  0.00           H
ATOM   1952  CB  LEU A 613      88.846  86.760  32.622  1.00  0.00           C
ATOM   1953  HB1 LEU A 613      89.667  87.507  32.668  1.00  0.00           H
ATOM   1954  HB2 LEU A 613      88.215  86.717  33.535  1.00  0.00           H
ATOM   1955  CG  LEU A 613      89.542  85.359  32.638  1.00  0.00           C
ATOM   1956  HG  LEU A 613      88.702  84.637  32.560  1.00  0.00           H
ATOM   1957  CD1 LEU A 613      90.541  85.100  31.505  1.00  0.00           C
ATOM   1958 1HD1 LEU A 613      91.361  85.850  31.511  1.00  0.00           H
ATOM   1959 2HD1 LEU A 613      90.995  84.092  31.611  1.00  0.00           H
ATOM   1960 3HD1 LEU A 613      89.992  85.089  30.539  1.00  0.00           H
ATOM   1961  CD2 LEU A 613      90.196  85.088  33.964  1.00  0.00           C
ATOM   1962 1HD2 LEU A 613      90.483  84.031  34.149  1.00  0.00           H
ATOM   1963 2HD2 LEU A 613      91.120  85.687  34.106  1.00  0.00           H
ATOM   1964 3HD2 LEU A 613      89.522  85.408  34.787  1.00  0.00           H
ATOM   1965  C   LEU A 613      86.965  86.081  31.099  1.00  0.00           C
ATOM   1966  O   LEU A 613      87.114  85.235  30.198  1.00  0.00           O
ATOM   1967  N   GLN A 614      85.887  86.124  31.823  1.00  0.00           N
ATOM   1968  HN  GLN A 614      86.002  86.719  32.614  1.00  0.00           H
ATOM   1969  CA  GLN A 614      84.743  85.313  31.646  1.00  0.00           C
ATOM   1970  HA  GLN A 614      84.893  84.251  31.517  1.00  0.00           H
ATOM   1971  CB  GLN A 614      83.859  85.469  32.918  1.00  0.00           C
ATOM   1972  HB1 GLN A 614      83.516  86.491  33.187  1.00  0.00           H
ATOM   1973  HB2 GLN A 614      82.956  84.903  32.604  1.00  0.00           H
ATOM   1974  CG  GLN A 614      84.401  84.818  34.191  1.00  0.00           C
ATOM   1975  HG1 GLN A 614      83.641  84.783  35.000  1.00  0.00           H
ATOM   1976  HG2 GLN A 614      84.870  83.863  33.871  1.00  0.00           H
ATOM   1977  CD  GLN A 614      85.549  85.631  34.817  1.00  0.00           C
ATOM   1978  OE1 GLN A 614      85.851  86.751  34.509  1.00  0.00           O
ATOM   1979  NE2 GLN A 614      86.131  84.958  35.907  1.00  0.00           N
ATOM   1980 1HE2 GLN A 614      85.747  84.070  36.158  1.00  0.00           H
ATOM   1981 2HE2 GLN A 614      86.674  85.531  36.521  1.00  0.00           H
ATOM   1982  C   GLN A 614      84.058  85.605  30.296  1.00  0.00           C
ATOM   1983  O   GLN A 614      83.657  84.667  29.594  1.00  0.00           O
ATOM   1984  N   LEU A 615      83.902  86.923  29.945  1.00  0.00           N
ATOM   1985  HN  LEU A 615      84.252  87.697  30.467  1.00  0.00           H
ATOM   1986  CA  LEU A 615      83.371  87.243  28.659  1.00  0.00           C
ATOM   1987  HA  LEU A 615      82.364  86.854  28.615  1.00  0.00           H
ATOM   1988  CB  LEU A 615      83.206  88.791  28.604  1.00  0.00           C
ATOM   1989  HB1 LEU A 615      84.178  89.311  28.737  1.00  0.00           H
ATOM   1990  HB2 LEU A 615      82.993  89.116  27.563  1.00  0.00           H
ATOM   1991  CG  LEU A 615      81.992  89.264  29.476  1.00  0.00           C
ATOM   1992  HG  LEU A 615      82.169  88.777  30.458  1.00  0.00           H
ATOM   1993  CD1 LEU A 615      82.123  90.790  29.730  1.00  0.00           C
ATOM   1994 1HD1 LEU A 615      81.999  91.239  28.722  1.00  0.00           H
ATOM   1995 2HD1 LEU A 615      81.262  91.206  30.296  1.00  0.00           H
ATOM   1996 3HD1 LEU A 615      83.125  91.136  30.063  1.00  0.00           H
ATOM   1997  CD2 LEU A 615      80.634  88.874  28.903  1.00  0.00           C
ATOM   1998 1HD2 LEU A 615      80.566  89.413  27.934  1.00  0.00           H
ATOM   1999 2HD2 LEU A 615      80.597  87.784  28.694  1.00  0.00           H
ATOM   2000 3HD2 LEU A 615      79.773  89.148  29.550  1.00  0.00           H
ATOM   2001  C   LEU A 615      84.215  86.787  27.430  1.00  0.00           C
ATOM   2002  O   LEU A 615      83.700  86.423  26.397  1.00  0.00           O
ATOM   2003  N   VAL A 616      85.494  86.802  27.573  1.00  0.00           N
ATOM   2004  HN  VAL A 616      85.911  87.385  28.267  1.00  0.00           H
ATOM   2005  CA  VAL A 616      86.395  86.030  26.609  1.00  0.00           C
ATOM   2006  HA  VAL A 616      86.212  86.319  25.584  1.00  0.00           H
ATOM   2007  CB  VAL A 616      87.845  86.455  26.941  1.00  0.00           C
ATOM   2008  HB  VAL A 616      87.995  86.665  28.022  1.00  0.00           H
ATOM   2009  CG1 VAL A 616      88.917  85.489  26.381  1.00  0.00           C
ATOM   2010 1HG1 VAL A 616      88.715  84.435  26.667  1.00  0.00           H
ATOM   2011 2HG1 VAL A 616      89.026  85.652  25.287  1.00  0.00           H
ATOM   2012 3HG1 VAL A 616      89.911  85.785  26.779  1.00  0.00           H
ATOM   2013  CG2 VAL A 616      88.142  87.875  26.287  1.00  0.00           C
ATOM   2014 1HG2 VAL A 616      89.218  88.123  26.407  1.00  0.00           H
ATOM   2015 2HG2 VAL A 616      88.067  87.799  25.181  1.00  0.00           H
ATOM   2016 3HG2 VAL A 616      87.472  88.685  26.647  1.00  0.00           H
ATOM   2017  C   VAL A 616      86.209  84.508  26.599  1.00  0.00           C
ATOM   2018  O   VAL A 616      86.141  83.852  25.527  1.00  0.00           O
ATOM   2019  N   GLN A 617      86.067  83.845  27.725  1.00  0.00           N
ATOM   2020  HN  GLN A 617      86.048  84.274  28.625  1.00  0.00           H
ATOM   2021  CA  GLN A 617      85.703  82.419  27.709  1.00  0.00           C
ATOM   2022  HA  GLN A 617      86.531  81.915  27.233  1.00  0.00           H
ATOM   2023  CB  GLN A 617      85.563  81.789  29.163  1.00  0.00           C
ATOM   2024  HB1 GLN A 617      84.739  82.353  29.651  1.00  0.00           H
ATOM   2025  HB2 GLN A 617      85.192  80.743  29.114  1.00  0.00           H
ATOM   2026  CG  GLN A 617      86.928  81.710  30.065  1.00  0.00           C
ATOM   2027  HG1 GLN A 617      86.960  82.590  30.743  1.00  0.00           H
ATOM   2028  HG2 GLN A 617      86.786  80.853  30.758  1.00  0.00           H
ATOM   2029  CD  GLN A 617      88.202  81.684  29.253  1.00  0.00           C
ATOM   2030  OE1 GLN A 617      88.535  80.693  28.594  1.00  0.00           O
ATOM   2031  NE2 GLN A 617      89.000  82.807  29.222  1.00  0.00           N
ATOM   2032 1HE2 GLN A 617      88.668  83.575  29.769  1.00  0.00           H
ATOM   2033 2HE2 GLN A 617      89.951  82.651  28.955  1.00  0.00           H
ATOM   2034  C   GLN A 617      84.352  82.174  27.022  1.00  0.00           C
ATOM   2035  O   GLN A 617      84.280  81.205  26.210  1.00  0.00           O
ATOM   2036  N   VAL A 618      83.265  83.023  27.274  1.00  0.00           N
ATOM   2037  HN  VAL A 618      83.435  83.802  27.873  1.00  0.00           H
ATOM   2038  CA  VAL A 618      82.088  82.962  26.456  1.00  0.00           C
ATOM   2039  HA  VAL A 618      81.708  81.952  26.503  1.00  0.00           H
ATOM   2040  CB  VAL A 618      80.937  83.851  26.985  1.00  0.00           C
ATOM   2041  HB  VAL A 618      81.319  84.893  26.953  1.00  0.00           H
ATOM   2042  CG1 VAL A 618      79.608  83.609  26.188  1.00  0.00           C
ATOM   2043 1HG1 VAL A 618      79.538  82.513  26.022  1.00  0.00           H
ATOM   2044 2HG1 VAL A 618      78.714  83.865  26.795  1.00  0.00           H
ATOM   2045 3HG1 VAL A 618      79.519  84.228  25.269  1.00  0.00           H
ATOM   2046  CG2 VAL A 618      80.710  83.576  28.510  1.00  0.00           C
ATOM   2047 1HG2 VAL A 618      80.275  82.580  28.736  1.00  0.00           H
ATOM   2048 2HG2 VAL A 618      81.649  83.739  29.081  1.00  0.00           H
ATOM   2049 3HG2 VAL A 618      79.973  84.256  28.988  1.00  0.00           H
ATOM   2050  C   VAL A 618      82.274  83.191  24.934  1.00  0.00           C
ATOM   2051  O   VAL A 618      81.747  82.468  24.031  1.00  0.00           O
ATOM   2052  N   LEU A 619      83.112  84.133  24.573  1.00  0.00           N
ATOM   2053  HN  LEU A 619      83.491  84.746  25.262  1.00  0.00           H
ATOM   2054  CA  LEU A 619      83.472  84.550  23.169  1.00  0.00           C
ATOM   2055  HA  LEU A 619      82.546  84.910  22.745  1.00  0.00           H
ATOM   2056  CB  LEU A 619      84.614  85.583  23.236  1.00  0.00           C
ATOM   2057  HB1 LEU A 619      84.316  86.368  23.965  1.00  0.00           H
ATOM   2058  HB2 LEU A 619      85.582  85.221  23.644  1.00  0.00           H
ATOM   2059  CG  LEU A 619      84.971  86.370  21.956  1.00  0.00           C
ATOM   2060  HG  LEU A 619      85.378  85.660  21.205  1.00  0.00           H
ATOM   2061  CD1 LEU A 619      83.778  87.266  21.630  1.00  0.00           C
ATOM   2062 1HD1 LEU A 619      83.618  87.865  22.552  1.00  0.00           H
ATOM   2063 2HD1 LEU A 619      84.096  88.045  20.904  1.00  0.00           H
ATOM   2064 3HD1 LEU A 619      82.851  86.814  21.217  1.00  0.00           H
ATOM   2065  CD2 LEU A 619      86.117  87.288  22.302  1.00  0.00           C
ATOM   2066 1HD2 LEU A 619      85.870  87.936  23.170  1.00  0.00           H
ATOM   2067 2HD2 LEU A 619      86.991  86.686  22.630  1.00  0.00           H
ATOM   2068 3HD2 LEU A 619      86.336  87.974  21.456  1.00  0.00           H
ATOM   2069  C   LEU A 619      84.010  83.412  22.358  1.00  0.00           C
ATOM   2070  O   LEU A 619      83.823  83.326  21.169  1.00  0.00           O
ATOM   2071  N   LYS A 620      84.695  82.416  22.977  1.00  0.00           N
ATOM   2072  HN  LYS A 620      84.858  82.569  23.949  1.00  0.00           H
ATOM   2073  CA  LYS A 620      85.173  81.278  22.312  1.00  0.00           C
ATOM   2074  HA  LYS A 620      85.948  81.584  21.625  1.00  0.00           H
ATOM   2075  CB  LYS A 620      85.759  80.313  23.441  1.00  0.00           C
ATOM   2076  HB1 LYS A 620      84.947  80.078  24.162  1.00  0.00           H
ATOM   2077  HB2 LYS A 620      86.034  79.384  22.899  1.00  0.00           H
ATOM   2078  CG  LYS A 620      87.076  80.861  24.146  1.00  0.00           C
ATOM   2079  HG1 LYS A 620      87.756  81.194  23.333  1.00  0.00           H
ATOM   2080  HG2 LYS A 620      86.763  81.768  24.706  1.00  0.00           H
ATOM   2081  CD  LYS A 620      87.857  79.881  25.139  1.00  0.00           C
ATOM   2082  HD1 LYS A 620      87.200  79.737  26.023  1.00  0.00           H
ATOM   2083  HD2 LYS A 620      87.969  78.885  24.658  1.00  0.00           H
ATOM   2084  CE  LYS A 620      89.178  80.457  25.398  1.00  0.00           C
ATOM   2085  HE1 LYS A 620      89.753  80.512  24.448  1.00  0.00           H
ATOM   2086  HE2 LYS A 620      89.208  81.544  25.625  1.00  0.00           H
ATOM   2087  NZ  LYS A 620      89.927  79.739  26.513  1.00  0.00           N
ATOM   2088  HZ1 LYS A 620      89.579  80.113  27.419  1.00  0.00           H
ATOM   2089  HZ2 LYS A 620      89.748  78.722  26.393  1.00  0.00           H
ATOM   2090  HZ3 LYS A 620      90.954  79.810  26.369  1.00  0.00           H
ATOM   2091  C   LYS A 620      84.129  80.433  21.578  1.00  0.00           C
ATOM   2092  O   LYS A 620      84.338  79.919  20.492  1.00  0.00           O
ATOM   2093  N   TYR A 621      82.976  80.312  22.261  1.00  0.00           N
ATOM   2094  HN  TYR A 621      82.784  80.645  23.181  1.00  0.00           H
ATOM   2095  CA  TYR A 621      81.837  79.469  21.867  1.00  0.00           C
ATOM   2096  HA  TYR A 621      82.223  78.690  21.225  1.00  0.00           H
ATOM   2097  CB  TYR A 621      81.204  78.762  23.081  1.00  0.00           C
ATOM   2098  HB1 TYR A 621      80.731  79.420  23.841  1.00  0.00           H
ATOM   2099  HB2 TYR A 621      80.363  78.139  22.708  1.00  0.00           H
ATOM   2100  CG  TYR A 621      82.223  78.060  23.916  1.00  0.00           C
ATOM   2101  CD1 TYR A 621      82.807  78.682  24.999  1.00  0.00           C
ATOM   2102  HD1 TYR A 621      82.478  79.687  25.220  1.00  0.00           H
ATOM   2103  CE1 TYR A 621      83.775  78.038  25.778  1.00  0.00           C
ATOM   2104  HE1 TYR A 621      84.251  78.588  26.575  1.00  0.00           H
ATOM   2105  CZ  TYR A 621      84.275  76.761  25.394  1.00  0.00           C
ATOM   2106  OH  TYR A 621      85.383  76.264  26.122  1.00  0.00           O
ATOM   2107  HH  TYR A 621      85.368  76.668  26.993  1.00  0.00           H
ATOM   2108  CD2 TYR A 621      82.719  76.772  23.583  1.00  0.00           C
ATOM   2109  HD2 TYR A 621      82.374  76.309  22.670  1.00  0.00           H
ATOM   2110  CE2 TYR A 621      83.699  76.136  24.279  1.00  0.00           C
ATOM   2111  HE2 TYR A 621      84.114  75.188  23.971  1.00  0.00           H
ATOM   2112  C   TYR A 621      80.815  80.205  21.063  1.00  0.00           C
ATOM   2113  O   TYR A 621      79.783  79.575  20.677  1.00  0.00           O
ATOM   2114  N   GLU A 622      80.993  81.527  20.706  1.00  0.00           N
ATOM   2115  HN  GLU A 622      81.750  81.989  21.162  1.00  0.00           H
ATOM   2116  CA  GLU A 622      80.174  82.337  19.799  1.00  0.00           C
ATOM   2117  HA  GLU A 622      79.144  82.192  20.086  1.00  0.00           H
ATOM   2118  CB  GLU A 622      80.469  83.908  19.935  1.00  0.00           C
ATOM   2119  HB1 GLU A 622      81.570  84.011  19.818  1.00  0.00           H
ATOM   2120  HB2 GLU A 622      79.936  84.507  19.165  1.00  0.00           H
ATOM   2121  CG  GLU A 622      79.899  84.407  21.259  1.00  0.00           C
ATOM   2122  HG1 GLU A 622      80.201  83.862  22.178  1.00  0.00           H
ATOM   2123  HG2 GLU A 622      80.252  85.455  21.367  1.00  0.00           H
ATOM   2124  CD  GLU A 622      78.384  84.482  21.249  1.00  0.00           C
ATOM   2125  OE1 GLU A 622      77.837  85.200  20.399  1.00  0.00           O
ATOM   2126  OE2 GLU A 622      77.708  83.774  22.029  1.00  0.00           O
ATOM   2127  C   GLU A 622      80.196  82.019  18.327  1.00  0.00           C
ATOM   2128  O   GLU A 622      81.260  81.708  17.793  1.00  0.00           O
ATOM   2129  N   SER A 623      79.073  82.154  17.543  1.00  0.00           N
ATOM   2130  HN  SER A 623      78.230  82.445  17.989  1.00  0.00           H
ATOM   2131  CA  SER A 623      78.793  81.527  16.286  1.00  0.00           C
ATOM   2132  HA  SER A 623      79.571  80.798  16.111  1.00  0.00           H
ATOM   2133  CB  SER A 623      77.433  80.811  16.143  1.00  0.00           C
ATOM   2134  HB1 SER A 623      76.625  81.570  16.217  1.00  0.00           H
ATOM   2135  HB2 SER A 623      77.398  80.349  15.133  1.00  0.00           H
ATOM   2136  OG  SER A 623      77.361  79.816  17.154  1.00  0.00           O
ATOM   2137  HG1 SER A 623      76.442  79.559  17.045  1.00  0.00           H
ATOM   2138  C   SER A 623      78.911  82.549  15.102  1.00  0.00           C
ATOM   2139  O   SER A 623      78.909  82.159  13.937  1.00  0.00           O
ATOM   2140  N   TYR A 624      79.060  83.858  15.420  1.00  0.00           N
ATOM   2141  HN  TYR A 624      78.921  84.252  16.325  1.00  0.00           H
ATOM   2142  CA  TYR A 624      78.952  84.959  14.480  1.00  0.00           C
ATOM   2143  HA  TYR A 624      79.248  84.637  13.492  1.00  0.00           H
ATOM   2144  CB  TYR A 624      77.519  85.491  14.444  1.00  0.00           C
ATOM   2145  HB1 TYR A 624      77.152  85.841  15.432  1.00  0.00           H
ATOM   2146  HB2 TYR A 624      77.489  86.324  13.709  1.00  0.00           H
ATOM   2147  CG  TYR A 624      76.467  84.446  13.892  1.00  0.00           C
ATOM   2148  CD1 TYR A 624      76.354  84.362  12.520  1.00  0.00           C
ATOM   2149  HD1 TYR A 624      76.986  84.948  11.869  1.00  0.00           H
ATOM   2150  CE1 TYR A 624      75.485  83.408  11.954  1.00  0.00           C
ATOM   2151  HE1 TYR A 624      75.400  83.233  10.892  1.00  0.00           H
ATOM   2152  CZ  TYR A 624      74.623  82.714  12.847  1.00  0.00           C
ATOM   2153  OH  TYR A 624      73.704  81.769  12.281  1.00  0.00           O
ATOM   2154  HH  TYR A 624      73.745  81.953  11.340  1.00  0.00           H
ATOM   2155  CD2 TYR A 624      75.672  83.718  14.774  1.00  0.00           C
ATOM   2156  HD2 TYR A 624      75.737  83.912  15.835  1.00  0.00           H
ATOM   2157  CE2 TYR A 624      74.657  82.975  14.234  1.00  0.00           C
ATOM   2158  HE2 TYR A 624      73.829  82.598  14.816  1.00  0.00           H
ATOM   2159  C   TYR A 624      79.816  86.135  14.979  1.00  0.00           C
ATOM   2160  O   TYR A 624      80.282  86.160  16.091  1.00  0.00           O
ATOM   2161  N   LEU A 625      80.172  87.090  14.126  1.00  0.00           N
ATOM   2162  HN  LEU A 625      79.855  86.991  13.186  1.00  0.00           H
ATOM   2163  CA  LEU A 625      80.964  88.265  14.465  1.00  0.00           C
ATOM   2164  HA  LEU A 625      81.668  88.119  15.270  1.00  0.00           H
ATOM   2165  CB  LEU A 625      81.832  88.511  13.182  1.00  0.00           C
ATOM   2166  HB1 LEU A 625      82.465  87.599  13.142  1.00  0.00           H
ATOM   2167  HB2 LEU A 625      81.197  88.469  12.272  1.00  0.00           H
ATOM   2168  CG  LEU A 625      82.832  89.731  13.291  1.00  0.00           C
ATOM   2169  HG  LEU A 625      82.342  90.706  13.498  1.00  0.00           H
ATOM   2170  CD1 LEU A 625      83.977  89.486  14.332  1.00  0.00           C
ATOM   2171 1HD1 LEU A 625      84.770  90.257  14.235  1.00  0.00           H
ATOM   2172 2HD1 LEU A 625      83.556  89.477  15.360  1.00  0.00           H
ATOM   2173 3HD1 LEU A 625      84.358  88.442  14.330  1.00  0.00           H
ATOM   2174  CD2 LEU A 625      83.505  89.774  11.946  1.00  0.00           C
ATOM   2175 1HD2 LEU A 625      84.261  90.584  12.023  1.00  0.00           H
ATOM   2176 2HD2 LEU A 625      83.870  88.745  11.739  1.00  0.00           H
ATOM   2177 3HD2 LEU A 625      82.815  89.988  11.101  1.00  0.00           H
ATOM   2178  C   LEU A 625      80.078  89.435  14.761  1.00  0.00           C
ATOM   2179  O   LEU A 625      80.425  90.410  15.380  1.00  0.00           O
ATOM   2180  N   ASP A 626      78.892  89.412  14.106  1.00  0.00           N
ATOM   2181  HN  ASP A 626      78.765  88.690  13.431  1.00  0.00           H
ATOM   2182  CA  ASP A 626      77.787  90.300  13.969  1.00  0.00           C
ATOM   2183  HA  ASP A 626      78.184  91.227  13.583  1.00  0.00           H
ATOM   2184  CB  ASP A 626      76.685  89.847  12.914  1.00  0.00           C
ATOM   2185  HB1 ASP A 626      76.023  89.080  13.371  1.00  0.00           H
ATOM   2186  HB2 ASP A 626      76.190  90.815  12.681  1.00  0.00           H
ATOM   2187  CG  ASP A 626      77.153  89.388  11.579  1.00  0.00           C
ATOM   2188  OD1 ASP A 626      76.279  89.315  10.664  1.00  0.00           O
ATOM   2189  OD2 ASP A 626      78.333  89.034  11.449  1.00  0.00           O
ATOM   2190  C   ASP A 626      77.093  90.664  15.305  1.00  0.00           C
ATOM   2191  O   ASP A 626      76.736  91.784  15.646  1.00  0.00           O
ATOM   2192  N   CYS A 627      76.958  89.604  16.172  1.00  0.00           N
ATOM   2193  HN  CYS A 627      77.336  88.713  15.933  1.00  0.00           H
ATOM   2194  CA  CYS A 627      76.124  89.595  17.342  1.00  0.00           C
ATOM   2195  HA  CYS A 627      75.104  89.864  17.110  1.00  0.00           H
ATOM   2196  CB  CYS A 627      75.904  88.094  17.722  1.00  0.00           C
ATOM   2197  HB1 CYS A 627      76.908  87.650  17.894  1.00  0.00           H
ATOM   2198  HB2 CYS A 627      75.327  88.106  18.672  1.00  0.00           H
ATOM   2199  SG  CYS A 627      75.046  87.138  16.394  1.00  0.00           S
ATOM   2200  HG1 CYS A 627      74.635  86.010  16.955  1.00  0.00           H
ATOM   2201  C   CYS A 627      76.560  90.393  18.524  1.00  0.00           C
ATOM   2202  O   CYS A 627      77.695  90.758  18.599  1.00  0.00           O
ATOM   2203  N   GLU A 628      75.662  90.757  19.502  1.00  0.00           N
ATOM   2204  HN  GLU A 628      74.673  90.670  19.408  1.00  0.00           H
ATOM   2205  CA  GLU A 628      75.994  91.789  20.502  1.00  0.00           C
ATOM   2206  HA  GLU A 628      76.275  92.569  19.810  1.00  0.00           H
ATOM   2207  CB  GLU A 628      74.775  92.077  21.406  1.00  0.00           C
ATOM   2208  HB1 GLU A 628      74.425  91.142  21.893  1.00  0.00           H
ATOM   2209  HB2 GLU A 628      75.131  92.710  22.248  1.00  0.00           H
ATOM   2210  CG  GLU A 628      73.615  92.735  20.614  1.00  0.00           C
ATOM   2211  HG1 GLU A 628      73.715  92.637  19.511  1.00  0.00           H
ATOM   2212  HG2 GLU A 628      72.676  92.291  21.008  1.00  0.00           H
ATOM   2213  CD  GLU A 628      73.498  94.238  20.860  1.00  0.00           C
ATOM   2214  OE1 GLU A 628      72.494  94.661  21.479  1.00  0.00           O
ATOM   2215  OE2 GLU A 628      74.490  94.976  20.471  1.00  0.00           O
ATOM   2216  C   GLU A 628      77.177  91.545  21.401  1.00  0.00           C
ATOM   2217  O   GLU A 628      78.002  92.459  21.582  1.00  0.00           O
ATOM   2218  N   LEU A 629      77.379  90.389  21.994  1.00  0.00           N
ATOM   2219  HN  LEU A 629      76.793  89.584  21.941  1.00  0.00           H
ATOM   2220  CA  LEU A 629      78.528  90.173  22.834  1.00  0.00           C
ATOM   2221  HA  LEU A 629      78.537  90.986  23.545  1.00  0.00           H
ATOM   2222  CB  LEU A 629      78.541  88.774  23.548  1.00  0.00           C
ATOM   2223  HB1 LEU A 629      77.609  88.709  24.150  1.00  0.00           H
ATOM   2224  HB2 LEU A 629      78.502  87.956  22.797  1.00  0.00           H
ATOM   2225  CG  LEU A 629      79.744  88.396  24.442  1.00  0.00           C
ATOM   2226  HG  LEU A 629      80.117  89.342  24.889  1.00  0.00           H
ATOM   2227  CD1 LEU A 629      79.312  87.515  25.597  1.00  0.00           C
ATOM   2228 1HD1 LEU A 629      78.668  88.097  26.290  1.00  0.00           H
ATOM   2229 2HD1 LEU A 629      78.840  86.571  25.248  1.00  0.00           H
ATOM   2230 3HD1 LEU A 629      80.163  87.053  26.142  1.00  0.00           H
ATOM   2231  CD2 LEU A 629      80.957  87.772  23.698  1.00  0.00           C
ATOM   2232 1HD2 LEU A 629      80.621  86.811  23.255  1.00  0.00           H
ATOM   2233 2HD2 LEU A 629      81.297  88.387  22.837  1.00  0.00           H
ATOM   2234 3HD2 LEU A 629      81.795  87.671  24.420  1.00  0.00           H
ATOM   2235  C   LEU A 629      79.913  90.422  22.054  1.00  0.00           C
ATOM   2236  O   LEU A 629      80.786  91.132  22.559  1.00  0.00           O
ATOM   2237  N   THR A 630      79.923  89.848  20.818  1.00  0.00           N
ATOM   2238  HN  THR A 630      79.015  89.497  20.601  1.00  0.00           H
ATOM   2239  CA  THR A 630      81.079  89.885  19.897  1.00  0.00           C
ATOM   2240  HA  THR A 630      82.007  89.610  20.377  1.00  0.00           H
ATOM   2241  CB  THR A 630      80.939  88.957  18.740  1.00  0.00           C
ATOM   2242  HB  THR A 630      80.245  89.279  17.934  1.00  0.00           H
ATOM   2243  OG1 THR A 630      80.431  87.676  19.084  1.00  0.00           O
ATOM   2244  HG1 THR A 630      79.476  87.760  19.143  1.00  0.00           H
ATOM   2245  CG2 THR A 630      82.298  88.761  18.020  1.00  0.00           C
ATOM   2246 1HG2 THR A 630      82.683  89.766  17.746  1.00  0.00           H
ATOM   2247 2HG2 THR A 630      83.115  88.288  18.606  1.00  0.00           H
ATOM   2248 3HG2 THR A 630      82.210  88.077  17.148  1.00  0.00           H
ATOM   2249  C   THR A 630      81.365  91.308  19.495  1.00  0.00           C
ATOM   2250  O   THR A 630      82.437  91.764  19.451  1.00  0.00           O
ATOM   2251  N   LYS A 631      80.335  91.977  19.026  1.00  0.00           N
ATOM   2252  HN  LYS A 631      79.454  91.510  19.039  1.00  0.00           H
ATOM   2253  CA  LYS A 631      80.253  93.347  18.629  1.00  0.00           C
ATOM   2254  HA  LYS A 631      80.900  93.470  17.774  1.00  0.00           H
ATOM   2255  CB  LYS A 631      78.816  93.657  18.015  1.00  0.00           C
ATOM   2256  HB1 LYS A 631      78.734  92.964  17.150  1.00  0.00           H
ATOM   2257  HB2 LYS A 631      78.056  93.351  18.766  1.00  0.00           H
ATOM   2258  CG  LYS A 631      78.575  95.164  17.731  1.00  0.00           C
ATOM   2259  HG1 LYS A 631      77.527  95.159  17.364  1.00  0.00           H
ATOM   2260  HG2 LYS A 631      78.674  95.769  18.657  1.00  0.00           H
ATOM   2261  CD  LYS A 631      79.560  95.757  16.664  1.00  0.00           C
ATOM   2262  HD1 LYS A 631      80.535  95.728  17.196  1.00  0.00           H
ATOM   2263  HD2 LYS A 631      79.612  95.014  15.839  1.00  0.00           H
ATOM   2264  CE  LYS A 631      79.245  97.117  16.144  1.00  0.00           C
ATOM   2265  HE1 LYS A 631      80.043  97.557  15.508  1.00  0.00           H
ATOM   2266  HE2 LYS A 631      78.337  97.076  15.505  1.00  0.00           H
ATOM   2267  NZ  LYS A 631      78.940  98.091  17.209  1.00  0.00           N
ATOM   2268  HZ1 LYS A 631      79.711  98.327  17.865  1.00  0.00           H
ATOM   2269  HZ2 LYS A 631      78.623  98.969  16.750  1.00  0.00           H
ATOM   2270  HZ3 LYS A 631      78.093  97.788  17.731  1.00  0.00           H
ATOM   2271  C   LYS A 631      80.636  94.294  19.753  1.00  0.00           C
ATOM   2272  O   LYS A 631      81.379  95.232  19.487  1.00  0.00           O
ATOM   2273  N   PHE A 632      80.137  93.986  20.964  1.00  0.00           N
ATOM   2274  HN  PHE A 632      79.520  93.209  21.063  1.00  0.00           H
ATOM   2275  CA  PHE A 632      80.390  94.921  22.126  1.00  0.00           C
ATOM   2276  HA  PHE A 632      80.053  95.883  21.768  1.00  0.00           H
ATOM   2277  CB  PHE A 632      79.358  94.638  23.304  1.00  0.00           C
ATOM   2278  HB1 PHE A 632      78.317  94.762  22.937  1.00  0.00           H
ATOM   2279  HB2 PHE A 632      79.371  93.535  23.442  1.00  0.00           H
ATOM   2280  CG  PHE A 632      79.594  95.473  24.570  1.00  0.00           C
ATOM   2281  CD1 PHE A 632      79.857  96.827  24.464  1.00  0.00           C
ATOM   2282  HD1 PHE A 632      80.116  97.224  23.494  1.00  0.00           H
ATOM   2283  CE1 PHE A 632      79.785  97.658  25.642  1.00  0.00           C
ATOM   2284  HE1 PHE A 632      79.750  98.732  25.535  1.00  0.00           H
ATOM   2285  CZ  PHE A 632      79.755  97.088  26.942  1.00  0.00           C
ATOM   2286  HZ  PHE A 632      79.645  97.844  27.705  1.00  0.00           H
ATOM   2287  CD2 PHE A 632      79.554  94.927  25.878  1.00  0.00           C
ATOM   2288  HD2 PHE A 632      79.283  93.884  25.953  1.00  0.00           H
ATOM   2289  CE2 PHE A 632      79.658  95.659  27.054  1.00  0.00           C
ATOM   2290  HE2 PHE A 632      79.470  95.218  28.022  1.00  0.00           H
ATOM   2291  C   PHE A 632      81.834  94.969  22.564  1.00  0.00           C
ATOM   2292  O   PHE A 632      82.408  95.974  22.900  1.00  0.00           O
ATOM   2293  N   LEU A 633      82.483  93.782  22.701  1.00  0.00           N
ATOM   2294  HN  LEU A 633      82.176  92.854  22.501  1.00  0.00           H
ATOM   2295  CA  LEU A 633      83.904  93.819  23.056  1.00  0.00           C
ATOM   2296  HA  LEU A 633      84.027  94.342  23.994  1.00  0.00           H
ATOM   2297  CB  LEU A 633      84.465  92.407  23.309  1.00  0.00           C
ATOM   2298  HB1 LEU A 633      84.414  91.799  22.380  1.00  0.00           H
ATOM   2299  HB2 LEU A 633      85.496  92.475  23.718  1.00  0.00           H
ATOM   2300  CG  LEU A 633      83.738  91.550  24.409  1.00  0.00           C
ATOM   2301  HG  LEU A 633      82.677  91.292  24.204  1.00  0.00           H
ATOM   2302  CD1 LEU A 633      84.490  90.200  24.456  1.00  0.00           C
ATOM   2303 1HD1 LEU A 633      84.350  89.681  23.484  1.00  0.00           H
ATOM   2304 2HD1 LEU A 633      85.595  90.316  24.453  1.00  0.00           H
ATOM   2305 3HD1 LEU A 633      84.182  89.566  25.314  1.00  0.00           H
ATOM   2306  CD2 LEU A 633      83.780  92.191  25.763  1.00  0.00           C
ATOM   2307 1HD2 LEU A 633      84.805  92.406  26.133  1.00  0.00           H
ATOM   2308 2HD2 LEU A 633      83.174  93.119  25.842  1.00  0.00           H
ATOM   2309 3HD2 LEU A 633      83.254  91.602  26.545  1.00  0.00           H
ATOM   2310  C   LEU A 633      84.758  94.502  21.974  1.00  0.00           C
ATOM   2311  O   LEU A 633      85.687  95.270  22.298  1.00  0.00           O
ATOM   2312  N   LEU A 634      84.410  94.326  20.675  1.00  0.00           N
ATOM   2313  HN  LEU A 634      83.677  93.676  20.489  1.00  0.00           H
ATOM   2314  CA  LEU A 634      85.017  95.034  19.542  1.00  0.00           C
ATOM   2315  HA  LEU A 634      86.082  94.869  19.483  1.00  0.00           H
ATOM   2316  CB  LEU A 634      84.355  94.575  18.190  1.00  0.00           C
ATOM   2317  HB1 LEU A 634      83.268  94.352  18.232  1.00  0.00           H
ATOM   2318  HB2 LEU A 634      84.585  95.425  17.513  1.00  0.00           H
ATOM   2319  CG  LEU A 634      84.942  93.342  17.466  1.00  0.00           C
ATOM   2320  HG  LEU A 634      84.960  92.632  18.319  1.00  0.00           H
ATOM   2321  CD1 LEU A 634      83.981  92.882  16.390  1.00  0.00           C
ATOM   2322 1HD1 LEU A 634      83.003  92.612  16.842  1.00  0.00           H
ATOM   2323 2HD1 LEU A 634      83.819  93.612  15.569  1.00  0.00           H
ATOM   2324 3HD1 LEU A 634      84.278  91.921  15.917  1.00  0.00           H
ATOM   2325  CD2 LEU A 634      86.340  93.547  16.951  1.00  0.00           C
ATOM   2326 1HD2 LEU A 634      86.505  93.246  15.894  1.00  0.00           H
ATOM   2327 2HD2 LEU A 634      86.584  94.617  17.126  1.00  0.00           H
ATOM   2328 3HD2 LEU A 634      86.991  93.048  17.701  1.00  0.00           H
ATOM   2329  C   LEU A 634      84.816  96.530  19.743  1.00  0.00           C
ATOM   2330  O   LEU A 634      85.655  97.317  19.516  1.00  0.00           O
ATOM   2331  N   ASP A 635      83.648  97.021  20.154  1.00  0.00           N
ATOM   2332  HN  ASP A 635      82.892  96.430  20.424  1.00  0.00           H
ATOM   2333  CA  ASP A 635      83.245  98.440  20.392  1.00  0.00           C
ATOM   2334  HA  ASP A 635      83.268  99.021  19.482  1.00  0.00           H
ATOM   2335  CB  ASP A 635      81.788  98.626  20.887  1.00  0.00           C
ATOM   2336  HB1 ASP A 635      81.691  98.091  21.856  1.00  0.00           H
ATOM   2337  HB2 ASP A 635      81.665  99.724  20.998  1.00  0.00           H
ATOM   2338  CG  ASP A 635      80.706  98.289  19.913  1.00  0.00           C
ATOM   2339  OD1 ASP A 635      79.544  98.015  20.370  1.00  0.00           O
ATOM   2340  OD2 ASP A 635      80.974  98.453  18.721  1.00  0.00           O
ATOM   2341  C   ASP A 635      84.190  99.097  21.482  1.00  0.00           C
ATOM   2342  O   ASP A 635      84.655 100.208  21.274  1.00  0.00           O
ATOM   2343  N   ARG A 636      84.306  98.423  22.626  1.00  0.00           N
ATOM   2344  HN  ARG A 636      83.875  97.526  22.694  1.00  0.00           H
ATOM   2345  CA  ARG A 636      85.214  98.873  23.676  1.00  0.00           C
ATOM   2346  HA  ARG A 636      85.024  99.902  23.941  1.00  0.00           H
ATOM   2347  CB  ARG A 636      84.917  98.194  24.990  1.00  0.00           C
ATOM   2348  HB1 ARG A 636      85.141  97.107  25.043  1.00  0.00           H
ATOM   2349  HB2 ARG A 636      85.540  98.580  25.825  1.00  0.00           H
ATOM   2350  CG  ARG A 636      83.438  98.255  25.469  1.00  0.00           C
ATOM   2351  HG1 ARG A 636      82.807  97.455  25.027  1.00  0.00           H
ATOM   2352  HG2 ARG A 636      83.486  97.994  26.548  1.00  0.00           H
ATOM   2353  CD  ARG A 636      82.713  99.604  25.178  1.00  0.00           C
ATOM   2354  HD1 ARG A 636      82.640  99.750  24.079  1.00  0.00           H
ATOM   2355  HD2 ARG A 636      81.668  99.665  25.548  1.00  0.00           H
ATOM   2356  NE  ARG A 636      83.482 100.698  25.833  1.00  0.00           N
ATOM   2357  HE  ARG A 636      83.990 100.445  26.657  1.00  0.00           H
ATOM   2358  CZ  ARG A 636      83.423 101.962  25.573  1.00  0.00           C
ATOM   2359  NH1 ARG A 636      82.548 102.496  24.802  1.00  0.00           N
ATOM   2360 1HH1 ARG A 636      81.927 101.955  24.235  1.00  0.00           H
ATOM   2361 2HH1 ARG A 636      82.765 103.428  24.510  1.00  0.00           H
ATOM   2362  NH2 ARG A 636      84.354 102.717  26.113  1.00  0.00           N
ATOM   2363 1HH2 ARG A 636      84.987 102.270  26.745  1.00  0.00           H
ATOM   2364 2HH2 ARG A 636      84.294 103.691  25.895  1.00  0.00           H
ATOM   2365  C   ARG A 636      86.713  98.850  23.396  1.00  0.00           C
ATOM   2366  O   ARG A 636      87.415  99.824  23.760  1.00  0.00           O
ATOM   2367  N   ALA A 637      87.188  97.806  22.734  1.00  0.00           N
ATOM   2368  HN  ALA A 637      86.526  97.144  22.392  1.00  0.00           H
ATOM   2369  CA  ALA A 637      88.528  97.683  22.206  1.00  0.00           C
ATOM   2370  HA  ALA A 637      89.276  97.681  22.985  1.00  0.00           H
ATOM   2371  CB  ALA A 637      88.517  96.403  21.309  1.00  0.00           C
ATOM   2372  HB1 ALA A 637      88.235  95.509  21.906  1.00  0.00           H
ATOM   2373  HB2 ALA A 637      87.697  96.528  20.570  1.00  0.00           H
ATOM   2374  HB3 ALA A 637      89.478  96.193  20.793  1.00  0.00           H
ATOM   2375  C   ALA A 637      88.994  98.846  21.213  1.00  0.00           C
ATOM   2376  O   ALA A 637      90.132  99.333  21.132  1.00  0.00           O
ATOM   2377  N   LEU A 638      88.107  99.319  20.291  1.00  0.00           N
ATOM   2378  HN  LEU A 638      87.190  98.959  20.136  1.00  0.00           H
ATOM   2379  CA  LEU A 638      88.341 100.471  19.401  1.00  0.00           C
ATOM   2380  HA  LEU A 638      89.373 100.358  19.104  1.00  0.00           H
ATOM   2381  CB  LEU A 638      87.347 100.514  18.218  1.00  0.00           C
ATOM   2382  HB1 LEU A 638      86.358 100.446  18.719  1.00  0.00           H
ATOM   2383  HB2 LEU A 638      87.482 101.480  17.686  1.00  0.00           H
ATOM   2384  CG  LEU A 638      87.472  99.380  17.208  1.00  0.00           C
ATOM   2385  HG  LEU A 638      87.723  98.474  17.800  1.00  0.00           H
ATOM   2386  CD1 LEU A 638      86.052  99.118  16.619  1.00  0.00           C
ATOM   2387 1HD1 LEU A 638      85.762  99.969  15.965  1.00  0.00           H
ATOM   2388 2HD1 LEU A 638      86.189  98.182  16.037  1.00  0.00           H
ATOM   2389 3HD1 LEU A 638      85.220  99.087  17.355  1.00  0.00           H
ATOM   2390  CD2 LEU A 638      88.657  99.612  16.244  1.00  0.00           C
ATOM   2391 1HD2 LEU A 638      89.600  99.478  16.817  1.00  0.00           H
ATOM   2392 2HD2 LEU A 638      88.780  98.819  15.476  1.00  0.00           H
ATOM   2393 3HD2 LEU A 638      88.600 100.611  15.760  1.00  0.00           H
ATOM   2394  C   LEU A 638      88.283 101.744  20.136  1.00  0.00           C
ATOM   2395  O   LEU A 638      88.954 102.720  19.913  1.00  0.00           O
ATOM   2396  N   ALA A 639      87.476 101.861  21.238  1.00  0.00           N
ATOM   2397  HN  ALA A 639      86.812 101.128  21.367  1.00  0.00           H
ATOM   2398  CA  ALA A 639      87.308 103.093  21.979  1.00  0.00           C
ATOM   2399  HA  ALA A 639      87.257 103.965  21.344  1.00  0.00           H
ATOM   2400  CB  ALA A 639      85.971 102.989  22.794  1.00  0.00           C
ATOM   2401  HB1 ALA A 639      85.996 102.118  23.484  1.00  0.00           H
ATOM   2402  HB2 ALA A 639      85.712 103.835  23.465  1.00  0.00           H
ATOM   2403  HB3 ALA A 639      85.157 102.643  22.122  1.00  0.00           H
ATOM   2404  C   ALA A 639      88.425 103.361  23.061  1.00  0.00           C
ATOM   2405  O   ALA A 639      89.001 104.455  23.069  1.00  0.00           O
ATOM   2406  N   ASN A 640      88.777 102.257  23.794  1.00  0.00           N
ATOM   2407  HN  ASN A 640      88.393 101.356  23.608  1.00  0.00           H
ATOM   2408  CA  ASN A 640      89.667 102.397  24.944  1.00  0.00           C
ATOM   2409  HA  ASN A 640      90.229 103.319  24.917  1.00  0.00           H
ATOM   2410  CB  ASN A 640      88.790 102.561  26.272  1.00  0.00           C
ATOM   2411  HB1 ASN A 640      88.045 103.378  26.166  1.00  0.00           H
ATOM   2412  HB2 ASN A 640      88.232 101.602  26.326  1.00  0.00           H
ATOM   2413  CG  ASN A 640      89.480 102.809  27.618  1.00  0.00           C
ATOM   2414  OD1 ASN A 640      90.686 102.802  27.695  1.00  0.00           O
ATOM   2415  ND2 ASN A 640      88.711 102.972  28.716  1.00  0.00           N
ATOM   2416 1HD2 ASN A 640      87.724 102.984  28.557  1.00  0.00           H
ATOM   2417 2HD2 ASN A 640      89.083 103.061  29.640  1.00  0.00           H
ATOM   2418  C   ASN A 640      90.729 101.264  25.043  1.00  0.00           C
ATOM   2419  O   ASN A 640      90.502 100.044  24.947  1.00  0.00           O
ATOM   2420  N   ARG A 641      91.972 101.598  25.362  1.00  0.00           N
ATOM   2421  HN  ARG A 641      92.146 102.549  25.605  1.00  0.00           H
ATOM   2422  CA  ARG A 641      93.207 100.853  25.447  1.00  0.00           C
ATOM   2423  HA  ARG A 641      93.424 100.297  24.546  1.00  0.00           H
ATOM   2424  CB  ARG A 641      94.476 101.730  25.673  1.00  0.00           C
ATOM   2425  HB1 ARG A 641      94.520 102.306  26.622  1.00  0.00           H
ATOM   2426  HB2 ARG A 641      95.346 101.041  25.734  1.00  0.00           H
ATOM   2427  CG  ARG A 641      94.922 102.595  24.474  1.00  0.00           C
ATOM   2428  HG1 ARG A 641      94.193 103.420  24.326  1.00  0.00           H
ATOM   2429  HG2 ARG A 641      95.885 103.092  24.719  1.00  0.00           H
ATOM   2430  CD  ARG A 641      95.121 101.892  23.048  1.00  0.00           C
ATOM   2431  HD1 ARG A 641      95.869 102.566  22.577  1.00  0.00           H
ATOM   2432  HD2 ARG A 641      95.559 100.871  23.045  1.00  0.00           H
ATOM   2433  NE  ARG A 641      93.733 101.907  22.372  1.00  0.00           N
ATOM   2434  HE  ARG A 641      92.990 102.562  22.511  1.00  0.00           H
ATOM   2435  CZ  ARG A 641      93.510 101.012  21.427  1.00  0.00           C
ATOM   2436  NH1 ARG A 641      94.354 100.179  20.879  1.00  0.00           N
ATOM   2437 1HH1 ARG A 641      95.227  99.886  21.269  1.00  0.00           H
ATOM   2438 2HH1 ARG A 641      94.018  99.678  20.082  1.00  0.00           H
ATOM   2439  NH2 ARG A 641      92.284 101.093  20.881  1.00  0.00           N
ATOM   2440 1HH2 ARG A 641      91.664 101.811  21.198  1.00  0.00           H
ATOM   2441 2HH2 ARG A 641      91.852 100.208  20.712  1.00  0.00           H
ATOM   2442  C   ARG A 641      93.074  99.716  26.436  1.00  0.00           C
ATOM   2443  O   ARG A 641      93.605  98.641  26.152  1.00  0.00           O
ATOM   2444  N   LYS A 642      92.287  99.999  27.484  1.00  0.00           N
ATOM   2445  HN  LYS A 642      92.172 100.979  27.624  1.00  0.00           H
ATOM   2446  CA  LYS A 642      91.976  99.085  28.560  1.00  0.00           C
ATOM   2447  HA  LYS A 642      92.875  98.735  29.045  1.00  0.00           H
ATOM   2448  CB  LYS A 642      91.082  99.856  29.634  1.00  0.00           C
ATOM   2449  HB1 LYS A 642      91.668 100.639  30.161  1.00  0.00           H
ATOM   2450  HB2 LYS A 642      90.217 100.299  29.097  1.00  0.00           H
ATOM   2451  CG  LYS A 642      90.536  99.086  30.858  1.00  0.00           C
ATOM   2452  HG1 LYS A 642      90.020  99.962  31.308  1.00  0.00           H
ATOM   2453  HG2 LYS A 642      89.817  98.314  30.510  1.00  0.00           H
ATOM   2454  CD  LYS A 642      91.594  98.434  31.748  1.00  0.00           C
ATOM   2455  HD1 LYS A 642      91.076  97.884  32.561  1.00  0.00           H
ATOM   2456  HD2 LYS A 642      92.151  97.597  31.275  1.00  0.00           H
ATOM   2457  CE  LYS A 642      92.743  99.342  32.296  1.00  0.00           C
ATOM   2458  HE1 LYS A 642      93.541  98.742  32.782  1.00  0.00           H
ATOM   2459  HE2 LYS A 642      93.246  99.914  31.487  1.00  0.00           H
ATOM   2460  NZ  LYS A 642      92.238 100.301  33.255  1.00  0.00           N
ATOM   2461  HZ1 LYS A 642      91.856  99.736  34.040  1.00  0.00           H
ATOM   2462  HZ2 LYS A 642      92.981 100.913  33.648  1.00  0.00           H
ATOM   2463  HZ3 LYS A 642      91.373 100.807  32.975  1.00  0.00           H
ATOM   2464  C   LYS A 642      91.262  97.842  28.117  1.00  0.00           C
ATOM   2465  O   LYS A 642      91.471  96.753  28.704  1.00  0.00           O
ATOM   2466  N   ILE A 643      90.251  97.971  27.216  1.00  0.00           N
ATOM   2467  HN  ILE A 643      90.133  98.831  26.725  1.00  0.00           H
ATOM   2468  CA  ILE A 643      89.661  96.757  26.745  1.00  0.00           C
ATOM   2469  HA  ILE A 643      89.865  95.975  27.461  1.00  0.00           H
ATOM   2470  CB  ILE A 643      88.184  96.947  26.490  1.00  0.00           C
ATOM   2471  HB  ILE A 643      88.041  97.802  25.796  1.00  0.00           H
ATOM   2472  CG2 ILE A 643      87.611  95.722  25.837  1.00  0.00           C
ATOM   2473 1HG2 ILE A 643      86.511  95.570  25.869  1.00  0.00           H
ATOM   2474 2HG2 ILE A 643      87.946  95.581  24.787  1.00  0.00           H
ATOM   2475 3HG2 ILE A 643      87.852  94.761  26.338  1.00  0.00           H
ATOM   2476  CG1 ILE A 643      87.332  97.285  27.654  1.00  0.00           C
ATOM   2477 1HG1 ILE A 643      87.667  98.259  28.069  1.00  0.00           H
ATOM   2478 2HG1 ILE A 643      86.251  97.361  27.410  1.00  0.00           H
ATOM   2479  CD  ILE A 643      87.345  96.281  28.858  1.00  0.00           C
ATOM   2480  HD1 ILE A 643      86.554  96.524  29.599  1.00  0.00           H
ATOM   2481  HD2 ILE A 643      87.067  95.289  28.442  1.00  0.00           H
ATOM   2482  HD3 ILE A 643      88.334  96.278  29.363  1.00  0.00           H
ATOM   2483  C   ILE A 643      90.389  96.315  25.442  1.00  0.00           C
ATOM   2484  O   ILE A 643      90.499  95.112  25.162  1.00  0.00           O
ATOM   2485  N   GLY A 644      91.034  97.221  24.686  1.00  0.00           N
ATOM   2486  HN  GLY A 644      91.109  98.182  24.941  1.00  0.00           H
ATOM   2487  CA  GLY A 644      91.554  96.908  23.332  1.00  0.00           C
ATOM   2488  HA1 GLY A 644      90.794  96.355  22.802  1.00  0.00           H
ATOM   2489  HA2 GLY A 644      91.803  97.849  22.864  1.00  0.00           H
ATOM   2490  C   GLY A 644      92.773  96.054  23.367  1.00  0.00           C
ATOM   2491  O   GLY A 644      92.867  94.988  22.752  1.00  0.00           O
ATOM   2492  N   HIS A 645      93.770  96.451  24.137  1.00  0.00           N
ATOM   2493  HN  HIS A 645      93.693  97.287  24.675  1.00  0.00           H
ATOM   2494  CA  HIS A 645      95.028  95.801  24.317  1.00  0.00           C
ATOM   2495  HA  HIS A 645      95.594  95.763  23.398  1.00  0.00           H
ATOM   2496  CB  HIS A 645      95.864  96.584  25.276  1.00  0.00           C
ATOM   2497  HB1 HIS A 645      96.135  97.541  24.780  1.00  0.00           H
ATOM   2498  HB2 HIS A 645      95.465  96.907  26.262  1.00  0.00           H
ATOM   2499  ND1 HIS A 645      98.277  96.048  24.903  1.00  0.00           N
ATOM   2500  CG  HIS A 645      97.140  95.914  25.664  1.00  0.00           C
ATOM   2501  CE1 HIS A 645      99.241  95.427  25.566  1.00  0.00           C
ATOM   2502  HE1 HIS A 645     100.289  95.342  25.281  1.00  0.00           H
ATOM   2503  NE2 HIS A 645      98.819  94.954  26.701  1.00  0.00           N
ATOM   2504  HE2 HIS A 645      99.352  94.486  27.405  1.00  0.00           H
ATOM   2505  CD2 HIS A 645      97.490  95.212  26.796  1.00  0.00           C
ATOM   2506  HD2 HIS A 645      96.897  94.835  27.621  1.00  0.00           H
ATOM   2507  C   HIS A 645      94.912  94.352  24.925  1.00  0.00           C
ATOM   2508  O   HIS A 645      95.488  93.427  24.397  1.00  0.00           O
ATOM   2509  N   PHE A 646      94.117  94.238  26.047  1.00  0.00           N
ATOM   2510  HN  PHE A 646      93.630  95.039  26.387  1.00  0.00           H
ATOM   2511  CA  PHE A 646      93.990  92.997  26.844  1.00  0.00           C
ATOM   2512  HA  PHE A 646      94.955  92.518  26.923  1.00  0.00           H
ATOM   2513  CB  PHE A 646      93.453  93.241  28.230  1.00  0.00           C
ATOM   2514  HB1 PHE A 646      92.438  93.693  28.243  1.00  0.00           H
ATOM   2515  HB2 PHE A 646      93.417  92.293  28.807  1.00  0.00           H
ATOM   2516  CG  PHE A 646      94.444  94.093  28.931  1.00  0.00           C
ATOM   2517  CD1 PHE A 646      95.395  93.483  29.897  1.00  0.00           C
ATOM   2518  HD1 PHE A 646      95.411  92.431  30.138  1.00  0.00           H
ATOM   2519  CE1 PHE A 646      96.204  94.346  30.630  1.00  0.00           C
ATOM   2520  HE1 PHE A 646      96.745  93.873  31.436  1.00  0.00           H
ATOM   2521  CZ  PHE A 646      96.158  95.705  30.392  1.00  0.00           C
ATOM   2522  HZ  PHE A 646      96.973  96.258  30.834  1.00  0.00           H
ATOM   2523  CD2 PHE A 646      94.453  95.472  28.777  1.00  0.00           C
ATOM   2524  HD2 PHE A 646      93.727  95.950  28.135  1.00  0.00           H
ATOM   2525  CE2 PHE A 646      95.385  96.320  29.395  1.00  0.00           C
ATOM   2526  HE2 PHE A 646      95.396  97.385  29.218  1.00  0.00           H
ATOM   2527  C   PHE A 646      93.071  92.024  26.137  1.00  0.00           C
ATOM   2528  O   PHE A 646      93.275  90.804  26.180  1.00  0.00           O
ATOM   2529  N   LEU A 647      92.161  92.476  25.328  1.00  0.00           N
ATOM   2530  HN  LEU A 647      92.100  93.456  25.155  1.00  0.00           H
ATOM   2531  CA  LEU A 647      91.420  91.690  24.372  1.00  0.00           C
ATOM   2532  HA  LEU A 647      91.097  90.880  25.010  1.00  0.00           H
ATOM   2533  CB  LEU A 647      90.249  92.415  23.678  1.00  0.00           C
ATOM   2534  HB1 LEU A 647      89.763  92.900  24.551  1.00  0.00           H
ATOM   2535  HB2 LEU A 647      90.538  93.190  22.935  1.00  0.00           H
ATOM   2536  CG  LEU A 647      89.262  91.497  22.934  1.00  0.00           C
ATOM   2537  HG  LEU A 647      89.781  91.138  22.020  1.00  0.00           H
ATOM   2538  CD1 LEU A 647      88.651  90.400  23.794  1.00  0.00           C
ATOM   2539 1HD1 LEU A 647      89.341  89.650  24.237  1.00  0.00           H
ATOM   2540 2HD1 LEU A 647      88.096  90.955  24.581  1.00  0.00           H
ATOM   2541 3HD1 LEU A 647      87.847  89.922  23.196  1.00  0.00           H
ATOM   2542  CD2 LEU A 647      88.160  92.400  22.448  1.00  0.00           C
ATOM   2543 1HD2 LEU A 647      87.674  92.896  23.315  1.00  0.00           H
ATOM   2544 2HD2 LEU A 647      88.622  93.212  21.847  1.00  0.00           H
ATOM   2545 3HD2 LEU A 647      87.482  91.915  21.713  1.00  0.00           H
ATOM   2546  C   LEU A 647      92.210  91.076  23.262  1.00  0.00           C
ATOM   2547  O   LEU A 647      92.083  89.885  22.960  1.00  0.00           O
ATOM   2548  N   PHE A 648      93.134  91.872  22.646  1.00  0.00           N
ATOM   2549  HN  PHE A 648      93.094  92.855  22.809  1.00  0.00           H
ATOM   2550  CA  PHE A 648      94.061  91.438  21.635  1.00  0.00           C
ATOM   2551  HA  PHE A 648      93.536  90.968  20.816  1.00  0.00           H
ATOM   2552  CB  PHE A 648      94.892  92.640  21.166  1.00  0.00           C
ATOM   2553  HB1 PHE A 648      94.272  93.456  20.736  1.00  0.00           H
ATOM   2554  HB2 PHE A 648      95.432  93.066  22.037  1.00  0.00           H
ATOM   2555  CG  PHE A 648      95.898  92.276  20.122  1.00  0.00           C
ATOM   2556  CD1 PHE A 648      95.869  92.387  18.703  1.00  0.00           C
ATOM   2557  HD1 PHE A 648      94.960  92.853  18.352  1.00  0.00           H
ATOM   2558  CE1 PHE A 648      96.935  91.923  17.892  1.00  0.00           C
ATOM   2559  HE1 PHE A 648      96.877  92.052  16.821  1.00  0.00           H
ATOM   2560  CZ  PHE A 648      98.089  91.353  18.449  1.00  0.00           C
ATOM   2561  HZ  PHE A 648      98.910  90.958  17.869  1.00  0.00           H
ATOM   2562  CD2 PHE A 648      97.126  91.694  20.599  1.00  0.00           C
ATOM   2563  HD2 PHE A 648      97.244  91.759  21.671  1.00  0.00           H
ATOM   2564  CE2 PHE A 648      98.174  91.295  19.791  1.00  0.00           C
ATOM   2565  HE2 PHE A 648      99.135  90.951  20.143  1.00  0.00           H
ATOM   2566  C   PHE A 648      95.032  90.353  22.244  1.00  0.00           C
ATOM   2567  O   PHE A 648      95.144  89.253  21.705  1.00  0.00           O
ATOM   2568  N   TRP A 649      95.623  90.637  23.385  1.00  0.00           N
ATOM   2569  HN  TRP A 649      95.414  91.431  23.950  1.00  0.00           H
ATOM   2570  CA  TRP A 649      96.543  89.689  24.025  1.00  0.00           C
ATOM   2571  HA  TRP A 649      97.165  89.251  23.258  1.00  0.00           H
ATOM   2572  CB  TRP A 649      97.635  90.342  24.920  1.00  0.00           C
ATOM   2573  HB1 TRP A 649      97.065  90.886  25.704  1.00  0.00           H
ATOM   2574  HB2 TRP A 649      98.165  89.530  25.461  1.00  0.00           H
ATOM   2575  CG  TRP A 649      98.598  91.208  24.148  1.00  0.00           C
ATOM   2576  CD1 TRP A 649      98.790  92.520  24.232  1.00  0.00           C
ATOM   2577  HD1 TRP A 649      98.222  93.246  24.795  1.00  0.00           H
ATOM   2578  NE1 TRP A 649      99.730  92.904  23.276  1.00  0.00           N
ATOM   2579  HE1 TRP A 649     100.034  93.815  23.100  1.00  0.00           H
ATOM   2580  CE2 TRP A 649     100.319  91.857  22.689  1.00  0.00           C
ATOM   2581  CD2 TRP A 649      99.612  90.739  23.175  1.00  0.00           C
ATOM   2582  CE3 TRP A 649      99.885  89.493  22.629  1.00  0.00           C
ATOM   2583  HE3 TRP A 649      99.482  88.560  22.993  1.00  0.00           H
ATOM   2584  CZ3 TRP A 649     100.958  89.364  21.724  1.00  0.00           C
ATOM   2585  HZ3 TRP A 649     101.278  88.351  21.527  1.00  0.00           H
ATOM   2586  CZ2 TRP A 649     101.312  91.758  21.716  1.00  0.00           C
ATOM   2587  HZ2 TRP A 649     101.840  92.618  21.331  1.00  0.00           H
ATOM   2588  CH2 TRP A 649     101.565  90.480  21.248  1.00  0.00           C
ATOM   2589  HH2 TRP A 649     102.338  90.439  20.494  1.00  0.00           H
ATOM   2590  C   TRP A 649      95.875  88.492  24.590  1.00  0.00           C
ATOM   2591  O   TRP A 649      96.337  87.414  24.382  1.00  0.00           O
ATOM   2592  N   HIS A 650      94.605  88.638  25.135  1.00  0.00           N
ATOM   2593  HN  HIS A 650      94.181  89.523  25.310  1.00  0.00           H
ATOM   2594  CA  HIS A 650      93.746  87.447  25.336  1.00  0.00           C
ATOM   2595  HA  HIS A 650      94.229  86.762  26.017  1.00  0.00           H
ATOM   2596  CB  HIS A 650      92.349  87.724  25.935  1.00  0.00           C
ATOM   2597  HB1 HIS A 650      91.803  88.442  25.287  1.00  0.00           H
ATOM   2598  HB2 HIS A 650      91.851  86.731  25.918  1.00  0.00           H
ATOM   2599  ND1 HIS A 650      93.075  87.403  28.399  1.00  0.00           N
ATOM   2600  CG  HIS A 650      92.420  88.218  27.416  1.00  0.00           C
ATOM   2601  CE1 HIS A 650      92.778  87.962  29.554  1.00  0.00           C
ATOM   2602  HE1 HIS A 650      92.936  87.439  30.497  1.00  0.00           H
ATOM   2603  NE2 HIS A 650      92.009  89.064  29.388  1.00  0.00           N
ATOM   2604  HE2 HIS A 650      91.613  89.604  30.131  1.00  0.00           H
ATOM   2605  CD2 HIS A 650      91.750  89.195  28.046  1.00  0.00           C
ATOM   2606  HD2 HIS A 650      91.049  89.880  27.585  1.00  0.00           H
ATOM   2607  C   HIS A 650      93.494  86.673  24.074  1.00  0.00           C
ATOM   2608  O   HIS A 650      93.561  85.433  24.003  1.00  0.00           O
ATOM   2609  N   LEU A 651      93.087  87.288  22.945  1.00  0.00           N
ATOM   2610  HN  LEU A 651      93.073  88.285  22.953  1.00  0.00           H
ATOM   2611  CA  LEU A 651      92.799  86.705  21.597  1.00  0.00           C
ATOM   2612  HA  LEU A 651      91.952  86.045  21.712  1.00  0.00           H
ATOM   2613  CB  LEU A 651      92.350  87.745  20.471  1.00  0.00           C
ATOM   2614  HB1 LEU A 651      93.026  88.626  20.520  1.00  0.00           H
ATOM   2615  HB2 LEU A 651      92.555  87.360  19.450  1.00  0.00           H
ATOM   2616  CG  LEU A 651      90.936  88.228  20.631  1.00  0.00           C
ATOM   2617  HG  LEU A 651      90.791  88.518  21.693  1.00  0.00           H
ATOM   2618  CD1 LEU A 651      90.555  89.493  19.791  1.00  0.00           C
ATOM   2619 1HD1 LEU A 651      91.080  90.410  20.134  1.00  0.00           H
ATOM   2620 2HD1 LEU A 651      90.757  89.453  18.699  1.00  0.00           H
ATOM   2621 3HD1 LEU A 651      89.492  89.816  19.802  1.00  0.00           H
ATOM   2622  CD2 LEU A 651      89.819  87.225  20.329  1.00  0.00           C
ATOM   2623 1HD2 LEU A 651      89.756  86.400  21.070  1.00  0.00           H
ATOM   2624 2HD2 LEU A 651      88.770  87.588  20.284  1.00  0.00           H
ATOM   2625 3HD2 LEU A 651      89.990  86.864  19.293  1.00  0.00           H
ATOM   2626  C   LEU A 651      93.960  85.925  21.033  1.00  0.00           C
ATOM   2627  O   LEU A 651      93.826  84.763  20.636  1.00  0.00           O
ATOM   2628  N   ARG A 652      95.144  86.503  21.061  1.00  0.00           N
ATOM   2629  HN  ARG A 652      95.105  87.430  21.426  1.00  0.00           H
ATOM   2630  CA  ARG A 652      96.437  86.079  20.609  1.00  0.00           C
ATOM   2631  HA  ARG A 652      96.256  85.646  19.636  1.00  0.00           H
ATOM   2632  CB  ARG A 652      97.372  87.367  20.634  1.00  0.00           C
ATOM   2633  HB1 ARG A 652      96.900  88.187  20.053  1.00  0.00           H
ATOM   2634  HB2 ARG A 652      97.567  87.644  21.692  1.00  0.00           H
ATOM   2635  CG  ARG A 652      98.727  87.031  19.994  1.00  0.00           C
ATOM   2636  HG1 ARG A 652      99.473  87.796  20.298  1.00  0.00           H
ATOM   2637  HG2 ARG A 652      99.054  86.068  20.443  1.00  0.00           H
ATOM   2638  CD  ARG A 652      98.628  86.939  18.494  1.00  0.00           C
ATOM   2639  HD1 ARG A 652      98.134  85.968  18.275  1.00  0.00           H
ATOM   2640  HD2 ARG A 652      98.142  87.871  18.135  1.00  0.00           H
ATOM   2641  NE  ARG A 652     100.093  86.938  18.051  1.00  0.00           N
ATOM   2642  HE  ARG A 652     100.847  86.976  18.706  1.00  0.00           H
ATOM   2643  CZ  ARG A 652     100.413  86.842  16.770  1.00  0.00           C
ATOM   2644  NH1 ARG A 652      99.527  86.627  15.795  1.00  0.00           N
ATOM   2645 1HH1 ARG A 652      99.785  86.477  14.841  1.00  0.00           H
ATOM   2646 2HH1 ARG A 652      98.655  86.212  16.056  1.00  0.00           H
ATOM   2647  NH2 ARG A 652     101.684  87.072  16.450  1.00  0.00           N
ATOM   2648 1HH2 ARG A 652     102.201  87.460  17.212  1.00  0.00           H
ATOM   2649 2HH2 ARG A 652     101.975  87.085  15.493  1.00  0.00           H
ATOM   2650  C   ARG A 652      96.947  84.921  21.499  1.00  0.00           C
ATOM   2651  O   ARG A 652      97.593  84.005  21.021  1.00  0.00           O
ATOM   2652  N   SER A 653      96.651  84.899  22.787  1.00  0.00           N
ATOM   2653  HN  SER A 653      96.001  85.547  23.177  1.00  0.00           H
ATOM   2654  CA  SER A 653      97.073  83.765  23.621  1.00  0.00           C
ATOM   2655  HA  SER A 653      98.110  83.694  23.327  1.00  0.00           H
ATOM   2656  CB  SER A 653      97.020  84.072  25.180  1.00  0.00           C
ATOM   2657  HB1 SER A 653      97.695  84.914  25.446  1.00  0.00           H
ATOM   2658  HB2 SER A 653      96.005  84.476  25.378  1.00  0.00           H
ATOM   2659  OG  SER A 653      97.328  82.903  25.989  1.00  0.00           O
ATOM   2660  HG1 SER A 653      98.239  82.743  25.734  1.00  0.00           H
ATOM   2661  C   SER A 653      96.429  82.442  23.306  1.00  0.00           C
ATOM   2662  O   SER A 653      97.048  81.408  23.271  1.00  0.00           O
ATOM   2663  N   GLU A 654      95.083  82.379  22.974  1.00  0.00           N
ATOM   2664  HN  GLU A 654      94.533  83.180  22.752  1.00  0.00           H
ATOM   2665  CA  GLU A 654      94.294  81.151  22.880  1.00  0.00           C
ATOM   2666  HA  GLU A 654      94.861  80.368  23.362  1.00  0.00           H
ATOM   2667  CB  GLU A 654      92.873  81.360  23.478  1.00  0.00           C
ATOM   2668  HB1 GLU A 654      92.488  82.304  23.034  1.00  0.00           H
ATOM   2669  HB2 GLU A 654      92.214  80.523  23.162  1.00  0.00           H
ATOM   2670  CG  GLU A 654      92.867  81.436  24.994  1.00  0.00           C
ATOM   2671  HG1 GLU A 654      93.441  82.317  25.351  1.00  0.00           H
ATOM   2672  HG2 GLU A 654      91.811  81.507  25.331  1.00  0.00           H
ATOM   2673  CD  GLU A 654      93.367  80.175  25.634  1.00  0.00           C
ATOM   2674  OE1 GLU A 654      92.533  79.202  25.857  1.00  0.00           O
ATOM   2675  OE2 GLU A 654      94.530  80.088  26.009  1.00  0.00           O
ATOM   2676  C   GLU A 654      94.233  80.728  21.413  1.00  0.00           C
ATOM   2677  O   GLU A 654      93.203  80.578  20.804  1.00  0.00           O
ATOM   2678  N   MET A 655      95.395  80.443  20.776  1.00  0.00           N
ATOM   2679  HN  MET A 655      96.198  80.331  21.356  1.00  0.00           H
ATOM   2680  CA  MET A 655      95.462  80.115  19.374  1.00  0.00           C
ATOM   2681  HA  MET A 655      94.492  80.299  18.937  1.00  0.00           H
ATOM   2682  CB  MET A 655      96.491  81.028  18.724  1.00  0.00           C
ATOM   2683  HB1 MET A 655      97.417  81.027  19.337  1.00  0.00           H
ATOM   2684  HB2 MET A 655      96.998  80.588  17.839  1.00  0.00           H
ATOM   2685  CG  MET A 655      95.914  82.472  18.439  1.00  0.00           C
ATOM   2686  HG1 MET A 655      95.488  82.974  19.333  1.00  0.00           H
ATOM   2687  HG2 MET A 655      96.728  83.091  18.003  1.00  0.00           H
ATOM   2688  SD  MET A 655      94.582  82.422  17.254  1.00  0.00           S
ATOM   2689  CE  MET A 655      93.871  84.086  17.109  1.00  0.00           C
ATOM   2690  HE1 MET A 655      92.940  84.020  16.505  1.00  0.00           H
ATOM   2691  HE2 MET A 655      93.637  84.524  18.103  1.00  0.00           H
ATOM   2692  HE3 MET A 655      94.523  84.826  16.598  1.00  0.00           H
ATOM   2693  C   MET A 655      95.715  78.621  19.201  1.00  0.00           C
ATOM   2694  O   MET A 655      96.272  78.144  18.195  1.00  0.00           O
ATOM   2695  N   HIS A 656      95.484  77.800  20.265  1.00  0.00           N
ATOM   2696  HN  HIS A 656      95.005  78.073  21.096  1.00  0.00           H
ATOM   2697  CA  HIS A 656      96.012  76.339  20.265  1.00  0.00           C
ATOM   2698  HA  HIS A 656      96.694  76.207  19.439  1.00  0.00           H
ATOM   2699  CB  HIS A 656      96.696  76.143  21.571  1.00  0.00           C
ATOM   2700  HB1 HIS A 656      97.133  75.135  21.735  1.00  0.00           H
ATOM   2701  HB2 HIS A 656      97.523  76.884  21.614  1.00  0.00           H
ATOM   2702  ND1 HIS A 656      95.215  75.635  23.509  1.00  0.00           N
ATOM   2703  CG  HIS A 656      95.845  76.643  22.719  1.00  0.00           C
ATOM   2704  CE1 HIS A 656      94.828  76.313  24.592  1.00  0.00           C
ATOM   2705  HE1 HIS A 656      94.265  75.844  25.399  1.00  0.00           H
ATOM   2706  NE2 HIS A 656      95.149  77.623  24.519  1.00  0.00           N
ATOM   2707  HE2 HIS A 656      94.820  78.312  25.166  1.00  0.00           H
ATOM   2708  CD2 HIS A 656      95.818  77.832  23.384  1.00  0.00           C
ATOM   2709  HD2 HIS A 656      96.424  78.723  23.276  1.00  0.00           H
ATOM   2710  C   HIS A 656      94.990  75.234  19.949  1.00  0.00           C
ATOM   2711  O   HIS A 656      95.311  74.095  19.620  1.00  0.00           O
ATOM   2712  N   VAL A 657      93.691  75.593  20.066  1.00  0.00           N
ATOM   2713  HN  VAL A 657      93.475  76.521  20.358  1.00  0.00           H
ATOM   2714  CA  VAL A 657      92.527  74.771  19.823  1.00  0.00           C
ATOM   2715  HA  VAL A 657      92.937  73.806  19.568  1.00  0.00           H
ATOM   2716  CB  VAL A 657      91.636  74.697  21.067  1.00  0.00           C
ATOM   2717  HB  VAL A 657      91.481  75.774  21.293  1.00  0.00           H
ATOM   2718  CG1 VAL A 657      90.240  73.983  20.743  1.00  0.00           C
ATOM   2719 1HG1 VAL A 657      89.698  73.924  21.711  1.00  0.00           H
ATOM   2720 2HG1 VAL A 657      89.711  74.404  19.862  1.00  0.00           H
ATOM   2721 3HG1 VAL A 657      90.587  72.946  20.546  1.00  0.00           H
ATOM   2722  CG2 VAL A 657      92.296  74.082  22.292  1.00  0.00           C
ATOM   2723 1HG2 VAL A 657      93.231  74.639  22.514  1.00  0.00           H
ATOM   2724 2HG2 VAL A 657      91.644  73.984  23.187  1.00  0.00           H
ATOM   2725 3HG2 VAL A 657      92.562  73.028  22.062  1.00  0.00           H
ATOM   2726  C   VAL A 657      91.791  75.383  18.654  1.00  0.00           C
ATOM   2727  O   VAL A 657      91.586  76.580  18.629  1.00  0.00           O
ATOM   2728  N   PRO A 658      91.519  74.668  17.537  1.00  0.00           N
ATOM   2729  CD  PRO A 658      91.644  73.219  17.363  1.00  0.00           C
ATOM   2730  HD1 PRO A 658      90.936  72.722  18.059  1.00  0.00           H
ATOM   2731  HD2 PRO A 658      92.695  72.918  17.559  1.00  0.00           H
ATOM   2732  CA  PRO A 658      91.384  75.396  16.317  1.00  0.00           C
ATOM   2733  HA  PRO A 658      92.158  76.146  16.249  1.00  0.00           H
ATOM   2734  CB  PRO A 658      91.614  74.317  15.275  1.00  0.00           C
ATOM   2735  HB1 PRO A 658      91.084  74.583  14.335  1.00  0.00           H
ATOM   2736  HB2 PRO A 658      92.710  74.378  15.103  1.00  0.00           H
ATOM   2737  CG  PRO A 658      91.332  72.934  15.880  1.00  0.00           C
ATOM   2738  HG1 PRO A 658      90.296  72.534  15.855  1.00  0.00           H
ATOM   2739  HG2 PRO A 658      91.984  72.112  15.515  1.00  0.00           H
ATOM   2740  C   PRO A 658      90.026  76.104  16.209  1.00  0.00           C
ATOM   2741  O   PRO A 658      89.783  76.971  15.373  1.00  0.00           O
ATOM   2742  N   SER A 659      89.013  75.618  16.878  1.00  0.00           N
ATOM   2743  HN  SER A 659      89.229  74.715  17.241  1.00  0.00           H
ATOM   2744  CA  SER A 659      87.723  76.260  16.884  1.00  0.00           C
ATOM   2745  HA  SER A 659      87.462  76.384  15.843  1.00  0.00           H
ATOM   2746  CB  SER A 659      86.730  75.322  17.611  1.00  0.00           C
ATOM   2747  HB1 SER A 659      85.844  75.941  17.865  1.00  0.00           H
ATOM   2748  HB2 SER A 659      86.448  74.452  16.980  1.00  0.00           H
ATOM   2749  OG  SER A 659      87.253  74.821  18.807  1.00  0.00           O
ATOM   2750  HG1 SER A 659      87.563  73.922  18.680  1.00  0.00           H
ATOM   2751  C   SER A 659      87.634  77.580  17.618  1.00  0.00           C
ATOM   2752  O   SER A 659      87.059  78.554  17.179  1.00  0.00           O
ATOM   2753  N   VAL A 660      88.351  77.609  18.722  1.00  0.00           N
ATOM   2754  HN  VAL A 660      88.791  76.760  19.005  1.00  0.00           H
ATOM   2755  CA  VAL A 660      88.591  78.792  19.492  1.00  0.00           C
ATOM   2756  HA  VAL A 660      87.647  79.224  19.791  1.00  0.00           H
ATOM   2757  CB  VAL A 660      89.303  78.480  20.813  1.00  0.00           C
ATOM   2758  HB  VAL A 660      90.204  77.871  20.585  1.00  0.00           H
ATOM   2759  CG1 VAL A 660      89.704  79.732  21.510  1.00  0.00           C
ATOM   2760 1HG1 VAL A 660      90.311  79.484  22.407  1.00  0.00           H
ATOM   2761 2HG1 VAL A 660      90.257  80.495  20.921  1.00  0.00           H
ATOM   2762 3HG1 VAL A 660      88.841  80.346  21.844  1.00  0.00           H
ATOM   2763  CG2 VAL A 660      88.376  77.572  21.703  1.00  0.00           C
ATOM   2764 1HG2 VAL A 660      88.749  77.460  22.744  1.00  0.00           H
ATOM   2765 2HG2 VAL A 660      87.328  77.881  21.900  1.00  0.00           H
ATOM   2766 3HG2 VAL A 660      88.307  76.577  21.214  1.00  0.00           H
ATOM   2767  C   VAL A 660      89.416  79.840  18.737  1.00  0.00           C
ATOM   2768  O   VAL A 660      88.990  81.004  18.578  1.00  0.00           O
ATOM   2769  N   ALA A 661      90.615  79.399  18.242  1.00  0.00           N
ATOM   2770  HN  ALA A 661      91.044  78.521  18.440  1.00  0.00           H
ATOM   2771  CA  ALA A 661      91.592  80.206  17.567  1.00  0.00           C
ATOM   2772  HA  ALA A 661      91.848  81.118  18.085  1.00  0.00           H
ATOM   2773  CB  ALA A 661      92.773  79.259  17.346  1.00  0.00           C
ATOM   2774  HB1 ALA A 661      92.474  78.297  16.878  1.00  0.00           H
ATOM   2775  HB2 ALA A 661      93.658  79.645  16.796  1.00  0.00           H
ATOM   2776  HB3 ALA A 661      93.145  78.919  18.336  1.00  0.00           H
ATOM   2777  C   ALA A 661      91.068  80.758  16.239  1.00  0.00           C
ATOM   2778  O   ALA A 661      91.319  81.917  15.923  1.00  0.00           O
ATOM   2779  N   LEU A 662      90.367  79.946  15.455  1.00  0.00           N
ATOM   2780  HN  LEU A 662      90.207  78.990  15.688  1.00  0.00           H
ATOM   2781  CA  LEU A 662      89.748  80.505  14.249  1.00  0.00           C
ATOM   2782  HA  LEU A 662      90.536  80.936  13.649  1.00  0.00           H
ATOM   2783  CB  LEU A 662      89.149  79.310  13.430  1.00  0.00           C
ATOM   2784  HB1 LEU A 662      90.024  78.700  13.119  1.00  0.00           H
ATOM   2785  HB2 LEU A 662      88.471  78.637  13.998  1.00  0.00           H
ATOM   2786  CG  LEU A 662      88.391  79.708  12.154  1.00  0.00           C
ATOM   2787  HG  LEU A 662      87.443  80.174  12.499  1.00  0.00           H
ATOM   2788  CD1 LEU A 662      89.126  80.675  11.242  1.00  0.00           C
ATOM   2789 1HD1 LEU A 662      89.095  81.711  11.640  1.00  0.00           H
ATOM   2790 2HD1 LEU A 662      90.170  80.295  11.226  1.00  0.00           H
ATOM   2791 3HD1 LEU A 662      88.641  80.530  10.253  1.00  0.00           H
ATOM   2792  CD2 LEU A 662      87.978  78.372  11.492  1.00  0.00           C
ATOM   2793 1HD2 LEU A 662      88.878  77.754  11.285  1.00  0.00           H
ATOM   2794 2HD2 LEU A 662      87.254  77.780  12.092  1.00  0.00           H
ATOM   2795 3HD2 LEU A 662      87.478  78.601  10.527  1.00  0.00           H
ATOM   2796  C   LEU A 662      88.649  81.532  14.521  1.00  0.00           C
ATOM   2797  O   LEU A 662      88.600  82.623  13.939  1.00  0.00           O
ATOM   2798  N   ARG A 663      87.806  81.223  15.514  1.00  0.00           N
ATOM   2799  HN  ARG A 663      87.785  80.306  15.905  1.00  0.00           H
ATOM   2800  CA  ARG A 663      86.924  82.259  15.954  1.00  0.00           C
ATOM   2801  HA  ARG A 663      86.337  82.487  15.076  1.00  0.00           H
ATOM   2802  CB  ARG A 663      85.954  81.696  17.002  1.00  0.00           C
ATOM   2803  HB1 ARG A 663      85.462  80.909  16.391  1.00  0.00           H
ATOM   2804  HB2 ARG A 663      86.507  81.170  17.810  1.00  0.00           H
ATOM   2805  CG  ARG A 663      85.055  82.721  17.814  1.00  0.00           C
ATOM   2806  HG1 ARG A 663      84.390  82.129  18.479  1.00  0.00           H
ATOM   2807  HG2 ARG A 663      85.631  83.347  18.528  1.00  0.00           H
ATOM   2808  CD  ARG A 663      84.136  83.607  17.029  1.00  0.00           C
ATOM   2809  HD1 ARG A 663      83.354  84.041  17.688  1.00  0.00           H
ATOM   2810  HD2 ARG A 663      84.605  84.482  16.531  1.00  0.00           H
ATOM   2811  NE  ARG A 663      83.324  82.658  16.122  1.00  0.00           N
ATOM   2812  HE  ARG A 663      83.146  81.729  16.444  1.00  0.00           H
ATOM   2813  CZ  ARG A 663      82.726  82.935  15.004  1.00  0.00           C
ATOM   2814  NH1 ARG A 663      82.471  84.210  14.697  1.00  0.00           N
ATOM   2815 1HH1 ARG A 663      82.524  84.735  15.546  1.00  0.00           H
ATOM   2816 2HH1 ARG A 663      81.940  84.409  13.872  1.00  0.00           H
ATOM   2817  NH2 ARG A 663      82.277  82.000  14.212  1.00  0.00           N
ATOM   2818 1HH2 ARG A 663      82.766  81.129  14.165  1.00  0.00           H
ATOM   2819 2HH2 ARG A 663      81.991  82.320  13.309  1.00  0.00           H
ATOM   2820  C   ARG A 663      87.517  83.530  16.540  1.00  0.00           C
ATOM   2821  O   ARG A 663      87.119  84.616  16.139  1.00  0.00           O
ATOM   2822  N   PHE A 664      88.490  83.442  17.484  1.00  0.00           N
ATOM   2823  HN  PHE A 664      88.734  82.595  17.950  1.00  0.00           H
ATOM   2824  CA  PHE A 664      89.324  84.584  17.974  1.00  0.00           C
ATOM   2825  HA  PHE A 664      88.621  85.273  18.417  1.00  0.00           H
ATOM   2826  CB  PHE A 664      90.389  83.976  18.960  1.00  0.00           C
ATOM   2827  HB1 PHE A 664      90.686  82.997  18.528  1.00  0.00           H
ATOM   2828  HB2 PHE A 664      91.283  84.635  18.967  1.00  0.00           H
ATOM   2829  CG  PHE A 664      89.892  83.739  20.390  1.00  0.00           C
ATOM   2830  CD1 PHE A 664      90.771  83.774  21.483  1.00  0.00           C
ATOM   2831  HD1 PHE A 664      91.785  83.988  21.182  1.00  0.00           H
ATOM   2832  CE1 PHE A 664      90.241  83.608  22.752  1.00  0.00           C
ATOM   2833  HE1 PHE A 664      90.906  83.548  23.601  1.00  0.00           H
ATOM   2834  CZ  PHE A 664      88.805  83.583  22.989  1.00  0.00           C
ATOM   2835  HZ  PHE A 664      88.494  83.510  24.020  1.00  0.00           H
ATOM   2836  CD2 PHE A 664      88.493  83.729  20.620  1.00  0.00           C
ATOM   2837  HD2 PHE A 664      87.766  83.849  19.830  1.00  0.00           H
ATOM   2838  CE2 PHE A 664      87.977  83.839  21.865  1.00  0.00           C
ATOM   2839  HE2 PHE A 664      86.900  83.852  21.951  1.00  0.00           H
ATOM   2840  C   PHE A 664      90.012  85.431  16.892  1.00  0.00           C
ATOM   2841  O   PHE A 664      90.231  86.620  17.025  1.00  0.00           O
ATOM   2842  N   GLY A 665      90.472  84.678  15.786  1.00  0.00           N
ATOM   2843  HN  GLY A 665      90.280  83.701  15.819  1.00  0.00           H
ATOM   2844  CA  GLY A 665      91.084  85.203  14.603  1.00  0.00           C
ATOM   2845  HA1 GLY A 665      91.983  85.699  14.939  1.00  0.00           H
ATOM   2846  HA2 GLY A 665      91.185  84.296  14.026  1.00  0.00           H
ATOM   2847  C   GLY A 665      90.246  86.093  13.796  1.00  0.00           C
ATOM   2848  O   GLY A 665      90.684  87.131  13.279  1.00  0.00           O
ATOM   2849  N   LEU A 666      88.975  85.769  13.747  1.00  0.00           N
ATOM   2850  HN  LEU A 666      88.582  85.089  14.361  1.00  0.00           H
ATOM   2851  CA  LEU A 666      87.921  86.615  13.078  1.00  0.00           C
ATOM   2852  HA  LEU A 666      88.223  86.917  12.086  1.00  0.00           H
ATOM   2853  CB  LEU A 666      86.543  85.940  12.986  1.00  0.00           C
ATOM   2854  HB1 LEU A 666      86.135  85.766  14.004  1.00  0.00           H
ATOM   2855  HB2 LEU A 666      85.865  86.728  12.596  1.00  0.00           H
ATOM   2856  CG  LEU A 666      86.459  84.659  12.116  1.00  0.00           C
ATOM   2857  HG  LEU A 666      87.310  83.977  12.331  1.00  0.00           H
ATOM   2858  CD1 LEU A 666      85.106  83.986  12.334  1.00  0.00           C
ATOM   2859 1HD1 LEU A 666      84.260  84.705  12.301  1.00  0.00           H
ATOM   2860 2HD1 LEU A 666      84.986  83.313  11.459  1.00  0.00           H
ATOM   2861 3HD1 LEU A 666      85.220  83.415  13.280  1.00  0.00           H
ATOM   2862  CD2 LEU A 666      86.644  85.136  10.691  1.00  0.00           C
ATOM   2863 1HD2 LEU A 666      86.566  84.355   9.905  1.00  0.00           H
ATOM   2864 2HD2 LEU A 666      85.942  85.961  10.443  1.00  0.00           H
ATOM   2865 3HD2 LEU A 666      87.660  85.557  10.529  1.00  0.00           H
ATOM   2866  C   LEU A 666      87.719  87.964  13.719  1.00  0.00           C
ATOM   2867  O   LEU A 666      87.707  89.000  13.085  1.00  0.00           O
ATOM   2868  N   ILE A 667      87.596  87.912  15.047  1.00  0.00           N
ATOM   2869  HN  ILE A 667      87.531  86.997  15.438  1.00  0.00           H
ATOM   2870  CA  ILE A 667      87.559  89.097  15.929  1.00  0.00           C
ATOM   2871  HA  ILE A 667      86.764  89.721  15.548  1.00  0.00           H
ATOM   2872  CB  ILE A 667      87.212  88.619  17.354  1.00  0.00           C
ATOM   2873  HB  ILE A 667      88.077  87.994  17.665  1.00  0.00           H
ATOM   2874  CG2 ILE A 667      86.913  89.757  18.305  1.00  0.00           C
ATOM   2875 1HG2 ILE A 667      86.805  89.357  19.337  1.00  0.00           H
ATOM   2876 2HG2 ILE A 667      87.698  90.543  18.298  1.00  0.00           H
ATOM   2877 3HG2 ILE A 667      85.958  90.180  17.927  1.00  0.00           H
ATOM   2878  CG1 ILE A 667      85.978  87.678  17.334  1.00  0.00           C
ATOM   2879 1HG1 ILE A 667      85.018  88.215  17.178  1.00  0.00           H
ATOM   2880 2HG1 ILE A 667      85.926  86.931  16.514  1.00  0.00           H
ATOM   2881  CD  ILE A 667      85.740  86.846  18.591  1.00  0.00           C
ATOM   2882  HD1 ILE A 667      84.962  86.081  18.380  1.00  0.00           H
ATOM   2883  HD2 ILE A 667      86.663  86.282  18.847  1.00  0.00           H
ATOM   2884  HD3 ILE A 667      85.478  87.470  19.472  1.00  0.00           H
ATOM   2885  C   ILE A 667      88.844  89.875  15.901  1.00  0.00           C
ATOM   2886  O   ILE A 667      88.757  91.102  15.758  1.00  0.00           O
ATOM   2887  N   LEU A 668      90.025  89.255  15.909  1.00  0.00           N
ATOM   2888  HN  LEU A 668      89.976  88.265  16.016  1.00  0.00           H
ATOM   2889  CA  LEU A 668      91.260  89.920  15.824  1.00  0.00           C
ATOM   2890  HA  LEU A 668      91.196  90.735  16.530  1.00  0.00           H
ATOM   2891  CB  LEU A 668      92.313  88.861  16.164  1.00  0.00           C
ATOM   2892  HB1 LEU A 668      91.985  88.466  17.150  1.00  0.00           H
ATOM   2893  HB2 LEU A 668      92.342  88.115  15.342  1.00  0.00           H
ATOM   2894  CG  LEU A 668      93.742  89.437  16.361  1.00  0.00           C
ATOM   2895  HG  LEU A 668      93.716  90.514  16.631  1.00  0.00           H
ATOM   2896  CD1 LEU A 668      94.461  88.608  17.469  1.00  0.00           C
ATOM   2897 1HD1 LEU A 668      95.440  89.076  17.706  1.00  0.00           H
ATOM   2898 2HD1 LEU A 668      93.912  88.682  18.431  1.00  0.00           H
ATOM   2899 3HD1 LEU A 668      94.575  87.538  17.193  1.00  0.00           H
ATOM   2900  CD2 LEU A 668      94.573  89.352  15.100  1.00  0.00           C
ATOM   2901 1HD2 LEU A 668      93.939  89.794  14.302  1.00  0.00           H
ATOM   2902 2HD2 LEU A 668      95.430  90.056  15.168  1.00  0.00           H
ATOM   2903 3HD2 LEU A 668      94.942  88.317  14.930  1.00  0.00           H
ATOM   2904  C   LEU A 668      91.424  90.582  14.495  1.00  0.00           C
ATOM   2905  O   LEU A 668      91.769  91.751  14.425  1.00  0.00           O
ATOM   2906  N   GLU A 669      91.094  89.894  13.372  1.00  0.00           N
ATOM   2907  HN  GLU A 669      91.035  88.903  13.279  1.00  0.00           H
ATOM   2908  CA  GLU A 669      91.133  90.553  12.089  1.00  0.00           C
ATOM   2909  HA  GLU A 669      92.101  90.993  11.899  1.00  0.00           H
ATOM   2910  CB  GLU A 669      90.952  89.582  10.958  1.00  0.00           C
ATOM   2911  HB1 GLU A 669      91.810  88.877  10.936  1.00  0.00           H
ATOM   2912  HB2 GLU A 669      89.948  89.108  10.988  1.00  0.00           H
ATOM   2913  CG  GLU A 669      90.898  90.204   9.497  1.00  0.00           C
ATOM   2914  HG1 GLU A 669      90.914  91.307   9.370  1.00  0.00           H
ATOM   2915  HG2 GLU A 669      91.916  89.975   9.114  1.00  0.00           H
ATOM   2916  CD  GLU A 669      89.758  89.701   8.561  1.00  0.00           C
ATOM   2917  OE1 GLU A 669      89.104  90.509   7.853  1.00  0.00           O
ATOM   2918  OE2 GLU A 669      89.552  88.449   8.442  1.00  0.00           O
ATOM   2919  C   GLU A 669      90.139  91.712  11.950  1.00  0.00           C
ATOM   2920  O   GLU A 669      90.496  92.779  11.443  1.00  0.00           O
ATOM   2921  N   ALA A 670      88.916  91.518  12.410  1.00  0.00           N
ATOM   2922  HN  ALA A 670      88.647  90.654  12.830  1.00  0.00           H
ATOM   2923  CA  ALA A 670      87.993  92.634  12.534  1.00  0.00           C
ATOM   2924  HA  ALA A 670      87.876  93.011  11.529  1.00  0.00           H
ATOM   2925  CB  ALA A 670      86.563  92.202  13.001  1.00  0.00           C
ATOM   2926  HB1 ALA A 670      86.435  91.990  14.084  1.00  0.00           H
ATOM   2927  HB2 ALA A 670      85.879  93.024  12.700  1.00  0.00           H
ATOM   2928  HB3 ALA A 670      86.219  91.330  12.406  1.00  0.00           H
ATOM   2929  C   ALA A 670      88.407  93.884  13.340  1.00  0.00           C
ATOM   2930  O   ALA A 670      88.314  95.041  12.841  1.00  0.00           O
ATOM   2931  N   TYR A 671      88.982  93.638  14.520  1.00  0.00           N
ATOM   2932  HN  TYR A 671      89.056  92.690  14.818  1.00  0.00           H
ATOM   2933  CA  TYR A 671      89.608  94.612  15.399  1.00  0.00           C
ATOM   2934  HA  TYR A 671      88.883  95.366  15.668  1.00  0.00           H
ATOM   2935  CB  TYR A 671      90.143  93.879  16.697  1.00  0.00           C
ATOM   2936  HB1 TYR A 671      89.342  93.295  17.199  1.00  0.00           H
ATOM   2937  HB2 TYR A 671      90.802  93.037  16.395  1.00  0.00           H
ATOM   2938  CG  TYR A 671      90.814  94.785  17.687  1.00  0.00           C
ATOM   2939  CD1 TYR A 671      92.116  94.481  18.219  1.00  0.00           C
ATOM   2940  HD1 TYR A 671      92.549  93.515  18.004  1.00  0.00           H
ATOM   2941  CE1 TYR A 671      92.883  95.423  18.925  1.00  0.00           C
ATOM   2942  HE1 TYR A 671      93.878  95.194  19.275  1.00  0.00           H
ATOM   2943  CZ  TYR A 671      92.317  96.677  19.192  1.00  0.00           C
ATOM   2944  OH  TYR A 671      93.101  97.495  20.014  1.00  0.00           O
ATOM   2945  HH  TYR A 671      93.984  97.120  19.983  1.00  0.00           H
ATOM   2946  CD2 TYR A 671      90.363  96.144  17.892  1.00  0.00           C
ATOM   2947  HD2 TYR A 671      89.415  96.468  17.490  1.00  0.00           H
ATOM   2948  CE2 TYR A 671      91.108  96.991  18.722  1.00  0.00           C
ATOM   2949  HE2 TYR A 671      90.788  97.998  18.945  1.00  0.00           H
ATOM   2950  C   TYR A 671      90.719  95.308  14.730  1.00  0.00           C
ATOM   2951  O   TYR A 671      90.799  96.536  14.590  1.00  0.00           O
ATOM   2952  N   CYS A 672      91.668  94.580  14.156  1.00  0.00           N
ATOM   2953  HN  CYS A 672      91.649  93.585  14.105  1.00  0.00           H
ATOM   2954  CA  CYS A 672      92.772  95.132  13.355  1.00  0.00           C
ATOM   2955  HA  CYS A 672      93.356  95.784  13.988  1.00  0.00           H
ATOM   2956  CB  CYS A 672      93.791  94.038  12.996  1.00  0.00           C
ATOM   2957  HB1 CYS A 672      93.168  93.212  12.592  1.00  0.00           H
ATOM   2958  HB2 CYS A 672      94.482  94.278  12.160  1.00  0.00           H
ATOM   2959  SG  CYS A 672      94.824  93.351  14.286  1.00  0.00           S
ATOM   2960  HG1 CYS A 672      95.804  94.242  14.263  1.00  0.00           H
ATOM   2961  C   CYS A 672      92.579  95.963  12.130  1.00  0.00           C
ATOM   2962  O   CYS A 672      93.396  96.871  11.930  1.00  0.00           O
ATOM   2963  N   ARG A 673      91.575  95.650  11.311  1.00  0.00           N
ATOM   2964  HN  ARG A 673      91.130  94.789  11.549  1.00  0.00           H
ATOM   2965  CA  ARG A 673      90.971  96.433  10.230  1.00  0.00           C
ATOM   2966  HA  ARG A 673      91.701  96.831   9.541  1.00  0.00           H
ATOM   2967  CB  ARG A 673      90.165  95.564   9.344  1.00  0.00           C
ATOM   2968  HB1 ARG A 673      89.407  95.077   9.993  1.00  0.00           H
ATOM   2969  HB2 ARG A 673      89.586  96.188   8.629  1.00  0.00           H
ATOM   2970  CG  ARG A 673      90.982  94.636   8.427  1.00  0.00           C
ATOM   2971  HG1 ARG A 673      91.632  95.182   7.711  1.00  0.00           H
ATOM   2972  HG2 ARG A 673      91.708  94.179   9.134  1.00  0.00           H
ATOM   2973  CD  ARG A 673      90.117  93.544   7.750  1.00  0.00           C
ATOM   2974  HD1 ARG A 673      90.679  92.802   7.143  1.00  0.00           H
ATOM   2975  HD2 ARG A 673      89.529  92.936   8.470  1.00  0.00           H
ATOM   2976  NE  ARG A 673      89.184  94.226   6.831  1.00  0.00           N
ATOM   2977  HE  ARG A 673      89.194  95.204   6.623  1.00  0.00           H
ATOM   2978  CZ  ARG A 673      88.431  93.614   5.977  1.00  0.00           C
ATOM   2979  NH1 ARG A 673      88.331  92.303   5.955  1.00  0.00           N
ATOM   2980 1HH1 ARG A 673      88.713  91.784   6.720  1.00  0.00           H
ATOM   2981 2HH1 ARG A 673      87.499  92.030   5.473  1.00  0.00           H
ATOM   2982  NH2 ARG A 673      87.771  94.313   5.063  1.00  0.00           N
ATOM   2983 1HH2 ARG A 673      88.079  95.264   5.045  1.00  0.00           H
ATOM   2984 2HH2 ARG A 673      87.365  93.882   4.257  1.00  0.00           H
ATOM   2985  C   ARG A 673      90.203  97.623  10.671  1.00  0.00           C
ATOM   2986  O   ARG A 673      90.141  98.735  10.093  1.00  0.00           O
ATOM   2987  N   GLY A 674      89.506  97.554  11.766  1.00  0.00           N
ATOM   2988  HN  GLY A 674      89.416  96.710  12.288  1.00  0.00           H
ATOM   2989  CA  GLY A 674      88.692  98.719  12.223  1.00  0.00           C
ATOM   2990  HA1 GLY A 674      88.116  99.106  11.395  1.00  0.00           H
ATOM   2991  HA2 GLY A 674      88.046  98.231  12.938  1.00  0.00           H
ATOM   2992  C   GLY A 674      89.410  99.859  12.918  1.00  0.00           C
ATOM   2993  O   GLY A 674      89.217 101.032  12.674  1.00  0.00           O
ATOM   2994  N   SER A 675      90.422  99.561  13.683  1.00  0.00           N
ATOM   2995  HN  SER A 675      90.706  98.605  13.701  1.00  0.00           H
ATOM   2996  CA  SER A 675      91.325 100.564  14.370  1.00  0.00           C
ATOM   2997  HA  SER A 675      90.843 101.161  15.130  1.00  0.00           H
ATOM   2998  CB  SER A 675      92.462  99.821  15.036  1.00  0.00           C
ATOM   2999  HB1 SER A 675      92.987  99.239  14.248  1.00  0.00           H
ATOM   3000  HB2 SER A 675      93.233 100.470  15.503  1.00  0.00           H
ATOM   3001  OG  SER A 675      92.091  99.019  16.161  1.00  0.00           O
ATOM   3002  HG1 SER A 675      91.645  98.269  15.760  1.00  0.00           H
ATOM   3003  C   SER A 675      91.979 101.649  13.632  1.00  0.00           C
ATOM   3004  O   SER A 675      92.663 101.285  12.693  1.00  0.00           O
ATOM   3005  N   THR A 676      91.951 102.878  14.079  1.00  0.00           N
ATOM   3006  HN  THR A 676      91.522 103.157  14.935  1.00  0.00           H
ATOM   3007  CA  THR A 676      92.556 103.960  13.273  1.00  0.00           C
ATOM   3008  HA  THR A 676      92.682 103.654  12.245  1.00  0.00           H
ATOM   3009  CB  THR A 676      91.640 105.162  13.086  1.00  0.00           C
ATOM   3010  HB  THR A 676      92.169 106.027  12.631  1.00  0.00           H
ATOM   3011  OG1 THR A 676      91.081 105.609  14.258  1.00  0.00           O
ATOM   3012  HG1 THR A 676      91.838 106.005  14.695  1.00  0.00           H
ATOM   3013  CG2 THR A 676      90.411 104.672  12.198  1.00  0.00           C
ATOM   3014 1HG2 THR A 676      90.752 104.414  11.173  1.00  0.00           H
ATOM   3015 2HG2 THR A 676      89.822 103.886  12.717  1.00  0.00           H
ATOM   3016 3HG2 THR A 676      89.683 105.511  12.217  1.00  0.00           H
ATOM   3017  C   THR A 676      93.927 104.449  13.777  1.00  0.00           C
ATOM   3018  O   THR A 676      94.624 105.286  13.255  1.00  0.00           O
ATOM   3019  N   HIS A 677      94.332 103.906  14.887  1.00  0.00           N
ATOM   3020  HN  HIS A 677      93.773 103.293  15.440  1.00  0.00           H
ATOM   3021  CA  HIS A 677      95.402 104.429  15.746  1.00  0.00           C
ATOM   3022  HA  HIS A 677      96.204 104.852  15.160  1.00  0.00           H
ATOM   3023  CB  HIS A 677      94.953 105.560  16.845  1.00  0.00           C
ATOM   3024  HB1 HIS A 677      94.472 105.062  17.714  1.00  0.00           H
ATOM   3025  HB2 HIS A 677      95.797 106.138  17.279  1.00  0.00           H
ATOM   3026  ND1 HIS A 677      94.456 107.568  15.504  1.00  0.00           N
ATOM   3027  CG  HIS A 677      94.034 106.553  16.371  1.00  0.00           C
ATOM   3028  CE1 HIS A 677      93.443 108.316  15.327  1.00  0.00           C
ATOM   3029  HE1 HIS A 677      93.308 109.033  14.517  1.00  0.00           H
ATOM   3030  NE2 HIS A 677      92.328 107.870  15.986  1.00  0.00           N
ATOM   3031  HE2 HIS A 677      91.530 108.438  16.185  1.00  0.00           H
ATOM   3032  CD2 HIS A 677      92.703 106.781  16.687  1.00  0.00           C
ATOM   3033  HD2 HIS A 677      92.070 106.116  17.261  1.00  0.00           H
ATOM   3034  C   HIS A 677      96.049 103.277  16.566  1.00  0.00           C
ATOM   3035  O   HIS A 677      95.310 102.326  16.813  1.00  0.00           O
ATOM   3036  N   HIS A 678      97.365 103.307  16.887  1.00  0.00           N
ATOM   3037  HN  HIS A 678      97.845 104.053  16.433  1.00  0.00           H
ATOM   3038  CA  HIS A 678      98.090 102.280  17.730  1.00  0.00           C
ATOM   3039  HA  HIS A 678      99.046 102.773  17.825  1.00  0.00           H
ATOM   3040  CB  HIS A 678      97.469 102.000  19.111  1.00  0.00           C
ATOM   3041  HB1 HIS A 678      96.396 101.839  18.873  1.00  0.00           H
ATOM   3042  HB2 HIS A 678      97.950 101.227  19.748  1.00  0.00           H
ATOM   3043  ND1 HIS A 678      98.681 103.691  20.491  1.00  0.00           N
ATOM   3044  CG  HIS A 678      97.509 103.268  19.911  1.00  0.00           C
ATOM   3045  CE1 HIS A 678      98.279 104.587  21.346  1.00  0.00           C
ATOM   3046  HE1 HIS A 678      98.935 105.251  21.910  1.00  0.00           H
ATOM   3047  NE2 HIS A 678      96.936 104.824  21.227  1.00  0.00           N
ATOM   3048  HE2 HIS A 678      96.291 105.437  21.683  1.00  0.00           H
ATOM   3049  CD2 HIS A 678      96.439 103.884  20.446  1.00  0.00           C
ATOM   3050  HD2 HIS A 678      95.407 103.601  20.282  1.00  0.00           H
ATOM   3051  C   HIS A 678      98.344 101.061  17.001  1.00  0.00           C
ATOM   3052  O   HIS A 678      98.460 100.005  17.533  1.00  0.00           O
ATOM   3053  N   MET A 679      98.481 101.167  15.698  1.00  0.00           N
ATOM   3054  HN  MET A 679      98.441 102.072  15.282  1.00  0.00           H
ATOM   3055  CA  MET A 679      98.621  99.999  14.818  1.00  0.00           C
ATOM   3056  HA  MET A 679      98.014  99.214  15.244  1.00  0.00           H
ATOM   3057  CB  MET A 679      98.084 100.132  13.380  1.00  0.00           C
ATOM   3058  HB1 MET A 679      98.467 101.031  12.853  1.00  0.00           H
ATOM   3059  HB2 MET A 679      98.344  99.308  12.682  1.00  0.00           H
ATOM   3060  CG  MET A 679      96.491 100.013  13.341  1.00  0.00           C
ATOM   3061  HG1 MET A 679      96.002 100.975  13.605  1.00  0.00           H
ATOM   3062  HG2 MET A 679      96.290  99.831  12.264  1.00  0.00           H
ATOM   3063  SD  MET A 679      95.699  98.627  14.303  1.00  0.00           S
ATOM   3064  CE  MET A 679      96.558  97.331  13.312  1.00  0.00           C
ATOM   3065  HE1 MET A 679      96.276  97.509  12.252  1.00  0.00           H
ATOM   3066  HE2 MET A 679      97.667  97.379  13.340  1.00  0.00           H
ATOM   3067  HE3 MET A 679      96.218  96.287  13.482  1.00  0.00           H
ATOM   3068  C   MET A 679      99.985  99.405  14.855  1.00  0.00           C
ATOM   3069  O   MET A 679     100.171  98.232  14.614  1.00  0.00           O
ATOM   3070  N   LYS A 680     101.003 100.250  15.272  1.00  0.00           N
ATOM   3071  HN  LYS A 680     100.807 101.163  15.623  1.00  0.00           H
ATOM   3072  CA  LYS A 680     102.407  99.826  15.289  1.00  0.00           C
ATOM   3073  HA  LYS A 680     102.602  98.927  14.723  1.00  0.00           H
ATOM   3074  CB  LYS A 680     103.369 100.929  14.899  1.00  0.00           C
ATOM   3075  HB1 LYS A 680     103.506 101.650  15.733  1.00  0.00           H
ATOM   3076  HB2 LYS A 680     104.378 100.494  14.737  1.00  0.00           H
ATOM   3077  CG  LYS A 680     103.157 101.849  13.681  1.00  0.00           C
ATOM   3078  HG1 LYS A 680     102.239 102.449  13.859  1.00  0.00           H
ATOM   3079  HG2 LYS A 680     104.006 102.559  13.592  1.00  0.00           H
ATOM   3080  CD  LYS A 680     103.146 101.166  12.291  1.00  0.00           C
ATOM   3081  HD1 LYS A 680     102.229 100.539  12.274  1.00  0.00           H
ATOM   3082  HD2 LYS A 680     103.044 101.989  11.551  1.00  0.00           H
ATOM   3083  CE  LYS A 680     104.469 100.505  11.907  1.00  0.00           C
ATOM   3084  HE1 LYS A 680     105.295 101.245  11.978  1.00  0.00           H
ATOM   3085  HE2 LYS A 680     104.736  99.603  12.496  1.00  0.00           H
ATOM   3086  NZ  LYS A 680     104.464  99.990  10.512  1.00  0.00           N
ATOM   3087  HZ1 LYS A 680     105.275  99.411  10.215  1.00  0.00           H
ATOM   3088  HZ2 LYS A 680     103.592  99.426  10.470  1.00  0.00           H
ATOM   3089  HZ3 LYS A 680     104.330 100.745   9.809  1.00  0.00           H
ATOM   3090  C   LYS A 680     102.785  99.333  16.696  1.00  0.00           C
ATOM   3091  O   LYS A 680     103.720  98.573  16.919  1.00  0.00           O
ATOM   3092  N   VAL A 681     101.936  99.666  17.707  1.00  0.00           N
ATOM   3093  HN  VAL A 681     101.085 100.130  17.472  1.00  0.00           H
ATOM   3094  CA  VAL A 681     102.130  99.286  19.136  1.00  0.00           C
ATOM   3095  HA  VAL A 681     103.131  99.525  19.465  1.00  0.00           H
ATOM   3096  CB  VAL A 681     101.069 100.002  20.012  1.00  0.00           C
ATOM   3097  HB  VAL A 681     100.028  99.642  19.868  1.00  0.00           H
ATOM   3098  CG1 VAL A 681     101.348  99.552  21.465  1.00  0.00           C
ATOM   3099 1HG1 VAL A 681     102.426  99.451  21.714  1.00  0.00           H
ATOM   3100 2HG1 VAL A 681     100.938 100.171  22.292  1.00  0.00           H
ATOM   3101 3HG1 VAL A 681     100.864  98.574  21.674  1.00  0.00           H
ATOM   3102  CG2 VAL A 681     101.164 101.525  19.924  1.00  0.00           C
ATOM   3103 1HG2 VAL A 681     100.961 101.986  18.934  1.00  0.00           H
ATOM   3104 2HG2 VAL A 681     100.454 102.027  20.615  1.00  0.00           H
ATOM   3105 3HG2 VAL A 681     102.151 101.850  20.316  1.00  0.00           H
ATOM   3106  C   VAL A 681     102.046  97.789  19.338  1.00  0.00           C
ATOM   3107  O   VAL A 681     102.873  97.029  19.860  1.00  0.00           O
ATOM   3108  N   LEU A 682     101.040  97.249  18.704  1.00  0.00           N
ATOM   3109  HN  LEU A 682     100.336  97.790  18.251  1.00  0.00           H
ATOM   3110  CA  LEU A 682     101.036  95.740  18.630  1.00  0.00           C
ATOM   3111  HA  LEU A 682     101.257  95.374  19.622  1.00  0.00           H
ATOM   3112  CB  LEU A 682      99.646  95.076  18.132  1.00  0.00           C
ATOM   3113  HB1 LEU A 682      99.671  93.985  18.340  1.00  0.00           H
ATOM   3114  HB2 LEU A 682      98.967  95.591  18.845  1.00  0.00           H
ATOM   3115  CG  LEU A 682      99.286  95.454  16.683  1.00  0.00           C
ATOM   3116  HG  LEU A 682      99.921  96.326  16.417  1.00  0.00           H
ATOM   3117  CD1 LEU A 682      99.712  94.303  15.739  1.00  0.00           C
ATOM   3118 1HD1 LEU A 682      99.517  94.689  14.715  1.00  0.00           H
ATOM   3119 2HD1 LEU A 682     100.817  94.249  15.834  1.00  0.00           H
ATOM   3120 3HD1 LEU A 682      99.185  93.344  15.932  1.00  0.00           H
ATOM   3121  CD2 LEU A 682      97.756  95.656  16.718  1.00  0.00           C
ATOM   3122 1HD2 LEU A 682      97.465  96.099  15.742  1.00  0.00           H
ATOM   3123 2HD2 LEU A 682      97.171  94.740  16.952  1.00  0.00           H
ATOM   3124 3HD2 LEU A 682      97.507  96.395  17.509  1.00  0.00           H
ATOM   3125  C   LEU A 682     102.217  95.226  17.812  1.00  0.00           C
ATOM   3126  O   LEU A 682     102.690  94.129  18.123  1.00  0.00           O
ATOM   3127  N   MET A 683     102.641  95.862  16.686  1.00  0.00           N
ATOM   3128  HN  MET A 683     102.372  96.747  16.312  1.00  0.00           H
ATOM   3129  CA  MET A 683     103.865  95.338  16.059  1.00  0.00           C
ATOM   3130  HA  MET A 683     103.686  94.279  15.946  1.00  0.00           H
ATOM   3131  CB  MET A 683     104.167  96.050  14.738  1.00  0.00           C
ATOM   3132  HB1 MET A 683     104.406  97.131  14.834  1.00  0.00           H
ATOM   3133  HB2 MET A 683     105.080  95.704  14.208  1.00  0.00           H
ATOM   3134  CG  MET A 683     102.884  95.977  13.889  1.00  0.00           C
ATOM   3135  HG1 MET A 683     102.007  96.541  14.271  1.00  0.00           H
ATOM   3136  HG2 MET A 683     103.078  96.526  12.943  1.00  0.00           H
ATOM   3137  SD  MET A 683     102.402  94.229  13.576  1.00  0.00           S
ATOM   3138  CE  MET A 683     103.868  93.617  12.668  1.00  0.00           C
ATOM   3139  HE1 MET A 683     104.696  93.192  13.274  1.00  0.00           H
ATOM   3140  HE2 MET A 683     103.343  92.827  12.090  1.00  0.00           H
ATOM   3141  HE3 MET A 683     104.310  94.313  11.924  1.00  0.00           H
ATOM   3142  C   MET A 683     105.231  95.334  16.843  1.00  0.00           C
ATOM   3143  O   MET A 683     105.981  94.367  16.860  1.00  0.00           O
ATOM   3144  N   LYS A 684     105.460  96.479  17.487  1.00  0.00           N
ATOM   3145  HN  LYS A 684     104.905  97.294  17.337  1.00  0.00           H
ATOM   3146  CA  LYS A 684     106.574  96.730  18.349  1.00  0.00           C
ATOM   3147  HA  LYS A 684     107.430  96.519  17.726  1.00  0.00           H
ATOM   3148  CB  LYS A 684     106.597  98.149  18.847  1.00  0.00           C
ATOM   3149  HB1 LYS A 684     106.488  98.851  17.993  1.00  0.00           H
ATOM   3150  HB2 LYS A 684     105.616  98.395  19.308  1.00  0.00           H
ATOM   3151  CG  LYS A 684     107.735  98.722  19.863  1.00  0.00           C
ATOM   3152  HG1 LYS A 684     107.413  99.779  19.987  1.00  0.00           H
ATOM   3153  HG2 LYS A 684     107.616  98.162  20.814  1.00  0.00           H
ATOM   3154  CD  LYS A 684     109.130  98.648  19.268  1.00  0.00           C
ATOM   3155  HD1 LYS A 684     109.291  97.580  19.007  1.00  0.00           H
ATOM   3156  HD2 LYS A 684     109.080  99.125  18.265  1.00  0.00           H
ATOM   3157  CE  LYS A 684     110.195  99.287  20.174  1.00  0.00           C
ATOM   3158  HE1 LYS A 684     109.816 100.248  20.581  1.00  0.00           H
ATOM   3159  HE2 LYS A 684     110.432  98.522  20.944  1.00  0.00           H
ATOM   3160  NZ  LYS A 684     111.319  99.484  19.310  1.00  0.00           N
ATOM   3161  HZ1 LYS A 684     111.438 100.463  18.977  1.00  0.00           H
ATOM   3162  HZ2 LYS A 684     112.176  99.077  19.736  1.00  0.00           H
ATOM   3163  HZ3 LYS A 684     111.253  98.882  18.465  1.00  0.00           H
ATOM   3164  C   LYS A 684     106.588  95.751  19.580  1.00  0.00           C
ATOM   3165  O   LYS A 684     107.588  95.111  19.820  1.00  0.00           O
ATOM   3166  N   GLN A 685     105.433  95.518  20.197  1.00  0.00           N
ATOM   3167  HN  GLN A 685     104.569  95.941  19.935  1.00  0.00           H
ATOM   3168  CA  GLN A 685     105.308  94.610  21.324  1.00  0.00           C
ATOM   3169  HA  GLN A 685     106.089  94.969  21.978  1.00  0.00           H
ATOM   3170  CB  GLN A 685     103.889  94.723  21.960  1.00  0.00           C
ATOM   3171  HB1 GLN A 685     103.131  94.544  21.167  1.00  0.00           H
ATOM   3172  HB2 GLN A 685     103.825  93.913  22.719  1.00  0.00           H
ATOM   3173  CG  GLN A 685     103.606  96.028  22.776  1.00  0.00           C
ATOM   3174  HG1 GLN A 685     104.235  96.087  23.689  1.00  0.00           H
ATOM   3175  HG2 GLN A 685     103.808  96.907  22.127  1.00  0.00           H
ATOM   3176  CD  GLN A 685     102.188  96.026  23.212  1.00  0.00           C
ATOM   3177  OE1 GLN A 685     101.381  95.156  22.838  1.00  0.00           O
ATOM   3178  NE2 GLN A 685     101.817  97.050  24.023  1.00  0.00           N
ATOM   3179 1HE2 GLN A 685     102.609  97.544  24.382  1.00  0.00           H
ATOM   3180 2HE2 GLN A 685     100.910  97.278  24.378  1.00  0.00           H
ATOM   3181  C   GLN A 685     105.621  93.133  20.924  1.00  0.00           C
ATOM   3182  O   GLN A 685     106.456  92.499  21.562  1.00  0.00           O
ATOM   3183  N   GLY A 686     104.970  92.721  19.804  1.00  0.00           N
ATOM   3184  HN  GLY A 686     104.450  93.353  19.234  1.00  0.00           H
ATOM   3185  CA  GLY A 686     105.225  91.471  19.113  1.00  0.00           C
ATOM   3186  HA1 GLY A 686     104.918  90.660  19.758  1.00  0.00           H
ATOM   3187  HA2 GLY A 686     104.733  91.484  18.152  1.00  0.00           H
ATOM   3188  C   GLY A 686     106.683  91.209  18.710  1.00  0.00           C
ATOM   3189  O   GLY A 686     107.225  90.131  18.780  1.00  0.00           O
ATOM   3190  N   GLU A 687     107.423  92.241  18.186  1.00  0.00           N
ATOM   3191  HN  GLU A 687     106.943  93.113  18.248  1.00  0.00           H
ATOM   3192  CA  GLU A 687     108.848  92.244  17.825  1.00  0.00           C
ATOM   3193  HA  GLU A 687     109.026  91.350  17.246  1.00  0.00           H
ATOM   3194  CB  GLU A 687     109.211  93.369  16.940  1.00  0.00           C
ATOM   3195  HB1 GLU A 687     108.722  93.237  15.950  1.00  0.00           H
ATOM   3196  HB2 GLU A 687     108.822  94.320  17.363  1.00  0.00           H
ATOM   3197  CG  GLU A 687     110.833  93.487  16.684  1.00  0.00           C
ATOM   3198  HG1 GLU A 687     110.900  94.391  16.042  1.00  0.00           H
ATOM   3199  HG2 GLU A 687     111.374  93.565  17.651  1.00  0.00           H
ATOM   3200  CD  GLU A 687     111.361  92.306  15.847  1.00  0.00           C
ATOM   3201  OE1 GLU A 687     112.320  91.622  16.211  1.00  0.00           O
ATOM   3202  OE2 GLU A 687     110.831  92.194  14.681  1.00  0.00           O
ATOM   3203  C   GLU A 687     109.719  92.112  19.045  1.00  0.00           C
ATOM   3204  O   GLU A 687     110.713  91.343  19.102  1.00  0.00           O
ATOM   3205  N   ALA A 688     109.489  92.965  20.050  1.00  0.00           N
ATOM   3206  HN  ALA A 688     108.794  93.679  20.020  1.00  0.00           H
ATOM   3207  CA  ALA A 688     110.197  92.938  21.293  1.00  0.00           C
ATOM   3208  HA  ALA A 688     111.249  93.062  21.082  1.00  0.00           H
ATOM   3209  CB  ALA A 688     109.719  94.118  22.171  1.00  0.00           C
ATOM   3210  HB1 ALA A 688     108.668  93.987  22.508  1.00  0.00           H
ATOM   3211  HB2 ALA A 688     110.327  94.329  23.077  1.00  0.00           H
ATOM   3212  HB3 ALA A 688     109.846  94.942  21.438  1.00  0.00           H
ATOM   3213  C   ALA A 688     110.029  91.637  22.064  1.00  0.00           C
ATOM   3214  O   ALA A 688     111.040  91.126  22.601  1.00  0.00           O
ATOM   3215  N   LEU A 689     108.803  91.046  22.032  1.00  0.00           N
ATOM   3216  HN  LEU A 689     108.024  91.458  21.566  1.00  0.00           H
ATOM   3217  CA  LEU A 689     108.538  89.674  22.401  1.00  0.00           C
ATOM   3218  HA  LEU A 689     108.965  89.497  23.378  1.00  0.00           H
ATOM   3219  CB  LEU A 689     106.985  89.461  22.391  1.00  0.00           C
ATOM   3220  HB1 LEU A 689     106.572  90.009  21.517  1.00  0.00           H
ATOM   3221  HB2 LEU A 689     106.688  88.392  22.344  1.00  0.00           H
ATOM   3222  CG  LEU A 689     106.275  90.105  23.641  1.00  0.00           C
ATOM   3223  HG  LEU A 689     106.707  91.129  23.613  1.00  0.00           H
ATOM   3224  CD1 LEU A 689     104.757  90.263  23.291  1.00  0.00           C
ATOM   3225 1HD1 LEU A 689     104.494  91.047  22.548  1.00  0.00           H
ATOM   3226 2HD1 LEU A 689     104.273  89.301  23.019  1.00  0.00           H
ATOM   3227 3HD1 LEU A 689     104.258  90.634  24.212  1.00  0.00           H
ATOM   3228  CD2 LEU A 689     106.346  89.465  25.050  1.00  0.00           C
ATOM   3229 1HD2 LEU A 689     107.395  89.161  25.257  1.00  0.00           H
ATOM   3230 2HD2 LEU A 689     105.947  90.026  25.921  1.00  0.00           H
ATOM   3231 3HD2 LEU A 689     105.694  88.569  25.136  1.00  0.00           H
ATOM   3232  C   LEU A 689     109.196  88.673  21.532  1.00  0.00           C
ATOM   3233  O   LEU A 689     109.526  87.646  22.050  1.00  0.00           O
ATOM   3234  N   SER A 690     109.304  88.879  20.211  1.00  0.00           N
ATOM   3235  HN  SER A 690     108.832  89.590  19.695  1.00  0.00           H
ATOM   3236  CA  SER A 690     109.990  87.946  19.277  1.00  0.00           C
ATOM   3237  HA  SER A 690     109.678  86.919  19.397  1.00  0.00           H
ATOM   3238  CB  SER A 690     109.772  88.298  17.755  1.00  0.00           C
ATOM   3239  HB1 SER A 690     108.667  88.205  17.684  1.00  0.00           H
ATOM   3240  HB2 SER A 690     110.055  89.347  17.523  1.00  0.00           H
ATOM   3241  OG  SER A 690     110.444  87.365  16.910  1.00  0.00           O
ATOM   3242  HG1 SER A 690     109.957  86.539  16.949  1.00  0.00           H
ATOM   3243  C   SER A 690     111.530  87.829  19.578  1.00  0.00           C
ATOM   3244  O   SER A 690     112.087  86.746  19.646  1.00  0.00           O
ATOM   3245  N   LYS A 691     112.092  89.049  19.874  1.00  0.00           N
ATOM   3246  HN  LYS A 691     111.598  89.882  19.636  1.00  0.00           H
ATOM   3247  CA  LYS A 691     113.387  89.224  20.434  1.00  0.00           C
ATOM   3248  HA  LYS A 691     114.036  88.764  19.703  1.00  0.00           H
ATOM   3249  CB  LYS A 691     113.697  90.718  20.363  1.00  0.00           C
ATOM   3250  HB1 LYS A 691     112.788  91.293  20.640  1.00  0.00           H
ATOM   3251  HB2 LYS A 691     114.459  91.006  21.119  1.00  0.00           H
ATOM   3252  CG  LYS A 691     114.165  91.135  18.870  1.00  0.00           C
ATOM   3253  HG1 LYS A 691     113.369  90.753  18.196  1.00  0.00           H
ATOM   3254  HG2 LYS A 691     114.079  92.242  18.849  1.00  0.00           H
ATOM   3255  CD  LYS A 691     115.549  90.654  18.364  1.00  0.00           C
ATOM   3256  HD1 LYS A 691     116.416  91.100  18.897  1.00  0.00           H
ATOM   3257  HD2 LYS A 691     115.722  89.558  18.305  1.00  0.00           H
ATOM   3258  CE  LYS A 691     115.865  91.333  16.965  1.00  0.00           C
ATOM   3259  HE1 LYS A 691     115.701  92.432  16.974  1.00  0.00           H
ATOM   3260  HE2 LYS A 691     116.861  90.965  16.639  1.00  0.00           H
ATOM   3261  NZ  LYS A 691     114.868  90.837  15.891  1.00  0.00           N
ATOM   3262  HZ1 LYS A 691     114.826  89.798  15.889  1.00  0.00           H
ATOM   3263  HZ2 LYS A 691     113.881  91.044  16.146  1.00  0.00           H
ATOM   3264  HZ3 LYS A 691     115.057  91.234  14.948  1.00  0.00           H
ATOM   3265  C   LYS A 691     113.639  88.520  21.707  1.00  0.00           C
ATOM   3266  O   LYS A 691     114.575  87.782  21.878  1.00  0.00           O
ATOM   3267  N   LEU A 692     112.739  88.781  22.730  1.00  0.00           N
ATOM   3268  HN  LEU A 692     112.121  89.563  22.762  1.00  0.00           H
ATOM   3269  CA  LEU A 692     112.816  88.106  23.984  1.00  0.00           C
ATOM   3270  HA  LEU A 692     113.769  88.266  24.465  1.00  0.00           H
ATOM   3271  CB  LEU A 692     111.663  88.568  24.960  1.00  0.00           C
ATOM   3272  HB1 LEU A 692     110.742  88.808  24.387  1.00  0.00           H
ATOM   3273  HB2 LEU A 692     111.473  87.828  25.766  1.00  0.00           H
ATOM   3274  CG  LEU A 692     111.869  89.932  25.523  1.00  0.00           C
ATOM   3275  HG  LEU A 692     112.303  90.592  24.741  1.00  0.00           H
ATOM   3276  CD1 LEU A 692     110.547  90.525  25.947  1.00  0.00           C
ATOM   3277 1HD1 LEU A 692     110.321  90.148  26.967  1.00  0.00           H
ATOM   3278 2HD1 LEU A 692     110.606  91.634  25.918  1.00  0.00           H
ATOM   3279 3HD1 LEU A 692     109.627  90.315  25.360  1.00  0.00           H
ATOM   3280  CD2 LEU A 692     112.860  89.920  26.715  1.00  0.00           C
ATOM   3281 1HD2 LEU A 692     112.372  89.322  27.514  1.00  0.00           H
ATOM   3282 2HD2 LEU A 692     113.841  89.524  26.375  1.00  0.00           H
ATOM   3283 3HD2 LEU A 692     113.026  90.928  27.150  1.00  0.00           H
ATOM   3284  C   LEU A 692     112.713  86.566  23.990  1.00  0.00           C
ATOM   3285  O   LEU A 692     113.395  85.864  24.772  1.00  0.00           O
ATOM   3286  N   LYS A 693     111.883  86.003  23.064  1.00  0.00           N
ATOM   3287  HN  LYS A 693     111.214  86.500  22.517  1.00  0.00           H
ATOM   3288  CA  LYS A 693     111.965  84.569  22.737  1.00  0.00           C
ATOM   3289  HA  LYS A 693     111.877  83.965  23.628  1.00  0.00           H
ATOM   3290  CB  LYS A 693     110.771  84.242  21.862  1.00  0.00           C
ATOM   3291  HB1 LYS A 693     110.602  84.973  21.043  1.00  0.00           H
ATOM   3292  HB2 LYS A 693     111.000  83.295  21.327  1.00  0.00           H
ATOM   3293  CG  LYS A 693     109.455  84.104  22.626  1.00  0.00           C
ATOM   3294  HG1 LYS A 693     109.656  83.236  23.290  1.00  0.00           H
ATOM   3295  HG2 LYS A 693     109.208  84.977  23.267  1.00  0.00           H
ATOM   3296  CD  LYS A 693     108.279  83.868  21.696  1.00  0.00           C
ATOM   3297  HD1 LYS A 693     108.663  83.888  20.653  1.00  0.00           H
ATOM   3298  HD2 LYS A 693     107.828  82.911  22.035  1.00  0.00           H
ATOM   3299  CE  LYS A 693     107.290  85.007  21.598  1.00  0.00           C
ATOM   3300  HE1 LYS A 693     106.683  85.132  22.520  1.00  0.00           H
ATOM   3301  HE2 LYS A 693     107.838  85.958  21.423  1.00  0.00           H
ATOM   3302  NZ  LYS A 693     106.318  84.870  20.474  1.00  0.00           N
ATOM   3303  HZ1 LYS A 693     105.848  83.944  20.415  1.00  0.00           H
ATOM   3304  HZ2 LYS A 693     105.661  85.663  20.620  1.00  0.00           H
ATOM   3305  HZ3 LYS A 693     106.843  85.017  19.589  1.00  0.00           H
ATOM   3306  C   LYS A 693     113.249  83.973  22.187  1.00  0.00           C
ATOM   3307  O   LYS A 693     113.757  82.905  22.583  1.00  0.00           O
ATOM   3308  N   ALA A 694     113.889  84.733  21.268  1.00  0.00           N
ATOM   3309  HN  ALA A 694     113.479  85.593  20.974  1.00  0.00           H
ATOM   3310  CA  ALA A 694     115.175  84.466  20.710  1.00  0.00           C
ATOM   3311  HA  ALA A 694     115.248  83.410  20.495  1.00  0.00           H
ATOM   3312  CB  ALA A 694     115.316  85.366  19.542  1.00  0.00           C
ATOM   3313  HB1 ALA A 694     116.035  84.960  18.799  1.00  0.00           H
ATOM   3314  HB2 ALA A 694     114.379  85.265  18.953  1.00  0.00           H
ATOM   3315  HB3 ALA A 694     115.550  86.428  19.769  1.00  0.00           H
ATOM   3316  C   ALA A 694     116.303  84.692  21.715  1.00  0.00           C
ATOM   3317  O   ALA A 694     117.226  83.850  21.710  1.00  0.00           O
ATOM   3318  N   LEU A 695     116.117  85.707  22.620  1.00  0.00           N
ATOM   3319  HN  LEU A 695     115.470  86.455  22.492  1.00  0.00           H
ATOM   3320  CA  LEU A 695     116.999  85.840  23.791  1.00  0.00           C
ATOM   3321  HA  LEU A 695     118.031  85.824  23.471  1.00  0.00           H
ATOM   3322  CB  LEU A 695     116.706  87.222  24.405  1.00  0.00           C
ATOM   3323  HB1 LEU A 695     116.637  87.990  23.605  1.00  0.00           H
ATOM   3324  HB2 LEU A 695     115.708  87.099  24.878  1.00  0.00           H
ATOM   3325  CG  LEU A 695     117.586  87.746  25.562  1.00  0.00           C
ATOM   3326  HG  LEU A 695     117.698  86.926  26.303  1.00  0.00           H
ATOM   3327  CD1 LEU A 695     118.850  88.201  24.877  1.00  0.00           C
ATOM   3328 1HD1 LEU A 695     119.470  87.345  24.535  1.00  0.00           H
ATOM   3329 2HD1 LEU A 695     118.640  88.737  23.927  1.00  0.00           H
ATOM   3330 3HD1 LEU A 695     119.467  88.774  25.602  1.00  0.00           H
ATOM   3331  CD2 LEU A 695     116.962  89.049  26.058  1.00  0.00           C
ATOM   3332 1HD2 LEU A 695     115.936  88.864  26.443  1.00  0.00           H
ATOM   3333 2HD2 LEU A 695     117.591  89.427  26.892  1.00  0.00           H
ATOM   3334 3HD2 LEU A 695     116.834  89.790  25.240  1.00  0.00           H
ATOM   3335  C   LEU A 695     116.869  84.679  24.784  1.00  0.00           C
ATOM   3336  O   LEU A 695     117.878  84.090  25.155  1.00  0.00           O
ATOM   3337  N   ASN A 696     115.707  84.226  25.219  1.00  0.00           N
ATOM   3338  HN  ASN A 696     114.926  84.787  24.955  1.00  0.00           H
ATOM   3339  CA  ASN A 696     115.578  83.022  26.066  1.00  0.00           C
ATOM   3340  HA  ASN A 696     116.272  82.997  26.894  1.00  0.00           H
ATOM   3341  CB  ASN A 696     114.119  82.884  26.552  1.00  0.00           C
ATOM   3342  HB1 ASN A 696     113.784  83.703  27.224  1.00  0.00           H
ATOM   3343  HB2 ASN A 696     113.465  82.929  25.654  1.00  0.00           H
ATOM   3344  CG  ASN A 696     113.778  81.578  27.273  1.00  0.00           C
ATOM   3345  OD1 ASN A 696     112.975  80.800  26.822  1.00  0.00           O
ATOM   3346  ND2 ASN A 696     114.426  81.298  28.410  1.00  0.00           N
ATOM   3347 1HD2 ASN A 696     115.073  81.925  28.844  1.00  0.00           H
ATOM   3348 2HD2 ASN A 696     114.101  80.529  28.961  1.00  0.00           H
ATOM   3349  C   ASN A 696     116.087  81.759  25.342  1.00  0.00           C
ATOM   3350  O   ASN A 696     116.778  80.972  26.009  1.00  0.00           O
ATOM   3351  N   ASP A 697     115.819  81.423  24.048  1.00  0.00           N
ATOM   3352  HN  ASP A 697     115.197  81.958  23.482  1.00  0.00           H
ATOM   3353  CA  ASP A 697     116.389  80.302  23.397  1.00  0.00           C
ATOM   3354  HA  ASP A 697     116.192  79.368  23.903  1.00  0.00           H
ATOM   3355  CB  ASP A 697     115.827  80.155  21.958  1.00  0.00           C
ATOM   3356  HB1 ASP A 697     115.897  81.163  21.498  1.00  0.00           H
ATOM   3357  HB2 ASP A 697     116.412  79.412  21.373  1.00  0.00           H
ATOM   3358  CG  ASP A 697     114.397  79.671  21.936  1.00  0.00           C
ATOM   3359  OD1 ASP A 697     113.916  79.285  23.019  1.00  0.00           O
ATOM   3360  OD2 ASP A 697     113.745  79.813  20.860  1.00  0.00           O
ATOM   3361  C   ASP A 697     117.869  80.363  23.315  1.00  0.00           C
ATOM   3362  O   ASP A 697     118.565  79.391  23.676  1.00  0.00           O
ATOM   3363  N   PHE A 698     118.501  81.489  22.944  1.00  0.00           N
ATOM   3364  HN  PHE A 698     117.953  82.164  22.457  1.00  0.00           H
ATOM   3365  CA  PHE A 698     119.941  81.682  23.098  1.00  0.00           C
ATOM   3366  HA  PHE A 698     120.485  80.935  22.539  1.00  0.00           H
ATOM   3367  CB  PHE A 698     120.543  82.946  22.401  1.00  0.00           C
ATOM   3368  HB1 PHE A 698     120.548  82.746  21.308  1.00  0.00           H
ATOM   3369  HB2 PHE A 698     119.884  83.761  22.769  1.00  0.00           H
ATOM   3370  CG  PHE A 698     121.957  83.271  22.776  1.00  0.00           C
ATOM   3371  CD1 PHE A 698     122.308  84.494  23.317  1.00  0.00           C
ATOM   3372  HD1 PHE A 698     121.591  85.233  23.643  1.00  0.00           H
ATOM   3373  CE1 PHE A 698     123.657  84.754  23.705  1.00  0.00           C
ATOM   3374  HE1 PHE A 698     123.898  85.700  24.165  1.00  0.00           H
ATOM   3375  CZ  PHE A 698     124.693  83.845  23.421  1.00  0.00           C
ATOM   3376  HZ  PHE A 698     125.726  84.098  23.607  1.00  0.00           H
ATOM   3377  CD2 PHE A 698     122.970  82.347  22.449  1.00  0.00           C
ATOM   3378  HD2 PHE A 698     122.689  81.382  22.053  1.00  0.00           H
ATOM   3379  CE2 PHE A 698     124.382  82.653  22.772  1.00  0.00           C
ATOM   3380  HE2 PHE A 698     125.092  81.874  22.537  1.00  0.00           H
ATOM   3381  C   PHE A 698     120.458  81.446  24.519  1.00  0.00           C
ATOM   3382  O   PHE A 698     121.457  80.793  24.809  1.00  0.00           O
ATOM   3383  N   VAL A 699     119.744  81.998  25.560  1.00  0.00           N
ATOM   3384  HN  VAL A 699     118.907  82.515  25.397  1.00  0.00           H
ATOM   3385  CA  VAL A 699     120.201  81.864  26.863  1.00  0.00           C
ATOM   3386  HA  VAL A 699     121.253  82.086  26.960  1.00  0.00           H
ATOM   3387  CB  VAL A 699     119.295  82.620  27.868  1.00  0.00           C
ATOM   3388  HB  VAL A 699     118.271  82.431  27.480  1.00  0.00           H
ATOM   3389  CG1 VAL A 699     119.466  82.201  29.396  1.00  0.00           C
ATOM   3390 1HG1 VAL A 699     120.442  82.489  29.840  1.00  0.00           H
ATOM   3391 2HG1 VAL A 699     118.571  82.558  29.948  1.00  0.00           H
ATOM   3392 3HG1 VAL A 699     119.491  81.096  29.511  1.00  0.00           H
ATOM   3393  CG2 VAL A 699     119.493  84.120  27.661  1.00  0.00           C
ATOM   3394 1HG2 VAL A 699     118.559  84.719  27.714  1.00  0.00           H
ATOM   3395 2HG2 VAL A 699     120.196  84.541  28.411  1.00  0.00           H
ATOM   3396 3HG2 VAL A 699     119.798  84.283  26.605  1.00  0.00           H
ATOM   3397  C   VAL A 699     120.112  80.350  27.227  1.00  0.00           C
ATOM   3398  O   VAL A 699     121.039  79.754  27.774  1.00  0.00           O
ATOM   3399  N   LYS A 700     119.059  79.657  26.872  1.00  0.00           N
ATOM   3400  HN  LYS A 700     118.219  80.034  26.490  1.00  0.00           H
ATOM   3401  CA  LYS A 700     118.865  78.187  26.830  1.00  0.00           C
ATOM   3402  HA  LYS A 700     118.848  77.929  27.878  1.00  0.00           H
ATOM   3403  CB  LYS A 700     117.486  77.687  26.328  1.00  0.00           C
ATOM   3404  HB1 LYS A 700     117.198  78.088  25.333  1.00  0.00           H
ATOM   3405  HB2 LYS A 700     117.536  76.587  26.180  1.00  0.00           H
ATOM   3406  CG  LYS A 700     116.404  77.974  27.358  1.00  0.00           C
ATOM   3407  HG1 LYS A 700     116.308  77.146  28.092  1.00  0.00           H
ATOM   3408  HG2 LYS A 700     116.603  78.967  27.816  1.00  0.00           H
ATOM   3409  CD  LYS A 700     115.012  78.177  26.616  1.00  0.00           C
ATOM   3410  HD1 LYS A 700     114.286  78.265  27.453  1.00  0.00           H
ATOM   3411  HD2 LYS A 700     115.152  79.093  26.004  1.00  0.00           H
ATOM   3412  CE  LYS A 700     114.577  77.095  25.723  1.00  0.00           C
ATOM   3413  HE1 LYS A 700     115.307  76.869  24.917  1.00  0.00           H
ATOM   3414  HE2 LYS A 700     114.441  76.120  26.237  1.00  0.00           H
ATOM   3415  NZ  LYS A 700     113.285  77.491  25.008  1.00  0.00           N
ATOM   3416  HZ1 LYS A 700     113.069  76.614  24.493  1.00  0.00           H
ATOM   3417  HZ2 LYS A 700     112.468  77.785  25.579  1.00  0.00           H
ATOM   3418  HZ3 LYS A 700     113.454  78.273  24.342  1.00  0.00           H
ATOM   3419  C   LYS A 700     119.957  77.391  26.300  1.00  0.00           C
ATOM   3420  O   LYS A 700     120.534  76.564  26.981  1.00  0.00           O
ATOM   3421  N   LEU A 701     120.337  77.620  25.061  1.00  0.00           N
ATOM   3422  HN  LEU A 701     119.875  78.287  24.483  1.00  0.00           H
ATOM   3423  CA  LEU A 701     121.579  77.062  24.490  1.00  0.00           C
ATOM   3424  HA  LEU A 701     121.516  75.987  24.406  1.00  0.00           H
ATOM   3425  CB  LEU A 701     121.563  77.600  22.980  1.00  0.00           C
ATOM   3426  HB1 LEU A 701     120.607  77.231  22.549  1.00  0.00           H
ATOM   3427  HB2 LEU A 701     121.536  78.710  23.028  1.00  0.00           H
ATOM   3428  CG  LEU A 701     122.759  77.273  22.084  1.00  0.00           C
ATOM   3429  HG  LEU A 701     123.089  76.231  22.280  1.00  0.00           H
ATOM   3430  CD1 LEU A 701     122.469  77.319  20.595  1.00  0.00           C
ATOM   3431 1HD1 LEU A 701     121.796  76.450  20.434  1.00  0.00           H
ATOM   3432 2HD1 LEU A 701     121.919  78.267  20.412  1.00  0.00           H
ATOM   3433 3HD1 LEU A 701     123.471  77.345  20.114  1.00  0.00           H
ATOM   3434  CD2 LEU A 701     123.975  78.164  22.319  1.00  0.00           C
ATOM   3435 1HD2 LEU A 701     124.543  77.841  23.218  1.00  0.00           H
ATOM   3436 2HD2 LEU A 701     124.670  78.182  21.453  1.00  0.00           H
ATOM   3437 3HD2 LEU A 701     123.685  79.233  22.397  1.00  0.00           H
ATOM   3438  C   LEU A 701     122.952  77.401  25.200  1.00  0.00           C
ATOM   3439  O   LEU A 701     123.764  76.516  25.400  1.00  0.00           O
ATOM   3440  N   SER A 702     123.283  78.689  25.550  1.00  0.00           N
ATOM   3441  HN  SER A 702     122.594  79.332  25.224  1.00  0.00           H
ATOM   3442  CA  SER A 702     124.540  79.101  26.116  1.00  0.00           C
ATOM   3443  HA  SER A 702     125.357  78.570  25.650  1.00  0.00           H
ATOM   3444  CB  SER A 702     124.666  80.650  25.887  1.00  0.00           C
ATOM   3445  HB1 SER A 702     125.690  80.971  26.177  1.00  0.00           H
ATOM   3446  HB2 SER A 702     124.549  80.798  24.793  1.00  0.00           H
ATOM   3447  OG  SER A 702     123.632  81.350  26.579  1.00  0.00           O
ATOM   3448  HG1 SER A 702     122.863  81.328  26.006  1.00  0.00           H
ATOM   3449  C   SER A 702     124.672  78.875  27.651  1.00  0.00           C
ATOM   3450  O   SER A 702     125.821  78.640  28.087  1.00  0.00           O
ATOM   3451  N   SER A 703     123.596  78.705  28.375  1.00  0.00           N
ATOM   3452  HN  SER A 703     122.710  78.957  27.992  1.00  0.00           H
ATOM   3453  CA  SER A 703     123.572  78.182  29.767  1.00  0.00           C
ATOM   3454  HA  SER A 703     124.091  78.871  30.416  1.00  0.00           H
ATOM   3455  CB  SER A 703     122.146  78.127  30.316  1.00  0.00           C
ATOM   3456  HB1 SER A 703     121.976  78.064  31.412  1.00  0.00           H
ATOM   3457  HB2 SER A 703     121.818  79.185  30.232  1.00  0.00           H
ATOM   3458  OG  SER A 703     121.279  77.229  29.611  1.00  0.00           O
ATOM   3459  HG1 SER A 703     121.208  77.659  28.755  1.00  0.00           H
ATOM   3460  C   SER A 703     124.244  76.798  29.840  1.00  0.00           C
ATOM   3461  O   SER A 703     124.867  76.475  30.817  1.00  0.00           O
ATOM   3462  N   GLN A 704     124.103  75.905  28.864  1.00  0.00           N
ATOM   3463  HN  GLN A 704     123.451  76.090  28.133  1.00  0.00           H
ATOM   3464  CA  GLN A 704     124.711  74.544  29.030  1.00  0.00           C
ATOM   3465  HA  GLN A 704     124.695  74.170  30.043  1.00  0.00           H
ATOM   3466  CB  GLN A 704     123.853  73.575  28.114  1.00  0.00           C
ATOM   3467  HB1 GLN A 704     123.929  73.819  27.033  1.00  0.00           H
ATOM   3468  HB2 GLN A 704     124.285  72.564  28.274  1.00  0.00           H
ATOM   3469  CG  GLN A 704     122.365  73.430  28.479  1.00  0.00           C
ATOM   3470  HG1 GLN A 704     121.944  74.383  28.094  1.00  0.00           H
ATOM   3471  HG2 GLN A 704     121.914  72.551  27.972  1.00  0.00           H
ATOM   3472  CD  GLN A 704     122.163  73.355  29.989  1.00  0.00           C
ATOM   3473  OE1 GLN A 704     122.425  72.294  30.598  1.00  0.00           O
ATOM   3474  NE2 GLN A 704     121.702  74.458  30.633  1.00  0.00           N
ATOM   3475 1HE2 GLN A 704     121.749  75.341  30.167  1.00  0.00           H
ATOM   3476 2HE2 GLN A 704     121.495  74.385  31.608  1.00  0.00           H
ATOM   3477  C   GLN A 704     126.179  74.545  28.681  1.00  0.00           C
ATOM   3478  O   GLN A 704     126.754  73.516  28.688  1.00  0.00           O
ATOM   3479  N   LYS A 705     126.849  75.749  28.558  1.00  0.00           N
ATOM   3480  HN  LYS A 705     126.345  76.596  28.712  1.00  0.00           H
ATOM   3481  CA  LYS A 705     128.294  75.809  28.145  1.00  0.00           C
ATOM   3482  HA  LYS A 705     128.768  74.840  28.203  1.00  0.00           H
ATOM   3483  CB  LYS A 705     128.414  76.414  26.683  1.00  0.00           C
ATOM   3484  HB1 LYS A 705     127.951  77.408  26.859  1.00  0.00           H
ATOM   3485  HB2 LYS A 705     129.460  76.551  26.334  1.00  0.00           H
ATOM   3486  CG  LYS A 705     127.424  75.818  25.614  1.00  0.00           C
ATOM   3487  HG1 LYS A 705     126.407  75.717  26.052  1.00  0.00           H
ATOM   3488  HG2 LYS A 705     127.326  76.631  24.864  1.00  0.00           H
ATOM   3489  CD  LYS A 705     127.908  74.431  25.067  1.00  0.00           C
ATOM   3490  HD1 LYS A 705     128.076  73.910  26.033  1.00  0.00           H
ATOM   3491  HD2 LYS A 705     127.059  73.878  24.611  1.00  0.00           H
ATOM   3492  CE  LYS A 705     129.207  74.433  24.311  1.00  0.00           C
ATOM   3493  HE1 LYS A 705     130.115  74.849  24.799  1.00  0.00           H
ATOM   3494  HE2 LYS A 705     129.374  73.372  24.025  1.00  0.00           H
ATOM   3495  NZ  LYS A 705     129.110  75.228  23.074  1.00  0.00           N
ATOM   3496  HZ1 LYS A 705     129.347  76.211  23.315  1.00  0.00           H
ATOM   3497  HZ2 LYS A 705     129.783  74.980  22.320  1.00  0.00           H
ATOM   3498  HZ3 LYS A 705     128.174  75.240  22.621  1.00  0.00           H
ATOM   3499  C   LYS A 705     128.969  76.659  29.152  1.00  0.00           C
ATOM   3500  O   LYS A 705     129.865  76.189  29.844  1.00  0.00           O
ATOM   3501  N   THR A 706     128.619  77.935  29.292  1.00  0.00           N
ATOM   3502  HN  THR A 706     127.920  78.377  28.735  1.00  0.00           H
ATOM   3503  CA  THR A 706     129.213  78.906  30.203  1.00  0.00           C
ATOM   3504  HA  THR A 706     130.258  78.638  30.237  1.00  0.00           H
ATOM   3505  CB  THR A 706     129.094  80.358  29.770  1.00  0.00           C
ATOM   3506  HB  THR A 706     129.028  80.950  30.707  1.00  0.00           H
ATOM   3507  OG1 THR A 706     127.946  80.557  29.016  1.00  0.00           O
ATOM   3508  HG1 THR A 706     127.209  80.586  29.630  1.00  0.00           H
ATOM   3509  CG2 THR A 706     130.282  80.752  29.020  1.00  0.00           C
ATOM   3510 1HG2 THR A 706     131.153  80.468  29.647  1.00  0.00           H
ATOM   3511 2HG2 THR A 706     130.509  80.204  28.081  1.00  0.00           H
ATOM   3512 3HG2 THR A 706     130.284  81.840  28.793  1.00  0.00           H
ATOM   3513  C   THR A 706     128.636  78.759  31.569  1.00  0.00           C
ATOM   3514  O   THR A 706     127.408  78.522  31.594  1.00  0.00           O
ATOM   3515  N   PRO A 707     129.310  78.819  32.711  1.00  0.00           N
ATOM   3516  CD  PRO A 707     130.761  78.899  32.783  1.00  0.00           C
ATOM   3517  HD1 PRO A 707     131.250  79.525  32.006  1.00  0.00           H
ATOM   3518  HD2 PRO A 707     131.187  77.902  33.027  1.00  0.00           H
ATOM   3519  CA  PRO A 707     128.671  79.132  34.016  1.00  0.00           C
ATOM   3520  HA  PRO A 707     128.023  78.311  34.286  1.00  0.00           H
ATOM   3521  CB  PRO A 707     129.805  79.194  35.017  1.00  0.00           C
ATOM   3522  HB1 PRO A 707     129.671  79.830  35.919  1.00  0.00           H
ATOM   3523  HB2 PRO A 707     129.993  78.153  35.356  1.00  0.00           H
ATOM   3524  CG  PRO A 707     130.984  79.594  34.128  1.00  0.00           C
ATOM   3525  HG1 PRO A 707     130.901  80.687  33.945  1.00  0.00           H
ATOM   3526  HG2 PRO A 707     131.972  79.391  34.594  1.00  0.00           H
ATOM   3527  C   PRO A 707     127.816  80.426  33.984  1.00  0.00           C
ATOM   3528  O   PRO A 707     127.987  81.323  33.108  1.00  0.00           O
ATOM   3529  N   LYS A 708     126.970  80.566  34.961  1.00  0.00           N
ATOM   3530  HN  LYS A 708     126.885  79.831  35.629  1.00  0.00           H
ATOM   3531  CA  LYS A 708     125.952  81.600  34.981  1.00  0.00           C
ATOM   3532  HA  LYS A 708     125.340  81.547  34.093  1.00  0.00           H
ATOM   3533  CB  LYS A 708     124.873  81.393  36.148  1.00  0.00           C
ATOM   3534  HB1 LYS A 708     124.209  80.602  35.739  1.00  0.00           H
ATOM   3535  HB2 LYS A 708     125.428  80.963  37.009  1.00  0.00           H
ATOM   3536  CG  LYS A 708     124.006  82.658  36.485  1.00  0.00           C
ATOM   3537  HG1 LYS A 708     124.765  83.363  36.886  1.00  0.00           H
ATOM   3538  HG2 LYS A 708     123.414  82.971  35.598  1.00  0.00           H
ATOM   3539  CD  LYS A 708     123.000  82.331  37.575  1.00  0.00           C
ATOM   3540  HD1 LYS A 708     122.682  81.287  37.365  1.00  0.00           H
ATOM   3541  HD2 LYS A 708     123.462  82.471  38.576  1.00  0.00           H
ATOM   3542  CE  LYS A 708     121.688  83.026  37.502  1.00  0.00           C
ATOM   3543  HE1 LYS A 708     121.857  84.124  37.500  1.00  0.00           H
ATOM   3544  HE2 LYS A 708     121.279  82.835  36.487  1.00  0.00           H
ATOM   3545  NZ  LYS A 708     120.752  82.703  38.572  1.00  0.00           N
ATOM   3546  HZ1 LYS A 708     119.870  83.225  38.402  1.00  0.00           H
ATOM   3547  HZ2 LYS A 708     120.574  81.679  38.522  1.00  0.00           H
ATOM   3548  HZ3 LYS A 708     121.109  82.896  39.530  1.00  0.00           H
ATOM   3549  C   LYS A 708     126.450  83.035  34.923  1.00  0.00           C
ATOM   3550  O   LYS A 708     125.805  83.810  34.148  1.00  0.00           O
ATOM   3551  N   PRO A 709     127.517  83.505  35.644  1.00  0.00           N
ATOM   3552  CD  PRO A 709     128.068  82.910  36.911  1.00  0.00           C
ATOM   3553  HD1 PRO A 709     128.746  82.039  36.792  1.00  0.00           H
ATOM   3554  HD2 PRO A 709     127.234  82.571  37.561  1.00  0.00           H
ATOM   3555  CA  PRO A 709     127.886  84.900  35.445  1.00  0.00           C
ATOM   3556  HA  PRO A 709     126.997  85.513  35.499  1.00  0.00           H
ATOM   3557  CB  PRO A 709     128.990  85.154  36.509  1.00  0.00           C
ATOM   3558  HB1 PRO A 709     129.929  84.840  36.005  1.00  0.00           H
ATOM   3559  HB2 PRO A 709     128.962  86.205  36.866  1.00  0.00           H
ATOM   3560  CG  PRO A 709     128.590  84.156  37.603  1.00  0.00           C
ATOM   3561  HG1 PRO A 709     129.343  83.826  38.351  1.00  0.00           H
ATOM   3562  HG2 PRO A 709     127.765  84.475  38.276  1.00  0.00           H
ATOM   3563  C   PRO A 709     128.426  85.055  34.049  1.00  0.00           C
ATOM   3564  O   PRO A 709     128.424  86.130  33.490  1.00  0.00           O
ATOM   3565  N   GLN A 710     129.168  84.038  33.538  1.00  0.00           N
ATOM   3566  HN  GLN A 710     129.492  83.318  34.147  1.00  0.00           H
ATOM   3567  CA  GLN A 710     129.708  84.105  32.190  1.00  0.00           C
ATOM   3568  HA  GLN A 710     130.377  84.929  31.990  1.00  0.00           H
ATOM   3569  CB  GLN A 710     130.610  82.871  31.942  1.00  0.00           C
ATOM   3570  HB1 GLN A 710     130.106  81.983  32.381  1.00  0.00           H
ATOM   3571  HB2 GLN A 710     130.856  82.699  30.872  1.00  0.00           H
ATOM   3572  CG  GLN A 710     132.049  82.933  32.615  1.00  0.00           C
ATOM   3573  HG1 GLN A 710     132.408  81.884  32.675  1.00  0.00           H
ATOM   3574  HG2 GLN A 710     132.650  83.506  31.877  1.00  0.00           H
ATOM   3575  CD  GLN A 710     132.034  83.478  34.053  1.00  0.00           C
ATOM   3576  OE1 GLN A 710     131.622  82.779  35.006  1.00  0.00           O
ATOM   3577  NE2 GLN A 710     132.423  84.723  34.395  1.00  0.00           N
ATOM   3578 1HE2 GLN A 710     132.704  85.389  33.704  1.00  0.00           H
ATOM   3579 2HE2 GLN A 710     132.512  84.886  35.378  1.00  0.00           H
ATOM   3580  C   GLN A 710     128.667  84.162  31.124  1.00  0.00           C
ATOM   3581  O   GLN A 710     128.780  84.887  30.141  1.00  0.00           O
ATOM   3582  N   THR A 711     127.521  83.466  31.332  1.00  0.00           N
ATOM   3583  HN  THR A 711     127.535  82.772  32.047  1.00  0.00           H
ATOM   3584  CA  THR A 711     126.263  83.560  30.646  1.00  0.00           C
ATOM   3585  HA  THR A 711     126.565  83.396  29.622  1.00  0.00           H
ATOM   3586  CB  THR A 711     125.235  82.473  31.023  1.00  0.00           C
ATOM   3587  HB  THR A 711     124.914  82.606  32.078  1.00  0.00           H
ATOM   3588  OG1 THR A 711     125.887  81.208  30.990  1.00  0.00           O
ATOM   3589  HG1 THR A 711     125.379  80.657  31.590  1.00  0.00           H
ATOM   3590  CG2 THR A 711     124.060  82.290  30.042  1.00  0.00           C
ATOM   3591 1HG2 THR A 711     123.584  83.267  29.811  1.00  0.00           H
ATOM   3592 2HG2 THR A 711     124.378  82.132  28.989  1.00  0.00           H
ATOM   3593 3HG2 THR A 711     123.233  81.617  30.354  1.00  0.00           H
ATOM   3594  C   THR A 711     125.577  84.904  30.678  1.00  0.00           C
ATOM   3595  O   THR A 711     125.216  85.412  29.655  1.00  0.00           O
ATOM   3596  N   LYS A 712     125.562  85.513  31.902  1.00  0.00           N
ATOM   3597  HN  LYS A 712     125.778  84.962  32.704  1.00  0.00           H
ATOM   3598  CA  LYS A 712     125.237  86.853  32.136  1.00  0.00           C
ATOM   3599  HA  LYS A 712     124.202  87.044  31.896  1.00  0.00           H
ATOM   3600  CB  LYS A 712     125.263  87.226  33.726  1.00  0.00           C
ATOM   3601  HB1 LYS A 712     126.222  86.948  34.213  1.00  0.00           H
ATOM   3602  HB2 LYS A 712     125.161  88.332  33.711  1.00  0.00           H
ATOM   3603  CG  LYS A 712     123.992  86.616  34.510  1.00  0.00           C
ATOM   3604  HG1 LYS A 712     123.079  87.067  34.066  1.00  0.00           H
ATOM   3605  HG2 LYS A 712     124.157  85.536  34.303  1.00  0.00           H
ATOM   3606  CD  LYS A 712     124.141  86.941  36.006  1.00  0.00           C
ATOM   3607  HD1 LYS A 712     123.276  86.357  36.386  1.00  0.00           H
ATOM   3608  HD2 LYS A 712     125.145  86.580  36.316  1.00  0.00           H
ATOM   3609  CE  LYS A 712     123.972  88.387  36.445  1.00  0.00           C
ATOM   3610  HE1 LYS A 712     124.802  89.014  36.056  1.00  0.00           H
ATOM   3611  HE2 LYS A 712     122.943  88.704  36.170  1.00  0.00           H
ATOM   3612  NZ  LYS A 712     124.026  88.291  37.928  1.00  0.00           N
ATOM   3613  HZ1 LYS A 712     123.692  89.188  38.334  1.00  0.00           H
ATOM   3614  HZ2 LYS A 712     123.440  87.493  38.246  1.00  0.00           H
ATOM   3615  HZ3 LYS A 712     124.980  88.089  38.289  1.00  0.00           H
ATOM   3616  C   LYS A 712     126.031  87.915  31.357  1.00  0.00           C
ATOM   3617  O   LYS A 712     125.442  88.877  30.827  1.00  0.00           O
ATOM   3618  N   GLU A 713     127.389  87.752  31.285  1.00  0.00           N
ATOM   3619  HN  GLU A 713     127.869  87.118  31.886  1.00  0.00           H
ATOM   3620  CA  GLU A 713     128.085  88.622  30.388  1.00  0.00           C
ATOM   3621  HA  GLU A 713     127.857  89.652  30.619  1.00  0.00           H
ATOM   3622  CB  GLU A 713     129.643  88.510  30.626  1.00  0.00           C
ATOM   3623  HB1 GLU A 713     129.793  89.188  31.494  1.00  0.00           H
ATOM   3624  HB2 GLU A 713     129.820  87.441  30.872  1.00  0.00           H
ATOM   3625  CG  GLU A 713     130.636  88.944  29.505  1.00  0.00           C
ATOM   3626  HG1 GLU A 713     130.487  88.377  28.561  1.00  0.00           H
ATOM   3627  HG2 GLU A 713     130.402  90.012  29.311  1.00  0.00           H
ATOM   3628  CD  GLU A 713     131.991  88.684  30.086  1.00  0.00           C
ATOM   3629  OE1 GLU A 713     132.720  89.697  30.188  1.00  0.00           O
ATOM   3630  OE2 GLU A 713     132.365  87.514  30.412  1.00  0.00           O
ATOM   3631  C   GLU A 713     127.796  88.494  28.957  1.00  0.00           C
ATOM   3632  O   GLU A 713     127.756  89.494  28.206  1.00  0.00           O
ATOM   3633  N   LEU A 714     127.499  87.285  28.466  1.00  0.00           N
ATOM   3634  HN  LEU A 714     127.578  86.540  29.124  1.00  0.00           H
ATOM   3635  CA  LEU A 714     126.938  86.973  27.170  1.00  0.00           C
ATOM   3636  HA  LEU A 714     127.573  87.486  26.462  1.00  0.00           H
ATOM   3637  CB  LEU A 714     126.681  85.470  26.884  1.00  0.00           C
ATOM   3638  HB1 LEU A 714     126.178  84.852  27.659  1.00  0.00           H
ATOM   3639  HB2 LEU A 714     126.222  85.310  25.885  1.00  0.00           H
ATOM   3640  CG  LEU A 714     128.011  84.702  26.639  1.00  0.00           C
ATOM   3641  HG  LEU A 714     128.551  84.719  27.610  1.00  0.00           H
ATOM   3642  CD1 LEU A 714     127.616  83.289  26.366  1.00  0.00           C
ATOM   3643 1HD1 LEU A 714     127.002  83.184  25.446  1.00  0.00           H
ATOM   3644 2HD1 LEU A 714     128.527  82.664  26.249  1.00  0.00           H
ATOM   3645 3HD1 LEU A 714     127.012  82.886  27.206  1.00  0.00           H
ATOM   3646  CD2 LEU A 714     129.022  85.179  25.589  1.00  0.00           C
ATOM   3647 1HD2 LEU A 714     128.530  85.273  24.597  1.00  0.00           H
ATOM   3648 2HD2 LEU A 714     129.293  86.220  25.867  1.00  0.00           H
ATOM   3649 3HD2 LEU A 714     129.959  84.584  25.553  1.00  0.00           H
ATOM   3650  C   LEU A 714     125.567  87.658  26.886  1.00  0.00           C
ATOM   3651  O   LEU A 714     125.226  88.080  25.812  1.00  0.00           O
ATOM   3652  N   MET A 715     124.690  87.633  27.898  1.00  0.00           N
ATOM   3653  HN  MET A 715     124.913  87.105  28.714  1.00  0.00           H
ATOM   3654  CA  MET A 715     123.441  88.327  27.790  1.00  0.00           C
ATOM   3655  HA  MET A 715     122.960  88.102  26.850  1.00  0.00           H
ATOM   3656  CB  MET A 715     122.559  87.997  29.036  1.00  0.00           C
ATOM   3657  HB1 MET A 715     122.226  86.946  28.901  1.00  0.00           H
ATOM   3658  HB2 MET A 715     123.052  87.955  30.030  1.00  0.00           H
ATOM   3659  CG  MET A 715     121.145  88.659  29.076  1.00  0.00           C
ATOM   3660  HG1 MET A 715     121.312  89.729  29.321  1.00  0.00           H
ATOM   3661  HG2 MET A 715     120.767  88.541  28.038  1.00  0.00           H
ATOM   3662  SD  MET A 715     120.145  87.944  30.392  1.00  0.00           S
ATOM   3663  CE  MET A 715     118.641  88.831  29.888  1.00  0.00           C
ATOM   3664  HE1 MET A 715     118.881  89.839  29.488  1.00  0.00           H
ATOM   3665  HE2 MET A 715     118.030  88.253  29.162  1.00  0.00           H
ATOM   3666  HE3 MET A 715     118.021  89.039  30.786  1.00  0.00           H
ATOM   3667  C   MET A 715     123.493  89.817  27.649  1.00  0.00           C
ATOM   3668  O   MET A 715     122.734  90.383  26.951  1.00  0.00           O
ATOM   3669  N   HIS A 716     124.407  90.464  28.422  1.00  0.00           N
ATOM   3670  HN  HIS A 716     124.914  89.878  29.049  1.00  0.00           H
ATOM   3671  CA  HIS A 716     124.711  91.868  28.303  1.00  0.00           C
ATOM   3672  HA  HIS A 716     123.734  92.322  28.378  1.00  0.00           H
ATOM   3673  CB  HIS A 716     125.764  92.304  29.429  1.00  0.00           C
ATOM   3674  HB1 HIS A 716     126.664  91.692  29.204  1.00  0.00           H
ATOM   3675  HB2 HIS A 716     125.953  93.384  29.250  1.00  0.00           H
ATOM   3676  ND1 HIS A 716     125.986  92.169  31.840  1.00  0.00           N
ATOM   3677  CG  HIS A 716     125.109  92.059  30.744  1.00  0.00           C
ATOM   3678  CE1 HIS A 716     125.252  91.794  32.904  1.00  0.00           C
ATOM   3679  HE1 HIS A 716     125.604  91.691  33.931  1.00  0.00           H
ATOM   3680  NE2 HIS A 716     123.926  91.581  32.545  1.00  0.00           N
ATOM   3681  HE2 HIS A 716     123.277  91.218  33.213  1.00  0.00           H
ATOM   3682  CD2 HIS A 716     123.857  91.678  31.193  1.00  0.00           C
ATOM   3683  HD2 HIS A 716     123.045  91.459  30.510  1.00  0.00           H
ATOM   3684  C   HIS A 716     125.324  92.232  26.986  1.00  0.00           C
ATOM   3685  O   HIS A 716     124.977  93.246  26.453  1.00  0.00           O
ATOM   3686  N   LEU A 717     126.156  91.356  26.402  1.00  0.00           N
ATOM   3687  HN  LEU A 717     126.236  90.474  26.861  1.00  0.00           H
ATOM   3688  CA  LEU A 717     126.854  91.478  25.081  1.00  0.00           C
ATOM   3689  HA  LEU A 717     127.358  92.422  24.941  1.00  0.00           H
ATOM   3690  CB  LEU A 717     127.911  90.320  24.907  1.00  0.00           C
ATOM   3691  HB1 LEU A 717     128.539  90.364  25.823  1.00  0.00           H
ATOM   3692  HB2 LEU A 717     127.485  89.296  24.971  1.00  0.00           H
ATOM   3693  CG  LEU A 717     128.838  90.505  23.646  1.00  0.00           C
ATOM   3694  HG  LEU A 717     128.222  90.656  22.734  1.00  0.00           H
ATOM   3695  CD1 LEU A 717     129.680  91.831  23.703  1.00  0.00           C
ATOM   3696 1HD1 LEU A 717     130.408  91.790  24.541  1.00  0.00           H
ATOM   3697 2HD1 LEU A 717     130.320  91.937  22.801  1.00  0.00           H
ATOM   3698 3HD1 LEU A 717     129.096  92.774  23.758  1.00  0.00           H
ATOM   3699  CD2 LEU A 717     129.727  89.221  23.422  1.00  0.00           C
ATOM   3700 1HD2 LEU A 717     130.508  89.194  24.212  1.00  0.00           H
ATOM   3701 2HD2 LEU A 717     129.173  88.261  23.496  1.00  0.00           H
ATOM   3702 3HD2 LEU A 717     130.442  89.462  22.606  1.00  0.00           H
ATOM   3703  C   LEU A 717     125.912  91.359  23.832  1.00  0.00           C
ATOM   3704  O   LEU A 717     125.967  92.194  22.912  1.00  0.00           O
ATOM   3705  N   CYS A 718     124.973  90.337  23.947  1.00  0.00           N
ATOM   3706  HN  CYS A 718     124.966  89.835  24.809  1.00  0.00           H
ATOM   3707  CA  CYS A 718     123.901  89.986  23.001  1.00  0.00           C
ATOM   3708  HA  CYS A 718     124.412  89.812  22.065  1.00  0.00           H
ATOM   3709  CB  CYS A 718     123.096  88.639  23.336  1.00  0.00           C
ATOM   3710  HB1 CYS A 718     123.825  87.800  23.344  1.00  0.00           H
ATOM   3711  HB2 CYS A 718     122.816  88.750  24.405  1.00  0.00           H
ATOM   3712  SG  CYS A 718     121.730  88.278  22.147  1.00  0.00           S
ATOM   3713  HG1 CYS A 718     120.697  89.001  22.557  1.00  0.00           H
ATOM   3714  C   CYS A 718     122.869  91.111  22.865  1.00  0.00           C
ATOM   3715  O   CYS A 718     122.508  91.550  21.716  1.00  0.00           O
ATOM   3716  N   MET A 719     122.423  91.667  23.969  1.00  0.00           N
ATOM   3717  HN  MET A 719     122.752  91.287  24.830  1.00  0.00           H
ATOM   3718  CA  MET A 719     121.395  92.771  24.109  1.00  0.00           C
ATOM   3719  HA  MET A 719     120.592  92.515  23.433  1.00  0.00           H
ATOM   3720  CB  MET A 719     120.955  92.983  25.523  1.00  0.00           C
ATOM   3721  HB1 MET A 719     121.909  93.233  26.034  1.00  0.00           H
ATOM   3722  HB2 MET A 719     120.287  93.871  25.539  1.00  0.00           H
ATOM   3723  CG  MET A 719     120.162  91.822  26.080  1.00  0.00           C
ATOM   3724  HG1 MET A 719     119.263  91.638  25.452  1.00  0.00           H
ATOM   3725  HG2 MET A 719     120.754  90.884  26.020  1.00  0.00           H
ATOM   3726  SD  MET A 719     119.518  92.037  27.707  1.00  0.00           S
ATOM   3727  CE  MET A 719     118.698  93.697  27.553  1.00  0.00           C
ATOM   3728  HE1 MET A 719     118.122  93.883  28.485  1.00  0.00           H
ATOM   3729  HE2 MET A 719     119.461  94.503  27.504  1.00  0.00           H
ATOM   3730  HE3 MET A 719     118.106  93.729  26.614  1.00  0.00           H
ATOM   3731  C   MET A 719     121.922  94.084  23.584  1.00  0.00           C
ATOM   3732  O   MET A 719     121.172  94.882  23.037  1.00  0.00           O
ATOM   3733  N   ARG A 720     123.194  94.367  23.770  1.00  0.00           N
ATOM   3734  HN  ARG A 720     123.795  93.681  24.173  1.00  0.00           H
ATOM   3735  CA  ARG A 720     123.780  95.623  23.394  1.00  0.00           C
ATOM   3736  HA  ARG A 720     123.139  96.450  23.662  1.00  0.00           H
ATOM   3737  CB  ARG A 720     125.096  95.903  24.217  1.00  0.00           C
ATOM   3738  HB1 ARG A 720     124.804  95.853  25.288  1.00  0.00           H
ATOM   3739  HB2 ARG A 720     125.696  94.979  24.069  1.00  0.00           H
ATOM   3740  CG  ARG A 720     125.997  97.152  23.867  1.00  0.00           C
ATOM   3741  HG1 ARG A 720     126.886  97.062  24.528  1.00  0.00           H
ATOM   3742  HG2 ARG A 720     126.428  97.099  22.845  1.00  0.00           H
ATOM   3743  CD  ARG A 720     125.255  98.493  24.060  1.00  0.00           C
ATOM   3744  HD1 ARG A 720     124.348  98.608  23.429  1.00  0.00           H
ATOM   3745  HD2 ARG A 720     124.885  98.624  25.100  1.00  0.00           H
ATOM   3746  NE  ARG A 720     126.294  99.610  23.748  1.00  0.00           N
ATOM   3747  HE  ARG A 720     126.873  99.430  22.952  1.00  0.00           H
ATOM   3748  CZ  ARG A 720     126.105 100.885  23.679  1.00  0.00           C
ATOM   3749  NH1 ARG A 720     125.067 101.508  24.238  1.00  0.00           N
ATOM   3750 1HH1 ARG A 720     124.474 100.959  24.827  1.00  0.00           H
ATOM   3751 2HH1 ARG A 720     124.721 102.416  24.000  1.00  0.00           H
ATOM   3752  NH2 ARG A 720     127.048 101.581  23.000  1.00  0.00           N
ATOM   3753 1HH2 ARG A 720     127.835 101.133  22.577  1.00  0.00           H
ATOM   3754 2HH2 ARG A 720     126.965 102.574  23.086  1.00  0.00           H
ATOM   3755  C   ARG A 720     124.017  95.717  21.898  1.00  0.00           C
ATOM   3756  O   ARG A 720     124.241  96.852  21.437  1.00  0.00           O
ATOM   3757  N   GLN A 721     123.770  94.676  21.101  1.00  0.00           N
ATOM   3758  HN  GLN A 721     123.513  93.798  21.496  1.00  0.00           H
ATOM   3759  CA  GLN A 721     123.790  94.833  19.654  1.00  0.00           C
ATOM   3760  HA  GLN A 721     124.697  95.296  19.296  1.00  0.00           H
ATOM   3761  CB  GLN A 721     123.766  93.378  18.991  1.00  0.00           C
ATOM   3762  HB1 GLN A 721     122.813  92.902  19.305  1.00  0.00           H
ATOM   3763  HB2 GLN A 721     123.673  93.571  17.901  1.00  0.00           H
ATOM   3764  CG  GLN A 721     124.983  92.480  19.318  1.00  0.00           C
ATOM   3765  HG1 GLN A 721     124.758  92.008  20.298  1.00  0.00           H
ATOM   3766  HG2 GLN A 721     125.022  91.720  18.508  1.00  0.00           H
ATOM   3767  CD  GLN A 721     126.319  93.248  19.331  1.00  0.00           C
ATOM   3768  OE1 GLN A 721     126.807  93.764  18.329  1.00  0.00           O
ATOM   3769  NE2 GLN A 721     126.792  93.572  20.540  1.00  0.00           N
ATOM   3770 1HE2 GLN A 721     126.466  93.070  21.341  1.00  0.00           H
ATOM   3771 2HE2 GLN A 721     127.392  94.369  20.615  1.00  0.00           H
ATOM   3772  C   GLN A 721     122.627  95.663  19.076  1.00  0.00           C
ATOM   3773  O   GLN A 721     121.522  95.627  19.646  1.00  0.00           O
ATOM   3774  N   GLU A 722     122.744  96.409  17.986  1.00  0.00           N
ATOM   3775  HN  GLU A 722     123.587  96.347  17.458  1.00  0.00           H
ATOM   3776  CA  GLU A 722     121.831  97.463  17.462  1.00  0.00           C
ATOM   3777  HA  GLU A 722     121.624  98.109  18.303  1.00  0.00           H
ATOM   3778  CB  GLU A 722     122.471  98.310  16.279  1.00  0.00           C
ATOM   3779  HB1 GLU A 722     123.522  98.634  16.432  1.00  0.00           H
ATOM   3780  HB2 GLU A 722     122.703  97.672  15.399  1.00  0.00           H
ATOM   3781  CG  GLU A 722     121.652  99.541  15.930  1.00  0.00           C
ATOM   3782  HG1 GLU A 722     120.649  99.277  15.531  1.00  0.00           H
ATOM   3783  HG2 GLU A 722     121.484 100.156  16.840  1.00  0.00           H
ATOM   3784  CD  GLU A 722     122.213 100.370  14.820  1.00  0.00           C
ATOM   3785  OE1 GLU A 722     121.607 100.455  13.738  1.00  0.00           O
ATOM   3786  OE2 GLU A 722     123.329 100.965  14.906  1.00  0.00           O
ATOM   3787  C   GLU A 722     120.427  96.899  17.244  1.00  0.00           C
ATOM   3788  O   GLU A 722     119.420  97.536  17.548  1.00  0.00           O
ATOM   3789  N   ALA A 723     120.254  95.719  16.617  1.00  0.00           N
ATOM   3790  HN  ALA A 723     121.041  95.161  16.367  1.00  0.00           H
ATOM   3791  CA  ALA A 723     118.955  95.046  16.413  1.00  0.00           C
ATOM   3792  HA  ALA A 723     118.390  95.521  15.625  1.00  0.00           H
ATOM   3793  CB  ALA A 723     119.165  93.607  15.825  1.00  0.00           C
ATOM   3794  HB1 ALA A 723     119.919  93.553  15.012  1.00  0.00           H
ATOM   3795  HB2 ALA A 723     119.474  92.876  16.603  1.00  0.00           H
ATOM   3796  HB3 ALA A 723     118.290  93.294  15.217  1.00  0.00           H
ATOM   3797  C   ALA A 723     118.144  94.812  17.686  1.00  0.00           C
ATOM   3798  O   ALA A 723     116.966  95.130  17.715  1.00  0.00           O
ATOM   3799  N   TYR A 724     118.784  94.188  18.759  1.00  0.00           N
ATOM   3800  HN  TYR A 724     119.781  94.172  18.778  1.00  0.00           H
ATOM   3801  CA  TYR A 724     118.082  93.945  19.974  1.00  0.00           C
ATOM   3802  HA  TYR A 724     117.077  93.613  19.759  1.00  0.00           H
ATOM   3803  CB  TYR A 724     118.806  92.829  20.830  1.00  0.00           C
ATOM   3804  HB1 TYR A 724     119.888  93.039  20.694  1.00  0.00           H
ATOM   3805  HB2 TYR A 724     118.567  92.877  21.914  1.00  0.00           H
ATOM   3806  CG  TYR A 724     118.636  91.440  20.322  1.00  0.00           C
ATOM   3807  CD1 TYR A 724     119.385  90.990  19.270  1.00  0.00           C
ATOM   3808  HD1 TYR A 724     120.081  91.652  18.775  1.00  0.00           H
ATOM   3809  CE1 TYR A 724     119.511  89.644  19.027  1.00  0.00           C
ATOM   3810  HE1 TYR A 724     120.165  89.328  18.228  1.00  0.00           H
ATOM   3811  CZ  TYR A 724     118.824  88.694  19.783  1.00  0.00           C
ATOM   3812  OH  TYR A 724     118.882  87.320  19.440  1.00  0.00           O
ATOM   3813  HH  TYR A 724     119.388  87.301  18.624  1.00  0.00           H
ATOM   3814  CD2 TYR A 724     117.835  90.533  21.086  1.00  0.00           C
ATOM   3815  HD2 TYR A 724     117.192  90.958  21.843  1.00  0.00           H
ATOM   3816  CE2 TYR A 724     117.957  89.146  20.826  1.00  0.00           C
ATOM   3817  HE2 TYR A 724     117.400  88.421  21.401  1.00  0.00           H
ATOM   3818  C   TYR A 724     117.827  95.148  20.757  1.00  0.00           C
ATOM   3819  O   TYR A 724     116.742  95.463  21.269  1.00  0.00           O
ATOM   3820  N   LEU A 725     118.960  95.996  20.847  1.00  0.00           N
ATOM   3821  HN  LEU A 725     119.802  95.595  20.494  1.00  0.00           H
ATOM   3822  CA  LEU A 725     118.974  97.312  21.532  1.00  0.00           C
ATOM   3823  HA  LEU A 725     118.704  97.259  22.576  1.00  0.00           H
ATOM   3824  CB  LEU A 725     120.393  97.987  21.376  1.00  0.00           C
ATOM   3825  HB1 LEU A 725     121.186  97.299  21.738  1.00  0.00           H
ATOM   3826  HB2 LEU A 725     120.564  98.070  20.281  1.00  0.00           H
ATOM   3827  CG  LEU A 725     120.604  99.341  21.939  1.00  0.00           C
ATOM   3828  HG  LEU A 725     120.019  99.992  21.255  1.00  0.00           H
ATOM   3829  CD1 LEU A 725     120.210  99.418  23.423  1.00  0.00           C
ATOM   3830 1HD1 LEU A 725     119.418  98.737  23.801  1.00  0.00           H
ATOM   3831 2HD1 LEU A 725     121.068  99.222  24.101  1.00  0.00           H
ATOM   3832 3HD1 LEU A 725     119.935 100.469  23.653  1.00  0.00           H
ATOM   3833  CD2 LEU A 725     122.050  99.785  21.890  1.00  0.00           C
ATOM   3834 1HD2 LEU A 725     122.037 100.856  22.184  1.00  0.00           H
ATOM   3835 2HD2 LEU A 725     122.827  99.259  22.485  1.00  0.00           H
ATOM   3836 3HD2 LEU A 725     122.389  99.693  20.836  1.00  0.00           H
ATOM   3837  C   LEU A 725     117.858  98.220  21.081  1.00  0.00           C
ATOM   3838  O   LEU A 725     117.163  98.769  21.950  1.00  0.00           O
ATOM   3839  N   GLU A 726     117.603  98.494  19.779  1.00  0.00           N
ATOM   3840  HN  GLU A 726     118.189  98.300  18.996  1.00  0.00           H
ATOM   3841  CA  GLU A 726     116.456  99.189  19.313  1.00  0.00           C
ATOM   3842  HA  GLU A 726     116.375 100.062  19.943  1.00  0.00           H
ATOM   3843  CB  GLU A 726     116.562  99.847  17.892  1.00  0.00           C
ATOM   3844  HB1 GLU A 726     116.627  98.985  17.194  1.00  0.00           H
ATOM   3845  HB2 GLU A 726     115.572 100.250  17.587  1.00  0.00           H
ATOM   3846  CG  GLU A 726     117.689 100.893  17.794  1.00  0.00           C
ATOM   3847  HG1 GLU A 726     117.528 101.682  18.560  1.00  0.00           H
ATOM   3848  HG2 GLU A 726     118.703 100.464  17.941  1.00  0.00           H
ATOM   3849  CD  GLU A 726     117.718 101.569  16.366  1.00  0.00           C
ATOM   3850  OE1 GLU A 726     117.653 102.820  16.290  1.00  0.00           O
ATOM   3851  OE2 GLU A 726     117.732 100.808  15.336  1.00  0.00           O
ATOM   3852  C   GLU A 726     115.070  98.503  19.410  1.00  0.00           C
ATOM   3853  O   GLU A 726     114.025  99.115  19.577  1.00  0.00           O
ATOM   3854  N   ALA A 727     115.017  97.085  19.276  1.00  0.00           N
ATOM   3855  HN  ALA A 727     115.849  96.582  19.054  1.00  0.00           H
ATOM   3856  CA  ALA A 727     113.809  96.331  19.517  1.00  0.00           C
ATOM   3857  HA  ALA A 727     112.989  96.838  19.030  1.00  0.00           H
ATOM   3858  CB  ALA A 727     113.938  94.954  18.982  1.00  0.00           C
ATOM   3859  HB1 ALA A 727     114.184  95.007  17.900  1.00  0.00           H
ATOM   3860  HB2 ALA A 727     114.849  94.434  19.347  1.00  0.00           H
ATOM   3861  HB3 ALA A 727     113.056  94.321  19.223  1.00  0.00           H
ATOM   3862  C   ALA A 727     113.369  96.402  20.903  1.00  0.00           C
ATOM   3863  O   ALA A 727     112.236  96.737  21.127  1.00  0.00           O
ATOM   3864  N   LEU A 728     114.211  96.254  21.851  1.00  0.00           N
ATOM   3865  HN  LEU A 728     115.165  96.023  21.676  1.00  0.00           H
ATOM   3866  CA  LEU A 728     113.855  96.110  23.250  1.00  0.00           C
ATOM   3867  HA  LEU A 728     112.909  95.589  23.236  1.00  0.00           H
ATOM   3868  CB  LEU A 728     114.918  95.249  23.987  1.00  0.00           C
ATOM   3869  HB1 LEU A 728     115.876  95.790  23.829  1.00  0.00           H
ATOM   3870  HB2 LEU A 728     114.666  95.208  25.068  1.00  0.00           H
ATOM   3871  CG  LEU A 728     115.201  93.824  23.482  1.00  0.00           C
ATOM   3872  HG  LEU A 728     115.170  93.701  22.378  1.00  0.00           H
ATOM   3873  CD1 LEU A 728     116.540  93.220  24.039  1.00  0.00           C
ATOM   3874 1HD1 LEU A 728     117.363  93.966  24.021  1.00  0.00           H
ATOM   3875 2HD1 LEU A 728     116.363  92.870  25.079  1.00  0.00           H
ATOM   3876 3HD1 LEU A 728     116.861  92.281  23.539  1.00  0.00           H
ATOM   3877  CD2 LEU A 728     113.921  92.998  23.778  1.00  0.00           C
ATOM   3878 1HD2 LEU A 728     114.038  91.945  23.444  1.00  0.00           H
ATOM   3879 2HD2 LEU A 728     113.868  92.985  24.887  1.00  0.00           H
ATOM   3880 3HD2 LEU A 728     112.973  93.377  23.340  1.00  0.00           H
ATOM   3881  C   LEU A 728     113.616  97.532  23.917  1.00  0.00           C
ATOM   3882  O   LEU A 728     112.954  97.550  24.915  1.00  0.00           O
ATOM   3883  N   SER A 729     114.091  98.639  23.353  1.00  0.00           N
ATOM   3884  HN  SER A 729     114.497  98.611  22.442  1.00  0.00           H
ATOM   3885  CA  SER A 729     113.883 100.029  23.878  1.00  0.00           C
ATOM   3886  HA  SER A 729     113.551  99.856  24.891  1.00  0.00           H
ATOM   3887  CB  SER A 729     115.172 100.871  23.885  1.00  0.00           C
ATOM   3888  HB1 SER A 729     114.917 101.922  24.140  1.00  0.00           H
ATOM   3889  HB2 SER A 729     115.845 100.397  24.630  1.00  0.00           H
ATOM   3890  OG  SER A 729     115.744 100.999  22.617  1.00  0.00           O
ATOM   3891  HG1 SER A 729     116.298 100.238  22.428  1.00  0.00           H
ATOM   3892  C   SER A 729     112.689 100.751  23.206  1.00  0.00           C
ATOM   3893  O   SER A 729     112.196 100.474  22.090  1.00  0.00           O
ATOM   3894  N   HIS A 730     112.153 101.711  23.991  1.00  0.00           N
ATOM   3895  HN  HIS A 730     112.538 101.821  24.904  1.00  0.00           H
ATOM   3896  CA  HIS A 730     111.002 102.560  23.664  1.00  0.00           C
ATOM   3897  HA  HIS A 730     110.767 103.049  24.598  1.00  0.00           H
ATOM   3898  CB  HIS A 730     111.448 103.789  22.750  1.00  0.00           C
ATOM   3899  HB1 HIS A 730     111.864 103.335  21.825  1.00  0.00           H
ATOM   3900  HB2 HIS A 730     110.637 104.431  22.345  1.00  0.00           H
ATOM   3901  ND1 HIS A 730     112.376 105.312  24.574  1.00  0.00           N
ATOM   3902  CG  HIS A 730     112.561 104.706  23.395  1.00  0.00           C
ATOM   3903  CE1 HIS A 730     113.537 105.695  25.053  1.00  0.00           C
ATOM   3904  HE1 HIS A 730     113.720 106.239  25.979  1.00  0.00           H
ATOM   3905  NE2 HIS A 730     114.509 105.365  24.151  1.00  0.00           N
ATOM   3906  HE2 HIS A 730     115.503 105.410  24.246  1.00  0.00           H
ATOM   3907  CD2 HIS A 730     113.881 104.717  23.126  1.00  0.00           C
ATOM   3908  HD2 HIS A 730     114.417 104.214  22.331  1.00  0.00           H
ATOM   3909  C   HIS A 730     109.668 101.923  23.169  1.00  0.00           C
ATOM   3910  O   HIS A 730     109.174 102.199  22.072  1.00  0.00           O
ATOM   3911  N   LEU A 731     109.064 101.140  23.963  1.00  0.00           N
ATOM   3912  HN  LEU A 731     109.395 100.933  24.880  1.00  0.00           H
ATOM   3913  CA  LEU A 731     107.755 100.543  23.656  1.00  0.00           C
ATOM   3914  HA  LEU A 731     107.353 101.120  22.837  1.00  0.00           H
ATOM   3915  CB  LEU A 731     107.800  99.069  23.249  1.00  0.00           C
ATOM   3916  HB1 LEU A 731     106.859  98.677  22.807  1.00  0.00           H
ATOM   3917  HB2 LEU A 731     108.653  98.946  22.549  1.00  0.00           H
ATOM   3918  CG  LEU A 731     108.260  98.057  24.301  1.00  0.00           C
ATOM   3919  HG  LEU A 731     107.572  98.108  25.172  1.00  0.00           H
ATOM   3920  CD1 LEU A 731     108.064  96.613  23.686  1.00  0.00           C
ATOM   3921 1HD1 LEU A 731     108.444  96.610  22.642  1.00  0.00           H
ATOM   3922 2HD1 LEU A 731     108.512  95.700  24.133  1.00  0.00           H
ATOM   3923 3HD1 LEU A 731     106.962  96.473  23.688  1.00  0.00           H
ATOM   3924  CD2 LEU A 731     109.669  98.328  24.812  1.00  0.00           C
ATOM   3925 1HD2 LEU A 731     109.923  97.379  25.332  1.00  0.00           H
ATOM   3926 2HD2 LEU A 731     110.350  98.476  23.947  1.00  0.00           H
ATOM   3927 3HD2 LEU A 731     109.822  99.170  25.521  1.00  0.00           H
ATOM   3928  C   LEU A 731     106.689 100.750  24.763  1.00  0.00           C
ATOM   3929  O   LEU A 731     107.006 100.755  25.922  1.00  0.00           O
ATOM   3930  N   GLN A 732     105.396 100.870  24.416  1.00  0.00           N
ATOM   3931  HN  GLN A 732     105.092 100.993  23.475  1.00  0.00           H
ATOM   3932  CA  GLN A 732     104.320 100.692  25.356  1.00  0.00           C
ATOM   3933  HA  GLN A 732     104.434 101.438  26.129  1.00  0.00           H
ATOM   3934  CB  GLN A 732     103.004 101.013  24.557  1.00  0.00           C
ATOM   3935  HB1 GLN A 732     102.820 100.298  23.727  1.00  0.00           H
ATOM   3936  HB2 GLN A 732     102.244 100.911  25.361  1.00  0.00           H
ATOM   3937  CG  GLN A 732     102.902 102.440  24.000  1.00  0.00           C
ATOM   3938  HG1 GLN A 732     103.610 102.511  23.147  1.00  0.00           H
ATOM   3939  HG2 GLN A 732     101.927 102.707  23.538  1.00  0.00           H
ATOM   3940  CD  GLN A 732     103.401 103.399  25.110  1.00  0.00           C
ATOM   3941  OE1 GLN A 732     104.537 103.922  24.913  1.00  0.00           O
ATOM   3942  NE2 GLN A 732     102.588 103.749  26.091  1.00  0.00           N
ATOM   3943 1HE2 GLN A 732     101.728 103.261  26.238  1.00  0.00           H
ATOM   3944 2HE2 GLN A 732     102.875 104.514  26.668  1.00  0.00           H
ATOM   3945  C   GLN A 732     104.264  99.237  25.895  1.00  0.00           C
ATOM   3946  O   GLN A 732     104.137  98.247  25.118  1.00  0.00           O
ATOM   3947  N   SER A 733     104.259  99.057  27.240  1.00  0.00           N
ATOM   3948  HN  SER A 733     104.280  99.777  27.929  1.00  0.00           H
ATOM   3949  CA  SER A 733     104.262  97.734  27.945  1.00  0.00           C
ATOM   3950  HA  SER A 733     105.242  97.333  27.736  1.00  0.00           H
ATOM   3951  CB  SER A 733     104.237  97.983  29.553  1.00  0.00           C
ATOM   3952  HB1 SER A 733     105.108  98.597  29.867  1.00  0.00           H
ATOM   3953  HB2 SER A 733     103.304  98.567  29.707  1.00  0.00           H
ATOM   3954  OG  SER A 733     104.228  96.751  30.305  1.00  0.00           O
ATOM   3955  HG1 SER A 733     104.356  97.064  31.204  1.00  0.00           H
ATOM   3956  C   SER A 733     103.202  96.693  27.500  1.00  0.00           C
ATOM   3957  O   SER A 733     102.071  97.042  27.577  1.00  0.00           O
ATOM   3958  N   PRO A 734     103.579  95.466  27.126  1.00  0.00           N
ATOM   3959  CD  PRO A 734     104.925  95.036  26.756  1.00  0.00           C
ATOM   3960  HD1 PRO A 734     105.412  94.719  27.703  1.00  0.00           H
ATOM   3961  HD2 PRO A 734     105.520  95.891  26.371  1.00  0.00           H
ATOM   3962  CA  PRO A 734     102.601  94.464  26.965  1.00  0.00           C
ATOM   3963  HA  PRO A 734     101.809  94.866  26.351  1.00  0.00           H
ATOM   3964  CB  PRO A 734     103.313  93.348  26.254  1.00  0.00           C
ATOM   3965  HB1 PRO A 734     103.456  92.451  26.894  1.00  0.00           H
ATOM   3966  HB2 PRO A 734     102.653  93.051  25.411  1.00  0.00           H
ATOM   3967  CG  PRO A 734     104.762  93.799  25.885  1.00  0.00           C
ATOM   3968  HG1 PRO A 734     105.549  93.016  25.931  1.00  0.00           H
ATOM   3969  HG2 PRO A 734     104.788  94.063  24.806  1.00  0.00           H
ATOM   3970  C   PRO A 734     101.816  94.110  28.270  1.00  0.00           C
ATOM   3971  O   PRO A 734     100.889  93.344  28.110  1.00  0.00           O
ATOM   3972  N   LEU A 735     102.192  94.569  29.416  1.00  0.00           N
ATOM   3973  HN  LEU A 735     103.070  95.027  29.533  1.00  0.00           H
ATOM   3974  CA  LEU A 735     101.388  94.502  30.612  1.00  0.00           C
ATOM   3975  HA  LEU A 735     100.925  93.540  30.448  1.00  0.00           H
ATOM   3976  CB  LEU A 735     102.144  94.337  31.925  1.00  0.00           C
ATOM   3977  HB1 LEU A 735     102.737  95.228  32.223  1.00  0.00           H
ATOM   3978  HB2 LEU A 735     101.366  94.140  32.693  1.00  0.00           H
ATOM   3979  CG  LEU A 735     103.158  93.200  31.957  1.00  0.00           C
ATOM   3980  HG  LEU A 735     103.831  93.312  31.081  1.00  0.00           H
ATOM   3981  CD1 LEU A 735     104.024  93.249  33.139  1.00  0.00           C
ATOM   3982 1HD1 LEU A 735     104.732  92.394  33.097  1.00  0.00           H
ATOM   3983 2HD1 LEU A 735     104.659  94.156  33.047  1.00  0.00           H
ATOM   3984 3HD1 LEU A 735     103.554  93.227  34.146  1.00  0.00           H
ATOM   3985  CD2 LEU A 735     102.414  91.822  31.844  1.00  0.00           C
ATOM   3986 1HD2 LEU A 735     103.010  90.885  31.813  1.00  0.00           H
ATOM   3987 2HD2 LEU A 735     101.671  91.784  32.669  1.00  0.00           H
ATOM   3988 3HD2 LEU A 735     101.869  91.773  30.877  1.00  0.00           H
ATOM   3989  C   LEU A 735     100.338  95.605  30.841  1.00  0.00           C
ATOM   3990  O   LEU A 735      99.436  95.327  31.601  1.00  0.00           O
ATOM   3991  N   ASP A 736     100.580  96.741  30.231  1.00  0.00           N
ATOM   3992  HN  ASP A 736     101.413  96.804  29.688  1.00  0.00           H
ATOM   3993  CA  ASP A 736      99.844  97.949  30.386  1.00  0.00           C
ATOM   3994  HA  ASP A 736      98.806  97.651  30.388  1.00  0.00           H
ATOM   3995  CB  ASP A 736     100.235  98.593  31.759  1.00  0.00           C
ATOM   3996  HB1 ASP A 736      99.734  98.046  32.586  1.00  0.00           H
ATOM   3997  HB2 ASP A 736     101.336  98.573  31.905  1.00  0.00           H
ATOM   3998  CG  ASP A 736      99.831 100.055  31.889  1.00  0.00           C
ATOM   3999  OD1 ASP A 736      98.846 100.516  31.220  1.00  0.00           O
ATOM   4000  OD2 ASP A 736     100.446 100.659  32.815  1.00  0.00           O
ATOM   4001  C   ASP A 736     100.081  98.850  29.189  1.00  0.00           C
ATOM   4002  O   ASP A 736     101.156  99.438  29.096  1.00  0.00           O
ATOM   4003  N   PRO A 737      99.169  99.056  28.221  1.00  0.00           N
ATOM   4004  CD  PRO A 737      97.783  98.654  28.278  1.00  0.00           C
ATOM   4005  HD1 PRO A 737      97.271  98.815  29.251  1.00  0.00           H
ATOM   4006  HD2 PRO A 737      97.734  97.560  28.086  1.00  0.00           H
ATOM   4007  CA  PRO A 737      99.523  99.924  27.084  1.00  0.00           C
ATOM   4008  HA  PRO A 737     100.401  99.546  26.581  1.00  0.00           H
ATOM   4009  CB  PRO A 737      98.290  99.803  26.219  1.00  0.00           C
ATOM   4010  HB1 PRO A 737      97.988 100.709  25.652  1.00  0.00           H
ATOM   4011  HB2 PRO A 737      98.365  98.962  25.496  1.00  0.00           H
ATOM   4012  CG  PRO A 737      97.118  99.462  27.227  1.00  0.00           C
ATOM   4013  HG1 PRO A 737      96.754 100.454  27.570  1.00  0.00           H
ATOM   4014  HG2 PRO A 737      96.264  98.999  26.687  1.00  0.00           H
ATOM   4015  C   PRO A 737      99.752 101.410  27.394  1.00  0.00           C
ATOM   4016  O   PRO A 737     100.202 102.187  26.558  1.00  0.00           O
ATOM   4017  N   SER A 738      99.477 101.850  28.664  1.00  0.00           N
ATOM   4018  HN  SER A 738      99.174 101.246  29.396  1.00  0.00           H
ATOM   4019  CA  SER A 738      99.513 103.260  29.085  1.00  0.00           C
ATOM   4020  HA  SER A 738      99.309 103.911  28.248  1.00  0.00           H
ATOM   4021  CB  SER A 738      98.469 103.515  30.274  1.00  0.00           C
ATOM   4022  HB1 SER A 738      98.332 104.617  30.295  1.00  0.00           H
ATOM   4023  HB2 SER A 738      97.507 103.055  29.962  1.00  0.00           H
ATOM   4024  OG  SER A 738      98.960 103.106  31.577  1.00  0.00           O
ATOM   4025  HG1 SER A 738      98.935 102.148  31.621  1.00  0.00           H
ATOM   4026  C   SER A 738     100.921 103.597  29.538  1.00  0.00           C
ATOM   4027  O   SER A 738     101.236 104.753  29.717  1.00  0.00           O
ATOM   4028  N   THR A 739     101.774 102.542  29.735  1.00  0.00           N
ATOM   4029  HN  THR A 739     101.486 101.664  29.360  1.00  0.00           H
ATOM   4030  CA  THR A 739     103.062 102.666  30.400  1.00  0.00           C
ATOM   4031  HA  THR A 739     103.188 103.677  30.759  1.00  0.00           H
ATOM   4032  CB  THR A 739     103.209 101.769  31.588  1.00  0.00           C
ATOM   4033  HB  THR A 739     102.967 100.716  31.330  1.00  0.00           H
ATOM   4034  OG1 THR A 739     102.473 102.275  32.705  1.00  0.00           O
ATOM   4035  HG1 THR A 739     101.717 101.684  32.738  1.00  0.00           H
ATOM   4036  CG2 THR A 739     104.658 101.692  32.120  1.00  0.00           C
ATOM   4037 1HG2 THR A 739     104.897 102.637  32.653  1.00  0.00           H
ATOM   4038 2HG2 THR A 739     104.784 100.847  32.831  1.00  0.00           H
ATOM   4039 3HG2 THR A 739     105.468 101.464  31.395  1.00  0.00           H
ATOM   4040  C   THR A 739     104.142 102.541  29.404  1.00  0.00           C
ATOM   4041  O   THR A 739     104.231 101.428  28.847  1.00  0.00           O
ATOM   4042  N   LEU A 740     105.001 103.586  29.267  1.00  0.00           N
ATOM   4043  HN  LEU A 740     104.788 104.355  29.865  1.00  0.00           H
ATOM   4044  CA  LEU A 740     106.166 103.550  28.420  1.00  0.00           C
ATOM   4045  HA  LEU A 740     105.878 103.071  27.496  1.00  0.00           H
ATOM   4046  CB  LEU A 740     106.496 105.049  28.074  1.00  0.00           C
ATOM   4047  HB1 LEU A 740     105.710 105.403  27.373  1.00  0.00           H
ATOM   4048  HB2 LEU A 740     106.535 105.669  28.996  1.00  0.00           H
ATOM   4049  CG  LEU A 740     107.763 105.388  27.293  1.00  0.00           C
ATOM   4050  HG  LEU A 740     108.612 105.000  27.896  1.00  0.00           H
ATOM   4051  CD1 LEU A 740     107.763 104.819  25.861  1.00  0.00           C
ATOM   4052 1HD1 LEU A 740     107.030 105.348  25.216  1.00  0.00           H
ATOM   4053 2HD1 LEU A 740     108.800 105.020  25.517  1.00  0.00           H
ATOM   4054 3HD1 LEU A 740     107.571 103.724  25.858  1.00  0.00           H
ATOM   4055  CD2 LEU A 740     108.061 106.918  27.478  1.00  0.00           C
ATOM   4056 1HD2 LEU A 740     107.993 107.206  28.549  1.00  0.00           H
ATOM   4057 2HD2 LEU A 740     109.009 107.198  26.970  1.00  0.00           H
ATOM   4058 3HD2 LEU A 740     107.216 107.445  26.984  1.00  0.00           H
ATOM   4059  C   LEU A 740     107.429 102.909  29.084  1.00  0.00           C
ATOM   4060  O   LEU A 740     107.858 103.190  30.192  1.00  0.00           O
ATOM   4061  N   LEU A 741     108.024 101.987  28.342  1.00  0.00           N
ATOM   4062  HN  LEU A 741     107.624 101.705  27.473  1.00  0.00           H
ATOM   4063  CA  LEU A 741     109.312 101.465  28.648  1.00  0.00           C
ATOM   4064  HA  LEU A 741     109.654 101.712  29.643  1.00  0.00           H
ATOM   4065  CB  LEU A 741     109.239  99.888  28.568  1.00  0.00           C
ATOM   4066  HB1 LEU A 741     109.191  99.580  27.501  1.00  0.00           H
ATOM   4067  HB2 LEU A 741     110.291  99.658  28.840  1.00  0.00           H
ATOM   4068  CG  LEU A 741     108.106  99.206  29.352  1.00  0.00           C
ATOM   4069  HG  LEU A 741     107.169  99.623  28.926  1.00  0.00           H
ATOM   4070  CD1 LEU A 741     108.002  97.737  29.295  1.00  0.00           C
ATOM   4071 1HD1 LEU A 741     107.268  97.333  30.025  1.00  0.00           H
ATOM   4072 2HD1 LEU A 741     107.643  97.509  28.268  1.00  0.00           H
ATOM   4073 3HD1 LEU A 741     108.966  97.196  29.403  1.00  0.00           H
ATOM   4074  CD2 LEU A 741     108.096  99.628  30.809  1.00  0.00           C
ATOM   4075 1HD2 LEU A 741     107.136  99.398  31.319  1.00  0.00           H
ATOM   4076 2HD2 LEU A 741     108.893  99.161  31.426  1.00  0.00           H
ATOM   4077 3HD2 LEU A 741     108.413 100.691  30.875  1.00  0.00           H
ATOM   4078  C   LEU A 741     110.335 102.022  27.677  1.00  0.00           C
ATOM   4079  O   LEU A 741     110.244 101.750  26.472  1.00  0.00           O
ATOM   4080  N   ALA A 742     111.235 102.802  28.206  1.00  0.00           N
ATOM   4081  HN  ALA A 742     111.269 102.957  29.191  1.00  0.00           H
ATOM   4082  CA  ALA A 742     112.155 103.558  27.349  1.00  0.00           C
ATOM   4083  HA  ALA A 742     111.769 103.641  26.344  1.00  0.00           H
ATOM   4084  CB  ALA A 742     112.218 105.051  27.933  1.00  0.00           C
ATOM   4085  HB1 ALA A 742     113.073 105.592  27.472  1.00  0.00           H
ATOM   4086  HB2 ALA A 742     111.228 105.490  27.685  1.00  0.00           H
ATOM   4087  HB3 ALA A 742     112.356 104.963  29.032  1.00  0.00           H
ATOM   4088  C   ALA A 742     113.455 102.899  27.203  1.00  0.00           C
ATOM   4089  O   ALA A 742     113.577 101.896  26.520  1.00  0.00           O
ATOM   4090  N   GLU A 743     114.500 103.265  27.993  1.00  0.00           N
ATOM   4091  HN  GLU A 743     114.407 103.849  28.795  1.00  0.00           H
ATOM   4092  CA  GLU A 743     115.808 102.720  27.801  1.00  0.00           C
ATOM   4093  HA  GLU A 743     115.876 102.275  26.819  1.00  0.00           H
ATOM   4094  CB  GLU A 743     116.818 103.779  28.026  1.00  0.00           C
ATOM   4095  HB1 GLU A 743     116.636 104.328  28.975  1.00  0.00           H
ATOM   4096  HB2 GLU A 743     117.823 103.310  28.090  1.00  0.00           H
ATOM   4097  CG  GLU A 743     116.900 104.794  26.830  1.00  0.00           C
ATOM   4098  HG1 GLU A 743     117.012 104.172  25.916  1.00  0.00           H
ATOM   4099  HG2 GLU A 743     115.919 105.312  26.777  1.00  0.00           H
ATOM   4100  CD  GLU A 743     118.106 105.711  26.919  1.00  0.00           C
ATOM   4101  OE1 GLU A 743     119.242 105.232  27.022  1.00  0.00           O
ATOM   4102  OE2 GLU A 743     117.947 106.954  26.878  1.00  0.00           O
ATOM   4103  C   GLU A 743     116.132 101.560  28.655  1.00  0.00           C
ATOM   4104  O   GLU A 743     115.744 101.410  29.806  1.00  0.00           O
ATOM   4105  N   VAL A 744     116.854 100.552  28.206  1.00  0.00           N
ATOM   4106  HN  VAL A 744     117.221 100.594  27.280  1.00  0.00           H
ATOM   4107  CA  VAL A 744     116.979  99.249  28.954  1.00  0.00           C
ATOM   4108  HA  VAL A 744     116.200  99.199  29.700  1.00  0.00           H
ATOM   4109  CB  VAL A 744     116.662  98.060  28.031  1.00  0.00           C
ATOM   4110  HB  VAL A 744     115.634  98.216  27.638  1.00  0.00           H
ATOM   4111  CG1 VAL A 744     117.610  97.950  26.847  1.00  0.00           C
ATOM   4112 1HG1 VAL A 744     117.653  98.798  26.130  1.00  0.00           H
ATOM   4113 2HG1 VAL A 744     118.644  97.737  27.192  1.00  0.00           H
ATOM   4114 3HG1 VAL A 744     117.513  97.022  26.243  1.00  0.00           H
ATOM   4115  CG2 VAL A 744     116.747  96.766  28.873  1.00  0.00           C
ATOM   4116 1HG2 VAL A 744     116.604  95.883  28.214  1.00  0.00           H
ATOM   4117 2HG2 VAL A 744     117.755  96.610  29.315  1.00  0.00           H
ATOM   4118 3HG2 VAL A 744     115.983  96.799  29.679  1.00  0.00           H
ATOM   4119  C   VAL A 744     118.326  99.269  29.740  1.00  0.00           C
ATOM   4120  O   VAL A 744     119.285  99.831  29.271  1.00  0.00           O
ATOM   4121  N   CYS A 745     118.409  98.664  30.975  1.00  0.00           N
ATOM   4122  HN  CYS A 745     117.601  98.197  31.327  1.00  0.00           H
ATOM   4123  CA  CYS A 745     119.588  98.704  31.836  1.00  0.00           C
ATOM   4124  HA  CYS A 745     120.139  99.561  31.477  1.00  0.00           H
ATOM   4125  CB  CYS A 745     119.044  98.883  33.266  1.00  0.00           C
ATOM   4126  HB1 CYS A 745     118.553  97.912  33.489  1.00  0.00           H
ATOM   4127  HB2 CYS A 745     119.870  98.996  34.000  1.00  0.00           H
ATOM   4128  SG  CYS A 745     117.915 100.218  33.496  1.00  0.00           S
ATOM   4129  HG1 CYS A 745     118.768 101.045  32.910  1.00  0.00           H
ATOM   4130  C   CYS A 745     120.396  97.403  31.624  1.00  0.00           C
ATOM   4131  O   CYS A 745     120.280  96.462  32.420  1.00  0.00           O
ATOM   4132  N   VAL A 746     121.085  97.284  30.516  1.00  0.00           N
ATOM   4133  HN  VAL A 746     121.141  98.109  29.957  1.00  0.00           H
ATOM   4134  CA  VAL A 746     121.691  96.111  30.001  1.00  0.00           C
ATOM   4135  HA  VAL A 746     120.927  95.461  29.600  1.00  0.00           H
ATOM   4136  CB  VAL A 746     122.518  96.447  28.788  1.00  0.00           C
ATOM   4137  HB  VAL A 746     123.222  97.280  28.999  1.00  0.00           H
ATOM   4138  CG1 VAL A 746     123.189  95.162  28.274  1.00  0.00           C
ATOM   4139 1HG1 VAL A 746     122.528  94.295  28.057  1.00  0.00           H
ATOM   4140 2HG1 VAL A 746     123.659  95.562  27.350  1.00  0.00           H
ATOM   4141 3HG1 VAL A 746     123.967  94.831  28.995  1.00  0.00           H
ATOM   4142  CG2 VAL A 746     121.529  97.053  27.787  1.00  0.00           C
ATOM   4143 1HG2 VAL A 746     121.291  98.129  27.926  1.00  0.00           H
ATOM   4144 2HG2 VAL A 746     122.017  96.991  26.791  1.00  0.00           H
ATOM   4145 3HG2 VAL A 746     120.643  96.394  27.663  1.00  0.00           H
ATOM   4146  C   VAL A 746     122.610  95.304  30.995  1.00  0.00           C
ATOM   4147  O   VAL A 746     122.480  94.109  31.131  1.00  0.00           O
ATOM   4148  N   GLU A 747     123.491  95.997  31.764  1.00  0.00           N
ATOM   4149  HN  GLU A 747     123.461  96.992  31.720  1.00  0.00           H
ATOM   4150  CA  GLU A 747     124.557  95.371  32.475  1.00  0.00           C
ATOM   4151  HA  GLU A 747     124.825  94.387  32.121  1.00  0.00           H
ATOM   4152  CB  GLU A 747     125.811  96.339  32.421  1.00  0.00           C
ATOM   4153  HB1 GLU A 747     125.718  97.339  32.895  1.00  0.00           H
ATOM   4154  HB2 GLU A 747     126.620  95.789  32.947  1.00  0.00           H
ATOM   4155  CG  GLU A 747     126.125  96.665  30.953  1.00  0.00           C
ATOM   4156  HG1 GLU A 747     126.182  95.718  30.374  1.00  0.00           H
ATOM   4157  HG2 GLU A 747     125.326  97.250  30.449  1.00  0.00           H
ATOM   4158  CD  GLU A 747     127.357  97.435  30.730  1.00  0.00           C
ATOM   4159  OE1 GLU A 747     127.430  98.694  30.938  1.00  0.00           O
ATOM   4160  OE2 GLU A 747     128.371  96.796  30.227  1.00  0.00           O
ATOM   4161  C   GLU A 747     124.082  94.984  33.890  1.00  0.00           C
ATOM   4162  O   GLU A 747     124.785  94.690  34.824  1.00  0.00           O
ATOM   4163  N   GLN A 748     122.662  94.983  33.964  1.00  0.00           N
ATOM   4164  HN  GLN A 748     122.162  95.413  33.216  1.00  0.00           H
ATOM   4165  CA  GLN A 748     122.076  94.446  35.207  1.00  0.00           C
ATOM   4166  HA  GLN A 748     122.788  94.404  36.018  1.00  0.00           H
ATOM   4167  CB  GLN A 748     120.920  95.499  35.673  1.00  0.00           C
ATOM   4168  HB1 GLN A 748     120.262  95.532  34.778  1.00  0.00           H
ATOM   4169  HB2 GLN A 748     120.379  95.094  36.554  1.00  0.00           H
ATOM   4170  CG  GLN A 748     121.497  96.933  35.887  1.00  0.00           C
ATOM   4171  HG1 GLN A 748     121.703  97.417  34.909  1.00  0.00           H
ATOM   4172  HG2 GLN A 748     120.766  97.615  36.372  1.00  0.00           H
ATOM   4173  CD  GLN A 748     122.856  97.055  36.619  1.00  0.00           C
ATOM   4174  OE1 GLN A 748     123.835  97.665  36.092  1.00  0.00           O
ATOM   4175  NE2 GLN A 748     122.928  96.570  37.890  1.00  0.00           N
ATOM   4176 1HE2 GLN A 748     122.093  96.169  38.264  1.00  0.00           H
ATOM   4177 2HE2 GLN A 748     123.566  96.979  38.543  1.00  0.00           H
ATOM   4178  C   GLN A 748     121.187  93.158  35.024  1.00  0.00           C
ATOM   4179  O   GLN A 748     120.469  92.627  35.878  1.00  0.00           O
ATOM   4180  N   CYS A 749     121.152  92.658  33.803  1.00  0.00           N
ATOM   4181  HN  CYS A 749     121.718  92.956  33.037  1.00  0.00           H
ATOM   4182  CA  CYS A 749     120.270  91.537  33.328  1.00  0.00           C
ATOM   4183  HA  CYS A 749     119.282  91.772  33.696  1.00  0.00           H
ATOM   4184  CB  CYS A 749     120.203  91.521  31.839  1.00  0.00           C
ATOM   4185  HB1 CYS A 749     121.243  91.445  31.457  1.00  0.00           H
ATOM   4186  HB2 CYS A 749     119.684  90.618  31.451  1.00  0.00           H
ATOM   4187  SG  CYS A 749     119.515  92.982  31.150  1.00  0.00           S
ATOM   4188  HG1 CYS A 749     120.660  93.440  30.666  1.00  0.00           H
ATOM   4189  C   CYS A 749     120.701  90.208  33.796  1.00  0.00           C
ATOM   4190  O   CYS A 749     121.852  89.857  33.840  1.00  0.00           O
ATOM   4191  N   THR A 750     119.743  89.330  34.154  1.00  0.00           N
ATOM   4192  HN  THR A 750     118.767  89.417  33.970  1.00  0.00           H
ATOM   4193  CA  THR A 750     120.010  88.107  34.798  1.00  0.00           C
ATOM   4194  HA  THR A 750     120.983  87.761  34.482  1.00  0.00           H
ATOM   4195  CB  THR A 750     120.004  88.251  36.374  1.00  0.00           C
ATOM   4196  HB  THR A 750     120.601  89.153  36.627  1.00  0.00           H
ATOM   4197  OG1 THR A 750     120.541  87.102  36.994  1.00  0.00           O
ATOM   4198  HG1 THR A 750     120.634  87.369  37.912  1.00  0.00           H
ATOM   4199  CG2 THR A 750     118.596  88.500  36.940  1.00  0.00           C
ATOM   4200 1HG2 THR A 750     118.654  88.701  38.031  1.00  0.00           H
ATOM   4201 2HG2 THR A 750     118.012  89.308  36.450  1.00  0.00           H
ATOM   4202 3HG2 THR A 750     118.017  87.555  36.875  1.00  0.00           H
ATOM   4203  C   THR A 750     118.910  87.187  34.269  1.00  0.00           C
ATOM   4204  O   THR A 750     117.916  87.591  33.758  1.00  0.00           O
ATOM   4205  N   PHE A 751     119.108  85.830  34.525  1.00  0.00           N
ATOM   4206  HN  PHE A 751     119.938  85.573  35.015  1.00  0.00           H
ATOM   4207  CA  PHE A 751     118.082  84.816  34.471  1.00  0.00           C
ATOM   4208  HA  PHE A 751     117.078  85.214  34.436  1.00  0.00           H
ATOM   4209  CB  PHE A 751     118.311  83.869  33.200  1.00  0.00           C
ATOM   4210  HB1 PHE A 751     117.553  83.063  33.109  1.00  0.00           H
ATOM   4211  HB2 PHE A 751     118.238  84.474  32.270  1.00  0.00           H
ATOM   4212  CG  PHE A 751     119.672  83.250  33.125  1.00  0.00           C
ATOM   4213  CD1 PHE A 751     119.784  81.934  33.600  1.00  0.00           C
ATOM   4214  HD1 PHE A 751     118.937  81.379  33.974  1.00  0.00           H
ATOM   4215  CE1 PHE A 751     121.077  81.285  33.605  1.00  0.00           C
ATOM   4216  HE1 PHE A 751     121.184  80.315  34.067  1.00  0.00           H
ATOM   4217  CZ  PHE A 751     122.134  81.942  33.137  1.00  0.00           C
ATOM   4218  HZ  PHE A 751     123.104  81.498  33.301  1.00  0.00           H
ATOM   4219  CD2 PHE A 751     120.778  83.884  32.694  1.00  0.00           C
ATOM   4220  HD2 PHE A 751     120.683  84.924  32.418  1.00  0.00           H
ATOM   4221  CE2 PHE A 751     122.001  83.212  32.612  1.00  0.00           C
ATOM   4222  HE2 PHE A 751     122.823  83.839  32.299  1.00  0.00           H
ATOM   4223  C   PHE A 751     118.144  83.961  35.689  1.00  0.00           C
ATOM   4224  O   PHE A 751     119.091  84.048  36.445  1.00  0.00           O
ATOM   4225  N   MET A 752     117.162  83.052  35.906  1.00  0.00           N
ATOM   4226  HN  MET A 752     116.590  82.821  35.123  1.00  0.00           H
ATOM   4227  CA  MET A 752     117.067  82.348  37.150  1.00  0.00           C
ATOM   4228  HA  MET A 752     117.728  82.691  37.933  1.00  0.00           H
ATOM   4229  CB  MET A 752     115.602  82.392  37.761  1.00  0.00           C
ATOM   4230  HB1 MET A 752     114.857  82.334  36.939  1.00  0.00           H
ATOM   4231  HB2 MET A 752     115.468  81.523  38.440  1.00  0.00           H
ATOM   4232  CG  MET A 752     115.211  83.688  38.574  1.00  0.00           C
ATOM   4233  HG1 MET A 752     114.155  83.685  38.920  1.00  0.00           H
ATOM   4234  HG2 MET A 752     115.893  83.615  39.447  1.00  0.00           H
ATOM   4235  SD  MET A 752     115.509  85.263  37.624  1.00  0.00           S
ATOM   4236  CE  MET A 752     114.231  84.996  36.446  1.00  0.00           C
ATOM   4237  HE1 MET A 752     113.189  84.861  36.806  1.00  0.00           H
ATOM   4238  HE2 MET A 752     114.288  85.910  35.817  1.00  0.00           H
ATOM   4239  HE3 MET A 752     114.385  84.107  35.798  1.00  0.00           H
ATOM   4240  C   MET A 752     117.511  80.847  36.921  1.00  0.00           C
ATOM   4241  O   MET A 752     117.454  80.405  35.811  1.00  0.00           O
ATOM   4242  N   ASP A 753     117.909  80.177  38.037  1.00  0.00           N
ATOM   4243  HN  ASP A 753     117.879  80.582  38.947  1.00  0.00           H
ATOM   4244  CA  ASP A 753     118.480  78.796  38.025  1.00  0.00           C
ATOM   4245  HA  ASP A 753     118.950  78.451  37.116  1.00  0.00           H
ATOM   4246  CB  ASP A 753     119.382  78.499  39.297  1.00  0.00           C
ATOM   4247  HB1 ASP A 753     118.739  78.777  40.159  1.00  0.00           H
ATOM   4248  HB2 ASP A 753     119.577  77.430  39.529  1.00  0.00           H
ATOM   4249  CG  ASP A 753     120.671  79.342  39.432  1.00  0.00           C
ATOM   4250  OD1 ASP A 753     120.986  80.117  38.496  1.00  0.00           O
ATOM   4251  OD2 ASP A 753     121.332  79.312  40.480  1.00  0.00           O
ATOM   4252  C   ASP A 753     117.151  77.909  38.102  1.00  0.00           C
ATOM   4253  O   ASP A 753     116.878  77.230  39.130  1.00  0.00           O
ATOM   4254  N   SER A 754     116.389  77.840  36.987  1.00  0.00           N
ATOM   4255  HN  SER A 754     116.593  78.461  36.234  1.00  0.00           H
ATOM   4256  CA  SER A 754     115.301  76.862  36.855  1.00  0.00           C
ATOM   4257  HA  SER A 754     115.558  75.982  37.426  1.00  0.00           H
ATOM   4258  CB  SER A 754     113.923  77.435  37.275  1.00  0.00           C
ATOM   4259  HB1 SER A 754     113.036  76.800  37.062  1.00  0.00           H
ATOM   4260  HB2 SER A 754     113.925  77.611  38.372  1.00  0.00           H
ATOM   4261  OG  SER A 754     113.705  78.702  36.678  1.00  0.00           O
ATOM   4262  HG1 SER A 754     112.763  78.684  36.495  1.00  0.00           H
ATOM   4263  C   SER A 754     115.179  76.404  35.463  1.00  0.00           C
ATOM   4264  O   SER A 754     115.671  77.045  34.540  1.00  0.00           O
ATOM   4265  N   LYS A 755     114.474  75.288  35.224  1.00  0.00           N
ATOM   4266  HN  LYS A 755     114.166  74.761  36.013  1.00  0.00           H
ATOM   4267  CA  LYS A 755     114.145  74.631  33.995  1.00  0.00           C
ATOM   4268  HA  LYS A 755     114.961  73.954  33.788  1.00  0.00           H
ATOM   4269  CB  LYS A 755     112.782  73.966  34.144  1.00  0.00           C
ATOM   4270  HB1 LYS A 755     112.123  74.741  34.591  1.00  0.00           H
ATOM   4271  HB2 LYS A 755     112.407  73.633  33.153  1.00  0.00           H
ATOM   4272  CG  LYS A 755     112.688  72.676  34.949  1.00  0.00           C
ATOM   4273  HG1 LYS A 755     113.144  73.016  35.904  1.00  0.00           H
ATOM   4274  HG2 LYS A 755     111.652  72.327  35.144  1.00  0.00           H
ATOM   4275  CD  LYS A 755     113.510  71.548  34.269  1.00  0.00           C
ATOM   4276  HD1 LYS A 755     113.156  71.548  33.216  1.00  0.00           H
ATOM   4277  HD2 LYS A 755     114.594  71.792  34.266  1.00  0.00           H
ATOM   4278  CE  LYS A 755     113.369  70.119  34.870  1.00  0.00           C
ATOM   4279  HE1 LYS A 755     113.974  69.362  34.329  1.00  0.00           H
ATOM   4280  HE2 LYS A 755     113.655  70.256  35.935  1.00  0.00           H
ATOM   4281  NZ  LYS A 755     111.957  69.680  34.823  1.00  0.00           N
ATOM   4282  HZ1 LYS A 755     111.953  68.838  35.433  1.00  0.00           H
ATOM   4283  HZ2 LYS A 755     111.152  70.286  35.082  1.00  0.00           H
ATOM   4284  HZ3 LYS A 755     111.850  69.269  33.874  1.00  0.00           H
ATOM   4285  C   LYS A 755     114.216  75.491  32.727  1.00  0.00           C
ATOM   4286  O   LYS A 755     115.167  75.436  31.957  1.00  0.00           O
ATOM   4287  N   MET A 756     113.107  76.257  32.439  1.00  0.00           N
ATOM   4288  HN  MET A 756     112.360  76.355  33.091  1.00  0.00           H
ATOM   4289  CA  MET A 756     113.023  76.981  31.211  1.00  0.00           C
ATOM   4290  HA  MET A 756     113.573  76.470  30.435  1.00  0.00           H
ATOM   4291  CB  MET A 756     111.554  77.072  30.745  1.00  0.00           C
ATOM   4292  HB1 MET A 756     110.702  77.207  31.445  1.00  0.00           H
ATOM   4293  HB2 MET A 756     111.376  77.934  30.068  1.00  0.00           H
ATOM   4294  CG  MET A 756     111.103  75.866  29.910  1.00  0.00           C
ATOM   4295  HG1 MET A 756     110.105  76.135  29.503  1.00  0.00           H
ATOM   4296  HG2 MET A 756     111.827  75.923  29.069  1.00  0.00           H
ATOM   4297  SD  MET A 756     111.078  74.259  30.728  1.00  0.00           S
ATOM   4298  CE  MET A 756     109.761  73.556  29.537  1.00  0.00           C
ATOM   4299  HE1 MET A 756     109.529  72.508  29.825  1.00  0.00           H
ATOM   4300  HE2 MET A 756     108.839  74.117  29.276  1.00  0.00           H
ATOM   4301  HE3 MET A 756     110.293  73.486  28.564  1.00  0.00           H
ATOM   4302  C   MET A 756     113.676  78.395  31.200  1.00  0.00           C
ATOM   4303  O   MET A 756     113.436  79.267  30.315  1.00  0.00           O
ATOM   4304  N   LYS A 757     114.528  78.632  32.288  1.00  0.00           N
ATOM   4305  HN  LYS A 757     114.904  77.931  32.890  1.00  0.00           H
ATOM   4306  CA  LYS A 757     115.198  79.925  32.554  1.00  0.00           C
ATOM   4307  HA  LYS A 757     115.432  80.126  33.589  1.00  0.00           H
ATOM   4308  CB  LYS A 757     116.684  79.880  32.056  1.00  0.00           C
ATOM   4309  HB1 LYS A 757     116.671  79.741  30.954  1.00  0.00           H
ATOM   4310  HB2 LYS A 757     117.087  80.909  32.176  1.00  0.00           H
ATOM   4311  CG  LYS A 757     117.636  78.812  32.751  1.00  0.00           C
ATOM   4312  HG1 LYS A 757     118.690  79.096  32.958  1.00  0.00           H
ATOM   4313  HG2 LYS A 757     117.207  78.398  33.689  1.00  0.00           H
ATOM   4314  CD  LYS A 757     117.771  77.651  31.734  1.00  0.00           C
ATOM   4315  HD1 LYS A 757     116.778  77.247  31.444  1.00  0.00           H
ATOM   4316  HD2 LYS A 757     118.252  78.083  30.830  1.00  0.00           H
ATOM   4317  CE  LYS A 757     118.609  76.465  32.186  1.00  0.00           C
ATOM   4318  HE1 LYS A 757     118.461  75.717  31.378  1.00  0.00           H
ATOM   4319  HE2 LYS A 757     119.687  76.667  32.362  1.00  0.00           H
ATOM   4320  NZ  LYS A 757     118.097  75.897  33.411  1.00  0.00           N
ATOM   4321  HZ1 LYS A 757     118.589  76.439  34.149  1.00  0.00           H
ATOM   4322  HZ2 LYS A 757     117.077  76.028  33.569  1.00  0.00           H
ATOM   4323  HZ3 LYS A 757     118.461  74.940  33.593  1.00  0.00           H
ATOM   4324  C   LYS A 757     114.473  81.201  32.285  1.00  0.00           C
ATOM   4325  O   LYS A 757     114.725  81.875  31.261  1.00  0.00           O
ATOM   4326  N   PRO A 758     113.521  81.649  33.133  1.00  0.00           N
ATOM   4327  CD  PRO A 758     112.771  80.872  34.033  1.00  0.00           C
ATOM   4328  HD1 PRO A 758     113.324  80.871  34.997  1.00  0.00           H
ATOM   4329  HD2 PRO A 758     112.756  79.798  33.749  1.00  0.00           H
ATOM   4330  CA  PRO A 758     112.994  83.051  32.937  1.00  0.00           C
ATOM   4331  HA  PRO A 758     112.581  83.129  31.942  1.00  0.00           H
ATOM   4332  CB  PRO A 758     111.981  83.146  34.063  1.00  0.00           C
ATOM   4333  HB1 PRO A 758     112.513  83.461  34.986  1.00  0.00           H
ATOM   4334  HB2 PRO A 758     111.176  83.894  33.896  1.00  0.00           H
ATOM   4335  CG  PRO A 758     111.488  81.658  34.200  1.00  0.00           C
ATOM   4336  HG1 PRO A 758     110.837  81.512  35.088  1.00  0.00           H
ATOM   4337  HG2 PRO A 758     110.874  81.370  33.320  1.00  0.00           H
ATOM   4338  C   PRO A 758     114.058  84.185  32.919  1.00  0.00           C
ATOM   4339  O   PRO A 758     115.138  84.083  33.515  1.00  0.00           O
ATOM   4340  N   LEU A 759     113.707  85.353  32.342  1.00  0.00           N
ATOM   4341  HN  LEU A 759     112.718  85.424  32.242  1.00  0.00           H
ATOM   4342  CA  LEU A 759     114.549  86.509  32.254  1.00  0.00           C
ATOM   4343  HA  LEU A 759     115.515  86.236  32.653  1.00  0.00           H
ATOM   4344  CB  LEU A 759     114.733  87.029  30.795  1.00  0.00           C
ATOM   4345  HB1 LEU A 759     113.791  87.485  30.421  1.00  0.00           H
ATOM   4346  HB2 LEU A 759     115.536  87.792  30.875  1.00  0.00           H
ATOM   4347  CG  LEU A 759     115.207  85.985  29.706  1.00  0.00           C
ATOM   4348  HG  LEU A 759     114.346  85.285  29.647  1.00  0.00           H
ATOM   4349  CD1 LEU A 759     115.362  86.666  28.396  1.00  0.00           C
ATOM   4350 1HD1 LEU A 759     114.406  87.166  28.132  1.00  0.00           H
ATOM   4351 2HD1 LEU A 759     116.142  87.457  28.389  1.00  0.00           H
ATOM   4352 3HD1 LEU A 759     115.555  86.007  27.523  1.00  0.00           H
ATOM   4353  CD2 LEU A 759     116.472  85.219  30.199  1.00  0.00           C
ATOM   4354 1HD2 LEU A 759     116.189  84.769  31.175  1.00  0.00           H
ATOM   4355 2HD2 LEU A 759     116.531  84.434  29.415  1.00  0.00           H
ATOM   4356 3HD2 LEU A 759     117.396  85.833  30.251  1.00  0.00           H
ATOM   4357  C   LEU A 759     114.092  87.706  33.082  1.00  0.00           C
ATOM   4358  O   LEU A 759     112.959  87.719  33.599  1.00  0.00           O
ATOM   4359  N   TRP A 760     114.904  88.742  33.233  1.00  0.00           N
ATOM   4360  HN  TRP A 760     115.754  88.588  32.735  1.00  0.00           H
ATOM   4361  CA  TRP A 760     114.601  89.963  33.940  1.00  0.00           C
ATOM   4362  HA  TRP A 760     113.564  90.239  34.066  1.00  0.00           H
ATOM   4363  CB  TRP A 760     115.024  89.949  35.403  1.00  0.00           C
ATOM   4364  HB1 TRP A 760     114.690  88.960  35.781  1.00  0.00           H
ATOM   4365  HB2 TRP A 760     116.132  89.900  35.330  1.00  0.00           H
ATOM   4366  CG  TRP A 760     114.656  91.071  36.310  1.00  0.00           C
ATOM   4367  CD1 TRP A 760     113.522  91.206  37.011  1.00  0.00           C
ATOM   4368  HD1 TRP A 760     112.628  90.664  36.738  1.00  0.00           H
ATOM   4369  NE1 TRP A 760     113.692  92.187  37.990  1.00  0.00           N
ATOM   4370  HE1 TRP A 760     113.180  92.179  38.821  1.00  0.00           H
ATOM   4371  CE2 TRP A 760     114.863  92.852  37.845  1.00  0.00           C
ATOM   4372  CD2 TRP A 760     115.559  92.126  36.828  1.00  0.00           C
ATOM   4373  CE3 TRP A 760     116.907  92.485  36.483  1.00  0.00           C
ATOM   4374  HE3 TRP A 760     117.548  92.000  35.761  1.00  0.00           H
ATOM   4375  CZ3 TRP A 760     117.500  93.534  37.247  1.00  0.00           C
ATOM   4376  HZ3 TRP A 760     118.564  93.686  37.144  1.00  0.00           H
ATOM   4377  CZ2 TRP A 760     115.500  93.905  38.514  1.00  0.00           C
ATOM   4378  HZ2 TRP A 760     115.003  94.364  39.356  1.00  0.00           H
ATOM   4379  CH2 TRP A 760     116.823  94.202  38.203  1.00  0.00           C
ATOM   4380  HH2 TRP A 760     117.342  94.889  38.856  1.00  0.00           H
ATOM   4381  C   TRP A 760     115.174  91.087  33.177  1.00  0.00           C
ATOM   4382  O   TRP A 760     116.337  91.099  32.769  1.00  0.00           O
ATOM   4383  N   ILE A 761     114.371  92.123  32.952  1.00  0.00           N
ATOM   4384  HN  ILE A 761     113.452  92.108  33.339  1.00  0.00           H
ATOM   4385  CA  ILE A 761     114.679  93.357  32.256  1.00  0.00           C
ATOM   4386  HA  ILE A 761     115.696  93.447  31.903  1.00  0.00           H
ATOM   4387  CB  ILE A 761     113.933  93.338  30.953  1.00  0.00           C
ATOM   4388  HB  ILE A 761     112.891  93.160  31.294  1.00  0.00           H
ATOM   4389  CG2 ILE A 761     113.973  94.695  30.297  1.00  0.00           C
ATOM   4390 1HG2 ILE A 761     113.764  95.507  31.025  1.00  0.00           H
ATOM   4391 2HG2 ILE A 761     115.011  94.988  30.032  1.00  0.00           H
ATOM   4392 3HG2 ILE A 761     113.392  94.690  29.350  1.00  0.00           H
ATOM   4393  CG1 ILE A 761     114.413  92.262  29.921  1.00  0.00           C
ATOM   4394 1HG1 ILE A 761     114.461  91.275  30.428  1.00  0.00           H
ATOM   4395 2HG1 ILE A 761     113.563  92.186  29.210  1.00  0.00           H
ATOM   4396  CD  ILE A 761     115.693  92.545  29.147  1.00  0.00           C
ATOM   4397  HD1 ILE A 761     116.031  91.569  28.738  1.00  0.00           H
ATOM   4398  HD2 ILE A 761     115.582  93.406  28.455  1.00  0.00           H
ATOM   4399  HD3 ILE A 761     116.467  92.909  29.857  1.00  0.00           H
ATOM   4400  C   ILE A 761     114.313  94.475  33.226  1.00  0.00           C
ATOM   4401  O   ILE A 761     113.288  94.530  33.893  1.00  0.00           O
ATOM   4402  N   MET A 762     115.151  95.489  33.330  1.00  0.00           N
ATOM   4403  HN  MET A 762     115.945  95.519  32.728  1.00  0.00           H
ATOM   4404  CA  MET A 762     114.875  96.739  34.028  1.00  0.00           C
ATOM   4405  HA  MET A 762     113.898  96.677  34.485  1.00  0.00           H
ATOM   4406  CB  MET A 762     115.971  96.817  35.181  1.00  0.00           C
ATOM   4407  HB1 MET A 762     115.935  95.876  35.770  1.00  0.00           H
ATOM   4408  HB2 MET A 762     117.033  96.884  34.862  1.00  0.00           H
ATOM   4409  CG  MET A 762     115.806  98.073  36.146  1.00  0.00           C
ATOM   4410  HG1 MET A 762     116.067  98.932  35.493  1.00  0.00           H
ATOM   4411  HG2 MET A 762     114.765  98.131  36.532  1.00  0.00           H
ATOM   4412  SD  MET A 762     116.876  98.158  37.651  1.00  0.00           S
ATOM   4413  CE  MET A 762     116.222  99.782  38.127  1.00  0.00           C
ATOM   4414  HE1 MET A 762     116.320 100.516  37.299  1.00  0.00           H
ATOM   4415  HE2 MET A 762     115.130  99.725  38.324  1.00  0.00           H
ATOM   4416  HE3 MET A 762     116.589 100.222  39.080  1.00  0.00           H
ATOM   4417  C   MET A 762     114.945  97.902  33.104  1.00  0.00           C
ATOM   4418  O   MET A 762     115.878  97.930  32.297  1.00  0.00           O
ATOM   4419  N   TYR A 763     113.959  98.760  33.100  1.00  0.00           N
ATOM   4420  HN  TYR A 763     113.173  98.558  33.679  1.00  0.00           H
ATOM   4421  CA  TYR A 763     114.035  99.949  32.283  1.00  0.00           C
ATOM   4422  HA  TYR A 763     114.880  99.983  31.612  1.00  0.00           H
ATOM   4423  CB  TYR A 763     112.686 100.077  31.455  1.00  0.00           C
ATOM   4424  HB1 TYR A 763     111.862  99.947  32.189  1.00  0.00           H
ATOM   4425  HB2 TYR A 763     112.593 101.101  31.033  1.00  0.00           H
ATOM   4426  CG  TYR A 763     112.510  99.134  30.326  1.00  0.00           C
ATOM   4427  CD1 TYR A 763     111.907  97.866  30.557  1.00  0.00           C
ATOM   4428  HD1 TYR A 763     111.485  97.561  31.503  1.00  0.00           H
ATOM   4429  CE1 TYR A 763     111.700  97.025  29.460  1.00  0.00           C
ATOM   4430  HE1 TYR A 763     111.252  96.043  29.501  1.00  0.00           H
ATOM   4431  CZ  TYR A 763     112.147  97.382  28.191  1.00  0.00           C
ATOM   4432  OH  TYR A 763     111.874  96.497  27.125  1.00  0.00           O
ATOM   4433  HH  TYR A 763     112.201  96.943  26.341  1.00  0.00           H
ATOM   4434  CD2 TYR A 763     113.045  99.436  29.071  1.00  0.00           C
ATOM   4435  HD2 TYR A 763     113.512 100.373  28.804  1.00  0.00           H
ATOM   4436  CE2 TYR A 763     112.846  98.566  28.055  1.00  0.00           C
ATOM   4437  HE2 TYR A 763     113.200  98.843  27.074  1.00  0.00           H
ATOM   4438  C   TYR A 763     114.191 101.227  33.091  1.00  0.00           C
ATOM   4439  O   TYR A 763     113.706 101.204  34.289  1.00  0.00           O
ATOM   4440  N   SER A 764     114.919 102.186  32.571  1.00  0.00           N
ATOM   4441  HN  SER A 764     115.443 102.113  31.726  1.00  0.00           H
ATOM   4442  CA  SER A 764     114.902 103.460  33.155  1.00  0.00           C
ATOM   4443  HA  SER A 764     114.268 103.486  34.030  1.00  0.00           H
ATOM   4444  CB  SER A 764     116.308 103.832  33.667  1.00  0.00           C
ATOM   4445  HB1 SER A 764     116.689 102.995  34.290  1.00  0.00           H
ATOM   4446  HB2 SER A 764     116.964 103.793  32.772  1.00  0.00           H
ATOM   4447  OG  SER A 764     116.398 104.980  34.468  1.00  0.00           O
ATOM   4448  HG1 SER A 764     117.336 105.183  34.510  1.00  0.00           H
ATOM   4449  C   SER A 764     114.229 104.429  32.172  1.00  0.00           C
ATOM   4450  O   SER A 764     114.482 104.508  30.949  1.00  0.00           O
ATOM   4451  N   ASN A 765     113.249 105.198  32.723  1.00  0.00           N
ATOM   4452  HN  ASN A 765     112.970 105.110  33.676  1.00  0.00           H
ATOM   4453  CA  ASN A 765     112.448 106.096  32.023  1.00  0.00           C
ATOM   4454  HA  ASN A 765     112.679 106.083  30.968  1.00  0.00           H
ATOM   4455  CB  ASN A 765     110.959 105.687  32.354  1.00  0.00           C
ATOM   4456  HB1 ASN A 765     110.694 105.801  33.427  1.00  0.00           H
ATOM   4457  HB2 ASN A 765     110.267 106.266  31.706  1.00  0.00           H
ATOM   4458  CG  ASN A 765     110.681 104.231  31.907  1.00  0.00           C
ATOM   4459  OD1 ASN A 765     111.181 103.765  30.889  1.00  0.00           O
ATOM   4460  ND2 ASN A 765     109.774 103.558  32.698  1.00  0.00           N
ATOM   4461 1HD2 ASN A 765     109.218 104.167  33.263  1.00  0.00           H
ATOM   4462 2HD2 ASN A 765     109.472 102.659  32.382  1.00  0.00           H
ATOM   4463  C   ASN A 765     112.634 107.577  32.461  1.00  0.00           C
ATOM   4464  O   ASN A 765     112.157 108.483  31.826  1.00  0.00           O
ATOM   4465  N   GLU A 766     113.386 107.837  33.572  1.00  0.00           N
ATOM   4466  HN  GLU A 766     113.893 107.103  34.018  1.00  0.00           H
ATOM   4467  CA  GLU A 766     113.580 109.204  34.168  1.00  0.00           C
ATOM   4468  HA  GLU A 766     113.993 109.020  35.149  1.00  0.00           H
ATOM   4469  CB  GLU A 766     114.716 109.989  33.498  1.00  0.00           C
ATOM   4470  HB1 GLU A 766     114.516 109.967  32.405  1.00  0.00           H
ATOM   4471  HB2 GLU A 766     114.606 111.043  33.831  1.00  0.00           H
ATOM   4472  CG  GLU A 766     116.167 109.412  33.692  1.00  0.00           C
ATOM   4473  HG1 GLU A 766     116.498 109.534  34.746  1.00  0.00           H
ATOM   4474  HG2 GLU A 766     116.166 108.343  33.392  1.00  0.00           H
ATOM   4475  CD  GLU A 766     117.162 110.128  32.889  1.00  0.00           C
ATOM   4476  OE1 GLU A 766     117.158 111.362  33.083  1.00  0.00           O
ATOM   4477  OE2 GLU A 766     118.038 109.545  32.230  1.00  0.00           O
ATOM   4478  C   GLU A 766     112.296 110.070  34.372  1.00  0.00           C
ATOM   4479  O   GLU A 766     111.558 109.901  35.351  1.00  0.00           O
ATOM   4480  N   GLU A 767     111.962 111.026  33.478  1.00  0.00           N
ATOM   4481  HN  GLU A 767     112.553 111.221  32.699  1.00  0.00           H
ATOM   4482  CA  GLU A 767     110.793 111.940  33.523  1.00  0.00           C
ATOM   4483  HA  GLU A 767     110.193 111.659  34.377  1.00  0.00           H
ATOM   4484  CB  GLU A 767     111.256 113.427  33.558  1.00  0.00           C
ATOM   4485  HB1 GLU A 767     112.001 113.576  32.747  1.00  0.00           H
ATOM   4486  HB2 GLU A 767     110.352 114.072  33.530  1.00  0.00           H
ATOM   4487  CG  GLU A 767     111.966 113.692  34.884  1.00  0.00           C
ATOM   4488  HG1 GLU A 767     111.682 112.910  35.621  1.00  0.00           H
ATOM   4489  HG2 GLU A 767     113.070 113.577  34.919  1.00  0.00           H
ATOM   4490  CD  GLU A 767     111.721 115.035  35.542  1.00  0.00           C
ATOM   4491  OE1 GLU A 767     110.943 115.052  36.509  1.00  0.00           O
ATOM   4492  OE2 GLU A 767     112.392 116.021  35.180  1.00  0.00           O
ATOM   4493  C   GLU A 767     109.862 111.603  32.372  1.00  0.00           C
ATOM   4494  O   GLU A 767     108.920 112.318  32.168  1.00  0.00           O
ATOM   4495  N   ALA A 768     110.042 110.497  31.603  1.00  0.00           N
ATOM   4496  HN  ALA A 768     110.757 109.842  31.836  1.00  0.00           H
ATOM   4497  CA  ALA A 768     109.210 110.228  30.460  1.00  0.00           C
ATOM   4498  HA  ALA A 768     108.778 111.138  30.071  1.00  0.00           H
ATOM   4499  CB  ALA A 768     110.049 109.642  29.272  1.00  0.00           C
ATOM   4500  HB1 ALA A 768     110.879 110.363  29.117  1.00  0.00           H
ATOM   4501  HB2 ALA A 768     110.395 108.635  29.588  1.00  0.00           H
ATOM   4502  HB3 ALA A 768     109.500 109.534  28.311  1.00  0.00           H
ATOM   4503  C   ALA A 768     108.029 109.222  30.666  1.00  0.00           C
ATOM   4504  O   ALA A 768     108.297 108.132  31.170  1.00  0.00           O
ATOM   4505  N   GLY A 769     106.752 109.521  30.260  1.00  0.00           N
ATOM   4506  HN  GLY A 769     106.716 110.354  29.713  1.00  0.00           H
ATOM   4507  CA  GLY A 769     105.578 108.700  30.558  1.00  0.00           C
ATOM   4508  HA1 GLY A 769     104.674 109.100  30.124  1.00  0.00           H
ATOM   4509  HA2 GLY A 769     105.712 107.650  30.345  1.00  0.00           H
ATOM   4510  C   GLY A 769     105.307 108.574  32.002  1.00  0.00           C
ATOM   4511  O   GLY A 769     104.698 109.437  32.567  1.00  0.00           O
ATOM   4512  N   SER A 770     105.614 107.452  32.675  1.00  0.00           N
ATOM   4513  HN  SER A 770     105.844 106.632  32.157  1.00  0.00           H
ATOM   4514  CA  SER A 770     105.338 107.309  34.096  1.00  0.00           C
ATOM   4515  HA  SER A 770     104.536 107.935  34.459  1.00  0.00           H
ATOM   4516  CB  SER A 770     104.957 105.851  34.296  1.00  0.00           C
ATOM   4517  HB1 SER A 770     104.200 105.573  33.532  1.00  0.00           H
ATOM   4518  HB2 SER A 770     105.796 105.129  34.192  1.00  0.00           H
ATOM   4519  OG  SER A 770     104.345 105.514  35.625  1.00  0.00           O
ATOM   4520  HG1 SER A 770     104.293 104.557  35.675  1.00  0.00           H
ATOM   4521  C   SER A 770     106.552 107.575  34.899  1.00  0.00           C
ATOM   4522  O   SER A 770     106.591 107.497  36.156  1.00  0.00           O
ATOM   4523  N   GLY A 771     107.686 107.852  34.203  1.00  0.00           N
ATOM   4524  HN  GLY A 771     107.585 107.950  33.216  1.00  0.00           H
ATOM   4525  CA  GLY A 771     108.991 107.942  34.777  1.00  0.00           C
ATOM   4526  HA1 GLY A 771     109.501 107.921  33.825  1.00  0.00           H
ATOM   4527  HA2 GLY A 771     109.002 108.939  35.194  1.00  0.00           H
ATOM   4528  C   GLY A 771     109.484 106.818  35.674  1.00  0.00           C
ATOM   4529  O   GLY A 771     109.141 105.700  35.650  1.00  0.00           O
ATOM   4530  N   GLY A 772     110.429 107.239  36.533  1.00  0.00           N
ATOM   4531  HN  GLY A 772     110.666 108.206  36.485  1.00  0.00           H
ATOM   4532  CA  GLY A 772     111.361 106.324  37.303  1.00  0.00           C
ATOM   4533  HA1 GLY A 772     112.188 106.926  37.649  1.00  0.00           H
ATOM   4534  HA2 GLY A 772     110.879 105.944  38.192  1.00  0.00           H
ATOM   4535  C   GLY A 772     111.879 105.111  36.701  1.00  0.00           C
ATOM   4536  O   GLY A 772     112.528 105.199  35.628  1.00  0.00           O
ATOM   4537  N   SER A 773     111.594 103.896  37.329  1.00  0.00           N
ATOM   4538  HN  SER A 773     111.104 103.848  38.196  1.00  0.00           H
ATOM   4539  CA  SER A 773     112.130 102.659  36.764  1.00  0.00           C
ATOM   4540  HA  SER A 773     112.611 102.773  35.804  1.00  0.00           H
ATOM   4541  CB  SER A 773     113.274 102.122  37.630  1.00  0.00           C
ATOM   4542  HB1 SER A 773     112.904 101.743  38.606  1.00  0.00           H
ATOM   4543  HB2 SER A 773     113.787 101.294  37.095  1.00  0.00           H
ATOM   4544  OG  SER A 773     114.381 103.048  37.806  1.00  0.00           O
ATOM   4545  HG1 SER A 773     114.071 103.742  38.392  1.00  0.00           H
ATOM   4546  C   SER A 773     110.967 101.626  36.712  1.00  0.00           C
ATOM   4547  O   SER A 773     110.193 101.546  37.669  1.00  0.00           O
ATOM   4548  N   VAL A 774     110.904 100.890  35.589  1.00  0.00           N
ATOM   4549  HN  VAL A 774     111.627 100.978  34.908  1.00  0.00           H
ATOM   4550  CA  VAL A 774     109.875  99.847  35.503  1.00  0.00           C
ATOM   4551  HA  VAL A 774     109.447  99.706  36.484  1.00  0.00           H
ATOM   4552  CB  VAL A 774     108.775 100.207  34.492  1.00  0.00           C
ATOM   4553  HB  VAL A 774     109.334 100.414  33.555  1.00  0.00           H
ATOM   4554  CG1 VAL A 774     107.754  99.049  34.329  1.00  0.00           C
ATOM   4555 1HG1 VAL A 774     106.828  99.516  33.931  1.00  0.00           H
ATOM   4556 2HG1 VAL A 774     108.157  98.278  33.637  1.00  0.00           H
ATOM   4557 3HG1 VAL A 774     107.537  98.563  35.304  1.00  0.00           H
ATOM   4558  CG2 VAL A 774     108.068 101.571  34.855  1.00  0.00           C
ATOM   4559 1HG2 VAL A 774     107.637 102.096  33.977  1.00  0.00           H
ATOM   4560 2HG2 VAL A 774     107.154 101.246  35.397  1.00  0.00           H
ATOM   4561 3HG2 VAL A 774     108.576 102.271  35.553  1.00  0.00           H
ATOM   4562  C   VAL A 774     110.570  98.591  35.073  1.00  0.00           C
ATOM   4563  O   VAL A 774     111.313  98.599  34.081  1.00  0.00           O
ATOM   4564  N   GLY A 775     110.387  97.492  35.767  1.00  0.00           N
ATOM   4565  HN  GLY A 775     109.694  97.470  36.484  1.00  0.00           H
ATOM   4566  CA  GLY A 775     111.027  96.212  35.351  1.00  0.00           C
ATOM   4567  HA1 GLY A 775     111.735  96.203  34.535  1.00  0.00           H
ATOM   4568  HA2 GLY A 775     111.491  95.816  36.242  1.00  0.00           H
ATOM   4569  C   GLY A 775     109.966  95.315  34.943  1.00  0.00           C
ATOM   4570  O   GLY A 775     108.830  95.664  35.205  1.00  0.00           O
ATOM   4571  N   ILE A 776     110.299  94.111  34.355  1.00  0.00           N
ATOM   4572  HN  ILE A 776     111.255  93.847  34.254  1.00  0.00           H
ATOM   4573  CA  ILE A 776     109.422  93.023  33.972  1.00  0.00           C
ATOM   4574  HA  ILE A 776     108.558  93.033  34.619  1.00  0.00           H
ATOM   4575  CB  ILE A 776     108.784  93.202  32.618  1.00  0.00           C
ATOM   4576  HB  ILE A 776     108.296  92.248  32.327  1.00  0.00           H
ATOM   4577  CG2 ILE A 776     107.609  94.121  32.748  1.00  0.00           C
ATOM   4578 1HG2 ILE A 776     106.977  94.136  31.835  1.00  0.00           H
ATOM   4579 2HG2 ILE A 776     106.918  93.763  33.540  1.00  0.00           H
ATOM   4580 3HG2 ILE A 776     107.886  95.147  33.072  1.00  0.00           H
ATOM   4581  CG1 ILE A 776     109.778  93.699  31.550  1.00  0.00           C
ATOM   4582 1HG1 ILE A 776     110.230  94.677  31.822  1.00  0.00           H
ATOM   4583 2HG1 ILE A 776     110.636  93.010  31.400  1.00  0.00           H
ATOM   4584  CD  ILE A 776     109.095  93.925  30.106  1.00  0.00           C
ATOM   4585  HD1 ILE A 776     108.320  94.714  30.212  1.00  0.00           H
ATOM   4586  HD2 ILE A 776     109.822  94.237  29.327  1.00  0.00           H
ATOM   4587  HD3 ILE A 776     108.501  93.042  29.788  1.00  0.00           H
ATOM   4588  C   ILE A 776     110.159  91.650  34.023  1.00  0.00           C
ATOM   4589  O   ILE A 776     111.341  91.498  33.736  1.00  0.00           O
ATOM   4590  N   ILE A 777     109.461  90.525  34.214  1.00  0.00           N
ATOM   4591  HN  ILE A 777     108.486  90.499  34.422  1.00  0.00           H
ATOM   4592  CA  ILE A 777     109.958  89.102  34.144  1.00  0.00           C
ATOM   4593  HA  ILE A 777     111.019  89.231  33.988  1.00  0.00           H
ATOM   4594  CB  ILE A 777     109.428  88.167  35.248  1.00  0.00           C
ATOM   4595  HB  ILE A 777     108.347  88.346  35.431  1.00  0.00           H
ATOM   4596  CG2 ILE A 777     109.557  86.667  34.845  1.00  0.00           C
ATOM   4597 1HG2 ILE A 777     110.571  86.373  34.500  1.00  0.00           H
ATOM   4598 2HG2 ILE A 777     109.376  86.035  35.741  1.00  0.00           H
ATOM   4599 3HG2 ILE A 777     108.777  86.303  34.142  1.00  0.00           H
ATOM   4600  CG1 ILE A 777     110.193  88.537  36.533  1.00  0.00           C
ATOM   4601 1HG1 ILE A 777     110.858  87.712  36.868  1.00  0.00           H
ATOM   4602 2HG1 ILE A 777     110.663  89.539  36.436  1.00  0.00           H
ATOM   4603  CD  ILE A 777     109.210  88.586  37.680  1.00  0.00           C
ATOM   4604  HD1 ILE A 777     108.305  89.216  37.547  1.00  0.00           H
ATOM   4605  HD2 ILE A 777     108.982  87.587  38.108  1.00  0.00           H
ATOM   4606  HD3 ILE A 777     109.721  88.980  38.584  1.00  0.00           H
ATOM   4607  C   ILE A 777     109.463  88.451  32.854  1.00  0.00           C
ATOM   4608  O   ILE A 777     108.287  88.472  32.547  1.00  0.00           O
ATOM   4609  N   PHE A 778     110.348  87.757  32.088  1.00  0.00           N
ATOM   4610  HN  PHE A 778     111.274  87.570  32.406  1.00  0.00           H
ATOM   4611  CA  PHE A 778     109.949  87.099  30.864  1.00  0.00           C
ATOM   4612  HA  PHE A 778     108.904  87.302  30.679  1.00  0.00           H
ATOM   4613  CB  PHE A 778     110.752  87.489  29.585  1.00  0.00           C
ATOM   4614  HB1 PHE A 778     110.658  88.547  29.258  1.00  0.00           H
ATOM   4615  HB2 PHE A 778     111.840  87.416  29.797  1.00  0.00           H
ATOM   4616  CG  PHE A 778     110.411  86.627  28.353  1.00  0.00           C
ATOM   4617  CD1 PHE A 778     109.294  86.979  27.644  1.00  0.00           C
ATOM   4618  HD1 PHE A 778     108.705  87.852  27.883  1.00  0.00           H
ATOM   4619  CE1 PHE A 778     108.778  86.258  26.554  1.00  0.00           C
ATOM   4620  HE1 PHE A 778     107.826  86.458  26.083  1.00  0.00           H
ATOM   4621  CZ  PHE A 778     109.478  85.083  26.208  1.00  0.00           C
ATOM   4622  HZ  PHE A 778     109.100  84.380  25.479  1.00  0.00           H
ATOM   4623  CD2 PHE A 778     111.125  85.589  27.833  1.00  0.00           C
ATOM   4624  HD2 PHE A 778     112.040  85.351  28.355  1.00  0.00           H
ATOM   4625  CE2 PHE A 778     110.757  84.822  26.754  1.00  0.00           C
ATOM   4626  HE2 PHE A 778     111.364  83.937  26.632  1.00  0.00           H
ATOM   4627  C   PHE A 778     109.926  85.594  31.135  1.00  0.00           C
ATOM   4628  O   PHE A 778     111.030  85.091  31.500  1.00  0.00           O
ATOM   4629  N   LYS A 779     108.795  84.902  30.746  1.00  0.00           N
ATOM   4630  HN  LYS A 779     108.041  85.439  30.376  1.00  0.00           H
ATOM   4631  CA  LYS A 779     108.626  83.406  30.757  1.00  0.00           C
ATOM   4632  HA  LYS A 779     109.615  83.023  30.959  1.00  0.00           H
ATOM   4633  CB  LYS A 779     107.550  83.056  31.779  1.00  0.00           C
ATOM   4634  HB1 LYS A 779     106.710  83.747  31.555  1.00  0.00           H
ATOM   4635  HB2 LYS A 779     107.177  82.016  31.664  1.00  0.00           H
ATOM   4636  CG  LYS A 779     108.070  83.251  33.119  1.00  0.00           C
ATOM   4637  HG1 LYS A 779     109.088  82.810  33.180  1.00  0.00           H
ATOM   4638  HG2 LYS A 779     108.227  84.336  33.302  1.00  0.00           H
ATOM   4639  CD  LYS A 779     107.200  82.597  34.236  1.00  0.00           C
ATOM   4640  HD1 LYS A 779     106.212  83.095  34.335  1.00  0.00           H
ATOM   4641  HD2 LYS A 779     106.971  81.543  33.969  1.00  0.00           H
ATOM   4642  CE  LYS A 779     107.846  82.627  35.640  1.00  0.00           C
ATOM   4643  HE1 LYS A 779     108.845  82.140  35.642  1.00  0.00           H
ATOM   4644  HE2 LYS A 779     107.947  83.616  36.135  1.00  0.00           H
ATOM   4645  NZ  LYS A 779     107.025  81.738  36.529  1.00  0.00           N
ATOM   4646  HZ1 LYS A 779     106.061  82.127  36.550  1.00  0.00           H
ATOM   4647  HZ2 LYS A 779     107.102  80.739  36.251  1.00  0.00           H
ATOM   4648  HZ3 LYS A 779     107.340  81.691  37.520  1.00  0.00           H
ATOM   4649  C   LYS A 779     108.257  82.842  29.401  1.00  0.00           C
ATOM   4650  O   LYS A 779     107.510  83.409  28.606  1.00  0.00           O
ATOM   4651  N   ASN A 780     108.805  81.641  29.062  1.00  0.00           N
ATOM   4652  HN  ASN A 780     109.473  81.124  29.591  1.00  0.00           H
ATOM   4653  CA  ASN A 780     108.386  80.923  27.845  1.00  0.00           C
ATOM   4654  HA  ASN A 780     107.354  81.147  27.619  1.00  0.00           H
ATOM   4655  CB  ASN A 780     109.273  81.310  26.618  1.00  0.00           C
ATOM   4656  HB1 ASN A 780     109.019  82.379  26.453  1.00  0.00           H
ATOM   4657  HB2 ASN A 780     110.360  81.147  26.780  1.00  0.00           H
ATOM   4658  CG  ASN A 780     108.815  80.618  25.348  1.00  0.00           C
ATOM   4659  OD1 ASN A 780     107.621  80.259  25.276  1.00  0.00           O
ATOM   4660  ND2 ASN A 780     109.645  80.456  24.329  1.00  0.00           N
ATOM   4661 1HD2 ASN A 780     109.378  79.953  23.506  1.00  0.00           H
ATOM   4662 2HD2 ASN A 780     110.583  80.790  24.420  1.00  0.00           H
ATOM   4663  C   ASN A 780     108.446  79.508  28.207  1.00  0.00           C
ATOM   4664  O   ASN A 780     109.351  79.126  28.938  1.00  0.00           O
ATOM   4665  N   GLY A 781     107.439  78.710  27.788  1.00  0.00           N
ATOM   4666  HN  GLY A 781     106.634  79.121  27.368  1.00  0.00           H
ATOM   4667  CA  GLY A 781     107.385  77.297  28.165  1.00  0.00           C
ATOM   4668  HA1 GLY A 781     106.721  76.749  27.513  1.00  0.00           H
ATOM   4669  HA2 GLY A 781     108.336  76.852  27.911  1.00  0.00           H
ATOM   4670  C   GLY A 781     106.941  77.069  29.625  1.00  0.00           C
ATOM   4671  O   GLY A 781     107.186  75.968  30.160  1.00  0.00           O
ATOM   4672  N   ASP A 782     106.285  77.993  30.252  1.00  0.00           N
ATOM   4673  HN  ASP A 782     106.087  78.877  29.837  1.00  0.00           H
ATOM   4674  CA  ASP A 782     105.676  77.850  31.596  1.00  0.00           C
ATOM   4675  HA  ASP A 782     105.526  76.796  31.775  1.00  0.00           H
ATOM   4676  CB  ASP A 782     106.629  78.460  32.776  1.00  0.00           C
ATOM   4677  HB1 ASP A 782     107.639  78.003  32.697  1.00  0.00           H
ATOM   4678  HB2 ASP A 782     106.865  79.520  32.540  1.00  0.00           H
ATOM   4679  CG  ASP A 782     106.146  78.413  34.242  1.00  0.00           C
ATOM   4680  OD1 ASP A 782     105.549  77.352  34.571  1.00  0.00           O
ATOM   4681  OD2 ASP A 782     106.515  79.305  34.953  1.00  0.00           O
ATOM   4682  C   ASP A 782     104.327  78.603  31.616  1.00  0.00           C
ATOM   4683  O   ASP A 782     104.207  79.705  31.054  1.00  0.00           O
ATOM   4684  N   ASP A 783     103.289  78.053  32.294  1.00  0.00           N
ATOM   4685  HN  ASP A 783     103.381  77.172  32.750  1.00  0.00           H
ATOM   4686  CA  ASP A 783     101.977  78.702  32.522  1.00  0.00           C
ATOM   4687  HA  ASP A 783     101.542  79.189  31.661  1.00  0.00           H
ATOM   4688  CB  ASP A 783     101.007  77.605  32.956  1.00  0.00           C
ATOM   4689  HB1 ASP A 783     101.244  76.650  32.439  1.00  0.00           H
ATOM   4690  HB2 ASP A 783     101.051  77.348  34.036  1.00  0.00           H
ATOM   4691  CG  ASP A 783      99.594  77.936  32.677  1.00  0.00           C
ATOM   4692  OD1 ASP A 783      98.736  77.076  33.048  1.00  0.00           O
ATOM   4693  OD2 ASP A 783      99.265  78.961  32.094  1.00  0.00           O
ATOM   4694  C   ASP A 783     101.913  79.927  33.481  1.00  0.00           C
ATOM   4695  O   ASP A 783     102.356  79.908  34.604  1.00  0.00           O
ATOM   4696  N   LEU A 784     101.270  80.989  32.974  1.00  0.00           N
ATOM   4697  HN  LEU A 784     100.976  80.941  32.022  1.00  0.00           H
ATOM   4698  CA  LEU A 784     101.033  82.231  33.654  1.00  0.00           C
ATOM   4699  HA  LEU A 784     101.483  82.272  34.635  1.00  0.00           H
ATOM   4700  CB  LEU A 784     101.456  83.483  32.722  1.00  0.00           C
ATOM   4701  HB1 LEU A 784     101.044  83.270  31.712  1.00  0.00           H
ATOM   4702  HB2 LEU A 784     101.078  84.442  33.137  1.00  0.00           H
ATOM   4703  CG  LEU A 784     102.995  83.511  32.594  1.00  0.00           C
ATOM   4704  HG  LEU A 784     103.427  82.640  33.131  1.00  0.00           H
ATOM   4705  CD1 LEU A 784     103.461  83.425  31.086  1.00  0.00           C
ATOM   4706 1HD1 LEU A 784     103.087  82.498  30.601  1.00  0.00           H
ATOM   4707 2HD1 LEU A 784     103.108  84.326  30.541  1.00  0.00           H
ATOM   4708 3HD1 LEU A 784     104.567  83.333  31.051  1.00  0.00           H
ATOM   4709  CD2 LEU A 784     103.666  84.788  33.277  1.00  0.00           C
ATOM   4710 1HD2 LEU A 784     103.552  84.945  34.371  1.00  0.00           H
ATOM   4711 2HD2 LEU A 784     104.768  84.750  33.148  1.00  0.00           H
ATOM   4712 3HD2 LEU A 784     103.310  85.640  32.658  1.00  0.00           H
ATOM   4713  C   LEU A 784      99.537  82.398  33.866  1.00  0.00           C
ATOM   4714  O   LEU A 784      99.046  83.435  34.355  1.00  0.00           O
ATOM   4715  N   ARG A 785      98.632  81.440  33.454  1.00  0.00           N
ATOM   4716  HN  ARG A 785      98.861  80.595  32.978  1.00  0.00           H
ATOM   4717  CA  ARG A 785      97.162  81.601  33.641  1.00  0.00           C
ATOM   4718  HA  ARG A 785      96.866  82.526  33.169  1.00  0.00           H
ATOM   4719  CB  ARG A 785      96.456  80.442  32.904  1.00  0.00           C
ATOM   4720  HB1 ARG A 785      96.964  79.481  33.136  1.00  0.00           H
ATOM   4721  HB2 ARG A 785      95.363  80.418  33.099  1.00  0.00           H
ATOM   4722  CG  ARG A 785      96.636  80.655  31.365  1.00  0.00           C
ATOM   4723  HG1 ARG A 785      96.276  81.678  31.126  1.00  0.00           H
ATOM   4724  HG2 ARG A 785      97.731  80.596  31.191  1.00  0.00           H
ATOM   4725  CD  ARG A 785      95.954  79.569  30.549  1.00  0.00           C
ATOM   4726  HD1 ARG A 785      94.941  79.529  31.003  1.00  0.00           H
ATOM   4727  HD2 ARG A 785      96.002  79.704  29.447  1.00  0.00           H
ATOM   4728  NE  ARG A 785      96.604  78.298  30.959  1.00  0.00           N
ATOM   4729  HE  ARG A 785      97.300  78.321  31.676  1.00  0.00           H
ATOM   4730  CZ  ARG A 785      96.512  77.114  30.360  1.00  0.00           C
ATOM   4731  NH1 ARG A 785      95.825  76.910  29.272  1.00  0.00           N
ATOM   4732 1HH1 ARG A 785      95.255  77.656  28.928  1.00  0.00           H
ATOM   4733 2HH1 ARG A 785      96.079  76.064  28.802  1.00  0.00           H
ATOM   4734  NH2 ARG A 785      97.218  76.167  30.881  1.00  0.00           N
ATOM   4735 1HH2 ARG A 785      97.846  76.407  31.621  1.00  0.00           H
ATOM   4736 2HH2 ARG A 785      96.752  75.284  30.824  1.00  0.00           H
ATOM   4737  C   ARG A 785      96.718  81.789  35.048  1.00  0.00           C
ATOM   4738  O   ARG A 785      95.800  82.601  35.280  1.00  0.00           O
ATOM   4739  N   GLN A 786      97.254  80.938  35.953  1.00  0.00           N
ATOM   4740  HN  GLN A 786      97.981  80.291  35.735  1.00  0.00           H
ATOM   4741  CA  GLN A 786      97.007  81.010  37.342  1.00  0.00           C
ATOM   4742  HA  GLN A 786      95.937  81.051  37.480  1.00  0.00           H
ATOM   4743  CB  GLN A 786      97.591  79.777  38.218  1.00  0.00           C
ATOM   4744  HB1 GLN A 786      97.166  78.878  37.723  1.00  0.00           H
ATOM   4745  HB2 GLN A 786      98.679  79.577  38.108  1.00  0.00           H
ATOM   4746  CG  GLN A 786      97.179  79.691  39.621  1.00  0.00           C
ATOM   4747  HG1 GLN A 786      97.392  78.679  40.028  1.00  0.00           H
ATOM   4748  HG2 GLN A 786      97.709  80.428  40.262  1.00  0.00           H
ATOM   4749  CD  GLN A 786      95.608  79.818  39.841  1.00  0.00           C
ATOM   4750  OE1 GLN A 786      94.851  79.342  38.973  1.00  0.00           O
ATOM   4751  NE2 GLN A 786      95.190  80.352  40.988  1.00  0.00           N
ATOM   4752 1HE2 GLN A 786      95.809  80.580  41.739  1.00  0.00           H
ATOM   4753 2HE2 GLN A 786      94.208  80.289  41.163  1.00  0.00           H
ATOM   4754  C   GLN A 786      97.461  82.279  37.999  1.00  0.00           C
ATOM   4755  O   GLN A 786      96.827  82.825  38.919  1.00  0.00           O
ATOM   4756  N   ASP A 787      98.679  82.694  37.610  1.00  0.00           N
ATOM   4757  HN  ASP A 787      99.247  82.070  37.080  1.00  0.00           H
ATOM   4758  CA  ASP A 787      99.220  84.038  37.936  1.00  0.00           C
ATOM   4759  HA  ASP A 787      99.395  84.270  38.976  1.00  0.00           H
ATOM   4760  CB  ASP A 787     100.650  84.084  37.263  1.00  0.00           C
ATOM   4761  HB1 ASP A 787     100.605  83.833  36.181  1.00  0.00           H
ATOM   4762  HB2 ASP A 787     101.021  85.129  37.332  1.00  0.00           H
ATOM   4763  CG  ASP A 787     101.706  83.063  37.683  1.00  0.00           C
ATOM   4764  OD1 ASP A 787     101.379  81.803  37.624  1.00  0.00           O
ATOM   4765  OD2 ASP A 787     102.865  83.394  38.043  1.00  0.00           O
ATOM   4766  C   ASP A 787      98.360  85.284  37.412  1.00  0.00           C
ATOM   4767  O   ASP A 787      98.001  86.135  38.192  1.00  0.00           O
ATOM   4768  N   MET A 788      97.921  85.318  36.190  1.00  0.00           N
ATOM   4769  HN  MET A 788      98.303  84.757  35.460  1.00  0.00           H
ATOM   4770  CA  MET A 788      96.807  86.125  35.665  1.00  0.00           C
ATOM   4771  HA  MET A 788      97.021  87.174  35.526  1.00  0.00           H
ATOM   4772  CB  MET A 788      96.651  85.827  34.143  1.00  0.00           C
ATOM   4773  HB1 MET A 788      97.685  85.910  33.748  1.00  0.00           H
ATOM   4774  HB2 MET A 788      96.206  84.838  33.901  1.00  0.00           H
ATOM   4775  CG  MET A 788      95.773  86.824  33.348  1.00  0.00           C
ATOM   4776  HG1 MET A 788      96.019  87.872  33.621  1.00  0.00           H
ATOM   4777  HG2 MET A 788      96.016  86.697  32.272  1.00  0.00           H
ATOM   4778  SD  MET A 788      93.972  86.622  33.372  1.00  0.00           S
ATOM   4779  CE  MET A 788      93.797  88.326  32.930  1.00  0.00           C
ATOM   4780  HE1 MET A 788      92.764  88.624  32.648  1.00  0.00           H
ATOM   4781  HE2 MET A 788      94.086  89.047  33.724  1.00  0.00           H
ATOM   4782  HE3 MET A 788      94.553  88.552  32.148  1.00  0.00           H
ATOM   4783  C   MET A 788      95.471  86.047  36.368  1.00  0.00           C
ATOM   4784  O   MET A 788      94.832  87.078  36.615  1.00  0.00           O
ATOM   4785  N   LEU A 789      94.956  84.828  36.645  1.00  0.00           N
ATOM   4786  HN  LEU A 789      95.249  83.957  36.257  1.00  0.00           H
ATOM   4787  CA  LEU A 789      93.821  84.736  37.600  1.00  0.00           C
ATOM   4788  HA  LEU A 789      93.027  85.415  37.326  1.00  0.00           H
ATOM   4789  CB  LEU A 789      93.335  83.266  37.744  1.00  0.00           C
ATOM   4790  HB1 LEU A 789      93.150  82.964  36.691  1.00  0.00           H
ATOM   4791  HB2 LEU A 789      94.262  82.727  38.035  1.00  0.00           H
ATOM   4792  CG  LEU A 789      92.112  82.929  38.609  1.00  0.00           C
ATOM   4793  HG  LEU A 789      92.446  83.353  39.580  1.00  0.00           H
ATOM   4794  CD1 LEU A 789      90.873  83.661  38.079  1.00  0.00           C
ATOM   4795 1HD1 LEU A 789      90.992  84.761  38.170  1.00  0.00           H
ATOM   4796 2HD1 LEU A 789      90.624  83.243  37.081  1.00  0.00           H
ATOM   4797 3HD1 LEU A 789      89.979  83.393  38.681  1.00  0.00           H
ATOM   4798  CD2 LEU A 789      91.941  81.400  38.813  1.00  0.00           C
ATOM   4799 1HD2 LEU A 789      91.612  80.989  37.835  1.00  0.00           H
ATOM   4800 2HD2 LEU A 789      92.960  81.010  39.021  1.00  0.00           H
ATOM   4801 3HD2 LEU A 789      91.146  81.182  39.559  1.00  0.00           H
ATOM   4802  C   LEU A 789      94.110  85.271  38.990  1.00  0.00           C
ATOM   4803  O   LEU A 789      93.294  86.013  39.538  1.00  0.00           O
ATOM   4804  N   THR A 790      95.337  85.038  39.545  1.00  0.00           N
ATOM   4805  HN  THR A 790      95.894  84.434  38.980  1.00  0.00           H
ATOM   4806  CA  THR A 790      95.940  85.540  40.840  1.00  0.00           C
ATOM   4807  HA  THR A 790      95.214  85.176  41.552  1.00  0.00           H
ATOM   4808  CB  THR A 790      97.321  85.059  41.147  1.00  0.00           C
ATOM   4809  HB  THR A 790      97.967  85.345  40.290  1.00  0.00           H
ATOM   4810  OG1 THR A 790      97.316  83.703  41.396  1.00  0.00           O
ATOM   4811  HG1 THR A 790      97.032  83.212  40.621  1.00  0.00           H
ATOM   4812  CG2 THR A 790      97.917  85.741  42.366  1.00  0.00           C
ATOM   4813 1HG2 THR A 790      98.032  86.839  42.243  1.00  0.00           H
ATOM   4814 2HG2 THR A 790      97.231  85.592  43.227  1.00  0.00           H
ATOM   4815 3HG2 THR A 790      98.951  85.364  42.512  1.00  0.00           H
ATOM   4816  C   THR A 790      95.858  87.083  40.910  1.00  0.00           C
ATOM   4817  O   THR A 790      95.244  87.617  41.843  1.00  0.00           O
ATOM   4818  N   LEU A 791      96.299  87.739  39.808  1.00  0.00           N
ATOM   4819  HN  LEU A 791      96.873  87.277  39.136  1.00  0.00           H
ATOM   4820  CA  LEU A 791      96.153  89.196  39.635  1.00  0.00           C
ATOM   4821  HA  LEU A 791      96.506  89.687  40.529  1.00  0.00           H
ATOM   4822  CB  LEU A 791      97.054  89.736  38.444  1.00  0.00           C
ATOM   4823  HB1 LEU A 791      98.151  89.628  38.585  1.00  0.00           H
ATOM   4824  HB2 LEU A 791      96.814  89.196  37.504  1.00  0.00           H
ATOM   4825  CG  LEU A 791      96.802  91.155  38.038  1.00  0.00           C
ATOM   4826  HG  LEU A 791      95.737  91.289  37.752  1.00  0.00           H
ATOM   4827  CD1 LEU A 791      97.154  92.058  39.183  1.00  0.00           C
ATOM   4828 1HD1 LEU A 791      96.772  93.090  39.030  1.00  0.00           H
ATOM   4829 2HD1 LEU A 791      96.783  91.788  40.195  1.00  0.00           H
ATOM   4830 3HD1 LEU A 791      98.250  92.033  39.365  1.00  0.00           H
ATOM   4831  CD2 LEU A 791      97.510  91.492  36.813  1.00  0.00           C
ATOM   4832 1HD2 LEU A 791      97.172  90.887  35.945  1.00  0.00           H
ATOM   4833 2HD2 LEU A 791      97.318  92.574  36.645  1.00  0.00           H
ATOM   4834 3HD2 LEU A 791      98.616  91.441  36.901  1.00  0.00           H
ATOM   4835  C   LEU A 791      94.654  89.647  39.504  1.00  0.00           C
ATOM   4836  O   LEU A 791      94.136  90.579  40.109  1.00  0.00           O
ATOM   4837  N   GLN A 792      93.843  89.004  38.610  1.00  0.00           N
ATOM   4838  HN  GLN A 792      94.049  88.192  38.069  1.00  0.00           H
ATOM   4839  CA  GLN A 792      92.449  89.388  38.441  1.00  0.00           C
ATOM   4840  HA  GLN A 792      92.517  90.460  38.331  1.00  0.00           H
ATOM   4841  CB  GLN A 792      91.792  88.753  37.128  1.00  0.00           C
ATOM   4842  HB1 GLN A 792      92.096  87.685  37.088  1.00  0.00           H
ATOM   4843  HB2 GLN A 792      90.690  88.886  37.102  1.00  0.00           H
ATOM   4844  CG  GLN A 792      92.397  89.236  35.766  1.00  0.00           C
ATOM   4845  HG1 GLN A 792      93.405  88.771  35.710  1.00  0.00           H
ATOM   4846  HG2 GLN A 792      91.864  88.873  34.861  1.00  0.00           H
ATOM   4847  CD  GLN A 792      92.804  90.703  35.645  1.00  0.00           C
ATOM   4848  OE1 GLN A 792      93.971  91.012  35.520  1.00  0.00           O
ATOM   4849  NE2 GLN A 792      91.784  91.620  35.770  1.00  0.00           N
ATOM   4850 1HE2 GLN A 792      90.861  91.324  36.017  1.00  0.00           H
ATOM   4851 2HE2 GLN A 792      92.023  92.574  35.950  1.00  0.00           H
ATOM   4852  C   GLN A 792      91.542  89.276  39.634  1.00  0.00           C
ATOM   4853  O   GLN A 792      90.693  90.125  39.810  1.00  0.00           O
ATOM   4854  N   MET A 793      91.764  88.291  40.470  1.00  0.00           N
ATOM   4855  HN  MET A 793      92.374  87.527  40.275  1.00  0.00           H
ATOM   4856  CA  MET A 793      90.885  88.111  41.607  1.00  0.00           C
ATOM   4857  HA  MET A 793      89.895  88.334  41.236  1.00  0.00           H
ATOM   4858  CB  MET A 793      90.815  86.632  42.001  1.00  0.00           C
ATOM   4859  HB1 MET A 793      91.834  86.234  42.193  1.00  0.00           H
ATOM   4860  HB2 MET A 793      90.219  86.663  42.938  1.00  0.00           H
ATOM   4861  CG  MET A 793      89.998  85.870  40.917  1.00  0.00           C
ATOM   4862  HG1 MET A 793      90.401  86.126  39.914  1.00  0.00           H
ATOM   4863  HG2 MET A 793      90.243  84.791  41.014  1.00  0.00           H
ATOM   4864  SD  MET A 793      88.156  85.986  41.018  1.00  0.00           S
ATOM   4865  CE  MET A 793      87.927  84.953  39.532  1.00  0.00           C
ATOM   4866  HE1 MET A 793      88.555  85.286  38.679  1.00  0.00           H
ATOM   4867  HE2 MET A 793      88.250  83.905  39.712  1.00  0.00           H
ATOM   4868  HE3 MET A 793      86.844  84.941  39.283  1.00  0.00           H
ATOM   4869  C   MET A 793      91.344  88.902  42.807  1.00  0.00           C
ATOM   4870  O   MET A 793      90.507  89.400  43.596  1.00  0.00           O
ATOM   4871  N   ILE A 794      92.638  89.141  42.936  1.00  0.00           N
ATOM   4872  HN  ILE A 794      93.287  88.617  42.391  1.00  0.00           H
ATOM   4873  CA  ILE A 794      93.069  90.148  43.968  1.00  0.00           C
ATOM   4874  HA  ILE A 794      92.522  89.859  44.853  1.00  0.00           H
ATOM   4875  CB  ILE A 794      94.540  89.970  44.379  1.00  0.00           C
ATOM   4876  HB  ILE A 794      95.189  90.098  43.487  1.00  0.00           H
ATOM   4877  CG2 ILE A 794      94.966  91.047  45.326  1.00  0.00           C
ATOM   4878 1HG2 ILE A 794      94.327  91.073  46.234  1.00  0.00           H
ATOM   4879 2HG2 ILE A 794      95.974  90.762  45.698  1.00  0.00           H
ATOM   4880 3HG2 ILE A 794      95.011  92.076  44.910  1.00  0.00           H
ATOM   4881  CG1 ILE A 794      94.849  88.553  45.024  1.00  0.00           C
ATOM   4882 1HG1 ILE A 794      94.408  88.435  46.037  1.00  0.00           H
ATOM   4883 2HG1 ILE A 794      94.356  87.774  44.405  1.00  0.00           H
ATOM   4884  CD  ILE A 794      96.335  88.270  44.990  1.00  0.00           C
ATOM   4885  HD1 ILE A 794      96.928  88.794  45.770  1.00  0.00           H
ATOM   4886  HD2 ILE A 794      96.575  87.230  45.298  1.00  0.00           H
ATOM   4887  HD3 ILE A 794      96.790  88.514  44.006  1.00  0.00           H
ATOM   4888  C   ILE A 794      92.747  91.524  43.630  1.00  0.00           C
ATOM   4889  O   ILE A 794      92.156  92.199  44.463  1.00  0.00           O
ATOM   4890  N   GLN A 795      92.853  91.977  42.373  1.00  0.00           N
ATOM   4891  HN  GLN A 795      93.111  91.500  41.536  1.00  0.00           H
ATOM   4892  CA  GLN A 795      92.406  93.328  41.982  1.00  0.00           C
ATOM   4893  HA  GLN A 795      92.825  94.110  42.598  1.00  0.00           H
ATOM   4894  CB  GLN A 795      92.970  93.702  40.495  1.00  0.00           C
ATOM   4895  HB1 GLN A 795      92.610  92.846  39.886  1.00  0.00           H
ATOM   4896  HB2 GLN A 795      92.469  94.609  40.092  1.00  0.00           H
ATOM   4897  CG  GLN A 795      94.468  93.977  40.357  1.00  0.00           C
ATOM   4898  HG1 GLN A 795      95.046  93.081  40.668  1.00  0.00           H
ATOM   4899  HG2 GLN A 795      94.678  94.178  39.285  1.00  0.00           H
ATOM   4900  CD  GLN A 795      94.828  95.283  41.008  1.00  0.00           C
ATOM   4901  OE1 GLN A 795      94.414  96.324  40.506  1.00  0.00           O
ATOM   4902  NE2 GLN A 795      95.427  95.244  42.198  1.00  0.00           N
ATOM   4903 1HE2 GLN A 795      95.835  94.388  42.515  1.00  0.00           H
ATOM   4904 2HE2 GLN A 795      95.469  96.088  42.734  1.00  0.00           H
ATOM   4905  C   GLN A 795      90.890  93.473  42.041  1.00  0.00           C
ATOM   4906  O   GLN A 795      90.415  94.529  42.396  1.00  0.00           O
ATOM   4907  N   LEU A 796      90.152  92.368  41.765  1.00  0.00           N
ATOM   4908  HN  LEU A 796      90.596  91.511  41.514  1.00  0.00           H
ATOM   4909  CA  LEU A 796      88.746  92.364  41.820  1.00  0.00           C
ATOM   4910  HA  LEU A 796      88.473  93.282  41.320  1.00  0.00           H
ATOM   4911  CB  LEU A 796      88.192  91.127  41.007  1.00  0.00           C
ATOM   4912  HB1 LEU A 796      88.317  91.307  39.918  1.00  0.00           H
ATOM   4913  HB2 LEU A 796      88.745  90.206  41.288  1.00  0.00           H
ATOM   4914  CG  LEU A 796      86.788  90.696  41.202  1.00  0.00           C
ATOM   4915  HG  LEU A 796      86.663  90.208  42.192  1.00  0.00           H
ATOM   4916  CD1 LEU A 796      85.667  91.774  41.067  1.00  0.00           C
ATOM   4917 1HD1 LEU A 796      84.698  91.242  40.960  1.00  0.00           H
ATOM   4918 2HD1 LEU A 796      85.750  92.330  42.025  1.00  0.00           H
ATOM   4919 3HD1 LEU A 796      85.718  92.509  40.236  1.00  0.00           H
ATOM   4920  CD2 LEU A 796      86.664  89.519  40.206  1.00  0.00           C
ATOM   4921 1HD2 LEU A 796      86.723  89.784  39.128  1.00  0.00           H
ATOM   4922 2HD2 LEU A 796      87.429  88.742  40.417  1.00  0.00           H
ATOM   4923 3HD2 LEU A 796      85.675  89.062  40.418  1.00  0.00           H
ATOM   4924  C   LEU A 796      88.148  92.609  43.228  1.00  0.00           C
ATOM   4925  O   LEU A 796      87.224  93.437  43.433  1.00  0.00           O
ATOM   4926  N   MET A 797      88.811  92.061  44.243  1.00  0.00           N
ATOM   4927  HN  MET A 797      89.665  91.564  44.112  1.00  0.00           H
ATOM   4928  CA  MET A 797      88.504  92.277  45.647  1.00  0.00           C
ATOM   4929  HA  MET A 797      87.458  92.155  45.887  1.00  0.00           H
ATOM   4930  CB  MET A 797      89.259  91.353  46.544  1.00  0.00           C
ATOM   4931  HB1 MET A 797      90.362  91.456  46.460  1.00  0.00           H
ATOM   4932  HB2 MET A 797      88.936  91.619  47.573  1.00  0.00           H
ATOM   4933  CG  MET A 797      88.795  89.870  46.328  1.00  0.00           C
ATOM   4934  HG1 MET A 797      87.758  89.802  45.935  1.00  0.00           H
ATOM   4935  HG2 MET A 797      89.336  89.585  45.400  1.00  0.00           H
ATOM   4936  SD  MET A 797      89.008  88.879  47.792  1.00  0.00           S
ATOM   4937  CE  MET A 797      90.720  88.352  47.333  1.00  0.00           C
ATOM   4938  HE1 MET A 797      91.379  89.220  47.115  1.00  0.00           H
ATOM   4939  HE2 MET A 797      91.258  87.741  48.090  1.00  0.00           H
ATOM   4940  HE3 MET A 797      90.658  87.782  46.382  1.00  0.00           H
ATOM   4941  C   MET A 797      88.834  93.706  46.141  1.00  0.00           C
ATOM   4942  O   MET A 797      88.101  94.283  46.902  1.00  0.00           O
ATOM   4943  N   ASP A 798      89.925  94.290  45.579  1.00  0.00           N
ATOM   4944  HN  ASP A 798      90.607  93.824  45.021  1.00  0.00           H
ATOM   4945  CA  ASP A 798      90.246  95.687  45.813  1.00  0.00           C
ATOM   4946  HA  ASP A 798      90.339  95.841  46.878  1.00  0.00           H
ATOM   4947  CB  ASP A 798      91.660  95.974  45.112  1.00  0.00           C
ATOM   4948  HB1 ASP A 798      92.431  95.250  45.452  1.00  0.00           H
ATOM   4949  HB2 ASP A 798      91.627  95.919  44.002  1.00  0.00           H
ATOM   4950  CG  ASP A 798      92.116  97.397  45.496  1.00  0.00           C
ATOM   4951  OD1 ASP A 798      91.908  97.689  46.719  1.00  0.00           O
ATOM   4952  OD2 ASP A 798      92.802  98.092  44.698  1.00  0.00           O
ATOM   4953  C   ASP A 798      89.092  96.655  45.359  1.00  0.00           C
ATOM   4954  O   ASP A 798      88.549  97.467  46.142  1.00  0.00           O
ATOM   4955  N   VAL A 799      88.695  96.419  44.066  1.00  0.00           N
ATOM   4956  HN  VAL A 799      89.140  95.757  43.468  1.00  0.00           H
ATOM   4957  CA  VAL A 799      87.530  97.022  43.485  1.00  0.00           C
ATOM   4958  HA  VAL A 799      87.790  98.063  43.359  1.00  0.00           H
ATOM   4959  CB  VAL A 799      87.414  96.470  42.050  1.00  0.00           C
ATOM   4960  HB  VAL A 799      87.514  95.364  42.002  1.00  0.00           H
ATOM   4961  CG1 VAL A 799      86.090  96.943  41.413  1.00  0.00           C
ATOM   4962 1HG1 VAL A 799      85.140  96.500  41.781  1.00  0.00           H
ATOM   4963 2HG1 VAL A 799      85.976  98.029  41.619  1.00  0.00           H
ATOM   4964 3HG1 VAL A 799      86.150  96.755  40.319  1.00  0.00           H
ATOM   4965  CG2 VAL A 799      88.560  97.219  41.275  1.00  0.00           C
ATOM   4966 1HG2 VAL A 799      88.601  96.847  40.228  1.00  0.00           H
ATOM   4967 2HG2 VAL A 799      88.277  98.290  41.196  1.00  0.00           H
ATOM   4968 3HG2 VAL A 799      89.527  97.077  41.803  1.00  0.00           H
ATOM   4969  C   VAL A 799      86.291  96.807  44.311  1.00  0.00           C
ATOM   4970  O   VAL A 799      85.563  97.745  44.498  1.00  0.00           O
ATOM   4971  N   LEU A 800      86.012  95.539  44.771  1.00  0.00           N
ATOM   4972  HN  LEU A 800      86.578  94.780  44.457  1.00  0.00           H
ATOM   4973  CA  LEU A 800      84.845  95.269  45.500  1.00  0.00           C
ATOM   4974  HA  LEU A 800      83.943  95.564  44.985  1.00  0.00           H
ATOM   4975  CB  LEU A 800      84.740  93.720  45.616  1.00  0.00           C
ATOM   4976  HB1 LEU A 800      85.728  93.232  45.757  1.00  0.00           H
ATOM   4977  HB2 LEU A 800      84.264  93.429  46.577  1.00  0.00           H
ATOM   4978  CG  LEU A 800      84.200  92.974  44.399  1.00  0.00           C
ATOM   4979  HG  LEU A 800      84.788  93.175  43.478  1.00  0.00           H
ATOM   4980  CD1 LEU A 800      84.350  91.497  44.641  1.00  0.00           C
ATOM   4981 1HD1 LEU A 800      85.390  91.228  44.924  1.00  0.00           H
ATOM   4982 2HD1 LEU A 800      83.731  91.324  45.548  1.00  0.00           H
ATOM   4983 3HD1 LEU A 800      84.126  90.892  43.737  1.00  0.00           H
ATOM   4984  CD2 LEU A 800      82.787  93.384  43.946  1.00  0.00           C
ATOM   4985 1HD2 LEU A 800      82.139  93.372  44.849  1.00  0.00           H
ATOM   4986 2HD2 LEU A 800      82.728  94.330  43.368  1.00  0.00           H
ATOM   4987 3HD2 LEU A 800      82.417  92.622  43.227  1.00  0.00           H
ATOM   4988  C   LEU A 800      84.727  95.909  46.912  1.00  0.00           C
ATOM   4989  O   LEU A 800      83.642  96.405  47.314  1.00  0.00           O
ATOM   4990  N   TRP A 801      85.888  95.906  47.672  1.00  0.00           N
ATOM   4991  HN  TRP A 801      86.712  95.507  47.279  1.00  0.00           H
ATOM   4992  CA  TRP A 801      86.101  96.756  48.880  1.00  0.00           C
ATOM   4993  HA  TRP A 801      85.318  96.664  49.618  1.00  0.00           H
ATOM   4994  CB  TRP A 801      87.395  96.436  49.661  1.00  0.00           C
ATOM   4995  HB1 TRP A 801      88.316  96.695  49.096  1.00  0.00           H
ATOM   4996  HB2 TRP A 801      87.300  97.113  50.537  1.00  0.00           H
ATOM   4997  CG  TRP A 801      87.449  95.040  50.128  1.00  0.00           C
ATOM   4998  CD1 TRP A 801      86.387  94.362  50.691  1.00  0.00           C
ATOM   4999  HD1 TRP A 801      85.372  94.731  50.678  1.00  0.00           H
ATOM   5000  NE1 TRP A 801      86.823  93.020  51.009  1.00  0.00           N
ATOM   5001  HE1 TRP A 801      86.421  92.423  51.667  1.00  0.00           H
ATOM   5002  CE2 TRP A 801      88.104  92.905  50.615  1.00  0.00           C
ATOM   5003  CD2 TRP A 801      88.541  94.095  50.009  1.00  0.00           C
ATOM   5004  CE3 TRP A 801      89.834  94.083  49.489  1.00  0.00           C
ATOM   5005  HE3 TRP A 801      90.200  94.994  49.040  1.00  0.00           H
ATOM   5006  CZ3 TRP A 801      90.699  93.064  49.615  1.00  0.00           C
ATOM   5007  HZ3 TRP A 801      91.736  93.264  49.387  1.00  0.00           H
ATOM   5008  CZ2 TRP A 801      88.931  91.785  50.742  1.00  0.00           C
ATOM   5009  HZ2 TRP A 801      88.581  90.773  50.880  1.00  0.00           H
ATOM   5010  CH2 TRP A 801      90.278  91.913  50.300  1.00  0.00           C
ATOM   5011  HH2 TRP A 801      90.913  91.048  50.421  1.00  0.00           H
ATOM   5012  C   TRP A 801      85.905  98.234  48.578  1.00  0.00           C
ATOM   5013  O   TRP A 801      85.188  98.978  49.261  1.00  0.00           O
ATOM   5014  N   LYS A 802      86.503  98.713  47.492  1.00  0.00           N
ATOM   5015  HN  LYS A 802      87.070  98.069  46.985  1.00  0.00           H
ATOM   5016  CA  LYS A 802      86.418 100.160  47.108  1.00  0.00           C
ATOM   5017  HA  LYS A 802      86.620 100.737  47.999  1.00  0.00           H
ATOM   5018  CB  LYS A 802      87.555 100.644  46.132  1.00  0.00           C
ATOM   5019  HB1 LYS A 802      87.579  99.856  45.349  1.00  0.00           H
ATOM   5020  HB2 LYS A 802      87.307 101.640  45.706  1.00  0.00           H
ATOM   5021  CG  LYS A 802      88.826 100.646  46.915  1.00  0.00           C
ATOM   5022  HG1 LYS A 802      88.868 101.581  47.515  1.00  0.00           H
ATOM   5023  HG2 LYS A 802      88.923  99.859  47.693  1.00  0.00           H
ATOM   5024  CD  LYS A 802      90.105 100.469  46.035  1.00  0.00           C
ATOM   5025  HD1 LYS A 802      90.070  99.493  45.506  1.00  0.00           H
ATOM   5026  HD2 LYS A 802      90.074 101.309  45.308  1.00  0.00           H
ATOM   5027  CE  LYS A 802      91.341 100.604  46.912  1.00  0.00           C
ATOM   5028  HE1 LYS A 802      91.330 101.626  47.346  1.00  0.00           H
ATOM   5029  HE2 LYS A 802      91.207  99.795  47.661  1.00  0.00           H
ATOM   5030  NZ  LYS A 802      92.597 100.405  46.110  1.00  0.00           N
ATOM   5031  HZ1 LYS A 802      92.603 101.085  45.324  1.00  0.00           H
ATOM   5032  HZ2 LYS A 802      93.455 100.587  46.670  1.00  0.00           H
ATOM   5033  HZ3 LYS A 802      92.533  99.413  45.806  1.00  0.00           H
ATOM   5034  C   LYS A 802      85.060 100.570  46.695  1.00  0.00           C
ATOM   5035  O   LYS A 802      84.743 101.761  46.748  1.00  0.00           O
ATOM   5036  N   GLN A 803      84.110  99.650  46.343  1.00  0.00           N
ATOM   5037  HN  GLN A 803      84.437  98.710  46.284  1.00  0.00           H
ATOM   5038  CA  GLN A 803      82.767  99.952  46.097  1.00  0.00           C
ATOM   5039  HA  GLN A 803      82.625 100.777  45.415  1.00  0.00           H
ATOM   5040  CB  GLN A 803      81.938  98.748  45.525  1.00  0.00           C
ATOM   5041  HB1 GLN A 803      81.942  97.886  46.226  1.00  0.00           H
ATOM   5042  HB2 GLN A 803      80.884  99.061  45.361  1.00  0.00           H
ATOM   5043  CG  GLN A 803      82.300  98.255  44.180  1.00  0.00           C
ATOM   5044  HG1 GLN A 803      83.115  97.509  44.299  1.00  0.00           H
ATOM   5045  HG2 GLN A 803      81.350  97.811  43.813  1.00  0.00           H
ATOM   5046  CD  GLN A 803      82.641  99.414  43.225  1.00  0.00           C
ATOM   5047  OE1 GLN A 803      81.752 100.178  42.849  1.00  0.00           O
ATOM   5048  NE2 GLN A 803      83.938  99.726  42.902  1.00  0.00           N
ATOM   5049 1HE2 GLN A 803      84.708  99.194  43.257  1.00  0.00           H
ATOM   5050 2HE2 GLN A 803      84.009 100.620  42.461  1.00  0.00           H
ATOM   5051  C   GLN A 803      81.995 100.415  47.373  1.00  0.00           C
ATOM   5052  O   GLN A 803      81.200 101.347  47.409  1.00  0.00           O
ATOM   5053  N   GLU A 804      82.322  99.841  48.564  1.00  0.00           N
ATOM   5054  HN  GLU A 804      82.997  99.107  48.551  1.00  0.00           H
ATOM   5055  CA  GLU A 804      81.813 100.340  49.759  1.00  0.00           C
ATOM   5056  HA  GLU A 804      80.933 100.956  49.642  1.00  0.00           H
ATOM   5057  CB  GLU A 804      81.479  99.162  50.727  1.00  0.00           C
ATOM   5058  HB1 GLU A 804      82.390  98.527  50.707  1.00  0.00           H
ATOM   5059  HB2 GLU A 804      81.418  99.598  51.747  1.00  0.00           H
ATOM   5060  CG  GLU A 804      80.281  98.311  50.378  1.00  0.00           C
[truncated: 293,655 more chars]
