# Supplementary material for: Functional impact and molecular binding modes of drugs that target the PI3K isoform p110δ
Source: Commun Biol. 2023 Jun 5;6:603. doi: 10.1038/s42003-023-04921-z (PMC10241892; doi:10.1038/s42003-023-04921-z)
Supplement: Supplementary file 4 — Supplementary Data 1 [file 42003_2023_4921_MOESM4_ESM.zip › Supplementary Data 1/rep_structures/p110d-wt_zstk474.pdb]

CRYST1  110.967  110.967  110.967  60.00  60.00  90.00 P 1           1
ATOM      1  N   ARG A 496      56.851  94.603  39.422  1.00  0.00           N  
ATOM      2  CA  ARG A 496      57.968  95.541  39.576  1.00  0.00           C  
ATOM      3  C   ARG A 496      58.015  96.269  40.946  1.00  0.00           C  
ATOM      4  O   ARG A 496      57.177  96.016  41.761  1.00  0.00           O  
ATOM      5  CB  ARG A 496      57.997  96.555  38.386  1.00  0.00           C  
ATOM      6  CG  ARG A 496      58.647  95.873  37.180  1.00  0.00           C  
ATOM      7  CD  ARG A 496      58.598  96.769  35.923  1.00  0.00           C  
ATOM      8  NE  ARG A 496      58.881  95.931  34.731  1.00  0.00           N  
ATOM      9  CZ  ARG A 496      58.066  95.778  33.647  1.00  0.00           C  
ATOM     10  NH1 ARG A 496      56.799  96.082  33.543  1.00  0.00           N1+
ATOM     11  NH2 ARG A 496      58.561  95.259  32.594  1.00  0.00           N  
ATOM     12  HA  ARG A 496      58.810  94.868  39.642  1.00  0.00           H  
ATOM     13  HB1 ARG A 496      56.959  96.863  38.134  1.00  0.00           H  
ATOM     14  HB2 ARG A 496      58.568  97.476  38.631  1.00  0.00           H  
ATOM     15  HG1 ARG A 496      59.717  95.626  37.345  1.00  0.00           H  
ATOM     16  HG2 ARG A 496      58.146  94.896  37.011  1.00  0.00           H  
ATOM     17  HD1 ARG A 496      57.559  97.152  35.837  1.00  0.00           H  
ATOM     18  HD2 ARG A 496      59.301  97.629  35.902  1.00  0.00           H  
ATOM     19  HE  ARG A 496      59.828  95.610  34.732  1.00  0.00           H  
ATOM     20 1HH1 ARG A 496      56.197  96.243  34.325  1.00  0.00           H  
ATOM     21 2HH1 ARG A 496      56.296  95.698  32.769  1.00  0.00           H  
ATOM     22 1HH2 ARG A 496      59.529  95.406  32.392  1.00  0.00           H  
ATOM     23 2HH2 ARG A 496      58.022  95.392  31.762  1.00  0.00           H  
ATOM     24  H1  ARG A 496      55.958  95.117  39.282  1.00  0.00           H  
ATOM     25  H2  ARG A 496      56.980  93.960  38.614  1.00  0.00           H  
ATOM     26  H3  ARG A 496      56.589  94.035  40.253  1.00  0.00           H  
ATOM     27  N   HIS A 497      58.955  97.222  41.148  1.00  0.00           N  
ATOM     28  CA  HIS A 497      58.943  98.138  42.287  1.00  0.00           C  
ATOM     29  C   HIS A 497      57.842  99.205  42.178  1.00  0.00           C  
ATOM     30  O   HIS A 497      57.576  99.652  41.063  1.00  0.00           O  
ATOM     31  CB  HIS A 497      60.301  98.866  42.333  1.00  0.00           C  
ATOM     32  CG  HIS A 497      61.413  97.928  42.728  1.00  0.00           C  
ATOM     33  CD2 HIS A 497      62.612  97.458  42.208  1.00  0.00           C  
ATOM     34  ND1 HIS A 497      61.352  97.517  44.049  1.00  0.00           N  
ATOM     35  CE1 HIS A 497      62.458  96.818  44.285  1.00  0.00           C  
ATOM     36  NE2 HIS A 497      63.247  96.739  43.212  1.00  0.00           N  
ATOM     37  HN  HIS A 497      59.641  97.453  40.461  1.00  0.00           H  
ATOM     38  HA  HIS A 497      58.929  97.638  43.244  1.00  0.00           H  
ATOM     39  HB1 HIS A 497      60.423  99.311  41.322  1.00  0.00           H  
ATOM     40  HB2 HIS A 497      60.392  99.713  43.046  1.00  0.00           H  
ATOM     41  HD2 HIS A 497      63.048  97.702  41.247  1.00  0.00           H  
ATOM     42  HE1 HIS A 497      62.724  96.452  45.277  1.00  0.00           H  
ATOM     43  HE2 HIS A 497      64.167  96.355  43.135  1.00  0.00           H  
ATOM     44  N   SER A 498      57.184  99.558  43.325  1.00  0.00           N  
ATOM     45  CA  SER A 498      56.392 100.756  43.310  1.00  0.00           C  
ATOM     46  C   SER A 498      55.021 100.739  42.582  1.00  0.00           C  
ATOM     47  O   SER A 498      54.289 101.737  42.409  1.00  0.00           O  
ATOM     48  CB  SER A 498      57.097 102.096  42.791  1.00  0.00           C  
ATOM     49  OG  SER A 498      58.520 102.148  43.116  1.00  0.00           O  
ATOM     50  HN  SER A 498      57.542  99.346  44.231  1.00  0.00           H  
ATOM     51  HA  SER A 498      56.129 101.096  44.300  1.00  0.00           H  
ATOM     52  HB1 SER A 498      56.931 102.281  41.709  1.00  0.00           H  
ATOM     53  HB2 SER A 498      56.683 102.995  43.297  1.00  0.00           H  
ATOM     54  HG1 SER A 498      58.523 102.095  44.075  1.00  0.00           H  
ATOM     55  N   GLU A 499      54.559  99.562  42.173  1.00  0.00           N  
ATOM     56  CA  GLU A 499      53.243  99.582  41.387  1.00  0.00           C  
ATOM     57  C   GLU A 499      51.988  99.845  42.240  1.00  0.00           C  
ATOM     58  O   GLU A 499      51.913  99.354  43.342  1.00  0.00           O  
ATOM     59  CB  GLU A 499      53.124  98.252  40.664  1.00  0.00           C  
ATOM     60  CG  GLU A 499      54.224  97.900  39.647  1.00  0.00           C  
ATOM     61  CD  GLU A 499      53.850  96.773  38.697  1.00  0.00           C  
ATOM     62  OE1 GLU A 499      54.320  95.616  38.856  1.00  0.00           O  
ATOM     63  OE2 GLU A 499      53.164  97.111  37.700  1.00  0.00           O1-
ATOM     64  HN  GLU A 499      55.142  98.754  42.230  1.00  0.00           H  
ATOM     65  HA  GLU A 499      53.403 100.400  40.700  1.00  0.00           H  
ATOM     66  HB1 GLU A 499      53.179  97.425  41.404  1.00  0.00           H  
ATOM     67  HB2 GLU A 499      52.144  98.311  40.145  1.00  0.00           H  
ATOM     68  HG1 GLU A 499      54.450  98.784  39.013  1.00  0.00           H  
ATOM     69  HG2 GLU A 499      55.171  97.584  40.133  1.00  0.00           H  
ATOM     70  N   CYS A 500      51.031 100.602  41.725  1.00  0.00           N  
ATOM     71  CA  CYS A 500      49.767 100.644  42.381  1.00  0.00           C  
ATOM     72  C   CYS A 500      48.704  99.624  41.847  1.00  0.00           C  
ATOM     73  O   CYS A 500      47.519  99.712  42.166  1.00  0.00           O  
ATOM     74  CB  CYS A 500      49.109 102.065  42.306  1.00  0.00           C  
ATOM     75  SG  CYS A 500      50.397 103.107  43.123  1.00  0.00           S  
ATOM     76  HN  CYS A 500      50.923 100.922  40.787  1.00  0.00           H  
ATOM     77  HA  CYS A 500      49.833 100.570  43.457  1.00  0.00           H  
ATOM     78  HB1 CYS A 500      49.143 102.408  41.250  1.00  0.00           H  
ATOM     79  HB2 CYS A 500      48.133 102.209  42.817  1.00  0.00           H  
ATOM     80  HG1 CYS A 500      50.182 102.831  44.401  1.00  0.00           H  
ATOM     81  N   VAL A 501      49.090  98.673  40.966  1.00  0.00           N  
ATOM     82  CA  VAL A 501      48.276  97.745  40.236  1.00  0.00           C  
ATOM     83  C   VAL A 501      47.218  97.042  40.995  1.00  0.00           C  
ATOM     84  O   VAL A 501      47.404  96.611  42.147  1.00  0.00           O  
ATOM     85  CB  VAL A 501      49.118  96.720  39.501  1.00  0.00           C  
ATOM     86  CG1 VAL A 501      49.966  95.938  40.575  1.00  0.00           C  
ATOM     87  CG2 VAL A 501      48.267  95.741  38.726  1.00  0.00           C  
ATOM     88  HN  VAL A 501      50.041  98.548  40.695  1.00  0.00           H  
ATOM     89  HA  VAL A 501      47.855  98.370  39.462  1.00  0.00           H  
ATOM     90  HB  VAL A 501      49.814  97.342  38.898  1.00  0.00           H  
ATOM     91 1HG1 VAL A 501      49.361  95.407  41.340  1.00  0.00           H  
ATOM     92 2HG1 VAL A 501      50.538  95.155  40.032  1.00  0.00           H  
ATOM     93 3HG1 VAL A 501      50.700  96.532  41.161  1.00  0.00           H  
ATOM     94 1HG2 VAL A 501      48.794  95.299  37.854  1.00  0.00           H  
ATOM     95 2HG2 VAL A 501      47.815  94.986  39.403  1.00  0.00           H  
ATOM     96 3HG2 VAL A 501      47.399  96.254  38.259  1.00  0.00           H  
ATOM     97  N   HIS A 502      45.930  97.035  40.485  1.00  0.00           N  
ATOM     98  CA  HIS A 502      44.846  96.448  41.333  1.00  0.00           C  
ATOM     99  C   HIS A 502      44.394  95.239  40.603  1.00  0.00           C  
ATOM    100  O   HIS A 502      43.846  95.286  39.518  1.00  0.00           O  
ATOM    101  CB  HIS A 502      43.702  97.497  41.508  1.00  0.00           C  
ATOM    102  CG  HIS A 502      42.451  97.016  42.189  1.00  0.00           C  
ATOM    103  CD2 HIS A 502      41.153  97.081  41.852  1.00  0.00           C  
ATOM    104  ND1 HIS A 502      42.556  96.369  43.417  1.00  0.00           N  
ATOM    105  CE1 HIS A 502      41.298  96.003  43.783  1.00  0.00           C  
ATOM    106  NE2 HIS A 502      40.405  96.437  42.867  1.00  0.00           N  
ATOM    107  HN  HIS A 502      45.611  97.535  39.684  1.00  0.00           H  
ATOM    108  HA  HIS A 502      45.161  96.149  42.322  1.00  0.00           H  
ATOM    109  HB1 HIS A 502      44.133  98.378  42.030  1.00  0.00           H  
ATOM    110  HB2 HIS A 502      43.303  97.747  40.501  1.00  0.00           H  
ATOM    111  HD2 HIS A 502      40.759  97.563  40.966  1.00  0.00           H  
ATOM    112  HE1 HIS A 502      40.961  95.621  44.747  1.00  0.00           H  
ATOM    113  HE2 HIS A 502      39.433  96.673  42.879  1.00  0.00           H  
ATOM    114  N   VAL A 503      44.577  94.052  41.272  1.00  0.00           N  
ATOM    115  CA  VAL A 503      44.334  92.714  40.806  1.00  0.00           C  
ATOM    116  C   VAL A 503      43.166  92.136  41.527  1.00  0.00           C  
ATOM    117  O   VAL A 503      43.264  91.860  42.699  1.00  0.00           O  
ATOM    118  CB  VAL A 503      45.553  91.809  41.005  1.00  0.00           C  
ATOM    119  CG1 VAL A 503      45.332  90.436  40.438  1.00  0.00           C  
ATOM    120  CG2 VAL A 503      46.835  92.480  40.371  1.00  0.00           C  
ATOM    121  HN  VAL A 503      44.849  94.052  42.231  1.00  0.00           H  
ATOM    122  HA  VAL A 503      44.133  92.715  39.745  1.00  0.00           H  
ATOM    123  HB  VAL A 503      45.732  91.670  42.093  1.00  0.00           H  
ATOM    124 1HG1 VAL A 503      44.437  89.996  40.927  1.00  0.00           H  
ATOM    125 2HG1 VAL A 503      45.226  90.504  39.334  1.00  0.00           H  
ATOM    126 3HG1 VAL A 503      46.218  89.791  40.617  1.00  0.00           H  
ATOM    127 1HG2 VAL A 503      46.700  92.519  39.269  1.00  0.00           H  
ATOM    128 2HG2 VAL A 503      46.959  93.531  40.708  1.00  0.00           H  
ATOM    129 3HG2 VAL A 503      47.808  92.009  40.627  1.00  0.00           H  
ATOM    130  N   THR A 504      42.033  91.971  40.826  1.00  0.00           N  
ATOM    131  CA  THR A 504      40.728  91.630  41.436  1.00  0.00           C  
ATOM    132  C   THR A 504      40.071  90.444  40.741  1.00  0.00           C  
ATOM    133  O   THR A 504      38.946  90.067  41.053  1.00  0.00           O  
ATOM    134  CB  THR A 504      39.758  92.808  41.284  1.00  0.00           C  
ATOM    135  CG2 THR A 504      39.301  92.990  39.832  1.00  0.00           C  
ATOM    136  OG1 THR A 504      38.581  92.743  42.045  1.00  0.00           O  
ATOM    137  HN  THR A 504      42.134  92.171  39.855  1.00  0.00           H  
ATOM    138  HA  THR A 504      40.997  91.315  42.434  1.00  0.00           H  
ATOM    139  HB  THR A 504      40.414  93.633  41.635  1.00  0.00           H  
ATOM    140  HG1 THR A 504      38.824  92.782  42.973  1.00  0.00           H  
ATOM    141 1HG2 THR A 504      38.521  92.213  39.681  1.00  0.00           H  
ATOM    142 2HG2 THR A 504      38.623  93.868  39.770  1.00  0.00           H  
ATOM    143 3HG2 THR A 504      40.135  93.120  39.109  1.00  0.00           H  
ATOM    144  N   GLU A 505      40.772  89.829  39.780  1.00  0.00           N  
ATOM    145  CA  GLU A 505      40.428  88.590  39.079  1.00  0.00           C  
ATOM    146  C   GLU A 505      41.221  87.454  39.641  1.00  0.00           C  
ATOM    147  O   GLU A 505      42.454  87.405  39.616  1.00  0.00           O  
ATOM    148  CB  GLU A 505      40.616  88.684  37.533  1.00  0.00           C  
ATOM    149  CG  GLU A 505      39.710  89.770  36.722  1.00  0.00           C  
ATOM    150  CD  GLU A 505      40.418  90.122  35.368  1.00  0.00           C  
ATOM    151  OE1 GLU A 505      41.571  90.585  35.299  1.00  0.00           O  
ATOM    152  OE2 GLU A 505      39.701  90.096  34.362  1.00  0.00           O1-
ATOM    153  HN  GLU A 505      41.654  90.289  39.713  1.00  0.00           H  
ATOM    154  HA  GLU A 505      39.361  88.446  39.160  1.00  0.00           H  
ATOM    155  HB1 GLU A 505      41.655  89.026  37.343  1.00  0.00           H  
ATOM    156  HB2 GLU A 505      40.492  87.741  36.959  1.00  0.00           H  
ATOM    157  HG1 GLU A 505      38.762  89.276  36.420  1.00  0.00           H  
ATOM    158  HG2 GLU A 505      39.481  90.728  37.236  1.00  0.00           H  
ATOM    159  N   GLU A 506      40.483  86.404  40.075  1.00  0.00           N  
ATOM    160  CA  GLU A 506      41.091  85.177  40.501  1.00  0.00           C  
ATOM    161  C   GLU A 506      42.070  84.477  39.547  1.00  0.00           C  
ATOM    162  O   GLU A 506      43.155  84.027  39.951  1.00  0.00           O  
ATOM    163  CB  GLU A 506      40.084  84.093  41.122  1.00  0.00           C  
ATOM    164  CG  GLU A 506      39.164  84.581  42.282  1.00  0.00           C  
ATOM    165  CD  GLU A 506      38.419  83.485  43.084  1.00  0.00           C  
ATOM    166  OE1 GLU A 506      37.731  82.662  42.378  1.00  0.00           O  
ATOM    167  OE2 GLU A 506      38.639  83.438  44.306  1.00  0.00           O1-
ATOM    168  HN  GLU A 506      39.489  86.443  40.008  1.00  0.00           H  
ATOM    169  HA  GLU A 506      41.652  85.591  41.326  1.00  0.00           H  
ATOM    170  HB1 GLU A 506      39.498  83.556  40.346  1.00  0.00           H  
ATOM    171  HB2 GLU A 506      40.764  83.337  41.569  1.00  0.00           H  
ATOM    172  HG1 GLU A 506      39.728  85.137  43.060  1.00  0.00           H  
ATOM    173  HG2 GLU A 506      38.317  85.175  41.877  1.00  0.00           H  
ATOM    174  N   GLU A 507      41.826  84.343  38.218  1.00  0.00           N  
ATOM    175  CA  GLU A 507      42.826  83.777  37.277  1.00  0.00           C  
ATOM    176  C   GLU A 507      44.131  84.548  37.299  1.00  0.00           C  
ATOM    177  O   GLU A 507      45.155  83.929  37.360  1.00  0.00           O  
ATOM    178  CB  GLU A 507      42.357  83.570  35.740  1.00  0.00           C  
ATOM    179  CG  GLU A 507      41.375  82.365  35.496  1.00  0.00           C  
ATOM    180  CD  GLU A 507      41.164  81.870  34.117  1.00  0.00           C  
ATOM    181  OE1 GLU A 507      40.089  82.267  33.493  1.00  0.00           O  
ATOM    182  OE2 GLU A 507      41.920  80.955  33.599  1.00  0.00           O1-
ATOM    183  HN  GLU A 507      40.973  84.642  37.799  1.00  0.00           H  
ATOM    184  HA  GLU A 507      43.018  82.810  37.717  1.00  0.00           H  
ATOM    185  HB1 GLU A 507      42.102  84.584  35.366  1.00  0.00           H  
ATOM    186  HB2 GLU A 507      43.221  83.211  35.142  1.00  0.00           H  
ATOM    187  HG1 GLU A 507      41.754  81.461  36.018  1.00  0.00           H  
ATOM    188  HG2 GLU A 507      40.356  82.634  35.846  1.00  0.00           H  
ATOM    189  N   GLN A 508      44.163  85.875  37.227  1.00  0.00           N  
ATOM    190  CA  GLN A 508      45.314  86.661  37.446  1.00  0.00           C  
ATOM    191  C   GLN A 508      45.985  86.485  38.772  1.00  0.00           C  
ATOM    192  O   GLN A 508      47.169  86.273  38.857  1.00  0.00           O  
ATOM    193  CB  GLN A 508      45.028  88.148  37.347  1.00  0.00           C  
ATOM    194  CG  GLN A 508      44.495  88.656  35.968  1.00  0.00           C  
ATOM    195  CD  GLN A 508      45.606  88.374  34.933  1.00  0.00           C  
ATOM    196  NE2 GLN A 508      45.162  88.291  33.690  1.00  0.00           N  
ATOM    197  OE1 GLN A 508      46.801  88.205  35.211  1.00  0.00           O  
ATOM    198  HN  GLN A 508      43.310  86.392  37.264  1.00  0.00           H  
ATOM    199  HA  GLN A 508      46.018  86.452  36.654  1.00  0.00           H  
ATOM    200  HB1 GLN A 508      44.289  88.434  38.125  1.00  0.00           H  
ATOM    201  HB2 GLN A 508      45.942  88.754  37.523  1.00  0.00           H  
ATOM    202  HG1 GLN A 508      43.565  88.145  35.638  1.00  0.00           H  
ATOM    203  HG2 GLN A 508      44.429  89.764  36.024  1.00  0.00           H  
ATOM    204 1HE2 GLN A 508      44.228  88.593  33.502  1.00  0.00           H  
ATOM    205 2HE2 GLN A 508      45.826  88.029  32.989  1.00  0.00           H  
ATOM    206  N   LEU A 509      45.232  86.486  39.907  1.00  0.00           N  
ATOM    207  CA  LEU A 509      45.900  86.076  41.096  1.00  0.00           C  
ATOM    208  C   LEU A 509      46.537  84.715  41.160  1.00  0.00           C  
ATOM    209  O   LEU A 509      47.594  84.509  41.746  1.00  0.00           O  
ATOM    210  CB  LEU A 509      44.969  86.197  42.304  1.00  0.00           C  
ATOM    211  CG  LEU A 509      44.441  87.618  42.629  1.00  0.00           C  
ATOM    212  CD1 LEU A 509      42.994  87.643  43.284  1.00  0.00           C  
ATOM    213  CD2 LEU A 509      45.334  88.473  43.614  1.00  0.00           C  
ATOM    214  HN  LEU A 509      44.254  86.677  39.908  1.00  0.00           H  
ATOM    215  HA  LEU A 509      46.658  86.812  41.318  1.00  0.00           H  
ATOM    216  HB1 LEU A 509      44.057  85.603  42.080  1.00  0.00           H  
ATOM    217  HB2 LEU A 509      45.366  85.763  43.246  1.00  0.00           H  
ATOM    218  HG  LEU A 509      44.421  88.192  41.678  1.00  0.00           H  
ATOM    219 1HD1 LEU A 509      42.333  87.114  42.564  1.00  0.00           H  
ATOM    220 2HD1 LEU A 509      43.021  87.090  44.247  1.00  0.00           H  
ATOM    221 3HD1 LEU A 509      42.596  88.674  43.392  1.00  0.00           H  
ATOM    222 1HD2 LEU A 509      44.829  89.462  43.619  1.00  0.00           H  
ATOM    223 2HD2 LEU A 509      45.202  88.028  44.623  1.00  0.00           H  
ATOM    224 3HD2 LEU A 509      46.372  88.448  43.219  1.00  0.00           H  
ATOM    225  N   GLN A 510      45.973  83.637  40.582  1.00  0.00           N  
ATOM    226  CA  GLN A 510      46.638  82.355  40.485  1.00  0.00           C  
ATOM    227  C   GLN A 510      47.993  82.513  39.640  1.00  0.00           C  
ATOM    228  O   GLN A 510      49.089  82.107  40.054  1.00  0.00           O  
ATOM    229  CB  GLN A 510      45.767  81.313  39.730  1.00  0.00           C  
ATOM    230  CG  GLN A 510      44.379  80.939  40.164  1.00  0.00           C  
ATOM    231  CD  GLN A 510      44.255  80.734  41.690  1.00  0.00           C  
ATOM    232  NE2 GLN A 510      42.996  80.907  42.264  1.00  0.00           N  
ATOM    233  OE1 GLN A 510      45.248  80.465  42.372  1.00  0.00           O  
ATOM    234  HN  GLN A 510      45.118  83.648  40.069  1.00  0.00           H  
ATOM    235  HA  GLN A 510      47.036  82.075  41.449  1.00  0.00           H  
ATOM    236  HB1 GLN A 510      45.608  81.727  38.711  1.00  0.00           H  
ATOM    237  HB2 GLN A 510      46.388  80.393  39.690  1.00  0.00           H  
ATOM    238  HG1 GLN A 510      43.766  81.843  39.957  1.00  0.00           H  
ATOM    239  HG2 GLN A 510      44.075  80.057  39.562  1.00  0.00           H  
ATOM    240 1HE2 GLN A 510      42.237  81.164  41.666  1.00  0.00           H  
ATOM    241 2HE2 GLN A 510      43.015  80.709  43.244  1.00  0.00           H  
ATOM    242  N   LEU A 511      47.959  83.185  38.450  1.00  0.00           N  
ATOM    243  CA  LEU A 511      49.198  83.410  37.672  1.00  0.00           C  
ATOM    244  C   LEU A 511      50.295  84.182  38.335  1.00  0.00           C  
ATOM    245  O   LEU A 511      51.444  83.759  38.319  1.00  0.00           O  
ATOM    246  CB  LEU A 511      48.996  84.205  36.370  1.00  0.00           C  
ATOM    247  CG  LEU A 511      50.226  84.424  35.485  1.00  0.00           C  
ATOM    248  CD1 LEU A 511      50.488  83.341  34.533  1.00  0.00           C  
ATOM    249  CD2 LEU A 511      50.019  85.846  34.827  1.00  0.00           C  
ATOM    250  HN  LEU A 511      47.123  83.634  38.144  1.00  0.00           H  
ATOM    251  HA  LEU A 511      49.665  82.482  37.378  1.00  0.00           H  
ATOM    252  HB1 LEU A 511      48.212  83.599  35.868  1.00  0.00           H  
ATOM    253  HB2 LEU A 511      48.452  85.128  36.663  1.00  0.00           H  
ATOM    254  HG  LEU A 511      51.175  84.534  36.052  1.00  0.00           H  
ATOM    255 1HD1 LEU A 511      49.735  83.342  33.716  1.00  0.00           H  
ATOM    256 2HD1 LEU A 511      51.515  83.417  34.117  1.00  0.00           H  
ATOM    257 3HD1 LEU A 511      50.386  82.357  35.040  1.00  0.00           H  
ATOM    258 1HD2 LEU A 511      50.117  86.617  35.621  1.00  0.00           H  
ATOM    259 2HD2 LEU A 511      50.764  86.172  34.071  1.00  0.00           H  
ATOM    260 3HD2 LEU A 511      48.975  85.968  34.466  1.00  0.00           H  
ATOM    261  N   ARG A 512      49.926  85.231  39.064  1.00  0.00           N  
ATOM    262  CA  ARG A 512      50.807  85.981  39.958  1.00  0.00           C  
ATOM    263  C   ARG A 512      51.404  85.168  41.128  1.00  0.00           C  
ATOM    264  O   ARG A 512      52.578  85.228  41.560  1.00  0.00           O  
ATOM    265  CB  ARG A 512      50.170  87.341  40.328  1.00  0.00           C  
ATOM    266  CG  ARG A 512      50.255  88.346  39.204  1.00  0.00           C  
ATOM    267  CD  ARG A 512      49.767  89.770  39.464  1.00  0.00           C  
ATOM    268  NE  ARG A 512      49.834  90.542  38.184  1.00  0.00           N  
ATOM    269  CZ  ARG A 512      50.414  91.711  38.050  1.00  0.00           C  
ATOM    270  NH1 ARG A 512      51.128  92.307  38.991  1.00  0.00           N1+
ATOM    271  NH2 ARG A 512      50.256  92.379  36.936  1.00  0.00           N  
ATOM    272  HN  ARG A 512      48.950  85.434  39.062  1.00  0.00           H  
ATOM    273  HA  ARG A 512      51.694  86.223  39.392  1.00  0.00           H  
ATOM    274  HB1 ARG A 512      49.153  87.261  40.767  1.00  0.00           H  
ATOM    275  HB2 ARG A 512      50.763  87.826  41.132  1.00  0.00           H  
ATOM    276  HG1 ARG A 512      51.343  88.411  38.985  1.00  0.00           H  
ATOM    277  HG2 ARG A 512      49.781  87.904  38.302  1.00  0.00           H  
ATOM    278  HD1 ARG A 512      48.673  89.755  39.658  1.00  0.00           H  
ATOM    279  HD2 ARG A 512      50.275  90.266  40.319  1.00  0.00           H  
ATOM    280  HE  ARG A 512      49.367  90.106  37.415  1.00  0.00           H  
ATOM    281 1HH1 ARG A 512      51.435  91.729  39.747  1.00  0.00           H  
ATOM    282 2HH1 ARG A 512      51.635  93.109  38.676  1.00  0.00           H  
ATOM    283 1HH2 ARG A 512      49.606  92.201  36.197  1.00  0.00           H  
ATOM    284 2HH2 ARG A 512      50.701  93.275  36.916  1.00  0.00           H  
ATOM    285  N   GLU A 513      50.582  84.284  41.682  1.00  0.00           N  
ATOM    286  CA  GLU A 513      51.000  83.382  42.696  1.00  0.00           C  
ATOM    287  C   GLU A 513      52.099  82.517  42.100  1.00  0.00           C  
ATOM    288  O   GLU A 513      53.237  82.436  42.597  1.00  0.00           O  
ATOM    289  CB  GLU A 513      49.885  82.435  43.185  1.00  0.00           C  
ATOM    290  CG  GLU A 513      50.268  81.463  44.329  1.00  0.00           C  
ATOM    291  CD  GLU A 513      49.164  80.628  44.750  1.00  0.00           C  
ATOM    292  OE1 GLU A 513      47.977  80.971  44.533  1.00  0.00           O  
ATOM    293  OE2 GLU A 513      49.369  79.560  45.396  1.00  0.00           O1-
ATOM    294  HN  GLU A 513      49.606  84.217  41.491  1.00  0.00           H  
ATOM    295  HA  GLU A 513      51.339  84.004  43.511  1.00  0.00           H  
ATOM    296  HB1 GLU A 513      49.050  83.020  43.629  1.00  0.00           H  
ATOM    297  HB2 GLU A 513      49.528  81.870  42.297  1.00  0.00           H  
ATOM    298  HG1 GLU A 513      51.189  80.872  44.137  1.00  0.00           H  
ATOM    299  HG2 GLU A 513      50.504  82.090  45.215  1.00  0.00           H  
ATOM    300  N   ILE A 514      51.812  81.885  40.945  1.00  0.00           N  
ATOM    301  CA  ILE A 514      52.567  80.852  40.230  1.00  0.00           C  
ATOM    302  C   ILE A 514      53.930  81.399  39.759  1.00  0.00           C  
ATOM    303  O   ILE A 514      54.948  80.744  39.919  1.00  0.00           O  
ATOM    304  CB  ILE A 514      51.725  80.115  39.129  1.00  0.00           C  
ATOM    305  CG1 ILE A 514      50.592  79.310  39.742  1.00  0.00           C  
ATOM    306  CG2 ILE A 514      52.485  79.271  38.093  1.00  0.00           C  
ATOM    307  CD  ILE A 514      49.394  79.196  38.796  1.00  0.00           C  
ATOM    308  HN  ILE A 514      50.880  82.110  40.669  1.00  0.00           H  
ATOM    309  HA  ILE A 514      52.912  80.119  40.943  1.00  0.00           H  
ATOM    310  HB  ILE A 514      51.257  80.896  38.491  1.00  0.00           H  
ATOM    311 1HG1 ILE A 514      50.858  78.318  40.163  1.00  0.00           H  
ATOM    312 2HG1 ILE A 514      50.273  79.946  40.596  1.00  0.00           H  
ATOM    313 1HG2 ILE A 514      53.177  79.860  37.454  1.00  0.00           H  
ATOM    314 2HG2 ILE A 514      53.134  78.552  38.636  1.00  0.00           H  
ATOM    315 3HG2 ILE A 514      51.722  78.671  37.552  1.00  0.00           H  
ATOM    316  HD1 ILE A 514      49.597  79.055  37.713  1.00  0.00           H  
ATOM    317  HD2 ILE A 514      48.617  78.449  39.063  1.00  0.00           H  
ATOM    318  HD3 ILE A 514      48.843  80.150  38.936  1.00  0.00           H  
ATOM    319  N   LEU A 515      53.946  82.663  39.256  1.00  0.00           N  
ATOM    320  CA  LEU A 515      55.155  83.399  38.840  1.00  0.00           C  
ATOM    321  C   LEU A 515      55.956  83.949  39.995  1.00  0.00           C  
ATOM    322  O   LEU A 515      57.185  83.892  39.955  1.00  0.00           O  
ATOM    323  CB  LEU A 515      54.883  84.409  37.686  1.00  0.00           C  
ATOM    324  CG  LEU A 515      54.309  83.776  36.410  1.00  0.00           C  
ATOM    325  CD1 LEU A 515      54.312  84.797  35.225  1.00  0.00           C  
ATOM    326  CD2 LEU A 515      55.176  82.656  35.831  1.00  0.00           C  
ATOM    327  HN  LEU A 515      53.100  83.186  39.179  1.00  0.00           H  
ATOM    328  HA  LEU A 515      55.819  82.667  38.405  1.00  0.00           H  
ATOM    329  HB1 LEU A 515      54.269  85.287  37.978  1.00  0.00           H  
ATOM    330  HB2 LEU A 515      55.812  85.003  37.555  1.00  0.00           H  
ATOM    331  HG  LEU A 515      53.293  83.370  36.603  1.00  0.00           H  
ATOM    332 1HD1 LEU A 515      55.302  84.843  34.722  1.00  0.00           H  
ATOM    333 2HD1 LEU A 515      53.558  84.642  34.425  1.00  0.00           H  
ATOM    334 3HD1 LEU A 515      54.031  85.832  35.514  1.00  0.00           H  
ATOM    335 1HD2 LEU A 515      56.251  82.934  35.788  1.00  0.00           H  
ATOM    336 2HD2 LEU A 515      55.088  81.784  36.515  1.00  0.00           H  
ATOM    337 3HD2 LEU A 515      54.942  82.247  34.825  1.00  0.00           H  
ATOM    338  N   GLU A 516      55.366  84.593  40.972  1.00  0.00           N  
ATOM    339  CA  GLU A 516      56.206  85.326  41.949  1.00  0.00           C  
ATOM    340  C   GLU A 516      56.454  84.608  43.262  1.00  0.00           C  
ATOM    341  O   GLU A 516      57.435  84.862  43.933  1.00  0.00           O  
ATOM    342  CB  GLU A 516      55.521  86.731  42.254  1.00  0.00           C  
ATOM    343  CG  GLU A 516      55.537  87.683  41.041  1.00  0.00           C  
ATOM    344  CD  GLU A 516      55.538  89.182  41.412  1.00  0.00           C  
ATOM    345  OE1 GLU A 516      56.656  89.806  41.303  1.00  0.00           O  
ATOM    346  OE2 GLU A 516      54.492  89.705  41.911  1.00  0.00           O1-
ATOM    347  HN  GLU A 516      54.373  84.649  41.051  1.00  0.00           H  
ATOM    348  HA  GLU A 516      57.196  85.579  41.600  1.00  0.00           H  
ATOM    349  HB1 GLU A 516      54.494  86.646  42.668  1.00  0.00           H  
ATOM    350  HB2 GLU A 516      56.149  87.181  43.052  1.00  0.00           H  
ATOM    351  HG1 GLU A 516      56.415  87.426  40.412  1.00  0.00           H  
ATOM    352  HG2 GLU A 516      54.647  87.484  40.406  1.00  0.00           H  
ATOM    353  N   ARG A 517      55.523  83.602  43.677  1.00  0.00           N  
ATOM    354  CA  ARG A 517      55.751  82.895  44.932  1.00  0.00           C  
ATOM    355  C   ARG A 517      56.616  81.634  44.667  1.00  0.00           C  
ATOM    356  O   ARG A 517      57.207  81.030  45.558  1.00  0.00           O  
ATOM    357  CB  ARG A 517      54.396  82.516  45.640  1.00  0.00           C  
ATOM    358  CG  ARG A 517      53.419  83.640  45.779  1.00  0.00           C  
ATOM    359  CD  ARG A 517      53.522  84.611  47.055  1.00  0.00           C  
ATOM    360  NE  ARG A 517      54.811  85.447  46.827  1.00  0.00           N  
ATOM    361  CZ  ARG A 517      54.887  86.611  46.118  1.00  0.00           C  
ATOM    362  NH1 ARG A 517      55.920  87.409  46.084  1.00  0.00           N1+
ATOM    363  NH2 ARG A 517      53.766  87.022  45.514  1.00  0.00           N  
ATOM    364  HN  ARG A 517      54.702  83.355  43.168  1.00  0.00           H  
ATOM    365  HA  ARG A 517      56.259  83.495  45.673  1.00  0.00           H  
ATOM    366  HB1 ARG A 517      53.976  81.759  44.943  1.00  0.00           H  
ATOM    367  HB2 ARG A 517      54.492  81.921  46.573  1.00  0.00           H  
ATOM    368  HG1 ARG A 517      53.565  84.392  44.974  1.00  0.00           H  
ATOM    369  HG2 ARG A 517      52.357  83.329  45.871  1.00  0.00           H  
ATOM    370  HD1 ARG A 517      52.569  85.176  47.135  1.00  0.00           H  
ATOM    371  HD2 ARG A 517      53.720  83.959  47.932  1.00  0.00           H  
ATOM    372  HE  ARG A 517      55.684  85.168  47.227  1.00  0.00           H  
ATOM    373 1HH1 ARG A 517      56.816  87.148  46.443  1.00  0.00           H  
ATOM    374 2HH1 ARG A 517      55.866  88.219  45.501  1.00  0.00           H  
ATOM    375 1HH2 ARG A 517      52.903  86.517  45.531  1.00  0.00           H  
ATOM    376 2HH2 ARG A 517      53.808  87.866  44.980  1.00  0.00           H  
ATOM    377  N   ARG A 518      56.796  81.222  43.387  1.00  0.00           N  
ATOM    378  CA  ARG A 518      57.592  80.069  43.093  1.00  0.00           C  
ATOM    379  C   ARG A 518      58.876  80.215  42.227  1.00  0.00           C  
ATOM    380  O   ARG A 518      58.943  81.064  41.340  1.00  0.00           O  
ATOM    381  CB  ARG A 518      56.758  78.983  42.448  1.00  0.00           C  
ATOM    382  CG  ARG A 518      55.817  78.201  43.355  1.00  0.00           C  
ATOM    383  CD  ARG A 518      54.486  77.692  42.857  1.00  0.00           C  
ATOM    384  NE  ARG A 518      54.651  76.958  41.581  1.00  0.00           N  
ATOM    385  CZ  ARG A 518      53.667  76.313  41.017  1.00  0.00           C  
ATOM    386  NH1 ARG A 518      53.897  75.422  40.083  1.00  0.00           N1+
ATOM    387  NH2 ARG A 518      52.465  76.513  41.349  1.00  0.00           N  
ATOM    388  HN  ARG A 518      56.283  81.543  42.594  1.00  0.00           H  
ATOM    389  HA  ARG A 518      57.871  79.626  44.038  1.00  0.00           H  
ATOM    390  HB1 ARG A 518      56.122  79.559  41.743  1.00  0.00           H  
ATOM    391  HB2 ARG A 518      57.257  78.224  41.808  1.00  0.00           H  
ATOM    392  HG1 ARG A 518      56.438  77.332  43.658  1.00  0.00           H  
ATOM    393  HG2 ARG A 518      55.592  78.831  44.242  1.00  0.00           H  
ATOM    394  HD1 ARG A 518      53.922  77.091  43.602  1.00  0.00           H  
ATOM    395  HD2 ARG A 518      53.882  78.578  42.566  1.00  0.00           H  
ATOM    396  HE  ARG A 518      55.540  76.675  41.221  1.00  0.00           H  
ATOM    397 1HH1 ARG A 518      54.853  75.216  39.873  1.00  0.00           H  
ATOM    398 2HH1 ARG A 518      53.164  74.897  39.651  1.00  0.00           H  
ATOM    399 1HH2 ARG A 518      52.231  76.955  42.215  1.00  0.00           H  
ATOM    400 2HH2 ARG A 518      51.835  75.881  40.898  1.00  0.00           H  
ATOM    401  N   GLY A 519      59.826  79.274  42.487  1.00  0.00           N  
ATOM    402  CA  GLY A 519      60.937  79.001  41.587  1.00  0.00           C  
ATOM    403  C   GLY A 519      60.535  78.641  40.166  1.00  0.00           C  
ATOM    404  O   GLY A 519      59.343  78.402  39.859  1.00  0.00           O  
ATOM    405  HN  GLY A 519      59.804  78.664  43.275  1.00  0.00           H  
ATOM    406  HA1 GLY A 519      61.584  79.865  41.597  1.00  0.00           H  
ATOM    407  HA2 GLY A 519      61.330  78.063  41.950  1.00  0.00           H  
ATOM    408  N   SER A 520      61.506  78.412  39.253  1.00  0.00           N  
ATOM    409  CA  SER A 520      61.454  78.038  37.848  1.00  0.00           C  
ATOM    410  C   SER A 520      60.925  76.643  37.638  1.00  0.00           C  
ATOM    411  O   SER A 520      60.982  75.827  38.542  1.00  0.00           O  
ATOM    412  CB  SER A 520      62.651  78.425  37.111  1.00  0.00           C  
ATOM    413  OG  SER A 520      62.411  78.377  35.681  1.00  0.00           O  
ATOM    414  HN  SER A 520      62.424  78.258  39.610  1.00  0.00           H  
ATOM    415  HA  SER A 520      60.696  78.634  37.362  1.00  0.00           H  
ATOM    416  HB1 SER A 520      62.870  79.480  37.381  1.00  0.00           H  
ATOM    417  HB2 SER A 520      63.466  77.742  37.434  1.00  0.00           H  
ATOM    418  HG1 SER A 520      62.984  79.056  35.316  1.00  0.00           H  
ATOM    419  N   GLY A 521      60.466  76.369  36.442  1.00  0.00           N  
ATOM    420  CA  GLY A 521      59.877  75.101  35.982  1.00  0.00           C  
ATOM    421  C   GLY A 521      58.823  74.531  36.901  1.00  0.00           C  
ATOM    422  O   GLY A 521      58.218  75.205  37.679  1.00  0.00           O  
ATOM    423  HN  GLY A 521      60.710  77.084  35.790  1.00  0.00           H  
ATOM    424  HA1 GLY A 521      59.350  75.315  35.064  1.00  0.00           H  
ATOM    425  HA2 GLY A 521      60.697  74.426  35.783  1.00  0.00           H  
ATOM    426  N   GLU A 522      58.593  73.234  36.879  1.00  0.00           N  
ATOM    427  CA  GLU A 522      57.645  72.414  37.657  1.00  0.00           C  
ATOM    428  C   GLU A 522      56.262  72.900  37.775  1.00  0.00           C  
ATOM    429  O   GLU A 522      55.653  73.209  38.864  1.00  0.00           O  
ATOM    430  CB  GLU A 522      58.226  72.067  39.075  1.00  0.00           C  
ATOM    431  CG  GLU A 522      59.670  71.330  38.905  1.00  0.00           C  
ATOM    432  CD  GLU A 522      60.304  70.892  40.249  1.00  0.00           C  
ATOM    433  OE1 GLU A 522      59.582  70.240  41.066  1.00  0.00           O  
ATOM    434  OE2 GLU A 522      61.450  71.315  40.517  1.00  0.00           O1-
ATOM    435  HN  GLU A 522      59.030  72.651  36.198  1.00  0.00           H  
ATOM    436  HA  GLU A 522      57.587  71.451  37.172  1.00  0.00           H  
ATOM    437  HB1 GLU A 522      58.303  72.950  39.745  1.00  0.00           H  
ATOM    438  HB2 GLU A 522      57.540  71.366  39.597  1.00  0.00           H  
ATOM    439  HG1 GLU A 522      59.546  70.429  38.268  1.00  0.00           H  
ATOM    440  HG2 GLU A 522      60.348  72.010  38.347  1.00  0.00           H  
ATOM    441  N   LEU A 523      55.532  72.966  36.614  1.00  0.00           N  
ATOM    442  CA  LEU A 523      54.221  73.478  36.518  1.00  0.00           C  
ATOM    443  C   LEU A 523      53.297  72.304  36.218  1.00  0.00           C  
ATOM    444  O   LEU A 523      53.496  71.524  35.276  1.00  0.00           O  
ATOM    445  CB  LEU A 523      54.083  74.432  35.274  1.00  0.00           C  
ATOM    446  CG  LEU A 523      54.835  75.796  35.418  1.00  0.00           C  
ATOM    447  CD1 LEU A 523      54.913  76.461  34.060  1.00  0.00           C  
ATOM    448  CD2 LEU A 523      54.090  76.828  36.326  1.00  0.00           C  
ATOM    449  HN  LEU A 523      56.084  72.779  35.805  1.00  0.00           H  
ATOM    450  HA  LEU A 523      53.830  73.960  37.402  1.00  0.00           H  
ATOM    451  HB1 LEU A 523      54.430  73.952  34.334  1.00  0.00           H  
ATOM    452  HB2 LEU A 523      53.005  74.607  35.067  1.00  0.00           H  
ATOM    453  HG  LEU A 523      55.879  75.686  35.782  1.00  0.00           H  
ATOM    454 1HD1 LEU A 523      53.913  76.567  33.587  1.00  0.00           H  
ATOM    455 2HD1 LEU A 523      55.352  77.481  34.061  1.00  0.00           H  
ATOM    456 3HD1 LEU A 523      55.589  75.870  33.406  1.00  0.00           H  
ATOM    457 1HD2 LEU A 523      54.005  76.429  37.359  1.00  0.00           H  
ATOM    458 2HD2 LEU A 523      54.713  77.746  36.277  1.00  0.00           H  
ATOM    459 3HD2 LEU A 523      53.085  76.961  35.870  1.00  0.00           H  
ATOM    460  N   TYR A 524      52.215  72.131  36.944  1.00  0.00           N  
ATOM    461  CA  TYR A 524      51.288  70.987  36.644  1.00  0.00           C  
ATOM    462  C   TYR A 524      50.340  71.295  35.449  1.00  0.00           C  
ATOM    463  O   TYR A 524      50.155  72.449  35.045  1.00  0.00           O  
ATOM    464  CB  TYR A 524      50.481  70.709  37.906  1.00  0.00           C  
ATOM    465  CG  TYR A 524      49.654  69.499  37.739  1.00  0.00           C  
ATOM    466  CD1 TYR A 524      48.220  69.686  37.778  1.00  0.00           C  
ATOM    467  CD2 TYR A 524      50.081  68.170  37.680  1.00  0.00           C  
ATOM    468  CE1 TYR A 524      47.285  68.665  37.775  1.00  0.00           C  
ATOM    469  CE2 TYR A 524      49.156  67.077  37.651  1.00  0.00           C  
ATOM    470  CZ  TYR A 524      47.796  67.334  37.739  1.00  0.00           C  
ATOM    471  OH  TYR A 524      46.841  66.268  37.849  1.00  0.00           O  
ATOM    472  HN  TYR A 524      51.969  72.706  37.720  1.00  0.00           H  
ATOM    473  HA  TYR A 524      51.931  70.139  36.457  1.00  0.00           H  
ATOM    474  HB1 TYR A 524      51.070  70.576  38.839  1.00  0.00           H  
ATOM    475  HB2 TYR A 524      49.712  71.500  38.038  1.00  0.00           H  
ATOM    476  HD1 TYR A 524      47.952  70.729  37.854  1.00  0.00           H  
ATOM    477  HD2 TYR A 524      51.122  67.885  37.721  1.00  0.00           H  
ATOM    478  HE1 TYR A 524      46.219  68.815  37.871  1.00  0.00           H  
ATOM    479  HE2 TYR A 524      49.562  66.082  37.548  1.00  0.00           H  
ATOM    480  HH  TYR A 524      47.265  65.407  37.828  1.00  0.00           H  
ATOM    481  N   GLU A 525      49.629  70.285  34.889  1.00  0.00           N  
ATOM    482  CA  GLU A 525      48.685  70.297  33.857  1.00  0.00           C  
ATOM    483  C   GLU A 525      47.762  71.547  33.754  1.00  0.00           C  
ATOM    484  O   GLU A 525      47.828  72.253  32.754  1.00  0.00           O  
ATOM    485  CB  GLU A 525      47.875  68.966  33.927  1.00  0.00           C  
ATOM    486  CG  GLU A 525      48.875  67.711  33.721  1.00  0.00           C  
ATOM    487  CD  GLU A 525      49.508  67.759  32.388  1.00  0.00           C  
ATOM    488  OE1 GLU A 525      50.768  67.822  32.284  1.00  0.00           O  
ATOM    489  OE2 GLU A 525      48.845  67.825  31.343  1.00  0.00           O1-
ATOM    490  HN  GLU A 525      49.743  69.363  35.252  1.00  0.00           H  
ATOM    491  HA  GLU A 525      49.165  70.407  32.896  1.00  0.00           H  
ATOM    492  HB1 GLU A 525      47.482  68.951  34.967  1.00  0.00           H  
ATOM    493  HB2 GLU A 525      47.041  68.996  33.194  1.00  0.00           H  
ATOM    494  HG1 GLU A 525      49.680  67.732  34.486  1.00  0.00           H  
ATOM    495  HG2 GLU A 525      48.339  66.740  33.782  1.00  0.00           H  
ATOM    496  N   HIS A 526      46.986  71.868  34.784  1.00  0.00           N  
ATOM    497  CA  HIS A 526      46.118  73.029  34.789  1.00  0.00           C  
ATOM    498  C   HIS A 526      46.884  74.338  34.971  1.00  0.00           C  
ATOM    499  O   HIS A 526      46.449  75.403  34.481  1.00  0.00           O  
ATOM    500  CB  HIS A 526      44.916  73.055  35.750  1.00  0.00           C  
ATOM    501  CG  HIS A 526      45.170  72.844  37.163  1.00  0.00           C  
ATOM    502  CD2 HIS A 526      45.096  73.673  38.239  1.00  0.00           C  
ATOM    503  ND1 HIS A 526      45.584  71.547  37.542  1.00  0.00           N  
ATOM    504  CE1 HIS A 526      45.752  71.654  38.836  1.00  0.00           C  
ATOM    505  NE2 HIS A 526      45.416  72.864  39.298  1.00  0.00           N  
ATOM    506  HN  HIS A 526      46.864  71.230  35.541  1.00  0.00           H  
ATOM    507  HA  HIS A 526      45.684  73.006  33.800  1.00  0.00           H  
ATOM    508  HB1 HIS A 526      44.372  74.017  35.641  1.00  0.00           H  
ATOM    509  HB2 HIS A 526      44.169  72.280  35.475  1.00  0.00           H  
ATOM    510  HD2 HIS A 526      44.715  74.686  38.279  1.00  0.00           H  
ATOM    511  HE1 HIS A 526      45.876  70.772  39.465  1.00  0.00           H  
ATOM    512  HE2 HIS A 526      45.566  73.167  40.239  1.00  0.00           H  
ATOM    513  N   GLU A 527      48.080  74.360  35.553  1.00  0.00           N  
ATOM    514  CA  GLU A 527      48.939  75.546  35.658  1.00  0.00           C  
ATOM    515  C   GLU A 527      49.635  75.882  34.342  1.00  0.00           C  
ATOM    516  O   GLU A 527      49.612  77.060  33.963  1.00  0.00           O  
ATOM    517  CB  GLU A 527      50.071  75.180  36.649  1.00  0.00           C  
ATOM    518  CG  GLU A 527      49.433  75.076  38.031  1.00  0.00           C  
ATOM    519  CD  GLU A 527      50.594  74.821  39.093  1.00  0.00           C  
ATOM    520  OE1 GLU A 527      51.703  74.390  38.775  1.00  0.00           O  
ATOM    521  OE2 GLU A 527      50.280  74.924  40.245  1.00  0.00           O1-
ATOM    522  HN  GLU A 527      48.426  73.502  35.926  1.00  0.00           H  
ATOM    523  HA  GLU A 527      48.371  76.395  36.007  1.00  0.00           H  
ATOM    524  HB1 GLU A 527      50.637  74.245  36.447  1.00  0.00           H  
ATOM    525  HB2 GLU A 527      50.730  76.065  36.775  1.00  0.00           H  
ATOM    526  HG1 GLU A 527      48.886  76.001  38.314  1.00  0.00           H  
ATOM    527  HG2 GLU A 527      48.734  74.213  38.028  1.00  0.00           H  
ATOM    528  N   LYS A 528      50.228  74.951  33.553  1.00  0.00           N  
ATOM    529  CA  LYS A 528      50.777  75.198  32.210  1.00  0.00           C  
ATOM    530  C   LYS A 528      49.746  75.920  31.297  1.00  0.00           C  
ATOM    531  O   LYS A 528      50.125  76.988  30.810  1.00  0.00           O  
ATOM    532  CB  LYS A 528      51.226  73.828  31.551  1.00  0.00           C  
ATOM    533  CG  LYS A 528      52.460  73.128  32.162  1.00  0.00           C  
ATOM    534  CD  LYS A 528      52.824  71.782  31.598  1.00  0.00           C  
ATOM    535  CE  LYS A 528      51.635  70.807  31.532  1.00  0.00           C  
ATOM    536  NZ  LYS A 528      52.007  69.553  30.777  1.00  0.00           N1+
ATOM    537  HN  LYS A 528      50.461  74.029  33.854  1.00  0.00           H  
ATOM    538  HA  LYS A 528      51.621  75.845  32.397  1.00  0.00           H  
ATOM    539  HB1 LYS A 528      50.362  73.138  31.449  1.00  0.00           H  
ATOM    540  HB2 LYS A 528      51.667  74.084  30.564  1.00  0.00           H  
ATOM    541  HG1 LYS A 528      53.298  73.834  31.980  1.00  0.00           H  
ATOM    542  HG2 LYS A 528      52.359  73.080  33.268  1.00  0.00           H  
ATOM    543  HD1 LYS A 528      53.051  71.898  30.517  1.00  0.00           H  
ATOM    544  HD2 LYS A 528      53.638  71.353  32.220  1.00  0.00           H  
ATOM    545  HE1 LYS A 528      51.484  70.567  32.606  1.00  0.00           H  
ATOM    546  HE2 LYS A 528      50.729  71.239  31.056  1.00  0.00           H  
ATOM    547  HZ1 LYS A 528      52.959  69.174  30.954  1.00  0.00           H  
ATOM    548  HZ2 LYS A 528      51.322  68.861  31.143  1.00  0.00           H  
ATOM    549  HZ3 LYS A 528      51.872  69.684  29.755  1.00  0.00           H  
ATOM    550  N   ASP A 529      48.477  75.482  31.216  1.00  0.00           N  
ATOM    551  CA  ASP A 529      47.435  76.174  30.441  1.00  0.00           C  
ATOM    552  C   ASP A 529      47.192  77.630  30.938  1.00  0.00           C  
ATOM    553  O   ASP A 529      47.119  78.532  30.150  1.00  0.00           O  
ATOM    554  CB  ASP A 529      46.054  75.425  30.634  1.00  0.00           C  
ATOM    555  CG  ASP A 529      46.048  74.073  29.937  1.00  0.00           C  
ATOM    556  OD1 ASP A 529      44.993  73.408  30.095  1.00  0.00           O  
ATOM    557  OD2 ASP A 529      46.967  73.656  29.186  1.00  0.00           O1-
ATOM    558  HN  ASP A 529      48.137  74.661  31.667  1.00  0.00           H  
ATOM    559  HA  ASP A 529      47.654  76.092  29.386  1.00  0.00           H  
ATOM    560  HB1 ASP A 529      45.762  75.278  31.696  1.00  0.00           H  
ATOM    561  HB2 ASP A 529      45.431  76.170  30.095  1.00  0.00           H  
ATOM    562  N   LEU A 530      47.125  77.878  32.239  1.00  0.00           N  
ATOM    563  CA  LEU A 530      47.000  79.257  32.726  1.00  0.00           C  
ATOM    564  C   LEU A 530      48.158  80.144  32.356  1.00  0.00           C  
ATOM    565  O   LEU A 530      47.941  81.331  32.118  1.00  0.00           O  
ATOM    566  CB  LEU A 530      46.757  79.197  34.235  1.00  0.00           C  
ATOM    567  CG  LEU A 530      46.599  80.537  35.055  1.00  0.00           C  
ATOM    568  CD1 LEU A 530      45.263  81.177  34.787  1.00  0.00           C  
ATOM    569  CD2 LEU A 530      46.766  80.255  36.560  1.00  0.00           C  
ATOM    570  HN  LEU A 530      46.966  77.141  32.891  1.00  0.00           H  
ATOM    571  HA  LEU A 530      46.135  79.681  32.238  1.00  0.00           H  
ATOM    572  HB1 LEU A 530      45.849  78.598  34.464  1.00  0.00           H  
ATOM    573  HB2 LEU A 530      47.582  78.609  34.692  1.00  0.00           H  
ATOM    574  HG  LEU A 530      47.420  81.223  34.756  1.00  0.00           H  
ATOM    575 1HD1 LEU A 530      44.390  80.644  35.220  1.00  0.00           H  
ATOM    576 2HD1 LEU A 530      45.273  82.112  35.387  1.00  0.00           H  
ATOM    577 3HD1 LEU A 530      45.114  81.449  33.720  1.00  0.00           H  
ATOM    578 1HD2 LEU A 530      46.004  79.488  36.815  1.00  0.00           H  
ATOM    579 2HD2 LEU A 530      47.763  79.778  36.673  1.00  0.00           H  
ATOM    580 3HD2 LEU A 530      46.614  81.118  37.242  1.00  0.00           H  
ATOM    581  N   VAL A 531      49.391  79.597  32.294  1.00  0.00           N  
ATOM    582  CA  VAL A 531      50.610  80.355  31.828  1.00  0.00           C  
ATOM    583  C   VAL A 531      50.474  80.763  30.354  1.00  0.00           C  
ATOM    584  O   VAL A 531      50.788  81.830  29.889  1.00  0.00           O  
ATOM    585  CB  VAL A 531      51.942  79.664  32.265  1.00  0.00           C  
ATOM    586  CG1 VAL A 531      53.161  80.216  31.601  1.00  0.00           C  
ATOM    587  CG2 VAL A 531      51.902  79.706  33.805  1.00  0.00           C  
ATOM    588  HN  VAL A 531      49.511  78.653  32.591  1.00  0.00           H  
ATOM    589  HA  VAL A 531      50.608  81.323  32.306  1.00  0.00           H  
ATOM    590  HB  VAL A 531      51.897  78.590  31.982  1.00  0.00           H  
ATOM    591 1HG1 VAL A 531      53.012  81.306  31.761  1.00  0.00           H  
ATOM    592 2HG1 VAL A 531      54.079  79.776  32.046  1.00  0.00           H  
ATOM    593 3HG1 VAL A 531      53.093  79.916  30.533  1.00  0.00           H  
ATOM    594 1HG2 VAL A 531      51.036  79.143  34.213  1.00  0.00           H  
ATOM    595 2HG2 VAL A 531      52.808  79.249  34.259  1.00  0.00           H  
ATOM    596 3HG2 VAL A 531      52.015  80.736  34.207  1.00  0.00           H  
ATOM    597  N   TRP A 532      50.061  79.793  29.434  1.00  0.00           N  
ATOM    598  CA  TRP A 532      49.764  80.006  28.105  1.00  0.00           C  
ATOM    599  C   TRP A 532      48.666  81.060  27.892  1.00  0.00           C  
ATOM    600  O   TRP A 532      48.797  81.965  27.116  1.00  0.00           O  
ATOM    601  CB  TRP A 532      49.404  78.709  27.354  1.00  0.00           C  
ATOM    602  CG  TRP A 532      49.196  78.830  25.904  1.00  0.00           C  
ATOM    603  CD1 TRP A 532      47.989  78.706  25.245  1.00  0.00           C  
ATOM    604  CD2 TRP A 532      50.136  79.292  24.949  1.00  0.00           C  
ATOM    605  CE2 TRP A 532      49.426  79.448  23.745  1.00  0.00           C  
ATOM    606  CE3 TRP A 532      51.497  79.586  24.942  1.00  0.00           C  
ATOM    607  NE1 TRP A 532      48.106  79.119  23.980  1.00  0.00           N  
ATOM    608  CZ2 TRP A 532      50.042  79.904  22.548  1.00  0.00           C  
ATOM    609  CZ3 TRP A 532      52.121  80.124  23.824  1.00  0.00           C  
ATOM    610  CH2 TRP A 532      51.423  80.233  22.626  1.00  0.00           C  
ATOM    611  HN  TRP A 532      49.821  78.889  29.778  1.00  0.00           H  
ATOM    612  HA  TRP A 532      50.669  80.403  27.668  1.00  0.00           H  
ATOM    613  HB1 TRP A 532      50.237  77.975  27.387  1.00  0.00           H  
ATOM    614  HB2 TRP A 532      48.498  78.197  27.741  1.00  0.00           H  
ATOM    615  HD1 TRP A 532      47.089  78.330  25.708  1.00  0.00           H  
ATOM    616  HE1 TRP A 532      47.495  79.088  23.219  1.00  0.00           H  
ATOM    617  HE3 TRP A 532      51.999  79.478  25.892  1.00  0.00           H  
ATOM    618  HZ2 TRP A 532      49.445  79.946  21.649  1.00  0.00           H  
ATOM    619  HZ3 TRP A 532      53.175  80.345  23.739  1.00  0.00           H  
ATOM    620  HH2 TRP A 532      51.937  80.713  21.806  1.00  0.00           H  
ATOM    621  N   LYS A 533      47.586  80.971  28.653  1.00  0.00           N  
ATOM    622  CA  LYS A 533      46.400  81.847  28.325  1.00  0.00           C  
ATOM    623  C   LYS A 533      46.625  83.352  28.507  1.00  0.00           C  
ATOM    624  O   LYS A 533      45.989  84.196  27.912  1.00  0.00           O  
ATOM    625  CB  LYS A 533      45.134  81.429  29.199  1.00  0.00           C  
ATOM    626  CG  LYS A 533      44.484  80.120  28.963  1.00  0.00           C  
ATOM    627  CD  LYS A 533      43.172  79.741  29.684  1.00  0.00           C  
ATOM    628  CE  LYS A 533      43.420  79.305  31.111  1.00  0.00           C  
ATOM    629  NZ  LYS A 533      42.127  79.114  31.726  1.00  0.00           N1+
ATOM    630  HN  LYS A 533      47.519  80.215  29.299  1.00  0.00           H  
ATOM    631  HA  LYS A 533      46.112  81.739  27.289  1.00  0.00           H  
ATOM    632  HB1 LYS A 533      45.612  81.334  30.198  1.00  0.00           H  
ATOM    633  HB2 LYS A 533      44.396  82.260  29.224  1.00  0.00           H  
ATOM    634  HG1 LYS A 533      44.174  80.206  27.900  1.00  0.00           H  
ATOM    635  HG2 LYS A 533      45.095  79.203  29.105  1.00  0.00           H  
ATOM    636  HD1 LYS A 533      42.608  80.684  29.520  1.00  0.00           H  
ATOM    637  HD2 LYS A 533      42.685  78.996  29.018  1.00  0.00           H  
ATOM    638  HE1 LYS A 533      43.975  78.346  31.186  1.00  0.00           H  
ATOM    639  HE2 LYS A 533      43.929  80.111  31.682  1.00  0.00           H  
ATOM    640  HZ1 LYS A 533      42.085  78.154  32.124  1.00  0.00           H  
ATOM    641  HZ2 LYS A 533      41.872  79.867  32.396  1.00  0.00           H  
ATOM    642  HZ3 LYS A 533      41.392  79.093  30.991  1.00  0.00           H  
ATOM    643  N   LEU A 534      47.591  83.651  29.424  1.00  0.00           N  
ATOM    644  CA  LEU A 534      47.893  84.953  29.987  1.00  0.00           C  
ATOM    645  C   LEU A 534      49.227  85.474  29.476  1.00  0.00           C  
ATOM    646  O   LEU A 534      49.806  86.385  30.071  1.00  0.00           O  
ATOM    647  CB  LEU A 534      47.866  85.055  31.431  1.00  0.00           C  
ATOM    648  CG  LEU A 534      46.577  84.483  32.031  1.00  0.00           C  
ATOM    649  CD1 LEU A 534      46.610  84.351  33.546  1.00  0.00           C  
ATOM    650  CD2 LEU A 534      45.416  85.469  31.647  1.00  0.00           C  
ATOM    651  HN  LEU A 534      47.995  82.910  29.955  1.00  0.00           H  
ATOM    652  HA  LEU A 534      47.208  85.674  29.568  1.00  0.00           H  
ATOM    653  HB1 LEU A 534      48.690  84.440  31.851  1.00  0.00           H  
ATOM    654  HB2 LEU A 534      47.837  86.128  31.719  1.00  0.00           H  
ATOM    655  HG  LEU A 534      46.399  83.493  31.559  1.00  0.00           H  
ATOM    656 1HD1 LEU A 534      45.683  83.900  33.960  1.00  0.00           H  
ATOM    657 2HD1 LEU A 534      47.481  83.678  33.698  1.00  0.00           H  
ATOM    658 3HD1 LEU A 534      46.891  85.336  33.977  1.00  0.00           H  
ATOM    659 1HD2 LEU A 534      45.780  86.495  31.869  1.00  0.00           H  
ATOM    660 2HD2 LEU A 534      45.000  85.547  30.620  1.00  0.00           H  
ATOM    661 3HD2 LEU A 534      44.468  85.182  32.149  1.00  0.00           H  
ATOM    662  N   ARG A 535      49.796  84.911  28.400  1.00  0.00           N  
ATOM    663  CA  ARG A 535      51.156  85.132  27.996  1.00  0.00           C  
ATOM    664  C   ARG A 535      51.556  86.618  27.681  1.00  0.00           C  
ATOM    665  O   ARG A 535      52.681  87.021  27.575  1.00  0.00           O  
ATOM    666  CB  ARG A 535      51.377  84.239  26.758  1.00  0.00           C  
ATOM    667  CG  ARG A 535      50.501  84.448  25.507  1.00  0.00           C  
ATOM    668  CD  ARG A 535      50.867  83.520  24.361  1.00  0.00           C  
ATOM    669  NE  ARG A 535      49.755  83.450  23.341  1.00  0.00           N  
ATOM    670  CZ  ARG A 535      48.520  82.987  23.506  1.00  0.00           C  
ATOM    671  NH1 ARG A 535      48.016  82.534  24.611  1.00  0.00           N1+
ATOM    672  NH2 ARG A 535      47.691  82.978  22.528  1.00  0.00           N  
ATOM    673  HN  ARG A 535      49.389  84.168  27.873  1.00  0.00           H  
ATOM    674  HA  ARG A 535      51.777  84.717  28.776  1.00  0.00           H  
ATOM    675  HB1 ARG A 535      52.429  84.282  26.405  1.00  0.00           H  
ATOM    676  HB2 ARG A 535      51.264  83.196  27.124  1.00  0.00           H  
ATOM    677  HG1 ARG A 535      49.410  84.343  25.692  1.00  0.00           H  
ATOM    678  HG2 ARG A 535      50.676  85.512  25.239  1.00  0.00           H  
ATOM    679  HD1 ARG A 535      51.779  83.787  23.785  1.00  0.00           H  
ATOM    680  HD2 ARG A 535      51.030  82.467  24.674  1.00  0.00           H  
ATOM    681  HE  ARG A 535      49.986  83.594  22.378  1.00  0.00           H  
ATOM    682 1HH1 ARG A 535      48.721  82.311  25.283  1.00  0.00           H  
ATOM    683 2HH1 ARG A 535      47.122  82.095  24.517  1.00  0.00           H  
ATOM    684 1HH2 ARG A 535      48.026  83.067  21.590  1.00  0.00           H  
ATOM    685 2HH2 ARG A 535      46.873  82.422  22.678  1.00  0.00           H  
ATOM    686  N   HIS A 536      50.570  87.444  27.364  1.00  0.00           N  
ATOM    687  CA  HIS A 536      50.632  88.849  26.970  1.00  0.00           C  
ATOM    688  C   HIS A 536      50.912  89.676  28.174  1.00  0.00           C  
ATOM    689  O   HIS A 536      51.651  90.602  28.231  1.00  0.00           O  
ATOM    690  CB  HIS A 536      49.201  89.215  26.356  1.00  0.00           C  
ATOM    691  CG  HIS A 536      47.940  88.695  27.089  1.00  0.00           C  
ATOM    692  CD2 HIS A 536      46.963  89.431  27.715  1.00  0.00           C  
ATOM    693  ND1 HIS A 536      47.714  87.351  27.192  1.00  0.00           N  
ATOM    694  CE1 HIS A 536      46.542  87.265  27.784  1.00  0.00           C  
ATOM    695  NE2 HIS A 536      46.050  88.505  28.180  1.00  0.00           N  
ATOM    696  HN  HIS A 536      49.674  87.026  27.234  1.00  0.00           H  
ATOM    697  HA  HIS A 536      51.421  89.055  26.262  1.00  0.00           H  
ATOM    698  HB1 HIS A 536      49.158  90.323  26.296  1.00  0.00           H  
ATOM    699  HB2 HIS A 536      49.041  88.776  25.348  1.00  0.00           H  
ATOM    700  HD2 HIS A 536      46.856  90.507  27.660  1.00  0.00           H  
ATOM    701  HE1 HIS A 536      46.066  86.315  28.028  1.00  0.00           H  
ATOM    702  HE2 HIS A 536      45.241  88.721  28.726  1.00  0.00           H  
ATOM    703  N   GLU A 537      50.210  89.282  29.236  1.00  0.00           N  
ATOM    704  CA  GLU A 537      50.465  89.817  30.586  1.00  0.00           C  
ATOM    705  C   GLU A 537      51.858  89.495  31.221  1.00  0.00           C  
ATOM    706  O   GLU A 537      52.587  90.371  31.688  1.00  0.00           O  
ATOM    707  CB  GLU A 537      49.422  89.380  31.641  1.00  0.00           C  
ATOM    708  CG  GLU A 537      47.967  89.991  31.485  1.00  0.00           C  
ATOM    709  CD  GLU A 537      47.872  91.497  31.548  1.00  0.00           C  
ATOM    710  OE1 GLU A 537      48.480  92.153  32.476  1.00  0.00           O  
ATOM    711  OE2 GLU A 537      46.983  92.042  30.802  1.00  0.00           O1-
ATOM    712  HN  GLU A 537      49.719  88.420  29.144  1.00  0.00           H  
ATOM    713  HA  GLU A 537      50.464  90.884  30.418  1.00  0.00           H  
ATOM    714  HB1 GLU A 537      49.352  88.271  31.664  1.00  0.00           H  
ATOM    715  HB2 GLU A 537      49.778  89.732  32.633  1.00  0.00           H  
ATOM    716  HG1 GLU A 537      47.648  89.618  30.488  1.00  0.00           H  
ATOM    717  HG2 GLU A 537      47.263  89.579  32.239  1.00  0.00           H  
ATOM    718  N   VAL A 538      52.308  88.200  31.007  1.00  0.00           N  
ATOM    719  CA  VAL A 538      53.591  87.754  31.336  1.00  0.00           C  
ATOM    720  C   VAL A 538      54.726  88.572  30.688  1.00  0.00           C  
ATOM    721  O   VAL A 538      55.614  88.976  31.401  1.00  0.00           O  
ATOM    722  CB  VAL A 538      53.761  86.301  30.875  1.00  0.00           C  
ATOM    723  CG1 VAL A 538      55.182  85.792  31.367  1.00  0.00           C  
ATOM    724  CG2 VAL A 538      52.787  85.352  31.526  1.00  0.00           C  
ATOM    725  HN  VAL A 538      51.560  87.611  30.712  1.00  0.00           H  
ATOM    726  HA  VAL A 538      53.761  87.774  32.402  1.00  0.00           H  
ATOM    727  HB  VAL A 538      53.787  86.231  29.766  1.00  0.00           H  
ATOM    728 1HG1 VAL A 538      56.078  86.298  30.947  1.00  0.00           H  
ATOM    729 2HG1 VAL A 538      55.271  85.926  32.466  1.00  0.00           H  
ATOM    730 3HG1 VAL A 538      55.321  84.697  31.235  1.00  0.00           H  
ATOM    731 1HG2 VAL A 538      52.742  85.480  32.628  1.00  0.00           H  
ATOM    732 2HG2 VAL A 538      51.764  85.588  31.161  1.00  0.00           H  
ATOM    733 3HG2 VAL A 538      52.906  84.262  31.343  1.00  0.00           H  
ATOM    734  N   GLN A 539      54.596  88.900  29.446  1.00  0.00           N  
ATOM    735  CA  GLN A 539      55.583  89.696  28.730  1.00  0.00           C  
ATOM    736  C   GLN A 539      55.700  91.112  29.354  1.00  0.00           C  
ATOM    737  O   GLN A 539      56.771  91.680  29.421  1.00  0.00           O  
ATOM    738  CB  GLN A 539      55.229  89.615  27.246  1.00  0.00           C  
ATOM    739  CG  GLN A 539      55.830  90.670  26.290  1.00  0.00           C  
ATOM    740  CD  GLN A 539      55.061  91.955  26.247  1.00  0.00           C  
ATOM    741  NE2 GLN A 539      55.408  92.965  26.996  1.00  0.00           N  
ATOM    742  OE1 GLN A 539      54.004  92.053  25.581  1.00  0.00           O  
ATOM    743  HN  GLN A 539      53.808  88.680  28.876  1.00  0.00           H  
ATOM    744  HA  GLN A 539      56.553  89.232  28.836  1.00  0.00           H  
ATOM    745  HB1 GLN A 539      55.468  88.582  26.917  1.00  0.00           H  
ATOM    746  HB2 GLN A 539      54.123  89.714  27.266  1.00  0.00           H  
ATOM    747  HG1 GLN A 539      56.939  90.733  26.297  1.00  0.00           H  
ATOM    748  HG2 GLN A 539      55.769  90.183  25.294  1.00  0.00           H  
ATOM    749 1HE2 GLN A 539      54.791  93.743  27.115  1.00  0.00           H  
ATOM    750 2HE2 GLN A 539      56.103  92.797  27.695  1.00  0.00           H  
ATOM    751  N   GLU A 540      54.523  91.670  29.608  1.00  0.00           N  
ATOM    752  CA  GLU A 540      54.388  93.016  30.146  1.00  0.00           C  
ATOM    753  C   GLU A 540      54.981  93.262  31.507  1.00  0.00           C  
ATOM    754  O   GLU A 540      55.698  94.228  31.761  1.00  0.00           O  
ATOM    755  CB  GLU A 540      52.908  93.524  30.154  1.00  0.00           C  
ATOM    756  CG  GLU A 540      52.451  94.011  28.776  1.00  0.00           C  
ATOM    757  CD  GLU A 540      53.188  95.253  28.307  1.00  0.00           C  
ATOM    758  OE1 GLU A 540      54.149  95.302  27.500  1.00  0.00           O  
ATOM    759  OE2 GLU A 540      52.847  96.287  28.909  1.00  0.00           O1-
ATOM    760  HN  GLU A 540      53.674  91.205  29.368  1.00  0.00           H  
ATOM    761  HA  GLU A 540      54.867  93.746  29.510  1.00  0.00           H  
ATOM    762  HB1 GLU A 540      52.243  92.738  30.572  1.00  0.00           H  
ATOM    763  HB2 GLU A 540      52.756  94.342  30.890  1.00  0.00           H  
ATOM    764  HG1 GLU A 540      52.720  93.278  27.985  1.00  0.00           H  
ATOM    765  HG2 GLU A 540      51.356  94.179  28.686  1.00  0.00           H  
ATOM    766  N   HIS A 541      54.715  92.340  32.466  1.00  0.00           N  
ATOM    767  CA  HIS A 541      55.018  92.606  33.887  1.00  0.00           C  
ATOM    768  C   HIS A 541      56.124  91.792  34.302  1.00  0.00           C  
ATOM    769  O   HIS A 541      56.664  92.016  35.394  1.00  0.00           O  
ATOM    770  CB  HIS A 541      53.807  92.158  34.777  1.00  0.00           C  
ATOM    771  CG  HIS A 541      52.594  92.913  34.376  1.00  0.00           C  
ATOM    772  CD2 HIS A 541      51.523  92.452  33.703  1.00  0.00           C  
ATOM    773  ND1 HIS A 541      52.473  94.208  34.638  1.00  0.00           N  
ATOM    774  CE1 HIS A 541      51.323  94.598  34.103  1.00  0.00           C  
ATOM    775  NE2 HIS A 541      50.761  93.574  33.445  1.00  0.00           N  
ATOM    776  HN  HIS A 541      54.228  91.502  32.235  1.00  0.00           H  
ATOM    777  HA  HIS A 541      55.313  93.624  34.096  1.00  0.00           H  
ATOM    778  HB1 HIS A 541      53.578  91.075  34.687  1.00  0.00           H  
ATOM    779  HB2 HIS A 541      54.023  92.305  35.857  1.00  0.00           H  
ATOM    780  HD2 HIS A 541      51.294  91.434  33.411  1.00  0.00           H  
ATOM    781  HE1 HIS A 541      50.858  95.582  34.156  1.00  0.00           H  
ATOM    782  HE2 HIS A 541      49.886  93.596  32.959  1.00  0.00           H  
ATOM    783  N   PHE A 542      56.502  90.769  33.547  1.00  0.00           N  
ATOM    784  CA  PHE A 542      57.333  89.707  34.044  1.00  0.00           C  
ATOM    785  C   PHE A 542      58.356  89.285  33.014  1.00  0.00           C  
ATOM    786  O   PHE A 542      58.318  88.181  32.497  1.00  0.00           O  
ATOM    787  CB  PHE A 542      56.509  88.449  34.463  1.00  0.00           C  
ATOM    788  CG  PHE A 542      55.680  88.747  35.591  1.00  0.00           C  
ATOM    789  CD1 PHE A 542      54.259  88.436  35.555  1.00  0.00           C  
ATOM    790  CD2 PHE A 542      56.162  89.249  36.834  1.00  0.00           C  
ATOM    791  CE1 PHE A 542      53.442  88.645  36.674  1.00  0.00           C  
ATOM    792  CE2 PHE A 542      55.336  89.406  37.975  1.00  0.00           C  
ATOM    793  CZ  PHE A 542      53.964  89.143  37.818  1.00  0.00           C  
ATOM    794  HN  PHE A 542      56.252  90.774  32.582  1.00  0.00           H  
ATOM    795  HA  PHE A 542      57.917  90.035  34.892  1.00  0.00           H  
ATOM    796  HB1 PHE A 542      55.965  87.854  33.699  1.00  0.00           H  
ATOM    797  HB2 PHE A 542      57.217  87.704  34.885  1.00  0.00           H  
ATOM    798  HD1 PHE A 542      53.777  88.161  34.628  1.00  0.00           H  
ATOM    799  HD2 PHE A 542      57.232  89.386  36.788  1.00  0.00           H  
ATOM    800  HE1 PHE A 542      52.413  88.323  36.624  1.00  0.00           H  
ATOM    801  HE2 PHE A 542      55.685  90.005  38.804  1.00  0.00           H  
ATOM    802  HZ  PHE A 542      53.325  89.286  38.677  1.00  0.00           H  
ATOM    803  N   PRO A 543      59.352  90.100  32.751  1.00  0.00           N  
ATOM    804  CA  PRO A 543      60.500  89.709  31.909  1.00  0.00           C  
ATOM    805  C   PRO A 543      61.207  88.481  32.384  1.00  0.00           C  
ATOM    806  O   PRO A 543      61.781  87.675  31.663  1.00  0.00           O  
ATOM    807  CB  PRO A 543      61.442  90.950  31.835  1.00  0.00           C  
ATOM    808  CG  PRO A 543      61.121  91.827  33.061  1.00  0.00           C  
ATOM    809  CD  PRO A 543      59.642  91.417  33.407  1.00  0.00           C  
ATOM    810  HA  PRO A 543      60.081  89.506  30.935  1.00  0.00           H  
ATOM    811  HB1 PRO A 543      62.508  90.637  31.867  1.00  0.00           H  
ATOM    812  HB2 PRO A 543      61.396  91.528  30.888  1.00  0.00           H  
ATOM    813  HG1 PRO A 543      61.798  91.653  33.924  1.00  0.00           H  
ATOM    814  HG2 PRO A 543      60.988  92.873  32.711  1.00  0.00           H  
ATOM    815  HD1 PRO A 543      59.485  91.378  34.507  1.00  0.00           H  
ATOM    816  HD2 PRO A 543      58.963  92.121  32.881  1.00  0.00           H  
ATOM    817  N   GLU A 544      61.163  88.227  33.668  1.00  0.00           N  
ATOM    818  CA  GLU A 544      61.978  87.190  34.283  1.00  0.00           C  
ATOM    819  C   GLU A 544      61.356  85.810  34.203  1.00  0.00           C  
ATOM    820  O   GLU A 544      61.769  84.836  34.734  1.00  0.00           O  
ATOM    821  CB  GLU A 544      62.085  87.558  35.829  1.00  0.00           C  
ATOM    822  CG  GLU A 544      62.789  88.850  36.155  1.00  0.00           C  
ATOM    823  CD  GLU A 544      62.866  89.168  37.595  1.00  0.00           C  
ATOM    824  OE1 GLU A 544      62.236  90.148  38.120  1.00  0.00           O  
ATOM    825  OE2 GLU A 544      63.580  88.382  38.248  1.00  0.00           O1-
ATOM    826  HN  GLU A 544      60.705  88.839  34.309  1.00  0.00           H  
ATOM    827  HA  GLU A 544      62.961  86.982  33.888  1.00  0.00           H  
ATOM    828  HB1 GLU A 544      61.069  87.533  36.279  1.00  0.00           H  
ATOM    829  HB2 GLU A 544      62.552  86.740  36.418  1.00  0.00           H  
ATOM    830  HG1 GLU A 544      63.809  88.912  35.720  1.00  0.00           H  
ATOM    831  HG2 GLU A 544      62.256  89.719  35.713  1.00  0.00           H  
ATOM    832  N   ALA A 545      60.130  85.689  33.635  1.00  0.00           N  
ATOM    833  CA  ALA A 545      59.376  84.458  33.628  1.00  0.00           C  
ATOM    834  C   ALA A 545      59.416  83.824  32.237  1.00  0.00           C  
ATOM    835  O   ALA A 545      58.658  82.879  32.020  1.00  0.00           O  
ATOM    836  CB  ALA A 545      57.914  84.840  33.954  1.00  0.00           C  
ATOM    837  HN  ALA A 545      59.551  86.415  33.273  1.00  0.00           H  
ATOM    838  HA  ALA A 545      59.824  83.808  34.366  1.00  0.00           H  
ATOM    839  HB1 ALA A 545      57.114  84.086  34.111  1.00  0.00           H  
ATOM    840  HB2 ALA A 545      57.991  85.499  34.845  1.00  0.00           H  
ATOM    841  HB3 ALA A 545      57.494  85.491  33.158  1.00  0.00           H  
ATOM    842  N   LEU A 546      60.352  84.278  31.351  1.00  0.00           N  
ATOM    843  CA  LEU A 546      60.525  83.991  29.969  1.00  0.00           C  
ATOM    844  C   LEU A 546      60.681  82.514  29.663  1.00  0.00           C  
ATOM    845  O   LEU A 546      59.945  81.942  28.859  1.00  0.00           O  
ATOM    846  CB  LEU A 546      61.795  84.724  29.404  1.00  0.00           C  
ATOM    847  CG  LEU A 546      62.110  84.532  27.857  1.00  0.00           C  
ATOM    848  CD1 LEU A 546      60.988  84.962  26.910  1.00  0.00           C  
ATOM    849  CD2 LEU A 546      63.426  85.289  27.563  1.00  0.00           C  
ATOM    850  HN  LEU A 546      61.009  84.940  31.705  1.00  0.00           H  
ATOM    851  HA  LEU A 546      59.640  84.216  29.393  1.00  0.00           H  
ATOM    852  HB1 LEU A 546      61.634  85.816  29.529  1.00  0.00           H  
ATOM    853  HB2 LEU A 546      62.588  84.412  30.116  1.00  0.00           H  
ATOM    854  HG  LEU A 546      62.455  83.484  27.732  1.00  0.00           H  
ATOM    855 1HD1 LEU A 546      60.847  86.063  26.963  1.00  0.00           H  
ATOM    856 2HD1 LEU A 546      61.313  84.854  25.854  1.00  0.00           H  
ATOM    857 3HD1 LEU A 546      60.080  84.326  26.986  1.00  0.00           H  
ATOM    858 1HD2 LEU A 546      63.319  86.359  27.839  1.00  0.00           H  
ATOM    859 2HD2 LEU A 546      64.213  84.851  28.214  1.00  0.00           H  
ATOM    860 3HD2 LEU A 546      63.742  85.200  26.501  1.00  0.00           H  
ATOM    861  N   ALA A 547      61.609  81.835  30.469  1.00  0.00           N  
ATOM    862  CA  ALA A 547      61.835  80.411  30.361  1.00  0.00           C  
ATOM    863  C   ALA A 547      60.595  79.531  30.721  1.00  0.00           C  
ATOM    864  O   ALA A 547      60.313  78.566  30.016  1.00  0.00           O  
ATOM    865  CB  ALA A 547      62.945  79.945  31.351  1.00  0.00           C  
ATOM    866  HN  ALA A 547      62.098  82.280  31.216  1.00  0.00           H  
ATOM    867  HA  ALA A 547      62.121  80.168  29.348  1.00  0.00           H  
ATOM    868  HB1 ALA A 547      63.149  78.870  31.159  1.00  0.00           H  
ATOM    869  HB2 ALA A 547      63.859  80.515  31.079  1.00  0.00           H  
ATOM    870  HB3 ALA A 547      62.613  80.071  32.404  1.00  0.00           H  
ATOM    871  N   ARG A 548      59.755  79.893  31.733  1.00  0.00           N  
ATOM    872  CA  ARG A 548      58.565  79.185  32.124  1.00  0.00           C  
ATOM    873  C   ARG A 548      57.552  79.306  30.998  1.00  0.00           C  
ATOM    874  O   ARG A 548      56.899  78.359  30.560  1.00  0.00           O  
ATOM    875  CB  ARG A 548      58.028  79.758  33.461  1.00  0.00           C  
ATOM    876  CG  ARG A 548      59.173  80.328  34.347  1.00  0.00           C  
ATOM    877  CD  ARG A 548      58.652  80.591  35.794  1.00  0.00           C  
ATOM    878  NE  ARG A 548      59.754  81.282  36.569  1.00  0.00           N  
ATOM    879  CZ  ARG A 548      59.741  81.656  37.857  1.00  0.00           C  
ATOM    880  NH1 ARG A 548      58.731  81.367  38.673  1.00  0.00           N1+
ATOM    881  NH2 ARG A 548      60.816  82.129  38.457  1.00  0.00           N  
ATOM    882  HN  ARG A 548      59.948  80.736  32.230  1.00  0.00           H  
ATOM    883  HA  ARG A 548      58.752  78.134  32.289  1.00  0.00           H  
ATOM    884  HB1 ARG A 548      57.332  80.599  33.253  1.00  0.00           H  
ATOM    885  HB2 ARG A 548      57.494  78.873  33.870  1.00  0.00           H  
ATOM    886  HG1 ARG A 548      60.004  79.603  34.483  1.00  0.00           H  
ATOM    887  HG2 ARG A 548      59.623  81.196  33.820  1.00  0.00           H  
ATOM    888  HD1 ARG A 548      57.731  81.202  35.688  1.00  0.00           H  
ATOM    889  HD2 ARG A 548      58.432  79.619  36.286  1.00  0.00           H  
ATOM    890  HE  ARG A 548      60.649  81.438  36.151  1.00  0.00           H  
ATOM    891 1HH1 ARG A 548      58.015  80.729  38.389  1.00  0.00           H  
ATOM    892 2HH1 ARG A 548      58.955  81.407  39.647  1.00  0.00           H  
ATOM    893 1HH2 ARG A 548      61.608  82.007  37.859  1.00  0.00           H  
ATOM    894 2HH2 ARG A 548      60.747  82.510  39.379  1.00  0.00           H  
ATOM    895  N   LEU A 549      57.453  80.485  30.401  1.00  0.00           N  
ATOM    896  CA  LEU A 549      56.585  80.752  29.325  1.00  0.00           C  
ATOM    897  C   LEU A 549      56.807  79.944  28.148  1.00  0.00           C  
ATOM    898  O   LEU A 549      56.003  79.324  27.465  1.00  0.00           O  
ATOM    899  CB  LEU A 549      56.704  82.263  29.069  1.00  0.00           C  
ATOM    900  CG  LEU A 549      55.678  82.798  28.011  1.00  0.00           C  
ATOM    901  CD1 LEU A 549      54.238  82.395  28.475  1.00  0.00           C  
ATOM    902  CD2 LEU A 549      55.841  84.347  27.757  1.00  0.00           C  
ATOM    903  HN  LEU A 549      57.963  81.225  30.834  1.00  0.00           H  
ATOM    904  HA  LEU A 549      55.635  80.529  29.787  1.00  0.00           H  
ATOM    905  HB1 LEU A 549      56.542  82.900  29.965  1.00  0.00           H  
ATOM    906  HB2 LEU A 549      57.683  82.581  28.652  1.00  0.00           H  
ATOM    907  HG  LEU A 549      55.873  82.323  27.026  1.00  0.00           H  
ATOM    908 1HD1 LEU A 549      53.445  82.719  27.768  1.00  0.00           H  
ATOM    909 2HD1 LEU A 549      54.217  81.298  28.302  1.00  0.00           H  
ATOM    910 3HD1 LEU A 549      54.008  82.805  29.482  1.00  0.00           H  
ATOM    911 1HD2 LEU A 549      56.770  84.550  27.182  1.00  0.00           H  
ATOM    912 2HD2 LEU A 549      55.091  84.905  27.157  1.00  0.00           H  
ATOM    913 3HD2 LEU A 549      55.911  84.653  28.823  1.00  0.00           H  
ATOM    914  N   LEU A 550      58.101  79.849  27.718  1.00  0.00           N  
ATOM    915  CA  LEU A 550      58.618  79.076  26.593  1.00  0.00           C  
ATOM    916  C   LEU A 550      58.548  77.584  26.698  1.00  0.00           C  
ATOM    917  O   LEU A 550      58.421  76.915  25.704  1.00  0.00           O  
ATOM    918  CB  LEU A 550      60.052  79.582  26.058  1.00  0.00           C  
ATOM    919  CG  LEU A 550      60.092  81.065  25.548  1.00  0.00           C  
ATOM    920  CD1 LEU A 550      61.558  81.562  25.552  1.00  0.00           C  
ATOM    921  CD2 LEU A 550      59.420  81.250  24.146  1.00  0.00           C  
ATOM    922  HN  LEU A 550      58.892  80.372  28.028  1.00  0.00           H  
ATOM    923  HA  LEU A 550      57.929  79.311  25.795  1.00  0.00           H  
ATOM    924  HB1 LEU A 550      60.732  79.372  26.912  1.00  0.00           H  
ATOM    925  HB2 LEU A 550      60.475  78.924  25.269  1.00  0.00           H  
ATOM    926  HG  LEU A 550      59.497  81.798  26.135  1.00  0.00           H  
ATOM    927 1HD1 LEU A 550      62.299  80.817  25.190  1.00  0.00           H  
ATOM    928 2HD1 LEU A 550      61.659  82.586  25.133  1.00  0.00           H  
ATOM    929 3HD1 LEU A 550      61.846  81.581  26.625  1.00  0.00           H  
ATOM    930 1HD2 LEU A 550      59.366  82.323  23.863  1.00  0.00           H  
ATOM    931 2HD2 LEU A 550      59.954  80.750  23.310  1.00  0.00           H  
ATOM    932 3HD2 LEU A 550      58.403  80.802  24.136  1.00  0.00           H  
ATOM    933  N   LEU A 551      58.530  77.001  27.870  1.00  0.00           N  
ATOM    934  CA  LEU A 551      58.349  75.564  28.095  1.00  0.00           C  
ATOM    935  C   LEU A 551      56.950  75.068  27.794  1.00  0.00           C  
ATOM    936  O   LEU A 551      56.668  73.962  27.335  1.00  0.00           O  
ATOM    937  CB  LEU A 551      58.782  75.438  29.603  1.00  0.00           C  
ATOM    938  CG  LEU A 551      58.666  73.985  30.244  1.00  0.00           C  
ATOM    939  CD1 LEU A 551      59.825  73.122  29.939  1.00  0.00           C  
ATOM    940  CD2 LEU A 551      58.600  73.846  31.708  1.00  0.00           C  
ATOM    941  HN  LEU A 551      58.645  77.622  28.641  1.00  0.00           H  
ATOM    942  HA  LEU A 551      59.097  75.044  27.515  1.00  0.00           H  
ATOM    943  HB1 LEU A 551      59.788  75.874  29.783  1.00  0.00           H  
ATOM    944  HB2 LEU A 551      58.070  76.007  30.238  1.00  0.00           H  
ATOM    945  HG  LEU A 551      57.728  73.589  29.799  1.00  0.00           H  
ATOM    946 1HD1 LEU A 551      60.783  73.505  30.350  1.00  0.00           H  
ATOM    947 2HD1 LEU A 551      59.658  72.077  30.277  1.00  0.00           H  
ATOM    948 3HD1 LEU A 551      60.004  73.079  28.843  1.00  0.00           H  
ATOM    949 1HD2 LEU A 551      59.627  74.034  32.089  1.00  0.00           H  
ATOM    950 2HD2 LEU A 551      57.929  74.580  32.203  1.00  0.00           H  
ATOM    951 3HD2 LEU A 551      58.160  72.906  32.104  1.00  0.00           H  
ATOM    952  N   VAL A 552      55.902  75.962  28.004  1.00  0.00           N  
ATOM    953  CA  VAL A 552      54.461  75.592  27.886  1.00  0.00           C  
ATOM    954  C   VAL A 552      53.850  76.095  26.574  1.00  0.00           C  
ATOM    955  O   VAL A 552      52.618  76.023  26.377  1.00  0.00           O  
ATOM    956  CB  VAL A 552      53.601  76.039  29.146  1.00  0.00           C  
ATOM    957  CG1 VAL A 552      54.506  75.755  30.406  1.00  0.00           C  
ATOM    958  CG2 VAL A 552      53.302  77.561  29.130  1.00  0.00           C  
ATOM    959  HN  VAL A 552      56.056  76.788  28.541  1.00  0.00           H  
ATOM    960  HA  VAL A 552      54.303  74.524  27.851  1.00  0.00           H  
ATOM    961  HB  VAL A 552      52.667  75.450  29.276  1.00  0.00           H  
ATOM    962 1HG1 VAL A 552      55.422  76.383  30.381  1.00  0.00           H  
ATOM    963 2HG1 VAL A 552      53.882  76.113  31.252  1.00  0.00           H  
ATOM    964 3HG1 VAL A 552      54.779  74.689  30.559  1.00  0.00           H  
ATOM    965 1HG2 VAL A 552      52.536  77.709  28.338  1.00  0.00           H  
ATOM    966 2HG2 VAL A 552      52.897  77.910  30.104  1.00  0.00           H  
ATOM    967 3HG2 VAL A 552      54.160  78.244  28.950  1.00  0.00           H  
ATOM    968  N   THR A 553      54.740  76.708  25.775  1.00  0.00           N  
ATOM    969  CA  THR A 553      54.310  77.382  24.558  1.00  0.00           C  
ATOM    970  C   THR A 553      53.663  76.553  23.478  1.00  0.00           C  
ATOM    971  O   THR A 553      53.924  75.359  23.404  1.00  0.00           O  
ATOM    972  CB  THR A 553      55.441  78.309  24.059  1.00  0.00           C  
ATOM    973  CG2 THR A 553      55.508  78.698  22.555  1.00  0.00           C  
ATOM    974  OG1 THR A 553      55.476  79.507  24.857  1.00  0.00           O  
ATOM    975  HN  THR A 553      55.699  76.743  26.047  1.00  0.00           H  
ATOM    976  HA  THR A 553      53.513  77.996  24.950  1.00  0.00           H  
ATOM    977  HB  THR A 553      56.344  77.695  24.265  1.00  0.00           H  
ATOM    978  HG1 THR A 553      55.529  79.233  25.775  1.00  0.00           H  
ATOM    979 1HG2 THR A 553      56.472  79.121  22.199  1.00  0.00           H  
ATOM    980 2HG2 THR A 553      55.419  77.789  21.923  1.00  0.00           H  
ATOM    981 3HG2 THR A 553      54.788  79.517  22.343  1.00  0.00           H  
ATOM    982  N   LYS A 554      52.789  77.087  22.612  1.00  0.00           N  
ATOM    983  CA  LYS A 554      52.249  76.313  21.526  1.00  0.00           C  
ATOM    984  C   LYS A 554      52.535  76.948  20.199  1.00  0.00           C  
ATOM    985  O   LYS A 554      52.146  78.105  20.000  1.00  0.00           O  
ATOM    986  CB  LYS A 554      50.761  76.204  21.628  1.00  0.00           C  
ATOM    987  CG  LYS A 554      50.265  75.679  22.965  1.00  0.00           C  
ATOM    988  CD  LYS A 554      48.688  75.549  22.949  1.00  0.00           C  
ATOM    989  CE  LYS A 554      47.994  75.291  24.273  1.00  0.00           C  
ATOM    990  NZ  LYS A 554      48.393  73.893  24.734  1.00  0.00           N1+
ATOM    991  HN  LYS A 554      52.420  78.004  22.741  1.00  0.00           H  
ATOM    992  HA  LYS A 554      52.588  75.289  21.591  1.00  0.00           H  
ATOM    993  HB1 LYS A 554      50.300  77.170  21.330  1.00  0.00           H  
ATOM    994  HB2 LYS A 554      50.458  75.475  20.848  1.00  0.00           H  
ATOM    995  HG1 LYS A 554      50.702  74.676  23.156  1.00  0.00           H  
ATOM    996  HG2 LYS A 554      50.375  76.404  23.800  1.00  0.00           H  
ATOM    997  HD1 LYS A 554      48.268  76.472  22.495  1.00  0.00           H  
ATOM    998  HD2 LYS A 554      48.377  74.793  22.196  1.00  0.00           H  
ATOM    999  HE1 LYS A 554      48.242  76.030  25.065  1.00  0.00           H  
ATOM   1000  HE2 LYS A 554      46.888  75.268  24.170  1.00  0.00           H  
ATOM   1001  HZ1 LYS A 554      47.685  73.505  25.389  1.00  0.00           H  
ATOM   1002  HZ2 LYS A 554      48.701  73.258  23.970  1.00  0.00           H  
ATOM   1003  HZ3 LYS A 554      49.210  73.808  25.372  1.00  0.00           H  
ATOM   1004  N   TRP A 555      53.159  76.217  19.245  1.00  0.00           N  
ATOM   1005  CA  TRP A 555      53.488  76.811  17.984  1.00  0.00           C  
ATOM   1006  C   TRP A 555      52.711  76.118  16.871  1.00  0.00           C  
ATOM   1007  O   TRP A 555      53.056  76.195  15.723  1.00  0.00           O  
ATOM   1008  CB  TRP A 555      54.991  76.795  17.765  1.00  0.00           C  
ATOM   1009  CG  TRP A 555      55.887  77.423  18.799  1.00  0.00           C  
ATOM   1010  CD1 TRP A 555      56.776  76.762  19.621  1.00  0.00           C  
ATOM   1011  CD2 TRP A 555      56.340  78.829  18.820  1.00  0.00           C  
ATOM   1012  CE2 TRP A 555      57.477  78.875  19.666  1.00  0.00           C  
ATOM   1013  CE3 TRP A 555      55.888  79.956  18.204  1.00  0.00           C  
ATOM   1014  NE1 TRP A 555      57.737  77.671  20.201  1.00  0.00           N  
ATOM   1015  CZ2 TRP A 555      58.177  80.058  19.801  1.00  0.00           C  
ATOM   1016  CZ3 TRP A 555      56.646  81.110  18.287  1.00  0.00           C  
ATOM   1017  CH2 TRP A 555      57.815  81.164  19.085  1.00  0.00           C  
ATOM   1018  HN  TRP A 555      53.461  75.287  19.439  1.00  0.00           H  
ATOM   1019  HA  TRP A 555      53.233  77.861  17.994  1.00  0.00           H  
ATOM   1020  HB1 TRP A 555      55.228  75.713  17.678  1.00  0.00           H  
ATOM   1021  HB2 TRP A 555      55.242  77.378  16.854  1.00  0.00           H  
ATOM   1022  HD1 TRP A 555      56.829  75.684  19.583  1.00  0.00           H  
ATOM   1023  HE1 TRP A 555      58.253  77.622  21.028  1.00  0.00           H  
ATOM   1024  HE3 TRP A 555      55.061  80.002  17.511  1.00  0.00           H  
ATOM   1025  HZ2 TRP A 555      59.143  80.009  20.281  1.00  0.00           H  
ATOM   1026  HZ3 TRP A 555      56.262  81.987  17.787  1.00  0.00           H  
ATOM   1027  HH2 TRP A 555      58.460  82.030  19.111  1.00  0.00           H  
ATOM   1028  N   ASN A 556      51.594  75.467  17.112  1.00  0.00           N  
ATOM   1029  CA  ASN A 556      50.840  74.705  16.094  1.00  0.00           C  
ATOM   1030  C   ASN A 556      50.046  75.566  15.053  1.00  0.00           C  
ATOM   1031  O   ASN A 556      49.912  75.286  13.901  1.00  0.00           O  
ATOM   1032  CB  ASN A 556      49.777  73.703  16.812  1.00  0.00           C  
ATOM   1033  CG  ASN A 556      49.067  72.717  15.877  1.00  0.00           C  
ATOM   1034  ND2 ASN A 556      49.857  71.920  15.148  1.00  0.00           N  
ATOM   1035  OD1 ASN A 556      47.841  72.693  15.747  1.00  0.00           O  
ATOM   1036  HN  ASN A 556      51.286  75.414  18.059  1.00  0.00           H  
ATOM   1037  HA  ASN A 556      51.525  74.121  15.498  1.00  0.00           H  
ATOM   1038  HB1 ASN A 556      50.407  73.150  17.540  1.00  0.00           H  
ATOM   1039  HB2 ASN A 556      48.977  74.307  17.291  1.00  0.00           H  
ATOM   1040 1HD2 ASN A 556      50.824  72.158  15.063  1.00  0.00           H  
ATOM   1041 2HD2 ASN A 556      49.360  71.309  14.531  1.00  0.00           H  
ATOM   1042  N   LYS A 557      49.490  76.717  15.404  1.00  0.00           N  
ATOM   1043  CA  LYS A 557      48.595  77.591  14.605  1.00  0.00           C  
ATOM   1044  C   LYS A 557      49.281  78.913  14.170  1.00  0.00           C  
ATOM   1045  O   LYS A 557      49.739  79.700  14.992  1.00  0.00           O  
ATOM   1046  CB  LYS A 557      47.268  77.790  15.233  1.00  0.00           C  
ATOM   1047  CG  LYS A 557      46.452  76.458  15.361  1.00  0.00           C  
ATOM   1048  CD  LYS A 557      45.925  75.849  14.033  1.00  0.00           C  
ATOM   1049  CE  LYS A 557      44.877  74.779  14.313  1.00  0.00           C  
ATOM   1050  NZ  LYS A 557      45.233  73.813  15.403  1.00  0.00           N1+
ATOM   1051  HN  LYS A 557      49.506  77.079  16.333  1.00  0.00           H  
ATOM   1052  HA  LYS A 557      48.325  77.163  13.651  1.00  0.00           H  
ATOM   1053  HB1 LYS A 557      47.436  78.291  16.210  1.00  0.00           H  
ATOM   1054  HB2 LYS A 557      46.717  78.510  14.591  1.00  0.00           H  
ATOM   1055  HG1 LYS A 557      47.098  75.822  16.003  1.00  0.00           H  
ATOM   1056  HG2 LYS A 557      45.643  76.790  16.046  1.00  0.00           H  
ATOM   1057  HD1 LYS A 557      45.332  76.548  13.404  1.00  0.00           H  
ATOM   1058  HD2 LYS A 557      46.774  75.341  13.528  1.00  0.00           H  
ATOM   1059  HE1 LYS A 557      43.942  75.275  14.650  1.00  0.00           H  
ATOM   1060  HE2 LYS A 557      44.596  74.157  13.436  1.00  0.00           H  
ATOM   1061  HZ1 LYS A 557      46.187  73.453  15.198  1.00  0.00           H  
ATOM   1062  HZ2 LYS A 557      45.297  74.302  16.318  1.00  0.00           H  
ATOM   1063  HZ3 LYS A 557      44.615  72.978  15.465  1.00  0.00           H  
ATOM   1064  N   HIS A 558      49.328  79.246  12.847  1.00  0.00           N  
ATOM   1065  CA  HIS A 558      49.973  80.410  12.319  1.00  0.00           C  
ATOM   1066  C   HIS A 558      49.832  81.721  13.053  1.00  0.00           C  
ATOM   1067  O   HIS A 558      50.844  82.404  13.204  1.00  0.00           O  
ATOM   1068  CB  HIS A 558      49.377  80.625  10.903  1.00  0.00           C  
ATOM   1069  CG  HIS A 558      50.080  81.546   9.929  1.00  0.00           C  
ATOM   1070  CD2 HIS A 558      51.356  81.992   9.824  1.00  0.00           C  
ATOM   1071  ND1 HIS A 558      49.315  82.164   8.926  1.00  0.00           N  
ATOM   1072  CE1 HIS A 558      50.178  83.056   8.345  1.00  0.00           C  
ATOM   1073  NE2 HIS A 558      51.418  82.931   8.797  1.00  0.00           N  
ATOM   1074  HN  HIS A 558      48.858  78.639  12.209  1.00  0.00           H  
ATOM   1075  HA  HIS A 558      51.017  80.162  12.197  1.00  0.00           H  
ATOM   1076  HB1 HIS A 558      49.221  79.675  10.349  1.00  0.00           H  
ATOM   1077  HB2 HIS A 558      48.318  80.937  11.026  1.00  0.00           H  
ATOM   1078  HD2 HIS A 558      52.217  81.950  10.480  1.00  0.00           H  
ATOM   1079  HE1 HIS A 558      49.868  83.751   7.566  1.00  0.00           H  
ATOM   1080  HE2 HIS A 558      52.255  83.335   8.429  1.00  0.00           H  
ATOM   1081  N   GLU A 559      48.543  82.005  13.370  1.00  0.00           N  
ATOM   1082  CA  GLU A 559      48.205  83.200  14.056  1.00  0.00           C  
ATOM   1083  C   GLU A 559      48.775  83.320  15.449  1.00  0.00           C  
ATOM   1084  O   GLU A 559      49.149  84.377  15.902  1.00  0.00           O  
ATOM   1085  CB  GLU A 559      46.712  83.408  14.020  1.00  0.00           C  
ATOM   1086  CG  GLU A 559      46.248  83.664  12.567  1.00  0.00           C  
ATOM   1087  CD  GLU A 559      44.755  83.890  12.511  1.00  0.00           C  
ATOM   1088  OE1 GLU A 559      44.039  82.852  12.385  1.00  0.00           O  
ATOM   1089  OE2 GLU A 559      44.234  84.996  12.652  1.00  0.00           O1-
ATOM   1090  HN  GLU A 559      47.802  81.372  13.162  1.00  0.00           H  
ATOM   1091  HA  GLU A 559      48.534  84.062  13.495  1.00  0.00           H  
ATOM   1092  HB1 GLU A 559      46.154  82.596  14.534  1.00  0.00           H  
ATOM   1093  HB2 GLU A 559      46.544  84.323  14.628  1.00  0.00           H  
ATOM   1094  HG1 GLU A 559      46.742  84.552  12.117  1.00  0.00           H  
ATOM   1095  HG2 GLU A 559      46.359  82.748  11.948  1.00  0.00           H  
ATOM   1096  N   ASP A 560      48.900  82.145  16.160  1.00  0.00           N  
ATOM   1097  CA  ASP A 560      49.473  82.175  17.489  1.00  0.00           C  
ATOM   1098  C   ASP A 560      50.956  82.288  17.397  1.00  0.00           C  
ATOM   1099  O   ASP A 560      51.648  82.959  18.164  1.00  0.00           O  
ATOM   1100  CB  ASP A 560      49.287  80.811  18.143  1.00  0.00           C  
ATOM   1101  CG  ASP A 560      47.872  80.473  18.568  1.00  0.00           C  
ATOM   1102  OD1 ASP A 560      47.009  81.416  18.569  1.00  0.00           O  
ATOM   1103  OD2 ASP A 560      47.624  79.296  19.004  1.00  0.00           O1-
ATOM   1104  HN  ASP A 560      48.600  81.259  15.814  1.00  0.00           H  
ATOM   1105  HA  ASP A 560      49.141  82.997  18.107  1.00  0.00           H  
ATOM   1106  HB1 ASP A 560      49.708  80.107  17.393  1.00  0.00           H  
ATOM   1107  HB2 ASP A 560      49.904  80.676  19.057  1.00  0.00           H  
ATOM   1108  N   VAL A 561      51.548  81.676  16.383  1.00  0.00           N  
ATOM   1109  CA  VAL A 561      53.009  81.768  16.081  1.00  0.00           C  
ATOM   1110  C   VAL A 561      53.438  83.077  15.661  1.00  0.00           C  
ATOM   1111  O   VAL A 561      54.488  83.551  16.095  1.00  0.00           O  
ATOM   1112  CB  VAL A 561      53.332  80.706  15.018  1.00  0.00           C  
ATOM   1113  CG1 VAL A 561      54.862  80.756  14.664  1.00  0.00           C  
ATOM   1114  CG2 VAL A 561      53.087  79.288  15.521  1.00  0.00           C  
ATOM   1115  HN  VAL A 561      50.970  81.035  15.884  1.00  0.00           H  
ATOM   1116  HA  VAL A 561      53.621  81.503  16.931  1.00  0.00           H  
ATOM   1117  HB  VAL A 561      52.679  80.831  14.127  1.00  0.00           H  
ATOM   1118 1HG1 VAL A 561      55.179  81.589  14.001  1.00  0.00           H  
ATOM   1119 2HG1 VAL A 561      55.536  80.738  15.547  1.00  0.00           H  
ATOM   1120 3HG1 VAL A 561      55.050  79.865  14.029  1.00  0.00           H  
ATOM   1121 1HG2 VAL A 561      53.817  78.994  16.304  1.00  0.00           H  
ATOM   1122 2HG2 VAL A 561      52.098  79.181  16.015  1.00  0.00           H  
ATOM   1123 3HG2 VAL A 561      53.082  78.483  14.755  1.00  0.00           H  
ATOM   1124  N   ALA A 562      52.685  83.837  14.758  1.00  0.00           N  
ATOM   1125  CA  ALA A 562      52.957  85.197  14.357  1.00  0.00           C  
ATOM   1126  C   ALA A 562      52.890  86.235  15.531  1.00  0.00           C  
ATOM   1127  O   ALA A 562      53.747  87.104  15.671  1.00  0.00           O  
ATOM   1128  CB  ALA A 562      52.100  85.664  13.225  1.00  0.00           C  
ATOM   1129  HN  ALA A 562      51.893  83.434  14.307  1.00  0.00           H  
ATOM   1130  HA  ALA A 562      53.986  85.201  14.028  1.00  0.00           H  
ATOM   1131  HB1 ALA A 562      52.283  84.939  12.403  1.00  0.00           H  
ATOM   1132  HB2 ALA A 562      51.033  85.649  13.534  1.00  0.00           H  
ATOM   1133  HB3 ALA A 562      52.395  86.684  12.899  1.00  0.00           H  
ATOM   1134  N   GLN A 563      51.871  86.115  16.405  1.00  0.00           N  
ATOM   1135  CA  GLN A 563      51.685  86.839  17.713  1.00  0.00           C  
ATOM   1136  C   GLN A 563      52.719  86.394  18.759  1.00  0.00           C  
ATOM   1137  O   GLN A 563      53.261  87.151  19.597  1.00  0.00           O  
ATOM   1138  CB  GLN A 563      50.296  86.691  18.234  1.00  0.00           C  
ATOM   1139  CG  GLN A 563      49.261  87.404  17.394  1.00  0.00           C  
ATOM   1140  CD  GLN A 563      49.675  88.835  16.960  1.00  0.00           C  
ATOM   1141  NE2 GLN A 563      48.965  89.830  17.427  1.00  0.00           N  
ATOM   1142  OE1 GLN A 563      50.551  89.067  16.096  1.00  0.00           O  
ATOM   1143  HN  GLN A 563      51.132  85.476  16.208  1.00  0.00           H  
ATOM   1144  HA  GLN A 563      51.781  87.913  17.655  1.00  0.00           H  
ATOM   1145  HB1 GLN A 563      50.021  85.670  18.574  1.00  0.00           H  
ATOM   1146  HB2 GLN A 563      50.225  87.244  19.195  1.00  0.00           H  
ATOM   1147  HG1 GLN A 563      48.994  86.788  16.509  1.00  0.00           H  
ATOM   1148  HG2 GLN A 563      48.302  87.408  17.955  1.00  0.00           H  
ATOM   1149 1HE2 GLN A 563      48.281  89.720  18.149  1.00  0.00           H  
ATOM   1150 2HE2 GLN A 563      48.926  90.662  16.874  1.00  0.00           H  
ATOM   1151  N   MET A 564      53.033  85.134  18.850  1.00  0.00           N  
ATOM   1152  CA  MET A 564      54.022  84.629  19.759  1.00  0.00           C  
ATOM   1153  C   MET A 564      55.431  85.196  19.545  1.00  0.00           C  
ATOM   1154  O   MET A 564      56.136  85.732  20.379  1.00  0.00           O  
ATOM   1155  CB  MET A 564      54.018  83.084  19.808  1.00  0.00           C  
ATOM   1156  CG  MET A 564      54.896  82.408  20.871  1.00  0.00           C  
ATOM   1157  SD  MET A 564      54.491  82.929  22.546  1.00  0.00           S  
ATOM   1158  CE  MET A 564      56.078  82.331  23.239  1.00  0.00           C  
ATOM   1159  HN  MET A 564      52.487  84.438  18.390  1.00  0.00           H  
ATOM   1160  HA  MET A 564      53.636  85.034  20.683  1.00  0.00           H  
ATOM   1161  HB1 MET A 564      52.963  82.805  20.020  1.00  0.00           H  
ATOM   1162  HB2 MET A 564      54.320  82.647  18.832  1.00  0.00           H  
ATOM   1163  HG1 MET A 564      54.839  81.315  20.681  1.00  0.00           H  
ATOM   1164  HG2 MET A 564      55.984  82.586  20.737  1.00  0.00           H  
ATOM   1165  HE1 MET A 564      56.529  81.387  22.865  1.00  0.00           H  
ATOM   1166  HE2 MET A 564      56.855  83.082  22.982  1.00  0.00           H  
ATOM   1167  HE3 MET A 564      56.011  82.217  24.342  1.00  0.00           H  
ATOM   1168  N   LEU A 565      55.896  85.321  18.263  1.00  0.00           N  
ATOM   1169  CA  LEU A 565      57.170  86.066  17.981  1.00  0.00           C  
ATOM   1170  C   LEU A 565      57.034  87.492  18.263  1.00  0.00           C  
ATOM   1171  O   LEU A 565      57.983  88.099  18.777  1.00  0.00           O  
ATOM   1172  CB  LEU A 565      57.623  85.806  16.549  1.00  0.00           C  
ATOM   1173  CG  LEU A 565      58.056  84.335  16.234  1.00  0.00           C  
ATOM   1174  CD1 LEU A 565      58.092  84.123  14.684  1.00  0.00           C  
ATOM   1175  CD2 LEU A 565      59.398  83.851  16.835  1.00  0.00           C  
ATOM   1176  HN  LEU A 565      55.381  84.849  17.551  1.00  0.00           H  
ATOM   1177  HA  LEU A 565      57.897  85.694  18.688  1.00  0.00           H  
ATOM   1178  HB1 LEU A 565      56.771  85.982  15.859  1.00  0.00           H  
ATOM   1179  HB2 LEU A 565      58.479  86.440  16.231  1.00  0.00           H  
ATOM   1180  HG  LEU A 565      57.222  83.696  16.597  1.00  0.00           H  
ATOM   1181 1HD1 LEU A 565      58.785  84.827  14.176  1.00  0.00           H  
ATOM   1182 2HD1 LEU A 565      58.397  83.076  14.475  1.00  0.00           H  
ATOM   1183 3HD1 LEU A 565      57.091  84.247  14.218  1.00  0.00           H  
ATOM   1184 1HD2 LEU A 565      60.195  84.449  16.343  1.00  0.00           H  
ATOM   1185 2HD2 LEU A 565      59.495  83.983  17.934  1.00  0.00           H  
ATOM   1186 3HD2 LEU A 565      59.629  82.790  16.599  1.00  0.00           H  
ATOM   1187  N   TYR A 566      55.864  88.148  18.076  1.00  0.00           N  
ATOM   1188  CA  TYR A 566      55.578  89.512  18.339  1.00  0.00           C  
ATOM   1189  C   TYR A 566      55.664  89.924  19.804  1.00  0.00           C  
ATOM   1190  O   TYR A 566      56.305  90.956  20.045  1.00  0.00           O  
ATOM   1191  CB  TYR A 566      54.169  89.771  17.747  1.00  0.00           C  
ATOM   1192  CG  TYR A 566      53.672  91.208  17.950  1.00  0.00           C  
ATOM   1193  CD1 TYR A 566      52.394  91.617  18.392  1.00  0.00           C  
ATOM   1194  CD2 TYR A 566      54.433  92.199  17.265  1.00  0.00           C  
ATOM   1195  CE1 TYR A 566      51.902  92.940  18.208  1.00  0.00           C  
ATOM   1196  CE2 TYR A 566      53.993  93.494  17.198  1.00  0.00           C  
ATOM   1197  CZ  TYR A 566      52.744  93.932  17.627  1.00  0.00           C  
ATOM   1198  OH  TYR A 566      52.371  95.291  17.584  1.00  0.00           O  
ATOM   1199  HN  TYR A 566      55.070  87.612  17.801  1.00  0.00           H  
ATOM   1200  HA  TYR A 566      56.216  90.180  17.780  1.00  0.00           H  
ATOM   1201  HB1 TYR A 566      54.185  89.446  16.685  1.00  0.00           H  
ATOM   1202  HB2 TYR A 566      53.443  89.101  18.258  1.00  0.00           H  
ATOM   1203  HD1 TYR A 566      51.830  90.921  18.995  1.00  0.00           H  
ATOM   1204  HD2 TYR A 566      55.307  91.932  16.689  1.00  0.00           H  
ATOM   1205  HE1 TYR A 566      50.984  93.212  18.709  1.00  0.00           H  
ATOM   1206  HE2 TYR A 566      54.604  94.307  16.835  1.00  0.00           H  
ATOM   1207  HH  TYR A 566      53.001  95.691  16.981  1.00  0.00           H  
ATOM   1208  N   LEU A 567      55.215  89.066  20.749  1.00  0.00           N  
ATOM   1209  CA  LEU A 567      55.608  89.130  22.164  1.00  0.00           C  
ATOM   1210  C   LEU A 567      57.098  89.196  22.372  1.00  0.00           C  
ATOM   1211  O   LEU A 567      57.606  90.230  22.917  1.00  0.00           O  
ATOM   1212  CB  LEU A 567      55.043  87.913  22.992  1.00  0.00           C  
ATOM   1213  CG  LEU A 567      53.430  87.940  23.221  1.00  0.00           C  
ATOM   1214  CD1 LEU A 567      52.885  86.625  23.789  1.00  0.00           C  
ATOM   1215  CD2 LEU A 567      52.931  89.219  23.940  1.00  0.00           C  
ATOM   1216  HN  LEU A 567      54.658  88.269  20.529  1.00  0.00           H  
ATOM   1217  HA  LEU A 567      55.208  90.029  22.609  1.00  0.00           H  
ATOM   1218  HB1 LEU A 567      55.316  86.967  22.479  1.00  0.00           H  
ATOM   1219  HB2 LEU A 567      55.472  87.833  24.014  1.00  0.00           H  
ATOM   1220  HG  LEU A 567      52.868  88.107  22.278  1.00  0.00           H  
ATOM   1221 1HD1 LEU A 567      52.485  86.002  22.961  1.00  0.00           H  
ATOM   1222 2HD1 LEU A 567      53.641  86.040  24.356  1.00  0.00           H  
ATOM   1223 3HD1 LEU A 567      52.158  86.808  24.609  1.00  0.00           H  
ATOM   1224 1HD2 LEU A 567      53.381  90.176  23.597  1.00  0.00           H  
ATOM   1225 2HD2 LEU A 567      51.827  89.100  23.976  1.00  0.00           H  
ATOM   1226 3HD2 LEU A 567      53.334  89.237  24.975  1.00  0.00           H  
ATOM   1227  N   LEU A 568      57.884  88.216  21.888  1.00  0.00           N  
ATOM   1228  CA  LEU A 568      59.250  88.025  22.129  1.00  0.00           C  
ATOM   1229  C   LEU A 568      60.158  89.066  21.603  1.00  0.00           C  
ATOM   1230  O   LEU A 568      61.073  89.535  22.260  1.00  0.00           O  
ATOM   1231  CB  LEU A 568      59.622  86.583  21.597  1.00  0.00           C  
ATOM   1232  CG  LEU A 568      58.853  85.374  22.192  1.00  0.00           C  
ATOM   1233  CD1 LEU A 568      59.139  84.155  21.301  1.00  0.00           C  
ATOM   1234  CD2 LEU A 568      59.336  85.166  23.655  1.00  0.00           C  
ATOM   1235  HN  LEU A 568      57.558  87.449  21.341  1.00  0.00           H  
ATOM   1236  HA  LEU A 568      59.406  88.033  23.198  1.00  0.00           H  
ATOM   1237  HB1 LEU A 568      59.531  86.591  20.490  1.00  0.00           H  
ATOM   1238  HB2 LEU A 568      60.710  86.437  21.772  1.00  0.00           H  
ATOM   1239  HG  LEU A 568      57.751  85.500  22.259  1.00  0.00           H  
ATOM   1240 1HD1 LEU A 568      60.229  83.943  21.257  1.00  0.00           H  
ATOM   1241 2HD1 LEU A 568      58.565  83.271  21.652  1.00  0.00           H  
ATOM   1242 3HD1 LEU A 568      58.970  84.412  20.233  1.00  0.00           H  
ATOM   1243 1HD2 LEU A 568      59.520  86.089  24.247  1.00  0.00           H  
ATOM   1244 2HD2 LEU A 568      58.586  84.686  24.320  1.00  0.00           H  
ATOM   1245 3HD2 LEU A 568      60.172  84.435  23.650  1.00  0.00           H  
ATOM   1246  N   CYS A 569      59.846  89.634  20.442  1.00  0.00           N  
ATOM   1247  CA  CYS A 569      60.576  90.684  19.876  1.00  0.00           C  
ATOM   1248  C   CYS A 569      60.040  92.017  20.303  1.00  0.00           C  
ATOM   1249  O   CYS A 569      60.558  93.073  19.886  1.00  0.00           O  
ATOM   1250  CB  CYS A 569      60.558  90.538  18.325  1.00  0.00           C  
ATOM   1251  SG  CYS A 569      60.903  88.842  17.724  1.00  0.00           S  
ATOM   1252  HN  CYS A 569      59.120  89.227  19.893  1.00  0.00           H  
ATOM   1253  HA  CYS A 569      61.614  90.649  20.169  1.00  0.00           H  
ATOM   1254  HB1 CYS A 569      59.621  90.988  17.932  1.00  0.00           H  
ATOM   1255  HB2 CYS A 569      61.287  91.291  17.955  1.00  0.00           H  
ATOM   1256  HG1 CYS A 569      59.627  88.485  17.749  1.00  0.00           H  
ATOM   1257  N   SER A 570      59.117  92.034  21.305  1.00  0.00           N  
ATOM   1258  CA  SER A 570      58.675  93.242  22.040  1.00  0.00           C  
ATOM   1259  C   SER A 570      59.004  93.062  23.501  1.00  0.00           C  
ATOM   1260  O   SER A 570      58.482  93.741  24.352  1.00  0.00           O  
ATOM   1261  CB  SER A 570      57.217  93.579  21.833  1.00  0.00           C  
ATOM   1262  OG  SER A 570      56.965  93.788  20.412  1.00  0.00           O  
ATOM   1263  HN  SER A 570      58.657  91.193  21.581  1.00  0.00           H  
ATOM   1264  HA  SER A 570      59.301  94.052  21.693  1.00  0.00           H  
ATOM   1265  HB1 SER A 570      56.518  92.816  22.239  1.00  0.00           H  
ATOM   1266  HB2 SER A 570      57.117  94.464  22.497  1.00  0.00           H  
ATOM   1267  HG1 SER A 570      56.736  92.932  20.042  1.00  0.00           H  
ATOM   1268  N   TRP A 571      59.911  92.115  23.947  1.00  0.00           N  
ATOM   1269  CA  TRP A 571      60.131  91.856  25.332  1.00  0.00           C  
ATOM   1270  C   TRP A 571      60.734  93.034  26.132  1.00  0.00           C  
ATOM   1271  O   TRP A 571      61.696  93.641  25.652  1.00  0.00           O  
ATOM   1272  CB  TRP A 571      61.089  90.656  25.467  1.00  0.00           C  
ATOM   1273  CG  TRP A 571      60.970  89.840  26.691  1.00  0.00           C  
ATOM   1274  CD1 TRP A 571      61.834  89.843  27.744  1.00  0.00           C  
ATOM   1275  CD2 TRP A 571      59.914  88.961  26.981  1.00  0.00           C  
ATOM   1276  CE2 TRP A 571      60.127  88.505  28.315  1.00  0.00           C  
ATOM   1277  CE3 TRP A 571      58.807  88.497  26.312  1.00  0.00           C  
ATOM   1278  NE1 TRP A 571      61.274  89.028  28.755  1.00  0.00           N  
ATOM   1279  CZ2 TRP A 571      59.184  87.719  28.973  1.00  0.00           C  
ATOM   1280  CZ3 TRP A 571      57.910  87.657  26.893  1.00  0.00           C  
ATOM   1281  CH2 TRP A 571      58.102  87.226  28.229  1.00  0.00           C  
ATOM   1282  HN  TRP A 571      60.419  91.581  23.275  1.00  0.00           H  
ATOM   1283  HA  TRP A 571      59.142  91.642  25.707  1.00  0.00           H  
ATOM   1284  HB1 TRP A 571      61.025  89.986  24.582  1.00  0.00           H  
ATOM   1285  HB2 TRP A 571      62.102  91.099  25.359  1.00  0.00           H  
ATOM   1286  HD1 TRP A 571      62.837  90.238  27.684  1.00  0.00           H  
ATOM   1287  HE1 TRP A 571      61.747  88.659  29.525  1.00  0.00           H  
ATOM   1288  HE3 TRP A 571      58.697  88.896  25.314  1.00  0.00           H  
ATOM   1289  HZ2 TRP A 571      59.316  87.313  29.965  1.00  0.00           H  
ATOM   1290  HZ3 TRP A 571      57.093  87.215  26.342  1.00  0.00           H  
ATOM   1291  HH2 TRP A 571      57.387  86.586  28.723  1.00  0.00           H  
ATOM   1292  N   PRO A 572      60.293  93.466  27.329  1.00  0.00           N  
ATOM   1293  CA  PRO A 572      61.027  94.423  28.204  1.00  0.00           C  
ATOM   1294  C   PRO A 572      62.340  93.916  28.666  1.00  0.00           C  
ATOM   1295  O   PRO A 572      62.814  92.804  28.375  1.00  0.00           O  
ATOM   1296  CB  PRO A 572      60.081  94.723  29.328  1.00  0.00           C  
ATOM   1297  CG  PRO A 572      59.049  93.614  29.296  1.00  0.00           C  
ATOM   1298  CD  PRO A 572      58.974  93.198  27.809  1.00  0.00           C  
ATOM   1299  HA  PRO A 572      61.248  95.259  27.557  1.00  0.00           H  
ATOM   1300  HB1 PRO A 572      60.546  94.796  30.334  1.00  0.00           H  
ATOM   1301  HB2 PRO A 572      59.638  95.732  29.191  1.00  0.00           H  
ATOM   1302  HG1 PRO A 572      59.344  92.695  29.846  1.00  0.00           H  
ATOM   1303  HG2 PRO A 572      58.059  93.910  29.704  1.00  0.00           H  
ATOM   1304  HD1 PRO A 572      58.720  92.117  27.842  1.00  0.00           H  
ATOM   1305  HD2 PRO A 572      58.168  93.684  27.219  1.00  0.00           H  
ATOM   1306  N   GLU A 573      63.155  94.787  29.336  1.00  0.00           N  
ATOM   1307  CA  GLU A 573      64.588  94.537  29.526  1.00  0.00           C  
ATOM   1308  C   GLU A 573      64.905  93.328  30.408  1.00  0.00           C  
ATOM   1309  O   GLU A 573      64.356  93.119  31.508  1.00  0.00           O  
ATOM   1310  CB  GLU A 573      65.321  95.745  30.131  1.00  0.00           C  
ATOM   1311  CG  GLU A 573      65.732  96.732  29.001  1.00  0.00           C  
ATOM   1312  CD  GLU A 573      65.345  98.113  29.330  1.00  0.00           C  
ATOM   1313  OE1 GLU A 573      64.249  98.544  28.911  1.00  0.00           O  
ATOM   1314  OE2 GLU A 573      66.037  98.794  30.120  1.00  0.00           O1-
ATOM   1315  HN  GLU A 573      62.720  95.543  29.819  1.00  0.00           H  
ATOM   1316  HA  GLU A 573      65.078  94.308  28.591  1.00  0.00           H  
ATOM   1317  HB1 GLU A 573      64.637  96.189  30.887  1.00  0.00           H  
ATOM   1318  HB2 GLU A 573      66.188  95.441  30.755  1.00  0.00           H  
ATOM   1319  HG1 GLU A 573      66.841  96.698  28.955  1.00  0.00           H  
ATOM   1320  HG2 GLU A 573      65.312  96.395  28.029  1.00  0.00           H  
ATOM   1321  N   LEU A 574      65.877  92.511  29.874  1.00  0.00           N  
ATOM   1322  CA  LEU A 574      65.998  91.109  30.422  1.00  0.00           C  
ATOM   1323  C   LEU A 574      67.313  90.945  31.265  1.00  0.00           C  
ATOM   1324  O   LEU A 574      68.374  91.291  30.747  1.00  0.00           O  
ATOM   1325  CB  LEU A 574      66.075  90.175  29.204  1.00  0.00           C  
ATOM   1326  CG  LEU A 574      66.052  88.630  29.613  1.00  0.00           C  
ATOM   1327  CD1 LEU A 574      64.686  88.182  30.087  1.00  0.00           C  
ATOM   1328  CD2 LEU A 574      66.421  87.978  28.328  1.00  0.00           C  
ATOM   1329  HN  LEU A 574      66.387  92.722  29.044  1.00  0.00           H  
ATOM   1330  HA  LEU A 574      65.112  90.863  30.988  1.00  0.00           H  
ATOM   1331  HB1 LEU A 574      65.216  90.379  28.529  1.00  0.00           H  
ATOM   1332  HB2 LEU A 574      67.005  90.363  28.627  1.00  0.00           H  
ATOM   1333  HG  LEU A 574      66.802  88.410  30.402  1.00  0.00           H  
ATOM   1334 1HD1 LEU A 574      63.945  88.516  29.329  1.00  0.00           H  
ATOM   1335 2HD1 LEU A 574      64.681  87.071  30.083  1.00  0.00           H  
ATOM   1336 3HD1 LEU A 574      64.359  88.663  31.034  1.00  0.00           H  
ATOM   1337 1HD2 LEU A 574      67.482  88.215  28.097  1.00  0.00           H  
ATOM   1338 2HD2 LEU A 574      66.232  86.890  28.201  1.00  0.00           H  
ATOM   1339 3HD2 LEU A 574      65.762  88.361  27.520  1.00  0.00           H  
ATOM   1340  N   PRO A 575      67.337  90.468  32.535  1.00  0.00           N  
ATOM   1341  CA  PRO A 575      68.556  90.334  33.264  1.00  0.00           C  
ATOM   1342  C   PRO A 575      69.514  89.254  32.753  1.00  0.00           C  
ATOM   1343  O   PRO A 575      69.043  88.291  32.140  1.00  0.00           O  
ATOM   1344  CB  PRO A 575      68.068  89.918  34.708  1.00  0.00           C  
ATOM   1345  CG  PRO A 575      66.733  90.607  34.876  1.00  0.00           C  
ATOM   1346  CD  PRO A 575      66.187  90.524  33.397  1.00  0.00           C  
ATOM   1347  HA  PRO A 575      69.021  91.308  33.275  1.00  0.00           H  
ATOM   1348  HB1 PRO A 575      67.889  88.835  34.876  1.00  0.00           H  
ATOM   1349  HB2 PRO A 575      68.873  90.293  35.375  1.00  0.00           H  
ATOM   1350  HG1 PRO A 575      65.973  90.155  35.548  1.00  0.00           H  
ATOM   1351  HG2 PRO A 575      66.863  91.629  35.292  1.00  0.00           H  
ATOM   1352  HD1 PRO A 575      65.614  89.615  33.115  1.00  0.00           H  
ATOM   1353  HD2 PRO A 575      65.657  91.475  33.173  1.00  0.00           H  
ATOM   1354  N   VAL A 576      70.869  89.352  32.958  1.00  0.00           N  
ATOM   1355  CA  VAL A 576      71.793  88.344  32.526  1.00  0.00           C  
ATOM   1356  C   VAL A 576      71.501  86.919  33.167  1.00  0.00           C  
ATOM   1357  O   VAL A 576      71.648  85.895  32.541  1.00  0.00           O  
ATOM   1358  CB  VAL A 576      73.346  88.627  32.691  1.00  0.00           C  
ATOM   1359  CG1 VAL A 576      74.186  87.341  32.402  1.00  0.00           C  
ATOM   1360  CG2 VAL A 576      73.782  89.706  31.692  1.00  0.00           C  
ATOM   1361  HN  VAL A 576      71.231  90.138  33.454  1.00  0.00           H  
ATOM   1362  HA  VAL A 576      71.629  88.225  31.465  1.00  0.00           H  
ATOM   1363  HB  VAL A 576      73.518  88.987  33.728  1.00  0.00           H  
ATOM   1364 1HG1 VAL A 576      75.266  87.547  32.561  1.00  0.00           H  
ATOM   1365 2HG1 VAL A 576      73.914  86.458  33.018  1.00  0.00           H  
ATOM   1366 3HG1 VAL A 576      74.068  87.007  31.349  1.00  0.00           H  
ATOM   1367 1HG2 VAL A 576      74.890  89.684  31.614  1.00  0.00           H  
ATOM   1368 2HG2 VAL A 576      73.361  89.609  30.668  1.00  0.00           H  
ATOM   1369 3HG2 VAL A 576      73.587  90.733  32.069  1.00  0.00           H  
ATOM   1370  N   LEU A 577      71.097  86.889  34.471  1.00  0.00           N  
ATOM   1371  CA  LEU A 577      70.505  85.761  35.120  1.00  0.00           C  
ATOM   1372  C   LEU A 577      69.251  85.130  34.475  1.00  0.00           C  
ATOM   1373  O   LEU A 577      69.086  83.946  34.345  1.00  0.00           O  
ATOM   1374  CB  LEU A 577      70.231  86.282  36.556  1.00  0.00           C  
ATOM   1375  CG  LEU A 577      69.730  85.140  37.598  1.00  0.00           C  
ATOM   1376  CD1 LEU A 577      70.648  83.899  37.695  1.00  0.00           C  
ATOM   1377  CD2 LEU A 577      69.263  85.707  38.944  1.00  0.00           C  
ATOM   1378  HN  LEU A 577      71.243  87.630  35.122  1.00  0.00           H  
ATOM   1379  HA  LEU A 577      71.318  85.096  35.368  1.00  0.00           H  
ATOM   1380  HB1 LEU A 577      71.114  86.845  36.927  1.00  0.00           H  
ATOM   1381  HB2 LEU A 577      69.433  87.033  36.371  1.00  0.00           H  
ATOM   1382  HG  LEU A 577      68.796  84.719  37.168  1.00  0.00           H  
ATOM   1383 1HD1 LEU A 577      70.232  83.113  38.361  1.00  0.00           H  
ATOM   1384 2HD1 LEU A 577      70.864  83.394  36.729  1.00  0.00           H  
ATOM   1385 3HD1 LEU A 577      71.601  84.288  38.113  1.00  0.00           H  
ATOM   1386 1HD2 LEU A 577      68.460  86.455  38.769  1.00  0.00           H  
ATOM   1387 2HD2 LEU A 577      68.832  84.846  39.498  1.00  0.00           H  
ATOM   1388 3HD2 LEU A 577      70.115  86.218  39.441  1.00  0.00           H  
ATOM   1389  N   SER A 578      68.301  85.892  33.924  1.00  0.00           N  
ATOM   1390  CA  SER A 578      67.211  85.391  33.060  1.00  0.00           C  
ATOM   1391  C   SER A 578      67.663  84.907  31.751  1.00  0.00           C  
ATOM   1392  O   SER A 578      67.211  83.795  31.383  1.00  0.00           O  
ATOM   1393  CB  SER A 578      66.271  86.601  32.994  1.00  0.00           C  
ATOM   1394  OG  SER A 578      65.634  86.785  34.235  1.00  0.00           O  
ATOM   1395  HN  SER A 578      68.443  86.878  33.923  1.00  0.00           H  
ATOM   1396  HA  SER A 578      66.641  84.560  33.449  1.00  0.00           H  
ATOM   1397  HB1 SER A 578      66.897  87.459  32.668  1.00  0.00           H  
ATOM   1398  HB2 SER A 578      65.419  86.308  32.344  1.00  0.00           H  
ATOM   1399  HG1 SER A 578      65.440  85.957  34.680  1.00  0.00           H  
ATOM   1400  N   ALA A 579      68.640  85.510  31.064  1.00  0.00           N  
ATOM   1401  CA  ALA A 579      69.279  84.846  29.889  1.00  0.00           C  
ATOM   1402  C   ALA A 579      69.849  83.462  30.097  1.00  0.00           C  
ATOM   1403  O   ALA A 579      69.404  82.550  29.362  1.00  0.00           O  
ATOM   1404  CB  ALA A 579      70.349  85.826  29.388  1.00  0.00           C  
ATOM   1405  HN  ALA A 579      68.949  86.429  31.294  1.00  0.00           H  
ATOM   1406  HA  ALA A 579      68.521  84.558  29.176  1.00  0.00           H  
ATOM   1407  HB1 ALA A 579      69.948  86.858  29.295  1.00  0.00           H  
ATOM   1408  HB2 ALA A 579      71.218  85.911  30.075  1.00  0.00           H  
ATOM   1409  HB3 ALA A 579      70.684  85.591  28.356  1.00  0.00           H  
ATOM   1410  N   LEU A 580      70.752  83.270  31.077  1.00  0.00           N  
ATOM   1411  CA  LEU A 580      71.504  82.038  31.321  1.00  0.00           C  
ATOM   1412  C   LEU A 580      70.578  80.966  31.831  1.00  0.00           C  
ATOM   1413  O   LEU A 580      70.926  79.836  31.587  1.00  0.00           O  
ATOM   1414  CB  LEU A 580      72.771  82.165  32.344  1.00  0.00           C  
ATOM   1415  CG  LEU A 580      73.656  83.390  32.232  1.00  0.00           C  
ATOM   1416  CD1 LEU A 580      74.938  83.454  33.158  1.00  0.00           C  
ATOM   1417  CD2 LEU A 580      73.876  83.723  30.759  1.00  0.00           C  
ATOM   1418  HN  LEU A 580      70.931  84.116  31.573  1.00  0.00           H  
ATOM   1419  HA  LEU A 580      71.821  81.718  30.340  1.00  0.00           H  
ATOM   1420  HB1 LEU A 580      72.312  82.208  33.355  1.00  0.00           H  
ATOM   1421  HB2 LEU A 580      73.341  81.211  32.362  1.00  0.00           H  
ATOM   1422  HG  LEU A 580      73.071  84.240  32.645  1.00  0.00           H  
ATOM   1423 1HD1 LEU A 580      74.778  83.362  34.253  1.00  0.00           H  
ATOM   1424 2HD1 LEU A 580      75.487  82.526  32.891  1.00  0.00           H  
ATOM   1425 3HD1 LEU A 580      75.629  84.305  32.975  1.00  0.00           H  
ATOM   1426 1HD2 LEU A 580      74.548  83.004  30.244  1.00  0.00           H  
ATOM   1427 2HD2 LEU A 580      72.977  83.788  30.109  1.00  0.00           H  
ATOM   1428 3HD2 LEU A 580      74.365  84.718  30.703  1.00  0.00           H  
ATOM   1429  N   GLU A 581      69.351  81.201  32.425  1.00  0.00           N  
ATOM   1430  CA  GLU A 581      68.362  80.107  32.598  1.00  0.00           C  
ATOM   1431  C   GLU A 581      67.776  79.443  31.358  1.00  0.00           C  
ATOM   1432  O   GLU A 581      67.475  78.253  31.366  1.00  0.00           O  
ATOM   1433  CB  GLU A 581      67.180  80.768  33.471  1.00  0.00           C  
ATOM   1434  CG  GLU A 581      65.814  80.046  33.517  1.00  0.00           C  
ATOM   1435  CD  GLU A 581      64.767  80.827  34.252  1.00  0.00           C  
ATOM   1436  OE1 GLU A 581      64.058  80.211  35.163  1.00  0.00           O  
ATOM   1437  OE2 GLU A 581      64.470  81.997  33.908  1.00  0.00           O1-
ATOM   1438  HN  GLU A 581      69.124  82.128  32.712  1.00  0.00           H  
ATOM   1439  HA  GLU A 581      68.814  79.353  33.225  1.00  0.00           H  
ATOM   1440  HB1 GLU A 581      67.615  81.025  34.461  1.00  0.00           H  
ATOM   1441  HB2 GLU A 581      66.949  81.711  32.931  1.00  0.00           H  
ATOM   1442  HG1 GLU A 581      65.447  79.750  32.511  1.00  0.00           H  
ATOM   1443  HG2 GLU A 581      66.069  79.164  34.143  1.00  0.00           H  
ATOM   1444  N   LEU A 582      67.688  80.184  30.246  1.00  0.00           N  
ATOM   1445  CA  LEU A 582      67.020  79.800  29.039  1.00  0.00           C  
ATOM   1446  C   LEU A 582      68.066  79.081  28.092  1.00  0.00           C  
ATOM   1447  O   LEU A 582      67.684  78.147  27.424  1.00  0.00           O  
ATOM   1448  CB  LEU A 582      66.395  81.054  28.320  1.00  0.00           C  
ATOM   1449  CG  LEU A 582      65.644  80.888  26.962  1.00  0.00           C  
ATOM   1450  CD1 LEU A 582      64.649  79.692  27.074  1.00  0.00           C  
ATOM   1451  CD2 LEU A 582      64.964  82.144  26.482  1.00  0.00           C  
ATOM   1452  HN  LEU A 582      68.157  81.061  30.323  1.00  0.00           H  
ATOM   1453  HA  LEU A 582      66.206  79.101  29.169  1.00  0.00           H  
ATOM   1454  HB1 LEU A 582      65.638  81.340  29.082  1.00  0.00           H  
ATOM   1455  HB2 LEU A 582      67.149  81.869  28.301  1.00  0.00           H  
ATOM   1456  HG  LEU A 582      66.466  80.516  26.314  1.00  0.00           H  
ATOM   1457 1HD1 LEU A 582      64.175  79.603  26.073  1.00  0.00           H  
ATOM   1458 2HD1 LEU A 582      65.168  78.754  27.363  1.00  0.00           H  
ATOM   1459 3HD1 LEU A 582      63.804  79.858  27.776  1.00  0.00           H  
ATOM   1460 1HD2 LEU A 582      64.141  82.496  27.141  1.00  0.00           H  
ATOM   1461 2HD2 LEU A 582      65.699  82.935  26.220  1.00  0.00           H  
ATOM   1462 3HD2 LEU A 582      64.595  81.990  25.446  1.00  0.00           H  
ATOM   1463  N   LEU A 583      69.333  79.592  27.986  1.00  0.00           N  
ATOM   1464  CA  LEU A 583      70.391  79.079  27.093  1.00  0.00           C  
ATOM   1465  C   LEU A 583      70.945  77.696  27.576  1.00  0.00           C  
ATOM   1466  O   LEU A 583      71.561  77.023  26.801  1.00  0.00           O  
ATOM   1467  CB  LEU A 583      71.632  80.033  27.043  1.00  0.00           C  
ATOM   1468  CG  LEU A 583      71.321  81.439  26.494  1.00  0.00           C  
ATOM   1469  CD1 LEU A 583      72.552  82.334  26.862  1.00  0.00           C  
ATOM   1470  CD2 LEU A 583      71.055  81.383  25.021  1.00  0.00           C  
ATOM   1471  HN  LEU A 583      69.669  80.325  28.572  1.00  0.00           H  
ATOM   1472  HA  LEU A 583      69.888  79.030  26.139  1.00  0.00           H  
ATOM   1473  HB1 LEU A 583      72.117  80.092  28.041  1.00  0.00           H  
ATOM   1474  HB2 LEU A 583      72.386  79.590  26.359  1.00  0.00           H  
ATOM   1475  HG  LEU A 583      70.416  81.844  26.996  1.00  0.00           H  
ATOM   1476 1HD1 LEU A 583      73.499  81.932  26.439  1.00  0.00           H  
ATOM   1477 2HD1 LEU A 583      72.315  83.388  26.605  1.00  0.00           H  
ATOM   1478 3HD1 LEU A 583      72.755  82.274  27.952  1.00  0.00           H  
ATOM   1479 1HD2 LEU A 583      71.785  80.805  24.414  1.00  0.00           H  
ATOM   1480 2HD2 LEU A 583      70.077  80.890  24.837  1.00  0.00           H  
ATOM   1481 3HD2 LEU A 583      71.013  82.442  24.689  1.00  0.00           H  
ATOM   1482  N   ASP A 584      70.678  77.346  28.896  1.00  0.00           N  
ATOM   1483  CA  ASP A 584      71.032  76.128  29.636  1.00  0.00           C  
ATOM   1484  C   ASP A 584      71.069  74.852  28.798  1.00  0.00           C  
ATOM   1485  O   ASP A 584      70.262  74.600  27.909  1.00  0.00           O  
ATOM   1486  CB  ASP A 584      70.195  75.976  30.938  1.00  0.00           C  
ATOM   1487  CG  ASP A 584      70.854  75.116  32.011  1.00  0.00           C  
ATOM   1488  OD1 ASP A 584      71.828  74.417  31.660  1.00  0.00           O  
ATOM   1489  OD2 ASP A 584      70.304  75.065  33.120  1.00  0.00           O1-
ATOM   1490  HN  ASP A 584      70.202  78.024  29.452  1.00  0.00           H  
ATOM   1491  HA  ASP A 584      72.053  76.335  29.921  1.00  0.00           H  
ATOM   1492  HB1 ASP A 584      70.133  76.962  31.446  1.00  0.00           H  
ATOM   1493  HB2 ASP A 584      69.159  75.707  30.641  1.00  0.00           H  
ATOM   1494  N   PHE A 585      72.103  74.037  29.078  1.00  0.00           N  
ATOM   1495  CA  PHE A 585      72.296  72.706  28.450  1.00  0.00           C  
ATOM   1496  C   PHE A 585      71.296  71.633  28.944  1.00  0.00           C  
ATOM   1497  O   PHE A 585      71.107  70.518  28.440  1.00  0.00           O  
ATOM   1498  CB  PHE A 585      73.800  72.237  28.667  1.00  0.00           C  
ATOM   1499  CG  PHE A 585      74.711  73.291  28.185  1.00  0.00           C  
ATOM   1500  CD1 PHE A 585      75.642  73.939  28.964  1.00  0.00           C  
ATOM   1501  CD2 PHE A 585      74.483  73.835  26.873  1.00  0.00           C  
ATOM   1502  CE1 PHE A 585      76.290  75.112  28.540  1.00  0.00           C  
ATOM   1503  CE2 PHE A 585      75.132  74.990  26.461  1.00  0.00           C  
ATOM   1504  CZ  PHE A 585      75.913  75.686  27.361  1.00  0.00           C  
ATOM   1505  HN  PHE A 585      72.682  74.306  29.843  1.00  0.00           H  
ATOM   1506  HA  PHE A 585      72.109  72.784  27.389  1.00  0.00           H  
ATOM   1507  HB1 PHE A 585      73.967  71.941  29.725  1.00  0.00           H  
ATOM   1508  HB2 PHE A 585      74.020  71.397  27.975  1.00  0.00           H  
ATOM   1509  HD1 PHE A 585      75.931  73.470  29.893  1.00  0.00           H  
ATOM   1510  HD2 PHE A 585      73.701  73.415  26.258  1.00  0.00           H  
ATOM   1511  HE1 PHE A 585      77.030  75.609  29.150  1.00  0.00           H  
ATOM   1512  HE2 PHE A 585      75.045  75.418  25.473  1.00  0.00           H  
ATOM   1513  HZ  PHE A 585      76.454  76.589  27.122  1.00  0.00           H  
ATOM   1514  N   SER A 586      70.658  71.963  30.151  1.00  0.00           N  
ATOM   1515  CA  SER A 586      69.582  71.155  30.680  1.00  0.00           C  
ATOM   1516  C   SER A 586      68.193  71.752  30.527  1.00  0.00           C  
ATOM   1517  O   SER A 586      67.184  71.288  31.131  1.00  0.00           O  
ATOM   1518  CB  SER A 586      69.820  70.898  32.181  1.00  0.00           C  
ATOM   1519  OG  SER A 586      70.982  70.116  32.404  1.00  0.00           O  
ATOM   1520  HN  SER A 586      71.044  72.682  30.724  1.00  0.00           H  
ATOM   1521  HA  SER A 586      69.502  70.234  30.121  1.00  0.00           H  
ATOM   1522  HB1 SER A 586      70.115  71.888  32.587  1.00  0.00           H  
ATOM   1523  HB2 SER A 586      69.018  70.413  32.778  1.00  0.00           H  
ATOM   1524  HG1 SER A 586      70.717  69.214  32.209  1.00  0.00           H  
ATOM   1525  N   PHE A 587      68.018  72.793  29.731  1.00  0.00           N  
ATOM   1526  CA  PHE A 587      66.692  73.256  29.325  1.00  0.00           C  
ATOM   1527  C   PHE A 587      66.121  72.258  28.264  1.00  0.00           C  
ATOM   1528  O   PHE A 587      66.721  71.890  27.286  1.00  0.00           O  
ATOM   1529  CB  PHE A 587      66.740  74.645  28.617  1.00  0.00           C  
ATOM   1530  CG  PHE A 587      65.341  75.238  28.558  1.00  0.00           C  
ATOM   1531  CD1 PHE A 587      64.682  75.578  29.737  1.00  0.00           C  
ATOM   1532  CD2 PHE A 587      64.708  75.319  27.346  1.00  0.00           C  
ATOM   1533  CE1 PHE A 587      63.345  75.926  29.719  1.00  0.00           C  
ATOM   1534  CE2 PHE A 587      63.359  75.642  27.309  1.00  0.00           C  
ATOM   1535  CZ  PHE A 587      62.645  75.856  28.496  1.00  0.00           C  
ATOM   1536  HN  PHE A 587      68.823  73.363  29.586  1.00  0.00           H  
ATOM   1537  HA  PHE A 587      66.028  73.269  30.177  1.00  0.00           H  
ATOM   1538  HB1 PHE A 587      67.401  75.363  29.149  1.00  0.00           H  
ATOM   1539  HB2 PHE A 587      67.237  74.500  27.634  1.00  0.00           H  
ATOM   1540  HD1 PHE A 587      65.204  75.513  30.680  1.00  0.00           H  
ATOM   1541  HD2 PHE A 587      65.144  75.020  26.404  1.00  0.00           H  
ATOM   1542  HE1 PHE A 587      62.854  76.086  30.667  1.00  0.00           H  
ATOM   1543  HE2 PHE A 587      62.906  75.589  26.330  1.00  0.00           H  
ATOM   1544  HZ  PHE A 587      61.595  76.089  28.593  1.00  0.00           H  
ATOM   1545  N   PRO A 588      64.863  71.793  28.471  1.00  0.00           N  
ATOM   1546  CA  PRO A 588      64.616  70.581  27.718  1.00  0.00           C  
ATOM   1547  C   PRO A 588      64.011  70.846  26.372  1.00  0.00           C  
ATOM   1548  O   PRO A 588      64.150  70.035  25.473  1.00  0.00           O  
ATOM   1549  CB  PRO A 588      63.537  69.923  28.553  1.00  0.00           C  
ATOM   1550  CG  PRO A 588      62.727  71.136  29.239  1.00  0.00           C  
ATOM   1551  CD  PRO A 588      63.868  72.072  29.576  1.00  0.00           C  
ATOM   1552  HA  PRO A 588      65.448  69.913  27.555  1.00  0.00           H  
ATOM   1553  HB1 PRO A 588      62.844  69.244  28.011  1.00  0.00           H  
ATOM   1554  HB2 PRO A 588      63.963  69.435  29.455  1.00  0.00           H  
ATOM   1555  HG1 PRO A 588      62.118  71.481  28.376  1.00  0.00           H  
ATOM   1556  HG2 PRO A 588      62.189  70.665  30.089  1.00  0.00           H  
ATOM   1557  HD1 PRO A 588      63.503  73.122  29.607  1.00  0.00           H  
ATOM   1558  HD2 PRO A 588      64.392  71.685  30.476  1.00  0.00           H  
ATOM   1559  N   ASP A 589      63.369  72.020  26.122  1.00  0.00           N  
ATOM   1560  CA  ASP A 589      62.682  72.249  24.867  1.00  0.00           C  
ATOM   1561  C   ASP A 589      63.731  72.943  23.945  1.00  0.00           C  
ATOM   1562  O   ASP A 589      64.351  73.960  24.259  1.00  0.00           O  
ATOM   1563  CB  ASP A 589      61.405  73.114  24.976  1.00  0.00           C  
ATOM   1564  CG  ASP A 589      60.442  73.067  23.807  1.00  0.00           C  
ATOM   1565  OD1 ASP A 589      60.638  72.284  22.872  1.00  0.00           O  
ATOM   1566  OD2 ASP A 589      59.389  73.750  23.903  1.00  0.00           O1-
ATOM   1567  HN  ASP A 589      63.262  72.772  26.769  1.00  0.00           H  
ATOM   1568  HA  ASP A 589      62.356  71.336  24.390  1.00  0.00           H  
ATOM   1569  HB1 ASP A 589      60.772  72.752  25.814  1.00  0.00           H  
ATOM   1570  HB2 ASP A 589      61.749  74.155  25.156  1.00  0.00           H  
ATOM   1571  N   CYS A 590      63.972  72.360  22.764  1.00  0.00           N  
ATOM   1572  CA  CYS A 590      64.852  72.986  21.711  1.00  0.00           C  
ATOM   1573  C   CYS A 590      64.316  74.271  21.009  1.00  0.00           C  
ATOM   1574  O   CYS A 590      63.122  74.530  20.818  1.00  0.00           O  
ATOM   1575  CB  CYS A 590      65.325  72.061  20.632  1.00  0.00           C  
ATOM   1576  SG  CYS A 590      66.209  70.639  21.328  1.00  0.00           S  
ATOM   1577  HN  CYS A 590      63.494  71.532  22.482  1.00  0.00           H  
ATOM   1578  HA  CYS A 590      65.720  73.293  22.276  1.00  0.00           H  
ATOM   1579  HB1 CYS A 590      64.446  71.635  20.102  1.00  0.00           H  
ATOM   1580  HB2 CYS A 590      65.951  72.664  19.940  1.00  0.00           H  
ATOM   1581  HG1 CYS A 590      67.360  71.230  21.614  1.00  0.00           H  
ATOM   1582  N   HIS A 591      65.227  75.137  20.561  1.00  0.00           N  
ATOM   1583  CA  HIS A 591      65.012  76.166  19.535  1.00  0.00           C  
ATOM   1584  C   HIS A 591      64.536  77.461  20.199  1.00  0.00           C  
ATOM   1585  O   HIS A 591      63.840  78.237  19.574  1.00  0.00           O  
ATOM   1586  CB  HIS A 591      64.156  75.784  18.295  1.00  0.00           C  
ATOM   1587  CG  HIS A 591      64.589  74.424  17.810  1.00  0.00           C  
ATOM   1588  CD2 HIS A 591      63.832  73.352  17.731  1.00  0.00           C  
ATOM   1589  ND1 HIS A 591      65.812  74.196  17.191  1.00  0.00           N  
ATOM   1590  CE1 HIS A 591      65.743  72.872  16.835  1.00  0.00           C  
ATOM   1591  NE2 HIS A 591      64.553  72.336  17.163  1.00  0.00           N  
ATOM   1592  HN  HIS A 591      66.156  74.829  20.752  1.00  0.00           H  
ATOM   1593  HA  HIS A 591      66.026  76.275  19.178  1.00  0.00           H  
ATOM   1594  HB1 HIS A 591      63.067  75.715  18.506  1.00  0.00           H  
ATOM   1595  HB2 HIS A 591      64.386  76.408  17.405  1.00  0.00           H  
ATOM   1596  HD2 HIS A 591      62.821  73.272  18.111  1.00  0.00           H  
ATOM   1597  HE1 HIS A 591      66.427  72.273  16.235  1.00  0.00           H  
ATOM   1598  HE2 HIS A 591      64.320  71.365  17.213  1.00  0.00           H  
ATOM   1599  N   VAL A 592      64.994  77.712  21.454  1.00  0.00           N  
ATOM   1600  CA  VAL A 592      64.588  78.872  22.250  1.00  0.00           C  
ATOM   1601  C   VAL A 592      65.656  79.874  22.437  1.00  0.00           C  
ATOM   1602  O   VAL A 592      65.440  80.930  23.046  1.00  0.00           O  
ATOM   1603  CB  VAL A 592      64.089  78.345  23.526  1.00  0.00           C  
ATOM   1604  CG1 VAL A 592      63.009  77.274  23.308  1.00  0.00           C  
ATOM   1605  CG2 VAL A 592      65.358  77.707  24.271  1.00  0.00           C  
ATOM   1606  HN  VAL A 592      65.744  77.144  21.785  1.00  0.00           H  
ATOM   1607  HA  VAL A 592      63.714  79.295  21.776  1.00  0.00           H  
ATOM   1608  HB  VAL A 592      63.646  79.183  24.106  1.00  0.00           H  
ATOM   1609 1HG1 VAL A 592      63.335  76.394  22.713  1.00  0.00           H  
ATOM   1610 2HG1 VAL A 592      62.637  76.857  24.267  1.00  0.00           H  
ATOM   1611 3HG1 VAL A 592      62.190  77.726  22.708  1.00  0.00           H  
ATOM   1612 1HG2 VAL A 592      65.085  77.078  25.145  1.00  0.00           H  
ATOM   1613 2HG2 VAL A 592      65.987  77.091  23.594  1.00  0.00           H  
ATOM   1614 3HG2 VAL A 592      66.020  78.503  24.674  1.00  0.00           H  
ATOM   1615  N   GLY A 593      66.805  79.677  21.758  1.00  0.00           N  
ATOM   1616  CA  GLY A 593      67.998  80.533  21.941  1.00  0.00           C  
ATOM   1617  C   GLY A 593      67.914  81.940  21.514  1.00  0.00           C  
ATOM   1618  O   GLY A 593      68.567  82.849  22.032  1.00  0.00           O  
ATOM   1619  HN  GLY A 593      66.764  78.803  21.280  1.00  0.00           H  
ATOM   1620  HA1 GLY A 593      68.287  80.495  22.981  1.00  0.00           H  
ATOM   1621  HA2 GLY A 593      68.739  80.075  21.303  1.00  0.00           H  
ATOM   1622  N   SER A 594      67.066  82.181  20.453  1.00  0.00           N  
ATOM   1623  CA  SER A 594      67.063  83.437  19.731  1.00  0.00           C  
ATOM   1624  C   SER A 594      66.543  84.517  20.603  1.00  0.00           C  
ATOM   1625  O   SER A 594      67.002  85.638  20.398  1.00  0.00           O  
ATOM   1626  CB  SER A 594      66.206  83.438  18.464  1.00  0.00           C  
ATOM   1627  OG  SER A 594      66.516  82.449  17.469  1.00  0.00           O  
ATOM   1628  HN  SER A 594      66.377  81.513  20.184  1.00  0.00           H  
ATOM   1629  HA  SER A 594      68.085  83.640  19.447  1.00  0.00           H  
ATOM   1630  HB1 SER A 594      65.132  83.418  18.747  1.00  0.00           H  
ATOM   1631  HB2 SER A 594      66.325  84.381  17.890  1.00  0.00           H  
ATOM   1632  HG1 SER A 594      66.017  81.677  17.744  1.00  0.00           H  
ATOM   1633  N   PHE A 595      65.615  84.240  21.507  1.00  0.00           N  
ATOM   1634  CA  PHE A 595      64.821  85.171  22.228  1.00  0.00           C  
ATOM   1635  C   PHE A 595      65.669  85.634  23.399  1.00  0.00           C  
ATOM   1636  O   PHE A 595      65.402  86.672  23.973  1.00  0.00           O  
ATOM   1637  CB  PHE A 595      63.640  84.356  22.729  1.00  0.00           C  
ATOM   1638  CG  PHE A 595      62.950  83.631  21.606  1.00  0.00           C  
ATOM   1639  CD1 PHE A 595      62.683  84.244  20.368  1.00  0.00           C  
ATOM   1640  CD2 PHE A 595      62.518  82.275  21.718  1.00  0.00           C  
ATOM   1641  CE1 PHE A 595      62.216  83.569  19.211  1.00  0.00           C  
ATOM   1642  CE2 PHE A 595      62.041  81.564  20.627  1.00  0.00           C  
ATOM   1643  CZ  PHE A 595      61.772  82.246  19.383  1.00  0.00           C  
ATOM   1644  HN  PHE A 595      65.247  83.328  21.674  1.00  0.00           H  
ATOM   1645  HA  PHE A 595      64.567  86.010  21.597  1.00  0.00           H  
ATOM   1646  HB1 PHE A 595      63.948  83.645  23.525  1.00  0.00           H  
ATOM   1647  HB2 PHE A 595      62.897  85.054  23.170  1.00  0.00           H  
ATOM   1648  HD1 PHE A 595      62.957  85.283  20.263  1.00  0.00           H  
ATOM   1649  HD2 PHE A 595      62.753  81.758  22.637  1.00  0.00           H  
ATOM   1650  HE1 PHE A 595      62.171  84.095  18.269  1.00  0.00           H  
ATOM   1651  HE2 PHE A 595      61.729  80.531  20.671  1.00  0.00           H  
ATOM   1652  HZ  PHE A 595      61.333  81.761  18.524  1.00  0.00           H  
ATOM   1653  N   ALA A 596      66.763  84.902  23.818  1.00  0.00           N  
ATOM   1654  CA  ALA A 596      67.593  85.143  24.952  1.00  0.00           C  
ATOM   1655  C   ALA A 596      68.512  86.296  24.814  1.00  0.00           C  
ATOM   1656  O   ALA A 596      68.927  86.880  25.817  1.00  0.00           O  
ATOM   1657  CB  ALA A 596      68.350  83.819  25.388  1.00  0.00           C  
ATOM   1658  HN  ALA A 596      67.028  84.124  23.253  1.00  0.00           H  
ATOM   1659  HA  ALA A 596      66.837  85.399  25.680  1.00  0.00           H  
ATOM   1660  HB1 ALA A 596      67.587  83.027  25.546  1.00  0.00           H  
ATOM   1661  HB2 ALA A 596      69.080  83.607  24.578  1.00  0.00           H  
ATOM   1662  HB3 ALA A 596      68.937  83.985  26.317  1.00  0.00           H  
ATOM   1663  N   ILE A 597      68.937  86.573  23.523  1.00  0.00           N  
ATOM   1664  CA  ILE A 597      70.052  87.435  23.118  1.00  0.00           C  
ATOM   1665  C   ILE A 597      69.722  88.855  23.414  1.00  0.00           C  
ATOM   1666  O   ILE A 597      70.657  89.718  23.397  1.00  0.00           O  
ATOM   1667  CB  ILE A 597      70.280  87.106  21.655  1.00  0.00           C  
ATOM   1668  CG1 ILE A 597      70.327  85.654  21.198  1.00  0.00           C  
ATOM   1669  CG2 ILE A 597      71.530  87.834  21.177  1.00  0.00           C  
ATOM   1670  CD  ILE A 597      71.176  84.719  22.121  1.00  0.00           C  
ATOM   1671  HN  ILE A 597      68.578  86.123  22.709  1.00  0.00           H  
ATOM   1672  HA  ILE A 597      70.931  87.095  23.646  1.00  0.00           H  
ATOM   1673  HB  ILE A 597      69.546  87.573  20.965  1.00  0.00           H  
ATOM   1674 1HG1 ILE A 597      69.318  85.208  21.065  1.00  0.00           H  
ATOM   1675 2HG1 ILE A 597      70.630  85.766  20.135  1.00  0.00           H  
ATOM   1676 1HG2 ILE A 597      71.476  88.924  20.969  1.00  0.00           H  
ATOM   1677 2HG2 ILE A 597      72.431  87.632  21.796  1.00  0.00           H  
ATOM   1678 3HG2 ILE A 597      71.705  87.499  20.132  1.00  0.00           H  
ATOM   1679  HD1 ILE A 597      70.686  84.771  23.117  1.00  0.00           H  
ATOM   1680  HD2 ILE A 597      71.139  83.742  21.593  1.00  0.00           H  
ATOM   1681  HD3 ILE A 597      72.221  85.064  22.275  1.00  0.00           H  
ATOM   1682  N   LYS A 598      68.507  89.299  23.639  1.00  0.00           N  
ATOM   1683  CA  LYS A 598      68.138  90.670  23.974  1.00  0.00           C  
ATOM   1684  C   LYS A 598      68.797  91.288  25.262  1.00  0.00           C  
ATOM   1685  O   LYS A 598      69.070  92.489  25.329  1.00  0.00           O  
ATOM   1686  CB  LYS A 598      66.650  90.800  24.033  1.00  0.00           C  
ATOM   1687  CG  LYS A 598      66.013  90.274  22.744  1.00  0.00           C  
ATOM   1688  CD  LYS A 598      64.479  90.227  22.799  1.00  0.00           C  
ATOM   1689  CE  LYS A 598      63.643  91.507  22.937  1.00  0.00           C  
ATOM   1690  NZ  LYS A 598      64.230  92.469  22.000  1.00  0.00           N1+
ATOM   1691  HN  LYS A 598      67.714  88.716  23.479  1.00  0.00           H  
ATOM   1692  HA  LYS A 598      68.483  91.220  23.111  1.00  0.00           H  
ATOM   1693  HB1 LYS A 598      66.317  90.123  24.849  1.00  0.00           H  
ATOM   1694  HB2 LYS A 598      66.394  91.866  24.213  1.00  0.00           H  
ATOM   1695  HG1 LYS A 598      66.358  90.979  21.957  1.00  0.00           H  
ATOM   1696  HG2 LYS A 598      66.345  89.266  22.415  1.00  0.00           H  
ATOM   1697  HD1 LYS A 598      64.112  89.705  21.889  1.00  0.00           H  
ATOM   1698  HD2 LYS A 598      64.255  89.479  23.590  1.00  0.00           H  
ATOM   1699  HE1 LYS A 598      62.545  91.446  22.779  1.00  0.00           H  
ATOM   1700  HE2 LYS A 598      63.867  91.897  23.953  1.00  0.00           H  
ATOM   1701  HZ1 LYS A 598      64.452  92.107  21.051  1.00  0.00           H  
ATOM   1702  HZ2 LYS A 598      63.544  93.243  21.892  1.00  0.00           H  
ATOM   1703  HZ3 LYS A 598      64.986  93.087  22.359  1.00  0.00           H  
ATOM   1704  N   SER A 599      69.062  90.448  26.329  1.00  0.00           N  
ATOM   1705  CA  SER A 599      69.811  90.832  27.560  1.00  0.00           C  
ATOM   1706  C   SER A 599      71.190  91.370  27.248  1.00  0.00           C  
ATOM   1707  O   SER A 599      71.633  92.435  27.666  1.00  0.00           O  
ATOM   1708  CB  SER A 599      70.026  89.672  28.618  1.00  0.00           C  
ATOM   1709  OG  SER A 599      70.657  90.053  29.825  1.00  0.00           O  
ATOM   1710  HN  SER A 599      68.720  89.514  26.263  1.00  0.00           H  
ATOM   1711  HA  SER A 599      69.263  91.638  28.025  1.00  0.00           H  
ATOM   1712  HB1 SER A 599      69.057  89.217  28.912  1.00  0.00           H  
ATOM   1713  HB2 SER A 599      70.534  88.773  28.208  1.00  0.00           H  
ATOM   1714  HG1 SER A 599      69.936  90.405  30.352  1.00  0.00           H  
ATOM   1715  N   LEU A 600      71.845  90.525  26.400  1.00  0.00           N  
ATOM   1716  CA  LEU A 600      73.130  90.783  25.916  1.00  0.00           C  
ATOM   1717  C   LEU A 600      73.357  92.108  25.123  1.00  0.00           C  
ATOM   1718  O   LEU A 600      74.334  92.774  25.257  1.00  0.00           O  
ATOM   1719  CB  LEU A 600      73.570  89.583  24.995  1.00  0.00           C  
ATOM   1720  CG  LEU A 600      73.423  88.139  25.576  1.00  0.00           C  
ATOM   1721  CD1 LEU A 600      73.945  87.137  24.600  1.00  0.00           C  
ATOM   1722  CD2 LEU A 600      74.136  87.973  26.980  1.00  0.00           C  
ATOM   1723  HN  LEU A 600      71.361  89.697  26.128  1.00  0.00           H  
ATOM   1724  HA  LEU A 600      73.802  90.918  26.750  1.00  0.00           H  
ATOM   1725  HB1 LEU A 600      73.164  89.717  23.970  1.00  0.00           H  
ATOM   1726  HB2 LEU A 600      74.650  89.810  24.868  1.00  0.00           H  
ATOM   1727  HG  LEU A 600      72.330  87.989  25.704  1.00  0.00           H  
ATOM   1728 1HD1 LEU A 600      73.340  87.249  23.674  1.00  0.00           H  
ATOM   1729 2HD1 LEU A 600      75.031  87.264  24.403  1.00  0.00           H  
ATOM   1730 3HD1 LEU A 600      73.884  86.085  24.950  1.00  0.00           H  
ATOM   1731 1HD2 LEU A 600      74.085  86.919  27.330  1.00  0.00           H  
ATOM   1732 2HD2 LEU A 600      75.180  88.350  27.032  1.00  0.00           H  
ATOM   1733 3HD2 LEU A 600      73.520  88.423  27.788  1.00  0.00           H  
ATOM   1734  N   ARG A 601      72.355  92.463  24.278  1.00  0.00           N  
ATOM   1735  CA  ARG A 601      72.442  93.612  23.400  1.00  0.00           C  
ATOM   1736  C   ARG A 601      72.505  94.939  24.147  1.00  0.00           C  
ATOM   1737  O   ARG A 601      72.797  95.953  23.484  1.00  0.00           O  
ATOM   1738  CB  ARG A 601      71.285  93.621  22.402  1.00  0.00           C  
ATOM   1739  CG  ARG A 601      71.292  92.468  21.359  1.00  0.00           C  
ATOM   1740  CD  ARG A 601      70.394  92.717  20.113  1.00  0.00           C  
ATOM   1741  NE  ARG A 601      70.785  91.571  19.146  1.00  0.00           N  
ATOM   1742  CZ  ARG A 601      71.544  91.677  18.057  1.00  0.00           C  
ATOM   1743  NH1 ARG A 601      72.226  92.785  17.680  1.00  0.00           N1+
ATOM   1744  NH2 ARG A 601      71.559  90.714  17.144  1.00  0.00           N  
ATOM   1745  HN  ARG A 601      71.558  91.885  24.122  1.00  0.00           H  
ATOM   1746  HA  ARG A 601      73.346  93.647  22.810  1.00  0.00           H  
ATOM   1747  HB1 ARG A 601      70.322  93.630  22.956  1.00  0.00           H  
ATOM   1748  HB2 ARG A 601      71.276  94.581  21.843  1.00  0.00           H  
ATOM   1749  HG1 ARG A 601      72.299  92.249  20.944  1.00  0.00           H  
ATOM   1750  HG2 ARG A 601      71.027  91.535  21.902  1.00  0.00           H  
ATOM   1751  HD1 ARG A 601      69.384  92.654  20.570  1.00  0.00           H  
ATOM   1752  HD2 ARG A 601      70.528  93.683  19.580  1.00  0.00           H  
ATOM   1753  HE  ARG A 601      70.291  90.712  19.281  1.00  0.00           H  
ATOM   1754 1HH1 ARG A 601      72.061  93.635  18.179  1.00  0.00           H  
ATOM   1755 2HH1 ARG A 601      72.748  92.772  16.827  1.00  0.00           H  
ATOM   1756 1HH2 ARG A 601      70.938  89.935  17.055  1.00  0.00           H  
ATOM   1757 2HH2 ARG A 601      72.022  90.936  16.285  1.00  0.00           H  
ATOM   1758  N   LYS A 602      72.201  95.033  25.441  1.00  0.00           N  
ATOM   1759  CA  LYS A 602      72.155  96.304  26.212  1.00  0.00           C  
ATOM   1760  C   LYS A 602      73.212  96.242  27.270  1.00  0.00           C  
ATOM   1761  O   LYS A 602      73.212  96.924  28.252  1.00  0.00           O  
ATOM   1762  CB  LYS A 602      70.721  96.462  26.825  1.00  0.00           C  
ATOM   1763  CG  LYS A 602      69.595  96.438  25.761  1.00  0.00           C  
ATOM   1764  CD  LYS A 602      69.748  97.400  24.577  1.00  0.00           C  
ATOM   1765  CE  LYS A 602      68.392  97.786  23.899  1.00  0.00           C  
ATOM   1766  NZ  LYS A 602      68.532  98.945  23.066  1.00  0.00           N1+
ATOM   1767  HN  LYS A 602      71.966  94.180  25.901  1.00  0.00           H  
ATOM   1768  HA  LYS A 602      72.303  97.184  25.603  1.00  0.00           H  
ATOM   1769  HB1 LYS A 602      70.460  95.671  27.560  1.00  0.00           H  
ATOM   1770  HB2 LYS A 602      70.590  97.460  27.296  1.00  0.00           H  
ATOM   1771  HG1 LYS A 602      69.273  95.408  25.497  1.00  0.00           H  
ATOM   1772  HG2 LYS A 602      68.771  96.772  26.427  1.00  0.00           H  
ATOM   1773  HD1 LYS A 602      70.206  98.340  24.954  1.00  0.00           H  
ATOM   1774  HD2 LYS A 602      70.395  96.907  23.820  1.00  0.00           H  
ATOM   1775  HE1 LYS A 602      68.057  96.931  23.274  1.00  0.00           H  
ATOM   1776  HE2 LYS A 602      67.671  97.960  24.726  1.00  0.00           H  
ATOM   1777  HZ1 LYS A 602      67.737  98.863  22.401  1.00  0.00           H  
ATOM   1778  HZ2 LYS A 602      68.464  99.800  23.655  1.00  0.00           H  
ATOM   1779  HZ3 LYS A 602      69.509  98.889  22.714  1.00  0.00           H  
ATOM   1780  N   LEU A 603      74.235  95.451  27.132  1.00  0.00           N  
ATOM   1781  CA  LEU A 603      75.411  95.368  27.963  1.00  0.00           C  
ATOM   1782  C   LEU A 603      76.543  96.313  27.527  1.00  0.00           C  
ATOM   1783  O   LEU A 603      76.786  96.510  26.312  1.00  0.00           O  
ATOM   1784  CB  LEU A 603      76.013  93.914  27.902  1.00  0.00           C  
ATOM   1785  CG  LEU A 603      75.035  92.873  28.476  1.00  0.00           C  
ATOM   1786  CD1 LEU A 603      75.614  91.474  28.829  1.00  0.00           C  
ATOM   1787  CD2 LEU A 603      74.575  93.294  29.939  1.00  0.00           C  
ATOM   1788  HN  LEU A 603      74.286  94.799  26.379  1.00  0.00           H  
ATOM   1789  HA  LEU A 603      75.073  95.616  28.958  1.00  0.00           H  
ATOM   1790  HB1 LEU A 603      76.306  93.629  26.869  1.00  0.00           H  
ATOM   1791  HB2 LEU A 603      76.958  93.768  28.468  1.00  0.00           H  
ATOM   1792  HG  LEU A 603      74.119  92.862  27.849  1.00  0.00           H  
ATOM   1793 1HD1 LEU A 603      76.082  90.966  27.959  1.00  0.00           H  
ATOM   1794 2HD1 LEU A 603      76.373  91.874  29.535  1.00  0.00           H  
ATOM   1795 3HD1 LEU A 603      74.855  90.810  29.296  1.00  0.00           H  
ATOM   1796 1HD2 LEU A 603      73.998  94.236  29.820  1.00  0.00           H  
ATOM   1797 2HD2 LEU A 603      73.994  92.478  30.420  1.00  0.00           H  
ATOM   1798 3HD2 LEU A 603      75.468  93.565  30.541  1.00  0.00           H  
ATOM   1799  N   THR A 604      77.320  96.791  28.472  1.00  0.00           N  
ATOM   1800  CA  THR A 604      78.642  97.267  28.114  1.00  0.00           C  
ATOM   1801  C   THR A 604      79.623  96.174  27.573  1.00  0.00           C  
ATOM   1802  O   THR A 604      79.520  94.929  27.769  1.00  0.00           O  
ATOM   1803  CB  THR A 604      79.478  97.831  29.282  1.00  0.00           C  
ATOM   1804  CG2 THR A 604      78.752  99.120  29.727  1.00  0.00           C  
ATOM   1805  OG1 THR A 604      79.547  97.036  30.479  1.00  0.00           O  
ATOM   1806  HN  THR A 604      76.925  96.783  29.387  1.00  0.00           H  
ATOM   1807  HA  THR A 604      78.469  98.086  27.432  1.00  0.00           H  
ATOM   1808  HB  THR A 604      80.496  98.157  28.979  1.00  0.00           H  
ATOM   1809  HG1 THR A 604      78.751  96.500  30.515  1.00  0.00           H  
ATOM   1810 1HG2 THR A 604      79.452  99.676  30.386  1.00  0.00           H  
ATOM   1811 2HG2 THR A 604      78.494  99.707  28.819  1.00  0.00           H  
ATOM   1812 3HG2 THR A 604      77.896  98.965  30.417  1.00  0.00           H  
ATOM   1813  N   ASP A 605      80.588  96.567  26.809  1.00  0.00           N  
ATOM   1814  CA  ASP A 605      81.555  95.567  26.265  1.00  0.00           C  
ATOM   1815  C   ASP A 605      82.419  94.914  27.316  1.00  0.00           C  
ATOM   1816  O   ASP A 605      82.849  93.743  27.203  1.00  0.00           O  
ATOM   1817  CB  ASP A 605      82.461  96.197  25.180  1.00  0.00           C  
ATOM   1818  CG  ASP A 605      81.873  96.534  23.879  1.00  0.00           C  
ATOM   1819  OD1 ASP A 605      82.352  97.436  23.139  1.00  0.00           O  
ATOM   1820  OD2 ASP A 605      80.852  95.920  23.524  1.00  0.00           O1-
ATOM   1821  HN  ASP A 605      80.662  97.517  26.516  1.00  0.00           H  
ATOM   1822  HA  ASP A 605      80.996  94.743  25.848  1.00  0.00           H  
ATOM   1823  HB1 ASP A 605      83.004  97.095  25.546  1.00  0.00           H  
ATOM   1824  HB2 ASP A 605      83.305  95.528  24.911  1.00  0.00           H  
ATOM   1825  N   ASP A 606      82.629  95.710  28.447  1.00  0.00           N  
ATOM   1826  CA  ASP A 606      83.132  95.249  29.720  1.00  0.00           C  
ATOM   1827  C   ASP A 606      82.253  94.237  30.367  1.00  0.00           C  
ATOM   1828  O   ASP A 606      82.795  93.189  30.776  1.00  0.00           O  
ATOM   1829  CB  ASP A 606      83.510  96.415  30.761  1.00  0.00           C  
ATOM   1830  CG  ASP A 606      84.626  97.262  30.196  1.00  0.00           C  
ATOM   1831  OD1 ASP A 606      84.489  98.499  30.220  1.00  0.00           O  
ATOM   1832  OD2 ASP A 606      85.700  96.702  29.884  1.00  0.00           O1-
ATOM   1833  HN  ASP A 606      82.452  96.671  28.251  1.00  0.00           H  
ATOM   1834  HA  ASP A 606      84.098  94.861  29.432  1.00  0.00           H  
ATOM   1835  HB1 ASP A 606      82.642  97.065  31.004  1.00  0.00           H  
ATOM   1836  HB2 ASP A 606      83.824  95.995  31.741  1.00  0.00           H  
ATOM   1837  N   GLU A 607      80.914  94.414  30.477  1.00  0.00           N  
ATOM   1838  CA  GLU A 607      80.095  93.278  30.833  1.00  0.00           C  
ATOM   1839  C   GLU A 607      80.056  92.080  29.921  1.00  0.00           C  
ATOM   1840  O   GLU A 607      79.969  90.895  30.337  1.00  0.00           O  
ATOM   1841  CB  GLU A 607      78.652  93.693  31.107  1.00  0.00           C  
ATOM   1842  CG  GLU A 607      78.348  94.384  32.421  1.00  0.00           C  
ATOM   1843  CD  GLU A 607      77.166  95.269  32.391  1.00  0.00           C  
ATOM   1844  OE1 GLU A 607      76.999  95.998  31.368  1.00  0.00           O  
ATOM   1845  OE2 GLU A 607      76.423  95.284  33.456  1.00  0.00           O1-
ATOM   1846  HN  GLU A 607      80.502  95.299  30.276  1.00  0.00           H  
ATOM   1847  HA  GLU A 607      80.467  92.926  31.784  1.00  0.00           H  
ATOM   1848  HB1 GLU A 607      78.373  94.256  30.191  1.00  0.00           H  
ATOM   1849  HB2 GLU A 607      77.937  92.843  31.102  1.00  0.00           H  
ATOM   1850  HG1 GLU A 607      78.115  93.637  33.210  1.00  0.00           H  
ATOM   1851  HG2 GLU A 607      79.166  95.049  32.771  1.00  0.00           H  
ATOM   1852  N   LEU A 608      80.104  92.326  28.599  1.00  0.00           N  
ATOM   1853  CA  LEU A 608      80.184  91.244  27.651  1.00  0.00           C  
ATOM   1854  C   LEU A 608      81.536  90.538  27.847  1.00  0.00           C  
ATOM   1855  O   LEU A 608      81.464  89.299  27.638  1.00  0.00           O  
ATOM   1856  CB  LEU A 608      80.177  91.799  26.240  1.00  0.00           C  
ATOM   1857  CG  LEU A 608      79.932  90.827  25.088  1.00  0.00           C  
ATOM   1858  CD1 LEU A 608      78.685  89.945  25.366  1.00  0.00           C  
ATOM   1859  CD2 LEU A 608      79.766  91.626  23.829  1.00  0.00           C  
ATOM   1860  HN  LEU A 608      80.119  93.288  28.338  1.00  0.00           H  
ATOM   1861  HA  LEU A 608      79.270  90.675  27.746  1.00  0.00           H  
ATOM   1862  HB1 LEU A 608      79.395  92.584  26.163  1.00  0.00           H  
ATOM   1863  HB2 LEU A 608      81.108  92.333  25.952  1.00  0.00           H  
ATOM   1864  HG  LEU A 608      80.779  90.115  24.991  1.00  0.00           H  
ATOM   1865 1HD1 LEU A 608      77.778  90.547  25.588  1.00  0.00           H  
ATOM   1866 2HD1 LEU A 608      78.502  89.282  24.493  1.00  0.00           H  
ATOM   1867 3HD1 LEU A 608      78.780  89.182  26.169  1.00  0.00           H  
ATOM   1868 1HD2 LEU A 608      79.732  90.855  23.030  1.00  0.00           H  
ATOM   1869 2HD2 LEU A 608      78.743  92.060  23.830  1.00  0.00           H  
ATOM   1870 3HD2 LEU A 608      80.522  92.372  23.504  1.00  0.00           H  
ATOM   1871  N   PHE A 609      82.694  91.152  28.117  1.00  0.00           N  
ATOM   1872  CA  PHE A 609      83.990  90.520  28.261  1.00  0.00           C  
ATOM   1873  C   PHE A 609      83.988  89.566  29.399  1.00  0.00           C  
ATOM   1874  O   PHE A 609      84.627  88.515  29.379  1.00  0.00           O  
ATOM   1875  CB  PHE A 609      85.023  91.622  28.285  1.00  0.00           C  
ATOM   1876  CG  PHE A 609      86.430  91.169  28.463  1.00  0.00           C  
ATOM   1877  CD1 PHE A 609      87.009  90.243  27.561  1.00  0.00           C  
ATOM   1878  CD2 PHE A 609      87.202  91.658  29.538  1.00  0.00           C  
ATOM   1879  CE1 PHE A 609      88.281  89.656  27.756  1.00  0.00           C  
ATOM   1880  CE2 PHE A 609      88.437  91.034  29.794  1.00  0.00           C  
ATOM   1881  CZ  PHE A 609      88.945  90.037  28.963  1.00  0.00           C  
ATOM   1882  HN  PHE A 609      82.781  92.145  28.141  1.00  0.00           H  
ATOM   1883  HA  PHE A 609      83.978  89.968  27.333  1.00  0.00           H  
ATOM   1884  HB1 PHE A 609      85.000  92.174  27.321  1.00  0.00           H  
ATOM   1885  HB2 PHE A 609      84.804  92.324  29.118  1.00  0.00           H  
ATOM   1886  HD1 PHE A 609      86.391  89.950  26.725  1.00  0.00           H  
ATOM   1887  HD2 PHE A 609      86.816  92.248  30.357  1.00  0.00           H  
ATOM   1888  HE1 PHE A 609      88.686  88.874  27.131  1.00  0.00           H  
ATOM   1889  HE2 PHE A 609      88.955  91.241  30.719  1.00  0.00           H  
ATOM   1890  HZ  PHE A 609      89.822  89.583  29.400  1.00  0.00           H  
ATOM   1891  N   GLN A 610      83.192  89.804  30.438  1.00  0.00           N  
ATOM   1892  CA  GLN A 610      83.088  88.908  31.600  1.00  0.00           C  
ATOM   1893  C   GLN A 610      82.277  87.625  31.162  1.00  0.00           C  
ATOM   1894  O   GLN A 610      82.519  86.555  31.741  1.00  0.00           O  
ATOM   1895  CB  GLN A 610      82.268  89.572  32.678  1.00  0.00           C  
ATOM   1896  CG  GLN A 610      82.358  89.077  34.162  1.00  0.00           C  
ATOM   1897  CD  GLN A 610      83.812  89.195  34.755  1.00  0.00           C  
ATOM   1898  NE2 GLN A 610      84.267  90.371  35.061  1.00  0.00           N  
ATOM   1899  OE1 GLN A 610      84.482  88.174  34.913  1.00  0.00           O  
ATOM   1900  HN  GLN A 610      82.726  90.677  30.561  1.00  0.00           H  
ATOM   1901  HA  GLN A 610      84.055  88.539  31.909  1.00  0.00           H  
ATOM   1902  HB1 GLN A 610      82.499  90.658  32.642  1.00  0.00           H  
ATOM   1903  HB2 GLN A 610      81.195  89.732  32.439  1.00  0.00           H  
ATOM   1904  HG1 GLN A 610      81.623  89.639  34.778  1.00  0.00           H  
ATOM   1905  HG2 GLN A 610      82.094  87.998  34.179  1.00  0.00           H  
ATOM   1906 1HE2 GLN A 610      83.740  91.173  34.780  1.00  0.00           H  
ATOM   1907 2HE2 GLN A 610      85.178  90.380  35.472  1.00  0.00           H  
ATOM   1908  N   TYR A 611      81.330  87.777  30.206  1.00  0.00           N  
ATOM   1909  CA  TYR A 611      80.430  86.696  30.006  1.00  0.00           C  
ATOM   1910  C   TYR A 611      80.882  86.030  28.712  1.00  0.00           C  
ATOM   1911  O   TYR A 611      80.272  85.031  28.322  1.00  0.00           O  
ATOM   1912  CB  TYR A 611      78.953  87.034  29.975  1.00  0.00           C  
ATOM   1913  CG  TYR A 611      78.515  87.980  31.110  1.00  0.00           C  
ATOM   1914  CD1 TYR A 611      79.069  87.901  32.394  1.00  0.00           C  
ATOM   1915  CD2 TYR A 611      77.653  89.047  30.821  1.00  0.00           C  
ATOM   1916  CE1 TYR A 611      78.741  88.857  33.349  1.00  0.00           C  
ATOM   1917  CE2 TYR A 611      77.382  90.039  31.738  1.00  0.00           C  
ATOM   1918  CZ  TYR A 611      77.851  89.885  33.079  1.00  0.00           C  
ATOM   1919  OH  TYR A 611      77.505  90.902  34.032  1.00  0.00           O  
ATOM   1920  HN  TYR A 611      80.974  88.659  29.908  1.00  0.00           H  
ATOM   1921  HA  TYR A 611      80.601  85.888  30.702  1.00  0.00           H  
ATOM   1922  HB1 TYR A 611      78.689  87.495  28.999  1.00  0.00           H  
ATOM   1923  HB2 TYR A 611      78.297  86.151  30.132  1.00  0.00           H  
ATOM   1924  HD1 TYR A 611      79.793  87.141  32.645  1.00  0.00           H  
ATOM   1925  HD2 TYR A 611      77.338  89.049  29.788  1.00  0.00           H  
ATOM   1926  HE1 TYR A 611      79.172  88.808  34.338  1.00  0.00           H  
ATOM   1927  HE2 TYR A 611      76.778  90.861  31.382  1.00  0.00           H  
ATOM   1928  HH  TYR A 611      76.760  91.425  33.727  1.00  0.00           H  
ATOM   1929  N   LEU A 612      81.949  86.429  28.027  1.00  0.00           N  
ATOM   1930  CA  LEU A 612      82.320  86.056  26.724  1.00  0.00           C  
ATOM   1931  C   LEU A 612      82.783  84.669  26.575  1.00  0.00           C  
ATOM   1932  O   LEU A 612      82.469  84.009  25.584  1.00  0.00           O  
ATOM   1933  CB  LEU A 612      83.402  86.975  26.153  1.00  0.00           C  
ATOM   1934  CG  LEU A 612      83.993  86.669  24.720  1.00  0.00           C  
ATOM   1935  CD1 LEU A 612      82.998  86.822  23.609  1.00  0.00           C  
ATOM   1936  CD2 LEU A 612      85.348  87.494  24.472  1.00  0.00           C  
ATOM   1937  HN  LEU A 612      82.394  87.285  28.277  1.00  0.00           H  
ATOM   1938  HA  LEU A 612      81.461  86.081  26.069  1.00  0.00           H  
ATOM   1939  HB1 LEU A 612      83.031  88.022  26.159  1.00  0.00           H  
ATOM   1940  HB2 LEU A 612      84.221  87.043  26.900  1.00  0.00           H  
ATOM   1941  HG  LEU A 612      84.447  85.660  24.622  1.00  0.00           H  
ATOM   1942 1HD1 LEU A 612      82.594  87.856  23.563  1.00  0.00           H  
ATOM   1943 2HD1 LEU A 612      83.306  86.586  22.568  1.00  0.00           H  
ATOM   1944 3HD1 LEU A 612      82.041  86.304  23.831  1.00  0.00           H  
ATOM   1945 1HD2 LEU A 612      86.013  87.194  25.310  1.00  0.00           H  
ATOM   1946 2HD2 LEU A 612      85.796  87.163  23.510  1.00  0.00           H  
ATOM   1947 3HD2 LEU A 612      85.034  88.560  24.462  1.00  0.00           H  
ATOM   1948  N   LEU A 613      83.693  84.209  27.486  1.00  0.00           N  
ATOM   1949  CA  LEU A 613      84.233  82.834  27.577  1.00  0.00           C  
ATOM   1950  C   LEU A 613      83.091  81.817  27.689  1.00  0.00           C  
ATOM   1951  O   LEU A 613      83.073  80.860  26.960  1.00  0.00           O  
ATOM   1952  CB  LEU A 613      85.128  82.765  28.881  1.00  0.00           C  
ATOM   1953  CG  LEU A 613      85.801  81.376  29.017  1.00  0.00           C  
ATOM   1954  CD1 LEU A 613      86.679  80.987  27.784  1.00  0.00           C  
ATOM   1955  CD2 LEU A 613      86.653  81.275  30.288  1.00  0.00           C  
ATOM   1956  HN  LEU A 613      84.077  84.754  28.227  1.00  0.00           H  
ATOM   1957  HA  LEU A 613      84.734  82.635  26.641  1.00  0.00           H  
ATOM   1958  HB1 LEU A 613      85.983  83.468  28.979  1.00  0.00           H  
ATOM   1959  HB2 LEU A 613      84.428  82.669  29.738  1.00  0.00           H  
ATOM   1960  HG  LEU A 613      84.932  80.707  29.193  1.00  0.00           H  
ATOM   1961 1HD1 LEU A 613      87.180  81.910  27.421  1.00  0.00           H  
ATOM   1962 2HD1 LEU A 613      87.414  80.233  28.136  1.00  0.00           H  
ATOM   1963 3HD1 LEU A 613      86.041  80.499  27.017  1.00  0.00           H  
ATOM   1964 1HD2 LEU A 613      86.033  81.508  31.180  1.00  0.00           H  
ATOM   1965 2HD2 LEU A 613      87.174  80.294  30.314  1.00  0.00           H  
ATOM   1966 3HD2 LEU A 613      87.492  81.972  30.078  1.00  0.00           H  
ATOM   1967  N   GLN A 614      82.051  82.060  28.459  1.00  0.00           N  
ATOM   1968  CA  GLN A 614      80.823  81.270  28.558  1.00  0.00           C  
ATOM   1969  C   GLN A 614      80.108  81.240  27.201  1.00  0.00           C  
ATOM   1970  O   GLN A 614      79.676  80.170  26.793  1.00  0.00           O  
ATOM   1971  CB  GLN A 614      79.952  81.581  29.737  1.00  0.00           C  
ATOM   1972  CG  GLN A 614      80.577  81.494  31.114  1.00  0.00           C  
ATOM   1973  CD  GLN A 614      81.560  82.646  31.578  1.00  0.00           C  
ATOM   1974  NE2 GLN A 614      81.971  82.607  32.868  1.00  0.00           N  
ATOM   1975  OE1 GLN A 614      81.815  83.544  30.746  1.00  0.00           O  
ATOM   1976  HN  GLN A 614      81.959  82.885  29.011  1.00  0.00           H  
ATOM   1977  HA  GLN A 614      81.174  80.251  28.627  1.00  0.00           H  
ATOM   1978  HB1 GLN A 614      79.625  82.633  29.595  1.00  0.00           H  
ATOM   1979  HB2 GLN A 614      78.979  81.050  29.664  1.00  0.00           H  
ATOM   1980  HG1 GLN A 614      79.733  81.550  31.835  1.00  0.00           H  
ATOM   1981  HG2 GLN A 614      81.081  80.520  31.285  1.00  0.00           H  
ATOM   1982 1HE2 GLN A 614      81.781  81.792  33.416  1.00  0.00           H  
ATOM   1983 2HE2 GLN A 614      82.612  83.338  33.100  1.00  0.00           H  
ATOM   1984  N   LEU A 615      79.960  82.376  26.590  1.00  0.00           N  
ATOM   1985  CA  LEU A 615      79.277  82.426  25.272  1.00  0.00           C  
ATOM   1986  C   LEU A 615      79.963  81.696  24.118  1.00  0.00           C  
ATOM   1987  O   LEU A 615      79.291  81.046  23.370  1.00  0.00           O  
ATOM   1988  CB  LEU A 615      79.145  83.902  24.717  1.00  0.00           C  
ATOM   1989  CG  LEU A 615      78.093  84.662  25.572  1.00  0.00           C  
ATOM   1990  CD1 LEU A 615      77.881  86.071  25.193  1.00  0.00           C  
ATOM   1991  CD2 LEU A 615      76.689  84.105  25.843  1.00  0.00           C  
ATOM   1992  HN  LEU A 615      80.266  83.228  27.008  1.00  0.00           H  
ATOM   1993  HA  LEU A 615      78.305  81.966  25.370  1.00  0.00           H  
ATOM   1994  HB1 LEU A 615      80.067  84.521  24.727  1.00  0.00           H  
ATOM   1995  HB2 LEU A 615      78.768  83.896  23.672  1.00  0.00           H  
ATOM   1996  HG  LEU A 615      78.601  84.745  26.556  1.00  0.00           H  
ATOM   1997 1HD1 LEU A 615      77.336  86.613  25.995  1.00  0.00           H  
ATOM   1998 2HD1 LEU A 615      78.890  86.519  25.068  1.00  0.00           H  
ATOM   1999 3HD1 LEU A 615      77.303  86.225  24.257  1.00  0.00           H  
ATOM   2000 1HD2 LEU A 615      76.178  83.883  24.882  1.00  0.00           H  
ATOM   2001 2HD2 LEU A 615      76.766  83.180  26.454  1.00  0.00           H  
ATOM   2002 3HD2 LEU A 615      76.061  84.819  26.418  1.00  0.00           H  
ATOM   2003  N   VAL A 616      81.321  81.684  24.067  1.00  0.00           N  
ATOM   2004  CA  VAL A 616      82.131  80.751  23.284  1.00  0.00           C  
ATOM   2005  C   VAL A 616      81.737  79.281  23.643  1.00  0.00           C  
ATOM   2006  O   VAL A 616      81.584  78.512  22.709  1.00  0.00           O  
ATOM   2007  CB  VAL A 616      83.615  81.104  23.405  1.00  0.00           C  
ATOM   2008  CG1 VAL A 616      84.613  80.031  23.005  1.00  0.00           C  
ATOM   2009  CG2 VAL A 616      83.783  82.528  22.697  1.00  0.00           C  
ATOM   2010  HN  VAL A 616      81.843  82.253  24.697  1.00  0.00           H  
ATOM   2011  HA  VAL A 616      81.889  80.962  22.252  1.00  0.00           H  
ATOM   2012  HB  VAL A 616      83.718  81.244  24.502  1.00  0.00           H  
ATOM   2013 1HG1 VAL A 616      84.614  79.973  21.896  1.00  0.00           H  
ATOM   2014 2HG1 VAL A 616      85.632  80.244  23.393  1.00  0.00           H  
ATOM   2015 3HG1 VAL A 616      84.265  79.056  23.409  1.00  0.00           H  
ATOM   2016 1HG2 VAL A 616      83.196  83.354  23.154  1.00  0.00           H  
ATOM   2017 2HG2 VAL A 616      84.864  82.776  22.632  1.00  0.00           H  
ATOM   2018 3HG2 VAL A 616      83.407  82.456  21.654  1.00  0.00           H  
ATOM   2019  N   GLN A 617      81.487  78.914  24.918  1.00  0.00           N  
ATOM   2020  CA  GLN A 617      80.941  77.555  25.188  1.00  0.00           C  
ATOM   2021  C   GLN A 617      79.538  77.291  24.750  1.00  0.00           C  
ATOM   2022  O   GLN A 617      79.266  76.240  24.221  1.00  0.00           O  
ATOM   2023  CB  GLN A 617      81.013  77.205  26.706  1.00  0.00           C  
ATOM   2024  CG  GLN A 617      82.381  77.215  27.367  1.00  0.00           C  
ATOM   2025  CD  GLN A 617      83.694  77.048  26.560  1.00  0.00           C  
ATOM   2026  NE2 GLN A 617      84.370  78.208  26.317  1.00  0.00           N  
ATOM   2027  OE1 GLN A 617      84.053  75.907  26.079  1.00  0.00           O  
ATOM   2028  HN  GLN A 617      81.540  79.555  25.679  1.00  0.00           H  
ATOM   2029  HA  GLN A 617      81.475  76.744  24.714  1.00  0.00           H  
ATOM   2030  HB1 GLN A 617      80.308  77.851  27.271  1.00  0.00           H  
ATOM   2031  HB2 GLN A 617      80.585  76.197  26.898  1.00  0.00           H  
ATOM   2032  HG1 GLN A 617      82.507  78.176  27.910  1.00  0.00           H  
ATOM   2033  HG2 GLN A 617      82.431  76.411  28.132  1.00  0.00           H  
ATOM   2034 1HE2 GLN A 617      83.962  79.105  26.488  1.00  0.00           H  
ATOM   2035 2HE2 GLN A 617      85.326  78.196  26.025  1.00  0.00           H  
ATOM   2036  N   VAL A 618      78.644  78.295  24.853  1.00  0.00           N  
ATOM   2037  CA  VAL A 618      77.258  78.160  24.314  1.00  0.00           C  
ATOM   2038  C   VAL A 618      77.282  78.105  22.816  1.00  0.00           C  
ATOM   2039  O   VAL A 618      76.586  77.314  22.200  1.00  0.00           O  
ATOM   2040  CB  VAL A 618      76.367  79.358  24.853  1.00  0.00           C  
ATOM   2041  CG1 VAL A 618      74.920  79.309  24.374  1.00  0.00           C  
ATOM   2042  CG2 VAL A 618      76.344  79.327  26.440  1.00  0.00           C  
ATOM   2043  HN  VAL A 618      78.871  79.184  25.242  1.00  0.00           H  
ATOM   2044  HA  VAL A 618      76.777  77.247  24.632  1.00  0.00           H  
ATOM   2045  HB  VAL A 618      76.836  80.292  24.475  1.00  0.00           H  
ATOM   2046 1HG1 VAL A 618      74.384  80.206  24.752  1.00  0.00           H  
ATOM   2047 2HG1 VAL A 618      74.828  79.382  23.269  1.00  0.00           H  
ATOM   2048 3HG1 VAL A 618      74.350  78.438  24.762  1.00  0.00           H  
ATOM   2049 1HG2 VAL A 618      75.656  78.500  26.717  1.00  0.00           H  
ATOM   2050 2HG2 VAL A 618      77.298  78.924  26.843  1.00  0.00           H  
ATOM   2051 3HG2 VAL A 618      75.946  80.288  26.830  1.00  0.00           H  
ATOM   2052  N   LEU A 619      78.068  78.923  22.153  1.00  0.00           N  
ATOM   2053  CA  LEU A 619      78.245  78.959  20.723  1.00  0.00           C  
ATOM   2054  C   LEU A 619      78.766  77.630  20.107  1.00  0.00           C  
ATOM   2055  O   LEU A 619      78.363  77.275  18.976  1.00  0.00           O  
ATOM   2056  CB  LEU A 619      79.264  80.113  20.367  1.00  0.00           C  
ATOM   2057  CG  LEU A 619      79.579  80.308  18.900  1.00  0.00           C  
ATOM   2058  CD1 LEU A 619      78.293  80.660  18.118  1.00  0.00           C  
ATOM   2059  CD2 LEU A 619      80.533  81.531  18.904  1.00  0.00           C  
ATOM   2060  HN  LEU A 619      78.648  79.582  22.626  1.00  0.00           H  
ATOM   2061  HA  LEU A 619      77.253  79.068  20.312  1.00  0.00           H  
ATOM   2062  HB1 LEU A 619      78.880  81.042  20.840  1.00  0.00           H  
ATOM   2063  HB2 LEU A 619      80.226  79.786  20.817  1.00  0.00           H  
ATOM   2064  HG  LEU A 619      80.167  79.610  18.266  1.00  0.00           H  
ATOM   2065 1HD1 LEU A 619      78.322  80.298  17.068  1.00  0.00           H  
ATOM   2066 2HD1 LEU A 619      77.340  80.262  18.527  1.00  0.00           H  
ATOM   2067 3HD1 LEU A 619      78.095  81.750  18.033  1.00  0.00           H  
ATOM   2068 1HD2 LEU A 619      80.013  82.322  19.486  1.00  0.00           H  
ATOM   2069 2HD2 LEU A 619      81.554  81.293  19.272  1.00  0.00           H  
ATOM   2070 3HD2 LEU A 619      80.695  81.785  17.834  1.00  0.00           H  
ATOM   2071  N   LYS A 620      79.691  76.927  20.773  1.00  0.00           N  
ATOM   2072  CA  LYS A 620      80.246  75.658  20.331  1.00  0.00           C  
ATOM   2073  C   LYS A 620      79.275  74.595  19.842  1.00  0.00           C  
ATOM   2074  O   LYS A 620      79.643  73.859  18.948  1.00  0.00           O  
ATOM   2075  CB  LYS A 620      81.252  75.163  21.401  1.00  0.00           C  
ATOM   2076  CG  LYS A 620      81.823  73.738  21.332  1.00  0.00           C  
ATOM   2077  CD  LYS A 620      83.059  73.455  22.205  1.00  0.00           C  
ATOM   2078  CE  LYS A 620      83.067  73.985  23.638  1.00  0.00           C  
ATOM   2079  NZ  LYS A 620      84.363  73.692  24.361  1.00  0.00           N1+
ATOM   2080  HN  LYS A 620      80.195  77.292  21.552  1.00  0.00           H  
ATOM   2081  HA  LYS A 620      80.722  76.005  19.426  1.00  0.00           H  
ATOM   2082  HB1 LYS A 620      82.147  75.791  21.208  1.00  0.00           H  
ATOM   2083  HB2 LYS A 620      80.972  75.608  22.380  1.00  0.00           H  
ATOM   2084  HG1 LYS A 620      81.034  73.003  21.599  1.00  0.00           H  
ATOM   2085  HG2 LYS A 620      82.008  73.516  20.259  1.00  0.00           H  
ATOM   2086  HD1 LYS A 620      83.198  72.355  22.268  1.00  0.00           H  
ATOM   2087  HD2 LYS A 620      83.955  73.856  21.685  1.00  0.00           H  
ATOM   2088  HE1 LYS A 620      83.129  75.093  23.589  1.00  0.00           H  
ATOM   2089  HE2 LYS A 620      82.208  73.557  24.198  1.00  0.00           H  
ATOM   2090  HZ1 LYS A 620      85.164  73.761  23.701  1.00  0.00           H  
ATOM   2091  HZ2 LYS A 620      84.416  74.313  25.193  1.00  0.00           H  
ATOM   2092  HZ3 LYS A 620      84.370  72.692  24.648  1.00  0.00           H  
ATOM   2093  N   TYR A 621      78.026  74.608  20.268  1.00  0.00           N  
ATOM   2094  CA  TYR A 621      77.096  73.587  19.847  1.00  0.00           C  
ATOM   2095  C   TYR A 621      76.161  73.866  18.652  1.00  0.00           C  
ATOM   2096  O   TYR A 621      75.245  73.110  18.302  1.00  0.00           O  
ATOM   2097  CB  TYR A 621      76.133  73.220  21.008  1.00  0.00           C  
ATOM   2098  CG  TYR A 621      76.815  72.719  22.197  1.00  0.00           C  
ATOM   2099  CD1 TYR A 621      76.706  73.433  23.351  1.00  0.00           C  
ATOM   2100  CD2 TYR A 621      77.668  71.576  22.164  1.00  0.00           C  
ATOM   2101  CE1 TYR A 621      77.613  73.214  24.384  1.00  0.00           C  
ATOM   2102  CE2 TYR A 621      78.445  71.246  23.281  1.00  0.00           C  
ATOM   2103  CZ  TYR A 621      78.345  72.039  24.402  1.00  0.00           C  
ATOM   2104  OH  TYR A 621      78.973  71.820  25.613  1.00  0.00           O  
ATOM   2105  HN  TYR A 621      77.738  75.225  20.997  1.00  0.00           H  
ATOM   2106  HA  TYR A 621      77.665  72.690  19.650  1.00  0.00           H  
ATOM   2107  HB1 TYR A 621      75.668  74.187  21.298  1.00  0.00           H  
ATOM   2108  HB2 TYR A 621      75.231  72.589  20.856  1.00  0.00           H  
ATOM   2109  HD1 TYR A 621      76.200  74.387  23.320  1.00  0.00           H  
ATOM   2110  HD2 TYR A 621      77.621  70.905  21.319  1.00  0.00           H  
ATOM   2111  HE1 TYR A 621      77.739  73.946  25.167  1.00  0.00           H  
ATOM   2112  HE2 TYR A 621      78.966  70.306  23.382  1.00  0.00           H  
ATOM   2113  HH  TYR A 621      79.701  71.207  25.484  1.00  0.00           H  
ATOM   2114  N   GLU A 622      76.248  75.104  18.003  1.00  0.00           N  
ATOM   2115  CA  GLU A 622      75.362  75.522  16.924  1.00  0.00           C  
ATOM   2116  C   GLU A 622      76.003  75.276  15.567  1.00  0.00           C  
ATOM   2117  O   GLU A 622      77.096  75.711  15.302  1.00  0.00           O  
ATOM   2118  CB  GLU A 622      74.964  77.014  17.002  1.00  0.00           C  
ATOM   2119  CG  GLU A 622      74.336  77.517  18.387  1.00  0.00           C  
ATOM   2120  CD  GLU A 622      72.990  76.908  18.583  1.00  0.00           C  
ATOM   2121  OE1 GLU A 622      72.167  76.864  17.603  1.00  0.00           O  
ATOM   2122  OE2 GLU A 622      72.670  76.502  19.729  1.00  0.00           O1-
ATOM   2123  HN  GLU A 622      76.871  75.744  18.445  1.00  0.00           H  
ATOM   2124  HA  GLU A 622      74.451  74.953  17.036  1.00  0.00           H  
ATOM   2125  HB1 GLU A 622      75.903  77.596  16.882  1.00  0.00           H  
ATOM   2126  HB2 GLU A 622      74.333  77.285  16.129  1.00  0.00           H  
ATOM   2127  HG1 GLU A 622      75.035  77.350  19.234  1.00  0.00           H  
ATOM   2128  HG2 GLU A 622      74.240  78.624  18.365  1.00  0.00           H  
ATOM   2129  N   SER A 623      75.243  74.493  14.792  1.00  0.00           N  
ATOM   2130  CA  SER A 623      75.599  74.197  13.371  1.00  0.00           C  
ATOM   2131  C   SER A 623      74.957  75.157  12.326  1.00  0.00           C  
ATOM   2132  O   SER A 623      75.080  74.886  11.151  1.00  0.00           O  
ATOM   2133  CB  SER A 623      75.169  72.790  13.010  1.00  0.00           C  
ATOM   2134  OG  SER A 623      73.794  72.497  13.288  1.00  0.00           O  
ATOM   2135  HN  SER A 623      74.402  74.108  15.164  1.00  0.00           H  
ATOM   2136  HA  SER A 623      76.665  74.243  13.202  1.00  0.00           H  
ATOM   2137  HB1 SER A 623      75.383  72.552  11.947  1.00  0.00           H  
ATOM   2138  HB2 SER A 623      75.806  72.022  13.500  1.00  0.00           H  
ATOM   2139  HG1 SER A 623      73.453  72.008  12.535  1.00  0.00           H  
ATOM   2140  N   TYR A 624      74.403  76.261  12.831  1.00  0.00           N  
ATOM   2141  CA  TYR A 624      73.935  77.327  11.983  1.00  0.00           C  
ATOM   2142  C   TYR A 624      74.703  78.601  12.277  1.00  0.00           C  
ATOM   2143  O   TYR A 624      74.777  79.084  13.374  1.00  0.00           O  
ATOM   2144  CB  TYR A 624      72.372  77.608  12.138  1.00  0.00           C  
ATOM   2145  CG  TYR A 624      71.796  78.662  11.259  1.00  0.00           C  
ATOM   2146  CD1 TYR A 624      71.734  78.486   9.833  1.00  0.00           C  
ATOM   2147  CD2 TYR A 624      71.189  79.736  11.818  1.00  0.00           C  
ATOM   2148  CE1 TYR A 624      71.218  79.426   8.982  1.00  0.00           C  
ATOM   2149  CE2 TYR A 624      70.573  80.661  11.024  1.00  0.00           C  
ATOM   2150  CZ  TYR A 624      70.589  80.463   9.627  1.00  0.00           C  
ATOM   2151  OH  TYR A 624      69.870  81.411   8.839  1.00  0.00           O  
ATOM   2152  HN  TYR A 624      74.094  76.307  13.778  1.00  0.00           H  
ATOM   2153  HA  TYR A 624      74.027  77.152  10.921  1.00  0.00           H  
ATOM   2154  HB1 TYR A 624      71.832  76.640  12.057  1.00  0.00           H  
ATOM   2155  HB2 TYR A 624      72.213  77.941  13.186  1.00  0.00           H  
ATOM   2156  HD1 TYR A 624      72.157  77.560   9.473  1.00  0.00           H  
ATOM   2157  HD2 TYR A 624      71.232  79.874  12.888  1.00  0.00           H  
ATOM   2158  HE1 TYR A 624      71.163  79.391   7.904  1.00  0.00           H  
ATOM   2159  HE2 TYR A 624      70.006  81.506  11.386  1.00  0.00           H  
ATOM   2160  HH  TYR A 624      70.083  81.213   7.924  1.00  0.00           H  
ATOM   2161  N   LEU A 625      75.355  79.134  11.173  1.00  0.00           N  
ATOM   2162  CA  LEU A 625      76.250  80.254  11.260  1.00  0.00           C  
ATOM   2163  C   LEU A 625      75.610  81.575  11.431  1.00  0.00           C  
ATOM   2164  O   LEU A 625      76.284  82.441  11.978  1.00  0.00           O  
ATOM   2165  CB  LEU A 625      77.220  80.438  10.057  1.00  0.00           C  
ATOM   2166  CG  LEU A 625      78.187  79.343   9.626  1.00  0.00           C  
ATOM   2167  CD1 LEU A 625      78.746  79.536   8.173  1.00  0.00           C  
ATOM   2168  CD2 LEU A 625      79.365  79.193  10.628  1.00  0.00           C  
ATOM   2169  HN  LEU A 625      75.137  78.660  10.323  1.00  0.00           H  
ATOM   2170  HA  LEU A 625      76.798  80.069  12.172  1.00  0.00           H  
ATOM   2171  HB1 LEU A 625      76.529  80.555   9.195  1.00  0.00           H  
ATOM   2172  HB2 LEU A 625      77.825  81.350  10.245  1.00  0.00           H  
ATOM   2173  HG  LEU A 625      77.685  78.352   9.651  1.00  0.00           H  
ATOM   2174 1HD1 LEU A 625      79.406  80.429   8.200  1.00  0.00           H  
ATOM   2175 2HD1 LEU A 625      79.345  78.616   8.002  1.00  0.00           H  
ATOM   2176 3HD1 LEU A 625      77.856  79.668   7.521  1.00  0.00           H  
ATOM   2177 1HD2 LEU A 625      79.058  78.847  11.638  1.00  0.00           H  
ATOM   2178 2HD2 LEU A 625      80.163  78.520  10.247  1.00  0.00           H  
ATOM   2179 3HD2 LEU A 625      79.990  80.108  10.552  1.00  0.00           H  
ATOM   2180  N   ASP A 626      74.318  81.759  11.108  1.00  0.00           N  
ATOM   2181  CA  ASP A 626      73.656  83.038  11.108  1.00  0.00           C  
ATOM   2182  C   ASP A 626      72.746  83.240  12.406  1.00  0.00           C  
ATOM   2183  O   ASP A 626      71.881  84.070  12.554  1.00  0.00           O  
ATOM   2184  CB  ASP A 626      72.998  83.354   9.756  1.00  0.00           C  
ATOM   2185  CG  ASP A 626      73.875  83.497   8.515  1.00  0.00           C  
ATOM   2186  OD1 ASP A 626      73.393  83.362   7.380  1.00  0.00           O  
ATOM   2187  OD2 ASP A 626      75.080  83.825   8.613  1.00  0.00           O1-
ATOM   2188  HN  ASP A 626      73.725  81.035  10.766  1.00  0.00           H  
ATOM   2189  HA  ASP A 626      74.415  83.788  11.275  1.00  0.00           H  
ATOM   2190  HB1 ASP A 626      72.124  82.683   9.616  1.00  0.00           H  
ATOM   2191  HB2 ASP A 626      72.435  84.303   9.891  1.00  0.00           H  
ATOM   2192  N   CYS A 627      73.005  82.310  13.424  1.00  0.00           N  
ATOM   2193  CA  CYS A 627      72.417  82.523  14.759  1.00  0.00           C  
ATOM   2194  C   CYS A 627      72.574  83.955  15.364  1.00  0.00           C  
ATOM   2195  O   CYS A 627      73.630  84.575  15.103  1.00  0.00           O  
ATOM   2196  CB  CYS A 627      72.845  81.447  15.783  1.00  0.00           C  
ATOM   2197  SG  CYS A 627      72.177  79.852  15.499  1.00  0.00           S  
ATOM   2198  HN  CYS A 627      73.701  81.598  13.384  1.00  0.00           H  
ATOM   2199  HA  CYS A 627      71.345  82.508  14.627  1.00  0.00           H  
ATOM   2200  HB1 CYS A 627      73.952  81.357  15.732  1.00  0.00           H  
ATOM   2201  HB2 CYS A 627      72.528  81.743  16.806  1.00  0.00           H  
ATOM   2202  HG1 CYS A 627      73.313  79.242  15.803  1.00  0.00           H  
ATOM   2203  N   GLU A 628      71.522  84.533  16.020  1.00  0.00           N  
ATOM   2204  CA  GLU A 628      71.647  85.702  16.729  1.00  0.00           C  
ATOM   2205  C   GLU A 628      72.736  85.920  17.836  1.00  0.00           C  
ATOM   2206  O   GLU A 628      73.228  87.004  18.011  1.00  0.00           O  
ATOM   2207  CB  GLU A 628      70.274  85.871  17.473  1.00  0.00           C  
ATOM   2208  CG  GLU A 628      69.060  86.343  16.661  1.00  0.00           C  
ATOM   2209  CD  GLU A 628      69.042  87.784  16.235  1.00  0.00           C  
ATOM   2210  OE1 GLU A 628      69.677  88.735  16.696  1.00  0.00           O  
ATOM   2211  OE2 GLU A 628      68.201  88.034  15.271  1.00  0.00           O1-
ATOM   2212  HN  GLU A 628      70.733  83.926  16.083  1.00  0.00           H  
ATOM   2213  HA  GLU A 628      71.928  86.471  16.025  1.00  0.00           H  
ATOM   2214  HB1 GLU A 628      69.940  84.924  17.948  1.00  0.00           H  
ATOM   2215  HB2 GLU A 628      70.423  86.710  18.186  1.00  0.00           H  
ATOM   2216  HG1 GLU A 628      68.798  85.613  15.865  1.00  0.00           H  
ATOM   2217  HG2 GLU A 628      68.091  86.312  17.205  1.00  0.00           H  
ATOM   2218  N   LEU A 629      73.145  84.885  18.578  1.00  0.00           N  
ATOM   2219  CA  LEU A 629      74.398  84.932  19.362  1.00  0.00           C  
ATOM   2220  C   LEU A 629      75.600  85.243  18.486  1.00  0.00           C  
ATOM   2221  O   LEU A 629      76.274  86.271  18.670  1.00  0.00           O  
ATOM   2222  CB  LEU A 629      74.654  83.651  20.089  1.00  0.00           C  
ATOM   2223  CG  LEU A 629      75.816  83.591  21.144  1.00  0.00           C  
ATOM   2224  CD1 LEU A 629      76.003  84.895  21.992  1.00  0.00           C  
ATOM   2225  CD2 LEU A 629      75.742  82.338  22.064  1.00  0.00           C  
ATOM   2226  HN  LEU A 629      72.465  84.167  18.702  1.00  0.00           H  
ATOM   2227  HA  LEU A 629      74.357  85.812  19.987  1.00  0.00           H  
ATOM   2228  HB1 LEU A 629      73.737  83.494  20.695  1.00  0.00           H  
ATOM   2229  HB2 LEU A 629      74.647  82.705  19.506  1.00  0.00           H  
ATOM   2230  HG  LEU A 629      76.786  83.537  20.605  1.00  0.00           H  
ATOM   2231 1HD1 LEU A 629      76.503  84.566  22.929  1.00  0.00           H  
ATOM   2232 2HD1 LEU A 629      76.457  85.751  21.449  1.00  0.00           H  
ATOM   2233 3HD1 LEU A 629      74.961  85.156  22.275  1.00  0.00           H  
ATOM   2234 1HD2 LEU A 629      76.654  82.375  22.696  1.00  0.00           H  
ATOM   2235 2HD2 LEU A 629      74.803  82.401  22.654  1.00  0.00           H  
ATOM   2236 3HD2 LEU A 629      75.796  81.362  21.536  1.00  0.00           H  
ATOM   2237  N   THR A 630      75.797  84.465  17.399  1.00  0.00           N  
ATOM   2238  CA  THR A 630      76.920  84.516  16.467  1.00  0.00           C  
ATOM   2239  C   THR A 630      77.094  85.807  15.696  1.00  0.00           C  
ATOM   2240  O   THR A 630      78.194  86.352  15.680  1.00  0.00           O  
ATOM   2241  CB  THR A 630      76.806  83.440  15.416  1.00  0.00           C  
ATOM   2242  CG2 THR A 630      78.258  83.044  15.030  1.00  0.00           C  
ATOM   2243  OG1 THR A 630      76.199  82.248  15.975  1.00  0.00           O  
ATOM   2244  HN  THR A 630      75.251  83.677  17.123  1.00  0.00           H  
ATOM   2245  HA  THR A 630      77.781  84.392  17.106  1.00  0.00           H  
ATOM   2246  HB  THR A 630      76.256  83.700  14.487  1.00  0.00           H  
ATOM   2247  HG1 THR A 630      76.432  81.576  15.330  1.00  0.00           H  
ATOM   2248 1HG2 THR A 630      78.839  82.743  15.927  1.00  0.00           H  
ATOM   2249 2HG2 THR A 630      78.298  82.213  14.294  1.00  0.00           H  
ATOM   2250 3HG2 THR A 630      78.697  83.884  14.449  1.00  0.00           H  
ATOM   2251  N   LYS A 631      75.915  86.348  15.215  1.00  0.00           N  
ATOM   2252  CA  LYS A 631      75.864  87.732  14.571  1.00  0.00           C  
ATOM   2253  C   LYS A 631      76.310  88.851  15.518  1.00  0.00           C  
ATOM   2254  O   LYS A 631      76.933  89.785  15.065  1.00  0.00           O  
ATOM   2255  CB  LYS A 631      74.411  88.109  14.106  1.00  0.00           C  
ATOM   2256  CG  LYS A 631      73.831  87.319  12.881  1.00  0.00           C  
ATOM   2257  CD  LYS A 631      72.408  87.732  12.567  1.00  0.00           C  
ATOM   2258  CE  LYS A 631      71.366  87.404  13.467  1.00  0.00           C  
ATOM   2259  NZ  LYS A 631      70.046  87.883  13.166  1.00  0.00           N1+
ATOM   2260  HN  LYS A 631      75.007  85.953  15.103  1.00  0.00           H  
ATOM   2261  HA  LYS A 631      76.571  87.715  13.754  1.00  0.00           H  
ATOM   2262  HB1 LYS A 631      73.784  87.817  14.975  1.00  0.00           H  
ATOM   2263  HB2 LYS A 631      74.257  89.157  13.769  1.00  0.00           H  
ATOM   2264  HG1 LYS A 631      74.416  87.500  11.954  1.00  0.00           H  
ATOM   2265  HG2 LYS A 631      73.714  86.253  13.171  1.00  0.00           H  
ATOM   2266  HD1 LYS A 631      72.415  88.842  12.518  1.00  0.00           H  
ATOM   2267  HD2 LYS A 631      72.015  87.314  11.616  1.00  0.00           H  
ATOM   2268  HE1 LYS A 631      71.399  86.297  13.550  1.00  0.00           H  
ATOM   2269  HE2 LYS A 631      71.524  87.714  14.522  1.00  0.00           H  
ATOM   2270  HZ1 LYS A 631      69.323  87.537  13.828  1.00  0.00           H  
ATOM   2271  HZ2 LYS A 631      69.978  88.920  13.197  1.00  0.00           H  
ATOM   2272  HZ3 LYS A 631      69.762  87.577  12.214  1.00  0.00           H  
ATOM   2273  N   PHE A 632      75.953  88.802  16.830  1.00  0.00           N  
ATOM   2274  CA  PHE A 632      76.135  89.913  17.702  1.00  0.00           C  
ATOM   2275  C   PHE A 632      77.623  89.909  18.137  1.00  0.00           C  
ATOM   2276  O   PHE A 632      78.274  90.963  18.223  1.00  0.00           O  
ATOM   2277  CB  PHE A 632      74.970  89.910  18.726  1.00  0.00           C  
ATOM   2278  CG  PHE A 632      75.259  90.772  19.942  1.00  0.00           C  
ATOM   2279  CD1 PHE A 632      75.214  92.181  19.657  1.00  0.00           C  
ATOM   2280  CD2 PHE A 632      75.546  90.290  21.203  1.00  0.00           C  
ATOM   2281  CE1 PHE A 632      75.369  93.071  20.735  1.00  0.00           C  
ATOM   2282  CE2 PHE A 632      75.843  91.248  22.219  1.00  0.00           C  
ATOM   2283  CZ  PHE A 632      75.777  92.591  22.002  1.00  0.00           C  
ATOM   2284  HN  PHE A 632      75.565  87.987  17.253  1.00  0.00           H  
ATOM   2285  HA  PHE A 632      76.039  90.783  17.069  1.00  0.00           H  
ATOM   2286  HB1 PHE A 632      74.043  90.171  18.172  1.00  0.00           H  
ATOM   2287  HB2 PHE A 632      74.823  88.932  19.232  1.00  0.00           H  
ATOM   2288  HD1 PHE A 632      74.881  92.632  18.734  1.00  0.00           H  
ATOM   2289  HD2 PHE A 632      75.633  89.255  21.496  1.00  0.00           H  
ATOM   2290  HE1 PHE A 632      75.269  94.137  20.593  1.00  0.00           H  
ATOM   2291  HE2 PHE A 632      76.175  90.862  23.172  1.00  0.00           H  
ATOM   2292  HZ  PHE A 632      75.937  93.306  22.795  1.00  0.00           H  
ATOM   2293  N   LEU A 633      78.116  88.721  18.486  1.00  0.00           N  
ATOM   2294  CA  LEU A 633      79.450  88.558  18.841  1.00  0.00           C  
ATOM   2295  C   LEU A 633      80.377  89.100  17.707  1.00  0.00           C  
ATOM   2296  O   LEU A 633      81.252  89.961  17.946  1.00  0.00           O  
ATOM   2297  CB  LEU A 633      79.734  87.050  19.112  1.00  0.00           C  
ATOM   2298  CG  LEU A 633      79.229  86.557  20.466  1.00  0.00           C  
ATOM   2299  CD1 LEU A 633      79.644  85.056  20.745  1.00  0.00           C  
ATOM   2300  CD2 LEU A 633      79.583  87.447  21.681  1.00  0.00           C  
ATOM   2301  HN  LEU A 633      77.567  87.890  18.452  1.00  0.00           H  
ATOM   2302  HA  LEU A 633      79.755  89.234  19.626  1.00  0.00           H  
ATOM   2303  HB1 LEU A 633      79.412  86.392  18.277  1.00  0.00           H  
ATOM   2304  HB2 LEU A 633      80.827  86.859  19.159  1.00  0.00           H  
ATOM   2305  HG  LEU A 633      78.126  86.653  20.373  1.00  0.00           H  
ATOM   2306 1HD1 LEU A 633      78.892  84.714  21.487  1.00  0.00           H  
ATOM   2307 2HD1 LEU A 633      79.447  84.435  19.845  1.00  0.00           H  
ATOM   2308 3HD1 LEU A 633      80.704  84.994  21.072  1.00  0.00           H  
ATOM   2309 1HD2 LEU A 633      80.691  87.372  21.658  1.00  0.00           H  
ATOM   2310 2HD2 LEU A 633      79.259  88.510  21.684  1.00  0.00           H  
ATOM   2311 3HD2 LEU A 633      79.299  87.077  22.689  1.00  0.00           H  
ATOM   2312  N   LEU A 634      80.210  88.628  16.452  1.00  0.00           N  
ATOM   2313  CA  LEU A 634      80.938  89.136  15.284  1.00  0.00           C  
ATOM   2314  C   LEU A 634      80.741  90.629  15.032  1.00  0.00           C  
ATOM   2315  O   LEU A 634      81.750  91.253  14.692  1.00  0.00           O  
ATOM   2316  CB  LEU A 634      80.452  88.320  14.056  1.00  0.00           C  
ATOM   2317  CG  LEU A 634      81.381  88.681  12.839  1.00  0.00           C  
ATOM   2318  CD1 LEU A 634      82.732  87.902  12.852  1.00  0.00           C  
ATOM   2319  CD2 LEU A 634      80.535  88.343  11.602  1.00  0.00           C  
ATOM   2320  HN  LEU A 634      79.480  87.979  16.251  1.00  0.00           H  
ATOM   2321  HA  LEU A 634      81.990  88.929  15.416  1.00  0.00           H  
ATOM   2322  HB1 LEU A 634      80.370  87.230  14.258  1.00  0.00           H  
ATOM   2323  HB2 LEU A 634      79.455  88.726  13.780  1.00  0.00           H  
ATOM   2324  HG  LEU A 634      81.582  89.772  12.901  1.00  0.00           H  
ATOM   2325 1HD1 LEU A 634      83.368  88.148  13.729  1.00  0.00           H  
ATOM   2326 2HD1 LEU A 634      82.549  86.809  12.935  1.00  0.00           H  
ATOM   2327 3HD1 LEU A 634      83.318  88.116  11.932  1.00  0.00           H  
ATOM   2328 1HD2 LEU A 634      80.251  87.272  11.671  1.00  0.00           H  
ATOM   2329 2HD2 LEU A 634      79.558  88.871  11.604  1.00  0.00           H  
ATOM   2330 3HD2 LEU A 634      81.116  88.440  10.660  1.00  0.00           H  
ATOM   2331  N   ASP A 635      79.502  91.231  15.243  1.00  0.00           N  
ATOM   2332  CA  ASP A 635      79.267  92.673  15.073  1.00  0.00           C  
ATOM   2333  C   ASP A 635      80.087  93.534  16.058  1.00  0.00           C  
ATOM   2334  O   ASP A 635      80.786  94.511  15.747  1.00  0.00           O  
ATOM   2335  CB  ASP A 635      77.784  93.105  15.053  1.00  0.00           C  
ATOM   2336  CG  ASP A 635      77.081  93.248  13.754  1.00  0.00           C  
ATOM   2337  OD1 ASP A 635      77.603  92.940  12.664  1.00  0.00           O  
ATOM   2338  OD2 ASP A 635      75.846  93.615  13.793  1.00  0.00           O1-
ATOM   2339  HN  ASP A 635      78.695  90.758  15.588  1.00  0.00           H  
ATOM   2340  HA  ASP A 635      79.749  92.976  14.155  1.00  0.00           H  
ATOM   2341  HB1 ASP A 635      77.112  92.416  15.607  1.00  0.00           H  
ATOM   2342  HB2 ASP A 635      77.709  94.082  15.577  1.00  0.00           H  
ATOM   2343  N   ARG A 636      80.006  93.086  17.342  1.00  0.00           N  
ATOM   2344  CA  ARG A 636      80.780  93.612  18.449  1.00  0.00           C  
ATOM   2345  C   ARG A 636      82.263  93.522  18.230  1.00  0.00           C  
ATOM   2346  O   ARG A 636      82.969  94.537  18.443  1.00  0.00           O  
ATOM   2347  CB  ARG A 636      80.360  93.052  19.808  1.00  0.00           C  
ATOM   2348  CG  ARG A 636      79.080  93.625  20.461  1.00  0.00           C  
ATOM   2349  CD  ARG A 636      78.762  95.080  20.066  1.00  0.00           C  
ATOM   2350  NE  ARG A 636      79.764  95.959  20.700  1.00  0.00           N  
ATOM   2351  CZ  ARG A 636      80.282  97.038  20.182  1.00  0.00           C  
ATOM   2352  NH1 ARG A 636      79.786  97.558  19.086  1.00  0.00           N1+
ATOM   2353  NH2 ARG A 636      81.191  97.771  20.749  1.00  0.00           N  
ATOM   2354  HN  ARG A 636      79.373  92.323  17.446  1.00  0.00           H  
ATOM   2355  HA  ARG A 636      80.657  94.684  18.484  1.00  0.00           H  
ATOM   2356  HB1 ARG A 636      80.368  91.941  19.819  1.00  0.00           H  
ATOM   2357  HB2 ARG A 636      81.184  93.312  20.506  1.00  0.00           H  
ATOM   2358  HG1 ARG A 636      78.198  93.044  20.118  1.00  0.00           H  
ATOM   2359  HG2 ARG A 636      79.108  93.435  21.556  1.00  0.00           H  
ATOM   2360  HD1 ARG A 636      78.647  95.315  18.986  1.00  0.00           H  
ATOM   2361  HD2 ARG A 636      77.723  95.330  20.371  1.00  0.00           H  
ATOM   2362  HE  ARG A 636      80.213  95.655  21.541  1.00  0.00           H  
ATOM   2363 1HH1 ARG A 636      78.922  97.286  18.663  1.00  0.00           H  
ATOM   2364 2HH1 ARG A 636      80.095  98.463  18.792  1.00  0.00           H  
ATOM   2365 1HH2 ARG A 636      81.412  97.411  21.655  1.00  0.00           H  
ATOM   2366 2HH2 ARG A 636      81.350  98.726  20.501  1.00  0.00           H  
ATOM   2367  N   ALA A 637      82.856  92.325  17.882  1.00  0.00           N  
ATOM   2368  CA  ALA A 637      84.194  91.948  17.700  1.00  0.00           C  
ATOM   2369  C   ALA A 637      84.854  92.780  16.506  1.00  0.00           C  
ATOM   2370  O   ALA A 637      85.927  93.318  16.674  1.00  0.00           O  
ATOM   2371  CB  ALA A 637      84.265  90.451  17.283  1.00  0.00           C  
ATOM   2372  HN  ALA A 637      82.223  91.556  17.832  1.00  0.00           H  
ATOM   2373  HA  ALA A 637      84.825  92.197  18.540  1.00  0.00           H  
ATOM   2374  HB1 ALA A 637      83.501  90.176  16.525  1.00  0.00           H  
ATOM   2375  HB2 ALA A 637      85.235  90.039  16.932  1.00  0.00           H  
ATOM   2376  HB3 ALA A 637      84.103  89.787  18.159  1.00  0.00           H  
ATOM   2377  N   LEU A 638      84.091  93.066  15.428  1.00  0.00           N  
ATOM   2378  CA  LEU A 638      84.388  93.964  14.318  1.00  0.00           C  
ATOM   2379  C   LEU A 638      84.497  95.399  14.716  1.00  0.00           C  
ATOM   2380  O   LEU A 638      85.331  96.167  14.274  1.00  0.00           O  
ATOM   2381  CB  LEU A 638      83.341  93.868  13.192  1.00  0.00           C  
ATOM   2382  CG  LEU A 638      83.560  92.547  12.369  1.00  0.00           C  
ATOM   2383  CD1 LEU A 638      82.135  92.295  11.849  1.00  0.00           C  
ATOM   2384  CD2 LEU A 638      84.603  92.743  11.264  1.00  0.00           C  
ATOM   2385  HN  LEU A 638      83.251  92.530  15.400  1.00  0.00           H  
ATOM   2386  HA  LEU A 638      85.355  93.575  14.033  1.00  0.00           H  
ATOM   2387  HB1 LEU A 638      82.320  93.789  13.624  1.00  0.00           H  
ATOM   2388  HB2 LEU A 638      83.388  94.771  12.547  1.00  0.00           H  
ATOM   2389  HG  LEU A 638      83.863  91.768  13.100  1.00  0.00           H  
ATOM   2390 1HD1 LEU A 638      82.148  91.316  11.325  1.00  0.00           H  
ATOM   2391 2HD1 LEU A 638      81.343  92.363  12.625  1.00  0.00           H  
ATOM   2392 3HD1 LEU A 638      81.927  92.997  11.014  1.00  0.00           H  
ATOM   2393 1HD2 LEU A 638      84.229  93.533  10.578  1.00  0.00           H  
ATOM   2394 2HD2 LEU A 638      85.593  93.043  11.668  1.00  0.00           H  
ATOM   2395 3HD2 LEU A 638      84.677  91.814  10.659  1.00  0.00           H  
ATOM   2396  N   ALA A 639      83.584  95.921  15.562  1.00  0.00           N  
ATOM   2397  CA  ALA A 639      83.559  97.280  15.846  1.00  0.00           C  
ATOM   2398  C   ALA A 639      84.440  97.757  17.010  1.00  0.00           C  
ATOM   2399  O   ALA A 639      84.951  98.886  17.020  1.00  0.00           O  
ATOM   2400  CB  ALA A 639      82.131  97.620  16.303  1.00  0.00           C  
ATOM   2401  HN  ALA A 639      82.890  95.344  15.984  1.00  0.00           H  
ATOM   2402  HA  ALA A 639      83.708  97.853  14.943  1.00  0.00           H  
ATOM   2403  HB1 ALA A 639      81.939  98.711  16.386  1.00  0.00           H  
ATOM   2404  HB2 ALA A 639      81.393  97.285  15.543  1.00  0.00           H  
ATOM   2405  HB3 ALA A 639      81.887  97.196  17.301  1.00  0.00           H  
ATOM   2406  N   ASN A 640      84.737  96.825  17.974  1.00  0.00           N  
ATOM   2407  CA  ASN A 640      85.611  97.049  19.107  1.00  0.00           C  
ATOM   2408  C   ASN A 640      86.791  96.075  18.943  1.00  0.00           C  
ATOM   2409  O   ASN A 640      86.710  94.851  18.917  1.00  0.00           O  
ATOM   2410  CB  ASN A 640      84.795  96.934  20.448  1.00  0.00           C  
ATOM   2411  CG  ASN A 640      85.633  97.169  21.707  1.00  0.00           C  
ATOM   2412  ND2 ASN A 640      84.932  97.063  22.827  1.00  0.00           N  
ATOM   2413  OD1 ASN A 640      86.805  97.406  21.777  1.00  0.00           O  
ATOM   2414  HN  ASN A 640      84.377  95.914  17.791  1.00  0.00           H  
ATOM   2415  HA  ASN A 640      86.039  98.040  19.072  1.00  0.00           H  
ATOM   2416  HB1 ASN A 640      84.050  97.757  20.403  1.00  0.00           H  
ATOM   2417  HB2 ASN A 640      84.258  95.961  20.441  1.00  0.00           H  
ATOM   2418 1HD2 ASN A 640      85.415  97.324  23.662  1.00  0.00           H  
ATOM   2419 2HD2 ASN A 640      83.935  97.137  22.789  1.00  0.00           H  
ATOM   2420  N   ARG A 641      87.990  96.621  18.872  1.00  0.00           N  
ATOM   2421  CA  ARG A 641      89.210  95.826  18.883  1.00  0.00           C  
ATOM   2422  C   ARG A 641      89.284  94.822  20.056  1.00  0.00           C  
ATOM   2423  O   ARG A 641      89.709  93.718  19.850  1.00  0.00           O  
ATOM   2424  CB  ARG A 641      90.583  96.610  18.942  1.00  0.00           C  
ATOM   2425  CG  ARG A 641      91.842  95.770  19.215  1.00  0.00           C  
ATOM   2426  CD  ARG A 641      93.211  96.511  18.941  1.00  0.00           C  
ATOM   2427  NE  ARG A 641      93.424  97.596  19.980  1.00  0.00           N  
ATOM   2428  CZ  ARG A 641      94.483  98.416  20.060  1.00  0.00           C  
ATOM   2429  NH1 ARG A 641      95.434  98.507  19.193  1.00  0.00           N1+
ATOM   2430  NH2 ARG A 641      94.670  99.179  21.151  1.00  0.00           N  
ATOM   2431  HN  ARG A 641      88.098  97.610  18.815  1.00  0.00           H  
ATOM   2432  HA  ARG A 641      89.247  95.145  18.045  1.00  0.00           H  
ATOM   2433  HB1 ARG A 641      90.605  97.079  17.935  1.00  0.00           H  
ATOM   2434  HB2 ARG A 641      90.491  97.458  19.653  1.00  0.00           H  
ATOM   2435  HG1 ARG A 641      91.988  95.216  20.167  1.00  0.00           H  
ATOM   2436  HG2 ARG A 641      91.775  94.947  18.471  1.00  0.00           H  
ATOM   2437  HD1 ARG A 641      94.038  95.772  18.998  1.00  0.00           H  
ATOM   2438  HD2 ARG A 641      93.235  96.853  17.884  1.00  0.00           H  
ATOM   2439  HE  ARG A 641      92.725  97.600  20.695  1.00  0.00           H  
ATOM   2440 1HH1 ARG A 641      95.505  97.790  18.500  1.00  0.00           H  
ATOM   2441 2HH1 ARG A 641      96.261  98.994  19.476  1.00  0.00           H  
ATOM   2442 1HH2 ARG A 641      93.866  99.492  21.655  1.00  0.00           H  
ATOM   2443 2HH2 ARG A 641      95.410  99.829  20.978  1.00  0.00           H  
ATOM   2444  N   LYS A 642      88.923  95.241  21.249  1.00  0.00           N  
ATOM   2445  CA  LYS A 642      89.082  94.441  22.435  1.00  0.00           C  
ATOM   2446  C   LYS A 642      88.255  93.127  22.417  1.00  0.00           C  
ATOM   2447  O   LYS A 642      88.732  92.032  22.667  1.00  0.00           O  
ATOM   2448  CB  LYS A 642      88.809  95.349  23.612  1.00  0.00           C  
ATOM   2449  CG  LYS A 642      88.911  94.670  24.954  1.00  0.00           C  
ATOM   2450  CD  LYS A 642      88.592  95.653  26.083  1.00  0.00           C  
ATOM   2451  CE  LYS A 642      87.332  95.370  26.865  1.00  0.00           C  
ATOM   2452  NZ  LYS A 642      87.067  96.529  27.756  1.00  0.00           N1+
ATOM   2453  HN  LYS A 642      88.653  96.185  21.423  1.00  0.00           H  
ATOM   2454  HA  LYS A 642      90.142  94.259  22.533  1.00  0.00           H  
ATOM   2455  HB1 LYS A 642      89.457  96.249  23.682  1.00  0.00           H  
ATOM   2456  HB2 LYS A 642      87.766  95.725  23.542  1.00  0.00           H  
ATOM   2457  HG1 LYS A 642      88.240  93.790  25.050  1.00  0.00           H  
ATOM   2458  HG2 LYS A 642      89.882  94.139  25.055  1.00  0.00           H  
ATOM   2459  HD1 LYS A 642      89.393  95.582  26.850  1.00  0.00           H  
ATOM   2460  HD2 LYS A 642      88.633  96.703  25.723  1.00  0.00           H  
ATOM   2461  HE1 LYS A 642      86.449  95.407  26.193  1.00  0.00           H  
ATOM   2462  HE2 LYS A 642      87.305  94.446  27.481  1.00  0.00           H  
ATOM   2463  HZ1 LYS A 642      87.051  97.361  27.131  1.00  0.00           H  
ATOM   2464  HZ2 LYS A 642      86.229  96.497  28.372  1.00  0.00           H  
ATOM   2465  HZ3 LYS A 642      87.869  96.803  28.358  1.00  0.00           H  
ATOM   2466  N   ILE A 643      86.986  93.184  22.003  1.00  0.00           N  
ATOM   2467  CA  ILE A 643      86.116  92.076  21.830  1.00  0.00           C  
ATOM   2468  C   ILE A 643      86.619  91.123  20.766  1.00  0.00           C  
ATOM   2469  O   ILE A 643      86.697  89.918  21.024  1.00  0.00           O  
ATOM   2470  CB  ILE A 643      84.715  92.642  21.571  1.00  0.00           C  
ATOM   2471  CG1 ILE A 643      84.294  93.531  22.775  1.00  0.00           C  
ATOM   2472  CG2 ILE A 643      83.631  91.514  21.369  1.00  0.00           C  
ATOM   2473  CD  ILE A 643      84.053  92.719  24.052  1.00  0.00           C  
ATOM   2474  HN  ILE A 643      86.738  94.125  21.786  1.00  0.00           H  
ATOM   2475  HA  ILE A 643      86.052  91.396  22.667  1.00  0.00           H  
ATOM   2476  HB  ILE A 643      84.809  93.332  20.705  1.00  0.00           H  
ATOM   2477 1HG1 ILE A 643      85.052  94.308  23.010  1.00  0.00           H  
ATOM   2478 2HG1 ILE A 643      83.368  94.112  22.578  1.00  0.00           H  
ATOM   2479 1HG2 ILE A 643      83.909  90.878  20.501  1.00  0.00           H  
ATOM   2480 2HG2 ILE A 643      83.448  90.785  22.186  1.00  0.00           H  
ATOM   2481 3HG2 ILE A 643      82.652  91.967  21.105  1.00  0.00           H  
ATOM   2482  HD1 ILE A 643      83.830  93.359  24.932  1.00  0.00           H  
ATOM   2483  HD2 ILE A 643      83.184  92.065  23.827  1.00  0.00           H  
ATOM   2484  HD3 ILE A 643      84.947  92.103  24.289  1.00  0.00           H  
ATOM   2485  N   GLY A 644      87.049  91.629  19.617  1.00  0.00           N  
ATOM   2486  CA  GLY A 644      87.518  90.813  18.464  1.00  0.00           C  
ATOM   2487  C   GLY A 644      88.927  90.273  18.696  1.00  0.00           C  
ATOM   2488  O   GLY A 644      89.243  89.229  18.103  1.00  0.00           O  
ATOM   2489  HN  GLY A 644      86.992  92.592  19.367  1.00  0.00           H  
ATOM   2490  HA1 GLY A 644      86.947  89.898  18.411  1.00  0.00           H  
ATOM   2491  HA2 GLY A 644      87.515  91.457  17.597  1.00  0.00           H  
ATOM   2492  N   HIS A 645      89.744  90.862  19.527  1.00  0.00           N  
ATOM   2493  CA  HIS A 645      90.906  90.239  20.004  1.00  0.00           C  
ATOM   2494  C   HIS A 645      90.594  88.939  20.713  1.00  0.00           C  
ATOM   2495  O   HIS A 645      91.079  87.858  20.375  1.00  0.00           O  
ATOM   2496  CB  HIS A 645      91.790  91.211  20.867  1.00  0.00           C  
ATOM   2497  CG  HIS A 645      93.046  90.588  21.159  1.00  0.00           C  
ATOM   2498  CD2 HIS A 645      93.478  90.143  22.359  1.00  0.00           C  
ATOM   2499  ND1 HIS A 645      94.131  90.677  20.291  1.00  0.00           N  
ATOM   2500  CE1 HIS A 645      95.134  90.175  20.985  1.00  0.00           C  
ATOM   2501  NE2 HIS A 645      94.815  89.871  22.268  1.00  0.00           N  
ATOM   2502  HN  HIS A 645      89.407  91.743  19.851  1.00  0.00           H  
ATOM   2503  HA  HIS A 645      91.502  89.954  19.149  1.00  0.00           H  
ATOM   2504  HB1 HIS A 645      91.924  92.161  20.307  1.00  0.00           H  
ATOM   2505  HB2 HIS A 645      91.304  91.530  21.814  1.00  0.00           H  
ATOM   2506  HD2 HIS A 645      92.979  89.804  23.259  1.00  0.00           H  
ATOM   2507  HE1 HIS A 645      96.201  90.235  20.773  1.00  0.00           H  
ATOM   2508  HE2 HIS A 645      95.260  89.285  22.945  1.00  0.00           H  
ATOM   2509  N   PHE A 646      89.673  88.989  21.752  1.00  0.00           N  
ATOM   2510  CA  PHE A 646      89.458  87.833  22.548  1.00  0.00           C  
ATOM   2511  C   PHE A 646      88.636  86.712  21.952  1.00  0.00           C  
ATOM   2512  O   PHE A 646      88.793  85.591  22.370  1.00  0.00           O  
ATOM   2513  CB  PHE A 646      88.937  88.247  24.000  1.00  0.00           C  
ATOM   2514  CG  PHE A 646      90.126  88.848  24.769  1.00  0.00           C  
ATOM   2515  CD1 PHE A 646      90.306  90.241  24.898  1.00  0.00           C  
ATOM   2516  CD2 PHE A 646      91.110  87.954  25.322  1.00  0.00           C  
ATOM   2517  CE1 PHE A 646      91.460  90.759  25.525  1.00  0.00           C  
ATOM   2518  CE2 PHE A 646      92.245  88.502  26.073  1.00  0.00           C  
ATOM   2519  CZ  PHE A 646      92.433  89.911  26.100  1.00  0.00           C  
ATOM   2520  HN  PHE A 646      89.370  89.861  22.131  1.00  0.00           H  
ATOM   2521  HA  PHE A 646      90.437  87.400  22.691  1.00  0.00           H  
ATOM   2522  HB1 PHE A 646      88.141  89.000  23.816  1.00  0.00           H  
ATOM   2523  HB2 PHE A 646      88.626  87.380  24.622  1.00  0.00           H  
ATOM   2524  HD1 PHE A 646      89.704  90.909  24.301  1.00  0.00           H  
ATOM   2525  HD2 PHE A 646      91.037  86.879  25.243  1.00  0.00           H  
ATOM   2526  HE1 PHE A 646      91.520  91.815  25.741  1.00  0.00           H  
ATOM   2527  HE2 PHE A 646      92.963  87.870  26.575  1.00  0.00           H  
ATOM   2528  HZ  PHE A 646      93.268  90.309  26.656  1.00  0.00           H  
ATOM   2529  N   LEU A 647      87.744  87.097  20.938  1.00  0.00           N  
ATOM   2530  CA  LEU A 647      87.041  86.028  20.171  1.00  0.00           C  
ATOM   2531  C   LEU A 647      87.997  85.233  19.372  1.00  0.00           C  
ATOM   2532  O   LEU A 647      87.888  84.031  19.344  1.00  0.00           O  
ATOM   2533  CB  LEU A 647      86.180  86.752  19.173  1.00  0.00           C  
ATOM   2534  CG  LEU A 647      85.384  85.861  18.177  1.00  0.00           C  
ATOM   2535  CD1 LEU A 647      84.659  84.711  18.912  1.00  0.00           C  
ATOM   2536  CD2 LEU A 647      84.419  86.746  17.329  1.00  0.00           C  
ATOM   2537  HN  LEU A 647      87.559  88.058  20.746  1.00  0.00           H  
ATOM   2538  HA  LEU A 647      86.633  85.406  20.954  1.00  0.00           H  
ATOM   2539  HB1 LEU A 647      85.351  87.223  19.744  1.00  0.00           H  
ATOM   2540  HB2 LEU A 647      86.698  87.527  18.568  1.00  0.00           H  
ATOM   2541  HG  LEU A 647      86.047  85.329  17.461  1.00  0.00           H  
ATOM   2542 1HD1 LEU A 647      84.004  85.247  19.632  1.00  0.00           H  
ATOM   2543 2HD1 LEU A 647      83.914  84.250  18.229  1.00  0.00           H  
ATOM   2544 3HD1 LEU A 647      85.371  83.991  19.370  1.00  0.00           H  
ATOM   2545 1HD2 LEU A 647      84.007  86.224  16.440  1.00  0.00           H  
ATOM   2546 2HD2 LEU A 647      83.658  87.270  17.947  1.00  0.00           H  
ATOM   2547 3HD2 LEU A 647      85.064  87.490  16.816  1.00  0.00           H  
ATOM   2548  N   PHE A 648      89.067  85.825  18.737  1.00  0.00           N  
ATOM   2549  CA  PHE A 648      89.949  85.087  17.888  1.00  0.00           C  
ATOM   2550  C   PHE A 648      90.774  84.017  18.649  1.00  0.00           C  
ATOM   2551  O   PHE A 648      90.876  82.902  18.193  1.00  0.00           O  
ATOM   2552  CB  PHE A 648      90.979  86.160  17.286  1.00  0.00           C  
ATOM   2553  CG  PHE A 648      92.097  85.586  16.431  1.00  0.00           C  
ATOM   2554  CD1 PHE A 648      91.788  85.303  15.070  1.00  0.00           C  
ATOM   2555  CD2 PHE A 648      93.427  85.355  16.831  1.00  0.00           C  
ATOM   2556  CE1 PHE A 648      92.733  84.805  14.171  1.00  0.00           C  
ATOM   2557  CE2 PHE A 648      94.388  84.797  15.927  1.00  0.00           C  
ATOM   2558  CZ  PHE A 648      94.008  84.469  14.633  1.00  0.00           C  
ATOM   2559  HN  PHE A 648      89.146  86.818  18.755  1.00  0.00           H  
ATOM   2560  HA  PHE A 648      89.333  84.594  17.150  1.00  0.00           H  
ATOM   2561  HB1 PHE A 648      90.458  86.876  16.615  1.00  0.00           H  
ATOM   2562  HB2 PHE A 648      91.415  86.811  18.074  1.00  0.00           H  
ATOM   2563  HD1 PHE A 648      90.772  85.570  14.820  1.00  0.00           H  
ATOM   2564  HD2 PHE A 648      93.772  85.648  17.811  1.00  0.00           H  
ATOM   2565  HE1 PHE A 648      92.500  84.638  13.130  1.00  0.00           H  
ATOM   2566  HE2 PHE A 648      95.404  84.662  16.269  1.00  0.00           H  
ATOM   2567  HZ  PHE A 648      94.740  84.033  13.969  1.00  0.00           H  
ATOM   2568  N   TRP A 649      91.244  84.374  19.790  1.00  0.00           N  
ATOM   2569  CA  TRP A 649      91.960  83.505  20.673  1.00  0.00           C  
ATOM   2570  C   TRP A 649      91.074  82.417  21.275  1.00  0.00           C  
ATOM   2571  O   TRP A 649      91.452  81.219  21.187  1.00  0.00           O  
ATOM   2572  CB  TRP A 649      92.808  84.299  21.710  1.00  0.00           C  
ATOM   2573  CG  TRP A 649      93.719  85.273  21.101  1.00  0.00           C  
ATOM   2574  CD1 TRP A 649      93.743  86.648  21.346  1.00  0.00           C  
ATOM   2575  CD2 TRP A 649      94.886  85.027  20.321  1.00  0.00           C  
ATOM   2576  CE2 TRP A 649      95.471  86.259  19.982  1.00  0.00           C  
ATOM   2577  CE3 TRP A 649      95.510  83.847  19.859  1.00  0.00           C  
ATOM   2578  NE1 TRP A 649      94.639  87.262  20.482  1.00  0.00           N  
ATOM   2579  CZ2 TRP A 649      96.585  86.390  19.097  1.00  0.00           C  
ATOM   2580  CZ3 TRP A 649      96.633  83.971  18.993  1.00  0.00           C  
ATOM   2581  CH2 TRP A 649      97.142  85.211  18.595  1.00  0.00           C  
ATOM   2582  HN  TRP A 649      91.380  85.343  19.981  1.00  0.00           H  
ATOM   2583  HA  TRP A 649      92.690  82.938  20.115  1.00  0.00           H  
ATOM   2584  HB1 TRP A 649      92.093  84.786  22.408  1.00  0.00           H  
ATOM   2585  HB2 TRP A 649      93.338  83.575  22.364  1.00  0.00           H  
ATOM   2586  HD1 TRP A 649      92.969  87.233  21.821  1.00  0.00           H  
ATOM   2587  HE1 TRP A 649      94.847  88.212  20.404  1.00  0.00           H  
ATOM   2588  HE3 TRP A 649      95.082  82.877  20.064  1.00  0.00           H  
ATOM   2589  HZ2 TRP A 649      96.948  87.362  18.800  1.00  0.00           H  
ATOM   2590  HZ3 TRP A 649      97.090  83.134  18.488  1.00  0.00           H  
ATOM   2591  HH2 TRP A 649      97.800  85.216  17.739  1.00  0.00           H  
ATOM   2592  N   HIS A 650      89.832  82.743  21.790  1.00  0.00           N  
ATOM   2593  CA  HIS A 650      88.840  81.860  22.310  1.00  0.00           C  
ATOM   2594  C   HIS A 650      88.348  80.822  21.318  1.00  0.00           C  
ATOM   2595  O   HIS A 650      88.222  79.630  21.637  1.00  0.00           O  
ATOM   2596  CB  HIS A 650      87.606  82.722  22.937  1.00  0.00           C  
ATOM   2597  CG  HIS A 650      88.021  83.303  24.277  1.00  0.00           C  
ATOM   2598  CD2 HIS A 650      87.716  84.499  24.746  1.00  0.00           C  
ATOM   2599  ND1 HIS A 650      88.691  82.558  25.185  1.00  0.00           N  
ATOM   2600  CE1 HIS A 650      88.797  83.356  26.198  1.00  0.00           C  
ATOM   2601  NE2 HIS A 650      88.203  84.556  26.026  1.00  0.00           N  
ATOM   2602  HN  HIS A 650      89.662  83.724  21.762  1.00  0.00           H  
ATOM   2603  HA  HIS A 650      89.303  81.225  23.050  1.00  0.00           H  
ATOM   2604  HB1 HIS A 650      87.265  83.502  22.224  1.00  0.00           H  
ATOM   2605  HB2 HIS A 650      86.758  82.048  23.186  1.00  0.00           H  
ATOM   2606  HD2 HIS A 650      86.954  85.202  24.435  1.00  0.00           H  
ATOM   2607  HE1 HIS A 650      89.391  83.095  27.074  1.00  0.00           H  
ATOM   2608  HE2 HIS A 650      88.148  85.368  26.607  1.00  0.00           H  
ATOM   2609  N   LEU A 651      88.213  81.053  19.995  1.00  0.00           N  
ATOM   2610  CA  LEU A 651      87.873  80.074  19.079  1.00  0.00           C  
ATOM   2611  C   LEU A 651      89.033  79.156  18.715  1.00  0.00           C  
ATOM   2612  O   LEU A 651      88.858  77.948  18.423  1.00  0.00           O  
ATOM   2613  CB  LEU A 651      87.368  80.685  17.691  1.00  0.00           C  
ATOM   2614  CG  LEU A 651      86.027  81.506  17.839  1.00  0.00           C  
ATOM   2615  CD1 LEU A 651      85.587  82.006  16.473  1.00  0.00           C  
ATOM   2616  CD2 LEU A 651      84.908  80.742  18.588  1.00  0.00           C  
ATOM   2617  HN  LEU A 651      88.380  81.967  19.634  1.00  0.00           H  
ATOM   2618  HA  LEU A 651      87.025  79.545  19.488  1.00  0.00           H  
ATOM   2619  HB1 LEU A 651      88.102  81.346  17.184  1.00  0.00           H  
ATOM   2620  HB2 LEU A 651      87.114  79.835  17.022  1.00  0.00           H  
ATOM   2621  HG  LEU A 651      86.263  82.478  18.322  1.00  0.00           H  
ATOM   2622 1HD1 LEU A 651      85.359  81.206  15.736  1.00  0.00           H  
ATOM   2623 2HD1 LEU A 651      84.760  82.735  16.609  1.00  0.00           H  
ATOM   2624 3HD1 LEU A 651      86.406  82.659  16.105  1.00  0.00           H  
ATOM   2625 1HD2 LEU A 651      84.469  79.885  18.034  1.00  0.00           H  
ATOM   2626 2HD2 LEU A 651      85.254  80.350  19.568  1.00  0.00           H  
ATOM   2627 3HD2 LEU A 651      84.064  81.441  18.767  1.00  0.00           H  
ATOM   2628  N   ARG A 652      90.274  79.769  18.743  1.00  0.00           N  
ATOM   2629  CA  ARG A 652      91.531  79.040  18.422  1.00  0.00           C  
ATOM   2630  C   ARG A 652      91.856  77.864  19.358  1.00  0.00           C  
ATOM   2631  O   ARG A 652      92.244  76.783  18.921  1.00  0.00           O  
ATOM   2632  CB  ARG A 652      92.767  80.028  18.319  1.00  0.00           C  
ATOM   2633  CG  ARG A 652      92.966  80.669  16.935  1.00  0.00           C  
ATOM   2634  CD  ARG A 652      93.543  79.656  15.991  1.00  0.00           C  
ATOM   2635  NE  ARG A 652      93.691  80.209  14.673  1.00  0.00           N  
ATOM   2636  CZ  ARG A 652      94.634  81.087  14.260  1.00  0.00           C  
ATOM   2637  NH1 ARG A 652      95.653  81.487  14.959  1.00  0.00           N1+
ATOM   2638  NH2 ARG A 652      94.592  81.391  12.990  1.00  0.00           N  
ATOM   2639  HN  ARG A 652      90.243  80.761  18.842  1.00  0.00           H  
ATOM   2640  HA  ARG A 652      91.394  78.685  17.411  1.00  0.00           H  
ATOM   2641  HB1 ARG A 652      92.593  80.799  19.100  1.00  0.00           H  
ATOM   2642  HB2 ARG A 652      93.797  79.663  18.515  1.00  0.00           H  
ATOM   2643  HG1 ARG A 652      92.010  81.129  16.607  1.00  0.00           H  
ATOM   2644  HG2 ARG A 652      93.585  81.580  17.085  1.00  0.00           H  
ATOM   2645  HD1 ARG A 652      94.506  79.231  16.347  1.00  0.00           H  
ATOM   2646  HD2 ARG A 652      92.769  78.866  15.886  1.00  0.00           H  
ATOM   2647  HE  ARG A 652      93.056  79.899  13.965  1.00  0.00           H  
ATOM   2648 1HH1 ARG A 652      95.819  81.036  15.836  1.00  0.00           H  
ATOM   2649 2HH1 ARG A 652      96.368  82.089  14.603  1.00  0.00           H  
ATOM   2650 1HH2 ARG A 652      95.395  81.610  12.436  1.00  0.00           H  
ATOM   2651 2HH2 ARG A 652      93.868  80.912  12.492  1.00  0.00           H  
ATOM   2652  N   SER A 653      91.596  78.071  20.612  1.00  0.00           N  
ATOM   2653  CA  SER A 653      91.633  77.005  21.582  1.00  0.00           C  
ATOM   2654  C   SER A 653      90.748  75.777  21.338  1.00  0.00           C  
ATOM   2655  O   SER A 653      91.159  74.662  21.567  1.00  0.00           O  
ATOM   2656  CB  SER A 653      91.222  77.605  22.887  1.00  0.00           C  
ATOM   2657  OG  SER A 653      91.598  76.829  24.042  1.00  0.00           O  
ATOM   2658  HN  SER A 653      91.345  78.987  20.916  1.00  0.00           H  
ATOM   2659  HA  SER A 653      92.647  76.638  21.638  1.00  0.00           H  
ATOM   2660  HB1 SER A 653      91.630  78.637  22.917  1.00  0.00           H  
ATOM   2661  HB2 SER A 653      90.130  77.793  22.815  1.00  0.00           H  
ATOM   2662  HG1 SER A 653      91.208  77.268  24.801  1.00  0.00           H  
ATOM   2663  N   GLU A 654      89.502  75.930  20.905  1.00  0.00           N  
ATOM   2664  CA  GLU A 654      88.376  75.110  20.722  1.00  0.00           C  
ATOM   2665  C   GLU A 654      88.270  74.611  19.258  1.00  0.00           C  
ATOM   2666  O   GLU A 654      87.201  74.211  18.807  1.00  0.00           O  
ATOM   2667  CB  GLU A 654      87.167  76.074  21.089  1.00  0.00           C  
ATOM   2668  CG  GLU A 654      87.040  76.620  22.596  1.00  0.00           C  
ATOM   2669  CD  GLU A 654      87.150  75.386  23.445  1.00  0.00           C  
ATOM   2670  OE1 GLU A 654      87.811  75.436  24.506  1.00  0.00           O  
ATOM   2671  OE2 GLU A 654      86.584  74.337  23.080  1.00  0.00           O1-
ATOM   2672  HN  GLU A 654      89.335  76.834  20.520  1.00  0.00           H  
ATOM   2673  HA  GLU A 654      88.391  74.208  21.316  1.00  0.00           H  
ATOM   2674  HB1 GLU A 654      87.269  77.068  20.602  1.00  0.00           H  
ATOM   2675  HB2 GLU A 654      86.274  75.533  20.711  1.00  0.00           H  
ATOM   2676  HG1 GLU A 654      87.942  77.210  22.867  1.00  0.00           H  
ATOM   2677  HG2 GLU A 654      86.118  77.233  22.690  1.00  0.00           H  
ATOM   2678  N   MET A 655      89.360  74.533  18.487  1.00  0.00           N  
ATOM   2679  CA  MET A 655      89.149  74.024  17.144  1.00  0.00           C  
ATOM   2680  C   MET A 655      89.204  72.477  17.045  1.00  0.00           C  
ATOM   2681  O   MET A 655      89.516  71.928  15.992  1.00  0.00           O  
ATOM   2682  CB  MET A 655      90.237  74.636  16.272  1.00  0.00           C  
ATOM   2683  CG  MET A 655      90.045  76.134  16.059  1.00  0.00           C  
ATOM   2684  SD  MET A 655      88.425  76.734  15.520  1.00  0.00           S  
ATOM   2685  CE  MET A 655      89.122  78.343  15.178  1.00  0.00           C  
ATOM   2686  HN  MET A 655      90.268  74.876  18.714  1.00  0.00           H  
ATOM   2687  HA  MET A 655      88.203  74.337  16.729  1.00  0.00           H  
ATOM   2688  HB1 MET A 655      91.243  74.486  16.719  1.00  0.00           H  
ATOM   2689  HB2 MET A 655      90.259  74.065  15.319  1.00  0.00           H  
ATOM   2690  HG1 MET A 655      90.290  76.671  17.000  1.00  0.00           H  
ATOM   2691  HG2 MET A 655      90.815  76.311  15.277  1.00  0.00           H  
ATOM   2692  HE1 MET A 655      89.513  78.382  14.139  1.00  0.00           H  
ATOM   2693  HE2 MET A 655      88.358  79.142  15.291  1.00  0.00           H  
ATOM   2694  HE3 MET A 655      89.943  78.730  15.820  1.00  0.00           H  
ATOM   2695  N   HIS A 656      88.988  71.755  18.179  1.00  0.00           N  
ATOM   2696  CA  HIS A 656      89.214  70.310  18.358  1.00  0.00           C  
ATOM   2697  C   HIS A 656      88.407  69.355  17.519  1.00  0.00           C  
ATOM   2698  O   HIS A 656      88.889  68.351  17.048  1.00  0.00           O  
ATOM   2699  CB  HIS A 656      89.012  69.973  19.802  1.00  0.00           C  
ATOM   2700  CG  HIS A 656      89.696  70.821  20.804  1.00  0.00           C  
ATOM   2701  CD2 HIS A 656      90.836  70.563  21.490  1.00  0.00           C  
ATOM   2702  ND1 HIS A 656      89.011  71.798  21.499  1.00  0.00           N  
ATOM   2703  CE1 HIS A 656      89.792  72.156  22.504  1.00  0.00           C  
ATOM   2704  NE2 HIS A 656      90.865  71.418  22.553  1.00  0.00           N  
ATOM   2705  HN  HIS A 656      88.716  72.322  18.953  1.00  0.00           H  
ATOM   2706  HA  HIS A 656      90.226  70.182  18.004  1.00  0.00           H  
ATOM   2707  HB1 HIS A 656      87.934  69.863  20.050  1.00  0.00           H  
ATOM   2708  HB2 HIS A 656      89.389  68.932  19.899  1.00  0.00           H  
ATOM   2709  HD2 HIS A 656      91.680  69.888  21.422  1.00  0.00           H  
ATOM   2710  HE1 HIS A 656      89.524  72.867  23.286  1.00  0.00           H  
ATOM   2711  HE2 HIS A 656      91.617  71.583  23.192  1.00  0.00           H  
ATOM   2712  N   VAL A 657      87.149  69.703  17.252  1.00  0.00           N  
ATOM   2713  CA  VAL A 657      86.078  68.940  16.578  1.00  0.00           C  
ATOM   2714  C   VAL A 657      85.915  69.396  15.165  1.00  0.00           C  
ATOM   2715  O   VAL A 657      85.557  70.570  15.038  1.00  0.00           O  
ATOM   2716  CB  VAL A 657      84.730  68.903  17.289  1.00  0.00           C  
ATOM   2717  CG1 VAL A 657      83.697  68.052  16.493  1.00  0.00           C  
ATOM   2718  CG2 VAL A 657      84.895  68.362  18.734  1.00  0.00           C  
ATOM   2719  HN  VAL A 657      86.843  70.609  17.534  1.00  0.00           H  
ATOM   2720  HA  VAL A 657      86.387  67.905  16.587  1.00  0.00           H  
ATOM   2721  HB  VAL A 657      84.283  69.905  17.461  1.00  0.00           H  
ATOM   2722 1HG1 VAL A 657      82.808  67.879  17.137  1.00  0.00           H  
ATOM   2723 2HG1 VAL A 657      83.413  68.443  15.493  1.00  0.00           H  
ATOM   2724 3HG1 VAL A 657      83.984  66.996  16.305  1.00  0.00           H  
ATOM   2725 1HG2 VAL A 657      85.031  69.120  19.535  1.00  0.00           H  
ATOM   2726 2HG2 VAL A 657      84.068  67.642  18.910  1.00  0.00           H  
ATOM   2727 3HG2 VAL A 657      85.805  67.740  18.872  1.00  0.00           H  
ATOM   2728  N   PRO A 658      86.146  68.693  14.033  1.00  0.00           N  
ATOM   2729  CA  PRO A 658      86.495  69.304  12.750  1.00  0.00           C  
ATOM   2730  C   PRO A 658      85.325  70.109  12.207  1.00  0.00           C  
ATOM   2731  O   PRO A 658      85.590  71.122  11.594  1.00  0.00           O  
ATOM   2732  CB  PRO A 658      86.813  68.081  11.922  1.00  0.00           C  
ATOM   2733  CG  PRO A 658      87.527  67.111  12.817  1.00  0.00           C  
ATOM   2734  CD  PRO A 658      86.714  67.348  14.074  1.00  0.00           C  
ATOM   2735  HA  PRO A 658      87.393  69.899  12.818  1.00  0.00           H  
ATOM   2736  HB1 PRO A 658      85.995  67.531  11.409  1.00  0.00           H  
ATOM   2737  HB2 PRO A 658      87.443  68.392  11.061  1.00  0.00           H  
ATOM   2738  HG1 PRO A 658      87.475  66.080  12.408  1.00  0.00           H  
ATOM   2739  HG2 PRO A 658      88.595  67.419  12.823  1.00  0.00           H  
ATOM   2740  HD1 PRO A 658      85.833  66.680  13.960  1.00  0.00           H  
ATOM   2741  HD2 PRO A 658      87.371  67.161  14.950  1.00  0.00           H  
ATOM   2742  N   SER A 659      84.052  69.633  12.378  1.00  0.00           N  
ATOM   2743  CA  SER A 659      82.813  70.422  12.130  1.00  0.00           C  
ATOM   2744  C   SER A 659      82.619  71.664  12.919  1.00  0.00           C  
ATOM   2745  O   SER A 659      82.378  72.673  12.273  1.00  0.00           O  
ATOM   2746  CB  SER A 659      81.475  69.662  12.129  1.00  0.00           C  
ATOM   2747  OG  SER A 659      81.298  68.874  13.273  1.00  0.00           O  
ATOM   2748  HN  SER A 659      83.853  68.750  12.794  1.00  0.00           H  
ATOM   2749  HA  SER A 659      82.893  70.889  11.159  1.00  0.00           H  
ATOM   2750  HB1 SER A 659      80.633  70.385  12.075  1.00  0.00           H  
ATOM   2751  HB2 SER A 659      81.634  69.005  11.248  1.00  0.00           H  
ATOM   2752  HG1 SER A 659      81.807  68.063  13.212  1.00  0.00           H  
ATOM   2753  N   VAL A 660      82.817  71.692  14.209  1.00  0.00           N  
ATOM   2754  CA  VAL A 660      82.860  72.941  15.016  1.00  0.00           C  
ATOM   2755  C   VAL A 660      83.939  73.953  14.548  1.00  0.00           C  
ATOM   2756  O   VAL A 660      83.612  75.138  14.454  1.00  0.00           O  
ATOM   2757  CB  VAL A 660      83.066  72.612  16.459  1.00  0.00           C  
ATOM   2758  CG1 VAL A 660      83.321  73.901  17.313  1.00  0.00           C  
ATOM   2759  CG2 VAL A 660      81.871  71.957  17.087  1.00  0.00           C  
ATOM   2760  HN  VAL A 660      83.114  70.875  14.696  1.00  0.00           H  
ATOM   2761  HA  VAL A 660      81.887  73.377  14.844  1.00  0.00           H  
ATOM   2762  HB  VAL A 660      83.956  71.952  16.536  1.00  0.00           H  
ATOM   2763 1HG1 VAL A 660      82.467  74.603  17.201  1.00  0.00           H  
ATOM   2764 2HG1 VAL A 660      83.393  73.695  18.402  1.00  0.00           H  
ATOM   2765 3HG1 VAL A 660      84.296  74.398  17.121  1.00  0.00           H  
ATOM   2766 1HG2 VAL A 660      80.942  72.562  17.023  1.00  0.00           H  
ATOM   2767 2HG2 VAL A 660      81.618  70.991  16.598  1.00  0.00           H  
ATOM   2768 3HG2 VAL A 660      82.179  71.732  18.130  1.00  0.00           H  
ATOM   2769  N   ALA A 661      85.133  73.475  14.243  1.00  0.00           N  
ATOM   2770  CA  ALA A 661      86.294  74.205  13.797  1.00  0.00           C  
ATOM   2771  C   ALA A 661      86.031  74.812  12.410  1.00  0.00           C  
ATOM   2772  O   ALA A 661      86.451  75.974  12.199  1.00  0.00           O  
ATOM   2773  CB  ALA A 661      87.560  73.292  13.768  1.00  0.00           C  
ATOM   2774  HN  ALA A 661      85.372  72.522  14.412  1.00  0.00           H  
ATOM   2775  HA  ALA A 661      86.384  75.001  14.520  1.00  0.00           H  
ATOM   2776  HB1 ALA A 661      87.852  72.953  14.785  1.00  0.00           H  
ATOM   2777  HB2 ALA A 661      87.690  72.378  13.149  1.00  0.00           H  
ATOM   2778  HB3 ALA A 661      88.418  73.914  13.435  1.00  0.00           H  
ATOM   2779  N   LEU A 662      85.323  74.048  11.538  1.00  0.00           N  
ATOM   2780  CA  LEU A 662      84.886  74.564  10.274  1.00  0.00           C  
ATOM   2781  C   LEU A 662      84.017  75.811  10.483  1.00  0.00           C  
ATOM   2782  O   LEU A 662      84.267  76.878   9.919  1.00  0.00           O  
ATOM   2783  CB  LEU A 662      84.324  73.365   9.449  1.00  0.00           C  
ATOM   2784  CG  LEU A 662      83.732  73.615   8.063  1.00  0.00           C  
ATOM   2785  CD1 LEU A 662      84.792  74.103   7.023  1.00  0.00           C  
ATOM   2786  CD2 LEU A 662      82.911  72.454   7.485  1.00  0.00           C  
ATOM   2787  HN  LEU A 662      85.115  73.113  11.813  1.00  0.00           H  
ATOM   2788  HA  LEU A 662      85.797  74.847   9.768  1.00  0.00           H  
ATOM   2789  HB1 LEU A 662      85.212  72.699   9.432  1.00  0.00           H  
ATOM   2790  HB2 LEU A 662      83.551  72.936  10.121  1.00  0.00           H  
ATOM   2791  HG  LEU A 662      82.973  74.424   8.114  1.00  0.00           H  
ATOM   2792 1HD1 LEU A 662      85.157  75.091   7.377  1.00  0.00           H  
ATOM   2793 2HD1 LEU A 662      85.485  73.240   6.925  1.00  0.00           H  
ATOM   2794 3HD1 LEU A 662      84.261  74.213   6.054  1.00  0.00           H  
ATOM   2795 1HD2 LEU A 662      82.067  72.146   8.139  1.00  0.00           H  
ATOM   2796 2HD2 LEU A 662      82.416  72.663   6.513  1.00  0.00           H  
ATOM   2797 3HD2 LEU A 662      83.609  71.640   7.195  1.00  0.00           H  
ATOM   2798  N   ARG A 663      82.999  75.716  11.417  1.00  0.00           N  
ATOM   2799  CA  ARG A 663      82.052  76.726  11.687  1.00  0.00           C  
ATOM   2800  C   ARG A 663      82.603  77.895  12.482  1.00  0.00           C  
ATOM   2801  O   ARG A 663      82.231  79.059  12.238  1.00  0.00           O  
ATOM   2802  CB  ARG A 663      80.880  76.091  12.488  1.00  0.00           C  
ATOM   2803  CG  ARG A 663      80.112  74.953  11.713  1.00  0.00           C  
ATOM   2804  CD  ARG A 663      79.311  74.237  12.812  1.00  0.00           C  
ATOM   2805  NE  ARG A 663      78.656  73.001  12.205  1.00  0.00           N  
ATOM   2806  CZ  ARG A 663      78.413  71.916  12.911  1.00  0.00           C  
ATOM   2807  NH1 ARG A 663      78.602  71.841  14.229  1.00  0.00           N1+
ATOM   2808  NH2 ARG A 663      77.895  70.863  12.307  1.00  0.00           N  
ATOM   2809  HN  ARG A 663      82.786  74.802  11.752  1.00  0.00           H  
ATOM   2810  HA  ARG A 663      81.696  77.016  10.710  1.00  0.00           H  
ATOM   2811  HB1 ARG A 663      81.323  75.643  13.404  1.00  0.00           H  
ATOM   2812  HB2 ARG A 663      80.185  76.922  12.735  1.00  0.00           H  
ATOM   2813  HG1 ARG A 663      79.465  75.411  10.936  1.00  0.00           H  
ATOM   2814  HG2 ARG A 663      80.881  74.259  11.309  1.00  0.00           H  
ATOM   2815  HD1 ARG A 663      80.026  74.007  13.630  1.00  0.00           H  
ATOM   2816  HD2 ARG A 663      78.545  74.956  13.174  1.00  0.00           H  
ATOM   2817  HE  ARG A 663      78.505  72.878  11.225  1.00  0.00           H  
ATOM   2818 1HH1 ARG A 663      79.097  72.578  14.690  1.00  0.00           H  
ATOM   2819 2HH1 ARG A 663      78.527  71.015  14.787  1.00  0.00           H  
ATOM   2820 1HH2 ARG A 663      77.616  70.972  11.353  1.00  0.00           H  
ATOM   2821 2HH2 ARG A 663      77.451  70.123  12.813  1.00  0.00           H  
ATOM   2822  N   PHE A 664      83.454  77.703  13.400  1.00  0.00           N  
ATOM   2823  CA  PHE A 664      84.294  78.713  14.020  1.00  0.00           C  
ATOM   2824  C   PHE A 664      85.221  79.423  12.963  1.00  0.00           C  
ATOM   2825  O   PHE A 664      85.221  80.634  12.878  1.00  0.00           O  
ATOM   2826  CB  PHE A 664      85.046  78.026  15.176  1.00  0.00           C  
ATOM   2827  CG  PHE A 664      84.287  77.697  16.471  1.00  0.00           C  
ATOM   2828  CD1 PHE A 664      82.896  77.837  16.528  1.00  0.00           C  
ATOM   2829  CD2 PHE A 664      85.007  77.135  17.519  1.00  0.00           C  
ATOM   2830  CE1 PHE A 664      82.234  77.576  17.749  1.00  0.00           C  
ATOM   2831  CE2 PHE A 664      84.315  76.992  18.761  1.00  0.00           C  
ATOM   2832  CZ  PHE A 664      82.984  77.260  18.896  1.00  0.00           C  
ATOM   2833  HN  PHE A 664      83.689  76.770  13.661  1.00  0.00           H  
ATOM   2834  HA  PHE A 664      83.664  79.492  14.422  1.00  0.00           H  
ATOM   2835  HB1 PHE A 664      85.480  77.078  14.791  1.00  0.00           H  
ATOM   2836  HB2 PHE A 664      85.881  78.702  15.460  1.00  0.00           H  
ATOM   2837  HD1 PHE A 664      82.284  78.232  15.731  1.00  0.00           H  
ATOM   2838  HD2 PHE A 664      86.039  76.839  17.397  1.00  0.00           H  
ATOM   2839  HE1 PHE A 664      81.170  77.759  17.698  1.00  0.00           H  
ATOM   2840  HE2 PHE A 664      84.792  76.567  19.632  1.00  0.00           H  
ATOM   2841  HZ  PHE A 664      82.554  77.229  19.886  1.00  0.00           H  
ATOM   2842  N   GLY A 665      85.940  78.632  12.097  1.00  0.00           N  
ATOM   2843  CA  GLY A 665      86.811  79.047  11.025  1.00  0.00           C  
ATOM   2844  C   GLY A 665      86.215  79.939   9.949  1.00  0.00           C  
ATOM   2845  O   GLY A 665      86.809  80.946   9.535  1.00  0.00           O  
ATOM   2846  HN  GLY A 665      85.905  77.636  12.065  1.00  0.00           H  
ATOM   2847  HA1 GLY A 665      87.655  79.621  11.376  1.00  0.00           H  
ATOM   2848  HA2 GLY A 665      87.078  78.090  10.600  1.00  0.00           H  
ATOM   2849  N   LEU A 666      85.025  79.571   9.538  1.00  0.00           N  
ATOM   2850  CA  LEU A 666      84.252  80.420   8.641  1.00  0.00           C  
ATOM   2851  C   LEU A 666      83.865  81.763   9.266  1.00  0.00           C  
ATOM   2852  O   LEU A 666      83.791  82.823   8.641  1.00  0.00           O  
ATOM   2853  CB  LEU A 666      83.004  79.674   8.154  1.00  0.00           C  
ATOM   2854  CG  LEU A 666      83.224  78.720   7.054  1.00  0.00           C  
ATOM   2855  CD1 LEU A 666      81.841  78.080   6.764  1.00  0.00           C  
ATOM   2856  CD2 LEU A 666      83.831  79.376   5.805  1.00  0.00           C  
ATOM   2857  HN  LEU A 666      84.491  78.739   9.668  1.00  0.00           H  
ATOM   2858  HA  LEU A 666      84.897  80.557   7.786  1.00  0.00           H  
ATOM   2859  HB1 LEU A 666      82.501  79.269   9.058  1.00  0.00           H  
ATOM   2860  HB2 LEU A 666      82.274  80.453   7.846  1.00  0.00           H  
ATOM   2861  HG  LEU A 666      83.927  77.906   7.332  1.00  0.00           H  
ATOM   2862 1HD1 LEU A 666      81.216  78.857   6.275  1.00  0.00           H  
ATOM   2863 2HD1 LEU A 666      81.863  77.169   6.129  1.00  0.00           H  
ATOM   2864 3HD1 LEU A 666      81.328  77.944   7.740  1.00  0.00           H  
ATOM   2865 1HD2 LEU A 666      84.930  79.475   5.933  1.00  0.00           H  
ATOM   2866 2HD2 LEU A 666      83.658  78.742   4.909  1.00  0.00           H  
ATOM   2867 3HD2 LEU A 666      83.322  80.316   5.502  1.00  0.00           H  
ATOM   2868  N   ILE A 667      83.586  81.761  10.595  1.00  0.00           N  
ATOM   2869  CA  ILE A 667      83.397  82.992  11.318  1.00  0.00           C  
ATOM   2870  C   ILE A 667      84.698  83.881  11.346  1.00  0.00           C  
ATOM   2871  O   ILE A 667      84.632  85.106  11.295  1.00  0.00           O  
ATOM   2872  CB  ILE A 667      82.728  82.805  12.651  1.00  0.00           C  
ATOM   2873  CG1 ILE A 667      81.360  82.121  12.400  1.00  0.00           C  
ATOM   2874  CG2 ILE A 667      82.557  84.138  13.378  1.00  0.00           C  
ATOM   2875  CD  ILE A 667      80.247  82.926  11.792  1.00  0.00           C  
ATOM   2876  HN  ILE A 667      83.776  81.018  11.232  1.00  0.00           H  
ATOM   2877  HA  ILE A 667      82.685  83.619  10.802  1.00  0.00           H  
ATOM   2878  HB  ILE A 667      83.316  82.101  13.279  1.00  0.00           H  
ATOM   2879 1HG1 ILE A 667      81.488  81.237  11.739  1.00  0.00           H  
ATOM   2880 2HG1 ILE A 667      81.003  81.614  13.322  1.00  0.00           H  
ATOM   2881 1HG2 ILE A 667      81.912  84.018  14.275  1.00  0.00           H  
ATOM   2882 2HG2 ILE A 667      83.588  84.492  13.591  1.00  0.00           H  
ATOM   2883 3HG2 ILE A 667      81.979  84.893  12.802  1.00  0.00           H  
ATOM   2884  HD1 ILE A 667      79.871  83.756  12.427  1.00  0.00           H  
ATOM   2885  HD2 ILE A 667      80.513  83.402  10.824  1.00  0.00           H  
ATOM   2886  HD3 ILE A 667      79.338  82.296  11.690  1.00  0.00           H  
ATOM   2887  N   LEU A 668      85.921  83.268  11.373  1.00  0.00           N  
ATOM   2888  CA  LEU A 668      87.208  83.966  11.352  1.00  0.00           C  
ATOM   2889  C   LEU A 668      87.476  84.662  10.020  1.00  0.00           C  
ATOM   2890  O   LEU A 668      87.836  85.844  10.026  1.00  0.00           O  
ATOM   2891  CB  LEU A 668      88.432  83.113  11.642  1.00  0.00           C  
ATOM   2892  CG  LEU A 668      88.479  82.682  13.109  1.00  0.00           C  
ATOM   2893  CD1 LEU A 668      89.762  81.907  13.426  1.00  0.00           C  
ATOM   2894  CD2 LEU A 668      88.270  83.826  14.155  1.00  0.00           C  
ATOM   2895  HN  LEU A 668      86.023  82.288  11.527  1.00  0.00           H  
ATOM   2896  HA  LEU A 668      87.055  84.831  11.980  1.00  0.00           H  
ATOM   2897  HB1 LEU A 668      88.378  82.170  11.057  1.00  0.00           H  
ATOM   2898  HB2 LEU A 668      89.341  83.659  11.308  1.00  0.00           H  
ATOM   2899  HG  LEU A 668      87.707  81.908  13.307  1.00  0.00           H  
ATOM   2900 1HD1 LEU A 668      90.615  82.606  13.289  1.00  0.00           H  
ATOM   2901 2HD1 LEU A 668      89.768  81.532  14.472  1.00  0.00           H  
ATOM   2902 3HD1 LEU A 668      89.737  81.036  12.738  1.00  0.00           H  
ATOM   2903 1HD2 LEU A 668      88.967  84.664  13.940  1.00  0.00           H  
ATOM   2904 2HD2 LEU A 668      87.215  84.144  14.296  1.00  0.00           H  
ATOM   2905 3HD2 LEU A 668      88.506  83.462  15.177  1.00  0.00           H  
ATOM   2906  N   GLU A 669      87.074  84.015   8.862  1.00  0.00           N  
ATOM   2907  CA  GLU A 669      86.933  84.690   7.539  1.00  0.00           C  
ATOM   2908  C   GLU A 669      85.981  85.911   7.455  1.00  0.00           C  
ATOM   2909  O   GLU A 669      86.260  86.905   6.865  1.00  0.00           O  
ATOM   2910  CB  GLU A 669      86.570  83.607   6.504  1.00  0.00           C  
ATOM   2911  CG  GLU A 669      87.697  82.551   6.215  1.00  0.00           C  
ATOM   2912  CD  GLU A 669      89.078  83.144   5.809  1.00  0.00           C  
ATOM   2913  OE1 GLU A 669      90.038  82.251   5.736  1.00  0.00           O  
ATOM   2914  OE2 GLU A 669      89.273  84.374   5.610  1.00  0.00           O1-
ATOM   2915  HN  GLU A 669      86.747  83.074   8.899  1.00  0.00           H  
ATOM   2916  HA  GLU A 669      87.843  85.220   7.297  1.00  0.00           H  
ATOM   2917  HB1 GLU A 669      85.722  82.991   6.871  1.00  0.00           H  
ATOM   2918  HB2 GLU A 669      86.338  84.095   5.533  1.00  0.00           H  
ATOM   2919  HG1 GLU A 669      87.939  82.027   7.164  1.00  0.00           H  
ATOM   2920  HG2 GLU A 669      87.487  81.691   5.544  1.00  0.00           H  
ATOM   2921  N   ALA A 670      84.792  85.718   8.054  1.00  0.00           N  
ATOM   2922  CA  ALA A 670      83.840  86.783   8.051  1.00  0.00           C  
ATOM   2923  C   ALA A 670      84.368  88.007   8.823  1.00  0.00           C  
ATOM   2924  O   ALA A 670      84.099  89.167   8.398  1.00  0.00           O  
ATOM   2925  CB  ALA A 670      82.578  86.350   8.873  1.00  0.00           C  
ATOM   2926  HN  ALA A 670      84.656  84.821   8.468  1.00  0.00           H  
ATOM   2927  HA  ALA A 670      83.608  87.011   7.022  1.00  0.00           H  
ATOM   2928  HB1 ALA A 670      82.114  85.414   8.494  1.00  0.00           H  
ATOM   2929  HB2 ALA A 670      82.805  86.137   9.940  1.00  0.00           H  
ATOM   2930  HB3 ALA A 670      81.939  87.258   8.860  1.00  0.00           H  
ATOM   2931  N   TYR A 671      85.221  87.746   9.863  1.00  0.00           N  
ATOM   2932  CA  TYR A 671      85.840  88.649  10.687  1.00  0.00           C  
ATOM   2933  C   TYR A 671      86.913  89.413   9.920  1.00  0.00           C  
ATOM   2934  O   TYR A 671      86.961  90.641   9.839  1.00  0.00           O  
ATOM   2935  CB  TYR A 671      86.409  88.023  11.980  1.00  0.00           C  
ATOM   2936  CG  TYR A 671      87.171  89.112  12.721  1.00  0.00           C  
ATOM   2937  CD1 TYR A 671      88.562  89.075  12.756  1.00  0.00           C  
ATOM   2938  CD2 TYR A 671      86.520  90.048  13.612  1.00  0.00           C  
ATOM   2939  CE1 TYR A 671      89.356  90.006  13.496  1.00  0.00           C  
ATOM   2940  CE2 TYR A 671      87.280  90.868  14.429  1.00  0.00           C  
ATOM   2941  CZ  TYR A 671      88.656  90.904  14.310  1.00  0.00           C  
ATOM   2942  OH  TYR A 671      89.368  91.749  15.213  1.00  0.00           O  
ATOM   2943  HN  TYR A 671      85.384  86.815  10.180  1.00  0.00           H  
ATOM   2944  HA  TYR A 671      85.063  89.362  10.921  1.00  0.00           H  
ATOM   2945  HB1 TYR A 671      85.590  87.686  12.651  1.00  0.00           H  
ATOM   2946  HB2 TYR A 671      87.043  87.128  11.802  1.00  0.00           H  
ATOM   2947  HD1 TYR A 671      89.048  88.376  12.092  1.00  0.00           H  
ATOM   2948  HD2 TYR A 671      85.453  90.065  13.775  1.00  0.00           H  
ATOM   2949  HE1 TYR A 671      90.427  89.888  13.572  1.00  0.00           H  
ATOM   2950  HE2 TYR A 671      86.719  91.566  15.032  1.00  0.00           H  
ATOM   2951  HH  TYR A 671      88.835  92.456  15.584  1.00  0.00           H  
ATOM   2952  N   CYS A 672      87.809  88.688   9.196  1.00  0.00           N  
ATOM   2953  CA  CYS A 672      88.826  89.124   8.320  1.00  0.00           C  
ATOM   2954  C   CYS A 672      88.323  90.117   7.260  1.00  0.00           C  
ATOM   2955  O   CYS A 672      88.790  91.212   7.062  1.00  0.00           O  
ATOM   2956  CB  CYS A 672      89.473  87.900   7.702  1.00  0.00           C  
ATOM   2957  SG  CYS A 672      90.940  88.305   6.653  1.00  0.00           S  
ATOM   2958  HN  CYS A 672      87.588  87.718   9.147  1.00  0.00           H  
ATOM   2959  HA  CYS A 672      89.512  89.741   8.881  1.00  0.00           H  
ATOM   2960  HB1 CYS A 672      89.797  87.210   8.510  1.00  0.00           H  
ATOM   2961  HB2 CYS A 672      88.799  87.251   7.102  1.00  0.00           H  
ATOM   2962  HG1 CYS A 672      90.355  89.044   5.722  1.00  0.00           H  
ATOM   2963  N   ARG A 673      87.182  89.675   6.630  1.00  0.00           N  
ATOM   2964  CA  ARG A 673      86.575  90.317   5.508  1.00  0.00           C  
ATOM   2965  C   ARG A 673      85.802  91.672   5.895  1.00  0.00           C  
ATOM   2966  O   ARG A 673      85.688  92.583   5.050  1.00  0.00           O  
ATOM   2967  CB  ARG A 673      85.587  89.422   4.799  1.00  0.00           C  
ATOM   2968  CG  ARG A 673      86.273  88.198   4.168  1.00  0.00           C  
ATOM   2969  CD  ARG A 673      85.325  87.075   3.616  1.00  0.00           C  
ATOM   2970  NE  ARG A 673      86.185  86.002   2.991  1.00  0.00           N  
ATOM   2971  CZ  ARG A 673      85.843  84.833   2.663  1.00  0.00           C  
ATOM   2972  NH1 ARG A 673      84.667  84.337   2.468  1.00  0.00           N1+
ATOM   2973  NH2 ARG A 673      86.783  83.925   2.459  1.00  0.00           N  
ATOM   2974  HN  ARG A 673      86.805  88.776   6.836  1.00  0.00           H  
ATOM   2975  HA  ARG A 673      87.372  90.492   4.800  1.00  0.00           H  
ATOM   2976  HB1 ARG A 673      84.940  88.944   5.565  1.00  0.00           H  
ATOM   2977  HB2 ARG A 673      85.003  89.919   3.994  1.00  0.00           H  
ATOM   2978  HG1 ARG A 673      86.973  88.603   3.406  1.00  0.00           H  
ATOM   2979  HG2 ARG A 673      86.942  87.765   4.942  1.00  0.00           H  
ATOM   2980  HD1 ARG A 673      84.596  86.800   4.408  1.00  0.00           H  
ATOM   2981  HD2 ARG A 673      84.796  87.441   2.711  1.00  0.00           H  
ATOM   2982  HE  ARG A 673      87.176  86.131   2.973  1.00  0.00           H  
ATOM   2983 1HH1 ARG A 673      83.817  84.826   2.667  1.00  0.00           H  
ATOM   2984 2HH1 ARG A 673      84.631  83.341   2.546  1.00  0.00           H  
ATOM   2985 1HH2 ARG A 673      86.660  82.978   2.755  1.00  0.00           H  
ATOM   2986 2HH2 ARG A 673      87.667  84.326   2.699  1.00  0.00           H  
ATOM   2987  N   GLY A 674      85.486  91.868   7.173  1.00  0.00           N  
ATOM   2988  CA  GLY A 674      85.029  93.141   7.703  1.00  0.00           C  
ATOM   2989  C   GLY A 674      86.124  93.928   8.446  1.00  0.00           C  
ATOM   2990  O   GLY A 674      86.113  95.194   8.553  1.00  0.00           O  
ATOM   2991  HN  GLY A 674      85.554  91.144   7.855  1.00  0.00           H  
ATOM   2992  HA1 GLY A 674      84.825  93.860   6.924  1.00  0.00           H  
ATOM   2993  HA2 GLY A 674      84.237  93.008   8.425  1.00  0.00           H  
ATOM   2994  N   SER A 675      87.096  93.213   8.977  1.00  0.00           N  
ATOM   2995  CA  SER A 675      88.088  93.833   9.804  1.00  0.00           C  
ATOM   2996  C   SER A 675      89.027  94.922   9.080  1.00  0.00           C  
ATOM   2997  O   SER A 675      89.546  94.676   8.023  1.00  0.00           O  
ATOM   2998  CB  SER A 675      89.089  92.933  10.667  1.00  0.00           C  
ATOM   2999  OG  SER A 675      90.024  93.704  11.484  1.00  0.00           O  
ATOM   3000  HN  SER A 675      87.158  92.218   8.986  1.00  0.00           H  
ATOM   3001  HA  SER A 675      87.524  94.319  10.586  1.00  0.00           H  
ATOM   3002  HB1 SER A 675      88.487  92.363  11.407  1.00  0.00           H  
ATOM   3003  HB2 SER A 675      89.653  92.405   9.869  1.00  0.00           H  
ATOM   3004  HG1 SER A 675      89.474  94.227  12.072  1.00  0.00           H  
ATOM   3005  N   THR A 676      89.099  96.174   9.528  1.00  0.00           N  
ATOM   3006  CA  THR A 676      89.956  97.259   8.994  1.00  0.00           C  
ATOM   3007  C   THR A 676      91.522  96.993   9.196  1.00  0.00           C  
ATOM   3008  O   THR A 676      92.259  97.204   8.300  1.00  0.00           O  
ATOM   3009  CB  THR A 676      89.584  98.674   9.644  1.00  0.00           C  
ATOM   3010  CG2 THR A 676      88.173  99.105   9.261  1.00  0.00           C  
ATOM   3011  OG1 THR A 676      89.567  98.635  11.083  1.00  0.00           O  
ATOM   3012  HN  THR A 676      88.594  96.496  10.325  1.00  0.00           H  
ATOM   3013  HA  THR A 676      89.773  97.262   7.930  1.00  0.00           H  
ATOM   3014  HB  THR A 676      90.343  99.420   9.326  1.00  0.00           H  
ATOM   3015  HG1 THR A 676      90.506  98.745  11.254  1.00  0.00           H  
ATOM   3016 1HG2 THR A 676      87.441  98.435   9.760  1.00  0.00           H  
ATOM   3017 2HG2 THR A 676      87.848 100.152   9.436  1.00  0.00           H  
ATOM   3018 3HG2 THR A 676      88.098  98.829   8.187  1.00  0.00           H  
ATOM   3019  N   HIS A 677      91.905  96.524  10.406  1.00  0.00           N  
ATOM   3020  CA  HIS A 677      93.300  96.343  10.646  1.00  0.00           C  
ATOM   3021  C   HIS A 677      93.709  95.415  11.680  1.00  0.00           C  
ATOM   3022  O   HIS A 677      94.827  94.956  11.581  1.00  0.00           O  
ATOM   3023  CB  HIS A 677      93.893  97.670  11.034  1.00  0.00           C  
ATOM   3024  CG  HIS A 677      93.333  98.260  12.288  1.00  0.00           C  
ATOM   3025  CD2 HIS A 677      93.701  98.198  13.615  1.00  0.00           C  
ATOM   3026  ND1 HIS A 677      92.270  99.187  12.111  1.00  0.00           N  
ATOM   3027  CE1 HIS A 677      91.981  99.612  13.323  1.00  0.00           C  
ATOM   3028  NE2 HIS A 677      92.764  99.065  14.228  1.00  0.00           N  
ATOM   3029  HN  HIS A 677      91.354  96.356  11.220  1.00  0.00           H  
ATOM   3030  HA  HIS A 677      93.663  95.811   9.779  1.00  0.00           H  
ATOM   3031  HB1 HIS A 677      94.974  97.852  10.853  1.00  0.00           H  
ATOM   3032  HB2 HIS A 677      93.587  98.399  10.254  1.00  0.00           H  
ATOM   3033  HD2 HIS A 677      94.344  97.458  14.077  1.00  0.00           H  
ATOM   3034  HE1 HIS A 677      91.162 100.273  13.608  1.00  0.00           H  
ATOM   3035  HE2 HIS A 677      92.735  99.225  15.215  1.00  0.00           H  
ATOM   3036  N   HIS A 678      92.883  95.111  12.739  1.00  0.00           N  
ATOM   3037  CA  HIS A 678      93.296  94.243  13.795  1.00  0.00           C  
ATOM   3038  C   HIS A 678      93.577  92.835  13.368  1.00  0.00           C  
ATOM   3039  O   HIS A 678      94.515  92.241  13.910  1.00  0.00           O  
ATOM   3040  CB  HIS A 678      92.379  94.223  14.990  1.00  0.00           C  
ATOM   3041  CG  HIS A 678      92.982  93.530  16.222  1.00  0.00           C  
ATOM   3042  CD2 HIS A 678      92.492  92.524  16.994  1.00  0.00           C  
ATOM   3043  ND1 HIS A 678      94.203  94.067  16.719  1.00  0.00           N  
ATOM   3044  CE1 HIS A 678      94.440  93.265  17.748  1.00  0.00           C  
ATOM   3045  NE2 HIS A 678      93.480  92.362  17.944  1.00  0.00           N  
ATOM   3046  HN  HIS A 678      91.997  95.549  12.874  1.00  0.00           H  
ATOM   3047  HA  HIS A 678      94.232  94.570  14.224  1.00  0.00           H  
ATOM   3048  HB1 HIS A 678      92.141  95.238  15.373  1.00  0.00           H  
ATOM   3049  HB2 HIS A 678      91.486  93.689  14.601  1.00  0.00           H  
ATOM   3050  HD2 HIS A 678      91.549  91.992  16.974  1.00  0.00           H  
ATOM   3051  HE1 HIS A 678      95.392  93.257  18.279  1.00  0.00           H  
ATOM   3052  HE2 HIS A 678      93.611  91.664  18.648  1.00  0.00           H  
ATOM   3053  N   MET A 679      92.867  92.199  12.445  1.00  0.00           N  
ATOM   3054  CA  MET A 679      93.186  90.861  11.977  1.00  0.00           C  
ATOM   3055  C   MET A 679      94.583  90.651  11.375  1.00  0.00           C  
ATOM   3056  O   MET A 679      95.321  89.652  11.668  1.00  0.00           O  
ATOM   3057  CB  MET A 679      92.102  90.556  10.866  1.00  0.00           C  
ATOM   3058  CG  MET A 679      92.211  89.099  10.462  1.00  0.00           C  
ATOM   3059  SD  MET A 679      92.329  87.867  11.767  1.00  0.00           S  
ATOM   3060  CE  MET A 679      91.335  86.462  11.123  1.00  0.00           C  
ATOM   3061  HN  MET A 679      92.103  92.674  12.016  1.00  0.00           H  
ATOM   3062  HA  MET A 679      93.137  90.236  12.857  1.00  0.00           H  
ATOM   3063  HB1 MET A 679      91.019  90.652  11.093  1.00  0.00           H  
ATOM   3064  HB2 MET A 679      92.292  91.172   9.960  1.00  0.00           H  
ATOM   3065  HG1 MET A 679      91.331  88.878   9.821  1.00  0.00           H  
ATOM   3066  HG2 MET A 679      92.972  88.935   9.669  1.00  0.00           H  
ATOM   3067  HE1 MET A 679      91.851  85.996  10.257  1.00  0.00           H  
ATOM   3068  HE2 MET A 679      90.865  85.791  11.873  1.00  0.00           H  
ATOM   3069  HE3 MET A 679      90.478  86.941  10.602  1.00  0.00           H  
ATOM   3070  N   LYS A 680      95.094  91.607  10.621  1.00  0.00           N  
ATOM   3071  CA  LYS A 680      96.486  91.580  10.234  1.00  0.00           C  
ATOM   3072  C   LYS A 680      97.475  91.772  11.309  1.00  0.00           C  
ATOM   3073  O   LYS A 680      98.542  91.224  11.206  1.00  0.00           O  
ATOM   3074  CB  LYS A 680      96.645  92.632   9.019  1.00  0.00           C  
ATOM   3075  CG  LYS A 680      95.972  92.302   7.729  1.00  0.00           C  
ATOM   3076  CD  LYS A 680      95.912  93.469   6.742  1.00  0.00           C  
ATOM   3077  CE  LYS A 680      95.287  94.749   7.287  1.00  0.00           C  
ATOM   3078  NZ  LYS A 680      95.089  95.784   6.191  1.00  0.00           N1+
ATOM   3079  HN  LYS A 680      94.567  92.332  10.187  1.00  0.00           H  
ATOM   3080  HA  LYS A 680      96.632  90.589   9.829  1.00  0.00           H  
ATOM   3081  HB1 LYS A 680      96.081  93.514   9.392  1.00  0.00           H  
ATOM   3082  HB2 LYS A 680      97.669  93.034   8.865  1.00  0.00           H  
ATOM   3083  HG1 LYS A 680      96.511  91.497   7.185  1.00  0.00           H  
ATOM   3084  HG2 LYS A 680      94.970  91.854   7.902  1.00  0.00           H  
ATOM   3085  HD1 LYS A 680      96.979  93.583   6.453  1.00  0.00           H  
ATOM   3086  HD2 LYS A 680      95.458  93.205   5.763  1.00  0.00           H  
ATOM   3087  HE1 LYS A 680      94.269  94.471   7.635  1.00  0.00           H  
ATOM   3088  HE2 LYS A 680      95.860  95.176   8.138  1.00  0.00           H  
ATOM   3089  HZ1 LYS A 680      96.013  95.935   5.739  1.00  0.00           H  
ATOM   3090  HZ2 LYS A 680      94.428  95.536   5.426  1.00  0.00           H  
ATOM   3091  HZ3 LYS A 680      94.841  96.711   6.592  1.00  0.00           H  
ATOM   3092  N   VAL A 681      97.198  92.544  12.365  1.00  0.00           N  
ATOM   3093  CA  VAL A 681      97.989  92.637  13.578  1.00  0.00           C  
ATOM   3094  C   VAL A 681      97.950  91.326  14.319  1.00  0.00           C  
ATOM   3095  O   VAL A 681      98.920  90.808  14.758  1.00  0.00           O  
ATOM   3096  CB  VAL A 681      97.399  93.735  14.499  1.00  0.00           C  
ATOM   3097  CG1 VAL A 681      98.180  93.842  15.834  1.00  0.00           C  
ATOM   3098  CG2 VAL A 681      97.310  95.120  13.725  1.00  0.00           C  
ATOM   3099  HN  VAL A 681      96.300  92.955  12.499  1.00  0.00           H  
ATOM   3100  HA  VAL A 681      98.997  92.777  13.218  1.00  0.00           H  
ATOM   3101  HB  VAL A 681      96.356  93.443  14.747  1.00  0.00           H  
ATOM   3102 1HG1 VAL A 681      99.225  94.001  15.493  1.00  0.00           H  
ATOM   3103 2HG1 VAL A 681      97.805  94.709  16.419  1.00  0.00           H  
ATOM   3104 3HG1 VAL A 681      98.176  92.927  16.464  1.00  0.00           H  
ATOM   3105 1HG2 VAL A 681      96.849  95.110  12.714  1.00  0.00           H  
ATOM   3106 2HG2 VAL A 681      96.560  95.710  14.292  1.00  0.00           H  
ATOM   3107 3HG2 VAL A 681      98.255  95.704  13.736  1.00  0.00           H  
ATOM   3108  N   LEU A 682      96.826  90.645  14.353  1.00  0.00           N  
ATOM   3109  CA  LEU A 682      96.640  89.299  14.857  1.00  0.00           C  
ATOM   3110  C   LEU A 682      97.540  88.211  14.094  1.00  0.00           C  
ATOM   3111  O   LEU A 682      98.109  87.296  14.686  1.00  0.00           O  
ATOM   3112  CB  LEU A 682      95.137  88.714  14.949  1.00  0.00           C  
ATOM   3113  CG  LEU A 682      94.186  89.361  15.998  1.00  0.00           C  
ATOM   3114  CD1 LEU A 682      92.755  89.001  15.718  1.00  0.00           C  
ATOM   3115  CD2 LEU A 682      94.435  88.875  17.453  1.00  0.00           C  
ATOM   3116  HN  LEU A 682      95.965  91.086  14.114  1.00  0.00           H  
ATOM   3117  HA  LEU A 682      97.055  89.240  15.853  1.00  0.00           H  
ATOM   3118  HB1 LEU A 682      94.745  88.905  13.927  1.00  0.00           H  
ATOM   3119  HB2 LEU A 682      95.058  87.611  15.056  1.00  0.00           H  
ATOM   3120  HG  LEU A 682      94.308  90.466  15.991  1.00  0.00           H  
ATOM   3121 1HD1 LEU A 682      92.459  89.341  14.702  1.00  0.00           H  
ATOM   3122 2HD1 LEU A 682      92.499  87.924  15.805  1.00  0.00           H  
ATOM   3123 3HD1 LEU A 682      92.091  89.529  16.435  1.00  0.00           H  
ATOM   3124 1HD2 LEU A 682      93.672  89.250  18.169  1.00  0.00           H  
ATOM   3125 2HD2 LEU A 682      94.374  87.765  17.430  1.00  0.00           H  
ATOM   3126 3HD2 LEU A 682      95.464  89.153  17.764  1.00  0.00           H  
ATOM   3127  N   MET A 683      97.510  88.379  12.742  1.00  0.00           N  
ATOM   3128  CA  MET A 683      98.256  87.577  11.818  1.00  0.00           C  
ATOM   3129  C   MET A 683      99.741  87.637  12.214  1.00  0.00           C  
ATOM   3130  O   MET A 683     100.361  86.583  12.277  1.00  0.00           O  
ATOM   3131  CB  MET A 683      98.163  87.896  10.274  1.00  0.00           C  
ATOM   3132  CG  MET A 683      96.748  87.499   9.680  1.00  0.00           C  
ATOM   3133  SD  MET A 683      96.312  85.741   9.631  1.00  0.00           S  
ATOM   3134  CE  MET A 683      94.635  86.010   8.812  1.00  0.00           C  
ATOM   3135  HN  MET A 683      96.762  88.945  12.403  1.00  0.00           H  
ATOM   3136  HA  MET A 683      97.843  86.595  11.997  1.00  0.00           H  
ATOM   3137  HB1 MET A 683      98.314  88.996  10.220  1.00  0.00           H  
ATOM   3138  HB2 MET A 683      98.993  87.482   9.663  1.00  0.00           H  
ATOM   3139  HG1 MET A 683      95.856  88.003  10.110  1.00  0.00           H  
ATOM   3140  HG2 MET A 683      96.729  87.780   8.605  1.00  0.00           H  
ATOM   3141  HE1 MET A 683      94.278  87.023   9.096  1.00  0.00           H  
ATOM   3142  HE2 MET A 683      94.765  85.894   7.715  1.00  0.00           H  
ATOM   3143  HE3 MET A 683      93.925  85.268   9.236  1.00  0.00           H  
ATOM   3144  N   LYS A 684     100.301  88.853  12.543  1.00  0.00           N  
ATOM   3145  CA  LYS A 684     101.584  89.151  13.124  1.00  0.00           C  
ATOM   3146  C   LYS A 684     101.853  88.613  14.540  1.00  0.00           C  
ATOM   3147  O   LYS A 684     102.999  88.240  14.753  1.00  0.00           O  
ATOM   3148  CB  LYS A 684     101.755  90.668  13.152  1.00  0.00           C  
ATOM   3149  CG  LYS A 684     101.903  91.425  11.774  1.00  0.00           C  
ATOM   3150  CD  LYS A 684     102.943  90.787  10.858  1.00  0.00           C  
ATOM   3151  CE  LYS A 684     102.584  91.098   9.383  1.00  0.00           C  
ATOM   3152  NZ  LYS A 684     103.521  90.370   8.476  1.00  0.00           N1+
ATOM   3153  HN  LYS A 684      99.763  89.640  12.253  1.00  0.00           H  
ATOM   3154  HA  LYS A 684     102.288  88.662  12.467  1.00  0.00           H  
ATOM   3155  HB1 LYS A 684     100.927  91.197  13.671  1.00  0.00           H  
ATOM   3156  HB2 LYS A 684     102.680  91.046  13.639  1.00  0.00           H  
ATOM   3157  HG1 LYS A 684     100.865  91.405  11.381  1.00  0.00           H  
ATOM   3158  HG2 LYS A 684     102.272  92.437  12.044  1.00  0.00           H  
ATOM   3159  HD1 LYS A 684     103.956  91.175  11.094  1.00  0.00           H  
ATOM   3160  HD2 LYS A 684     103.013  89.682  10.952  1.00  0.00           H  
ATOM   3161  HE1 LYS A 684     101.547  90.767   9.162  1.00  0.00           H  
ATOM   3162  HE2 LYS A 684     102.666  92.147   9.027  1.00  0.00           H  
ATOM   3163  HZ1 LYS A 684     103.624  89.396   8.825  1.00  0.00           H  
ATOM   3164  HZ2 LYS A 684     103.231  90.288   7.480  1.00  0.00           H  
ATOM   3165  HZ3 LYS A 684     104.503  90.681   8.623  1.00  0.00           H  
ATOM   3166  N   GLN A 685     100.807  88.449  15.387  1.00  0.00           N  
ATOM   3167  CA  GLN A 685     100.882  87.742  16.669  1.00  0.00           C  
ATOM   3168  C   GLN A 685     100.994  86.199  16.509  1.00  0.00           C  
ATOM   3169  O   GLN A 685     101.870  85.658  17.123  1.00  0.00           O  
ATOM   3170  CB  GLN A 685      99.631  88.105  17.686  1.00  0.00           C  
ATOM   3171  CG  GLN A 685      99.715  89.606  18.145  1.00  0.00           C  
ATOM   3172  CD  GLN A 685      98.571  90.144  18.987  1.00  0.00           C  
ATOM   3173  NE2 GLN A 685      98.896  91.391  19.369  1.00  0.00           N  
ATOM   3174  OE1 GLN A 685      97.523  89.540  19.304  1.00  0.00           O  
ATOM   3175  HN  GLN A 685      99.955  88.823  15.027  1.00  0.00           H  
ATOM   3176  HA  GLN A 685     101.825  88.058  17.090  1.00  0.00           H  
ATOM   3177  HB1 GLN A 685      98.629  87.851  17.280  1.00  0.00           H  
ATOM   3178  HB2 GLN A 685      99.737  87.452  18.579  1.00  0.00           H  
ATOM   3179  HG1 GLN A 685     100.647  89.654  18.748  1.00  0.00           H  
ATOM   3180  HG2 GLN A 685      99.824  90.215  17.222  1.00  0.00           H  
ATOM   3181 1HE2 GLN A 685      99.879  91.563  19.435  1.00  0.00           H  
ATOM   3182 2HE2 GLN A 685      98.331  91.762  20.107  1.00  0.00           H  
ATOM   3183  N   GLY A 686     100.177  85.666  15.491  1.00  0.00           N  
ATOM   3184  CA  GLY A 686     100.320  84.327  14.959  1.00  0.00           C  
ATOM   3185  C   GLY A 686     101.688  84.000  14.392  1.00  0.00           C  
ATOM   3186  O   GLY A 686     102.228  82.951  14.677  1.00  0.00           O  
ATOM   3187  HN  GLY A 686      99.554  86.151  14.882  1.00  0.00           H  
ATOM   3188  HA1 GLY A 686     100.163  83.684  15.813  1.00  0.00           H  
ATOM   3189  HA2 GLY A 686      99.543  84.268  14.212  1.00  0.00           H  
ATOM   3190  N   GLU A 687     102.269  84.948  13.554  1.00  0.00           N  
ATOM   3191  CA  GLU A 687     103.636  84.797  13.067  1.00  0.00           C  
ATOM   3192  C   GLU A 687     104.720  84.736  14.216  1.00  0.00           C  
ATOM   3193  O   GLU A 687     105.538  83.821  14.192  1.00  0.00           O  
ATOM   3194  CB  GLU A 687     104.011  85.913  12.010  1.00  0.00           C  
ATOM   3195  CG  GLU A 687     103.290  85.801  10.622  1.00  0.00           C  
ATOM   3196  CD  GLU A 687     103.935  86.506   9.479  1.00  0.00           C  
ATOM   3197  OE1 GLU A 687     103.870  87.821   9.434  1.00  0.00           O  
ATOM   3198  OE2 GLU A 687     104.428  85.785   8.587  1.00  0.00           O1-
ATOM   3199  HN  GLU A 687     101.750  85.765  13.315  1.00  0.00           H  
ATOM   3200  HA  GLU A 687     103.685  83.879  12.500  1.00  0.00           H  
ATOM   3201  HB1 GLU A 687     103.896  86.953  12.384  1.00  0.00           H  
ATOM   3202  HB2 GLU A 687     105.080  85.829  11.721  1.00  0.00           H  
ATOM   3203  HG1 GLU A 687     103.192  84.754  10.264  1.00  0.00           H  
ATOM   3204  HG2 GLU A 687     102.205  86.043  10.609  1.00  0.00           H  
ATOM   3205  N   ALA A 688     104.687  85.639  15.215  1.00  0.00           N  
ATOM   3206  CA  ALA A 688     105.390  85.570  16.454  1.00  0.00           C  
ATOM   3207  C   ALA A 688     105.120  84.360  17.349  1.00  0.00           C  
ATOM   3208  O   ALA A 688     106.080  83.726  17.784  1.00  0.00           O  
ATOM   3209  CB  ALA A 688     105.044  86.918  17.237  1.00  0.00           C  
ATOM   3210  HN  ALA A 688     104.004  86.363  15.158  1.00  0.00           H  
ATOM   3211  HA  ALA A 688     106.454  85.596  16.268  1.00  0.00           H  
ATOM   3212  HB1 ALA A 688     105.325  87.777  16.591  1.00  0.00           H  
ATOM   3213  HB2 ALA A 688     103.942  86.925  17.385  1.00  0.00           H  
ATOM   3214  HB3 ALA A 688     105.556  86.889  18.223  1.00  0.00           H  
ATOM   3215  N   LEU A 689     103.878  83.895  17.518  1.00  0.00           N  
ATOM   3216  CA  LEU A 689     103.557  82.651  18.138  1.00  0.00           C  
ATOM   3217  C   LEU A 689     104.083  81.401  17.431  1.00  0.00           C  
ATOM   3218  O   LEU A 689     104.651  80.488  18.119  1.00  0.00           O  
ATOM   3219  CB  LEU A 689     102.128  82.381  18.538  1.00  0.00           C  
ATOM   3220  CG  LEU A 689     101.545  83.436  19.476  1.00  0.00           C  
ATOM   3221  CD1 LEU A 689     100.044  83.206  19.700  1.00  0.00           C  
ATOM   3222  CD2 LEU A 689     102.180  83.516  20.892  1.00  0.00           C  
ATOM   3223  HN  LEU A 689     103.063  84.436  17.325  1.00  0.00           H  
ATOM   3224  HA  LEU A 689     104.097  82.687  19.073  1.00  0.00           H  
ATOM   3225  HB1 LEU A 689     101.528  82.404  17.603  1.00  0.00           H  
ATOM   3226  HB2 LEU A 689     102.117  81.354  18.961  1.00  0.00           H  
ATOM   3227  HG  LEU A 689     101.551  84.469  19.065  1.00  0.00           H  
ATOM   3228 1HD1 LEU A 689      99.953  82.211  20.186  1.00  0.00           H  
ATOM   3229 2HD1 LEU A 689      99.709  83.849  20.542  1.00  0.00           H  
ATOM   3230 3HD1 LEU A 689      99.383  83.234  18.807  1.00  0.00           H  
ATOM   3231 1HD2 LEU A 689     103.284  83.616  20.812  1.00  0.00           H  
ATOM   3232 2HD2 LEU A 689     101.694  84.293  21.520  1.00  0.00           H  
ATOM   3233 3HD2 LEU A 689     102.008  82.477  21.248  1.00  0.00           H  
ATOM   3234  N   SER A 690     104.058  81.371  16.133  1.00  0.00           N  
ATOM   3235  CA  SER A 690     104.670  80.432  15.284  1.00  0.00           C  
ATOM   3236  C   SER A 690     106.180  80.350  15.461  1.00  0.00           C  
ATOM   3237  O   SER A 690     106.809  79.314  15.590  1.00  0.00           O  
ATOM   3238  CB  SER A 690     104.410  80.766  13.690  1.00  0.00           C  
ATOM   3239  OG  SER A 690     104.967  79.687  12.911  1.00  0.00           O  
ATOM   3240  HN  SER A 690     103.655  82.157  15.672  1.00  0.00           H  
ATOM   3241  HA  SER A 690     104.321  79.430  15.482  1.00  0.00           H  
ATOM   3242  HB1 SER A 690     103.312  80.744  13.522  1.00  0.00           H  
ATOM   3243  HB2 SER A 690     104.803  81.730  13.304  1.00  0.00           H  
ATOM   3244  HG1 SER A 690     104.530  78.843  13.052  1.00  0.00           H  
ATOM   3245  N   LYS A 691     106.853  81.553  15.566  1.00  0.00           N  
ATOM   3246  CA  LYS A 691     108.229  81.710  15.986  1.00  0.00           C  
ATOM   3247  C   LYS A 691     108.594  81.334  17.367  1.00  0.00           C  
ATOM   3248  O   LYS A 691     109.681  80.784  17.527  1.00  0.00           O  
ATOM   3249  CB  LYS A 691     108.678  83.105  15.516  1.00  0.00           C  
ATOM   3250  CG  LYS A 691     109.229  83.194  14.047  1.00  0.00           C  
ATOM   3251  CD  LYS A 691     110.413  82.101  13.751  1.00  0.00           C  
ATOM   3252  CE  LYS A 691     111.093  82.275  12.413  1.00  0.00           C  
ATOM   3253  NZ  LYS A 691     110.130  82.062  11.290  1.00  0.00           N1+
ATOM   3254  HN  LYS A 691     106.378  82.395  15.322  1.00  0.00           H  
ATOM   3255  HA  LYS A 691     108.865  81.006  15.471  1.00  0.00           H  
ATOM   3256  HB1 LYS A 691     107.824  83.808  15.621  1.00  0.00           H  
ATOM   3257  HB2 LYS A 691     109.515  83.494  16.135  1.00  0.00           H  
ATOM   3258  HG1 LYS A 691     108.423  82.726  13.442  1.00  0.00           H  
ATOM   3259  HG2 LYS A 691     109.529  84.230  13.782  1.00  0.00           H  
ATOM   3260  HD1 LYS A 691     111.104  82.223  14.613  1.00  0.00           H  
ATOM   3261  HD2 LYS A 691     109.923  81.106  13.820  1.00  0.00           H  
ATOM   3262  HE1 LYS A 691     111.457  83.323  12.355  1.00  0.00           H  
ATOM   3263  HE2 LYS A 691     111.904  81.531  12.263  1.00  0.00           H  
ATOM   3264  HZ1 LYS A 691     110.678  81.876  10.426  1.00  0.00           H  
ATOM   3265  HZ2 LYS A 691     109.644  81.170  11.512  1.00  0.00           H  
ATOM   3266  HZ3 LYS A 691     109.487  82.869  11.158  1.00  0.00           H  
ATOM   3267  N   LEU A 692     107.756  81.625  18.394  1.00  0.00           N  
ATOM   3268  CA  LEU A 692     107.885  81.124  19.712  1.00  0.00           C  
ATOM   3269  C   LEU A 692     107.736  79.657  19.874  1.00  0.00           C  
ATOM   3270  O   LEU A 692     108.355  79.110  20.774  1.00  0.00           O  
ATOM   3271  CB  LEU A 692     107.001  81.953  20.688  1.00  0.00           C  
ATOM   3272  CG  LEU A 692     107.303  83.394  20.990  1.00  0.00           C  
ATOM   3273  CD1 LEU A 692     105.969  84.078  21.410  1.00  0.00           C  
ATOM   3274  CD2 LEU A 692     108.204  83.646  22.211  1.00  0.00           C  
ATOM   3275  HN  LEU A 692     107.053  82.300  18.182  1.00  0.00           H  
ATOM   3276  HA  LEU A 692     108.860  81.303  20.140  1.00  0.00           H  
ATOM   3277  HB1 LEU A 692     106.000  81.960  20.206  1.00  0.00           H  
ATOM   3278  HB2 LEU A 692     106.873  81.350  21.612  1.00  0.00           H  
ATOM   3279  HG  LEU A 692     107.687  83.913  20.086  1.00  0.00           H  
ATOM   3280 1HD1 LEU A 692     106.302  85.104  21.676  1.00  0.00           H  
ATOM   3281 2HD1 LEU A 692     105.161  84.093  20.646  1.00  0.00           H  
ATOM   3282 3HD1 LEU A 692     105.529  83.611  22.316  1.00  0.00           H  
ATOM   3283 1HD2 LEU A 692     108.172  84.750  22.332  1.00  0.00           H  
ATOM   3284 2HD2 LEU A 692     107.760  83.152  23.102  1.00  0.00           H  
ATOM   3285 3HD2 LEU A 692     109.218  83.237  22.012  1.00  0.00           H  
ATOM   3286  N   LYS A 693     106.847  78.966  19.098  1.00  0.00           N  
ATOM   3287  CA  LYS A 693     106.806  77.563  18.940  1.00  0.00           C  
ATOM   3288  C   LYS A 693     108.120  76.983  18.345  1.00  0.00           C  
ATOM   3289  O   LYS A 693     108.722  76.104  18.910  1.00  0.00           O  
ATOM   3290  CB  LYS A 693     105.480  77.109  18.123  1.00  0.00           C  
ATOM   3291  CG  LYS A 693     105.210  75.582  17.963  1.00  0.00           C  
ATOM   3292  CD  LYS A 693     105.404  74.815  19.244  1.00  0.00           C  
ATOM   3293  CE  LYS A 693     104.986  73.392  19.207  1.00  0.00           C  
ATOM   3294  NZ  LYS A 693     105.515  72.626  18.066  1.00  0.00           N1+
ATOM   3295  HN  LYS A 693     106.224  79.448  18.486  1.00  0.00           H  
ATOM   3296  HA  LYS A 693     106.840  77.099  19.914  1.00  0.00           H  
ATOM   3297  HB1 LYS A 693     104.644  77.521  18.727  1.00  0.00           H  
ATOM   3298  HB2 LYS A 693     105.414  77.495  17.083  1.00  0.00           H  
ATOM   3299  HG1 LYS A 693     104.271  75.497  17.375  1.00  0.00           H  
ATOM   3300  HG2 LYS A 693     106.076  75.318  17.320  1.00  0.00           H  
ATOM   3301  HD1 LYS A 693     106.485  74.781  19.498  1.00  0.00           H  
ATOM   3302  HD2 LYS A 693     104.939  75.252  20.154  1.00  0.00           H  
ATOM   3303  HE1 LYS A 693     105.563  72.781  19.934  1.00  0.00           H  
ATOM   3304  HE2 LYS A 693     103.885  73.301  19.324  1.00  0.00           H  
ATOM   3305  HZ1 LYS A 693     105.114  72.859  17.135  1.00  0.00           H  
ATOM   3306  HZ2 LYS A 693     106.545  72.706  17.941  1.00  0.00           H  
ATOM   3307  HZ3 LYS A 693     105.322  71.631  18.298  1.00  0.00           H  
ATOM   3308  N   ALA A 694     108.633  77.542  17.275  1.00  0.00           N  
ATOM   3309  CA  ALA A 694     109.833  77.037  16.582  1.00  0.00           C  
ATOM   3310  C   ALA A 694     111.028  77.155  17.505  1.00  0.00           C  
ATOM   3311  O   ALA A 694     111.802  76.271  17.678  1.00  0.00           O  
ATOM   3312  CB  ALA A 694     110.117  77.790  15.279  1.00  0.00           C  
ATOM   3313  HN  ALA A 694     108.182  78.334  16.870  1.00  0.00           H  
ATOM   3314  HA  ALA A 694     109.776  75.968  16.433  1.00  0.00           H  
ATOM   3315  HB1 ALA A 694     110.119  78.899  15.345  1.00  0.00           H  
ATOM   3316  HB2 ALA A 694     111.099  77.479  14.863  1.00  0.00           H  
ATOM   3317  HB3 ALA A 694     109.349  77.426  14.562  1.00  0.00           H  
ATOM   3318  N   LEU A 695     111.097  78.333  18.220  1.00  0.00           N  
ATOM   3319  CA  LEU A 695     111.966  78.534  19.317  1.00  0.00           C  
ATOM   3320  C   LEU A 695     111.896  77.595  20.419  1.00  0.00           C  
ATOM   3321  O   LEU A 695     112.901  76.996  20.801  1.00  0.00           O  
ATOM   3322  CB  LEU A 695     111.794  79.992  19.894  1.00  0.00           C  
ATOM   3323  CG  LEU A 695     112.803  80.517  20.921  1.00  0.00           C  
ATOM   3324  CD1 LEU A 695     114.244  80.518  20.367  1.00  0.00           C  
ATOM   3325  CD2 LEU A 695     112.389  81.959  21.369  1.00  0.00           C  
ATOM   3326  HN  LEU A 695     110.535  79.124  17.991  1.00  0.00           H  
ATOM   3327  HA  LEU A 695     112.978  78.444  18.953  1.00  0.00           H  
ATOM   3328  HB1 LEU A 695     111.898  80.693  19.039  1.00  0.00           H  
ATOM   3329  HB2 LEU A 695     110.792  80.203  20.326  1.00  0.00           H  
ATOM   3330  HG  LEU A 695     112.885  79.845  21.801  1.00  0.00           H  
ATOM   3331 1HD1 LEU A 695     114.883  80.905  21.190  1.00  0.00           H  
ATOM   3332 2HD1 LEU A 695     114.642  79.536  20.034  1.00  0.00           H  
ATOM   3333 3HD1 LEU A 695     114.404  81.242  19.540  1.00  0.00           H  
ATOM   3334 1HD2 LEU A 695     111.336  82.003  21.720  1.00  0.00           H  
ATOM   3335 2HD2 LEU A 695     113.149  82.285  22.110  1.00  0.00           H  
ATOM   3336 3HD2 LEU A 695     112.482  82.681  20.529  1.00  0.00           H  
ATOM   3337  N   ASN A 696     110.727  77.333  21.006  1.00  0.00           N  
ATOM   3338  CA  ASN A 696     110.589  76.347  22.035  1.00  0.00           C  
ATOM   3339  C   ASN A 696     110.965  74.918  21.582  1.00  0.00           C  
ATOM   3340  O   ASN A 696     111.683  74.160  22.306  1.00  0.00           O  
ATOM   3341  CB  ASN A 696     109.144  76.423  22.471  1.00  0.00           C  
ATOM   3342  CG  ASN A 696     108.681  75.412  23.541  1.00  0.00           C  
ATOM   3343  ND2 ASN A 696     109.334  75.398  24.714  1.00  0.00           N  
ATOM   3344  OD1 ASN A 696     107.859  74.582  23.296  1.00  0.00           O  
ATOM   3345  HN  ASN A 696     109.868  77.784  20.775  1.00  0.00           H  
ATOM   3346  HA  ASN A 696     111.166  76.601  22.912  1.00  0.00           H  
ATOM   3347  HB1 ASN A 696     108.937  77.483  22.734  1.00  0.00           H  
ATOM   3348  HB2 ASN A 696     108.512  76.073  21.627  1.00  0.00           H  
ATOM   3349 1HD2 ASN A 696     109.994  76.085  25.019  1.00  0.00           H  
ATOM   3350 2HD2 ASN A 696     109.126  74.601  25.280  1.00  0.00           H  
ATOM   3351  N   ASP A 697     110.509  74.546  20.346  1.00  0.00           N  
ATOM   3352  CA  ASP A 697     110.957  73.266  19.755  1.00  0.00           C  
ATOM   3353  C   ASP A 697     112.487  73.242  19.528  1.00  0.00           C  
ATOM   3354  O   ASP A 697     113.192  72.282  19.804  1.00  0.00           O  
ATOM   3355  CB  ASP A 697     110.320  73.021  18.350  1.00  0.00           C  
ATOM   3356  CG  ASP A 697     108.782  72.844  18.353  1.00  0.00           C  
ATOM   3357  OD1 ASP A 697     108.127  72.806  17.311  1.00  0.00           O  
ATOM   3358  OD2 ASP A 697     108.442  72.657  19.528  1.00  0.00           O1-
ATOM   3359  HN  ASP A 697     109.805  75.066  19.868  1.00  0.00           H  
ATOM   3360  HA  ASP A 697     110.600  72.417  20.320  1.00  0.00           H  
ATOM   3361  HB1 ASP A 697     110.596  73.784  17.591  1.00  0.00           H  
ATOM   3362  HB2 ASP A 697     110.815  72.103  17.969  1.00  0.00           H  
ATOM   3363  N   PHE A 698     113.048  74.333  19.101  1.00  0.00           N  
ATOM   3364  CA  PHE A 698     114.509  74.476  19.094  1.00  0.00           C  
ATOM   3365  C   PHE A 698     115.235  74.319  20.419  1.00  0.00           C  
ATOM   3366  O   PHE A 698     116.263  73.629  20.569  1.00  0.00           O  
ATOM   3367  CB  PHE A 698     115.143  75.740  18.401  1.00  0.00           C  
ATOM   3368  CG  PHE A 698     116.643  75.966  18.488  1.00  0.00           C  
ATOM   3369  CD1 PHE A 698     117.476  75.204  17.683  1.00  0.00           C  
ATOM   3370  CD2 PHE A 698     117.148  76.902  19.431  1.00  0.00           C  
ATOM   3371  CE1 PHE A 698     118.924  75.436  17.793  1.00  0.00           C  
ATOM   3372  CE2 PHE A 698     118.533  77.034  19.560  1.00  0.00           C  
ATOM   3373  CZ  PHE A 698     119.400  76.304  18.732  1.00  0.00           C  
ATOM   3374  HN  PHE A 698     112.521  75.097  18.737  1.00  0.00           H  
ATOM   3375  HA  PHE A 698     114.982  73.691  18.523  1.00  0.00           H  
ATOM   3376  HB1 PHE A 698     114.863  75.703  17.326  1.00  0.00           H  
ATOM   3377  HB2 PHE A 698     114.612  76.625  18.812  1.00  0.00           H  
ATOM   3378  HD1 PHE A 698     117.092  74.464  16.997  1.00  0.00           H  
ATOM   3379  HD2 PHE A 698     116.519  77.517  20.057  1.00  0.00           H  
ATOM   3380  HE1 PHE A 698     119.537  74.906  17.079  1.00  0.00           H  
ATOM   3381  HE2 PHE A 698     118.872  77.851  20.181  1.00  0.00           H  
ATOM   3382  HZ  PHE A 698     120.460  76.344  18.938  1.00  0.00           H  
ATOM   3383  N   VAL A 699     114.705  74.924  21.441  1.00  0.00           N  
ATOM   3384  CA  VAL A 699     115.338  74.929  22.803  1.00  0.00           C  
ATOM   3385  C   VAL A 699     115.315  73.535  23.383  1.00  0.00           C  
ATOM   3386  O   VAL A 699     116.243  72.989  23.982  1.00  0.00           O  
ATOM   3387  CB  VAL A 699     114.613  75.964  23.642  1.00  0.00           C  
ATOM   3388  CG1 VAL A 699     114.996  75.780  25.077  1.00  0.00           C  
ATOM   3389  CG2 VAL A 699     115.010  77.380  23.238  1.00  0.00           C  
ATOM   3390  HN  VAL A 699     113.896  75.467  21.230  1.00  0.00           H  
ATOM   3391  HA  VAL A 699     116.385  75.180  22.722  1.00  0.00           H  
ATOM   3392  HB  VAL A 699     113.519  75.871  23.475  1.00  0.00           H  
ATOM   3393 1HG1 VAL A 699     114.500  74.973  25.658  1.00  0.00           H  
ATOM   3394 2HG1 VAL A 699     116.066  75.543  25.262  1.00  0.00           H  
ATOM   3395 3HG1 VAL A 699     114.841  76.713  25.660  1.00  0.00           H  
ATOM   3396 1HG2 VAL A 699     115.008  77.432  22.128  1.00  0.00           H  
ATOM   3397 2HG2 VAL A 699     114.440  78.217  23.695  1.00  0.00           H  
ATOM   3398 3HG2 VAL A 699     116.080  77.400  23.536  1.00  0.00           H  
ATOM   3399  N   LYS A 700     114.093  72.865  23.238  1.00  0.00           N  
ATOM   3400  CA  LYS A 700     113.847  71.482  23.570  1.00  0.00           C  
ATOM   3401  C   LYS A 700     114.813  70.540  22.944  1.00  0.00           C  
ATOM   3402  O   LYS A 700     115.432  69.739  23.589  1.00  0.00           O  
ATOM   3403  CB  LYS A 700     112.425  70.943  23.576  1.00  0.00           C  
ATOM   3404  CG  LYS A 700     111.638  71.738  24.685  1.00  0.00           C  
ATOM   3405  CD  LYS A 700     110.282  71.077  24.858  1.00  0.00           C  
ATOM   3406  CE  LYS A 700     109.604  70.821  23.440  1.00  0.00           C  
ATOM   3407  NZ  LYS A 700     108.203  70.324  23.717  1.00  0.00           N1+
ATOM   3408  HN  LYS A 700     113.341  73.301  22.749  1.00  0.00           H  
ATOM   3409  HA  LYS A 700     114.112  71.502  24.616  1.00  0.00           H  
ATOM   3410  HB1 LYS A 700     112.088  71.199  22.549  1.00  0.00           H  
ATOM   3411  HB2 LYS A 700     112.484  69.849  23.759  1.00  0.00           H  
ATOM   3412  HG1 LYS A 700     112.130  71.582  25.668  1.00  0.00           H  
ATOM   3413  HG2 LYS A 700     111.476  72.802  24.408  1.00  0.00           H  
ATOM   3414  HD1 LYS A 700     110.341  70.190  25.523  1.00  0.00           H  
ATOM   3415  HD2 LYS A 700     109.672  71.849  25.373  1.00  0.00           H  
ATOM   3416  HE1 LYS A 700     109.473  71.805  22.942  1.00  0.00           H  
ATOM   3417  HE2 LYS A 700     110.138  70.097  22.787  1.00  0.00           H  
ATOM   3418  HZ1 LYS A 700     108.330  69.446  24.261  1.00  0.00           H  
ATOM   3419  HZ2 LYS A 700     107.606  71.000  24.235  1.00  0.00           H  
ATOM   3420  HZ3 LYS A 700     107.793  70.049  22.802  1.00  0.00           H  
ATOM   3421  N   LEU A 701     115.023  70.662  21.618  1.00  0.00           N  
ATOM   3422  CA  LEU A 701     116.090  69.917  20.881  1.00  0.00           C  
ATOM   3423  C   LEU A 701     117.492  70.205  21.429  1.00  0.00           C  
ATOM   3424  O   LEU A 701     118.380  69.348  21.653  1.00  0.00           O  
ATOM   3425  CB  LEU A 701     116.070  70.068  19.330  1.00  0.00           C  
ATOM   3426  CG  LEU A 701     115.001  69.206  18.651  1.00  0.00           C  
ATOM   3427  CD1 LEU A 701     114.789  69.736  17.205  1.00  0.00           C  
ATOM   3428  CD2 LEU A 701     115.343  67.729  18.675  1.00  0.00           C  
ATOM   3429  HN  LEU A 701     114.570  71.452  21.213  1.00  0.00           H  
ATOM   3430  HA  LEU A 701     115.914  68.891  21.167  1.00  0.00           H  
ATOM   3431  HB1 LEU A 701     115.837  71.129  19.094  1.00  0.00           H  
ATOM   3432  HB2 LEU A 701     117.053  69.989  18.817  1.00  0.00           H  
ATOM   3433  HG  LEU A 701     114.043  69.290  19.207  1.00  0.00           H  
ATOM   3434 1HD1 LEU A 701     113.723  69.515  16.984  1.00  0.00           H  
ATOM   3435 2HD1 LEU A 701     114.873  70.844  17.216  1.00  0.00           H  
ATOM   3436 3HD1 LEU A 701     115.377  69.270  16.385  1.00  0.00           H  
ATOM   3437 1HD2 LEU A 701     115.539  67.476  19.739  1.00  0.00           H  
ATOM   3438 2HD2 LEU A 701     114.487  67.108  18.333  1.00  0.00           H  
ATOM   3439 3HD2 LEU A 701     116.205  67.489  18.015  1.00  0.00           H  
ATOM   3440  N   SER A 702     117.768  71.548  21.599  1.00  0.00           N  
ATOM   3441  CA  SER A 702     119.148  71.972  21.936  1.00  0.00           C  
ATOM   3442  C   SER A 702     119.616  71.511  23.323  1.00  0.00           C  
ATOM   3443  O   SER A 702     120.770  71.218  23.518  1.00  0.00           O  
ATOM   3444  CB  SER A 702     119.392  73.487  21.823  1.00  0.00           C  
ATOM   3445  OG  SER A 702     119.249  73.875  20.518  1.00  0.00           O  
ATOM   3446  HN  SER A 702     117.004  72.140  21.353  1.00  0.00           H  
ATOM   3447  HA  SER A 702     119.837  71.490  21.257  1.00  0.00           H  
ATOM   3448  HB1 SER A 702     118.746  74.101  22.486  1.00  0.00           H  
ATOM   3449  HB2 SER A 702     120.454  73.646  22.108  1.00  0.00           H  
ATOM   3450  HG1 SER A 702     119.125  74.826  20.543  1.00  0.00           H  
ATOM   3451  N   SER A 703     118.753  71.379  24.385  1.00  0.00           N  
ATOM   3452  CA  SER A 703     119.154  71.004  25.727  1.00  0.00           C  
ATOM   3453  C   SER A 703     119.850  69.658  25.915  1.00  0.00           C  
ATOM   3454  O   SER A 703     120.783  69.515  26.695  1.00  0.00           O  
ATOM   3455  CB  SER A 703     117.970  71.141  26.740  1.00  0.00           C  
ATOM   3456  OG  SER A 703     118.244  71.017  28.139  1.00  0.00           O  
ATOM   3457  HN  SER A 703     117.784  71.587  24.277  1.00  0.00           H  
ATOM   3458  HA  SER A 703     120.004  71.639  25.927  1.00  0.00           H  
ATOM   3459  HB1 SER A 703     117.440  72.109  26.615  1.00  0.00           H  
ATOM   3460  HB2 SER A 703     117.122  70.477  26.466  1.00  0.00           H  
ATOM   3461  HG1 SER A 703     118.543  70.107  28.211  1.00  0.00           H  
ATOM   3462  N   GLN A 704     119.443  68.566  25.238  1.00  0.00           N  
ATOM   3463  CA  GLN A 704     120.013  67.249  25.398  1.00  0.00           C  
ATOM   3464  C   GLN A 704     121.400  67.024  24.745  1.00  0.00           C  
ATOM   3465  O   GLN A 704     121.624  67.153  23.511  1.00  0.00           O  
ATOM   3466  CB  GLN A 704     119.093  66.072  25.006  1.00  0.00           C  
ATOM   3467  CG  GLN A 704     117.992  65.707  26.118  1.00  0.00           C  
ATOM   3468  CD  GLN A 704     117.359  66.945  26.681  1.00  0.00           C  
ATOM   3469  NE2 GLN A 704     117.634  67.272  27.958  1.00  0.00           N  
ATOM   3470  OE1 GLN A 704     116.597  67.712  26.083  1.00  0.00           O  
ATOM   3471  HN  GLN A 704     118.665  68.642  24.618  1.00  0.00           H  
ATOM   3472  HA  GLN A 704     120.237  67.184  26.452  1.00  0.00           H  
ATOM   3473  HB1 GLN A 704     118.376  66.205  24.167  1.00  0.00           H  
ATOM   3474  HB2 GLN A 704     119.637  65.145  24.725  1.00  0.00           H  
ATOM   3475  HG1 GLN A 704     117.287  65.029  25.592  1.00  0.00           H  
ATOM   3476  HG2 GLN A 704     118.500  65.080  26.881  1.00  0.00           H  
ATOM   3477 1HE2 GLN A 704     117.396  68.219  28.176  1.00  0.00           H  
ATOM   3478 2HE2 GLN A 704     118.128  66.605  28.515  1.00  0.00           H  
ATOM   3479  N   LYS A 705     122.468  66.760  25.528  1.00  0.00           N  
ATOM   3480  CA  LYS A 705     123.862  66.518  25.092  1.00  0.00           C  
ATOM   3481  C   LYS A 705     124.654  67.824  24.901  1.00  0.00           C  
ATOM   3482  O   LYS A 705     125.789  67.788  24.484  1.00  0.00           O  
ATOM   3483  CB  LYS A 705     124.037  65.488  23.989  1.00  0.00           C  
ATOM   3484  CG  LYS A 705     123.504  64.093  24.375  1.00  0.00           C  
ATOM   3485  CD  LYS A 705     124.065  63.635  25.747  1.00  0.00           C  
ATOM   3486  CE  LYS A 705     123.823  62.128  26.059  1.00  0.00           C  
ATOM   3487  NZ  LYS A 705     124.120  61.866  27.476  1.00  0.00           N1+
ATOM   3488  HN  LYS A 705     122.349  66.602  26.506  1.00  0.00           H  
ATOM   3489  HA  LYS A 705     124.261  66.117  26.012  1.00  0.00           H  
ATOM   3490  HB1 LYS A 705     123.705  65.871  23.000  1.00  0.00           H  
ATOM   3491  HB2 LYS A 705     125.120  65.365  23.775  1.00  0.00           H  
ATOM   3492  HG1 LYS A 705     122.395  64.108  24.313  1.00  0.00           H  
ATOM   3493  HG2 LYS A 705     123.737  63.475  23.481  1.00  0.00           H  
ATOM   3494  HD1 LYS A 705     125.166  63.646  25.595  1.00  0.00           H  
ATOM   3495  HD2 LYS A 705     123.636  64.256  26.563  1.00  0.00           H  
ATOM   3496  HE1 LYS A 705     122.779  61.835  25.816  1.00  0.00           H  
ATOM   3497  HE2 LYS A 705     124.452  61.509  25.384  1.00  0.00           H  
ATOM   3498  HZ1 LYS A 705     124.522  60.921  27.641  1.00  0.00           H  
ATOM   3499  HZ2 LYS A 705     124.734  62.627  27.828  1.00  0.00           H  
ATOM   3500  HZ3 LYS A 705     123.266  61.885  28.070  1.00  0.00           H  
ATOM   3501  N   THR A 706     124.042  68.976  25.289  1.00  0.00           N  
ATOM   3502  CA  THR A 706     124.626  70.288  25.249  1.00  0.00           C  
ATOM   3503  C   THR A 706     124.542  70.962  26.630  1.00  0.00           C  
ATOM   3504  O   THR A 706     123.413  70.994  27.106  1.00  0.00           O  
ATOM   3505  CB  THR A 706     123.922  71.252  24.153  1.00  0.00           C  
ATOM   3506  CG2 THR A 706     124.902  72.361  23.758  1.00  0.00           C  
ATOM   3507  OG1 THR A 706     123.715  70.615  22.965  1.00  0.00           O  
ATOM   3508  HN  THR A 706     123.074  68.872  25.503  1.00  0.00           H  
ATOM   3509  HA  THR A 706     125.666  70.084  25.042  1.00  0.00           H  
ATOM   3510  HB  THR A 706     122.990  71.679  24.581  1.00  0.00           H  
ATOM   3511  HG1 THR A 706     122.844  70.228  23.079  1.00  0.00           H  
ATOM   3512 1HG2 THR A 706     125.220  72.973  24.629  1.00  0.00           H  
ATOM   3513 2HG2 THR A 706     125.881  71.924  23.467  1.00  0.00           H  
ATOM   3514 3HG2 THR A 706     124.474  72.996  22.953  1.00  0.00           H  
ATOM   3515  N   PRO A 707     125.627  71.475  27.316  1.00  0.00           N  
ATOM   3516  CA  PRO A 707     125.448  72.311  28.507  1.00  0.00           C  
ATOM   3517  C   PRO A 707     124.365  73.367  28.529  1.00  0.00           C  
ATOM   3518  O   PRO A 707     124.088  74.010  27.534  1.00  0.00           O  
ATOM   3519  CB  PRO A 707     126.866  72.964  28.723  1.00  0.00           C  
ATOM   3520  CG  PRO A 707     127.873  72.017  28.024  1.00  0.00           C  
ATOM   3521  CD  PRO A 707     127.057  71.263  26.971  1.00  0.00           C  
ATOM   3522  HA  PRO A 707     125.258  71.453  29.135  1.00  0.00           H  
ATOM   3523  HB1 PRO A 707     127.006  73.846  28.061  1.00  0.00           H  
ATOM   3524  HB2 PRO A 707     127.130  73.050  29.798  1.00  0.00           H  
ATOM   3525  HG1 PRO A 707     128.720  72.538  27.528  1.00  0.00           H  
ATOM   3526  HG2 PRO A 707     128.355  71.406  28.817  1.00  0.00           H  
ATOM   3527  HD1 PRO A 707     127.229  71.729  25.977  1.00  0.00           H  
ATOM   3528  HD2 PRO A 707     127.370  70.199  26.905  1.00  0.00           H  
ATOM   3529  N   LYS A 708     123.724  73.505  29.693  1.00  0.00           N  
ATOM   3530  CA  LYS A 708     122.752  74.551  30.088  1.00  0.00           C  
ATOM   3531  C   LYS A 708     123.125  76.034  29.770  1.00  0.00           C  
ATOM   3532  O   LYS A 708     122.219  76.629  29.175  1.00  0.00           O  
ATOM   3533  CB  LYS A 708     122.337  74.398  31.522  1.00  0.00           C  
ATOM   3534  CG  LYS A 708     121.343  75.456  32.144  1.00  0.00           C  
ATOM   3535  CD  LYS A 708     119.947  75.612  31.434  1.00  0.00           C  
ATOM   3536  CE  LYS A 708     119.152  76.849  31.923  1.00  0.00           C  
ATOM   3537  NZ  LYS A 708     118.742  76.601  33.277  1.00  0.00           N1+
ATOM   3538  HN  LYS A 708     123.976  72.941  30.475  1.00  0.00           H  
ATOM   3539  HA  LYS A 708     121.905  74.434  29.430  1.00  0.00           H  
ATOM   3540  HB1 LYS A 708     121.669  73.512  31.476  1.00  0.00           H  
ATOM   3541  HB2 LYS A 708     123.145  74.194  32.258  1.00  0.00           H  
ATOM   3542  HG1 LYS A 708     121.254  75.131  33.203  1.00  0.00           H  
ATOM   3543  HG2 LYS A 708     121.740  76.493  32.132  1.00  0.00           H  
ATOM   3544  HD1 LYS A 708     120.118  75.660  30.338  1.00  0.00           H  
ATOM   3545  HD2 LYS A 708     119.270  74.733  31.494  1.00  0.00           H  
ATOM   3546  HE1 LYS A 708     119.767  77.765  31.795  1.00  0.00           H  
ATOM   3547  HE2 LYS A 708     118.187  76.983  31.389  1.00  0.00           H  
ATOM   3548  HZ1 LYS A 708     117.989  77.292  33.470  1.00  0.00           H  
ATOM   3549  HZ2 LYS A 708     118.288  75.696  33.516  1.00  0.00           H  
ATOM   3550  HZ3 LYS A 708     119.427  76.830  34.025  1.00  0.00           H  
ATOM   3551  N   PRO A 709     124.345  76.599  29.971  1.00  0.00           N  
ATOM   3552  CA  PRO A 709     124.686  77.925  29.582  1.00  0.00           C  
ATOM   3553  C   PRO A 709     124.838  77.963  28.072  1.00  0.00           C  
ATOM   3554  O   PRO A 709     124.633  79.041  27.489  1.00  0.00           O  
ATOM   3555  CB  PRO A 709     125.910  78.334  30.419  1.00  0.00           C  
ATOM   3556  CG  PRO A 709     125.726  77.376  31.626  1.00  0.00           C  
ATOM   3557  CD  PRO A 709     125.300  76.122  30.908  1.00  0.00           C  
ATOM   3558  HA  PRO A 709     123.845  78.578  29.765  1.00  0.00           H  
ATOM   3559  HB1 PRO A 709     126.875  78.053  29.945  1.00  0.00           H  
ATOM   3560  HB2 PRO A 709     125.862  79.409  30.695  1.00  0.00           H  
ATOM   3561  HG1 PRO A 709     126.702  77.202  32.127  1.00  0.00           H  
ATOM   3562  HG2 PRO A 709     124.920  77.670  32.333  1.00  0.00           H  
ATOM   3563  HD1 PRO A 709     126.164  75.696  30.355  1.00  0.00           H  
ATOM   3564  HD2 PRO A 709     124.899  75.232  31.439  1.00  0.00           H  
ATOM   3565  N   GLN A 710     125.313  76.845  27.475  1.00  0.00           N  
ATOM   3566  CA  GLN A 710     125.686  76.743  26.065  1.00  0.00           C  
ATOM   3567  C   GLN A 710     124.437  76.758  25.180  1.00  0.00           C  
ATOM   3568  O   GLN A 710     124.335  77.474  24.194  1.00  0.00           O  
ATOM   3569  CB  GLN A 710     126.607  75.481  25.903  1.00  0.00           C  
ATOM   3570  CG  GLN A 710     127.126  75.199  24.433  1.00  0.00           C  
ATOM   3571  CD  GLN A 710     127.716  76.398  23.815  1.00  0.00           C  
ATOM   3572  NE2 GLN A 710     127.487  76.649  22.513  1.00  0.00           N  
ATOM   3573  OE1 GLN A 710     128.460  77.134  24.448  1.00  0.00           O  
ATOM   3574  HN  GLN A 710     125.466  76.074  28.088  1.00  0.00           H  
ATOM   3575  HA  GLN A 710     126.239  77.645  25.848  1.00  0.00           H  
ATOM   3576  HB1 GLN A 710     127.465  75.552  26.605  1.00  0.00           H  
ATOM   3577  HB2 GLN A 710     125.960  74.616  26.162  1.00  0.00           H  
ATOM   3578  HG1 GLN A 710     127.916  74.421  24.514  1.00  0.00           H  
ATOM   3579  HG2 GLN A 710     126.332  74.833  23.748  1.00  0.00           H  
ATOM   3580 1HE2 GLN A 710     127.808  77.510  22.120  1.00  0.00           H  
ATOM   3581 2HE2 GLN A 710     126.888  76.150  21.887  1.00  0.00           H  
ATOM   3582  N   THR A 711     123.368  75.999  25.708  1.00  0.00           N  
ATOM   3583  CA  THR A 711     121.959  75.985  25.302  1.00  0.00           C  
ATOM   3584  C   THR A 711     121.349  77.346  25.469  1.00  0.00           C  
ATOM   3585  O   THR A 711     120.844  77.904  24.462  1.00  0.00           O  
ATOM   3586  CB  THR A 711     121.150  75.016  26.069  1.00  0.00           C  
ATOM   3587  CG2 THR A 711     119.612  74.891  25.650  1.00  0.00           C  
ATOM   3588  OG1 THR A 711     121.762  73.774  25.963  1.00  0.00           O  
ATOM   3589  HN  THR A 711     123.649  75.514  26.532  1.00  0.00           H  
ATOM   3590  HA  THR A 711     121.881  75.786  24.244  1.00  0.00           H  
ATOM   3591  HB  THR A 711     121.140  75.230  27.159  1.00  0.00           H  
ATOM   3592  HG1 THR A 711     122.596  73.789  26.438  1.00  0.00           H  
ATOM   3593 1HG2 THR A 711     118.947  75.730  25.946  1.00  0.00           H  
ATOM   3594 2HG2 THR A 711     119.414  74.754  24.565  1.00  0.00           H  
ATOM   3595 3HG2 THR A 711     119.241  73.925  26.053  1.00  0.00           H  
ATOM   3596  N   LYS A 712     121.486  78.059  26.583  1.00  0.00           N  
ATOM   3597  CA  LYS A 712     121.029  79.367  26.678  1.00  0.00           C  
ATOM   3598  C   LYS A 712     121.655  80.307  25.669  1.00  0.00           C  
ATOM   3599  O   LYS A 712     121.044  81.181  25.055  1.00  0.00           O  
ATOM   3600  CB  LYS A 712     121.240  79.937  28.036  1.00  0.00           C  
ATOM   3601  CG  LYS A 712     120.730  81.405  28.309  1.00  0.00           C  
ATOM   3602  CD  LYS A 712     120.860  81.792  29.825  1.00  0.00           C  
ATOM   3603  CE  LYS A 712     122.301  81.765  30.387  1.00  0.00           C  
ATOM   3604  NZ  LYS A 712     123.126  82.664  29.692  1.00  0.00           N1+
ATOM   3605  HN  LYS A 712     121.999  77.670  27.345  1.00  0.00           H  
ATOM   3606  HA  LYS A 712     119.959  79.418  26.539  1.00  0.00           H  
ATOM   3607  HB1 LYS A 712     120.813  79.192  28.740  1.00  0.00           H  
ATOM   3608  HB2 LYS A 712     122.321  79.920  28.293  1.00  0.00           H  
ATOM   3609  HG1 LYS A 712     121.280  82.131  27.673  1.00  0.00           H  
ATOM   3610  HG2 LYS A 712     119.660  81.534  28.041  1.00  0.00           H  
ATOM   3611  HD1 LYS A 712     120.435  82.818  29.786  1.00  0.00           H  
ATOM   3612  HD2 LYS A 712     120.214  81.139  30.450  1.00  0.00           H  
ATOM   3613  HE1 LYS A 712     122.250  82.150  31.428  1.00  0.00           H  
ATOM   3614  HE2 LYS A 712     122.620  80.704  30.472  1.00  0.00           H  
ATOM   3615  HZ1 LYS A 712     122.737  83.601  29.921  1.00  0.00           H  
ATOM   3616  HZ2 LYS A 712     124.109  82.564  30.016  1.00  0.00           H  
ATOM   3617  HZ3 LYS A 712     123.074  82.453  28.675  1.00  0.00           H  
ATOM   3618  N   GLU A 713     123.048  80.201  25.459  1.00  0.00           N  
ATOM   3619  CA  GLU A 713     123.716  80.977  24.404  1.00  0.00           C  
ATOM   3620  C   GLU A 713     123.204  80.696  22.945  1.00  0.00           C  
ATOM   3621  O   GLU A 713     123.018  81.646  22.174  1.00  0.00           O  
ATOM   3622  CB  GLU A 713     125.266  80.765  24.300  1.00  0.00           C  
ATOM   3623  CG  GLU A 713     126.146  81.238  25.474  1.00  0.00           C  
ATOM   3624  CD  GLU A 713     126.445  82.725  25.497  1.00  0.00           C  
ATOM   3625  OE1 GLU A 713     127.652  83.081  25.311  1.00  0.00           O  
ATOM   3626  OE2 GLU A 713     125.544  83.565  25.669  1.00  0.00           O1-
ATOM   3627  HN  GLU A 713     123.546  79.480  25.935  1.00  0.00           H  
ATOM   3628  HA  GLU A 713     123.653  82.039  24.587  1.00  0.00           H  
ATOM   3629  HB1 GLU A 713     125.522  79.696  24.138  1.00  0.00           H  
ATOM   3630  HB2 GLU A 713     125.675  81.295  23.413  1.00  0.00           H  
ATOM   3631  HG1 GLU A 713     125.709  81.060  26.480  1.00  0.00           H  
ATOM   3632  HG2 GLU A 713     127.140  80.745  25.510  1.00  0.00           H  
ATOM   3633  N   LEU A 714     123.039  79.400  22.598  1.00  0.00           N  
ATOM   3634  CA  LEU A 714     122.412  79.062  21.329  1.00  0.00           C  
ATOM   3635  C   LEU A 714     120.956  79.616  21.177  1.00  0.00           C  
ATOM   3636  O   LEU A 714     120.590  79.938  20.075  1.00  0.00           O  
ATOM   3637  CB  LEU A 714     122.327  77.545  21.159  1.00  0.00           C  
ATOM   3638  CG  LEU A 714     123.693  76.977  20.853  1.00  0.00           C  
ATOM   3639  CD1 LEU A 714     123.745  75.637  21.563  1.00  0.00           C  
ATOM   3640  CD2 LEU A 714     123.911  76.917  19.343  1.00  0.00           C  
ATOM   3641  HN  LEU A 714     123.288  78.708  23.271  1.00  0.00           H  
ATOM   3642  HA  LEU A 714     122.957  79.526  20.520  1.00  0.00           H  
ATOM   3643  HB1 LEU A 714     121.972  77.067  22.097  1.00  0.00           H  
ATOM   3644  HB2 LEU A 714     121.698  77.243  20.295  1.00  0.00           H  
ATOM   3645  HG  LEU A 714     124.484  77.622  21.293  1.00  0.00           H  
ATOM   3646 1HD1 LEU A 714     124.659  75.067  21.294  1.00  0.00           H  
ATOM   3647 2HD1 LEU A 714     123.674  75.817  22.657  1.00  0.00           H  
ATOM   3648 3HD1 LEU A 714     122.944  74.911  21.305  1.00  0.00           H  
ATOM   3649 1HD2 LEU A 714     125.009  76.774  19.249  1.00  0.00           H  
ATOM   3650 2HD2 LEU A 714     123.237  76.147  18.912  1.00  0.00           H  
ATOM   3651 3HD2 LEU A 714     123.676  77.838  18.768  1.00  0.00           H  
ATOM   3652  N   MET A 715     120.146  79.747  22.257  1.00  0.00           N  
ATOM   3653  CA  MET A 715     118.858  80.463  22.236  1.00  0.00           C  
ATOM   3654  C   MET A 715     119.026  81.936  21.905  1.00  0.00           C  
ATOM   3655  O   MET A 715     118.310  82.494  21.081  1.00  0.00           O  
ATOM   3656  CB  MET A 715     118.129  80.132  23.511  1.00  0.00           C  
ATOM   3657  CG  MET A 715     116.796  80.900  23.706  1.00  0.00           C  
ATOM   3658  SD  MET A 715     116.133  80.707  25.361  1.00  0.00           S  
ATOM   3659  CE  MET A 715     114.604  81.802  25.388  1.00  0.00           C  
ATOM   3660  HN  MET A 715     120.414  79.408  23.156  1.00  0.00           H  
ATOM   3661  HA  MET A 715     118.391  79.952  21.407  1.00  0.00           H  
ATOM   3662  HB1 MET A 715     117.963  79.038  23.612  1.00  0.00           H  
ATOM   3663  HB2 MET A 715     118.760  80.434  24.374  1.00  0.00           H  
ATOM   3664  HG1 MET A 715     116.893  82.005  23.664  1.00  0.00           H  
ATOM   3665  HG2 MET A 715     116.031  80.546  22.982  1.00  0.00           H  
ATOM   3666  HE1 MET A 715     113.794  81.379  24.755  1.00  0.00           H  
ATOM   3667  HE2 MET A 715     114.211  81.918  26.420  1.00  0.00           H  
ATOM   3668  HE3 MET A 715     114.865  82.789  24.948  1.00  0.00           H  
ATOM   3669  N   HIS A 716     120.079  82.542  22.492  1.00  0.00           N  
ATOM   3670  CA  HIS A 716     120.378  83.984  22.177  1.00  0.00           C  
ATOM   3671  C   HIS A 716     120.795  84.221  20.785  1.00  0.00           C  
ATOM   3672  O   HIS A 716     120.284  85.126  20.187  1.00  0.00           O  
ATOM   3673  CB  HIS A 716     121.311  84.655  23.206  1.00  0.00           C  
ATOM   3674  CG  HIS A 716     120.751  84.619  24.595  1.00  0.00           C  
ATOM   3675  CD2 HIS A 716     119.466  84.439  25.046  1.00  0.00           C  
ATOM   3676  ND1 HIS A 716     121.561  84.904  25.594  1.00  0.00           N  
ATOM   3677  CE1 HIS A 716     120.861  84.837  26.721  1.00  0.00           C  
ATOM   3678  NE2 HIS A 716     119.589  84.610  26.391  1.00  0.00           N  
ATOM   3679  HN  HIS A 716     120.602  81.990  23.137  1.00  0.00           H  
ATOM   3680  HA  HIS A 716     119.389  84.418  22.181  1.00  0.00           H  
ATOM   3681  HB1 HIS A 716     122.324  84.199  23.211  1.00  0.00           H  
ATOM   3682  HB2 HIS A 716     121.478  85.699  22.865  1.00  0.00           H  
ATOM   3683  HD2 HIS A 716     118.467  84.293  24.655  1.00  0.00           H  
ATOM   3684  HE1 HIS A 716     121.293  85.012  27.707  1.00  0.00           H  
ATOM   3685  HE2 HIS A 716     118.840  84.488  27.041  1.00  0.00           H  
ATOM   3686  N   LEU A 717     121.691  83.343  20.249  1.00  0.00           N  
ATOM   3687  CA  LEU A 717     122.048  83.384  18.791  1.00  0.00           C  
ATOM   3688  C   LEU A 717     120.761  83.189  17.956  1.00  0.00           C  
ATOM   3689  O   LEU A 717     120.474  84.009  17.080  1.00  0.00           O  
ATOM   3690  CB  LEU A 717     123.021  82.295  18.415  1.00  0.00           C  
ATOM   3691  CG  LEU A 717     124.482  82.389  19.037  1.00  0.00           C  
ATOM   3692  CD1 LEU A 717     125.211  81.082  19.104  1.00  0.00           C  
ATOM   3693  CD2 LEU A 717     125.265  83.402  18.207  1.00  0.00           C  
ATOM   3694  HN  LEU A 717     122.132  82.611  20.764  1.00  0.00           H  
ATOM   3695  HA  LEU A 717     122.476  84.362  18.628  1.00  0.00           H  
ATOM   3696  HB1 LEU A 717     122.641  81.281  18.667  1.00  0.00           H  
ATOM   3697  HB2 LEU A 717     123.246  82.212  17.330  1.00  0.00           H  
ATOM   3698  HG  LEU A 717     124.330  82.754  20.075  1.00  0.00           H  
ATOM   3699 1HD1 LEU A 717     126.204  81.236  19.579  1.00  0.00           H  
ATOM   3700 2HD1 LEU A 717     124.542  80.423  19.699  1.00  0.00           H  
ATOM   3701 3HD1 LEU A 717     125.321  80.663  18.081  1.00  0.00           H  
ATOM   3702 1HD2 LEU A 717     124.723  84.366  18.105  1.00  0.00           H  
ATOM   3703 2HD2 LEU A 717     126.328  83.584  18.472  1.00  0.00           H  
ATOM   3704 3HD2 LEU A 717     125.417  82.978  17.192  1.00  0.00           H  
ATOM   3705  N   CYS A 718     119.918  82.252  18.311  1.00  0.00           N  
ATOM   3706  CA  CYS A 718     118.800  81.900  17.432  1.00  0.00           C  
ATOM   3707  C   CYS A 718     117.663  82.945  17.499  1.00  0.00           C  
ATOM   3708  O   CYS A 718     117.076  83.242  16.445  1.00  0.00           O  
ATOM   3709  CB  CYS A 718     118.265  80.547  17.888  1.00  0.00           C  
ATOM   3710  SG  CYS A 718     116.696  79.993  17.199  1.00  0.00           S  
ATOM   3711  HN  CYS A 718     120.136  81.582  19.017  1.00  0.00           H  
ATOM   3712  HA  CYS A 718     119.017  81.830  16.377  1.00  0.00           H  
ATOM   3713  HB1 CYS A 718     119.094  79.837  17.681  1.00  0.00           H  
ATOM   3714  HB2 CYS A 718     118.143  80.659  18.987  1.00  0.00           H  
ATOM   3715  HG1 CYS A 718     117.220  79.699  16.018  1.00  0.00           H  
ATOM   3716  N   MET A 719     117.547  83.637  18.621  1.00  0.00           N  
ATOM   3717  CA  MET A 719     116.605  84.762  18.768  1.00  0.00           C  
ATOM   3718  C   MET A 719     117.163  86.169  18.394  1.00  0.00           C  
ATOM   3719  O   MET A 719     116.594  87.259  18.565  1.00  0.00           O  
ATOM   3720  CB  MET A 719     116.242  84.684  20.261  1.00  0.00           C  
ATOM   3721  CG  MET A 719     114.833  85.210  20.565  1.00  0.00           C  
ATOM   3722  SD  MET A 719     114.641  85.781  22.308  1.00  0.00           S  
ATOM   3723  CE  MET A 719     112.873  86.300  22.261  1.00  0.00           C  
ATOM   3724  HN  MET A 719     118.059  83.470  19.460  1.00  0.00           H  
ATOM   3725  HA  MET A 719     115.719  84.624  18.165  1.00  0.00           H  
ATOM   3726  HB1 MET A 719     116.332  83.625  20.586  1.00  0.00           H  
ATOM   3727  HB2 MET A 719     117.073  85.280  20.696  1.00  0.00           H  
ATOM   3728  HG1 MET A 719     114.838  86.183  20.029  1.00  0.00           H  
ATOM   3729  HG2 MET A 719     114.067  84.536  20.125  1.00  0.00           H  
ATOM   3730  HE1 MET A 719     112.721  87.063  21.468  1.00  0.00           H  
ATOM   3731  HE2 MET A 719     112.181  85.435  22.172  1.00  0.00           H  
ATOM   3732  HE3 MET A 719     112.654  86.699  23.275  1.00  0.00           H  
ATOM   3733  N   ARG A 720     118.341  86.126  17.764  1.00  0.00           N  
ATOM   3734  CA  ARG A 720     118.936  87.206  17.063  1.00  0.00           C  
ATOM   3735  C   ARG A 720     118.910  86.933  15.550  1.00  0.00           C  
ATOM   3736  O   ARG A 720     119.288  87.732  14.717  1.00  0.00           O  
ATOM   3737  CB  ARG A 720     120.345  87.506  17.477  1.00  0.00           C  
ATOM   3738  CG  ARG A 720     120.295  88.184  18.882  1.00  0.00           C  
ATOM   3739  CD  ARG A 720     121.628  88.686  19.436  1.00  0.00           C  
ATOM   3740  NE  ARG A 720     121.550  88.768  21.003  1.00  0.00           N  
ATOM   3741  CZ  ARG A 720     122.609  88.563  21.776  1.00  0.00           C  
ATOM   3742  NH1 ARG A 720     123.853  88.282  21.460  1.00  0.00           N1+
ATOM   3743  NH2 ARG A 720     122.298  88.669  23.079  1.00  0.00           N  
ATOM   3744  HN  ARG A 720     118.841  85.267  17.836  1.00  0.00           H  
ATOM   3745  HA  ARG A 720     118.494  88.184  17.185  1.00  0.00           H  
ATOM   3746  HB1 ARG A 720     120.901  86.567  17.685  1.00  0.00           H  
ATOM   3747  HB2 ARG A 720     120.933  88.155  16.794  1.00  0.00           H  
ATOM   3748  HG1 ARG A 720     119.461  88.918  18.894  1.00  0.00           H  
ATOM   3749  HG2 ARG A 720     119.966  87.379  19.573  1.00  0.00           H  
ATOM   3750  HD1 ARG A 720     122.406  87.949  19.143  1.00  0.00           H  
ATOM   3751  HD2 ARG A 720     121.802  89.673  18.955  1.00  0.00           H  
ATOM   3752  HE  ARG A 720     120.989  89.560  21.243  1.00  0.00           H  
ATOM   3753 1HH1 ARG A 720     124.120  88.371  20.500  1.00  0.00           H  
ATOM   3754 2HH1 ARG A 720     124.473  88.535  22.202  1.00  0.00           H  
ATOM   3755 1HH2 ARG A 720     121.910  89.564  23.300  1.00  0.00           H  
ATOM   3756 2HH2 ARG A 720     122.900  88.235  23.750  1.00  0.00           H  
ATOM   3757  N   GLN A 721     118.451  85.739  15.169  1.00  0.00           N  
ATOM   3758  CA  GLN A 721     118.146  85.520  13.760  1.00  0.00           C  
ATOM   3759  C   GLN A 721     117.078  86.404  13.088  1.00  0.00           C  
ATOM   3760  O   GLN A 721     116.042  86.709  13.714  1.00  0.00           O  
ATOM   3761  CB  GLN A 721     117.920  83.987  13.540  1.00  0.00           C  
ATOM   3762  CG  GLN A 721     119.137  83.082  13.705  1.00  0.00           C  
ATOM   3763  CD  GLN A 721     120.150  83.212  12.566  1.00  0.00           C  
ATOM   3764  NE2 GLN A 721     120.054  82.372  11.609  1.00  0.00           N  
ATOM   3765  OE1 GLN A 721     121.067  84.065  12.596  1.00  0.00           O  
ATOM   3766  HN  GLN A 721     118.064  85.129  15.856  1.00  0.00           H  
ATOM   3767  HA  GLN A 721     119.069  85.673  13.219  1.00  0.00           H  
ATOM   3768  HB1 GLN A 721     117.138  83.795  14.305  1.00  0.00           H  
ATOM   3769  HB2 GLN A 721     117.548  83.805  12.509  1.00  0.00           H  
ATOM   3770  HG1 GLN A 721     119.651  83.279  14.670  1.00  0.00           H  
ATOM   3771  HG2 GLN A 721     118.832  82.020  13.819  1.00  0.00           H  
ATOM   3772 1HE2 GLN A 721     119.379  81.639  11.692  1.00  0.00           H  
ATOM   3773 2HE2 GLN A 721     120.848  82.296  11.006  1.00  0.00           H  
ATOM   3774  N   GLU A 722     117.263  86.710  11.841  1.00  0.00           N  
ATOM   3775  CA  GLU A 722     116.600  87.822  11.194  1.00  0.00           C  
ATOM   3776  C   GLU A 722     115.070  87.652  11.191  1.00  0.00           C  
ATOM   3777  O   GLU A 722     114.336  88.602  11.531  1.00  0.00           O  
ATOM   3778  CB  GLU A 722     117.204  87.947   9.763  1.00  0.00           C  
ATOM   3779  CG  GLU A 722     118.576  88.612   9.668  1.00  0.00           C  
ATOM   3780  CD  GLU A 722     119.098  88.912   8.239  1.00  0.00           C  
ATOM   3781  OE1 GLU A 722     118.982  90.045   7.730  1.00  0.00           O  
ATOM   3782  OE2 GLU A 722     119.553  87.907   7.598  1.00  0.00           O1-
ATOM   3783  HN  GLU A 722     118.080  86.380  11.374  1.00  0.00           H  
ATOM   3784  HA  GLU A 722     116.972  88.663  11.760  1.00  0.00           H  
ATOM   3785  HB1 GLU A 722     117.143  87.002   9.182  1.00  0.00           H  
ATOM   3786  HB2 GLU A 722     116.584  88.596   9.109  1.00  0.00           H  
ATOM   3787  HG1 GLU A 722     118.653  89.579  10.210  1.00  0.00           H  
ATOM   3788  HG2 GLU A 722     119.402  88.021  10.119  1.00  0.00           H  
ATOM   3789  N   ALA A 723     114.650  86.444  10.861  1.00  0.00           N  
ATOM   3790  CA  ALA A 723     113.272  85.851  10.988  1.00  0.00           C  
ATOM   3791  C   ALA A 723     112.679  85.888  12.444  1.00  0.00           C  
ATOM   3792  O   ALA A 723     111.567  86.411  12.583  1.00  0.00           O  
ATOM   3793  CB  ALA A 723     113.092  84.400  10.543  1.00  0.00           C  
ATOM   3794  HN  ALA A 723     115.334  85.810  10.509  1.00  0.00           H  
ATOM   3795  HA  ALA A 723     112.684  86.573  10.440  1.00  0.00           H  
ATOM   3796  HB1 ALA A 723     112.009  84.185  10.422  1.00  0.00           H  
ATOM   3797  HB2 ALA A 723     113.544  84.227   9.543  1.00  0.00           H  
ATOM   3798  HB3 ALA A 723     113.583  83.668  11.220  1.00  0.00           H  
ATOM   3799  N   TYR A 724     113.388  85.491  13.500  1.00  0.00           N  
ATOM   3800  CA  TYR A 724     112.873  85.681  14.883  1.00  0.00           C  
ATOM   3801  C   TYR A 724     112.779  87.140  15.335  1.00  0.00           C  
ATOM   3802  O   TYR A 724     111.895  87.588  16.044  1.00  0.00           O  
ATOM   3803  CB  TYR A 724     113.806  84.807  15.852  1.00  0.00           C  
ATOM   3804  CG  TYR A 724     113.617  83.267  15.582  1.00  0.00           C  
ATOM   3805  CD1 TYR A 724     114.354  82.739  14.503  1.00  0.00           C  
ATOM   3806  CD2 TYR A 724     113.093  82.387  16.590  1.00  0.00           C  
ATOM   3807  CE1 TYR A 724     114.326  81.380  14.266  1.00  0.00           C  
ATOM   3808  CE2 TYR A 724     113.161  81.013  16.347  1.00  0.00           C  
ATOM   3809  CZ  TYR A 724     113.710  80.544  15.179  1.00  0.00           C  
ATOM   3810  OH  TYR A 724     113.617  79.219  14.943  1.00  0.00           O  
ATOM   3811  HN  TYR A 724     114.317  85.138  13.418  1.00  0.00           H  
ATOM   3812  HA  TYR A 724     111.844  85.355  14.856  1.00  0.00           H  
ATOM   3813  HB1 TYR A 724     114.859  85.161  15.813  1.00  0.00           H  
ATOM   3814  HB2 TYR A 724     113.614  84.990  16.931  1.00  0.00           H  
ATOM   3815  HD1 TYR A 724     114.899  83.315  13.769  1.00  0.00           H  
ATOM   3816  HD2 TYR A 724     112.573  82.837  17.423  1.00  0.00           H  
ATOM   3817  HE1 TYR A 724     114.786  81.034  13.352  1.00  0.00           H  
ATOM   3818  HE2 TYR A 724     112.588  80.329  16.955  1.00  0.00           H  
ATOM   3819  HH  TYR A 724     114.221  79.033  14.220  1.00  0.00           H  
ATOM   3820  N   LEU A 725     113.819  87.878  14.994  1.00  0.00           N  
ATOM   3821  CA  LEU A 725     114.122  89.169  15.569  1.00  0.00           C  
ATOM   3822  C   LEU A 725     113.154  90.161  14.980  1.00  0.00           C  
ATOM   3823  O   LEU A 725     112.474  90.922  15.659  1.00  0.00           O  
ATOM   3824  CB  LEU A 725     115.637  89.474  15.202  1.00  0.00           C  
ATOM   3825  CG  LEU A 725     116.198  90.735  15.861  1.00  0.00           C  
ATOM   3826  CD1 LEU A 725     115.741  90.704  17.364  1.00  0.00           C  
ATOM   3827  CD2 LEU A 725     117.726  90.795  15.673  1.00  0.00           C  
ATOM   3828  HN  LEU A 725     114.558  87.525  14.426  1.00  0.00           H  
ATOM   3829  HA  LEU A 725     113.855  89.169  16.615  1.00  0.00           H  
ATOM   3830  HB1 LEU A 725     116.349  88.700  15.560  1.00  0.00           H  
ATOM   3831  HB2 LEU A 725     115.814  89.642  14.118  1.00  0.00           H  
ATOM   3832  HG  LEU A 725     115.670  91.556  15.331  1.00  0.00           H  
ATOM   3833 1HD1 LEU A 725     115.890  89.672  17.749  1.00  0.00           H  
ATOM   3834 2HD1 LEU A 725     116.416  91.356  17.958  1.00  0.00           H  
ATOM   3835 3HD1 LEU A 725     114.648  90.871  17.462  1.00  0.00           H  
ATOM   3836 1HD2 LEU A 725     118.125  89.868  16.138  1.00  0.00           H  
ATOM   3837 2HD2 LEU A 725     117.901  90.727  14.578  1.00  0.00           H  
ATOM   3838 3HD2 LEU A 725     118.194  91.763  15.954  1.00  0.00           H  
ATOM   3839  N   GLU A 726     112.973  90.134  13.605  1.00  0.00           N  
ATOM   3840  CA  GLU A 726     111.903  90.933  12.976  1.00  0.00           C  
ATOM   3841  C   GLU A 726     110.457  90.664  13.578  1.00  0.00           C  
ATOM   3842  O   GLU A 726     109.681  91.556  13.800  1.00  0.00           O  
ATOM   3843  CB  GLU A 726     111.820  90.493  11.434  1.00  0.00           C  
ATOM   3844  CG  GLU A 726     110.579  90.931  10.593  1.00  0.00           C  
ATOM   3845  CD  GLU A 726     110.762  90.453   9.129  1.00  0.00           C  
ATOM   3846  OE1 GLU A 726     110.104  89.469   8.674  1.00  0.00           O  
ATOM   3847  OE2 GLU A 726     111.645  91.009   8.427  1.00  0.00           O1-
ATOM   3848  HN  GLU A 726     113.533  89.552  13.020  1.00  0.00           H  
ATOM   3849  HA  GLU A 726     112.222  91.954  13.122  1.00  0.00           H  
ATOM   3850  HB1 GLU A 726     112.714  90.862  10.886  1.00  0.00           H  
ATOM   3851  HB2 GLU A 726     111.878  89.387  11.346  1.00  0.00           H  
ATOM   3852  HG1 GLU A 726     109.711  90.344  10.962  1.00  0.00           H  
ATOM   3853  HG2 GLU A 726     110.372  92.016  10.477  1.00  0.00           H  
ATOM   3854  N   ALA A 727     110.098  89.413  13.775  1.00  0.00           N  
ATOM   3855  CA  ALA A 727     108.833  88.977  14.301  1.00  0.00           C  
ATOM   3856  C   ALA A 727     108.533  89.293  15.750  1.00  0.00           C  
ATOM   3857  O   ALA A 727     107.426  89.781  16.034  1.00  0.00           O  
ATOM   3858  CB  ALA A 727     108.698  87.539  14.072  1.00  0.00           C  
ATOM   3859  HN  ALA A 727     110.631  88.678  13.364  1.00  0.00           H  
ATOM   3860  HA  ALA A 727     108.069  89.473  13.722  1.00  0.00           H  
ATOM   3861  HB1 ALA A 727     107.713  87.134  14.386  1.00  0.00           H  
ATOM   3862  HB2 ALA A 727     108.823  87.358  12.983  1.00  0.00           H  
ATOM   3863  HB3 ALA A 727     109.424  86.923  14.644  1.00  0.00           H  
ATOM   3864  N   LEU A 728     109.483  89.070  16.626  1.00  0.00           N  
ATOM   3865  CA  LEU A 728     109.366  89.196  18.031  1.00  0.00           C  
ATOM   3866  C   LEU A 728     109.603  90.611  18.614  1.00  0.00           C  
ATOM   3867  O   LEU A 728     109.514  90.783  19.793  1.00  0.00           O  
ATOM   3868  CB  LEU A 728     110.392  88.198  18.765  1.00  0.00           C  
ATOM   3869  CG  LEU A 728     110.127  86.712  18.435  1.00  0.00           C  
ATOM   3870  CD1 LEU A 728     111.220  85.862  18.968  1.00  0.00           C  
ATOM   3871  CD2 LEU A 728     108.801  86.324  19.115  1.00  0.00           C  
ATOM   3872  HN  LEU A 728     110.348  88.690  16.307  1.00  0.00           H  
ATOM   3873  HA  LEU A 728     108.340  88.866  18.109  1.00  0.00           H  
ATOM   3874  HB1 LEU A 728     111.413  88.447  18.405  1.00  0.00           H  
ATOM   3875  HB2 LEU A 728     110.201  88.331  19.851  1.00  0.00           H  
ATOM   3876  HG  LEU A 728     110.130  86.526  17.340  1.00  0.00           H  
ATOM   3877 1HD1 LEU A 728     112.197  86.210  18.568  1.00  0.00           H  
ATOM   3878 2HD1 LEU A 728     111.324  85.801  20.072  1.00  0.00           H  
ATOM   3879 3HD1 LEU A 728     111.013  84.838  18.589  1.00  0.00           H  
ATOM   3880 1HD2 LEU A 728     108.831  86.458  20.217  1.00  0.00           H  
ATOM   3881 2HD2 LEU A 728     107.958  86.874  18.644  1.00  0.00           H  
ATOM   3882 3HD2 LEU A 728     108.580  85.279  18.811  1.00  0.00           H  
ATOM   3883  N   SER A 729     109.852  91.626  17.706  1.00  0.00           N  
ATOM   3884  CA  SER A 729     110.153  92.973  18.102  1.00  0.00           C  
ATOM   3885  C   SER A 729     109.110  93.966  17.721  1.00  0.00           C  
ATOM   3886  O   SER A 729     108.423  93.751  16.741  1.00  0.00           O  
ATOM   3887  CB  SER A 729     111.521  93.433  17.449  1.00  0.00           C  
ATOM   3888  OG  SER A 729     112.589  92.670  17.991  1.00  0.00           O  
ATOM   3889  HN  SER A 729     109.839  91.429  16.729  1.00  0.00           H  
ATOM   3890  HA  SER A 729     110.324  93.046  19.166  1.00  0.00           H  
ATOM   3891  HB1 SER A 729     111.477  93.384  16.340  1.00  0.00           H  
ATOM   3892  HB2 SER A 729     111.769  94.490  17.684  1.00  0.00           H  
ATOM   3893  HG1 SER A 729     112.597  91.864  17.469  1.00  0.00           H  
ATOM   3894  N   HIS A 730     109.032  95.134  18.396  1.00  0.00           N  
ATOM   3895  CA  HIS A 730     108.072  96.128  18.300  1.00  0.00           C  
ATOM   3896  C   HIS A 730     106.634  95.537  18.274  1.00  0.00           C  
ATOM   3897  O   HIS A 730     105.803  95.911  17.492  1.00  0.00           O  
ATOM   3898  CB  HIS A 730     108.426  97.309  17.331  1.00  0.00           C  
ATOM   3899  CG  HIS A 730     109.839  97.803  17.494  1.00  0.00           C  
ATOM   3900  CD2 HIS A 730     110.869  97.617  16.616  1.00  0.00           C  
ATOM   3901  ND1 HIS A 730     110.288  98.452  18.626  1.00  0.00           N  
ATOM   3902  CE1 HIS A 730     111.569  98.678  18.469  1.00  0.00           C  
ATOM   3903  NE2 HIS A 730     111.987  98.200  17.257  1.00  0.00           N  
ATOM   3904  HN  HIS A 730     109.766  95.337  19.040  1.00  0.00           H  
ATOM   3905  HA  HIS A 730     108.113  96.667  19.235  1.00  0.00           H  
ATOM   3906  HB1 HIS A 730     108.306  96.819  16.341  1.00  0.00           H  
ATOM   3907  HB2 HIS A 730     107.671  98.108  17.491  1.00  0.00           H  
ATOM   3908  HD2 HIS A 730     110.931  97.026  15.710  1.00  0.00           H  
ATOM   3909  HE1 HIS A 730     112.303  98.944  19.230  1.00  0.00           H  
ATOM   3910  HE2 HIS A 730     112.946  98.053  17.011  1.00  0.00           H  
ATOM   3911  N   LEU A 731     106.254  94.560  19.109  1.00  0.00           N  
ATOM   3912  CA  LEU A 731     105.016  93.833  19.016  1.00  0.00           C  
ATOM   3913  C   LEU A 731     103.887  94.191  19.974  1.00  0.00           C  
ATOM   3914  O   LEU A 731     104.098  94.230  21.175  1.00  0.00           O  
ATOM   3915  CB  LEU A 731     105.440  92.374  19.076  1.00  0.00           C  
ATOM   3916  CG  LEU A 731     104.394  91.239  19.092  1.00  0.00           C  
ATOM   3917  CD1 LEU A 731     103.428  91.298  17.881  1.00  0.00           C  
ATOM   3918  CD2 LEU A 731     105.137  89.888  19.058  1.00  0.00           C  
ATOM   3919  HN  LEU A 731     106.809  94.397  19.921  1.00  0.00           H  
ATOM   3920  HA  LEU A 731     104.572  93.971  18.041  1.00  0.00           H  
ATOM   3921  HB1 LEU A 731     106.044  92.121  18.179  1.00  0.00           H  
ATOM   3922  HB2 LEU A 731     106.109  92.187  19.942  1.00  0.00           H  
ATOM   3923  HG  LEU A 731     103.830  91.179  20.048  1.00  0.00           H  
ATOM   3924 1HD1 LEU A 731     102.790  90.390  17.921  1.00  0.00           H  
ATOM   3925 2HD1 LEU A 731     102.843  92.231  18.025  1.00  0.00           H  
ATOM   3926 3HD1 LEU A 731     103.961  91.297  16.906  1.00  0.00           H  
ATOM   3927 1HD2 LEU A 731     105.974  89.948  19.786  1.00  0.00           H  
ATOM   3928 2HD2 LEU A 731     104.543  88.994  19.345  1.00  0.00           H  
ATOM   3929 3HD2 LEU A 731     105.517  89.712  18.029  1.00  0.00           H  
ATOM   3930  N   GLN A 732     102.672  94.518  19.493  1.00  0.00           N  
ATOM   3931  CA  GLN A 732     101.530  94.723  20.286  1.00  0.00           C  
ATOM   3932  C   GLN A 732     101.326  93.466  21.073  1.00  0.00           C  
ATOM   3933  O   GLN A 732     101.320  92.451  20.451  1.00  0.00           O  
ATOM   3934  CB  GLN A 732     100.200  95.066  19.468  1.00  0.00           C  
ATOM   3935  CG  GLN A 732     100.305  96.378  18.650  1.00  0.00           C  
ATOM   3936  CD  GLN A 732     100.858  97.558  19.373  1.00  0.00           C  
ATOM   3937  NE2 GLN A 732     100.295  98.066  20.445  1.00  0.00           N  
ATOM   3938  OE1 GLN A 732     101.806  98.090  18.775  1.00  0.00           O  
ATOM   3939  HN  GLN A 732     102.501  94.511  18.510  1.00  0.00           H  
ATOM   3940  HA  GLN A 732     101.821  95.463  21.017  1.00  0.00           H  
ATOM   3941  HB1 GLN A 732      99.780  94.231  18.867  1.00  0.00           H  
ATOM   3942  HB2 GLN A 732      99.460  95.117  20.295  1.00  0.00           H  
ATOM   3943  HG1 GLN A 732     100.868  96.128  17.725  1.00  0.00           H  
ATOM   3944  HG2 GLN A 732      99.332  96.687  18.212  1.00  0.00           H  
ATOM   3945 1HE2 GLN A 732      99.461  97.780  20.917  1.00  0.00           H  
ATOM   3946 2HE2 GLN A 732     100.604  98.924  20.855  1.00  0.00           H  
ATOM   3947  N   SER A 733     101.101  93.539  22.386  1.00  0.00           N  
ATOM   3948  CA  SER A 733     101.001  92.373  23.271  1.00  0.00           C  
ATOM   3949  C   SER A 733      99.796  91.430  22.916  1.00  0.00           C  
ATOM   3950  O   SER A 733      98.731  91.992  22.630  1.00  0.00           O  
ATOM   3951  CB  SER A 733     100.920  92.821  24.800  1.00  0.00           C  
ATOM   3952  OG  SER A 733     101.182  91.728  25.709  1.00  0.00           O  
ATOM   3953  HN  SER A 733     100.790  94.432  22.702  1.00  0.00           H  
ATOM   3954  HA  SER A 733     101.903  91.798  23.124  1.00  0.00           H  
ATOM   3955  HB1 SER A 733     101.626  93.673  24.905  1.00  0.00           H  
ATOM   3956  HB2 SER A 733      99.920  93.245  25.039  1.00  0.00           H  
ATOM   3957  HG1 SER A 733     101.540  92.101  26.518  1.00  0.00           H  
ATOM   3958  N   PRO A 734      99.942  90.132  22.912  1.00  0.00           N  
ATOM   3959  CA  PRO A 734      98.789  89.164  22.845  1.00  0.00           C  
ATOM   3960  C   PRO A 734      97.823  89.232  23.973  1.00  0.00           C  
ATOM   3961  O   PRO A 734      96.664  88.743  23.888  1.00  0.00           O  
ATOM   3962  CB  PRO A 734      99.399  87.772  22.699  1.00  0.00           C  
ATOM   3963  CG  PRO A 734     100.635  88.102  21.944  1.00  0.00           C  
ATOM   3964  CD  PRO A 734     101.175  89.396  22.657  1.00  0.00           C  
ATOM   3965  HA  PRO A 734      98.322  89.430  21.908  1.00  0.00           H  
ATOM   3966  HB1 PRO A 734      99.617  87.101  23.557  1.00  0.00           H  
ATOM   3967  HB2 PRO A 734      98.763  87.130  22.053  1.00  0.00           H  
ATOM   3968  HG1 PRO A 734     101.405  87.302  21.905  1.00  0.00           H  
ATOM   3969  HG2 PRO A 734     100.468  88.373  20.879  1.00  0.00           H  
ATOM   3970  HD1 PRO A 734     101.620  89.148  23.645  1.00  0.00           H  
ATOM   3971  HD2 PRO A 734     101.973  89.891  22.063  1.00  0.00           H  
ATOM   3972  N   LEU A 735      98.251  89.883  25.042  1.00  0.00           N  
ATOM   3973  CA  LEU A 735      97.536  89.830  26.303  1.00  0.00           C  
ATOM   3974  C   LEU A 735      96.824  91.166  26.541  1.00  0.00           C  
ATOM   3975  O   LEU A 735      95.797  91.313  27.251  1.00  0.00           O  
ATOM   3976  CB  LEU A 735      98.557  89.495  27.431  1.00  0.00           C  
ATOM   3977  CG  LEU A 735      99.196  88.108  27.342  1.00  0.00           C  
ATOM   3978  CD1 LEU A 735     100.341  87.882  28.418  1.00  0.00           C  
ATOM   3979  CD2 LEU A 735      98.143  87.035  27.556  1.00  0.00           C  
ATOM   3980  HN  LEU A 735      99.200  90.189  25.020  1.00  0.00           H  
ATOM   3981  HA  LEU A 735      96.764  89.078  26.373  1.00  0.00           H  
ATOM   3982  HB1 LEU A 735      99.374  90.246  27.482  1.00  0.00           H  
ATOM   3983  HB2 LEU A 735      98.102  89.613  28.438  1.00  0.00           H  
ATOM   3984  HG  LEU A 735      99.568  88.028  26.298  1.00  0.00           H  
ATOM   3985 1HD1 LEU A 735     101.155  88.539  28.042  1.00  0.00           H  
ATOM   3986 2HD1 LEU A 735      99.934  88.329  29.351  1.00  0.00           H  
ATOM   3987 3HD1 LEU A 735     100.665  86.838  28.617  1.00  0.00           H  
ATOM   3988 1HD2 LEU A 735      98.558  86.005  27.517  1.00  0.00           H  
ATOM   3989 2HD2 LEU A 735      97.685  87.152  28.562  1.00  0.00           H  
ATOM   3990 3HD2 LEU A 735      97.293  87.171  26.854  1.00  0.00           H  
ATOM   3991  N   ASP A 736      97.274  92.144  25.776  1.00  0.00           N  
ATOM   3992  CA  ASP A 736      96.594  93.370  25.705  1.00  0.00           C  
ATOM   3993  C   ASP A 736      97.058  94.053  24.483  1.00  0.00           C  
ATOM   3994  O   ASP A 736      98.254  94.438  24.364  1.00  0.00           O  
ATOM   3995  CB  ASP A 736      96.932  94.231  27.011  1.00  0.00           C  
ATOM   3996  CG  ASP A 736      96.543  95.653  26.967  1.00  0.00           C  
ATOM   3997  OD1 ASP A 736      95.756  96.116  26.099  1.00  0.00           O  
ATOM   3998  OD2 ASP A 736      97.026  96.427  27.864  1.00  0.00           O1-
ATOM   3999  HN  ASP A 736      98.052  92.062  25.158  1.00  0.00           H  
ATOM   4000  HA  ASP A 736      95.562  93.052  25.687  1.00  0.00           H  
ATOM   4001  HB1 ASP A 736      96.557  93.681  27.900  1.00  0.00           H  
ATOM   4002  HB2 ASP A 736      98.031  94.198  27.169  1.00  0.00           H  
ATOM   4003  N   PRO A 737      96.296  94.154  23.353  1.00  0.00           N  
ATOM   4004  CA  PRO A 737      96.882  94.642  22.100  1.00  0.00           C  
ATOM   4005  C   PRO A 737      97.165  96.209  22.275  1.00  0.00           C  
ATOM   4006  O   PRO A 737      97.944  96.716  21.477  1.00  0.00           O  
ATOM   4007  CB  PRO A 737      95.831  94.143  21.067  1.00  0.00           C  
ATOM   4008  CG  PRO A 737      94.457  94.108  21.857  1.00  0.00           C  
ATOM   4009  CD  PRO A 737      94.912  93.532  23.198  1.00  0.00           C  
ATOM   4010  HA  PRO A 737      97.889  94.289  21.936  1.00  0.00           H  
ATOM   4011  HB1 PRO A 737      95.779  94.762  20.146  1.00  0.00           H  
ATOM   4012  HB2 PRO A 737      96.187  93.147  20.727  1.00  0.00           H  
ATOM   4013  HG1 PRO A 737      93.999  95.114  21.973  1.00  0.00           H  
ATOM   4014  HG2 PRO A 737      93.609  93.468  21.533  1.00  0.00           H  
ATOM   4015  HD1 PRO A 737      94.151  93.763  23.973  1.00  0.00           H  
ATOM   4016  HD2 PRO A 737      95.135  92.472  22.951  1.00  0.00           H  
ATOM   4017  N   SER A 738      96.665  96.955  23.273  1.00  0.00           N  
ATOM   4018  CA  SER A 738      97.022  98.364  23.495  1.00  0.00           C  
ATOM   4019  C   SER A 738      98.478  98.480  23.895  1.00  0.00           C  
ATOM   4020  O   SER A 738      99.194  99.390  23.495  1.00  0.00           O  
ATOM   4021  CB  SER A 738      96.000  99.097  24.422  1.00  0.00           C  
ATOM   4022  OG  SER A 738      96.084  98.740  25.810  1.00  0.00           O  
ATOM   4023  HN  SER A 738      96.080  96.532  23.960  1.00  0.00           H  
ATOM   4024  HA  SER A 738      96.972  98.865  22.540  1.00  0.00           H  
ATOM   4025  HB1 SER A 738      96.333 100.156  24.469  1.00  0.00           H  
ATOM   4026  HB2 SER A 738      94.975  99.008  24.005  1.00  0.00           H  
ATOM   4027  HG1 SER A 738      95.931  97.792  25.816  1.00  0.00           H  
ATOM   4028  N   THR A 739      98.978  97.537  24.707  1.00  0.00           N  
ATOM   4029  CA  THR A 739     100.344  97.494  25.308  1.00  0.00           C  
ATOM   4030  C   THR A 739     101.333  97.169  24.284  1.00  0.00           C  
ATOM   4031  O   THR A 739     101.271  96.153  23.642  1.00  0.00           O  
ATOM   4032  CB  THR A 739     100.409  96.685  26.552  1.00  0.00           C  
ATOM   4033  CG2 THR A 739     101.833  96.500  27.152  1.00  0.00           C  
ATOM   4034  OG1 THR A 739      99.562  97.260  27.489  1.00  0.00           O  
ATOM   4035  HN  THR A 739      98.465  96.691  24.830  1.00  0.00           H  
ATOM   4036  HA  THR A 739     100.624  98.510  25.544  1.00  0.00           H  
ATOM   4037  HB  THR A 739     100.048  95.659  26.326  1.00  0.00           H  
ATOM   4038  HG1 THR A 739      98.719  96.814  27.377  1.00  0.00           H  
ATOM   4039 1HG2 THR A 739     102.464  95.973  26.405  1.00  0.00           H  
ATOM   4040 2HG2 THR A 739     102.229  97.484  27.483  1.00  0.00           H  
ATOM   4041 3HG2 THR A 739     101.791  95.763  27.982  1.00  0.00           H  
ATOM   4042  N   LEU A 740     102.338  98.063  24.086  1.00  0.00           N  
ATOM   4043  CA  LEU A 740     103.404  97.768  23.104  1.00  0.00           C  
ATOM   4044  C   LEU A 740     104.609  97.130  23.770  1.00  0.00           C  
ATOM   4045  O   LEU A 740     105.004  97.514  24.851  1.00  0.00           O  
ATOM   4046  CB  LEU A 740     103.820  98.960  22.144  1.00  0.00           C  
ATOM   4047  CG  LEU A 740     105.154  98.991  21.407  1.00  0.00           C  
ATOM   4048  CD1 LEU A 740     105.127  97.951  20.214  1.00  0.00           C  
ATOM   4049  CD2 LEU A 740     105.339 100.454  20.824  1.00  0.00           C  
ATOM   4050  HN  LEU A 740     102.296  98.968  24.501  1.00  0.00           H  
ATOM   4051  HA  LEU A 740     103.093  97.025  22.384  1.00  0.00           H  
ATOM   4052  HB1 LEU A 740     102.910  99.227  21.566  1.00  0.00           H  
ATOM   4053  HB2 LEU A 740     103.769  99.863  22.789  1.00  0.00           H  
ATOM   4054  HG  LEU A 740     106.014  98.758  22.070  1.00  0.00           H  
ATOM   4055 1HD1 LEU A 740     105.952  98.111  19.487  1.00  0.00           H  
ATOM   4056 2HD1 LEU A 740     104.935  96.953  20.663  1.00  0.00           H  
ATOM   4057 3HD1 LEU A 740     104.197  98.092  19.624  1.00  0.00           H  
ATOM   4058 1HD2 LEU A 740     105.181 101.210  21.623  1.00  0.00           H  
ATOM   4059 2HD2 LEU A 740     106.270 100.570  20.229  1.00  0.00           H  
ATOM   4060 3HD2 LEU A 740     104.498 100.594  20.111  1.00  0.00           H  
ATOM   4061  N   LEU A 741     105.098  96.032  23.146  1.00  0.00           N  
ATOM   4062  CA  LEU A 741     106.360  95.400  23.500  1.00  0.00           C  
ATOM   4063  C   LEU A 741     107.567  95.783  22.620  1.00  0.00           C  
ATOM   4064  O   LEU A 741     107.671  95.276  21.493  1.00  0.00           O  
ATOM   4065  CB  LEU A 741     106.213  93.854  23.671  1.00  0.00           C  
ATOM   4066  CG  LEU A 741     104.862  93.269  24.120  1.00  0.00           C  
ATOM   4067  CD1 LEU A 741     104.744  91.852  23.729  1.00  0.00           C  
ATOM   4068  CD2 LEU A 741     104.617  93.508  25.632  1.00  0.00           C  
ATOM   4069  HN  LEU A 741     104.725  95.589  22.334  1.00  0.00           H  
ATOM   4070  HA  LEU A 741     106.593  95.789  24.481  1.00  0.00           H  
ATOM   4071  HB1 LEU A 741     106.428  93.325  22.718  1.00  0.00           H  
ATOM   4072  HB2 LEU A 741     106.956  93.656  24.472  1.00  0.00           H  
ATOM   4073  HG  LEU A 741     104.023  93.759  23.582  1.00  0.00           H  
ATOM   4074 1HD1 LEU A 741     104.711  91.791  22.620  1.00  0.00           H  
ATOM   4075 2HD1 LEU A 741     105.608  91.274  24.119  1.00  0.00           H  
ATOM   4076 3HD1 LEU A 741     103.752  91.565  24.139  1.00  0.00           H  
ATOM   4077 1HD2 LEU A 741     104.687  94.593  25.859  1.00  0.00           H  
ATOM   4078 2HD2 LEU A 741     103.657  93.112  26.027  1.00  0.00           H  
ATOM   4079 3HD2 LEU A 741     105.434  93.009  26.195  1.00  0.00           H  
ATOM   4080  N   ALA A 742     108.493  96.658  22.955  1.00  0.00           N  
ATOM   4081  CA  ALA A 742     109.386  97.322  22.006  1.00  0.00           C  
ATOM   4082  C   ALA A 742     110.544  96.447  21.613  1.00  0.00           C  
ATOM   4083  O   ALA A 742     110.569  95.696  20.683  1.00  0.00           O  
ATOM   4084  CB  ALA A 742     109.733  98.707  22.543  1.00  0.00           C  
ATOM   4085  HN  ALA A 742     108.523  97.001  23.890  1.00  0.00           H  
ATOM   4086  HA  ALA A 742     108.786  97.444  21.116  1.00  0.00           H  
ATOM   4087  HB1 ALA A 742     108.836  99.081  23.081  1.00  0.00           H  
ATOM   4088  HB2 ALA A 742     110.546  98.666  23.298  1.00  0.00           H  
ATOM   4089  HB3 ALA A 742     110.124  99.422  21.788  1.00  0.00           H  
ATOM   4090  N   GLU A 743     111.688  96.581  22.312  1.00  0.00           N  
ATOM   4091  CA  GLU A 743     112.928  95.908  21.999  1.00  0.00           C  
ATOM   4092  C   GLU A 743     113.159  94.857  22.963  1.00  0.00           C  
ATOM   4093  O   GLU A 743     112.937  95.020  24.212  1.00  0.00           O  
ATOM   4094  CB  GLU A 743     114.080  96.968  22.259  1.00  0.00           C  
ATOM   4095  CG  GLU A 743     114.056  98.136  21.325  1.00  0.00           C  
ATOM   4096  CD  GLU A 743     115.318  98.998  21.593  1.00  0.00           C  
ATOM   4097  OE1 GLU A 743     116.423  98.639  21.091  1.00  0.00           O  
ATOM   4098  OE2 GLU A 743     115.140 100.100  22.261  1.00  0.00           O1-
ATOM   4099  HN  GLU A 743     111.731  97.307  22.994  1.00  0.00           H  
ATOM   4100  HA  GLU A 743     112.975  95.678  20.945  1.00  0.00           H  
ATOM   4101  HB1 GLU A 743     113.940  97.285  23.314  1.00  0.00           H  
ATOM   4102  HB2 GLU A 743     115.069  96.473  22.152  1.00  0.00           H  
ATOM   4103  HG1 GLU A 743     114.137  97.852  20.254  1.00  0.00           H  
ATOM   4104  HG2 GLU A 743     113.200  98.830  21.467  1.00  0.00           H  
ATOM   4105  N   VAL A 744     113.528  93.734  22.399  1.00  0.00           N  
ATOM   4106  CA  VAL A 744     113.520  92.490  23.094  1.00  0.00           C  
ATOM   4107  C   VAL A 744     114.941  92.326  23.754  1.00  0.00           C  
ATOM   4108  O   VAL A 744     115.956  92.505  23.135  1.00  0.00           O  
ATOM   4109  CB  VAL A 744     113.035  91.341  22.268  1.00  0.00           C  
ATOM   4110  CG1 VAL A 744     114.081  91.096  21.108  1.00  0.00           C  
ATOM   4111  CG2 VAL A 744     112.810  90.074  23.115  1.00  0.00           C  
ATOM   4112  HN  VAL A 744     113.698  93.666  21.419  1.00  0.00           H  
ATOM   4113  HA  VAL A 744     112.841  92.669  23.914  1.00  0.00           H  
ATOM   4114  HB  VAL A 744     112.101  91.737  21.815  1.00  0.00           H  
ATOM   4115 1HG1 VAL A 744     113.754  90.177  20.575  1.00  0.00           H  
ATOM   4116 2HG1 VAL A 744     113.938  91.918  20.375  1.00  0.00           H  
ATOM   4117 3HG1 VAL A 744     115.151  91.070  21.405  1.00  0.00           H  
ATOM   4118 1HG2 VAL A 744     113.764  89.515  23.225  1.00  0.00           H  
ATOM   4119 2HG2 VAL A 744     112.580  90.384  24.156  1.00  0.00           H  
ATOM   4120 3HG2 VAL A 744     112.010  89.425  22.701  1.00  0.00           H  
ATOM   4121  N   CYS A 745     114.925  92.139  25.058  1.00  0.00           N  
ATOM   4122  CA  CYS A 745     116.095  91.955  25.913  1.00  0.00           C  
ATOM   4123  C   CYS A 745     116.590  90.481  25.738  1.00  0.00           C  
ATOM   4124  O   CYS A 745     116.375  89.631  26.625  1.00  0.00           O  
ATOM   4125  CB  CYS A 745     115.761  92.147  27.383  1.00  0.00           C  
ATOM   4126  SG  CYS A 745     115.322  93.842  27.876  1.00  0.00           S  
ATOM   4127  HN  CYS A 745     114.065  91.961  25.530  1.00  0.00           H  
ATOM   4128  HA  CYS A 745     116.902  92.609  25.617  1.00  0.00           H  
ATOM   4129  HB1 CYS A 745     114.991  91.448  27.775  1.00  0.00           H  
ATOM   4130  HB2 CYS A 745     116.706  91.986  27.945  1.00  0.00           H  
ATOM   4131  HG1 CYS A 745     116.378  94.513  27.440  1.00  0.00           H  
ATOM   4132  N   VAL A 746     117.295  90.201  24.625  1.00  0.00           N  
ATOM   4133  CA  VAL A 746     117.617  88.747  24.238  1.00  0.00           C  
ATOM   4134  C   VAL A 746     118.447  88.077  25.287  1.00  0.00           C  
ATOM   4135  O   VAL A 746     118.121  86.942  25.674  1.00  0.00           O  
ATOM   4136  CB  VAL A 746     118.437  88.744  22.905  1.00  0.00           C  
ATOM   4137  CG1 VAL A 746     118.808  87.210  22.617  1.00  0.00           C  
ATOM   4138  CG2 VAL A 746     117.544  89.208  21.747  1.00  0.00           C  
ATOM   4139  HN  VAL A 746     117.441  90.924  23.954  1.00  0.00           H  
ATOM   4140  HA  VAL A 746     116.625  88.319  24.251  1.00  0.00           H  
ATOM   4141  HB  VAL A 746     119.366  89.352  22.941  1.00  0.00           H  
ATOM   4142 1HG1 VAL A 746     119.395  87.103  21.680  1.00  0.00           H  
ATOM   4143 2HG1 VAL A 746     119.526  86.875  23.396  1.00  0.00           H  
ATOM   4144 3HG1 VAL A 746     117.867  86.622  22.567  1.00  0.00           H  
ATOM   4145 1HG2 VAL A 746     117.181  90.241  21.936  1.00  0.00           H  
ATOM   4146 2HG2 VAL A 746     118.175  89.333  20.841  1.00  0.00           H  
ATOM   4147 3HG2 VAL A 746     116.622  88.658  21.462  1.00  0.00           H  
ATOM   4148  N   GLU A 747     119.440  88.709  25.907  1.00  0.00           N  
ATOM   4149  CA  GLU A 747     120.333  88.323  27.050  1.00  0.00           C  
ATOM   4150  C   GLU A 747     119.536  87.887  28.253  1.00  0.00           C  
ATOM   4151  O   GLU A 747     119.852  86.893  28.865  1.00  0.00           O  
ATOM   4152  CB  GLU A 747     121.385  89.419  27.420  1.00  0.00           C  
ATOM   4153  CG  GLU A 747     121.971  89.182  28.843  1.00  0.00           C  
ATOM   4154  CD  GLU A 747     123.214  90.034  29.009  1.00  0.00           C  
ATOM   4155  OE1 GLU A 747     123.837  89.867  30.129  1.00  0.00           O  
ATOM   4156  OE2 GLU A 747     123.425  91.025  28.283  1.00  0.00           O1-
ATOM   4157  HN  GLU A 747     119.700  89.604  25.554  1.00  0.00           H  
ATOM   4158  HA  GLU A 747     120.822  87.412  26.738  1.00  0.00           H  
ATOM   4159  HB1 GLU A 747     122.136  89.402  26.601  1.00  0.00           H  
ATOM   4160  HB2 GLU A 747     120.949  90.441  27.381  1.00  0.00           H  
ATOM   4161  HG1 GLU A 747     121.234  89.569  29.578  1.00  0.00           H  
ATOM   4162  HG2 GLU A 747     122.234  88.117  29.019  1.00  0.00           H  
ATOM   4163  N   GLN A 748     118.412  88.628  28.620  1.00  0.00           N  
ATOM   4164  CA  GLN A 748     117.719  88.348  29.831  1.00  0.00           C  
ATOM   4165  C   GLN A 748     116.566  87.270  29.610  1.00  0.00           C  
ATOM   4166  O   GLN A 748     116.256  86.545  30.580  1.00  0.00           O  
ATOM   4167  CB  GLN A 748     117.066  89.721  30.197  1.00  0.00           C  
ATOM   4168  CG  GLN A 748     118.092  90.817  30.508  1.00  0.00           C  
ATOM   4169  CD  GLN A 748     117.443  92.213  30.918  1.00  0.00           C  
ATOM   4170  NE2 GLN A 748     118.220  93.286  30.740  1.00  0.00           N  
ATOM   4171  OE1 GLN A 748     116.329  92.248  31.489  1.00  0.00           O  
ATOM   4172  HN  GLN A 748     118.148  89.412  28.062  1.00  0.00           H  
ATOM   4173  HA  GLN A 748     118.292  87.971  30.665  1.00  0.00           H  
ATOM   4174  HB1 GLN A 748     116.384  90.057  29.388  1.00  0.00           H  
ATOM   4175  HB2 GLN A 748     116.270  89.617  30.965  1.00  0.00           H  
ATOM   4176  HG1 GLN A 748     118.750  90.501  31.346  1.00  0.00           H  
ATOM   4177  HG2 GLN A 748     118.804  91.060  29.690  1.00  0.00           H  
ATOM   4178 1HE2 GLN A 748     119.001  93.227  30.118  1.00  0.00           H  
ATOM   4179 2HE2 GLN A 748     118.007  94.177  31.141  1.00  0.00           H  
ATOM   4180  N   CYS A 749     116.103  87.031  28.305  1.00  0.00           N  
ATOM   4181  CA  CYS A 749     115.417  85.869  27.853  1.00  0.00           C  
ATOM   4182  C   CYS A 749     116.138  84.537  28.297  1.00  0.00           C  
ATOM   4183  O   CYS A 749     117.349  84.346  28.245  1.00  0.00           O  
ATOM   4184  CB  CYS A 749     115.072  85.887  26.357  1.00  0.00           C  
ATOM   4185  SG  CYS A 749     114.255  87.417  25.842  1.00  0.00           S  
ATOM   4186  HN  CYS A 749     116.491  87.636  27.614  1.00  0.00           H  
ATOM   4187  HA  CYS A 749     114.468  85.981  28.357  1.00  0.00           H  
ATOM   4188  HB1 CYS A 749     116.039  85.806  25.816  1.00  0.00           H  
ATOM   4189  HB2 CYS A 749     114.462  84.993  26.108  1.00  0.00           H  
ATOM   4190  HG1 CYS A 749     115.364  88.096  26.097  1.00  0.00           H  
ATOM   4191  N   THR A 750     115.331  83.579  28.725  1.00  0.00           N  
ATOM   4192  CA  THR A 750     115.693  82.367  29.410  1.00  0.00           C  
ATOM   4193  C   THR A 750     114.566  81.374  29.345  1.00  0.00           C  
ATOM   4194  O   THR A 750     113.456  81.786  29.144  1.00  0.00           O  
ATOM   4195  CB  THR A 750     116.248  82.581  30.890  1.00  0.00           C  
ATOM   4196  CG2 THR A 750     115.163  83.230  31.829  1.00  0.00           C  
ATOM   4197  OG1 THR A 750     116.599  81.344  31.510  1.00  0.00           O  
ATOM   4198  HN  THR A 750     114.352  83.686  28.568  1.00  0.00           H  
ATOM   4199  HA  THR A 750     116.479  81.841  28.888  1.00  0.00           H  
ATOM   4200  HB  THR A 750     117.181  83.178  30.801  1.00  0.00           H  
ATOM   4201  HG1 THR A 750     116.783  81.651  32.401  1.00  0.00           H  
ATOM   4202 1HG2 THR A 750     114.670  84.132  31.406  1.00  0.00           H  
ATOM   4203 2HG2 THR A 750     114.366  82.475  32.001  1.00  0.00           H  
ATOM   4204 3HG2 THR A 750     115.614  83.545  32.795  1.00  0.00           H  
ATOM   4205  N   PHE A 751     114.882  80.065  29.410  1.00  0.00           N  
ATOM   4206  CA  PHE A 751     113.875  79.025  29.573  1.00  0.00           C  
ATOM   4207  C   PHE A 751     113.903  78.540  31.063  1.00  0.00           C  
ATOM   4208  O   PHE A 751     114.967  78.385  31.676  1.00  0.00           O  
ATOM   4209  CB  PHE A 751     113.989  77.798  28.637  1.00  0.00           C  
ATOM   4210  CG  PHE A 751     115.394  77.323  28.610  1.00  0.00           C  
ATOM   4211  CD1 PHE A 751     115.831  76.199  29.428  1.00  0.00           C  
ATOM   4212  CD2 PHE A 751     116.354  77.828  27.703  1.00  0.00           C  
ATOM   4213  CE1 PHE A 751     117.124  75.629  29.330  1.00  0.00           C  
ATOM   4214  CE2 PHE A 751     117.661  77.299  27.606  1.00  0.00           C  
ATOM   4215  CZ  PHE A 751     117.957  76.174  28.375  1.00  0.00           C  
ATOM   4216  HN  PHE A 751     115.795  79.782  29.694  1.00  0.00           H  
ATOM   4217  HA  PHE A 751     112.872  79.399  29.432  1.00  0.00           H  
ATOM   4218  HB1 PHE A 751     113.275  77.050  29.044  1.00  0.00           H  
ATOM   4219  HB2 PHE A 751     113.690  78.149  27.626  1.00  0.00           H  
ATOM   4220  HD1 PHE A 751     115.072  75.810  30.091  1.00  0.00           H  
ATOM   4221  HD2 PHE A 751     116.088  78.579  26.974  1.00  0.00           H  
ATOM   4222  HE1 PHE A 751     117.460  74.793  29.926  1.00  0.00           H  
ATOM   4223  HE2 PHE A 751     118.427  77.860  27.094  1.00  0.00           H  
ATOM   4224  HZ  PHE A 751     118.933  75.726  28.267  1.00  0.00           H  
ATOM   4225  N   MET A 752     112.717  78.150  31.597  1.00  0.00           N  
ATOM   4226  CA  MET A 752     112.534  77.434  32.857  1.00  0.00           C  
ATOM   4227  C   MET A 752     112.874  75.925  32.775  1.00  0.00           C  
ATOM   4228  O   MET A 752     112.890  75.218  31.749  1.00  0.00           O  
ATOM   4229  CB  MET A 752     111.114  77.640  33.381  1.00  0.00           C  
ATOM   4230  CG  MET A 752     110.599  79.006  33.498  1.00  0.00           C  
ATOM   4231  SD  MET A 752     108.850  79.223  33.974  1.00  0.00           S  
ATOM   4232  CE  MET A 752     108.995  80.885  33.254  1.00  0.00           C  
ATOM   4233  HN  MET A 752     111.912  78.215  31.012  1.00  0.00           H  
ATOM   4234  HA  MET A 752     113.226  77.960  33.498  1.00  0.00           H  
ATOM   4235  HB1 MET A 752     110.468  76.971  32.774  1.00  0.00           H  
ATOM   4236  HB2 MET A 752     111.078  77.231  34.413  1.00  0.00           H  
ATOM   4237  HG1 MET A 752     111.236  79.539  34.236  1.00  0.00           H  
ATOM   4238  HG2 MET A 752     110.783  79.493  32.517  1.00  0.00           H  
ATOM   4239  HE1 MET A 752     109.165  80.905  32.157  1.00  0.00           H  
ATOM   4240  HE2 MET A 752     108.088  81.507  33.408  1.00  0.00           H  
ATOM   4241  HE3 MET A 752     109.799  81.443  33.779  1.00  0.00           H  
ATOM   4242  N   ASP A 753     113.451  75.452  33.905  1.00  0.00           N  
ATOM   4243  CA  ASP A 753     114.028  74.192  34.000  1.00  0.00           C  
ATOM   4244  C   ASP A 753     112.877  73.214  34.401  1.00  0.00           C  
ATOM   4245  O   ASP A 753     112.084  73.327  35.283  1.00  0.00           O  
ATOM   4246  CB  ASP A 753     115.203  74.179  34.980  1.00  0.00           C  
ATOM   4247  CG  ASP A 753     116.380  74.878  34.440  1.00  0.00           C  
ATOM   4248  OD1 ASP A 753     116.877  74.642  33.286  1.00  0.00           O  
ATOM   4249  OD2 ASP A 753     116.970  75.657  35.197  1.00  0.00           O1-
ATOM   4250  HN  ASP A 753     113.554  75.919  34.780  1.00  0.00           H  
ATOM   4251  HA  ASP A 753     114.456  73.901  33.052  1.00  0.00           H  
ATOM   4252  HB1 ASP A 753     114.927  74.689  35.928  1.00  0.00           H  
ATOM   4253  HB2 ASP A 753     115.553  73.191  35.350  1.00  0.00           H  
ATOM   4254  N   SER A 754     112.728  72.227  33.503  1.00  0.00           N  
ATOM   4255  CA  SER A 754     111.371  71.734  33.090  1.00  0.00           C  
ATOM   4256  C   SER A 754     111.531  70.776  31.903  1.00  0.00           C  
ATOM   4257  O   SER A 754     112.470  70.960  31.077  1.00  0.00           O  
ATOM   4258  CB  SER A 754     110.458  72.925  32.703  1.00  0.00           C  
ATOM   4259  OG  SER A 754     109.209  72.588  32.040  1.00  0.00           O  
ATOM   4260  HN  SER A 754     113.499  71.910  32.955  1.00  0.00           H  
ATOM   4261  HA  SER A 754     110.908  71.224  33.922  1.00  0.00           H  
ATOM   4262  HB1 SER A 754     110.231  73.538  33.601  1.00  0.00           H  
ATOM   4263  HB2 SER A 754     111.102  73.568  32.067  1.00  0.00           H  
ATOM   4264  HG1 SER A 754     108.720  72.082  32.693  1.00  0.00           H  
ATOM   4265  N   LYS A 755     110.679  69.705  31.781  1.00  0.00           N  
ATOM   4266  CA  LYS A 755     110.616  68.820  30.653  1.00  0.00           C  
ATOM   4267  C   LYS A 755     110.141  69.524  29.343  1.00  0.00           C  
ATOM   4268  O   LYS A 755     110.631  69.341  28.215  1.00  0.00           O  
ATOM   4269  CB  LYS A 755     109.844  67.503  30.929  1.00  0.00           C  
ATOM   4270  CG  LYS A 755     108.303  67.554  30.749  1.00  0.00           C  
ATOM   4271  CD  LYS A 755     107.584  66.186  30.860  1.00  0.00           C  
ATOM   4272  CE  LYS A 755     107.833  65.355  32.062  1.00  0.00           C  
ATOM   4273  NZ  LYS A 755     107.322  66.130  33.201  1.00  0.00           N1+
ATOM   4274  HN  LYS A 755     109.943  69.540  32.433  1.00  0.00           H  
ATOM   4275  HA  LYS A 755     111.664  68.603  30.515  1.00  0.00           H  
ATOM   4276  HB1 LYS A 755     110.147  66.743  30.177  1.00  0.00           H  
ATOM   4277  HB2 LYS A 755     110.024  67.038  31.921  1.00  0.00           H  
ATOM   4278  HG1 LYS A 755     107.883  68.341  31.412  1.00  0.00           H  
ATOM   4279  HG2 LYS A 755     108.023  67.982  29.763  1.00  0.00           H  
ATOM   4280  HD1 LYS A 755     106.501  66.368  30.697  1.00  0.00           H  
ATOM   4281  HD2 LYS A 755     107.949  65.489  30.077  1.00  0.00           H  
ATOM   4282  HE1 LYS A 755     107.282  64.392  32.014  1.00  0.00           H  
ATOM   4283  HE2 LYS A 755     108.941  65.320  32.128  1.00  0.00           H  
ATOM   4284  HZ1 LYS A 755     108.063  66.674  33.687  1.00  0.00           H  
ATOM   4285  HZ2 LYS A 755     106.498  66.714  32.952  1.00  0.00           H  
ATOM   4286  HZ3 LYS A 755     107.073  65.330  33.817  1.00  0.00           H  
ATOM   4287  N   MET A 756     109.173  70.459  29.417  1.00  0.00           N  
ATOM   4288  CA  MET A 756     108.559  71.213  28.351  1.00  0.00           C  
ATOM   4289  C   MET A 756     109.089  72.639  28.185  1.00  0.00           C  
ATOM   4290  O   MET A 756     108.850  73.272  27.164  1.00  0.00           O  
ATOM   4291  CB  MET A 756     107.049  71.218  28.490  1.00  0.00           C  
ATOM   4292  CG  MET A 756     106.373  71.929  29.640  1.00  0.00           C  
ATOM   4293  SD  MET A 756     106.289  70.818  31.051  1.00  0.00           S  
ATOM   4294  CE  MET A 756     105.387  71.966  32.092  1.00  0.00           C  
ATOM   4295  HN  MET A 756     108.721  70.560  30.300  1.00  0.00           H  
ATOM   4296  HA  MET A 756     108.839  70.754  27.414  1.00  0.00           H  
ATOM   4297  HB1 MET A 756     106.678  71.563  27.501  1.00  0.00           H  
ATOM   4298  HB2 MET A 756     106.681  70.170  28.508  1.00  0.00           H  
ATOM   4299  HG1 MET A 756     106.922  72.839  29.965  1.00  0.00           H  
ATOM   4300  HG2 MET A 756     105.353  72.082  29.228  1.00  0.00           H  
ATOM   4301  HE1 MET A 756     106.064  72.601  32.703  1.00  0.00           H  
ATOM   4302  HE2 MET A 756     104.654  72.597  31.546  1.00  0.00           H  
ATOM   4303  HE3 MET A 756     104.832  71.468  32.915  1.00  0.00           H  
ATOM   4304  N   LYS A 757     109.974  73.137  29.110  1.00  0.00           N  
ATOM   4305  CA  LYS A 757     110.766  74.381  28.941  1.00  0.00           C  
ATOM   4306  C   LYS A 757     109.885  75.556  28.693  1.00  0.00           C  
ATOM   4307  O   LYS A 757     109.922  76.098  27.601  1.00  0.00           O  
ATOM   4308  CB  LYS A 757     111.848  74.362  27.806  1.00  0.00           C  
ATOM   4309  CG  LYS A 757     112.854  73.193  27.886  1.00  0.00           C  
ATOM   4310  CD  LYS A 757     113.776  73.201  29.205  1.00  0.00           C  
ATOM   4311  CE  LYS A 757     115.047  72.273  29.371  1.00  0.00           C  
ATOM   4312  NZ  LYS A 757     114.740  70.869  29.421  1.00  0.00           N1+
ATOM   4313  HN  LYS A 757     110.152  72.700  29.988  1.00  0.00           H  
ATOM   4314  HA  LYS A 757     111.286  74.624  29.856  1.00  0.00           H  
ATOM   4315  HB1 LYS A 757     111.408  74.290  26.788  1.00  0.00           H  
ATOM   4316  HB2 LYS A 757     112.367  75.342  27.872  1.00  0.00           H  
ATOM   4317  HG1 LYS A 757     112.269  72.250  27.862  1.00  0.00           H  
ATOM   4318  HG2 LYS A 757     113.542  73.136  27.016  1.00  0.00           H  
ATOM   4319  HD1 LYS A 757     114.234  74.212  29.254  1.00  0.00           H  
ATOM   4320  HD2 LYS A 757     113.192  73.201  30.150  1.00  0.00           H  
ATOM   4321  HE1 LYS A 757     115.676  72.378  28.461  1.00  0.00           H  
ATOM   4322  HE2 LYS A 757     115.564  72.537  30.318  1.00  0.00           H  
ATOM   4323  HZ1 LYS A 757     113.862  70.712  29.955  1.00  0.00           H  
ATOM   4324  HZ2 LYS A 757     114.691  70.438  28.475  1.00  0.00           H  
ATOM   4325  HZ3 LYS A 757     115.498  70.398  29.954  1.00  0.00           H  
ATOM   4326  N   PRO A 758     109.083  76.097  29.512  1.00  0.00           N  
ATOM   4327  CA  PRO A 758     108.505  77.449  29.479  1.00  0.00           C  
ATOM   4328  C   PRO A 758     109.577  78.515  29.228  1.00  0.00           C  
ATOM   4329  O   PRO A 758     110.732  78.414  29.608  1.00  0.00           O  
ATOM   4330  CB  PRO A 758     107.677  77.693  30.741  1.00  0.00           C  
ATOM   4331  CG  PRO A 758     107.364  76.247  31.291  1.00  0.00           C  
ATOM   4332  CD  PRO A 758     108.608  75.428  30.767  1.00  0.00           C  
ATOM   4333  HA  PRO A 758     107.873  77.361  28.607  1.00  0.00           H  
ATOM   4334  HB1 PRO A 758     108.318  78.229  31.473  1.00  0.00           H  
ATOM   4335  HB2 PRO A 758     106.739  78.272  30.601  1.00  0.00           H  
ATOM   4336  HG1 PRO A 758     107.282  76.335  32.395  1.00  0.00           H  
ATOM   4337  HG2 PRO A 758     106.459  75.757  30.871  1.00  0.00           H  
ATOM   4338  HD1 PRO A 758     109.383  75.443  31.562  1.00  0.00           H  
ATOM   4339  HD2 PRO A 758     108.257  74.408  30.500  1.00  0.00           H  
ATOM   4340  N   LEU A 759     109.147  79.497  28.447  1.00  0.00           N  
ATOM   4341  CA  LEU A 759     110.022  80.444  27.824  1.00  0.00           C  
ATOM   4342  C   LEU A 759     109.743  81.789  28.398  1.00  0.00           C  
ATOM   4343  O   LEU A 759     108.620  82.297  28.450  1.00  0.00           O  
ATOM   4344  CB  LEU A 759     109.874  80.555  26.244  1.00  0.00           C  
ATOM   4345  CG  LEU A 759     110.258  79.265  25.406  1.00  0.00           C  
ATOM   4346  CD1 LEU A 759     110.328  79.701  23.874  1.00  0.00           C  
ATOM   4347  CD2 LEU A 759     111.631  78.687  25.776  1.00  0.00           C  
ATOM   4348  HN  LEU A 759     108.199  79.490  28.137  1.00  0.00           H  
ATOM   4349  HA  LEU A 759     111.029  80.260  28.167  1.00  0.00           H  
ATOM   4350  HB1 LEU A 759     108.807  80.733  25.990  1.00  0.00           H  
ATOM   4351  HB2 LEU A 759     110.515  81.382  25.871  1.00  0.00           H  
ATOM   4352  HG  LEU A 759     109.421  78.583  25.670  1.00  0.00           H  
ATOM   4353 1HD1 LEU A 759     111.062  79.043  23.361  1.00  0.00           H  
ATOM   4354 2HD1 LEU A 759     109.279  79.633  23.515  1.00  0.00           H  
ATOM   4355 3HD1 LEU A 759     110.676  80.750  23.761  1.00  0.00           H  
ATOM   4356 1HD2 LEU A 759     111.542  78.368  26.836  1.00  0.00           H  
ATOM   4357 2HD2 LEU A 759     111.832  77.746  25.219  1.00  0.00           H  
ATOM   4358 3HD2 LEU A 759     112.426  79.457  25.677  1.00  0.00           H  
ATOM   4359  N   TRP A 760     110.769  82.487  28.985  1.00  0.00           N  
ATOM   4360  CA  TRP A 760     110.612  83.770  29.726  1.00  0.00           C  
ATOM   4361  C   TRP A 760     111.201  84.894  28.774  1.00  0.00           C  
ATOM   4362  O   TRP A 760     112.380  84.819  28.360  1.00  0.00           O  
ATOM   4363  CB  TRP A 760     111.384  83.748  31.062  1.00  0.00           C  
ATOM   4364  CG  TRP A 760     111.447  85.073  31.804  1.00  0.00           C  
ATOM   4365  CD1 TRP A 760     112.298  86.057  31.531  1.00  0.00           C  
ATOM   4366  CD2 TRP A 760     110.808  85.319  33.066  1.00  0.00           C  
ATOM   4367  CE2 TRP A 760     111.271  86.526  33.450  1.00  0.00           C  
ATOM   4368  CE3 TRP A 760     109.779  84.724  33.847  1.00  0.00           C  
ATOM   4369  NE1 TRP A 760     112.066  87.081  32.453  1.00  0.00           N  
ATOM   4370  CZ2 TRP A 760     110.815  87.152  34.653  1.00  0.00           C  
ATOM   4371  CZ3 TRP A 760     109.384  85.339  35.038  1.00  0.00           C  
ATOM   4372  CH2 TRP A 760     109.839  86.550  35.435  1.00  0.00           C  
ATOM   4373  HN  TRP A 760     111.637  82.006  29.079  1.00  0.00           H  
ATOM   4374  HA  TRP A 760     109.590  84.107  29.815  1.00  0.00           H  
ATOM   4375  HB1 TRP A 760     110.749  83.023  31.613  1.00  0.00           H  
ATOM   4376  HB2 TRP A 760     112.381  83.367  30.752  1.00  0.00           H  
ATOM   4377  HD1 TRP A 760     112.827  86.082  30.590  1.00  0.00           H  
ATOM   4378  HE1 TRP A 760     112.532  87.911  32.670  1.00  0.00           H  
ATOM   4379  HE3 TRP A 760     109.129  83.896  33.606  1.00  0.00           H  
ATOM   4380  HZ2 TRP A 760     111.089  88.173  34.874  1.00  0.00           H  
ATOM   4381  HZ3 TRP A 760     108.619  84.924  35.678  1.00  0.00           H  
ATOM   4382  HH2 TRP A 760     109.361  86.965  36.310  1.00  0.00           H  
ATOM   4383  N   ILE A 761     110.395  85.897  28.296  1.00  0.00           N  
ATOM   4384  CA  ILE A 761     110.805  86.952  27.382  1.00  0.00           C  
ATOM   4385  C   ILE A 761     110.538  88.312  28.002  1.00  0.00           C  
ATOM   4386  O   ILE A 761     109.486  88.677  28.531  1.00  0.00           O  
ATOM   4387  CB  ILE A 761     110.032  86.679  26.074  1.00  0.00           C  
ATOM   4388  CG1 ILE A 761     110.201  85.162  25.505  1.00  0.00           C  
ATOM   4389  CG2 ILE A 761     110.457  87.700  25.002  1.00  0.00           C  
ATOM   4390  CD  ILE A 761     108.879  84.346  25.644  1.00  0.00           C  
ATOM   4391  HN  ILE A 761     109.491  86.074  28.677  1.00  0.00           H  
ATOM   4392  HA  ILE A 761     111.884  86.971  27.351  1.00  0.00           H  
ATOM   4393  HB  ILE A 761     108.935  86.836  26.142  1.00  0.00           H  
ATOM   4394 1HG1 ILE A 761     110.573  85.408  24.487  1.00  0.00           H  
ATOM   4395 2HG1 ILE A 761     111.003  84.682  26.106  1.00  0.00           H  
ATOM   4396 1HG2 ILE A 761     109.888  87.526  24.064  1.00  0.00           H  
ATOM   4397 2HG2 ILE A 761     110.357  88.786  25.215  1.00  0.00           H  
ATOM   4398 3HG2 ILE A 761     111.521  87.576  24.707  1.00  0.00           H  
ATOM   4399  HD1 ILE A 761     108.945  83.376  25.106  1.00  0.00           H  
ATOM   4400  HD2 ILE A 761     108.708  84.233  26.735  1.00  0.00           H  
ATOM   4401  HD3 ILE A 761     108.026  84.957  25.278  1.00  0.00           H  
ATOM   4402  N   MET A 762     111.643  89.002  28.173  1.00  0.00           N  
ATOM   4403  CA  MET A 762     111.690  90.406  28.595  1.00  0.00           C  
ATOM   4404  C   MET A 762     111.915  91.467  27.515  1.00  0.00           C  
ATOM   4405  O   MET A 762     112.657  91.330  26.565  1.00  0.00           O  
ATOM   4406  CB  MET A 762     112.728  90.715  29.674  1.00  0.00           C  
ATOM   4407  CG  MET A 762     112.221  90.588  31.120  1.00  0.00           C  
ATOM   4408  SD  MET A 762     111.219  91.976  31.451  1.00  0.00           S  
ATOM   4409  CE  MET A 762     110.361  91.298  32.897  1.00  0.00           C  
ATOM   4410  HN  MET A 762     112.494  88.553  27.914  1.00  0.00           H  
ATOM   4411  HA  MET A 762     110.727  90.679  29.000  1.00  0.00           H  
ATOM   4412  HB1 MET A 762     113.530  89.947  29.705  1.00  0.00           H  
ATOM   4413  HB2 MET A 762     113.317  91.632  29.458  1.00  0.00           H  
ATOM   4414  HG1 MET A 762     111.699  89.632  31.338  1.00  0.00           H  
ATOM   4415  HG2 MET A 762     113.085  90.605  31.818  1.00  0.00           H  
ATOM   4416  HE1 MET A 762     110.907  91.192  33.859  1.00  0.00           H  
ATOM   4417  HE2 MET A 762     109.563  92.008  33.201  1.00  0.00           H  
ATOM   4418  HE3 MET A 762     109.807  90.359  32.683  1.00  0.00           H  
ATOM   4419  N   TYR A 763     111.273  92.680  27.652  1.00  0.00           N  
ATOM   4420  CA  TYR A 763     111.489  93.805  26.841  1.00  0.00           C  
ATOM   4421  C   TYR A 763     111.888  95.051  27.532  1.00  0.00           C  
ATOM   4422  O   TYR A 763     111.603  95.244  28.681  1.00  0.00           O  
ATOM   4423  CB  TYR A 763     110.110  94.073  26.159  1.00  0.00           C  
ATOM   4424  CG  TYR A 763     109.762  93.008  25.187  1.00  0.00           C  
ATOM   4425  CD1 TYR A 763     108.975  91.846  25.639  1.00  0.00           C  
ATOM   4426  CD2 TYR A 763     109.944  93.056  23.811  1.00  0.00           C  
ATOM   4427  CE1 TYR A 763     108.530  90.884  24.738  1.00  0.00           C  
ATOM   4428  CE2 TYR A 763     109.547  92.068  22.921  1.00  0.00           C  
ATOM   4429  CZ  TYR A 763     108.746  90.990  23.346  1.00  0.00           C  
ATOM   4430  OH  TYR A 763     108.285  90.060  22.404  1.00  0.00           O  
ATOM   4431  HN  TYR A 763     110.588  92.860  28.354  1.00  0.00           H  
ATOM   4432  HA  TYR A 763     112.173  93.610  26.029  1.00  0.00           H  
ATOM   4433  HB1 TYR A 763     109.319  94.283  26.910  1.00  0.00           H  
ATOM   4434  HB2 TYR A 763     110.047  95.013  25.571  1.00  0.00           H  
ATOM   4435  HD1 TYR A 763     108.750  91.676  26.681  1.00  0.00           H  
ATOM   4436  HD2 TYR A 763     110.291  94.000  23.419  1.00  0.00           H  
ATOM   4437  HE1 TYR A 763     108.071  90.031  25.216  1.00  0.00           H  
ATOM   4438  HE2 TYR A 763     109.637  92.290  21.867  1.00  0.00           H  
ATOM   4439  HH  TYR A 763     108.560  90.312  21.519  1.00  0.00           H  
ATOM   4440  N   SER A 764     112.434  96.005  26.752  1.00  0.00           N  
ATOM   4441  CA  SER A 764     112.755  97.311  27.190  1.00  0.00           C  
ATOM   4442  C   SER A 764     111.993  98.272  26.256  1.00  0.00           C  
ATOM   4443  O   SER A 764     112.033  98.157  25.057  1.00  0.00           O  
ATOM   4444  CB  SER A 764     114.321  97.495  27.167  1.00  0.00           C  
ATOM   4445  OG  SER A 764     114.734  98.861  27.454  1.00  0.00           O  
ATOM   4446  HN  SER A 764     112.548  95.851  25.773  1.00  0.00           H  
ATOM   4447  HA  SER A 764     112.490  97.528  28.215  1.00  0.00           H  
ATOM   4448  HB1 SER A 764     114.652  96.783  27.954  1.00  0.00           H  
ATOM   4449  HB2 SER A 764     114.815  97.132  26.241  1.00  0.00           H  
ATOM   4450  HG1 SER A 764     115.072  99.223  26.632  1.00  0.00           H  
ATOM   4451  N   ASN A 765     111.165  99.192  26.821  1.00  0.00           N  
ATOM   4452  CA  ASN A 765     110.260 100.048  26.063  1.00  0.00           C  
ATOM   4453  C   ASN A 765     110.835 101.434  26.225  1.00  0.00           C  
ATOM   4454  O   ASN A 765     110.102 102.438  26.028  1.00  0.00           O  
ATOM   4455  CB  ASN A 765     108.841  99.976  26.705  1.00  0.00           C  
ATOM   4456  CG  ASN A 765     108.162  98.744  26.212  1.00  0.00           C  
ATOM   4457  ND2 ASN A 765     106.977  98.426  26.717  1.00  0.00           N  
ATOM   4458  OD1 ASN A 765     108.705  97.975  25.391  1.00  0.00           O  
ATOM   4459  HN  ASN A 765     110.906  99.352  27.771  1.00  0.00           H  
ATOM   4460  HA  ASN A 765     110.299  99.865  25.000  1.00  0.00           H  
ATOM   4461  HB1 ASN A 765     108.906  99.986  27.814  1.00  0.00           H  
ATOM   4462  HB2 ASN A 765     108.224 100.820  26.330  1.00  0.00           H  
ATOM   4463 1HD2 ASN A 765     106.560  99.019  27.405  1.00  0.00           H  
ATOM   4464 2HD2 ASN A 765     106.422  97.738  26.250  1.00  0.00           H  
ATOM   4465  N   GLU A 766     112.131 101.642  26.604  1.00  0.00           N  
ATOM   4466  CA  GLU A 766     112.593 102.923  26.938  1.00  0.00           C  
ATOM   4467  C   GLU A 766     112.820 103.899  25.761  1.00  0.00           C  
ATOM   4468  O   GLU A 766     112.869 105.148  25.930  1.00  0.00           O  
ATOM   4469  CB  GLU A 766     113.833 102.719  27.866  1.00  0.00           C  
ATOM   4470  CG  GLU A 766     113.429 102.375  29.388  1.00  0.00           C  
ATOM   4471  CD  GLU A 766     113.059 103.659  30.152  1.00  0.00           C  
ATOM   4472  OE1 GLU A 766     112.171 104.431  29.845  1.00  0.00           O  
ATOM   4473  OE2 GLU A 766     113.731 103.886  31.205  1.00  0.00           O1-
ATOM   4474  HN  GLU A 766     112.667 100.834  26.836  1.00  0.00           H  
ATOM   4475  HA  GLU A 766     111.822 103.428  27.500  1.00  0.00           H  
ATOM   4476  HB1 GLU A 766     114.304 101.809  27.436  1.00  0.00           H  
ATOM   4477  HB2 GLU A 766     114.590 103.532  27.880  1.00  0.00           H  
ATOM   4478  HG1 GLU A 766     112.545 101.704  29.407  1.00  0.00           H  
ATOM   4479  HG2 GLU A 766     114.277 101.940  29.959  1.00  0.00           H  
ATOM   4480  N   GLU A 767     112.901 103.366  24.522  1.00  0.00           N  
ATOM   4481  CA  GLU A 767     113.198 104.207  23.372  1.00  0.00           C  
ATOM   4482  C   GLU A 767     112.115 103.998  22.341  1.00  0.00           C  
ATOM   4483  O   GLU A 767     111.491 104.971  21.943  1.00  0.00           O  
ATOM   4484  CB  GLU A 767     114.516 103.697  22.811  1.00  0.00           C  
ATOM   4485  CG  GLU A 767     115.740 104.081  23.710  1.00  0.00           C  
ATOM   4486  CD  GLU A 767     117.139 103.777  23.123  1.00  0.00           C  
ATOM   4487  OE1 GLU A 767     117.729 102.666  23.358  1.00  0.00           O  
ATOM   4488  OE2 GLU A 767     117.714 104.643  22.438  1.00  0.00           O1-
ATOM   4489  HN  GLU A 767     112.840 102.373  24.450  1.00  0.00           H  
ATOM   4490  HA  GLU A 767     113.317 105.269  23.524  1.00  0.00           H  
ATOM   4491  HB1 GLU A 767     114.573 102.588  22.779  1.00  0.00           H  
ATOM   4492  HB2 GLU A 767     114.617 104.112  21.786  1.00  0.00           H  
ATOM   4493  HG1 GLU A 767     115.717 105.178  23.882  1.00  0.00           H  
ATOM   4494  HG2 GLU A 767     115.622 103.563  24.686  1.00  0.00           H  
ATOM   4495  N   ALA A 768     111.860 102.768  21.897  1.00  0.00           N  
ATOM   4496  CA  ALA A 768     110.919 102.532  20.848  1.00  0.00           C  
ATOM   4497  C   ALA A 768     109.478 102.232  21.413  1.00  0.00           C  
ATOM   4498  O   ALA A 768     108.650 101.778  20.681  1.00  0.00           O  
ATOM   4499  CB  ALA A 768     111.371 101.418  19.911  1.00  0.00           C  
ATOM   4500  HN  ALA A 768     112.350 101.981  22.264  1.00  0.00           H  
ATOM   4501  HA  ALA A 768     110.800 103.391  20.205  1.00  0.00           H  
ATOM   4502  HB1 ALA A 768     111.693 100.519  20.477  1.00  0.00           H  
ATOM   4503  HB2 ALA A 768     110.785 101.224  18.987  1.00  0.00           H  
ATOM   4504  HB3 ALA A 768     112.312 101.783  19.444  1.00  0.00           H  
ATOM   4505  N   GLY A 769     109.229 102.476  22.761  1.00  0.00           N  
ATOM   4506  CA  GLY A 769     107.882 102.362  23.340  1.00  0.00           C  
ATOM   4507  C   GLY A 769     107.563 103.524  24.102  1.00  0.00           C  
ATOM   4508  O   GLY A 769     108.011 104.579  23.705  1.00  0.00           O  
ATOM   4509  HN  GLY A 769     110.014 102.707  23.330  1.00  0.00           H  
ATOM   4510  HA1 GLY A 769     107.100 102.343  22.596  1.00  0.00           H  
ATOM   4511  HA2 GLY A 769     107.880 101.530  24.028  1.00  0.00           H  
ATOM   4512  N   SER A 770     106.673 103.392  25.224  1.00  0.00           N  
ATOM   4513  CA  SER A 770     106.350 104.551  26.068  1.00  0.00           C  
ATOM   4514  C   SER A 770     107.260 104.804  27.264  1.00  0.00           C  
ATOM   4515  O   SER A 770     107.095 105.798  28.005  1.00  0.00           O  
ATOM   4516  CB  SER A 770     104.923 104.468  26.636  1.00  0.00           C  
ATOM   4517  OG  SER A 770     104.699 103.375  27.513  1.00  0.00           O  
ATOM   4518  HN  SER A 770     106.199 102.560  25.502  1.00  0.00           H  
ATOM   4519  HA  SER A 770     106.339 105.462  25.488  1.00  0.00           H  
ATOM   4520  HB1 SER A 770     104.565 105.360  27.192  1.00  0.00           H  
ATOM   4521  HB2 SER A 770     104.241 104.341  25.768  1.00  0.00           H  
ATOM   4522  HG1 SER A 770     104.318 103.792  28.289  1.00  0.00           H  
ATOM   4523  N   GLY A 771     108.277 103.889  27.483  1.00  0.00           N  
ATOM   4524  CA  GLY A 771     109.064 103.839  28.654  1.00  0.00           C  
ATOM   4525  C   GLY A 771     108.849 102.642  29.390  1.00  0.00           C  
ATOM   4526  O   GLY A 771     107.854 101.952  29.427  1.00  0.00           O  
ATOM   4527  HN  GLY A 771     108.469 103.169  26.820  1.00  0.00           H  
ATOM   4528  HA1 GLY A 771     110.097 103.838  28.339  1.00  0.00           H  
ATOM   4529  HA2 GLY A 771     108.894 104.753  29.205  1.00  0.00           H  
ATOM   4530  N   GLY A 772     109.942 102.356  30.089  1.00  0.00           N  
ATOM   4531  CA  GLY A 772     110.149 101.310  31.052  1.00  0.00           C  
ATOM   4532  C   GLY A 772     110.151  99.934  30.520  1.00  0.00           C  
ATOM   4533  O   GLY A 772     110.464  99.589  29.366  1.00  0.00           O  
ATOM   4534  HN  GLY A 772     110.716 102.980  30.008  1.00  0.00           H  
ATOM   4535  HA1 GLY A 772     111.106 101.456  31.530  1.00  0.00           H  
ATOM   4536  HA2 GLY A 772     109.387 101.382  31.815  1.00  0.00           H  
ATOM   4537  N   SER A 773     109.841  98.973  31.376  1.00  0.00           N  
ATOM   4538  CA  SER A 773     109.953  97.546  31.063  1.00  0.00           C  
ATOM   4539  C   SER A 773     108.600  96.848  30.928  1.00  0.00           C  
ATOM   4540  O   SER A 773     107.626  97.244  31.553  1.00  0.00           O  
ATOM   4541  CB  SER A 773     110.557  96.885  32.280  1.00  0.00           C  
ATOM   4542  OG  SER A 773     110.835  95.494  31.985  1.00  0.00           O  
ATOM   4543  HN  SER A 773     109.624  99.039  32.347  1.00  0.00           H  
ATOM   4544  HA  SER A 773     110.547  97.308  30.193  1.00  0.00           H  
ATOM   4545  HB1 SER A 773     111.567  97.342  32.358  1.00  0.00           H  
ATOM   4546  HB2 SER A 773     109.953  97.088  33.191  1.00  0.00           H  
ATOM   4547  HG1 SER A 773     111.294  95.512  31.142  1.00  0.00           H  
ATOM   4548  N   VAL A 774     108.481  95.891  30.024  1.00  0.00           N  
ATOM   4549  CA  VAL A 774     107.362  94.973  29.897  1.00  0.00           C  
ATOM   4550  C   VAL A 774     107.835  93.549  29.652  1.00  0.00           C  
ATOM   4551  O   VAL A 774     108.880  93.248  29.058  1.00  0.00           O  
ATOM   4552  CB  VAL A 774     106.244  95.395  28.877  1.00  0.00           C  
ATOM   4553  CG1 VAL A 774     106.944  95.467  27.483  1.00  0.00           C  
ATOM   4554  CG2 VAL A 774     104.981  94.485  28.957  1.00  0.00           C  
ATOM   4555  HN  VAL A 774     109.280  95.476  29.596  1.00  0.00           H  
ATOM   4556  HA  VAL A 774     106.863  94.956  30.855  1.00  0.00           H  
ATOM   4557  HB  VAL A 774     105.996  96.441  29.160  1.00  0.00           H  
ATOM   4558 1HG1 VAL A 774     106.296  95.870  26.676  1.00  0.00           H  
ATOM   4559 2HG1 VAL A 774     107.889  96.050  27.516  1.00  0.00           H  
ATOM   4560 3HG1 VAL A 774     107.090  94.419  27.142  1.00  0.00           H  
ATOM   4561 1HG2 VAL A 774     104.205  94.836  28.244  1.00  0.00           H  
ATOM   4562 2HG2 VAL A 774     105.158  93.414  28.720  1.00  0.00           H  
ATOM   4563 3HG2 VAL A 774     104.554  94.491  29.982  1.00  0.00           H  
ATOM   4564  N   GLY A 775     107.206  92.545  30.290  1.00  0.00           N  
ATOM   4565  CA  GLY A 775     107.724  91.128  30.217  1.00  0.00           C  
ATOM   4566  C   GLY A 775     106.642  90.102  30.073  1.00  0.00           C  
ATOM   4567  O   GLY A 775     105.487  90.313  30.401  1.00  0.00           O  
ATOM   4568  HN  GLY A 775     106.328  92.751  30.714  1.00  0.00           H  
ATOM   4569  HA1 GLY A 775     108.465  90.940  29.454  1.00  0.00           H  
ATOM   4570  HA2 GLY A 775     108.256  90.932  31.136  1.00  0.00           H  
ATOM   4571  N   ILE A 776     106.916  88.903  29.586  1.00  0.00           N  
ATOM   4572  CA  ILE A 776     105.898  87.823  29.436  1.00  0.00           C  
ATOM   4573  C   ILE A 776     106.567  86.474  29.443  1.00  0.00           C  
ATOM   4574  O   ILE A 776     107.798  86.283  29.239  1.00  0.00           O  
ATOM   4575  CB  ILE A 776     105.028  87.904  28.091  1.00  0.00           C  
ATOM   4576  CG1 ILE A 776     105.986  88.103  26.910  1.00  0.00           C  
ATOM   4577  CG2 ILE A 776     103.951  88.957  28.080  1.00  0.00           C  
ATOM   4578  CD  ILE A 776     105.268  87.753  25.581  1.00  0.00           C  
ATOM   4579  HN  ILE A 776     107.834  88.666  29.276  1.00  0.00           H  
ATOM   4580  HA  ILE A 776     105.238  87.765  30.288  1.00  0.00           H  
ATOM   4581  HB  ILE A 776     104.501  86.936  27.948  1.00  0.00           H  
ATOM   4582 1HG1 ILE A 776     106.327  89.159  26.845  1.00  0.00           H  
ATOM   4583 2HG1 ILE A 776     106.877  87.440  26.928  1.00  0.00           H  
ATOM   4584 1HG2 ILE A 776     104.339  89.995  27.996  1.00  0.00           H  
ATOM   4585 2HG2 ILE A 776     103.155  88.778  27.326  1.00  0.00           H  
ATOM   4586 3HG2 ILE A 776     103.313  88.799  28.976  1.00  0.00           H  
ATOM   4587  HD1 ILE A 776     105.943  87.481  24.742  1.00  0.00           H  
ATOM   4588  HD2 ILE A 776     104.606  86.877  25.747  1.00  0.00           H  
ATOM   4589  HD3 ILE A 776     104.519  88.522  25.294  1.00  0.00           H  
ATOM   4590  N   ILE A 777     105.677  85.561  29.773  1.00  0.00           N  
ATOM   4591  CA  ILE A 777     106.026  84.163  29.778  1.00  0.00           C  
ATOM   4592  C   ILE A 777     105.237  83.589  28.652  1.00  0.00           C  
ATOM   4593  O   ILE A 777     104.155  84.004  28.238  1.00  0.00           O  
ATOM   4594  CB  ILE A 777     105.617  83.510  31.100  1.00  0.00           C  
ATOM   4595  CG1 ILE A 777     106.608  84.018  32.171  1.00  0.00           C  
ATOM   4596  CG2 ILE A 777     105.663  81.961  31.089  1.00  0.00           C  
ATOM   4597  CD  ILE A 777     106.099  83.799  33.545  1.00  0.00           C  
ATOM   4598  HN  ILE A 777     104.702  85.751  29.856  1.00  0.00           H  
ATOM   4599  HA  ILE A 777     107.068  83.935  29.607  1.00  0.00           H  
ATOM   4600  HB  ILE A 777     104.614  83.896  31.380  1.00  0.00           H  
ATOM   4601 1HG1 ILE A 777     107.665  83.711  32.020  1.00  0.00           H  
ATOM   4602 2HG1 ILE A 777     106.685  85.117  32.029  1.00  0.00           H  
ATOM   4603 1HG2 ILE A 777     105.402  81.791  32.156  1.00  0.00           H  
ATOM   4604 2HG2 ILE A 777     104.920  81.485  30.413  1.00  0.00           H  
ATOM   4605 3HG2 ILE A 777     106.662  81.532  30.860  1.00  0.00           H  
ATOM   4606  HD1 ILE A 777     104.991  83.733  33.495  1.00  0.00           H  
ATOM   4607  HD2 ILE A 777     106.487  82.856  33.987  1.00  0.00           H  
ATOM   4608  HD3 ILE A 777     106.499  84.640  34.150  1.00  0.00           H  
ATOM   4609  N   PHE A 778     105.887  82.610  27.981  1.00  0.00           N  
ATOM   4610  CA  PHE A 778     105.233  81.716  27.058  1.00  0.00           C  
ATOM   4611  C   PHE A 778     105.392  80.280  27.428  1.00  0.00           C  
ATOM   4612  O   PHE A 778     106.475  79.753  27.762  1.00  0.00           O  
ATOM   4613  CB  PHE A 778     105.377  82.078  25.491  1.00  0.00           C  
ATOM   4614  CG  PHE A 778     105.037  81.000  24.467  1.00  0.00           C  
ATOM   4615  CD1 PHE A 778     103.918  81.077  23.621  1.00  0.00           C  
ATOM   4616  CD2 PHE A 778     105.987  79.985  24.298  1.00  0.00           C  
ATOM   4617  CE1 PHE A 778     103.682  80.130  22.649  1.00  0.00           C  
ATOM   4618  CE2 PHE A 778     105.791  79.005  23.309  1.00  0.00           C  
ATOM   4619  CZ  PHE A 778     104.656  79.093  22.509  1.00  0.00           C  
ATOM   4620  HN  PHE A 778     106.786  82.438  28.378  1.00  0.00           H  
ATOM   4621  HA  PHE A 778     104.167  81.833  27.189  1.00  0.00           H  
ATOM   4622  HB1 PHE A 778     104.755  82.987  25.345  1.00  0.00           H  
ATOM   4623  HB2 PHE A 778     106.438  82.380  25.357  1.00  0.00           H  
ATOM   4624  HD1 PHE A 778     103.354  81.996  23.687  1.00  0.00           H  
ATOM   4625  HD2 PHE A 778     106.923  79.894  24.830  1.00  0.00           H  
ATOM   4626  HE1 PHE A 778     102.751  80.200  22.108  1.00  0.00           H  
ATOM   4627  HE2 PHE A 778     106.430  78.135  23.280  1.00  0.00           H  
ATOM   4628  HZ  PHE A 778     104.482  78.207  21.916  1.00  0.00           H  
ATOM   4629  N   LYS A 779     104.230  79.612  27.640  1.00  0.00           N  
ATOM   4630  CA  LYS A 779     104.092  78.268  28.088  1.00  0.00           C  
ATOM   4631  C   LYS A 779     103.621  77.502  26.878  1.00  0.00           C  
ATOM   4632  O   LYS A 779     102.553  77.841  26.373  1.00  0.00           O  
ATOM   4633  CB  LYS A 779     103.221  78.135  29.393  1.00  0.00           C  
ATOM   4634  CG  LYS A 779     103.167  76.646  29.781  1.00  0.00           C  
ATOM   4635  CD  LYS A 779     103.000  76.266  31.234  1.00  0.00           C  
ATOM   4636  CE  LYS A 779     101.550  76.253  31.599  1.00  0.00           C  
ATOM   4637  NZ  LYS A 779     101.450  75.892  32.952  1.00  0.00           N1+
ATOM   4638  HN  LYS A 779     103.379  80.021  27.320  1.00  0.00           H  
ATOM   4639  HA  LYS A 779     105.079  77.849  28.208  1.00  0.00           H  
ATOM   4640  HB1 LYS A 779     103.797  78.743  30.123  1.00  0.00           H  
ATOM   4641  HB2 LYS A 779     102.249  78.647  29.225  1.00  0.00           H  
ATOM   4642  HG1 LYS A 779     102.375  76.135  29.193  1.00  0.00           H  
ATOM   4643  HG2 LYS A 779     104.099  76.211  29.362  1.00  0.00           H  
ATOM   4644  HD1 LYS A 779     103.554  75.339  31.495  1.00  0.00           H  
ATOM   4645  HD2 LYS A 779     103.562  77.023  31.821  1.00  0.00           H  
ATOM   4646  HE1 LYS A 779     101.101  77.261  31.476  1.00  0.00           H  
ATOM   4647  HE2 LYS A 779     101.005  75.592  30.891  1.00  0.00           H  
ATOM   4648  HZ1 LYS A 779     101.620  74.866  32.970  1.00  0.00           H  
ATOM   4649  HZ2 LYS A 779     102.132  76.335  33.600  1.00  0.00           H  
ATOM   4650  HZ3 LYS A 779     100.520  76.119  33.359  1.00  0.00           H  
ATOM   4651  N   ASN A 780     104.366  76.458  26.410  1.00  0.00           N  
ATOM   4652  CA  ASN A 780     103.880  75.440  25.557  1.00  0.00           C  
ATOM   4653  C   ASN A 780     104.237  74.050  26.267  1.00  0.00           C  
ATOM   4654  O   ASN A 780     105.329  73.735  26.709  1.00  0.00           O  
ATOM   4655  CB  ASN A 780     104.411  75.585  24.104  1.00  0.00           C  
ATOM   4656  CG  ASN A 780     104.202  74.301  23.403  1.00  0.00           C  
ATOM   4657  ND2 ASN A 780     102.937  73.851  23.298  1.00  0.00           N  
ATOM   4658  OD1 ASN A 780     105.074  73.737  22.791  1.00  0.00           O  
ATOM   4659  HN  ASN A 780     105.296  76.244  26.700  1.00  0.00           H  
ATOM   4660  HA  ASN A 780     102.815  75.590  25.468  1.00  0.00           H  
ATOM   4661  HB1 ASN A 780     103.866  76.371  23.540  1.00  0.00           H  
ATOM   4662  HB2 ASN A 780     105.499  75.779  23.993  1.00  0.00           H  
ATOM   4663 1HD2 ASN A 780     102.834  73.049  22.710  1.00  0.00           H  
ATOM   4664 2HD2 ASN A 780     102.193  74.519  23.322  1.00  0.00           H  
ATOM   4665  N   GLY A 781     103.106  73.282  26.292  1.00  0.00           N  
ATOM   4666  CA  GLY A 781     103.140  71.871  26.621  1.00  0.00           C  
ATOM   4667  C   GLY A 781     102.355  71.532  27.893  1.00  0.00           C  
ATOM   4668  O   GLY A 781     102.612  70.475  28.385  1.00  0.00           O  
ATOM   4669  HN  GLY A 781     102.300  73.572  25.782  1.00  0.00           H  
ATOM   4670  HA1 GLY A 781     102.555  71.467  25.808  1.00  0.00           H  
ATOM   4671  HA2 GLY A 781     104.163  71.525  26.596  1.00  0.00           H  
ATOM   4672  N   ASP A 782     101.531  72.436  28.352  1.00  0.00           N  
ATOM   4673  CA  ASP A 782     100.689  72.296  29.563  1.00  0.00           C  
ATOM   4674  C   ASP A 782      99.509  73.296  29.530  1.00  0.00           C  
ATOM   4675  O   ASP A 782      99.567  74.263  28.776  1.00  0.00           O  
ATOM   4676  CB  ASP A 782     101.614  72.386  30.858  1.00  0.00           C  
ATOM   4677  CG  ASP A 782     100.907  72.507  32.124  1.00  0.00           C  
ATOM   4678  OD1 ASP A 782     101.541  73.168  33.057  1.00  0.00           O  
ATOM   4679  OD2 ASP A 782      99.829  71.874  32.421  1.00  0.00           O1-
ATOM   4680  HN  ASP A 782     101.419  73.311  27.888  1.00  0.00           H  
ATOM   4681  HA  ASP A 782     100.189  71.339  29.539  1.00  0.00           H  
ATOM   4682  HB1 ASP A 782     102.232  71.465  30.804  1.00  0.00           H  
ATOM   4683  HB2 ASP A 782     102.252  73.275  30.668  1.00  0.00           H  
ATOM   4684  N   ASP A 783      98.456  72.977  30.226  1.00  0.00           N  
ATOM   4685  CA  ASP A 783      97.164  73.549  30.012  1.00  0.00           C  
ATOM   4686  C   ASP A 783      96.918  74.616  31.052  1.00  0.00           C  
ATOM   4687  O   ASP A 783      97.170  74.531  32.298  1.00  0.00           O  
ATOM   4688  CB  ASP A 783      96.077  72.430  30.071  1.00  0.00           C  
ATOM   4689  CG  ASP A 783      94.729  72.780  29.595  1.00  0.00           C  
ATOM   4690  OD1 ASP A 783      93.696  72.202  30.086  1.00  0.00           O  
ATOM   4691  OD2 ASP A 783      94.630  73.684  28.764  1.00  0.00           O1-
ATOM   4692  HN  ASP A 783      98.598  72.350  30.989  1.00  0.00           H  
ATOM   4693  HA  ASP A 783      97.119  73.999  29.032  1.00  0.00           H  
ATOM   4694  HB1 ASP A 783      96.424  71.540  29.504  1.00  0.00           H  
ATOM   4695  HB2 ASP A 783      95.990  72.037  31.106  1.00  0.00           H  
ATOM   4696  N   LEU A 784      96.444  75.738  30.518  1.00  0.00           N  
ATOM   4697  CA  LEU A 784      96.359  76.974  31.237  1.00  0.00           C  
ATOM   4698  C   LEU A 784      94.922  77.360  31.539  1.00  0.00           C  
ATOM   4699  O   LEU A 784      94.680  78.401  32.200  1.00  0.00           O  
ATOM   4700  CB  LEU A 784      96.862  78.166  30.345  1.00  0.00           C  
ATOM   4701  CG  LEU A 784      98.372  78.088  29.982  1.00  0.00           C  
ATOM   4702  CD1 LEU A 784      98.526  77.406  28.603  1.00  0.00           C  
ATOM   4703  CD2 LEU A 784      98.810  79.511  29.875  1.00  0.00           C  
ATOM   4704  HN  LEU A 784      96.238  75.828  29.547  1.00  0.00           H  
ATOM   4705  HA  LEU A 784      96.961  77.022  32.132  1.00  0.00           H  
ATOM   4706  HB1 LEU A 784      96.292  78.210  29.393  1.00  0.00           H  
ATOM   4707  HB2 LEU A 784      96.660  79.112  30.892  1.00  0.00           H  
ATOM   4708  HG  LEU A 784      99.021  77.628  30.758  1.00  0.00           H  
ATOM   4709 1HD1 LEU A 784      98.332  76.314  28.677  1.00  0.00           H  
ATOM   4710 2HD1 LEU A 784      97.901  77.766  27.759  1.00  0.00           H  
ATOM   4711 3HD1 LEU A 784      99.598  77.450  28.313  1.00  0.00           H  
ATOM   4712 1HD2 LEU A 784      98.222  80.120  29.157  1.00  0.00           H  
ATOM   4713 2HD2 LEU A 784      98.803  80.022  30.862  1.00  0.00           H  
ATOM   4714 3HD2 LEU A 784      99.863  79.524  29.522  1.00  0.00           H  
ATOM   4715  N   ARG A 785      93.878  76.695  31.028  1.00  0.00           N  
ATOM   4716  CA  ARG A 785      92.418  77.016  30.997  1.00  0.00           C  
ATOM   4717  C   ARG A 785      91.652  77.090  32.378  1.00  0.00           C  
ATOM   4718  O   ARG A 785      90.814  77.940  32.623  1.00  0.00           O  
ATOM   4719  CB  ARG A 785      91.595  75.988  30.122  1.00  0.00           C  
ATOM   4720  CG  ARG A 785      92.028  76.026  28.589  1.00  0.00           C  
ATOM   4721  CD  ARG A 785      91.469  74.974  27.694  1.00  0.00           C  
ATOM   4722  NE  ARG A 785      91.706  73.602  28.178  1.00  0.00           N  
ATOM   4723  CZ  ARG A 785      91.187  72.480  27.685  1.00  0.00           C  
ATOM   4724  NH1 ARG A 785      90.254  72.386  26.778  1.00  0.00           N1+
ATOM   4725  NH2 ARG A 785      91.621  71.350  28.192  1.00  0.00           N  
ATOM   4726  HN  ARG A 785      94.112  75.852  30.552  1.00  0.00           H  
ATOM   4727  HA  ARG A 785      92.200  77.917  30.443  1.00  0.00           H  
ATOM   4728  HB1 ARG A 785      91.838  74.992  30.547  1.00  0.00           H  
ATOM   4729  HB2 ARG A 785      90.514  76.235  30.198  1.00  0.00           H  
ATOM   4730  HG1 ARG A 785      91.803  77.025  28.158  1.00  0.00           H  
ATOM   4731  HG2 ARG A 785      93.121  75.832  28.637  1.00  0.00           H  
ATOM   4732  HD1 ARG A 785      90.363  75.079  27.697  1.00  0.00           H  
ATOM   4733  HD2 ARG A 785      91.813  75.033  26.639  1.00  0.00           H  
ATOM   4734  HE  ARG A 785      92.487  73.454  28.785  1.00  0.00           H  
ATOM   4735 1HH1 ARG A 785      90.218  73.146  26.129  1.00  0.00           H  
ATOM   4736 2HH1 ARG A 785      89.856  71.487  26.592  1.00  0.00           H  
ATOM   4737 1HH2 ARG A 785      92.271  71.288  28.949  1.00  0.00           H  
ATOM   4738 2HH2 ARG A 785      91.342  70.512  27.722  1.00  0.00           H  
ATOM   4739  N   GLN A 786      91.990  76.240  33.341  1.00  0.00           N  
ATOM   4740  CA  GLN A 786      91.633  76.369  34.742  1.00  0.00           C  
ATOM   4741  C   GLN A 786      92.184  77.495  35.609  1.00  0.00           C  
ATOM   4742  O   GLN A 786      91.493  78.159  36.333  1.00  0.00           O  
ATOM   4743  CB  GLN A 786      91.777  75.048  35.483  1.00  0.00           C  
ATOM   4744  CG  GLN A 786      90.947  73.980  34.697  1.00  0.00           C  
ATOM   4745  CD  GLN A 786      90.707  72.631  35.353  1.00  0.00           C  
ATOM   4746  NE2 GLN A 786      91.532  72.265  36.410  1.00  0.00           N  
ATOM   4747  OE1 GLN A 786      89.746  71.885  35.026  1.00  0.00           O  
ATOM   4748  HN  GLN A 786      92.628  75.510  33.108  1.00  0.00           H  
ATOM   4749  HA  GLN A 786      90.577  76.589  34.793  1.00  0.00           H  
ATOM   4750  HB1 GLN A 786      92.834  74.718  35.391  1.00  0.00           H  
ATOM   4751  HB2 GLN A 786      91.390  75.114  36.523  1.00  0.00           H  
ATOM   4752  HG1 GLN A 786      89.979  74.390  34.335  1.00  0.00           H  
ATOM   4753  HG2 GLN A 786      91.484  73.562  33.819  1.00  0.00           H  
ATOM   4754 1HE2 GLN A 786      92.464  72.625  36.448  1.00  0.00           H  
ATOM   4755 2HE2 GLN A 786      91.229  71.549  37.039  1.00  0.00           H  
ATOM   4756  N   ASP A 787      93.504  77.763  35.463  1.00  0.00           N  
ATOM   4757  CA  ASP A 787      94.189  78.877  36.017  1.00  0.00           C  
ATOM   4758  C   ASP A 787      93.576  80.173  35.457  1.00  0.00           C  
ATOM   4759  O   ASP A 787      93.165  81.126  36.185  1.00  0.00           O  
ATOM   4760  CB  ASP A 787      95.744  78.924  35.774  1.00  0.00           C  
ATOM   4761  CG  ASP A 787      96.418  77.744  36.470  1.00  0.00           C  
ATOM   4762  OD1 ASP A 787      96.076  77.378  37.632  1.00  0.00           O  
ATOM   4763  OD2 ASP A 787      97.297  77.105  35.764  1.00  0.00           O1-
ATOM   4764  HN  ASP A 787      94.158  77.237  34.925  1.00  0.00           H  
ATOM   4765  HA  ASP A 787      94.040  78.916  37.086  1.00  0.00           H  
ATOM   4766  HB1 ASP A 787      95.904  78.842  34.677  1.00  0.00           H  
ATOM   4767  HB2 ASP A 787      96.203  79.845  36.192  1.00  0.00           H  
ATOM   4768  N   MET A 788      93.396  80.301  34.123  1.00  0.00           N  
ATOM   4769  CA  MET A 788      92.627  81.353  33.603  1.00  0.00           C  
ATOM   4770  C   MET A 788      91.196  81.527  33.929  1.00  0.00           C  
ATOM   4771  O   MET A 788      90.759  82.636  34.166  1.00  0.00           O  
ATOM   4772  CB  MET A 788      92.882  81.458  32.085  1.00  0.00           C  
ATOM   4773  CG  MET A 788      91.903  82.294  31.119  1.00  0.00           C  
ATOM   4774  SD  MET A 788      91.960  84.123  31.229  1.00  0.00           S  
ATOM   4775  CE  MET A 788      91.015  84.275  29.752  1.00  0.00           C  
ATOM   4776  HN  MET A 788      93.725  79.615  33.479  1.00  0.00           H  
ATOM   4777  HA  MET A 788      93.045  82.284  33.957  1.00  0.00           H  
ATOM   4778  HB1 MET A 788      93.920  81.792  31.868  1.00  0.00           H  
ATOM   4779  HB2 MET A 788      92.883  80.451  31.617  1.00  0.00           H  
ATOM   4780  HG1 MET A 788      92.203  81.999  30.091  1.00  0.00           H  
ATOM   4781  HG2 MET A 788      90.850  82.028  31.349  1.00  0.00           H  
ATOM   4782  HE1 MET A 788      90.732  85.336  29.583  1.00  0.00           H  
ATOM   4783  HE2 MET A 788      91.625  83.974  28.874  1.00  0.00           H  
ATOM   4784  HE3 MET A 788      90.090  83.659  29.723  1.00  0.00           H  
ATOM   4785  N   LEU A 789      90.407  80.392  34.051  1.00  0.00           N  
ATOM   4786  CA  LEU A 789      89.045  80.446  34.606  1.00  0.00           C  
ATOM   4787  C   LEU A 789      88.997  80.795  36.105  1.00  0.00           C  
ATOM   4788  O   LEU A 789      88.074  81.496  36.539  1.00  0.00           O  
ATOM   4789  CB  LEU A 789      88.390  79.089  34.514  1.00  0.00           C  
ATOM   4790  CG  LEU A 789      86.876  79.126  34.889  1.00  0.00           C  
ATOM   4791  CD1 LEU A 789      86.172  80.167  33.992  1.00  0.00           C  
ATOM   4792  CD2 LEU A 789      86.255  77.716  34.849  1.00  0.00           C  
ATOM   4793  HN  LEU A 789      90.846  79.514  33.878  1.00  0.00           H  
ATOM   4794  HA  LEU A 789      88.511  81.180  34.021  1.00  0.00           H  
ATOM   4795  HB1 LEU A 789      88.371  78.722  33.466  1.00  0.00           H  
ATOM   4796  HB2 LEU A 789      88.918  78.322  35.121  1.00  0.00           H  
ATOM   4797  HG  LEU A 789      86.832  79.455  35.950  1.00  0.00           H  
ATOM   4798 1HD1 LEU A 789      85.075  80.044  34.120  1.00  0.00           H  
ATOM   4799 2HD1 LEU A 789      86.432  81.194  34.325  1.00  0.00           H  
ATOM   4800 3HD1 LEU A 789      86.351  80.151  32.895  1.00  0.00           H  
ATOM   4801 1HD2 LEU A 789      86.409  77.310  33.826  1.00  0.00           H  
ATOM   4802 2HD2 LEU A 789      86.641  76.951  35.556  1.00  0.00           H  
ATOM   4803 3HD2 LEU A 789      85.163  77.874  34.987  1.00  0.00           H  
ATOM   4804  N   THR A 790      89.931  80.364  36.938  1.00  0.00           N  
ATOM   4805  CA  THR A 790      89.915  80.818  38.314  1.00  0.00           C  
ATOM   4806  C   THR A 790      90.135  82.309  38.432  1.00  0.00           C  
ATOM   4807  O   THR A 790      89.468  83.003  39.156  1.00  0.00           O  
ATOM   4808  CB  THR A 790      90.963  80.149  39.232  1.00  0.00           C  
ATOM   4809  CG2 THR A 790      90.454  80.217  40.690  1.00  0.00           C  
ATOM   4810  OG1 THR A 790      91.044  78.713  39.033  1.00  0.00           O  
ATOM   4811  HN  THR A 790      90.580  79.670  36.638  1.00  0.00           H  
ATOM   4812  HA  THR A 790      88.938  80.710  38.761  1.00  0.00           H  
ATOM   4813  HB  THR A 790      91.988  80.577  39.250  1.00  0.00           H  
ATOM   4814  HG1 THR A 790      91.027  78.541  38.088  1.00  0.00           H  
ATOM   4815 1HG2 THR A 790      89.584  79.577  40.949  1.00  0.00           H  
ATOM   4816 2HG2 THR A 790      91.311  79.970  41.352  1.00  0.00           H  
ATOM   4817 3HG2 THR A 790      90.365  81.285  40.979  1.00  0.00           H  
ATOM   4818  N   LEU A 791      91.051  82.799  37.597  1.00  0.00           N  
ATOM   4819  CA  LEU A 791      91.299  84.222  37.430  1.00  0.00           C  
ATOM   4820  C   LEU A 791      90.099  84.947  36.936  1.00  0.00           C  
ATOM   4821  O   LEU A 791      89.770  86.007  37.415  1.00  0.00           O  
ATOM   4822  CB  LEU A 791      92.458  84.452  36.424  1.00  0.00           C  
ATOM   4823  CG  LEU A 791      92.856  85.935  36.079  1.00  0.00           C  
ATOM   4824  CD1 LEU A 791      93.941  86.487  37.088  1.00  0.00           C  
ATOM   4825  CD2 LEU A 791      93.367  85.960  34.644  1.00  0.00           C  
ATOM   4826  HN  LEU A 791      91.600  82.228  36.993  1.00  0.00           H  
ATOM   4827  HA  LEU A 791      91.589  84.748  38.328  1.00  0.00           H  
ATOM   4828  HB1 LEU A 791      93.354  84.060  36.952  1.00  0.00           H  
ATOM   4829  HB2 LEU A 791      92.336  83.875  35.483  1.00  0.00           H  
ATOM   4830  HG  LEU A 791      91.927  86.541  36.142  1.00  0.00           H  
ATOM   4831 1HD1 LEU A 791      94.028  87.576  36.885  1.00  0.00           H  
ATOM   4832 2HD1 LEU A 791      93.731  86.343  38.170  1.00  0.00           H  
ATOM   4833 3HD1 LEU A 791      94.904  86.001  36.823  1.00  0.00           H  
ATOM   4834 1HD2 LEU A 791      94.210  85.313  34.322  1.00  0.00           H  
ATOM   4835 2HD2 LEU A 791      92.488  85.704  34.015  1.00  0.00           H  
ATOM   4836 3HD2 LEU A 791      93.623  86.995  34.332  1.00  0.00           H  
ATOM   4837  N   GLN A 792      89.325  84.380  35.998  1.00  0.00           N  
ATOM   4838  CA  GLN A 792      88.076  84.978  35.430  1.00  0.00           C  
ATOM   4839  C   GLN A 792      86.945  85.064  36.449  1.00  0.00           C  
ATOM   4840  O   GLN A 792      86.173  86.031  36.512  1.00  0.00           O  
ATOM   4841  CB  GLN A 792      87.592  84.170  34.168  1.00  0.00           C  
ATOM   4842  CG  GLN A 792      88.323  84.480  32.834  1.00  0.00           C  
ATOM   4843  CD  GLN A 792      88.059  85.928  32.529  1.00  0.00           C  
ATOM   4844  NE2 GLN A 792      86.793  86.442  32.502  1.00  0.00           N  
ATOM   4845  OE1 GLN A 792      89.033  86.713  32.520  1.00  0.00           O  
ATOM   4846  HN  GLN A 792      89.681  83.552  35.572  1.00  0.00           H  
ATOM   4847  HA  GLN A 792      88.418  85.925  35.041  1.00  0.00           H  
ATOM   4848  HB1 GLN A 792      87.598  83.099  34.465  1.00  0.00           H  
ATOM   4849  HB2 GLN A 792      86.534  84.384  33.904  1.00  0.00           H  
ATOM   4850  HG1 GLN A 792      89.404  84.318  33.034  1.00  0.00           H  
ATOM   4851  HG2 GLN A 792      88.118  83.876  31.924  1.00  0.00           H  
ATOM   4852 1HE2 GLN A 792      85.952  85.961  32.753  1.00  0.00           H  
ATOM   4853 2HE2 GLN A 792      86.743  87.425  32.324  1.00  0.00           H  
ATOM   4854  N   MET A 793      86.778  83.913  37.232  1.00  0.00           N  
ATOM   4855  CA  MET A 793      85.866  83.898  38.322  1.00  0.00           C  
ATOM   4856  C   MET A 793      86.271  84.926  39.407  1.00  0.00           C  
ATOM   4857  O   MET A 793      85.326  85.478  40.051  1.00  0.00           O  
ATOM   4858  CB  MET A 793      85.680  82.500  38.915  1.00  0.00           C  
ATOM   4859  CG  MET A 793      84.896  81.432  38.128  1.00  0.00           C  
ATOM   4860  SD  MET A 793      83.122  81.730  37.925  1.00  0.00           S  
ATOM   4861  CE  MET A 793      83.147  82.789  36.501  1.00  0.00           C  
ATOM   4862  HN  MET A 793      87.300  83.103  36.974  1.00  0.00           H  
ATOM   4863  HA  MET A 793      84.904  84.241  37.973  1.00  0.00           H  
ATOM   4864  HB1 MET A 793      86.703  82.135  39.149  1.00  0.00           H  
ATOM   4865  HB2 MET A 793      85.159  82.666  39.882  1.00  0.00           H  
ATOM   4866  HG1 MET A 793      85.353  81.013  37.207  1.00  0.00           H  
ATOM   4867  HG2 MET A 793      84.874  80.643  38.910  1.00  0.00           H  
ATOM   4868  HE1 MET A 793      82.117  83.163  36.320  1.00  0.00           H  
ATOM   4869  HE2 MET A 793      83.941  83.560  36.592  1.00  0.00           H  
ATOM   4870  HE3 MET A 793      83.336  82.211  35.571  1.00  0.00           H  
ATOM   4871  N   ILE A 794      87.585  85.161  39.613  1.00  0.00           N  
ATOM   4872  CA  ILE A 794      88.134  86.178  40.536  1.00  0.00           C  
ATOM   4873  C   ILE A 794      87.853  87.585  39.981  1.00  0.00           C  
ATOM   4874  O   ILE A 794      87.544  88.499  40.801  1.00  0.00           O  
ATOM   4875  CB  ILE A 794      89.631  85.991  40.940  1.00  0.00           C  
ATOM   4876  CG1 ILE A 794      89.685  84.802  41.927  1.00  0.00           C  
ATOM   4877  CG2 ILE A 794      90.269  87.266  41.592  1.00  0.00           C  
ATOM   4878  CD  ILE A 794      91.088  84.335  42.175  1.00  0.00           C  
ATOM   4879  HN  ILE A 794      88.193  84.534  39.134  1.00  0.00           H  
ATOM   4880  HA  ILE A 794      87.604  85.967  41.453  1.00  0.00           H  
ATOM   4881  HB  ILE A 794      90.267  85.652  40.095  1.00  0.00           H  
ATOM   4882 1HG1 ILE A 794      89.307  85.197  42.894  1.00  0.00           H  
ATOM   4883 2HG1 ILE A 794      89.092  83.934  41.568  1.00  0.00           H  
ATOM   4884 1HG2 ILE A 794      89.914  87.458  42.627  1.00  0.00           H  
ATOM   4885 2HG2 ILE A 794      91.329  86.991  41.777  1.00  0.00           H  
ATOM   4886 3HG2 ILE A 794      90.267  88.148  40.915  1.00  0.00           H  
ATOM   4887  HD1 ILE A 794      91.373  83.620  41.374  1.00  0.00           H  
ATOM   4888  HD2 ILE A 794      91.889  85.104  42.155  1.00  0.00           H  
ATOM   4889  HD3 ILE A 794      91.047  83.824  43.161  1.00  0.00           H  
ATOM   4890  N   GLN A 795      88.017  87.829  38.696  1.00  0.00           N  
ATOM   4891  CA  GLN A 795      87.540  89.085  38.076  1.00  0.00           C  
ATOM   4892  C   GLN A 795      86.035  89.294  38.145  1.00  0.00           C  
ATOM   4893  O   GLN A 795      85.668  90.458  38.392  1.00  0.00           O  
ATOM   4894  CB  GLN A 795      88.128  89.139  36.657  1.00  0.00           C  
ATOM   4895  CG  GLN A 795      89.642  89.469  36.714  1.00  0.00           C  
ATOM   4896  CD  GLN A 795      90.072  90.684  37.491  1.00  0.00           C  
ATOM   4897  NE2 GLN A 795      89.620  91.876  36.974  1.00  0.00           N  
ATOM   4898  OE1 GLN A 795      90.739  90.622  38.538  1.00  0.00           O  
ATOM   4899  HN  GLN A 795      88.342  87.106  38.091  1.00  0.00           H  
ATOM   4900  HA  GLN A 795      87.925  89.829  38.757  1.00  0.00           H  
ATOM   4901  HB1 GLN A 795      87.991  88.164  36.141  1.00  0.00           H  
ATOM   4902  HB2 GLN A 795      87.535  89.961  36.202  1.00  0.00           H  
ATOM   4903  HG1 GLN A 795      90.169  88.564  37.084  1.00  0.00           H  
ATOM   4904  HG2 GLN A 795      89.965  89.554  35.654  1.00  0.00           H  
ATOM   4905 1HE2 GLN A 795      89.157  91.951  36.091  1.00  0.00           H  
ATOM   4906 2HE2 GLN A 795      90.053  92.704  37.330  1.00  0.00           H  
ATOM   4907  N   LEU A 796      85.198  88.220  38.116  1.00  0.00           N  
ATOM   4908  CA  LEU A 796      83.822  88.314  38.512  1.00  0.00           C  
ATOM   4909  C   LEU A 796      83.590  88.771  39.941  1.00  0.00           C  
ATOM   4910  O   LEU A 796      82.925  89.798  40.206  1.00  0.00           O  
ATOM   4911  CB  LEU A 796      83.104  87.004  38.113  1.00  0.00           C  
ATOM   4912  CG  LEU A 796      81.725  86.611  38.766  1.00  0.00           C  
ATOM   4913  CD1 LEU A 796      80.694  87.636  38.323  1.00  0.00           C  
ATOM   4914  CD2 LEU A 796      81.311  85.232  38.273  1.00  0.00           C  
ATOM   4915  HN  LEU A 796      85.485  87.290  37.902  1.00  0.00           H  
ATOM   4916  HA  LEU A 796      83.301  89.066  37.937  1.00  0.00           H  
ATOM   4917  HB1 LEU A 796      82.948  87.020  37.013  1.00  0.00           H  
ATOM   4918  HB2 LEU A 796      83.589  86.017  38.272  1.00  0.00           H  
ATOM   4919  HG  LEU A 796      81.860  86.611  39.869  1.00  0.00           H  
ATOM   4920 1HD1 LEU A 796      80.931  88.592  38.835  1.00  0.00           H  
ATOM   4921 2HD1 LEU A 796      80.697  87.779  37.221  1.00  0.00           H  
ATOM   4922 3HD1 LEU A 796      79.640  87.347  38.524  1.00  0.00           H  
ATOM   4923 1HD2 LEU A 796      80.283  84.989  38.615  1.00  0.00           H  
ATOM   4924 2HD2 LEU A 796      81.349  85.225  37.162  1.00  0.00           H  
ATOM   4925 3HD2 LEU A 796      81.912  84.411  38.720  1.00  0.00           H  
ATOM   4926  N   MET A 797      84.252  88.145  40.897  1.00  0.00           N  
ATOM   4927  CA  MET A 797      84.323  88.666  42.251  1.00  0.00           C  
ATOM   4928  C   MET A 797      84.825  90.112  42.549  1.00  0.00           C  
ATOM   4929  O   MET A 797      84.158  90.799  43.309  1.00  0.00           O  
ATOM   4930  CB  MET A 797      85.248  87.737  43.118  1.00  0.00           C  
ATOM   4931  CG  MET A 797      84.906  86.284  43.452  1.00  0.00           C  
ATOM   4932  SD  MET A 797      86.339  85.228  43.874  1.00  0.00           S  
ATOM   4933  CE  MET A 797      85.506  83.678  44.372  1.00  0.00           C  
ATOM   4934  HN  MET A 797      84.807  87.389  40.560  1.00  0.00           H  
ATOM   4935  HA  MET A 797      83.319  88.531  42.628  1.00  0.00           H  
ATOM   4936  HB1 MET A 797      86.212  87.629  42.577  1.00  0.00           H  
ATOM   4937  HB2 MET A 797      85.412  88.211  44.110  1.00  0.00           H
[truncated: 311,214 more chars]
