# Supplementary material for: Functional impact and molecular binding modes of drugs that target the PI3K isoform p110δ
Source: Commun Biol. 2023 Jun 5;6:603. doi: 10.1038/s42003-023-04921-z (PMC10241892; doi:10.1038/s42003-023-04921-z)
Supplement: Supplementary file 4 — Supplementary Data 1 [file 42003_2023_4921_MOESM4_ESM.zip › Supplementary Data 1/rep_structures/p110d-I777M_copanlisib.pdb]

CRYST1  111.368  111.368  111.368  60.00  60.00  90.00 P 1           1
ATOM      1  N   ARG A 496     -39.837   4.893   9.256  1.00  0.00           N  
ATOM      2  CA  ARG A 496     -40.656   3.970   8.439  1.00  0.00           C  
ATOM      3  C   ARG A 496     -41.144   2.715   9.153  1.00  0.00           C  
ATOM      4  O   ARG A 496     -40.326   2.067   9.795  1.00  0.00           O  
ATOM      5  CB  ARG A 496     -40.046   3.690   7.016  1.00  0.00           C  
ATOM      6  CG  ARG A 496     -40.662   2.548   6.206  1.00  0.00           C  
ATOM      7  CD  ARG A 496     -39.792   2.128   5.054  1.00  0.00           C  
ATOM      8  NE  ARG A 496     -40.640   1.134   4.419  1.00  0.00           N  
ATOM      9  CZ  ARG A 496     -40.750  -0.141   4.769  1.00  0.00           C  
ATOM     10  NH1 ARG A 496     -41.659  -0.880   4.211  1.00  0.00           N1+
ATOM     11  NH2 ARG A 496     -39.881  -0.705   5.602  1.00  0.00           N  
ATOM     12  HA  ARG A 496     -41.602   4.432   8.193  1.00  0.00           H  
ATOM     13  HB1 ARG A 496     -40.140   4.534   6.299  1.00  0.00           H  
ATOM     14  HB2 ARG A 496     -38.991   3.400   7.215  1.00  0.00           H  
ATOM     15  HG1 ARG A 496     -40.961   1.725   6.886  1.00  0.00           H  
ATOM     16  HG2 ARG A 496     -41.661   2.860   5.848  1.00  0.00           H  
ATOM     17  HD1 ARG A 496     -39.610   2.954   4.339  1.00  0.00           H  
ATOM     18  HD2 ARG A 496     -38.797   1.748   5.376  1.00  0.00           H  
ATOM     19  HE  ARG A 496     -41.257   1.444   3.695  1.00  0.00           H  
ATOM     20 1HH1 ARG A 496     -42.458  -0.437   3.804  1.00  0.00           H  
ATOM     21 2HH1 ARG A 496     -41.808  -1.837   4.427  1.00  0.00           H  
ATOM     22 1HH2 ARG A 496     -39.232  -0.277   6.225  1.00  0.00           H  
ATOM     23 2HH2 ARG A 496     -39.807  -1.703   5.624  1.00  0.00           H  
ATOM     24  H1  ARG A 496     -40.071   5.876   9.003  1.00  0.00           H  
ATOM     25  H2  ARG A 496     -39.884   4.824  10.293  1.00  0.00           H  
ATOM     26  H3  ARG A 496     -38.829   4.745   9.050  1.00  0.00           H  
ATOM     27  N   HIS A 497     -42.466   2.341   9.073  1.00  0.00           N  
ATOM     28  CA  HIS A 497     -42.889   1.069   9.710  1.00  0.00           C  
ATOM     29  C   HIS A 497     -42.951  -0.063   8.773  1.00  0.00           C  
ATOM     30  O   HIS A 497     -43.200   0.192   7.573  1.00  0.00           O  
ATOM     31  CB  HIS A 497     -44.323   1.289  10.227  1.00  0.00           C  
ATOM     32  CG  HIS A 497     -44.538   2.318  11.237  1.00  0.00           C  
ATOM     33  CD2 HIS A 497     -44.061   2.404  12.516  1.00  0.00           C  
ATOM     34  ND1 HIS A 497     -45.110   3.520  10.905  1.00  0.00           N  
ATOM     35  CE1 HIS A 497     -45.005   4.326  11.956  1.00  0.00           C  
ATOM     36  NE2 HIS A 497     -44.457   3.662  13.013  1.00  0.00           N  
ATOM     37  HN  HIS A 497     -43.029   2.882   8.447  1.00  0.00           H  
ATOM     38  HA  HIS A 497     -42.256   0.781  10.548  1.00  0.00           H  
ATOM     39  HB1 HIS A 497     -44.970   1.512   9.344  1.00  0.00           H  
ATOM     40  HB2 HIS A 497     -44.688   0.323  10.649  1.00  0.00           H  
ATOM     41  HD2 HIS A 497     -43.421   1.666  12.990  1.00  0.00           H  
ATOM     42  HE1 HIS A 497     -45.325   5.372  11.959  1.00  0.00           H  
ATOM     43  HE2 HIS A 497     -44.166   4.022  13.904  1.00  0.00           H  
ATOM     44  N   SER A 498     -42.717  -1.288   9.149  1.00  0.00           N  
ATOM     45  CA  SER A 498     -42.690  -2.436   8.245  1.00  0.00           C  
ATOM     46  C   SER A 498     -44.014  -2.810   7.607  1.00  0.00           C  
ATOM     47  O   SER A 498     -45.149  -2.811   8.135  1.00  0.00           O  
ATOM     48  CB  SER A 498     -42.043  -3.687   8.853  1.00  0.00           C  
ATOM     49  OG  SER A 498     -41.875  -4.714   7.881  1.00  0.00           O  
ATOM     50  HN  SER A 498     -42.543  -1.418  10.130  1.00  0.00           H  
ATOM     51  HA  SER A 498     -41.979  -2.107   7.498  1.00  0.00           H  
ATOM     52  HB1 SER A 498     -41.056  -3.362   9.222  1.00  0.00           H  
ATOM     53  HB2 SER A 498     -42.582  -4.044   9.756  1.00  0.00           H  
ATOM     54  HG1 SER A 498     -41.426  -4.343   7.109  1.00  0.00           H  
ATOM     55  N   GLU A 499     -43.957  -3.127   6.279  1.00  0.00           N  
ATOM     56  CA  GLU A 499     -45.130  -3.306   5.476  1.00  0.00           C  
ATOM     57  C   GLU A 499     -45.281  -4.739   4.993  1.00  0.00           C  
ATOM     58  O   GLU A 499     -46.390  -5.230   4.690  1.00  0.00           O  
ATOM     59  CB  GLU A 499     -45.110  -2.506   4.167  1.00  0.00           C  
ATOM     60  CG  GLU A 499     -45.581  -1.133   4.488  1.00  0.00           C  
ATOM     61  CD  GLU A 499     -45.123  -0.179   3.428  1.00  0.00           C  
ATOM     62  OE1 GLU A 499     -43.893  -0.150   3.065  1.00  0.00           O  
ATOM     63  OE2 GLU A 499     -45.966   0.591   2.921  1.00  0.00           O1-
ATOM     64  HN  GLU A 499     -43.071  -3.248   5.829  1.00  0.00           H  
ATOM     65  HA  GLU A 499     -46.051  -3.023   5.978  1.00  0.00           H  
ATOM     66  HB1 GLU A 499     -44.121  -2.580   3.667  1.00  0.00           H  
ATOM     67  HB2 GLU A 499     -45.844  -2.739   3.367  1.00  0.00           H  
ATOM     68  HG1 GLU A 499     -46.673  -0.970   4.583  1.00  0.00           H  
ATOM     69  HG2 GLU A 499     -45.059  -0.854   5.433  1.00  0.00           H  
ATOM     70  N   CYS A 500     -44.159  -5.600   5.116  1.00  0.00           N  
ATOM     71  CA  CYS A 500     -44.095  -7.025   5.049  1.00  0.00           C  
ATOM     72  C   CYS A 500     -44.747  -7.484   6.421  1.00  0.00           C  
ATOM     73  O   CYS A 500     -44.661  -6.721   7.381  1.00  0.00           O  
ATOM     74  CB  CYS A 500     -42.607  -7.577   4.690  1.00  0.00           C  
ATOM     75  SG  CYS A 500     -42.474  -9.471   4.853  1.00  0.00           S  
ATOM     76  HN  CYS A 500     -43.285  -5.119   5.159  1.00  0.00           H  
ATOM     77  HA  CYS A 500     -44.701  -7.359   4.222  1.00  0.00           H  
ATOM     78  HB1 CYS A 500     -42.490  -7.270   3.638  1.00  0.00           H  
ATOM     79  HB2 CYS A 500     -41.828  -7.035   5.281  1.00  0.00           H  
ATOM     80  HG1 CYS A 500     -43.553  -9.776   4.150  1.00  0.00           H  
ATOM     81  N   VAL A 501     -45.313  -8.718   6.611  1.00  0.00           N  
ATOM     82  CA  VAL A 501     -46.102  -9.010   7.795  1.00  0.00           C  
ATOM     83  C   VAL A 501     -45.253  -9.700   8.830  1.00  0.00           C  
ATOM     84  O   VAL A 501     -44.395 -10.547   8.502  1.00  0.00           O  
ATOM     85  CB  VAL A 501     -47.341  -9.845   7.403  1.00  0.00           C  
ATOM     86  CG1 VAL A 501     -47.016 -11.352   7.293  1.00  0.00           C  
ATOM     87  CG2 VAL A 501     -48.422  -9.606   8.428  1.00  0.00           C  
ATOM     88  HN  VAL A 501     -45.285  -9.405   5.899  1.00  0.00           H  
ATOM     89  HA  VAL A 501     -46.478  -8.100   8.255  1.00  0.00           H  
ATOM     90  HB  VAL A 501     -47.633  -9.513   6.384  1.00  0.00           H  
ATOM     91 1HG1 VAL A 501     -46.740 -11.826   8.260  1.00  0.00           H  
ATOM     92 2HG1 VAL A 501     -47.877 -11.905   6.852  1.00  0.00           H  
ATOM     93 3HG1 VAL A 501     -46.228 -11.523   6.523  1.00  0.00           H  
ATOM     94 1HG2 VAL A 501     -48.513  -8.510   8.559  1.00  0.00           H  
ATOM     95 2HG2 VAL A 501     -49.398  -9.856   7.960  1.00  0.00           H  
ATOM     96 3HG2 VAL A 501     -48.222 -10.182   9.361  1.00  0.00           H  
ATOM     97  N   HIS A 502     -45.588  -9.288  10.063  1.00  0.00           N  
ATOM     98  CA  HIS A 502     -45.000  -9.946  11.281  1.00  0.00           C  
ATOM     99  C   HIS A 502     -43.500 -10.104  11.315  1.00  0.00           C  
ATOM    100  O   HIS A 502     -42.973 -11.135  11.797  1.00  0.00           O  
ATOM    101  CB  HIS A 502     -45.697 -11.272  11.543  1.00  0.00           C  
ATOM    102  CG  HIS A 502     -47.157 -11.114  11.842  1.00  0.00           C  
ATOM    103  CD2 HIS A 502     -48.196 -11.758  11.232  1.00  0.00           C  
ATOM    104  ND1 HIS A 502     -47.532 -10.588  13.016  1.00  0.00           N  
ATOM    105  CE1 HIS A 502     -48.798 -10.867  13.148  1.00  0.00           C  
ATOM    106  NE2 HIS A 502     -49.269 -11.621  12.103  1.00  0.00           N  
ATOM    107  HN  HIS A 502     -46.411  -8.730  10.129  1.00  0.00           H  
ATOM    108  HA  HIS A 502     -45.166  -9.224  12.074  1.00  0.00           H  
ATOM    109  HB1 HIS A 502     -45.634 -11.903  10.637  1.00  0.00           H  
ATOM    110  HB2 HIS A 502     -45.339 -11.882  12.403  1.00  0.00           H  
ATOM    111  HD2 HIS A 502     -48.193 -12.407  10.364  1.00  0.00           H  
ATOM    112  HE1 HIS A 502     -49.369 -10.439  13.975  1.00  0.00           H  
ATOM    113  HE2 HIS A 502     -50.208 -11.871  11.867  1.00  0.00           H  
ATOM    114  N   VAL A 503     -42.662  -9.169  10.754  1.00  0.00           N  
ATOM    115  CA  VAL A 503     -41.166  -9.243  10.687  1.00  0.00           C  
ATOM    116  C   VAL A 503     -40.521  -9.111  12.066  1.00  0.00           C  
ATOM    117  O   VAL A 503     -40.948  -8.259  12.798  1.00  0.00           O  
ATOM    118  CB  VAL A 503     -40.585  -8.232   9.706  1.00  0.00           C  
ATOM    119  CG1 VAL A 503     -39.041  -8.202   9.606  1.00  0.00           C  
ATOM    120  CG2 VAL A 503     -41.210  -8.585   8.336  1.00  0.00           C  
ATOM    121  HN  VAL A 503     -43.048  -8.308  10.418  1.00  0.00           H  
ATOM    122  HA  VAL A 503     -40.838 -10.226  10.386  1.00  0.00           H  
ATOM    123  HB  VAL A 503     -40.827  -7.204  10.048  1.00  0.00           H  
ATOM    124 1HG1 VAL A 503     -38.617  -9.194   9.366  1.00  0.00           H  
ATOM    125 2HG1 VAL A 503     -38.674  -7.390   8.942  1.00  0.00           H  
ATOM    126 3HG1 VAL A 503     -38.677  -7.885  10.602  1.00  0.00           H  
ATOM    127 1HG2 VAL A 503     -40.969  -9.617   8.029  1.00  0.00           H  
ATOM    128 2HG2 VAL A 503     -42.275  -8.284   8.364  1.00  0.00           H  
ATOM    129 3HG2 VAL A 503     -40.806  -7.742   7.736  1.00  0.00           H  
ATOM    130  N   THR A 504     -39.711 -10.096  12.546  1.00  0.00           N  
ATOM    131  CA  THR A 504     -38.954 -10.015  13.849  1.00  0.00           C  
ATOM    132  C   THR A 504     -37.687  -9.186  13.723  1.00  0.00           C  
ATOM    133  O   THR A 504     -37.124  -8.971  12.657  1.00  0.00           O  
ATOM    134  CB  THR A 504     -38.489 -11.426  14.403  1.00  0.00           C  
ATOM    135  CG2 THR A 504     -39.658 -12.372  14.686  1.00  0.00           C  
ATOM    136  OG1 THR A 504     -37.584 -12.124  13.516  1.00  0.00           O  
ATOM    137  HN  THR A 504     -39.635 -10.867  11.926  1.00  0.00           H  
ATOM    138  HA  THR A 504     -39.662  -9.595  14.548  1.00  0.00           H  
ATOM    139  HB  THR A 504     -37.983 -11.248  15.377  1.00  0.00           H  
ATOM    140  HG1 THR A 504     -38.125 -12.362  12.758  1.00  0.00           H  
ATOM    141 1HG2 THR A 504     -39.299 -13.377  14.983  1.00  0.00           H  
ATOM    142 2HG2 THR A 504     -40.343 -11.907  15.425  1.00  0.00           H  
ATOM    143 3HG2 THR A 504     -40.324 -12.401  13.795  1.00  0.00           H  
ATOM    144  N   GLU A 505     -37.105  -8.811  14.816  1.00  0.00           N  
ATOM    145  CA  GLU A 505     -35.810  -8.197  14.877  1.00  0.00           C  
ATOM    146  C   GLU A 505     -34.694  -9.165  14.453  1.00  0.00           C  
ATOM    147  O   GLU A 505     -33.728  -8.809  13.760  1.00  0.00           O  
ATOM    148  CB  GLU A 505     -35.593  -7.699  16.333  1.00  0.00           C  
ATOM    149  CG  GLU A 505     -36.591  -6.508  16.607  1.00  0.00           C  
ATOM    150  CD  GLU A 505     -36.266  -5.630  17.803  1.00  0.00           C  
ATOM    151  OE1 GLU A 505     -37.084  -5.584  18.753  1.00  0.00           O  
ATOM    152  OE2 GLU A 505     -35.127  -5.109  17.842  1.00  0.00           O1-
ATOM    153  HN  GLU A 505     -37.383  -8.988  15.759  1.00  0.00           H  
ATOM    154  HA  GLU A 505     -35.719  -7.343  14.229  1.00  0.00           H  
ATOM    155  HB1 GLU A 505     -35.796  -8.571  16.992  1.00  0.00           H  
ATOM    156  HB2 GLU A 505     -34.550  -7.333  16.455  1.00  0.00           H  
ATOM    157  HG1 GLU A 505     -36.591  -5.819  15.728  1.00  0.00           H  
ATOM    158  HG2 GLU A 505     -37.588  -6.974  16.692  1.00  0.00           H  
ATOM    159  N   GLU A 506     -34.814 -10.419  14.821  1.00  0.00           N  
ATOM    160  CA  GLU A 506     -33.811 -11.450  14.526  1.00  0.00           C  
ATOM    161  C   GLU A 506     -33.784 -11.697  12.952  1.00  0.00           C  
ATOM    162  O   GLU A 506     -32.725 -11.781  12.289  1.00  0.00           O  
ATOM    163  CB  GLU A 506     -33.910 -12.748  15.300  1.00  0.00           C  
ATOM    164  CG  GLU A 506     -35.130 -12.763  16.191  1.00  0.00           C  
ATOM    165  CD  GLU A 506     -35.344 -14.078  16.991  1.00  0.00           C  
ATOM    166  OE1 GLU A 506     -34.536 -14.284  17.940  1.00  0.00           O  
ATOM    167  OE2 GLU A 506     -36.127 -14.938  16.543  1.00  0.00           O1-
ATOM    168  HN  GLU A 506     -35.560 -10.633  15.446  1.00  0.00           H  
ATOM    169  HA  GLU A 506     -32.801 -11.077  14.622  1.00  0.00           H  
ATOM    170  HB1 GLU A 506     -33.841 -13.710  14.755  1.00  0.00           H  
ATOM    171  HB2 GLU A 506     -33.087 -12.792  16.051  1.00  0.00           H  
ATOM    172  HG1 GLU A 506     -35.146 -11.912  16.896  1.00  0.00           H  
ATOM    173  HG2 GLU A 506     -36.012 -12.830  15.509  1.00  0.00           H  
ATOM    174  N   GLU A 507     -34.908 -11.603  12.228  1.00  0.00           N  
ATOM    175  CA  GLU A 507     -34.964 -11.664  10.799  1.00  0.00           C  
ATOM    176  C   GLU A 507     -34.359 -10.467  10.118  1.00  0.00           C  
ATOM    177  O   GLU A 507     -33.638 -10.684   9.187  1.00  0.00           O  
ATOM    178  CB  GLU A 507     -36.426 -11.733  10.269  1.00  0.00           C  
ATOM    179  CG  GLU A 507     -37.077 -13.057  10.472  1.00  0.00           C  
ATOM    180  CD  GLU A 507     -38.572 -12.955  10.229  1.00  0.00           C  
ATOM    181  OE1 GLU A 507     -39.011 -13.166   9.101  1.00  0.00           O  
ATOM    182  OE2 GLU A 507     -39.239 -12.494  11.178  1.00  0.00           O1-
ATOM    183  HN  GLU A 507     -35.804 -11.672  12.652  1.00  0.00           H  
ATOM    184  HA  GLU A 507     -34.486 -12.543  10.390  1.00  0.00           H  
ATOM    185  HB1 GLU A 507     -37.096 -10.985  10.748  1.00  0.00           H  
ATOM    186  HB2 GLU A 507     -36.384 -11.637   9.164  1.00  0.00           H  
ATOM    187  HG1 GLU A 507     -36.649 -13.805   9.767  1.00  0.00           H  
ATOM    188  HG2 GLU A 507     -36.904 -13.595  11.427  1.00  0.00           H  
ATOM    189  N   GLN A 508     -34.621  -9.265  10.556  1.00  0.00           N  
ATOM    190  CA  GLN A 508     -33.893  -8.053  10.036  1.00  0.00           C  
ATOM    191  C   GLN A 508     -32.363  -8.044  10.379  1.00  0.00           C  
ATOM    192  O   GLN A 508     -31.501  -7.595   9.588  1.00  0.00           O  
ATOM    193  CB  GLN A 508     -34.574  -6.772  10.485  1.00  0.00           C  
ATOM    194  CG  GLN A 508     -34.054  -5.453   9.876  1.00  0.00           C  
ATOM    195  CD  GLN A 508     -34.036  -5.408   8.345  1.00  0.00           C  
ATOM    196  NE2 GLN A 508     -35.124  -5.896   7.723  1.00  0.00           N  
ATOM    197  OE1 GLN A 508     -33.126  -4.907   7.632  1.00  0.00           O  
ATOM    198  HN  GLN A 508     -35.168  -9.147  11.385  1.00  0.00           H  
ATOM    199  HA  GLN A 508     -33.854  -8.121   8.961  1.00  0.00           H  
ATOM    200  HB1 GLN A 508     -35.673  -6.938  10.360  1.00  0.00           H  
ATOM    201  HB2 GLN A 508     -34.327  -6.723  11.572  1.00  0.00           H  
ATOM    202  HG1 GLN A 508     -34.674  -4.621  10.267  1.00  0.00           H  
ATOM    203  HG2 GLN A 508     -33.011  -5.138  10.124  1.00  0.00           H  
ATOM    204 1HE2 GLN A 508     -35.206  -5.516   6.807  1.00  0.00           H  
ATOM    205 2HE2 GLN A 508     -35.984  -6.017   8.226  1.00  0.00           H  
ATOM    206  N   LEU A 509     -31.984  -8.523  11.586  1.00  0.00           N  
ATOM    207  CA  LEU A 509     -30.587  -8.737  12.008  1.00  0.00           C  
ATOM    208  C   LEU A 509     -29.828  -9.757  11.014  1.00  0.00           C  
ATOM    209  O   LEU A 509     -28.740  -9.583  10.487  1.00  0.00           O  
ATOM    210  CB  LEU A 509     -30.566  -9.360  13.440  1.00  0.00           C  
ATOM    211  CG  LEU A 509     -29.131  -9.858  13.970  1.00  0.00           C  
ATOM    212  CD1 LEU A 509     -28.249  -8.627  14.179  1.00  0.00           C  
ATOM    213  CD2 LEU A 509     -29.259 -10.738  15.267  1.00  0.00           C  
ATOM    214  HN  LEU A 509     -32.594  -8.881  12.289  1.00  0.00           H  
ATOM    215  HA  LEU A 509     -30.094  -7.778  12.086  1.00  0.00           H  
ATOM    216  HB1 LEU A 509     -31.054  -8.583  14.078  1.00  0.00           H  
ATOM    217  HB2 LEU A 509     -31.201 -10.272  13.441  1.00  0.00           H  
ATOM    218  HG  LEU A 509     -28.789 -10.565  13.187  1.00  0.00           H  
ATOM    219 1HD1 LEU A 509     -27.168  -8.857  14.011  1.00  0.00           H  
ATOM    220 2HD1 LEU A 509     -28.347  -7.935  13.311  1.00  0.00           H  
ATOM    221 3HD1 LEU A 509     -28.359  -8.047  15.120  1.00  0.00           H  
ATOM    222 1HD2 LEU A 509     -29.984 -10.243  15.949  1.00  0.00           H  
ATOM    223 2HD2 LEU A 509     -29.655 -11.747  15.004  1.00  0.00           H  
ATOM    224 3HD2 LEU A 509     -28.235 -10.954  15.655  1.00  0.00           H  
ATOM    225  N   GLN A 510     -30.509 -10.880  10.702  1.00  0.00           N  
ATOM    226  CA  GLN A 510     -30.085 -11.940   9.789  1.00  0.00           C  
ATOM    227  C   GLN A 510     -29.946 -11.424   8.356  1.00  0.00           C  
ATOM    228  O   GLN A 510     -28.960 -11.608   7.609  1.00  0.00           O  
ATOM    229  CB  GLN A 510     -30.950 -13.179   9.811  1.00  0.00           C  
ATOM    230  CG  GLN A 510     -30.806 -14.134  11.030  1.00  0.00           C  
ATOM    231  CD  GLN A 510     -29.429 -14.492  11.463  1.00  0.00           C  
ATOM    232  NE2 GLN A 510     -28.614 -15.096  10.565  1.00  0.00           N  
ATOM    233  OE1 GLN A 510     -29.062 -14.224  12.535  1.00  0.00           O  
ATOM    234  HN  GLN A 510     -31.361 -11.175  11.137  1.00  0.00           H  
ATOM    235  HA  GLN A 510     -29.111 -12.332  10.017  1.00  0.00           H  
ATOM    236  HB1 GLN A 510     -32.038 -13.108   9.608  1.00  0.00           H  
ATOM    237  HB2 GLN A 510     -30.590 -13.907   9.047  1.00  0.00           H  
ATOM    238  HG1 GLN A 510     -31.343 -13.654  11.863  1.00  0.00           H  
ATOM    239  HG2 GLN A 510     -31.370 -15.027  10.688  1.00  0.00           H  
ATOM    240 1HE2 GLN A 510     -28.888 -15.124   9.602  1.00  0.00           H  
ATOM    241 2HE2 GLN A 510     -27.727 -15.508  10.785  1.00  0.00           H  
ATOM    242  N   LEU A 511     -30.884 -10.614   7.900  1.00  0.00           N  
ATOM    243  CA  LEU A 511     -30.855  -9.927   6.632  1.00  0.00           C  
ATOM    244  C   LEU A 511     -29.689  -8.929   6.401  1.00  0.00           C  
ATOM    245  O   LEU A 511     -28.825  -9.068   5.601  1.00  0.00           O  
ATOM    246  CB  LEU A 511     -32.182  -9.183   6.555  1.00  0.00           C  
ATOM    247  CG  LEU A 511     -32.444  -8.277   5.299  1.00  0.00           C  
ATOM    248  CD1 LEU A 511     -31.799  -6.847   5.507  1.00  0.00           C  
ATOM    249  CD2 LEU A 511     -32.080  -9.083   4.007  1.00  0.00           C  
ATOM    250  HN  LEU A 511     -31.705 -10.568   8.457  1.00  0.00           H  
ATOM    251  HA  LEU A 511     -30.734 -10.745   5.929  1.00  0.00           H  
ATOM    252  HB1 LEU A 511     -32.967  -9.971   6.479  1.00  0.00           H  
ATOM    253  HB2 LEU A 511     -32.400  -8.630   7.487  1.00  0.00           H  
ATOM    254  HG  LEU A 511     -33.537  -8.129   5.346  1.00  0.00           H  
ATOM    255 1HD1 LEU A 511     -32.472  -6.065   5.111  1.00  0.00           H  
ATOM    256 2HD1 LEU A 511     -31.665  -6.532   6.564  1.00  0.00           H  
ATOM    257 3HD1 LEU A 511     -30.861  -6.799   4.918  1.00  0.00           H  
ATOM    258 1HD2 LEU A 511     -31.049  -9.489   3.971  1.00  0.00           H  
ATOM    259 2HD2 LEU A 511     -32.796  -9.919   3.829  1.00  0.00           H  
ATOM    260 3HD2 LEU A 511     -32.191  -8.317   3.209  1.00  0.00           H  
ATOM    261  N   ARG A 512     -29.522  -8.061   7.460  1.00  0.00           N  
ATOM    262  CA  ARG A 512     -28.356  -7.183   7.583  1.00  0.00           C  
ATOM    263  C   ARG A 512     -26.996  -7.862   7.601  1.00  0.00           C  
ATOM    264  O   ARG A 512     -25.979  -7.329   7.168  1.00  0.00           O  
ATOM    265  CB  ARG A 512     -28.435  -6.336   8.895  1.00  0.00           C  
ATOM    266  CG  ARG A 512     -29.495  -5.178   8.701  1.00  0.00           C  
ATOM    267  CD  ARG A 512     -29.837  -4.422   9.965  1.00  0.00           C  
ATOM    268  NE  ARG A 512     -28.526  -4.068  10.602  1.00  0.00           N  
ATOM    269  CZ  ARG A 512     -28.275  -4.150  11.894  1.00  0.00           C  
ATOM    270  NH1 ARG A 512     -27.007  -3.999  12.275  1.00  0.00           N1+
ATOM    271  NH2 ARG A 512     -29.169  -4.468  12.727  1.00  0.00           N  
ATOM    272  HN  ARG A 512     -30.236  -8.094   8.150  1.00  0.00           H  
ATOM    273  HA  ARG A 512     -28.358  -6.521   6.735  1.00  0.00           H  
ATOM    274  HB1 ARG A 512     -28.623  -6.938   9.817  1.00  0.00           H  
ATOM    275  HB2 ARG A 512     -27.493  -5.783   9.103  1.00  0.00           H  
ATOM    276  HG1 ARG A 512     -29.005  -4.529   7.951  1.00  0.00           H  
ATOM    277  HG2 ARG A 512     -30.384  -5.654   8.235  1.00  0.00           H  
ATOM    278  HD1 ARG A 512     -30.434  -3.483   9.898  1.00  0.00           H  
ATOM    279  HD2 ARG A 512     -30.558  -4.983  10.603  1.00  0.00           H  
ATOM    280  HE  ARG A 512     -27.780  -3.799   9.994  1.00  0.00           H  
ATOM    281 1HH1 ARG A 512     -26.389  -3.711  11.544  1.00  0.00           H  
ATOM    282 2HH1 ARG A 512     -26.704  -4.040  13.219  1.00  0.00           H  
ATOM    283 1HH2 ARG A 512     -30.128  -4.436  12.442  1.00  0.00           H  
ATOM    284 2HH2 ARG A 512     -28.847  -4.664  13.652  1.00  0.00           H  
ATOM    285  N   GLU A 513     -26.944  -9.004   8.256  1.00  0.00           N  
ATOM    286  CA  GLU A 513     -25.769  -9.811   8.244  1.00  0.00           C  
ATOM    287  C   GLU A 513     -25.289 -10.190   6.903  1.00  0.00           C  
ATOM    288  O   GLU A 513     -24.109  -9.905   6.604  1.00  0.00           O  
ATOM    289  CB  GLU A 513     -25.847 -11.102   9.120  1.00  0.00           C  
ATOM    290  CG  GLU A 513     -24.569 -11.959   9.289  1.00  0.00           C  
ATOM    291  CD  GLU A 513     -24.423 -12.930   8.174  1.00  0.00           C  
ATOM    292  OE1 GLU A 513     -25.495 -13.637   7.916  1.00  0.00           O  
ATOM    293  OE2 GLU A 513     -23.396 -13.114   7.595  1.00  0.00           O1-
ATOM    294  HN  GLU A 513     -27.748  -9.371   8.703  1.00  0.00           H  
ATOM    295  HA  GLU A 513     -24.962  -9.227   8.670  1.00  0.00           H  
ATOM    296  HB1 GLU A 513     -26.177 -10.771  10.125  1.00  0.00           H  
ATOM    297  HB2 GLU A 513     -26.721 -11.654   8.720  1.00  0.00           H  
ATOM    298  HG1 GLU A 513     -23.692 -11.271   9.384  1.00  0.00           H  
ATOM    299  HG2 GLU A 513     -24.766 -12.584  10.183  1.00  0.00           H  
ATOM    300  N   ILE A 514     -26.215 -10.571   5.995  1.00  0.00           N  
ATOM    301  CA  ILE A 514     -25.874 -11.000   4.622  1.00  0.00           C  
ATOM    302  C   ILE A 514     -25.239  -9.872   3.907  1.00  0.00           C  
ATOM    303  O   ILE A 514     -24.279  -9.961   3.148  1.00  0.00           O  
ATOM    304  CB  ILE A 514     -27.197 -11.538   3.950  1.00  0.00           C  
ATOM    305  CG1 ILE A 514     -27.673 -12.792   4.637  1.00  0.00           C  
ATOM    306  CG2 ILE A 514     -27.079 -11.669   2.418  1.00  0.00           C  
ATOM    307  CD  ILE A 514     -29.047 -13.355   4.212  1.00  0.00           C  
ATOM    308  HN  ILE A 514     -27.192 -10.640   6.196  1.00  0.00           H  
ATOM    309  HA  ILE A 514     -25.121 -11.767   4.732  1.00  0.00           H  
ATOM    310  HB  ILE A 514     -27.937 -10.711   4.086  1.00  0.00           H  
ATOM    311 1HG1 ILE A 514     -26.844 -13.535   4.596  1.00  0.00           H  
ATOM    312 2HG1 ILE A 514     -27.593 -12.533   5.715  1.00  0.00           H  
ATOM    313 1HG2 ILE A 514     -26.476 -12.560   2.138  1.00  0.00           H  
ATOM    314 2HG2 ILE A 514     -28.044 -11.683   1.858  1.00  0.00           H  
ATOM    315 3HG2 ILE A 514     -26.484 -10.868   1.936  1.00  0.00           H  
ATOM    316  HD1 ILE A 514     -29.794 -13.041   4.966  1.00  0.00           H  
ATOM    317  HD2 ILE A 514     -29.369 -12.954   3.226  1.00  0.00           H  
ATOM    318  HD3 ILE A 514     -29.090 -14.462   4.204  1.00  0.00           H  
ATOM    319  N   LEU A 515     -25.813  -8.678   4.091  1.00  0.00           N  
ATOM    320  CA  LEU A 515     -25.443  -7.447   3.359  1.00  0.00           C  
ATOM    321  C   LEU A 515     -24.148  -6.864   3.880  1.00  0.00           C  
ATOM    322  O   LEU A 515     -23.501  -6.003   3.241  1.00  0.00           O  
ATOM    323  CB  LEU A 515     -26.579  -6.437   3.527  1.00  0.00           C  
ATOM    324  CG  LEU A 515     -28.027  -6.732   2.976  1.00  0.00           C  
ATOM    325  CD1 LEU A 515     -28.886  -5.401   2.945  1.00  0.00           C  
ATOM    326  CD2 LEU A 515     -28.167  -7.495   1.725  1.00  0.00           C  
ATOM    327  HN  LEU A 515     -26.760  -8.735   4.408  1.00  0.00           H  
ATOM    328  HA  LEU A 515     -25.285  -7.775   2.342  1.00  0.00           H  
ATOM    329  HB1 LEU A 515     -26.634  -6.221   4.615  1.00  0.00           H  
ATOM    330  HB2 LEU A 515     -26.445  -5.467   2.994  1.00  0.00           H  
ATOM    331  HG  LEU A 515     -28.527  -7.360   3.745  1.00  0.00           H  
ATOM    332 1HD1 LEU A 515     -28.711  -4.743   3.831  1.00  0.00           H  
ATOM    333 2HD1 LEU A 515     -28.722  -4.723   2.085  1.00  0.00           H  
ATOM    334 3HD1 LEU A 515     -29.958  -5.664   2.818  1.00  0.00           H  
ATOM    335 1HD2 LEU A 515     -27.484  -7.114   0.935  1.00  0.00           H  
ATOM    336 2HD2 LEU A 515     -27.994  -8.588   1.782  1.00  0.00           H  
ATOM    337 3HD2 LEU A 515     -29.221  -7.460   1.386  1.00  0.00           H  
ATOM    338  N   GLU A 516     -23.606  -7.361   5.000  1.00  0.00           N  
ATOM    339  CA  GLU A 516     -22.367  -6.879   5.660  1.00  0.00           C  
ATOM    340  C   GLU A 516     -21.119  -7.672   5.148  1.00  0.00           C  
ATOM    341  O   GLU A 516     -19.991  -7.243   5.387  1.00  0.00           O  
ATOM    342  CB  GLU A 516     -22.389  -6.745   7.174  1.00  0.00           C  
ATOM    343  CG  GLU A 516     -21.078  -6.496   7.936  1.00  0.00           C  
ATOM    344  CD  GLU A 516     -21.277  -6.180   9.435  1.00  0.00           C  
ATOM    345  OE1 GLU A 516     -22.211  -5.377   9.709  1.00  0.00           O  
ATOM    346  OE2 GLU A 516     -20.519  -6.660  10.304  1.00  0.00           O1-
ATOM    347  HN  GLU A 516     -24.145  -7.941   5.610  1.00  0.00           H  
ATOM    348  HA  GLU A 516     -22.198  -5.885   5.264  1.00  0.00           H  
ATOM    349  HB1 GLU A 516     -23.026  -5.871   7.423  1.00  0.00           H  
ATOM    350  HB2 GLU A 516     -22.996  -7.542   7.661  1.00  0.00           H  
ATOM    351  HG1 GLU A 516     -20.494  -7.443   7.923  1.00  0.00           H  
ATOM    352  HG2 GLU A 516     -20.429  -5.650   7.641  1.00  0.00           H  
ATOM    353  N   ARG A 517     -21.274  -8.738   4.395  1.00  0.00           N  
ATOM    354  CA  ARG A 517     -20.255  -9.595   3.821  1.00  0.00           C  
ATOM    355  C   ARG A 517     -19.580  -8.822   2.679  1.00  0.00           C  
ATOM    356  O   ARG A 517     -20.206  -7.963   2.103  1.00  0.00           O  
ATOM    357  CB  ARG A 517     -20.969 -10.834   3.252  1.00  0.00           C  
ATOM    358  CG  ARG A 517     -21.903 -11.786   4.190  1.00  0.00           C  
ATOM    359  CD  ARG A 517     -22.565 -13.013   3.733  1.00  0.00           C  
ATOM    360  NE  ARG A 517     -23.184 -13.743   4.919  1.00  0.00           N  
ATOM    361  CZ  ARG A 517     -24.173 -14.635   4.645  1.00  0.00           C  
ATOM    362  NH1 ARG A 517     -24.952 -15.092   5.539  1.00  0.00           N1+
ATOM    363  NH2 ARG A 517     -24.346 -15.090   3.391  1.00  0.00           N  
ATOM    364  HN  ARG A 517     -22.215  -9.060   4.259  1.00  0.00           H  
ATOM    365  HA  ARG A 517     -19.520  -9.880   4.563  1.00  0.00           H  
ATOM    366  HB1 ARG A 517     -21.535 -10.434   2.382  1.00  0.00           H  
ATOM    367  HB2 ARG A 517     -20.208 -11.524   2.835  1.00  0.00           H  
ATOM    368  HG1 ARG A 517     -21.208 -12.166   4.958  1.00  0.00           H  
ATOM    369  HG2 ARG A 517     -22.653 -11.208   4.762  1.00  0.00           H  
ATOM    370  HD1 ARG A 517     -23.331 -12.627   3.035  1.00  0.00           H  
ATOM    371  HD2 ARG A 517     -22.000 -13.816   3.197  1.00  0.00           H  
ATOM    372  HE  ARG A 517     -23.244 -13.224   5.779  1.00  0.00           H  
ATOM    373 1HH1 ARG A 517     -25.007 -14.614   6.417  1.00  0.00           H  
ATOM    374 2HH1 ARG A 517     -25.495 -15.897   5.334  1.00  0.00           H  
ATOM    375 1HH2 ARG A 517     -23.624 -14.810   2.757  1.00  0.00           H  
ATOM    376 2HH2 ARG A 517     -25.144 -15.656   3.193  1.00  0.00           H  
ATOM    377  N   ARG A 518     -18.249  -9.125   2.402  1.00  0.00           N  
ATOM    378  CA  ARG A 518     -17.532  -8.602   1.266  1.00  0.00           C  
ATOM    379  C   ARG A 518     -16.682  -9.709   0.669  1.00  0.00           C  
ATOM    380  O   ARG A 518     -16.250 -10.592   1.384  1.00  0.00           O  
ATOM    381  CB  ARG A 518     -16.535  -7.468   1.618  1.00  0.00           C  
ATOM    382  CG  ARG A 518     -17.078  -6.158   2.237  1.00  0.00           C  
ATOM    383  CD  ARG A 518     -18.245  -5.501   1.450  1.00  0.00           C  
ATOM    384  NE  ARG A 518     -18.719  -4.402   2.403  1.00  0.00           N  
ATOM    385  CZ  ARG A 518     -19.932  -4.269   2.845  1.00  0.00           C  
ATOM    386  NH1 ARG A 518     -20.360  -3.104   3.254  1.00  0.00           N1+
ATOM    387  NH2 ARG A 518     -20.837  -5.217   2.764  1.00  0.00           N  
ATOM    388  HN  ARG A 518     -17.801  -9.872   2.898  1.00  0.00           H  
ATOM    389  HA  ARG A 518     -18.307  -8.229   0.612  1.00  0.00           H  
ATOM    390  HB1 ARG A 518     -15.839  -7.854   2.394  1.00  0.00           H  
ATOM    391  HB2 ARG A 518     -15.968  -7.209   0.698  1.00  0.00           H  
ATOM    392  HG1 ARG A 518     -17.349  -6.481   3.260  1.00  0.00           H  
ATOM    393  HG2 ARG A 518     -16.252  -5.418   2.294  1.00  0.00           H  
ATOM    394  HD1 ARG A 518     -17.906  -5.035   0.507  1.00  0.00           H  
ATOM    395  HD2 ARG A 518     -19.038  -6.233   1.189  1.00  0.00           H  
ATOM    396  HE  ARG A 518     -18.271  -3.515   2.297  1.00  0.00           H  
ATOM    397 1HH1 ARG A 518     -19.656  -2.409   3.316  1.00  0.00           H  
ATOM    398 2HH1 ARG A 518     -21.025  -3.194   4.005  1.00  0.00           H  
ATOM    399 1HH2 ARG A 518     -20.560  -6.117   2.435  1.00  0.00           H  
ATOM    400 2HH2 ARG A 518     -21.733  -5.124   3.208  1.00  0.00           H  
ATOM    401  N   GLY A 519     -16.621  -9.812  -0.665  1.00  0.00           N  
ATOM    402  CA  GLY A 519     -15.961 -10.907  -1.377  1.00  0.00           C  
ATOM    403  C   GLY A 519     -16.460 -12.318  -1.171  1.00  0.00           C  
ATOM    404  O   GLY A 519     -15.730 -13.303  -1.371  1.00  0.00           O  
ATOM    405  HN  GLY A 519     -17.109  -9.193  -1.262  1.00  0.00           H  
ATOM    406  HA1 GLY A 519     -16.127 -10.700  -2.429  1.00  0.00           H  
ATOM    407  HA2 GLY A 519     -14.910 -10.943  -1.153  1.00  0.00           H  
ATOM    408  N   SER A 520     -17.710 -12.536  -0.857  1.00  0.00           N  
ATOM    409  CA  SER A 520     -18.321 -13.697  -0.287  1.00  0.00           C  
ATOM    410  C   SER A 520     -19.073 -14.503  -1.322  1.00  0.00           C  
ATOM    411  O   SER A 520     -19.912 -13.935  -1.994  1.00  0.00           O  
ATOM    412  CB  SER A 520     -19.282 -13.404   0.867  1.00  0.00           C  
ATOM    413  OG  SER A 520     -19.807 -14.498   1.520  1.00  0.00           O  
ATOM    414  HN  SER A 520     -18.311 -11.747  -0.946  1.00  0.00           H  
ATOM    415  HA  SER A 520     -17.520 -14.330   0.066  1.00  0.00           H  
ATOM    416  HB1 SER A 520     -18.770 -12.657   1.518  1.00  0.00           H  
ATOM    417  HB2 SER A 520     -20.115 -12.856   0.369  1.00  0.00           H  
ATOM    418  HG1 SER A 520     -19.142 -14.778   2.154  1.00  0.00           H  
ATOM    419  N   GLY A 521     -18.863 -15.814  -1.348  1.00  0.00           N  
ATOM    420  CA  GLY A 521     -19.616 -16.829  -2.135  1.00  0.00           C  
ATOM    421  C   GLY A 521     -21.113 -16.982  -1.883  1.00  0.00           C  
ATOM    422  O   GLY A 521     -21.640 -16.538  -0.838  1.00  0.00           O  
ATOM    423  HN  GLY A 521     -18.074 -16.165  -0.858  1.00  0.00           H  
ATOM    424  HA1 GLY A 521     -19.405 -16.653  -3.178  1.00  0.00           H  
ATOM    425  HA2 GLY A 521     -19.120 -17.761  -1.901  1.00  0.00           H  
ATOM    426  N   GLU A 522     -21.803 -17.596  -2.865  1.00  0.00           N  
ATOM    427  CA  GLU A 522     -23.274 -17.699  -2.936  1.00  0.00           C  
ATOM    428  C   GLU A 522     -24.055 -17.895  -1.631  1.00  0.00           C  
ATOM    429  O   GLU A 522     -23.698 -18.597  -0.712  1.00  0.00           O  
ATOM    430  CB  GLU A 522     -23.796 -18.964  -3.796  1.00  0.00           C  
ATOM    431  CG  GLU A 522     -23.475 -18.942  -5.384  1.00  0.00           C  
ATOM    432  CD  GLU A 522     -23.935 -17.681  -6.102  1.00  0.00           C  
ATOM    433  OE1 GLU A 522     -23.112 -16.820  -6.500  1.00  0.00           O  
ATOM    434  OE2 GLU A 522     -25.207 -17.528  -6.140  1.00  0.00           O1-
ATOM    435  HN  GLU A 522     -21.393 -18.030  -3.673  1.00  0.00           H  
ATOM    436  HA  GLU A 522     -23.738 -16.899  -3.504  1.00  0.00           H  
ATOM    437  HB1 GLU A 522     -23.227 -19.854  -3.458  1.00  0.00           H  
ATOM    438  HB2 GLU A 522     -24.848 -19.228  -3.585  1.00  0.00           H  
ATOM    439  HG1 GLU A 522     -22.373 -18.931  -5.516  1.00  0.00           H  
ATOM    440  HG2 GLU A 522     -23.890 -19.782  -5.987  1.00  0.00           H  
ATOM    441  N   LEU A 523     -25.208 -17.204  -1.456  1.00  0.00           N  
ATOM    442  CA  LEU A 523     -26.245 -17.393  -0.508  1.00  0.00           C  
ATOM    443  C   LEU A 523     -26.897 -18.738  -0.624  1.00  0.00           C  
ATOM    444  O   LEU A 523     -27.100 -19.229  -1.722  1.00  0.00           O  
ATOM    445  CB  LEU A 523     -27.320 -16.329  -0.730  1.00  0.00           C  
ATOM    446  CG  LEU A 523     -27.042 -14.903  -0.205  1.00  0.00           C  
ATOM    447  CD1 LEU A 523     -25.846 -14.258  -0.871  1.00  0.00           C  
ATOM    448  CD2 LEU A 523     -28.268 -13.926  -0.536  1.00  0.00           C  
ATOM    449  HN  LEU A 523     -25.200 -16.273  -1.813  1.00  0.00           H  
ATOM    450  HA  LEU A 523     -25.932 -17.311   0.526  1.00  0.00           H  
ATOM    451  HB1 LEU A 523     -27.658 -16.341  -1.794  1.00  0.00           H  
ATOM    452  HB2 LEU A 523     -28.170 -16.537  -0.053  1.00  0.00           H  
ATOM    453  HG  LEU A 523     -26.910 -14.919   0.897  1.00  0.00           H  
ATOM    454 1HD1 LEU A 523     -25.947 -14.292  -1.979  1.00  0.00           H  
ATOM    455 2HD1 LEU A 523     -25.780 -13.181  -0.586  1.00  0.00           H  
ATOM    456 3HD1 LEU A 523     -24.917 -14.684  -0.431  1.00  0.00           H  
ATOM    457 1HD2 LEU A 523     -29.047 -14.166   0.217  1.00  0.00           H  
ATOM    458 2HD2 LEU A 523     -28.050 -12.842  -0.456  1.00  0.00           H  
ATOM    459 3HD2 LEU A 523     -28.712 -14.092  -1.540  1.00  0.00           H  
ATOM    460  N   TYR A 524     -27.169 -19.433   0.476  1.00  0.00           N  
ATOM    461  CA  TYR A 524     -27.916 -20.683   0.426  1.00  0.00           C  
ATOM    462  C   TYR A 524     -29.375 -20.374   0.203  1.00  0.00           C  
ATOM    463  O   TYR A 524     -29.822 -19.240   0.149  1.00  0.00           O  
ATOM    464  CB  TYR A 524     -27.722 -21.329   1.814  1.00  0.00           C  
ATOM    465  CG  TYR A 524     -26.308 -21.804   2.062  1.00  0.00           C  
ATOM    466  CD1 TYR A 524     -25.565 -21.345   3.156  1.00  0.00           C  
ATOM    467  CD2 TYR A 524     -25.679 -22.668   1.124  1.00  0.00           C  
ATOM    468  CE1 TYR A 524     -24.145 -21.637   3.223  1.00  0.00           C  
ATOM    469  CE2 TYR A 524     -24.374 -23.159   1.333  1.00  0.00           C  
ATOM    470  CZ  TYR A 524     -23.621 -22.630   2.351  1.00  0.00           C  
ATOM    471  OH  TYR A 524     -22.264 -23.064   2.438  1.00  0.00           O  
ATOM    472  HN  TYR A 524     -26.967 -19.067   1.378  1.00  0.00           H  
ATOM    473  HA  TYR A 524     -27.559 -21.157  -0.477  1.00  0.00           H  
ATOM    474  HB1 TYR A 524     -28.113 -20.696   2.641  1.00  0.00           H  
ATOM    475  HB2 TYR A 524     -28.361 -22.237   1.858  1.00  0.00           H  
ATOM    476  HD1 TYR A 524     -25.999 -20.700   3.913  1.00  0.00           H  
ATOM    477  HD2 TYR A 524     -26.263 -23.031   0.295  1.00  0.00           H  
ATOM    478  HE1 TYR A 524     -23.545 -21.254   4.038  1.00  0.00           H  
ATOM    479  HE2 TYR A 524     -23.805 -23.842   0.708  1.00  0.00           H  
ATOM    480  HH  TYR A 524     -22.035 -22.616   3.257  1.00  0.00           H  
ATOM    481  N   GLU A 525     -30.120 -21.436   0.014  1.00  0.00           N  
ATOM    482  CA  GLU A 525     -31.539 -21.285  -0.361  1.00  0.00           C  
ATOM    483  C   GLU A 525     -32.326 -20.619   0.692  1.00  0.00           C  
ATOM    484  O   GLU A 525     -33.233 -19.868   0.274  1.00  0.00           O  
ATOM    485  CB  GLU A 525     -32.155 -22.652  -0.857  1.00  0.00           C  
ATOM    486  CG  GLU A 525     -31.487 -23.397  -1.930  1.00  0.00           C  
ATOM    487  CD  GLU A 525     -30.969 -22.628  -3.117  1.00  0.00           C  
ATOM    488  OE1 GLU A 525     -31.883 -22.134  -3.840  1.00  0.00           O  
ATOM    489  OE2 GLU A 525     -29.750 -22.364  -3.402  1.00  0.00           O1-
ATOM    490  HN  GLU A 525     -29.732 -22.343   0.112  1.00  0.00           H  
ATOM    491  HA  GLU A 525     -31.648 -20.750  -1.294  1.00  0.00           H  
ATOM    492  HB1 GLU A 525     -32.425 -23.354  -0.042  1.00  0.00           H  
ATOM    493  HB2 GLU A 525     -33.199 -22.426  -1.170  1.00  0.00           H  
ATOM    494  HG1 GLU A 525     -30.675 -23.925  -1.399  1.00  0.00           H  
ATOM    495  HG2 GLU A 525     -32.138 -24.231  -2.272  1.00  0.00           H  
ATOM    496  N   HIS A 526     -32.111 -20.863   2.009  1.00  0.00           N  
ATOM    497  CA  HIS A 526     -32.763 -20.052   2.963  1.00  0.00           C  
ATOM    498  C   HIS A 526     -32.462 -18.622   3.005  1.00  0.00           C  
ATOM    499  O   HIS A 526     -33.278 -17.752   3.214  1.00  0.00           O  
ATOM    500  CB  HIS A 526     -32.647 -20.749   4.369  1.00  0.00           C  
ATOM    501  CG  HIS A 526     -31.218 -20.850   4.919  1.00  0.00           C  
ATOM    502  CD2 HIS A 526     -30.764 -20.383   6.096  1.00  0.00           C  
ATOM    503  ND1 HIS A 526     -30.203 -21.426   4.240  1.00  0.00           N  
ATOM    504  CE1 HIS A 526     -29.144 -21.266   4.940  1.00  0.00           C  
ATOM    505  NE2 HIS A 526     -29.408 -20.720   6.117  1.00  0.00           N  
ATOM    506  HN  HIS A 526     -31.533 -21.566   2.409  1.00  0.00           H  
ATOM    507  HA  HIS A 526     -33.814 -20.213   2.743  1.00  0.00           H  
ATOM    508  HB1 HIS A 526     -33.423 -20.251   4.989  1.00  0.00           H  
ATOM    509  HB2 HIS A 526     -32.930 -21.816   4.202  1.00  0.00           H  
ATOM    510  HD2 HIS A 526     -31.270 -20.021   6.986  1.00  0.00           H  
ATOM    511  HE1 HIS A 526     -28.194 -21.763   4.739  1.00  0.00           H  
ATOM    512  HE2 HIS A 526     -28.729 -20.556   6.840  1.00  0.00           H  
ATOM    513  N   GLU A 527     -31.178 -18.238   2.808  1.00  0.00           N  
ATOM    514  CA  GLU A 527     -30.732 -16.882   2.737  1.00  0.00           C  
ATOM    515  C   GLU A 527     -31.356 -16.094   1.625  1.00  0.00           C  
ATOM    516  O   GLU A 527     -31.741 -14.963   1.770  1.00  0.00           O  
ATOM    517  CB  GLU A 527     -29.192 -16.947   2.617  1.00  0.00           C  
ATOM    518  CG  GLU A 527     -28.586 -17.670   3.922  1.00  0.00           C  
ATOM    519  CD  GLU A 527     -27.113 -17.511   3.959  1.00  0.00           C  
ATOM    520  OE1 GLU A 527     -26.448 -17.210   2.961  1.00  0.00           O  
ATOM    521  OE2 GLU A 527     -26.556 -17.713   5.082  1.00  0.00           O1-
ATOM    522  HN  GLU A 527     -30.505 -18.929   2.574  1.00  0.00           H  
ATOM    523  HA  GLU A 527     -31.007 -16.369   3.638  1.00  0.00           H  
ATOM    524  HB1 GLU A 527     -28.946 -17.398   1.629  1.00  0.00           H  
ATOM    525  HB2 GLU A 527     -28.714 -15.941   2.632  1.00  0.00           H  
ATOM    526  HG1 GLU A 527     -29.165 -17.250   4.770  1.00  0.00           H  
ATOM    527  HG2 GLU A 527     -28.718 -18.771   3.925  1.00  0.00           H  
ATOM    528  N   LYS A 528     -31.435 -16.627   0.380  1.00  0.00           N  
ATOM    529  CA  LYS A 528     -32.086 -16.009  -0.791  1.00  0.00           C  
ATOM    530  C   LYS A 528     -33.597 -15.801  -0.481  1.00  0.00           C  
ATOM    531  O   LYS A 528     -34.173 -14.802  -0.722  1.00  0.00           O  
ATOM    532  CB  LYS A 528     -31.996 -16.857  -2.081  1.00  0.00           C  
ATOM    533  CG  LYS A 528     -30.615 -16.970  -2.735  1.00  0.00           C  
ATOM    534  CD  LYS A 528     -30.404 -17.806  -3.991  1.00  0.00           C  
ATOM    535  CE  LYS A 528     -30.622 -19.274  -3.635  1.00  0.00           C  
ATOM    536  NZ  LYS A 528     -30.278 -20.059  -4.781  1.00  0.00           N1+
ATOM    537  HN  LYS A 528     -31.132 -17.570   0.215  1.00  0.00           H  
ATOM    538  HA  LYS A 528     -31.618 -15.053  -0.951  1.00  0.00           H  
ATOM    539  HB1 LYS A 528     -32.304 -17.921  -1.922  1.00  0.00           H  
ATOM    540  HB2 LYS A 528     -32.657 -16.525  -2.905  1.00  0.00           H  
ATOM    541  HG1 LYS A 528     -30.198 -15.988  -3.067  1.00  0.00           H  
ATOM    542  HG2 LYS A 528     -29.843 -17.216  -1.971  1.00  0.00           H  
ATOM    543  HD1 LYS A 528     -31.151 -17.434  -4.728  1.00  0.00           H  
ATOM    544  HD2 LYS A 528     -29.333 -17.693  -4.243  1.00  0.00           H  
ATOM    545  HE1 LYS A 528     -30.020 -19.551  -2.744  1.00  0.00           H  
ATOM    546  HE2 LYS A 528     -31.683 -19.443  -3.377  1.00  0.00           H  
ATOM    547  HZ1 LYS A 528     -30.135 -21.058  -4.508  1.00  0.00           H  
ATOM    548  HZ2 LYS A 528     -30.966 -20.052  -5.564  1.00  0.00           H  
ATOM    549  HZ3 LYS A 528     -29.361 -19.798  -5.192  1.00  0.00           H  
ATOM    550  N   ASP A 529     -34.286 -16.698   0.178  1.00  0.00           N  
ATOM    551  CA  ASP A 529     -35.663 -16.462   0.707  1.00  0.00           C  
ATOM    552  C   ASP A 529     -35.832 -15.385   1.717  1.00  0.00           C  
ATOM    553  O   ASP A 529     -36.794 -14.664   1.631  1.00  0.00           O  
ATOM    554  CB  ASP A 529     -36.210 -17.839   1.255  1.00  0.00           C  
ATOM    555  CG  ASP A 529     -36.545 -18.801   0.201  1.00  0.00           C  
ATOM    556  OD1 ASP A 529     -37.022 -19.864   0.613  1.00  0.00           O  
ATOM    557  OD2 ASP A 529     -36.595 -18.512  -0.967  1.00  0.00           O1-
ATOM    558  HN  ASP A 529     -34.013 -17.632   0.395  1.00  0.00           H  
ATOM    559  HA  ASP A 529     -36.300 -16.166  -0.111  1.00  0.00           H  
ATOM    560  HB1 ASP A 529     -35.427 -18.286   1.903  1.00  0.00           H  
ATOM    561  HB2 ASP A 529     -37.076 -17.638   1.899  1.00  0.00           H  
ATOM    562  N   LEU A 530     -34.782 -15.155   2.623  1.00  0.00           N  
ATOM    563  CA  LEU A 530     -34.852 -14.046   3.584  1.00  0.00           C  
ATOM    564  C   LEU A 530     -34.736 -12.711   2.986  1.00  0.00           C  
ATOM    565  O   LEU A 530     -35.400 -11.801   3.408  1.00  0.00           O  
ATOM    566  CB  LEU A 530     -33.547 -14.198   4.503  1.00  0.00           C  
ATOM    567  CG  LEU A 530     -33.492 -13.271   5.744  1.00  0.00           C  
ATOM    568  CD1 LEU A 530     -34.794 -13.364   6.569  1.00  0.00           C  
ATOM    569  CD2 LEU A 530     -32.301 -13.772   6.542  1.00  0.00           C  
ATOM    570  HN  LEU A 530     -33.921 -15.657   2.642  1.00  0.00           H  
ATOM    571  HA  LEU A 530     -35.762 -14.162   4.153  1.00  0.00           H  
ATOM    572  HB1 LEU A 530     -33.709 -15.252   4.827  1.00  0.00           H  
ATOM    573  HB2 LEU A 530     -32.626 -14.101   3.880  1.00  0.00           H  
ATOM    574  HG  LEU A 530     -33.281 -12.198   5.539  1.00  0.00           H  
ATOM    575 1HD1 LEU A 530     -35.038 -14.442   6.665  1.00  0.00           H  
ATOM    576 2HD1 LEU A 530     -34.624 -12.908   7.559  1.00  0.00           H  
ATOM    577 3HD1 LEU A 530     -35.684 -12.851   6.146  1.00  0.00           H  
ATOM    578 1HD2 LEU A 530     -32.161 -13.134   7.433  1.00  0.00           H  
ATOM    579 2HD2 LEU A 530     -32.447 -14.849   6.769  1.00  0.00           H  
ATOM    580 3HD2 LEU A 530     -31.387 -13.709   5.906  1.00  0.00           H  
ATOM    581  N   VAL A 531     -33.778 -12.558   1.990  1.00  0.00           N  
ATOM    582  CA  VAL A 531     -33.504 -11.393   1.154  1.00  0.00           C  
ATOM    583  C   VAL A 531     -34.624 -11.125   0.179  1.00  0.00           C  
ATOM    584  O   VAL A 531     -34.908  -9.948  -0.133  1.00  0.00           O  
ATOM    585  CB  VAL A 531     -32.251 -11.590   0.351  1.00  0.00           C  
ATOM    586  CG1 VAL A 531     -31.868 -10.461  -0.613  1.00  0.00           C  
ATOM    587  CG2 VAL A 531     -31.081 -11.660   1.348  1.00  0.00           C  
ATOM    588  HN  VAL A 531     -33.264 -13.360   1.720  1.00  0.00           H  
ATOM    589  HA  VAL A 531     -33.403 -10.490   1.745  1.00  0.00           H  
ATOM    590  HB  VAL A 531     -32.269 -12.467  -0.341  1.00  0.00           H  
ATOM    591 1HG1 VAL A 531     -30.778 -10.488  -0.821  1.00  0.00           H  
ATOM    592 2HG1 VAL A 531     -32.514 -10.347  -1.515  1.00  0.00           H  
ATOM    593 3HG1 VAL A 531     -32.006  -9.516  -0.052  1.00  0.00           H  
ATOM    594 1HG2 VAL A 531     -30.209 -11.962   0.728  1.00  0.00           H  
ATOM    595 2HG2 VAL A 531     -30.996 -10.670   1.844  1.00  0.00           H  
ATOM    596 3HG2 VAL A 531     -31.219 -12.491   2.075  1.00  0.00           H  
ATOM    597  N   TRP A 532     -35.325 -12.214  -0.331  1.00  0.00           N  
ATOM    598  CA  TRP A 532     -36.615 -12.116  -1.016  1.00  0.00           C  
ATOM    599  C   TRP A 532     -37.832 -11.650  -0.070  1.00  0.00           C  
ATOM    600  O   TRP A 532     -38.689 -10.868  -0.450  1.00  0.00           O  
ATOM    601  CB  TRP A 532     -36.914 -13.391  -1.779  1.00  0.00           C  
ATOM    602  CG  TRP A 532     -38.232 -13.554  -2.450  1.00  0.00           C  
ATOM    603  CD1 TRP A 532     -38.386 -13.396  -3.846  1.00  0.00           C  
ATOM    604  CD2 TRP A 532     -39.556 -13.732  -1.912  1.00  0.00           C  
ATOM    605  CE2 TRP A 532     -40.431 -13.815  -3.064  1.00  0.00           C  
ATOM    606  CE3 TRP A 532     -40.058 -13.867  -0.647  1.00  0.00           C  
ATOM    607  NE1 TRP A 532     -39.707 -13.615  -4.190  1.00  0.00           N  
ATOM    608  CZ2 TRP A 532     -41.782 -13.972  -2.860  1.00  0.00           C  
ATOM    609  CZ3 TRP A 532     -41.413 -14.145  -0.482  1.00  0.00           C  
ATOM    610  CH2 TRP A 532     -42.229 -14.167  -1.576  1.00  0.00           C  
ATOM    611  HN  TRP A 532     -34.903 -13.103  -0.203  1.00  0.00           H  
ATOM    612  HA  TRP A 532     -36.520 -11.405  -1.836  1.00  0.00           H  
ATOM    613  HB1 TRP A 532     -36.079 -13.356  -2.507  1.00  0.00           H  
ATOM    614  HB2 TRP A 532     -36.720 -14.284  -1.146  1.00  0.00           H  
ATOM    615  HD1 TRP A 532     -37.588 -13.035  -4.486  1.00  0.00           H  
ATOM    616  HE1 TRP A 532     -40.140 -13.638  -5.063  1.00  0.00           H  
ATOM    617  HE3 TRP A 532     -39.450 -13.798   0.248  1.00  0.00           H  
ATOM    618  HZ2 TRP A 532     -42.484 -13.922  -3.683  1.00  0.00           H  
ATOM    619  HZ3 TRP A 532     -41.772 -14.213   0.535  1.00  0.00           H  
ATOM    620  HH2 TRP A 532     -43.300 -14.216  -1.530  1.00  0.00           H  
ATOM    621  N   LYS A 533     -37.929 -12.129   1.179  1.00  0.00           N  
ATOM    622  CA  LYS A 533     -38.878 -11.656   2.096  1.00  0.00           C  
ATOM    623  C   LYS A 533     -38.855 -10.216   2.371  1.00  0.00           C  
ATOM    624  O   LYS A 533     -39.859  -9.557   2.451  1.00  0.00           O  
ATOM    625  CB  LYS A 533     -38.792 -12.428   3.427  1.00  0.00           C  
ATOM    626  CG  LYS A 533     -39.909 -12.185   4.477  1.00  0.00           C  
ATOM    627  CD  LYS A 533     -39.753 -13.030   5.687  1.00  0.00           C  
ATOM    628  CE  LYS A 533     -40.944 -12.764   6.604  1.00  0.00           C  
ATOM    629  NZ  LYS A 533     -41.129 -13.700   7.643  1.00  0.00           N1+
ATOM    630  HN  LYS A 533     -37.328 -12.854   1.519  1.00  0.00           H  
ATOM    631  HA  LYS A 533     -39.879 -11.834   1.726  1.00  0.00           H  
ATOM    632  HB1 LYS A 533     -38.794 -13.518   3.207  1.00  0.00           H  
ATOM    633  HB2 LYS A 533     -37.849 -12.218   3.974  1.00  0.00           H  
ATOM    634  HG1 LYS A 533     -39.826 -11.123   4.772  1.00  0.00           H  
ATOM    635  HG2 LYS A 533     -40.910 -12.315   4.002  1.00  0.00           H  
ATOM    636  HD1 LYS A 533     -39.684 -14.095   5.393  1.00  0.00           H  
ATOM    637  HD2 LYS A 533     -38.837 -12.660   6.194  1.00  0.00           H  
ATOM    638  HE1 LYS A 533     -40.773 -11.722   6.954  1.00  0.00           H  
ATOM    639  HE2 LYS A 533     -41.852 -12.611   5.992  1.00  0.00           H  
ATOM    640  HZ1 LYS A 533     -41.033 -14.680   7.281  1.00  0.00           H  
ATOM    641  HZ2 LYS A 533     -40.384 -13.648   8.369  1.00  0.00           H  
ATOM    642  HZ3 LYS A 533     -42.089 -13.536   8.002  1.00  0.00           H  
ATOM    643  N   LEU A 534     -37.643  -9.747   2.559  1.00  0.00           N  
ATOM    644  CA  LEU A 534     -37.489  -8.363   2.954  1.00  0.00           C  
ATOM    645  C   LEU A 534     -36.945  -7.427   1.861  1.00  0.00           C  
ATOM    646  O   LEU A 534     -36.368  -6.409   2.078  1.00  0.00           O  
ATOM    647  CB  LEU A 534     -36.583  -8.270   4.207  1.00  0.00           C  
ATOM    648  CG  LEU A 534     -37.048  -9.073   5.446  1.00  0.00           C  
ATOM    649  CD1 LEU A 534     -35.974  -9.381   6.527  1.00  0.00           C  
ATOM    650  CD2 LEU A 534     -38.320  -8.454   6.036  1.00  0.00           C  
ATOM    651  HN  LEU A 534     -36.838 -10.338   2.637  1.00  0.00           H  
ATOM    652  HA  LEU A 534     -38.471  -8.052   3.275  1.00  0.00           H  
ATOM    653  HB1 LEU A 534     -35.610  -8.688   3.859  1.00  0.00           H  
ATOM    654  HB2 LEU A 534     -36.487  -7.235   4.607  1.00  0.00           H  
ATOM    655  HG  LEU A 534     -37.372 -10.095   5.156  1.00  0.00           H  
ATOM    656 1HD1 LEU A 534     -36.276 -10.106   7.319  1.00  0.00           H  
ATOM    657 2HD1 LEU A 534     -34.996  -9.686   6.097  1.00  0.00           H  
ATOM    658 3HD1 LEU A 534     -35.686  -8.401   6.945  1.00  0.00           H  
ATOM    659 1HD2 LEU A 534     -38.575  -9.046   6.943  1.00  0.00           H  
ATOM    660 2HD2 LEU A 534     -38.034  -7.425   6.364  1.00  0.00           H  
ATOM    661 3HD2 LEU A 534     -39.171  -8.376   5.330  1.00  0.00           H  
ATOM    662  N   ARG A 535     -37.159  -7.836   0.612  1.00  0.00           N  
ATOM    663  CA  ARG A 535     -36.705  -7.143  -0.618  1.00  0.00           C  
ATOM    664  C   ARG A 535     -37.234  -5.705  -0.731  1.00  0.00           C  
ATOM    665  O   ARG A 535     -36.535  -4.683  -0.879  1.00  0.00           O  
ATOM    666  CB  ARG A 535     -36.931  -7.974  -1.965  1.00  0.00           C  
ATOM    667  CG  ARG A 535     -38.384  -8.214  -2.436  1.00  0.00           C  
ATOM    668  CD  ARG A 535     -38.570  -9.459  -3.290  1.00  0.00           C  
ATOM    669  NE  ARG A 535     -40.023  -9.658  -3.679  1.00  0.00           N  
ATOM    670  CZ  ARG A 535     -41.114  -9.911  -2.995  1.00  0.00           C  
ATOM    671  NH1 ARG A 535     -42.257 -10.018  -3.573  1.00  0.00           N1+
ATOM    672  NH2 ARG A 535     -41.142  -9.968  -1.700  1.00  0.00           N  
ATOM    673  HN  ARG A 535     -37.448  -8.776   0.439  1.00  0.00           H  
ATOM    674  HA  ARG A 535     -35.626  -7.054  -0.560  1.00  0.00           H  
ATOM    675  HB1 ARG A 535     -36.387  -7.451  -2.784  1.00  0.00           H  
ATOM    676  HB2 ARG A 535     -36.628  -9.001  -1.672  1.00  0.00           H  
ATOM    677  HG1 ARG A 535     -38.987  -8.326  -1.512  1.00  0.00           H  
ATOM    678  HG2 ARG A 535     -38.719  -7.267  -2.896  1.00  0.00           H  
ATOM    679  HD1 ARG A 535     -37.979  -9.422  -4.229  1.00  0.00           H  
ATOM    680  HD2 ARG A 535     -38.306 -10.442  -2.841  1.00  0.00           H  
ATOM    681  HE  ARG A 535     -40.175  -9.528  -4.665  1.00  0.00           H  
ATOM    682 1HH1 ARG A 535     -42.387  -9.778  -4.545  1.00  0.00           H  
ATOM    683 2HH1 ARG A 535     -43.028 -10.345  -3.040  1.00  0.00           H  
ATOM    684 1HH2 ARG A 535     -40.264 -10.100  -1.242  1.00  0.00           H  
ATOM    685 2HH2 ARG A 535     -42.051 -10.213  -1.354  1.00  0.00           H  
ATOM    686  N   HIS A 536     -38.578  -5.536  -0.450  1.00  0.00           N  
ATOM    687  CA  HIS A 536     -39.227  -4.280  -0.609  1.00  0.00           C  
ATOM    688  C   HIS A 536     -39.238  -3.490   0.645  1.00  0.00           C  
ATOM    689  O   HIS A 536     -39.607  -2.290   0.636  1.00  0.00           O  
ATOM    690  CB  HIS A 536     -40.725  -4.511  -1.114  1.00  0.00           C  
ATOM    691  CG  HIS A 536     -40.859  -5.069  -2.505  1.00  0.00           C  
ATOM    692  CD2 HIS A 536     -41.350  -6.200  -3.017  1.00  0.00           C  
ATOM    693  ND1 HIS A 536     -40.412  -4.260  -3.532  1.00  0.00           N  
ATOM    694  CE1 HIS A 536     -40.563  -4.963  -4.647  1.00  0.00           C  
ATOM    695  NE2 HIS A 536     -41.235  -6.100  -4.413  1.00  0.00           N  
ATOM    696  HN  HIS A 536     -39.062  -6.361  -0.175  1.00  0.00           H  
ATOM    697  HA  HIS A 536     -38.704  -3.642  -1.311  1.00  0.00           H  
ATOM    698  HB1 HIS A 536     -41.230  -5.199  -0.390  1.00  0.00           H  
ATOM    699  HB2 HIS A 536     -41.257  -3.542  -1.197  1.00  0.00           H  
ATOM    700  HD2 HIS A 536     -41.786  -7.094  -2.602  1.00  0.00           H  
ATOM    701  HE1 HIS A 536     -40.403  -4.530  -5.627  1.00  0.00           H  
ATOM    702  HE2 HIS A 536     -41.623  -6.685  -5.122  1.00  0.00           H  
ATOM    703  N   GLU A 537     -38.791  -4.149   1.741  1.00  0.00           N  
ATOM    704  CA  GLU A 537     -38.358  -3.467   2.931  1.00  0.00           C  
ATOM    705  C   GLU A 537     -37.006  -2.731   2.895  1.00  0.00           C  
ATOM    706  O   GLU A 537     -36.769  -1.760   3.608  1.00  0.00           O  
ATOM    707  CB  GLU A 537     -38.296  -4.431   4.149  1.00  0.00           C  
ATOM    708  CG  GLU A 537     -39.638  -5.096   4.566  1.00  0.00           C  
ATOM    709  CD  GLU A 537     -40.609  -4.074   5.216  1.00  0.00           C  
ATOM    710  OE1 GLU A 537     -41.761  -3.838   4.719  1.00  0.00           O  
ATOM    711  OE2 GLU A 537     -40.134  -3.390   6.132  1.00  0.00           O1-
ATOM    712  HN  GLU A 537     -38.464  -5.061   1.518  1.00  0.00           H  
ATOM    713  HA  GLU A 537     -39.087  -2.704   3.117  1.00  0.00           H  
ATOM    714  HB1 GLU A 537     -37.676  -5.309   3.863  1.00  0.00           H  
ATOM    715  HB2 GLU A 537     -37.725  -4.073   5.028  1.00  0.00           H  
ATOM    716  HG1 GLU A 537     -40.079  -5.659   3.721  1.00  0.00           H  
ATOM    717  HG2 GLU A 537     -39.304  -5.775   5.380  1.00  0.00           H  
ATOM    718  N   VAL A 538     -36.110  -3.183   1.991  1.00  0.00           N  
ATOM    719  CA  VAL A 538     -34.822  -2.564   1.830  1.00  0.00           C  
ATOM    720  C   VAL A 538     -34.823  -1.687   0.534  1.00  0.00           C  
ATOM    721  O   VAL A 538     -33.819  -0.959   0.289  1.00  0.00           O  
ATOM    722  CB  VAL A 538     -33.690  -3.589   1.791  1.00  0.00           C  
ATOM    723  CG1 VAL A 538     -32.292  -2.997   1.573  1.00  0.00           C  
ATOM    724  CG2 VAL A 538     -33.764  -4.441   3.084  1.00  0.00           C  
ATOM    725  HN  VAL A 538     -36.262  -4.063   1.542  1.00  0.00           H  
ATOM    726  HA  VAL A 538     -34.622  -1.876   2.645  1.00  0.00           H  
ATOM    727  HB  VAL A 538     -33.858  -4.305   0.961  1.00  0.00           H  
ATOM    728 1HG1 VAL A 538     -32.031  -2.197   2.305  1.00  0.00           H  
ATOM    729 2HG1 VAL A 538     -31.491  -3.767   1.632  1.00  0.00           H  
ATOM    730 3HG1 VAL A 538     -32.153  -2.634   0.533  1.00  0.00           H  
ATOM    731 1HG2 VAL A 538     -33.535  -3.873   4.006  1.00  0.00           H  
ATOM    732 2HG2 VAL A 538     -34.759  -4.881   3.303  1.00  0.00           H  
ATOM    733 3HG2 VAL A 538     -32.978  -5.226   2.971  1.00  0.00           H  
ATOM    734  N   GLN A 539     -35.910  -1.707  -0.232  1.00  0.00           N  
ATOM    735  CA  GLN A 539     -35.950  -1.008  -1.502  1.00  0.00           C  
ATOM    736  C   GLN A 539     -35.728   0.539  -1.443  1.00  0.00           C  
ATOM    737  O   GLN A 539     -34.992   1.066  -2.263  1.00  0.00           O  
ATOM    738  CB  GLN A 539     -37.291  -1.246  -2.210  1.00  0.00           C  
ATOM    739  CG  GLN A 539     -37.438  -0.308  -3.442  1.00  0.00           C  
ATOM    740  CD  GLN A 539     -38.494  -0.711  -4.362  1.00  0.00           C  
ATOM    741  NE2 GLN A 539     -38.392  -1.921  -4.924  1.00  0.00           N  
ATOM    742  OE1 GLN A 539     -39.454   0.018  -4.684  1.00  0.00           O  
ATOM    743  HN  GLN A 539     -36.643  -2.332   0.018  1.00  0.00           H  
ATOM    744  HA  GLN A 539     -35.132  -1.498  -2.010  1.00  0.00           H  
ATOM    745  HB1 GLN A 539     -37.330  -2.303  -2.537  1.00  0.00           H  
ATOM    746  HB2 GLN A 539     -38.143  -1.118  -1.522  1.00  0.00           H  
ATOM    747  HG1 GLN A 539     -37.833   0.671  -3.091  1.00  0.00           H  
ATOM    748  HG2 GLN A 539     -36.472  -0.254  -4.007  1.00  0.00           H  
ATOM    749 1HE2 GLN A 539     -37.759  -2.598  -4.542  1.00  0.00           H  
ATOM    750 2HE2 GLN A 539     -39.196  -2.219  -5.440  1.00  0.00           H  
ATOM    751  N   GLU A 540     -36.346   1.204  -0.480  1.00  0.00           N  
ATOM    752  CA  GLU A 540     -36.293   2.632  -0.271  1.00  0.00           C  
ATOM    753  C   GLU A 540     -35.202   3.130   0.701  1.00  0.00           C  
ATOM    754  O   GLU A 540     -35.018   4.313   0.874  1.00  0.00           O  
ATOM    755  CB  GLU A 540     -37.727   3.060  -0.131  1.00  0.00           C  
ATOM    756  CG  GLU A 540     -38.612   2.909  -1.370  1.00  0.00           C  
ATOM    757  CD  GLU A 540     -39.867   3.789  -1.374  1.00  0.00           C  
ATOM    758  OE1 GLU A 540     -40.079   4.665  -2.257  1.00  0.00           O  
ATOM    759  OE2 GLU A 540     -40.741   3.523  -0.493  1.00  0.00           O1-
ATOM    760  HN  GLU A 540     -37.080   0.803   0.078  1.00  0.00           H  
ATOM    761  HA  GLU A 540     -35.932   3.064  -1.194  1.00  0.00           H  
ATOM    762  HB1 GLU A 540     -38.185   2.480   0.702  1.00  0.00           H  
ATOM    763  HB2 GLU A 540     -37.759   4.092   0.269  1.00  0.00           H  
ATOM    764  HG1 GLU A 540     -37.919   3.190  -2.199  1.00  0.00           H  
ATOM    765  HG2 GLU A 540     -38.826   1.818  -1.455  1.00  0.00           H  
ATOM    766  N   HIS A 541     -34.326   2.201   1.182  1.00  0.00           N  
ATOM    767  CA  HIS A 541     -33.204   2.436   2.089  1.00  0.00           C  
ATOM    768  C   HIS A 541     -31.938   2.894   1.305  1.00  0.00           C  
ATOM    769  O   HIS A 541     -31.920   3.047   0.071  1.00  0.00           O  
ATOM    770  CB  HIS A 541     -32.918   1.107   2.908  1.00  0.00           C  
ATOM    771  CG  HIS A 541     -31.796   1.162   3.896  1.00  0.00           C  
ATOM    772  CD2 HIS A 541     -30.666   0.443   4.035  1.00  0.00           C  
ATOM    773  ND1 HIS A 541     -31.799   2.287   4.741  1.00  0.00           N  
ATOM    774  CE1 HIS A 541     -30.688   2.248   5.343  1.00  0.00           C  
ATOM    775  NE2 HIS A 541     -29.931   1.212   4.908  1.00  0.00           N  
ATOM    776  HN  HIS A 541     -34.476   1.245   0.955  1.00  0.00           H  
ATOM    777  HA  HIS A 541     -33.484   3.299   2.671  1.00  0.00           H  
ATOM    778  HB1 HIS A 541     -33.826   0.817   3.487  1.00  0.00           H  
ATOM    779  HB2 HIS A 541     -32.832   0.306   2.149  1.00  0.00           H  
ATOM    780  HD2 HIS A 541     -30.332  -0.317   3.342  1.00  0.00           H  
ATOM    781  HE1 HIS A 541     -30.234   2.908   6.081  1.00  0.00           H  
ATOM    782  HE2 HIS A 541     -28.936   1.172   5.041  1.00  0.00           H  
ATOM    783  N   PHE A 542     -30.955   3.331   2.013  1.00  0.00           N  
ATOM    784  CA  PHE A 542     -29.740   4.088   1.667  1.00  0.00           C  
ATOM    785  C   PHE A 542     -28.928   3.389   0.585  1.00  0.00           C  
ATOM    786  O   PHE A 542     -28.806   2.142   0.550  1.00  0.00           O  
ATOM    787  CB  PHE A 542     -28.776   4.392   2.915  1.00  0.00           C  
ATOM    788  CG  PHE A 542     -29.250   5.277   3.974  1.00  0.00           C  
ATOM    789  CD1 PHE A 542     -30.030   6.381   3.615  1.00  0.00           C  
ATOM    790  CD2 PHE A 542     -28.909   5.041   5.283  1.00  0.00           C  
ATOM    791  CE1 PHE A 542     -30.496   7.255   4.626  1.00  0.00           C  
ATOM    792  CE2 PHE A 542     -29.297   5.862   6.250  1.00  0.00           C  
ATOM    793  CZ  PHE A 542     -30.122   6.963   5.936  1.00  0.00           C  
ATOM    794  HN  PHE A 542     -30.891   3.152   2.994  1.00  0.00           H  
ATOM    795  HA  PHE A 542     -30.102   4.994   1.208  1.00  0.00           H  
ATOM    796  HB1 PHE A 542     -28.478   3.389   3.290  1.00  0.00           H  
ATOM    797  HB2 PHE A 542     -27.808   4.838   2.592  1.00  0.00           H  
ATOM    798  HD1 PHE A 542     -30.137   6.603   2.561  1.00  0.00           H  
ATOM    799  HD2 PHE A 542     -28.382   4.191   5.697  1.00  0.00           H  
ATOM    800  HE1 PHE A 542     -31.050   8.163   4.438  1.00  0.00           H  
ATOM    801  HE2 PHE A 542     -29.023   5.685   7.274  1.00  0.00           H  
ATOM    802  HZ  PHE A 542     -30.571   7.560   6.710  1.00  0.00           H  
ATOM    803  N   PRO A 543     -28.320   4.127  -0.340  1.00  0.00           N  
ATOM    804  CA  PRO A 543     -27.677   3.549  -1.524  1.00  0.00           C  
ATOM    805  C   PRO A 543     -26.494   2.556  -1.246  1.00  0.00           C  
ATOM    806  O   PRO A 543     -26.333   1.694  -2.105  1.00  0.00           O  
ATOM    807  CB  PRO A 543     -27.172   4.748  -2.309  1.00  0.00           C  
ATOM    808  CG  PRO A 543     -26.971   5.834  -1.260  1.00  0.00           C  
ATOM    809  CD  PRO A 543     -28.046   5.596  -0.276  1.00  0.00           C  
ATOM    810  HA  PRO A 543     -28.425   2.973  -2.058  1.00  0.00           H  
ATOM    811  HB1 PRO A 543     -26.274   4.454  -2.892  1.00  0.00           H  
ATOM    812  HB2 PRO A 543     -27.960   5.103  -2.999  1.00  0.00           H  
ATOM    813  HG1 PRO A 543     -25.912   5.844  -0.939  1.00  0.00           H  
ATOM    814  HG2 PRO A 543     -27.168   6.815  -1.737  1.00  0.00           H  
ATOM    815  HD1 PRO A 543     -27.720   5.925   0.736  1.00  0.00           H  
ATOM    816  HD2 PRO A 543     -28.966   6.071  -0.670  1.00  0.00           H  
ATOM    817  N   GLU A 544     -25.699   2.670  -0.206  1.00  0.00           N  
ATOM    818  CA  GLU A 544     -24.616   1.678  -0.032  1.00  0.00           C  
ATOM    819  C   GLU A 544     -25.098   0.324   0.378  1.00  0.00           C  
ATOM    820  O   GLU A 544     -24.504  -0.687  -0.027  1.00  0.00           O  
ATOM    821  CB  GLU A 544     -23.552   2.185   0.965  1.00  0.00           C  
ATOM    822  CG  GLU A 544     -22.778   3.494   0.469  1.00  0.00           C  
ATOM    823  CD  GLU A 544     -21.907   3.976   1.605  1.00  0.00           C  
ATOM    824  OE1 GLU A 544     -22.454   4.515   2.559  1.00  0.00           O  
ATOM    825  OE2 GLU A 544     -20.626   4.025   1.474  1.00  0.00           O1-
ATOM    826  HN  GLU A 544     -25.665   3.508   0.327  1.00  0.00           H  
ATOM    827  HA  GLU A 544     -24.115   1.588  -0.983  1.00  0.00           H  
ATOM    828  HB1 GLU A 544     -24.098   2.447   1.903  1.00  0.00           H  
ATOM    829  HB2 GLU A 544     -22.861   1.343   1.147  1.00  0.00           H  
ATOM    830  HG1 GLU A 544     -22.184   3.269  -0.438  1.00  0.00           H  
ATOM    831  HG2 GLU A 544     -23.505   4.264   0.140  1.00  0.00           H  
ATOM    832  N   ALA A 545     -26.132   0.302   1.261  1.00  0.00           N  
ATOM    833  CA  ALA A 545     -26.685  -0.973   1.784  1.00  0.00           C  
ATOM    834  C   ALA A 545     -27.593  -1.596   0.730  1.00  0.00           C  
ATOM    835  O   ALA A 545     -27.536  -2.846   0.567  1.00  0.00           O  
ATOM    836  CB  ALA A 545     -27.378  -0.883   3.158  1.00  0.00           C  
ATOM    837  HN  ALA A 545     -26.360   1.214   1.601  1.00  0.00           H  
ATOM    838  HA  ALA A 545     -25.937  -1.736   1.937  1.00  0.00           H  
ATOM    839  HB1 ALA A 545     -27.856  -1.819   3.501  1.00  0.00           H  
ATOM    840  HB2 ALA A 545     -26.628  -0.603   3.927  1.00  0.00           H  
ATOM    841  HB3 ALA A 545     -28.071  -0.007   3.130  1.00  0.00           H  
ATOM    842  N   LEU A 546     -28.375  -0.852  -0.038  1.00  0.00           N  
ATOM    843  CA  LEU A 546     -29.197  -1.259  -1.204  1.00  0.00           C  
ATOM    844  C   LEU A 546     -28.369  -1.881  -2.321  1.00  0.00           C  
ATOM    845  O   LEU A 546     -28.677  -2.882  -2.953  1.00  0.00           O  
ATOM    846  CB  LEU A 546     -30.103  -0.105  -1.574  1.00  0.00           C  
ATOM    847  CG  LEU A 546     -30.836  -0.262  -2.939  1.00  0.00           C  
ATOM    848  CD1 LEU A 546     -31.829  -1.492  -3.110  1.00  0.00           C  
ATOM    849  CD2 LEU A 546     -31.641   0.986  -3.121  1.00  0.00           C  
ATOM    850  HN  LEU A 546     -28.413   0.117   0.188  1.00  0.00           H  
ATOM    851  HA  LEU A 546     -29.721  -2.073  -0.735  1.00  0.00           H  
ATOM    852  HB1 LEU A 546     -30.932  -0.070  -0.846  1.00  0.00           H  
ATOM    853  HB2 LEU A 546     -29.635   0.904  -1.567  1.00  0.00           H  
ATOM    854  HG  LEU A 546     -30.106  -0.409  -3.767  1.00  0.00           H  
ATOM    855 1HD1 LEU A 546     -32.535  -1.522  -2.255  1.00  0.00           H  
ATOM    856 2HD1 LEU A 546     -32.417  -1.329  -4.039  1.00  0.00           H  
ATOM    857 3HD1 LEU A 546     -31.303  -2.466  -3.220  1.00  0.00           H  
ATOM    858 1HD2 LEU A 546     -32.371   1.192  -2.312  1.00  0.00           H  
ATOM    859 2HD2 LEU A 546     -31.050   1.932  -3.138  1.00  0.00           H  
ATOM    860 3HD2 LEU A 546     -32.289   0.881  -4.010  1.00  0.00           H  
ATOM    861  N   ALA A 547     -27.122  -1.315  -2.538  1.00  0.00           N  
ATOM    862  CA  ALA A 547     -26.314  -1.873  -3.577  1.00  0.00           C  
ATOM    863  C   ALA A 547     -25.936  -3.296  -3.382  1.00  0.00           C  
ATOM    864  O   ALA A 547     -25.932  -3.983  -4.368  1.00  0.00           O  
ATOM    865  CB  ALA A 547     -25.001  -1.133  -3.704  1.00  0.00           C  
ATOM    866  HN  ALA A 547     -26.957  -0.396  -2.177  1.00  0.00           H  
ATOM    867  HA  ALA A 547     -26.845  -1.773  -4.515  1.00  0.00           H  
ATOM    868  HB1 ALA A 547     -24.378  -1.325  -2.804  1.00  0.00           H  
ATOM    869  HB2 ALA A 547     -24.427  -1.477  -4.595  1.00  0.00           H  
ATOM    870  HB3 ALA A 547     -25.204  -0.045  -3.770  1.00  0.00           H  
ATOM    871  N   ARG A 548     -25.649  -3.643  -2.069  1.00  0.00           N  
ATOM    872  CA  ARG A 548     -25.533  -5.035  -1.690  1.00  0.00           C  
ATOM    873  C   ARG A 548     -26.759  -5.949  -1.688  1.00  0.00           C  
ATOM    874  O   ARG A 548     -26.620  -7.092  -2.081  1.00  0.00           O  
ATOM    875  CB  ARG A 548     -24.773  -5.183  -0.394  1.00  0.00           C  
ATOM    876  CG  ARG A 548     -23.202  -4.825  -0.408  1.00  0.00           C  
ATOM    877  CD  ARG A 548     -22.617  -3.378  -0.365  1.00  0.00           C  
ATOM    878  NE  ARG A 548     -21.161  -3.451  -0.472  1.00  0.00           N  
ATOM    879  CZ  ARG A 548     -20.407  -2.397  -0.203  1.00  0.00           C  
ATOM    880  NH1 ARG A 548     -19.154  -2.327  -0.666  1.00  0.00           N1+
ATOM    881  NH2 ARG A 548     -20.769  -1.349   0.510  1.00  0.00           N  
ATOM    882  HN  ARG A 548     -25.606  -2.911  -1.389  1.00  0.00           H  
ATOM    883  HA  ARG A 548     -24.924  -5.459  -2.485  1.00  0.00           H  
ATOM    884  HB1 ARG A 548     -25.156  -4.478   0.370  1.00  0.00           H  
ATOM    885  HB2 ARG A 548     -24.943  -6.242  -0.085  1.00  0.00           H  
ATOM    886  HG1 ARG A 548     -22.741  -5.316   0.481  1.00  0.00           H  
ATOM    887  HG2 ARG A 548     -22.856  -5.287  -1.363  1.00  0.00           H  
ATOM    888  HD1 ARG A 548     -22.985  -2.895  -1.293  1.00  0.00           H  
ATOM    889  HD2 ARG A 548     -22.908  -2.762   0.503  1.00  0.00           H  
ATOM    890  HE  ARG A 548     -20.670  -4.229  -0.846  1.00  0.00           H  
ATOM    891 1HH1 ARG A 548     -18.756  -3.091  -1.173  1.00  0.00           H  
ATOM    892 2HH1 ARG A 548     -18.583  -1.549  -0.399  1.00  0.00           H  
ATOM    893 1HH2 ARG A 548     -21.692  -1.258   0.895  1.00  0.00           H  
ATOM    894 2HH2 ARG A 548     -20.202  -0.528   0.595  1.00  0.00           H  
ATOM    895  N   LEU A 549     -28.022  -5.477  -1.476  1.00  0.00           N  
ATOM    896  CA  LEU A 549     -29.292  -6.161  -1.800  1.00  0.00           C  
ATOM    897  C   LEU A 549     -29.357  -6.395  -3.356  1.00  0.00           C  
ATOM    898  O   LEU A 549     -29.615  -7.480  -3.783  1.00  0.00           O  
ATOM    899  CB  LEU A 549     -30.442  -5.337  -1.323  1.00  0.00           C  
ATOM    900  CG  LEU A 549     -31.877  -5.986  -1.482  1.00  0.00           C  
ATOM    901  CD1 LEU A 549     -32.258  -6.852  -0.335  1.00  0.00           C  
ATOM    902  CD2 LEU A 549     -32.998  -4.969  -1.869  1.00  0.00           C  
ATOM    903  HN  LEU A 549     -28.118  -4.545  -1.138  1.00  0.00           H  
ATOM    904  HA  LEU A 549     -29.259  -7.157  -1.360  1.00  0.00           H  
ATOM    905  HB1 LEU A 549     -30.309  -5.016  -0.274  1.00  0.00           H  
ATOM    906  HB2 LEU A 549     -30.420  -4.376  -1.889  1.00  0.00           H  
ATOM    907  HG  LEU A 549     -31.848  -6.706  -2.333  1.00  0.00           H  
ATOM    908 1HD1 LEU A 549     -32.405  -6.321   0.628  1.00  0.00           H  
ATOM    909 2HD1 LEU A 549     -33.200  -7.367  -0.603  1.00  0.00           H  
ATOM    910 3HD1 LEU A 549     -31.442  -7.545  -0.018  1.00  0.00           H  
ATOM    911 1HD2 LEU A 549     -33.925  -5.576  -1.842  1.00  0.00           H  
ATOM    912 2HD2 LEU A 549     -33.108  -4.162  -1.114  1.00  0.00           H  
ATOM    913 3HD2 LEU A 549     -32.882  -4.373  -2.805  1.00  0.00           H  
ATOM    914  N   LEU A 550     -29.059  -5.403  -4.188  1.00  0.00           N  
ATOM    915  CA  LEU A 550     -28.927  -5.586  -5.635  1.00  0.00           C  
ATOM    916  C   LEU A 550     -27.808  -6.489  -6.151  1.00  0.00           C  
ATOM    917  O   LEU A 550     -27.993  -7.253  -7.064  1.00  0.00           O  
ATOM    918  CB  LEU A 550     -28.668  -4.150  -6.227  1.00  0.00           C  
ATOM    919  CG  LEU A 550     -29.909  -3.306  -6.540  1.00  0.00           C  
ATOM    920  CD1 LEU A 550     -29.527  -1.871  -6.754  1.00  0.00           C  
ATOM    921  CD2 LEU A 550     -30.860  -3.895  -7.624  1.00  0.00           C  
ATOM    922  HN  LEU A 550     -28.726  -4.528  -3.834  1.00  0.00           H  
ATOM    923  HA  LEU A 550     -29.804  -5.914  -6.171  1.00  0.00           H  
ATOM    924  HB1 LEU A 550     -27.994  -3.542  -5.589  1.00  0.00           H  
ATOM    925  HB2 LEU A 550     -28.155  -4.209  -7.209  1.00  0.00           H  
ATOM    926  HG  LEU A 550     -30.549  -3.350  -5.634  1.00  0.00           H  
ATOM    927 1HD1 LEU A 550     -28.750  -1.704  -7.535  1.00  0.00           H  
ATOM    928 2HD1 LEU A 550     -30.492  -1.351  -6.914  1.00  0.00           H  
ATOM    929 3HD1 LEU A 550     -29.111  -1.486  -5.795  1.00  0.00           H  
ATOM    930 1HD2 LEU A 550     -30.304  -4.072  -8.576  1.00  0.00           H  
ATOM    931 2HD2 LEU A 550     -31.310  -4.866  -7.339  1.00  0.00           H  
ATOM    932 3HD2 LEU A 550     -31.643  -3.140  -7.851  1.00  0.00           H  
ATOM    933  N   LEU A 551     -26.580  -6.423  -5.496  1.00  0.00           N  
ATOM    934  CA  LEU A 551     -25.474  -7.392  -5.614  1.00  0.00           C  
ATOM    935  C   LEU A 551     -25.932  -8.848  -5.578  1.00  0.00           C  
ATOM    936  O   LEU A 551     -25.645  -9.635  -6.509  1.00  0.00           O  
ATOM    937  CB  LEU A 551     -24.399  -7.151  -4.527  1.00  0.00           C  
ATOM    938  CG  LEU A 551     -23.199  -8.136  -4.527  1.00  0.00           C  
ATOM    939  CD1 LEU A 551     -22.556  -8.118  -5.923  1.00  0.00           C  
ATOM    940  CD2 LEU A 551     -22.269  -7.660  -3.435  1.00  0.00           C  
ATOM    941  HN  LEU A 551     -26.430  -5.650  -4.873  1.00  0.00           H  
ATOM    942  HA  LEU A 551     -25.086  -7.319  -6.622  1.00  0.00           H  
ATOM    943  HB1 LEU A 551     -24.134  -6.076  -4.592  1.00  0.00           H  
ATOM    944  HB2 LEU A 551     -24.873  -7.304  -3.536  1.00  0.00           H  
ATOM    945  HG  LEU A 551     -23.514  -9.172  -4.257  1.00  0.00           H  
ATOM    946 1HD1 LEU A 551     -23.280  -8.529  -6.656  1.00  0.00           H  
ATOM    947 2HD1 LEU A 551     -22.114  -7.121  -6.097  1.00  0.00           H  
ATOM    948 3HD1 LEU A 551     -21.707  -8.839  -5.914  1.00  0.00           H  
ATOM    949 1HD2 LEU A 551     -22.762  -7.737  -2.445  1.00  0.00           H  
ATOM    950 2HD2 LEU A 551     -21.310  -8.201  -3.531  1.00  0.00           H  
ATOM    951 3HD2 LEU A 551     -21.925  -6.659  -3.762  1.00  0.00           H  
ATOM    952  N   VAL A 552     -26.651  -9.233  -4.427  1.00  0.00           N  
ATOM    953  CA  VAL A 552     -27.122 -10.644  -4.304  1.00  0.00           C  
ATOM    954  C   VAL A 552     -28.560 -10.877  -4.873  1.00  0.00           C  
ATOM    955  O   VAL A 552     -29.146 -11.909  -4.605  1.00  0.00           O  
ATOM    956  CB  VAL A 552     -27.120 -11.091  -2.812  1.00  0.00           C  
ATOM    957  CG1 VAL A 552     -25.718 -10.860  -2.324  1.00  0.00           C  
ATOM    958  CG2 VAL A 552     -28.156 -10.262  -2.001  1.00  0.00           C  
ATOM    959  HN  VAL A 552     -26.819  -8.540  -3.731  1.00  0.00           H  
ATOM    960  HA  VAL A 552     -26.423 -11.299  -4.795  1.00  0.00           H  
ATOM    961  HB  VAL A 552     -27.345 -12.173  -2.799  1.00  0.00           H  
ATOM    962 1HG1 VAL A 552     -25.671 -11.204  -1.273  1.00  0.00           H  
ATOM    963 2HG1 VAL A 552     -24.902 -11.499  -2.741  1.00  0.00           H  
ATOM    964 3HG1 VAL A 552     -25.382  -9.796  -2.273  1.00  0.00           H  
ATOM    965 1HG2 VAL A 552     -29.135 -10.064  -2.476  1.00  0.00           H  
ATOM    966 2HG2 VAL A 552     -28.204 -10.611  -0.945  1.00  0.00           H  
ATOM    967 3HG2 VAL A 552     -27.830  -9.198  -1.972  1.00  0.00           H  
ATOM    968  N   THR A 553     -29.138  -9.982  -5.712  1.00  0.00           N  
ATOM    969  CA  THR A 553     -30.527 -10.075  -6.226  1.00  0.00           C  
ATOM    970  C   THR A 553     -30.480 -10.293  -7.643  1.00  0.00           C  
ATOM    971  O   THR A 553     -30.363  -9.361  -8.467  1.00  0.00           O  
ATOM    972  CB  THR A 553     -31.514  -8.938  -5.817  1.00  0.00           C  
ATOM    973  CG2 THR A 553     -32.962  -9.233  -6.368  1.00  0.00           C  
ATOM    974  OG1 THR A 553     -31.624  -8.948  -4.392  1.00  0.00           O  
ATOM    975  HN  THR A 553     -28.543  -9.226  -5.961  1.00  0.00           H  
ATOM    976  HA  THR A 553     -31.022 -10.928  -5.792  1.00  0.00           H  
ATOM    977  HB  THR A 553     -31.164  -7.968  -6.220  1.00  0.00           H  
ATOM    978  HG1 THR A 553     -31.047  -8.196  -4.221  1.00  0.00           H  
ATOM    979 1HG2 THR A 553     -33.366 -10.235  -6.104  1.00  0.00           H  
ATOM    980 2HG2 THR A 553     -33.685  -8.543  -5.882  1.00  0.00           H  
ATOM    981 3HG2 THR A 553     -33.006  -9.085  -7.465  1.00  0.00           H  
ATOM    982  N   LYS A 554     -30.391 -11.559  -8.015  1.00  0.00           N  
ATOM    983  CA  LYS A 554     -29.915 -12.060  -9.231  1.00  0.00           C  
ATOM    984  C   LYS A 554     -30.701 -13.273  -9.689  1.00  0.00           C  
ATOM    985  O   LYS A 554     -31.339 -13.856  -8.882  1.00  0.00           O  
ATOM    986  CB  LYS A 554     -28.453 -12.483  -9.183  1.00  0.00           C  
ATOM    987  CG  LYS A 554     -28.063 -13.802  -8.532  1.00  0.00           C  
ATOM    988  CD  LYS A 554     -26.487 -13.924  -8.550  1.00  0.00           C  
ATOM    989  CE  LYS A 554     -25.965 -15.058  -7.738  1.00  0.00           C  
ATOM    990  NZ  LYS A 554     -24.549 -15.213  -7.899  1.00  0.00           N1+
ATOM    991  HN  LYS A 554     -30.469 -12.264  -7.308  1.00  0.00           H  
ATOM    992  HA  LYS A 554     -30.065 -11.287  -9.977  1.00  0.00           H  
ATOM    993  HB1 LYS A 554     -28.105 -12.605 -10.227  1.00  0.00           H  
ATOM    994  HB2 LYS A 554     -27.778 -11.774  -8.648  1.00  0.00           H  
ATOM    995  HG1 LYS A 554     -28.326 -13.795  -7.454  1.00  0.00           H  
ATOM    996  HG2 LYS A 554     -28.422 -14.722  -9.028  1.00  0.00           H  
ATOM    997  HD1 LYS A 554     -26.166 -13.945  -9.614  1.00  0.00           H  
ATOM    998  HD2 LYS A 554     -26.030 -12.984  -8.174  1.00  0.00           H  
ATOM    999  HE1 LYS A 554     -26.272 -14.703  -6.733  1.00  0.00           H  
ATOM   1000  HE2 LYS A 554     -26.415 -16.040  -7.995  1.00  0.00           H  
ATOM   1001  HZ1 LYS A 554     -24.201 -15.903  -7.211  1.00  0.00           H  
ATOM   1002  HZ2 LYS A 554     -24.181 -15.547  -8.813  1.00  0.00           H  
ATOM   1003  HZ3 LYS A 554     -23.995 -14.352  -7.705  1.00  0.00           H  
ATOM   1004  N   TRP A 555     -30.750 -13.530 -11.063  1.00  0.00           N  
ATOM   1005  CA  TRP A 555     -31.185 -14.760 -11.674  1.00  0.00           C  
ATOM   1006  C   TRP A 555     -32.674 -14.512 -12.037  1.00  0.00           C  
ATOM   1007  O   TRP A 555     -33.523 -14.731 -11.166  1.00  0.00           O  
ATOM   1008  CB  TRP A 555     -30.880 -16.069 -10.933  1.00  0.00           C  
ATOM   1009  CG  TRP A 555     -31.169 -17.307 -11.735  1.00  0.00           C  
ATOM   1010  CD1 TRP A 555     -30.424 -17.847 -12.747  1.00  0.00           C  
ATOM   1011  CD2 TRP A 555     -32.407 -18.022 -11.745  1.00  0.00           C  
ATOM   1012  CE2 TRP A 555     -32.195 -19.086 -12.666  1.00  0.00           C  
ATOM   1013  CE3 TRP A 555     -33.633 -17.912 -10.988  1.00  0.00           C  
ATOM   1014  NE1 TRP A 555     -31.040 -18.879 -13.246  1.00  0.00           N  
ATOM   1015  CZ2 TRP A 555     -33.160 -20.061 -12.829  1.00  0.00           C  
ATOM   1016  CZ3 TRP A 555     -34.526 -19.002 -11.076  1.00  0.00           C  
ATOM   1017  CH2 TRP A 555     -34.288 -20.024 -11.983  1.00  0.00           C  
ATOM   1018  HN  TRP A 555     -30.410 -12.847 -11.704  1.00  0.00           H  
ATOM   1019  HA  TRP A 555     -30.721 -14.830 -12.653  1.00  0.00           H  
ATOM   1020  HB1 TRP A 555     -29.766 -16.051 -10.821  1.00  0.00           H  
ATOM   1021  HB2 TRP A 555     -31.188 -16.081  -9.873  1.00  0.00           H  
ATOM   1022  HD1 TRP A 555     -29.405 -17.530 -12.923  1.00  0.00           H  
ATOM   1023  HE1 TRP A 555     -30.598 -19.593 -13.738  1.00  0.00           H  
ATOM   1024  HE3 TRP A 555     -33.826 -17.096 -10.321  1.00  0.00           H  
ATOM   1025  HZ2 TRP A 555     -33.146 -20.808 -13.608  1.00  0.00           H  
ATOM   1026  HZ3 TRP A 555     -35.415 -19.037 -10.476  1.00  0.00           H  
ATOM   1027  HH2 TRP A 555     -34.920 -20.896 -12.092  1.00  0.00           H  
ATOM   1028  N   ASN A 556     -33.065 -14.217 -13.278  1.00  0.00           N  
ATOM   1029  CA  ASN A 556     -34.453 -13.911 -13.722  1.00  0.00           C  
ATOM   1030  C   ASN A 556     -35.113 -12.741 -12.967  1.00  0.00           C  
ATOM   1031  O   ASN A 556     -36.317 -12.607 -12.945  1.00  0.00           O  
ATOM   1032  CB  ASN A 556     -35.442 -15.134 -13.850  1.00  0.00           C  
ATOM   1033  CG  ASN A 556     -34.787 -16.295 -14.585  1.00  0.00           C  
ATOM   1034  ND2 ASN A 556     -35.096 -17.593 -14.184  1.00  0.00           N  
ATOM   1035  OD1 ASN A 556     -34.018 -16.086 -15.486  1.00  0.00           O  
ATOM   1036  HN  ASN A 556     -32.391 -14.158 -14.004  1.00  0.00           H  
ATOM   1037  HA  ASN A 556     -34.328 -13.573 -14.740  1.00  0.00           H  
ATOM   1038  HB1 ASN A 556     -35.467 -15.537 -12.815  1.00  0.00           H  
ATOM   1039  HB2 ASN A 556     -36.476 -14.950 -14.222  1.00  0.00           H  
ATOM   1040 1HD2 ASN A 556     -35.582 -17.776 -13.326  1.00  0.00           H  
ATOM   1041 2HD2 ASN A 556     -34.579 -18.355 -14.564  1.00  0.00           H  
ATOM   1042  N   LYS A 557     -34.392 -11.815 -12.303  1.00  0.00           N  
ATOM   1043  CA  LYS A 557     -35.034 -10.850 -11.427  1.00  0.00           C  
ATOM   1044  C   LYS A 557     -35.144  -9.489 -12.159  1.00  0.00           C  
ATOM   1045  O   LYS A 557     -35.668  -8.523 -11.599  1.00  0.00           O  
ATOM   1046  CB  LYS A 557     -34.128 -10.611 -10.216  1.00  0.00           C  
ATOM   1047  CG  LYS A 557     -33.913 -11.931  -9.362  1.00  0.00           C  
ATOM   1048  CD  LYS A 557     -35.125 -12.532  -8.709  1.00  0.00           C  
ATOM   1049  CE  LYS A 557     -34.720 -13.643  -7.740  1.00  0.00           C  
ATOM   1050  NZ  LYS A 557     -33.859 -14.731  -8.288  1.00  0.00           N1+
ATOM   1051  HN  LYS A 557     -33.397 -11.898 -12.381  1.00  0.00           H  
ATOM   1052  HA  LYS A 557     -36.007 -11.199 -11.107  1.00  0.00           H  
ATOM   1053  HB1 LYS A 557     -33.110 -10.322 -10.539  1.00  0.00           H  
ATOM   1054  HB2 LYS A 557     -34.559  -9.846  -9.548  1.00  0.00           H  
ATOM   1055  HG1 LYS A 557     -33.411 -12.655 -10.040  1.00  0.00           H  
ATOM   1056  HG2 LYS A 557     -33.280 -11.586  -8.519  1.00  0.00           H  
ATOM   1057  HD1 LYS A 557     -35.619 -11.798  -8.038  1.00  0.00           H  
ATOM   1058  HD2 LYS A 557     -35.897 -13.030  -9.332  1.00  0.00           H  
ATOM   1059  HE1 LYS A 557     -34.273 -13.249  -6.807  1.00  0.00           H  
ATOM   1060  HE2 LYS A 557     -35.621 -14.248  -7.488  1.00  0.00           H  
ATOM   1061  HZ1 LYS A 557     -32.915 -14.355  -8.492  1.00  0.00           H  
ATOM   1062  HZ2 LYS A 557     -33.724 -15.555  -7.654  1.00  0.00           H  
ATOM   1063  HZ3 LYS A 557     -34.356 -15.065  -9.139  1.00  0.00           H  
ATOM   1064  N   HIS A 558     -34.728  -9.449 -13.375  1.00  0.00           N  
ATOM   1065  CA  HIS A 558     -34.660  -8.324 -14.272  1.00  0.00           C  
ATOM   1066  C   HIS A 558     -35.614  -7.217 -14.172  1.00  0.00           C  
ATOM   1067  O   HIS A 558     -35.295  -6.049 -14.153  1.00  0.00           O  
ATOM   1068  CB  HIS A 558     -34.586  -8.798 -15.735  1.00  0.00           C  
ATOM   1069  CG  HIS A 558     -33.429  -9.815 -15.850  1.00  0.00           C  
ATOM   1070  CD2 HIS A 558     -33.545 -11.082 -16.216  1.00  0.00           C  
ATOM   1071  ND1 HIS A 558     -32.192  -9.632 -15.197  1.00  0.00           N  
ATOM   1072  CE1 HIS A 558     -31.620 -10.798 -15.220  1.00  0.00           C  
ATOM   1073  NE2 HIS A 558     -32.419 -11.704 -15.800  1.00  0.00           N  
ATOM   1074  HN  HIS A 558     -34.264 -10.292 -13.639  1.00  0.00           H  
ATOM   1075  HA  HIS A 558     -33.705  -7.854 -14.091  1.00  0.00           H  
ATOM   1076  HB1 HIS A 558     -35.545  -9.305 -15.955  1.00  0.00           H  
ATOM   1077  HB2 HIS A 558     -34.491  -7.876 -16.346  1.00  0.00           H  
ATOM   1078  HD2 HIS A 558     -34.382 -11.384 -16.843  1.00  0.00           H  
ATOM   1079  HE1 HIS A 558     -30.669 -11.086 -14.768  1.00  0.00           H  
ATOM   1080  HE2 HIS A 558     -32.064 -12.601 -16.042  1.00  0.00           H  
ATOM   1081  N   GLU A 559     -36.904  -7.522 -14.169  1.00  0.00           N  
ATOM   1082  CA  GLU A 559     -38.023  -6.515 -14.070  1.00  0.00           C  
ATOM   1083  C   GLU A 559     -38.069  -5.754 -12.753  1.00  0.00           C  
ATOM   1084  O   GLU A 559     -38.133  -4.522 -12.703  1.00  0.00           O  
ATOM   1085  CB  GLU A 559     -39.315  -7.243 -14.306  1.00  0.00           C  
ATOM   1086  CG  GLU A 559     -39.231  -7.910 -15.599  1.00  0.00           C  
ATOM   1087  CD  GLU A 559     -40.465  -8.586 -16.013  1.00  0.00           C  
ATOM   1088  OE1 GLU A 559     -41.460  -7.852 -16.310  1.00  0.00           O  
ATOM   1089  OE2 GLU A 559     -40.473  -9.875 -16.115  1.00  0.00           O1-
ATOM   1090  HN  GLU A 559     -37.195  -8.465 -14.291  1.00  0.00           H  
ATOM   1091  HA  GLU A 559     -37.831  -5.740 -14.800  1.00  0.00           H  
ATOM   1092  HB1 GLU A 559     -39.603  -7.852 -13.431  1.00  0.00           H  
ATOM   1093  HB2 GLU A 559     -40.135  -6.491 -14.286  1.00  0.00           H  
ATOM   1094  HG1 GLU A 559     -38.980  -7.165 -16.377  1.00  0.00           H  
ATOM   1095  HG2 GLU A 559     -38.490  -8.743 -15.713  1.00  0.00           H  
ATOM   1096  N   ASP A 560     -38.008  -6.475 -11.658  1.00  0.00           N  
ATOM   1097  CA  ASP A 560     -37.855  -5.843 -10.329  1.00  0.00           C  
ATOM   1098  C   ASP A 560     -36.509  -5.239 -10.032  1.00  0.00           C  
ATOM   1099  O   ASP A 560     -36.399  -4.120  -9.382  1.00  0.00           O  
ATOM   1100  CB  ASP A 560     -38.227  -6.829  -9.248  1.00  0.00           C  
ATOM   1101  CG  ASP A 560     -39.697  -6.848  -9.041  1.00  0.00           C  
ATOM   1102  OD1 ASP A 560     -40.273  -5.706  -8.846  1.00  0.00           O  
ATOM   1103  OD2 ASP A 560     -40.292  -7.929  -8.833  1.00  0.00           O1-
ATOM   1104  HN  ASP A 560     -37.824  -7.447 -11.804  1.00  0.00           H  
ATOM   1105  HA  ASP A 560     -38.539  -5.009 -10.252  1.00  0.00           H  
ATOM   1106  HB1 ASP A 560     -37.904  -7.884  -9.386  1.00  0.00           H  
ATOM   1107  HB2 ASP A 560     -38.000  -6.439  -8.231  1.00  0.00           H  
ATOM   1108  N   VAL A 561     -35.458  -5.862 -10.653  1.00  0.00           N  
ATOM   1109  CA  VAL A 561     -34.052  -5.416 -10.792  1.00  0.00           C  
ATOM   1110  C   VAL A 561     -33.904  -4.111 -11.534  1.00  0.00           C  
ATOM   1111  O   VAL A 561     -33.333  -3.227 -10.933  1.00  0.00           O  
ATOM   1112  CB  VAL A 561     -33.091  -6.513 -11.343  1.00  0.00           C  
ATOM   1113  CG1 VAL A 561     -31.948  -5.995 -12.246  1.00  0.00           C  
ATOM   1114  CG2 VAL A 561     -32.604  -7.305 -10.102  1.00  0.00           C  
ATOM   1115  HN  VAL A 561     -35.565  -6.804 -10.955  1.00  0.00           H  
ATOM   1116  HA  VAL A 561     -33.749  -5.077  -9.805  1.00  0.00           H  
ATOM   1117  HB  VAL A 561     -33.723  -7.217 -11.910  1.00  0.00           H  
ATOM   1118 1HG1 VAL A 561     -31.368  -6.859 -12.652  1.00  0.00           H  
ATOM   1119 2HG1 VAL A 561     -32.464  -5.580 -13.141  1.00  0.00           H  
ATOM   1120 3HG1 VAL A 561     -31.331  -5.209 -11.767  1.00  0.00           H  
ATOM   1121 1HG2 VAL A 561     -32.106  -8.249 -10.424  1.00  0.00           H  
ATOM   1122 2HG2 VAL A 561     -31.919  -6.728  -9.439  1.00  0.00           H  
ATOM   1123 3HG2 VAL A 561     -33.421  -7.549  -9.382  1.00  0.00           H  
ATOM   1124  N   ALA A 562     -34.506  -3.828 -12.611  1.00  0.00           N  
ATOM   1125  CA  ALA A 562     -34.517  -2.497 -13.222  1.00  0.00           C  
ATOM   1126  C   ALA A 562     -35.044  -1.348 -12.258  1.00  0.00           C  
ATOM   1127  O   ALA A 562     -34.390  -0.297 -12.071  1.00  0.00           O  
ATOM   1128  CB  ALA A 562     -35.381  -2.549 -14.518  1.00  0.00           C  
ATOM   1129  HN  ALA A 562     -34.819  -4.540 -13.228  1.00  0.00           H  
ATOM   1130  HA  ALA A 562     -33.524  -2.220 -13.562  1.00  0.00           H  
ATOM   1131  HB1 ALA A 562     -36.362  -3.023 -14.316  1.00  0.00           H  
ATOM   1132  HB2 ALA A 562     -35.787  -1.562 -14.818  1.00  0.00           H  
ATOM   1133  HB3 ALA A 562     -34.891  -2.980 -15.418  1.00  0.00           H  
ATOM   1134  N   GLN A 563     -36.225  -1.551 -11.631  1.00  0.00           N  
ATOM   1135  CA  GLN A 563     -36.828  -0.553 -10.725  1.00  0.00           C  
ATOM   1136  C   GLN A 563     -35.981  -0.221  -9.507  1.00  0.00           C  
ATOM   1137  O   GLN A 563     -35.787   0.989  -9.163  1.00  0.00           O  
ATOM   1138  CB  GLN A 563     -38.182  -1.104 -10.156  1.00  0.00           C  
ATOM   1139  CG  GLN A 563     -39.357  -1.477 -11.091  1.00  0.00           C  
ATOM   1140  CD  GLN A 563     -39.358  -0.562 -12.284  1.00  0.00           C  
ATOM   1141  NE2 GLN A 563     -39.981   0.621 -12.098  1.00  0.00           N  
ATOM   1142  OE1 GLN A 563     -38.739  -0.826 -13.328  1.00  0.00           O  
ATOM   1143  HN  GLN A 563     -36.695  -2.409 -11.816  1.00  0.00           H  
ATOM   1144  HA  GLN A 563     -37.023   0.332 -11.300  1.00  0.00           H  
ATOM   1145  HB1 GLN A 563     -37.990  -1.971  -9.490  1.00  0.00           H  
ATOM   1146  HB2 GLN A 563     -38.549  -0.280  -9.508  1.00  0.00           H  
ATOM   1147  HG1 GLN A 563     -39.492  -2.542 -11.378  1.00  0.00           H  
ATOM   1148  HG2 GLN A 563     -40.302  -1.280 -10.534  1.00  0.00           H  
ATOM   1149 1HE2 GLN A 563     -40.589   0.597 -11.297  1.00  0.00           H  
ATOM   1150 2HE2 GLN A 563     -39.860   1.392 -12.714  1.00  0.00           H  
ATOM   1151  N   MET A 564     -35.457  -1.262  -8.918  1.00  0.00           N  
ATOM   1152  CA  MET A 564     -34.487  -1.104  -7.870  1.00  0.00           C  
ATOM   1153  C   MET A 564     -33.144  -0.493  -8.303  1.00  0.00           C  
ATOM   1154  O   MET A 564     -32.621   0.351  -7.582  1.00  0.00           O  
ATOM   1155  CB  MET A 564     -34.338  -2.475  -7.155  1.00  0.00           C  
ATOM   1156  CG  MET A 564     -35.458  -2.904  -6.164  1.00  0.00           C  
ATOM   1157  SD  MET A 564     -35.121  -4.241  -4.982  1.00  0.00           S  
ATOM   1158  CE  MET A 564     -34.705  -5.401  -6.286  1.00  0.00           C  
ATOM   1159  HN  MET A 564     -35.779  -2.153  -9.198  1.00  0.00           H  
ATOM   1160  HA  MET A 564     -34.756  -0.387  -7.109  1.00  0.00           H  
ATOM   1161  HB1 MET A 564     -34.388  -3.153  -8.032  1.00  0.00           H  
ATOM   1162  HB2 MET A 564     -33.326  -2.693  -6.753  1.00  0.00           H  
ATOM   1163  HG1 MET A 564     -35.906  -1.962  -5.779  1.00  0.00           H  
ATOM   1164  HG2 MET A 564     -36.222  -3.490  -6.728  1.00  0.00           H  
ATOM   1165  HE1 MET A 564     -34.158  -6.296  -5.921  1.00  0.00           H  
ATOM   1166  HE2 MET A 564     -35.608  -5.746  -6.816  1.00  0.00           H  
ATOM   1167  HE3 MET A 564     -34.038  -4.905  -7.024  1.00  0.00           H  
ATOM   1168  N   LEU A 565     -32.626  -0.918  -9.472  1.00  0.00           N  
ATOM   1169  CA  LEU A 565     -31.460  -0.217 -10.039  1.00  0.00           C  
ATOM   1170  C   LEU A 565     -31.630   1.276 -10.354  1.00  0.00           C  
ATOM   1171  O   LEU A 565     -30.756   2.060 -10.161  1.00  0.00           O  
ATOM   1172  CB  LEU A 565     -30.919  -0.930 -11.314  1.00  0.00           C  
ATOM   1173  CG  LEU A 565     -30.115  -2.218 -11.200  1.00  0.00           C  
ATOM   1174  CD1 LEU A 565     -29.971  -2.855 -12.596  1.00  0.00           C  
ATOM   1175  CD2 LEU A 565     -28.689  -2.003 -10.501  1.00  0.00           C  
ATOM   1176  HN  LEU A 565     -33.030  -1.628 -10.042  1.00  0.00           H  
ATOM   1177  HA  LEU A 565     -30.696  -0.109  -9.288  1.00  0.00           H  
ATOM   1178  HB1 LEU A 565     -31.830  -1.041 -11.945  1.00  0.00           H  
ATOM   1179  HB2 LEU A 565     -30.325  -0.170 -11.864  1.00  0.00           H  
ATOM   1180  HG  LEU A 565     -30.650  -2.952 -10.554  1.00  0.00           H  
ATOM   1181 1HD1 LEU A 565     -29.253  -3.699 -12.625  1.00  0.00           H  
ATOM   1182 2HD1 LEU A 565     -30.957  -3.286 -12.856  1.00  0.00           H  
ATOM   1183 3HD1 LEU A 565     -29.679  -2.037 -13.291  1.00  0.00           H  
ATOM   1184 1HD2 LEU A 565     -28.686  -2.052  -9.396  1.00  0.00           H  
ATOM   1185 2HD2 LEU A 565     -28.088  -2.833 -10.937  1.00  0.00           H  
ATOM   1186 3HD2 LEU A 565     -28.412  -1.029 -10.948  1.00  0.00           H  
ATOM   1187  N   TYR A 566     -32.786   1.624 -10.969  1.00  0.00           N  
ATOM   1188  CA  TYR A 566     -33.103   2.982 -11.201  1.00  0.00           C  
ATOM   1189  C   TYR A 566     -33.135   3.767  -9.921  1.00  0.00           C  
ATOM   1190  O   TYR A 566     -32.511   4.828  -9.681  1.00  0.00           O  
ATOM   1191  CB  TYR A 566     -34.499   3.210 -11.867  1.00  0.00           C  
ATOM   1192  CG  TYR A 566     -34.740   2.553 -13.182  1.00  0.00           C  
ATOM   1193  CD1 TYR A 566     -33.755   2.576 -14.141  1.00  0.00           C  
ATOM   1194  CD2 TYR A 566     -36.014   2.136 -13.545  1.00  0.00           C  
ATOM   1195  CE1 TYR A 566     -33.953   1.961 -15.384  1.00  0.00           C  
ATOM   1196  CE2 TYR A 566     -36.312   1.544 -14.722  1.00  0.00           C  
ATOM   1197  CZ  TYR A 566     -35.240   1.509 -15.681  1.00  0.00           C  
ATOM   1198  OH  TYR A 566     -35.547   0.869 -16.919  1.00  0.00           O  
ATOM   1199  HN  TYR A 566     -33.429   0.933 -11.296  1.00  0.00           H  
ATOM   1200  HA  TYR A 566     -32.372   3.412 -11.877  1.00  0.00           H  
ATOM   1201  HB1 TYR A 566     -35.327   2.894 -11.198  1.00  0.00           H  
ATOM   1202  HB2 TYR A 566     -34.693   4.242 -12.205  1.00  0.00           H  
ATOM   1203  HD1 TYR A 566     -32.747   2.908 -13.949  1.00  0.00           H  
ATOM   1204  HD2 TYR A 566     -36.810   2.138 -12.810  1.00  0.00           H  
ATOM   1205  HE1 TYR A 566     -33.206   1.897 -16.154  1.00  0.00           H  
ATOM   1206  HE2 TYR A 566     -37.239   1.039 -14.961  1.00  0.00           H  
ATOM   1207  HH  TYR A 566     -35.964   0.042 -16.673  1.00  0.00           H  
ATOM   1208  N   LEU A 567     -33.875   3.262  -8.868  1.00  0.00           N  
ATOM   1209  CA  LEU A 567     -33.784   3.946  -7.551  1.00  0.00           C  
ATOM   1210  C   LEU A 567     -32.420   4.213  -7.028  1.00  0.00           C  
ATOM   1211  O   LEU A 567     -32.137   5.324  -6.651  1.00  0.00           O  
ATOM   1212  CB  LEU A 567     -34.710   3.227  -6.491  1.00  0.00           C  
ATOM   1213  CG  LEU A 567     -36.246   3.163  -6.773  1.00  0.00           C  
ATOM   1214  CD1 LEU A 567     -36.861   1.897  -6.179  1.00  0.00           C  
ATOM   1215  CD2 LEU A 567     -36.963   4.344  -6.175  1.00  0.00           C  
ATOM   1216  HN  LEU A 567     -34.565   2.554  -8.905  1.00  0.00           H  
ATOM   1217  HA  LEU A 567     -34.215   4.935  -7.654  1.00  0.00           H  
ATOM   1218  HB1 LEU A 567     -34.402   2.160  -6.508  1.00  0.00           H  
ATOM   1219  HB2 LEU A 567     -34.567   3.668  -5.481  1.00  0.00           H  
ATOM   1220  HG  LEU A 567     -36.287   3.227  -7.883  1.00  0.00           H  
ATOM   1221 1HD1 LEU A 567     -36.296   1.052  -6.631  1.00  0.00           H  
ATOM   1222 2HD1 LEU A 567     -36.659   1.839  -5.087  1.00  0.00           H  
ATOM   1223 3HD1 LEU A 567     -37.949   1.859  -6.400  1.00  0.00           H  
ATOM   1224 1HD2 LEU A 567     -38.073   4.272  -6.189  1.00  0.00           H  
ATOM   1225 2HD2 LEU A 567     -36.648   4.416  -5.112  1.00  0.00           H  
ATOM   1226 3HD2 LEU A 567     -36.645   5.301  -6.644  1.00  0.00           H  
ATOM   1227  N   LEU A 568     -31.510   3.243  -7.117  1.00  0.00           N  
ATOM   1228  CA  LEU A 568     -30.101   3.385  -6.685  1.00  0.00           C  
ATOM   1229  C   LEU A 568     -29.406   4.558  -7.291  1.00  0.00           C  
ATOM   1230  O   LEU A 568     -28.827   5.407  -6.629  1.00  0.00           O  
ATOM   1231  CB  LEU A 568     -29.238   2.099  -6.950  1.00  0.00           C  
ATOM   1232  CG  LEU A 568     -27.813   2.124  -6.420  1.00  0.00           C  
ATOM   1233  CD1 LEU A 568     -27.792   2.175  -4.901  1.00  0.00           C  
ATOM   1234  CD2 LEU A 568     -26.977   0.940  -6.869  1.00  0.00           C  
ATOM   1235  HN  LEU A 568     -31.843   2.359  -7.428  1.00  0.00           H  
ATOM   1236  HA  LEU A 568     -30.053   3.703  -5.645  1.00  0.00           H  
ATOM   1237  HB1 LEU A 568     -29.790   1.270  -6.461  1.00  0.00           H  
ATOM   1238  HB2 LEU A 568     -29.178   1.869  -8.037  1.00  0.00           H  
ATOM   1239  HG  LEU A 568     -27.469   3.088  -6.851  1.00  0.00           H  
ATOM   1240 1HD1 LEU A 568     -26.698   2.174  -4.711  1.00  0.00           H  
ATOM   1241 2HD1 LEU A 568     -28.214   3.138  -4.543  1.00  0.00           H  
ATOM   1242 3HD1 LEU A 568     -28.466   1.463  -4.386  1.00  0.00           H  
ATOM   1243 1HD2 LEU A 568     -27.134   0.939  -7.964  1.00  0.00           H  
ATOM   1244 2HD2 LEU A 568     -25.964   1.018  -6.423  1.00  0.00           H  
ATOM   1245 3HD2 LEU A 568     -27.353  -0.019  -6.477  1.00  0.00           H  
ATOM   1246  N   CYS A 569     -29.480   4.618  -8.676  1.00  0.00           N  
ATOM   1247  CA  CYS A 569     -28.777   5.564  -9.516  1.00  0.00           C  
ATOM   1248  C   CYS A 569     -29.494   6.885  -9.524  1.00  0.00           C  
ATOM   1249  O   CYS A 569     -29.054   7.889 -10.149  1.00  0.00           O  
ATOM   1250  CB  CYS A 569     -28.581   5.088 -11.008  1.00  0.00           C  
ATOM   1251  SG  CYS A 569     -27.921   3.410 -11.116  1.00  0.00           S  
ATOM   1252  HN  CYS A 569     -30.048   3.952  -9.139  1.00  0.00           H  
ATOM   1253  HA  CYS A 569     -27.823   5.702  -9.026  1.00  0.00           H  
ATOM   1254  HB1 CYS A 569     -29.595   5.123 -11.457  1.00  0.00           H  
ATOM   1255  HB2 CYS A 569     -27.918   5.848 -11.471  1.00  0.00           H  
ATOM   1256  HG1 CYS A 569     -29.003   2.747 -10.728  1.00  0.00           H  
ATOM   1257  N   SER A 570     -30.607   7.025  -8.858  1.00  0.00           N  
ATOM   1258  CA  SER A 570     -31.393   8.265  -8.809  1.00  0.00           C  
ATOM   1259  C   SER A 570     -31.043   9.059  -7.517  1.00  0.00           C  
ATOM   1260  O   SER A 570     -31.257  10.265  -7.467  1.00  0.00           O  
ATOM   1261  CB  SER A 570     -32.877   7.962  -8.977  1.00  0.00           C  
ATOM   1262  OG  SER A 570     -33.736   9.034  -9.242  1.00  0.00           O  
ATOM   1263  HN  SER A 570     -30.974   6.264  -8.320  1.00  0.00           H  
ATOM   1264  HA  SER A 570     -31.123   8.862  -9.664  1.00  0.00           H  
ATOM   1265  HB1 SER A 570     -32.918   7.260  -9.837  1.00  0.00           H  
ATOM   1266  HB2 SER A 570     -33.257   7.469  -8.058  1.00  0.00           H  
ATOM   1267  HG1 SER A 570     -33.574   9.438 -10.090  1.00  0.00           H  
ATOM   1268  N   TRP A 571     -30.396   8.451  -6.490  1.00  0.00           N  
ATOM   1269  CA  TRP A 571     -29.902   9.185  -5.376  1.00  0.00           C  
ATOM   1270  C   TRP A 571     -28.768  10.211  -5.756  1.00  0.00           C  
ATOM   1271  O   TRP A 571     -28.082   9.962  -6.766  1.00  0.00           O  
ATOM   1272  CB  TRP A 571     -29.463   8.406  -4.127  1.00  0.00           C  
ATOM   1273  CG  TRP A 571     -30.325   7.507  -3.280  1.00  0.00           C  
ATOM   1274  CD1 TRP A 571     -30.949   6.420  -3.831  1.00  0.00           C  
ATOM   1275  CD2 TRP A 571     -30.698   7.604  -1.908  1.00  0.00           C  
ATOM   1276  CE2 TRP A 571     -31.663   6.614  -1.677  1.00  0.00           C  
ATOM   1277  CE3 TRP A 571     -30.316   8.470  -0.847  1.00  0.00           C  
ATOM   1278  NE1 TRP A 571     -31.791   5.917  -2.869  1.00  0.00           N  
ATOM   1279  CZ2 TRP A 571     -32.211   6.366  -0.499  1.00  0.00           C  
ATOM   1280  CZ3 TRP A 571     -30.971   8.217   0.363  1.00  0.00           C  
ATOM   1281  CH2 TRP A 571     -31.958   7.294   0.535  1.00  0.00           C  
ATOM   1282  HN  TRP A 571     -29.992   7.540  -6.589  1.00  0.00           H  
ATOM   1283  HA  TRP A 571     -30.776   9.747  -5.080  1.00  0.00           H  
ATOM   1284  HB1 TRP A 571     -28.611   7.770  -4.461  1.00  0.00           H  
ATOM   1285  HB2 TRP A 571     -28.920   9.065  -3.423  1.00  0.00           H  
ATOM   1286  HD1 TRP A 571     -30.859   6.102  -4.863  1.00  0.00           H  
ATOM   1287  HE1 TRP A 571     -32.544   5.295  -2.942  1.00  0.00           H  
ATOM   1288  HE3 TRP A 571     -29.564   9.238  -0.944  1.00  0.00           H  
ATOM   1289  HZ2 TRP A 571     -32.950   5.586  -0.363  1.00  0.00           H  
ATOM   1290  HZ3 TRP A 571     -30.670   8.741   1.261  1.00  0.00           H  
ATOM   1291  HH2 TRP A 571     -32.284   7.061   1.536  1.00  0.00           H  
ATOM   1292  N   PRO A 572     -28.548  11.287  -5.061  1.00  0.00           N  
ATOM   1293  CA  PRO A 572     -27.420  12.218  -5.283  1.00  0.00           C  
ATOM   1294  C   PRO A 572     -26.165  11.499  -5.387  1.00  0.00           C  
ATOM   1295  O   PRO A 572     -25.877  10.625  -4.532  1.00  0.00           O  
ATOM   1296  CB  PRO A 572     -27.540  13.255  -4.150  1.00  0.00           C  
ATOM   1297  CG  PRO A 572     -29.025  13.322  -3.888  1.00  0.00           C  
ATOM   1298  CD  PRO A 572     -29.464  11.871  -4.144  1.00  0.00           C  
ATOM   1299  HA  PRO A 572     -27.422  12.656  -6.274  1.00  0.00           H  
ATOM   1300  HB1 PRO A 572     -26.930  12.964  -3.271  1.00  0.00           H  
ATOM   1301  HB2 PRO A 572     -27.249  14.298  -4.409  1.00  0.00           H  
ATOM   1302  HG1 PRO A 572     -29.280  13.798  -2.918  1.00  0.00           H  
ATOM   1303  HG2 PRO A 572     -29.564  13.788  -4.740  1.00  0.00           H  
ATOM   1304  HD1 PRO A 572     -29.501  11.267  -3.205  1.00  0.00           H  
ATOM   1305  HD2 PRO A 572     -30.423  11.951  -4.698  1.00  0.00           H  
ATOM   1306  N   GLU A 573     -25.237  11.889  -6.352  1.00  0.00           N  
ATOM   1307  CA  GLU A 573     -23.867  11.340  -6.581  1.00  0.00           C  
ATOM   1308  C   GLU A 573     -23.122  10.881  -5.350  1.00  0.00           C  
ATOM   1309  O   GLU A 573     -22.960  11.614  -4.379  1.00  0.00           O  
ATOM   1310  CB  GLU A 573     -23.029  12.377  -7.244  1.00  0.00           C  
ATOM   1311  CG  GLU A 573     -23.528  12.806  -8.602  1.00  0.00           C  
ATOM   1312  CD  GLU A 573     -22.570  13.737  -9.307  1.00  0.00           C  
ATOM   1313  OE1 GLU A 573     -22.242  13.418 -10.506  1.00  0.00           O  
ATOM   1314  OE2 GLU A 573     -22.287  14.884  -8.826  1.00  0.00           O1-
ATOM   1315  HN  GLU A 573     -25.452  12.684  -6.913  1.00  0.00           H  
ATOM   1316  HA  GLU A 573     -24.048  10.485  -7.220  1.00  0.00           H  
ATOM   1317  HB1 GLU A 573     -22.967  13.292  -6.622  1.00  0.00           H  
ATOM   1318  HB2 GLU A 573     -21.984  12.000  -7.324  1.00  0.00           H  
ATOM   1319  HG1 GLU A 573     -23.720  11.928  -9.255  1.00  0.00           H  
ATOM   1320  HG2 GLU A 573     -24.500  13.317  -8.462  1.00  0.00           H  
ATOM   1321  N   LEU A 574     -22.591   9.705  -5.333  1.00  0.00           N  
ATOM   1322  CA  LEU A 574     -21.925   9.177  -4.111  1.00  0.00           C  
ATOM   1323  C   LEU A 574     -20.612   9.817  -3.843  1.00  0.00           C  
ATOM   1324  O   LEU A 574     -20.022  10.405  -4.763  1.00  0.00           O  
ATOM   1325  CB  LEU A 574     -21.775   7.647  -4.352  1.00  0.00           C  
ATOM   1326  CG  LEU A 574     -23.136   6.908  -4.759  1.00  0.00           C  
ATOM   1327  CD1 LEU A 574     -22.921   5.415  -4.911  1.00  0.00           C  
ATOM   1328  CD2 LEU A 574     -24.322   7.127  -3.815  1.00  0.00           C  
ATOM   1329  HN  LEU A 574     -22.788   9.143  -6.130  1.00  0.00           H  
ATOM   1330  HA  LEU A 574     -22.563   9.332  -3.259  1.00  0.00           H  
ATOM   1331  HB1 LEU A 574     -21.036   7.445  -5.160  1.00  0.00           H  
ATOM   1332  HB2 LEU A 574     -21.390   7.251  -3.388  1.00  0.00           H  
ATOM   1333  HG  LEU A 574     -23.451   7.369  -5.715  1.00  0.00           H  
ATOM   1334 1HD1 LEU A 574     -23.944   5.006  -5.069  1.00  0.00           H  
ATOM   1335 2HD1 LEU A 574     -22.266   5.160  -5.766  1.00  0.00           H  
ATOM   1336 3HD1 LEU A 574     -22.547   4.868  -4.020  1.00  0.00           H  
ATOM   1337 1HD2 LEU A 574     -25.229   6.597  -4.178  1.00  0.00           H  
ATOM   1338 2HD2 LEU A 574     -24.021   6.750  -2.819  1.00  0.00           H  
ATOM   1339 3HD2 LEU A 574     -24.607   8.191  -3.653  1.00  0.00           H  
ATOM   1340  N   PRO A 575     -20.179   9.868  -2.529  1.00  0.00           N  
ATOM   1341  CA  PRO A 575     -18.805  10.363  -2.320  1.00  0.00           C  
ATOM   1342  C   PRO A 575     -17.747   9.411  -2.923  1.00  0.00           C  
ATOM   1343  O   PRO A 575     -17.967   8.292  -3.371  1.00  0.00           O  
ATOM   1344  CB  PRO A 575     -18.742  10.471  -0.794  1.00  0.00           C  
ATOM   1345  CG  PRO A 575     -20.224  10.537  -0.432  1.00  0.00           C  
ATOM   1346  CD  PRO A 575     -20.961   9.620  -1.377  1.00  0.00           C  
ATOM   1347  HA  PRO A 575     -18.672  11.326  -2.795  1.00  0.00           H  
ATOM   1348  HB1 PRO A 575     -18.364   9.544  -0.303  1.00  0.00           H  
ATOM   1349  HB2 PRO A 575     -18.167  11.356  -0.422  1.00  0.00           H  
ATOM   1350  HG1 PRO A 575     -20.589  10.267   0.575  1.00  0.00           H  
ATOM   1351  HG2 PRO A 575     -20.553  11.584  -0.616  1.00  0.00           H  
ATOM   1352  HD1 PRO A 575     -20.888   8.550  -1.090  1.00  0.00           H  
ATOM   1353  HD2 PRO A 575     -22.040   9.864  -1.452  1.00  0.00           H  
ATOM   1354  N   VAL A 576     -16.491   9.977  -3.104  1.00  0.00           N  
ATOM   1355  CA  VAL A 576     -15.427   9.275  -3.788  1.00  0.00           C  
ATOM   1356  C   VAL A 576     -15.100   7.864  -3.407  1.00  0.00           C  
ATOM   1357  O   VAL A 576     -15.105   6.863  -4.207  1.00  0.00           O  
ATOM   1358  CB  VAL A 576     -14.146  10.093  -3.747  1.00  0.00           C  
ATOM   1359  CG1 VAL A 576     -12.916   9.347  -4.258  1.00  0.00           C  
ATOM   1360  CG2 VAL A 576     -14.310  11.439  -4.555  1.00  0.00           C  
ATOM   1361  HN  VAL A 576     -16.283  10.914  -2.841  1.00  0.00           H  
ATOM   1362  HA  VAL A 576     -15.692   9.209  -4.832  1.00  0.00           H  
ATOM   1363  HB  VAL A 576     -13.975  10.457  -2.712  1.00  0.00           H  
ATOM   1364 1HG1 VAL A 576     -13.071   8.455  -4.906  1.00  0.00           H  
ATOM   1365 2HG1 VAL A 576     -12.257  10.071  -4.762  1.00  0.00           H  
ATOM   1366 3HG1 VAL A 576     -12.379   8.938  -3.376  1.00  0.00           H  
ATOM   1367 1HG2 VAL A 576     -14.345  11.204  -5.636  1.00  0.00           H  
ATOM   1368 2HG2 VAL A 576     -15.226  12.000  -4.263  1.00  0.00           H  
ATOM   1369 3HG2 VAL A 576     -13.445  12.108  -4.345  1.00  0.00           H  
ATOM   1370  N   LEU A 577     -14.812   7.643  -2.176  1.00  0.00           N  
ATOM   1371  CA  LEU A 577     -14.641   6.342  -1.565  1.00  0.00           C  
ATOM   1372  C   LEU A 577     -15.854   5.377  -1.756  1.00  0.00           C  
ATOM   1373  O   LEU A 577     -15.616   4.150  -2.030  1.00  0.00           O  
ATOM   1374  CB  LEU A 577     -14.038   6.455  -0.103  1.00  0.00           C  
ATOM   1375  CG  LEU A 577     -12.603   7.111  -0.116  1.00  0.00           C  
ATOM   1376  CD1 LEU A 577     -12.163   7.401   1.312  1.00  0.00           C  
ATOM   1377  CD2 LEU A 577     -11.639   6.119  -0.690  1.00  0.00           C  
ATOM   1378  HN  LEU A 577     -14.782   8.384  -1.514  1.00  0.00           H  
ATOM   1379  HA  LEU A 577     -13.925   5.806  -2.187  1.00  0.00           H  
ATOM   1380  HB1 LEU A 577     -14.788   7.000   0.508  1.00  0.00           H  
ATOM   1381  HB2 LEU A 577     -13.831   5.415   0.252  1.00  0.00           H  
ATOM   1382  HG  LEU A 577     -12.602   8.006  -0.778  1.00  0.00           H  
ATOM   1383 1HD1 LEU A 577     -12.925   8.025   1.807  1.00  0.00           H  
ATOM   1384 2HD1 LEU A 577     -12.085   6.457   1.894  1.00  0.00           H  
ATOM   1385 3HD1 LEU A 577     -11.218   7.980   1.196  1.00  0.00           H  
ATOM   1386 1HD2 LEU A 577     -11.781   5.276   0.016  1.00  0.00           H  
ATOM   1387 2HD2 LEU A 577     -11.827   5.801  -1.738  1.00  0.00           H  
ATOM   1388 3HD2 LEU A 577     -10.573   6.434  -0.611  1.00  0.00           H  
ATOM   1389  N   SER A 578     -17.144   5.771  -1.647  1.00  0.00           N  
ATOM   1390  CA  SER A 578     -18.384   4.978  -1.957  1.00  0.00           C  
ATOM   1391  C   SER A 578     -18.519   4.855  -3.453  1.00  0.00           C  
ATOM   1392  O   SER A 578     -18.933   3.759  -3.867  1.00  0.00           O  
ATOM   1393  CB  SER A 578     -19.756   5.568  -1.468  1.00  0.00           C  
ATOM   1394  OG  SER A 578     -19.622   6.018  -0.081  1.00  0.00           O  
ATOM   1395  HN  SER A 578     -17.287   6.741  -1.460  1.00  0.00           H  
ATOM   1396  HA  SER A 578     -18.183   3.997  -1.544  1.00  0.00           H  
ATOM   1397  HB1 SER A 578     -20.056   6.495  -2.001  1.00  0.00           H  
ATOM   1398  HB2 SER A 578     -20.465   4.719  -1.530  1.00  0.00           H  
ATOM   1399  HG1 SER A 578     -20.057   5.373   0.482  1.00  0.00           H  
ATOM   1400  N   ALA A 579     -18.128   5.809  -4.321  1.00  0.00           N  
ATOM   1401  CA  ALA A 579     -18.039   5.505  -5.698  1.00  0.00           C  
ATOM   1402  C   ALA A 579     -17.064   4.412  -6.033  1.00  0.00           C  
ATOM   1403  O   ALA A 579     -17.275   3.601  -6.937  1.00  0.00           O  
ATOM   1404  CB  ALA A 579     -17.592   6.788  -6.433  1.00  0.00           C  
ATOM   1405  HN  ALA A 579     -17.800   6.669  -3.952  1.00  0.00           H  
ATOM   1406  HA  ALA A 579     -19.020   5.182  -6.017  1.00  0.00           H  
ATOM   1407  HB1 ALA A 579     -16.580   7.147  -6.157  1.00  0.00           H  
ATOM   1408  HB2 ALA A 579     -17.472   6.566  -7.514  1.00  0.00           H  
ATOM   1409  HB3 ALA A 579     -18.290   7.633  -6.231  1.00  0.00           H  
ATOM   1410  N   LEU A 580     -15.952   4.401  -5.283  1.00  0.00           N  
ATOM   1411  CA  LEU A 580     -14.856   3.476  -5.506  1.00  0.00           C  
ATOM   1412  C   LEU A 580     -15.286   2.089  -5.195  1.00  0.00           C  
ATOM   1413  O   LEU A 580     -15.050   1.217  -6.002  1.00  0.00           O  
ATOM   1414  CB  LEU A 580     -13.553   3.945  -4.781  1.00  0.00           C  
ATOM   1415  CG  LEU A 580     -12.326   3.030  -4.784  1.00  0.00           C  
ATOM   1416  CD1 LEU A 580     -11.815   2.957  -6.257  1.00  0.00           C  
ATOM   1417  CD2 LEU A 580     -11.234   3.611  -3.827  1.00  0.00           C  
ATOM   1418  HN  LEU A 580     -15.909   4.877  -4.416  1.00  0.00           H  
ATOM   1419  HA  LEU A 580     -14.476   3.461  -6.514  1.00  0.00           H  
ATOM   1420  HB1 LEU A 580     -13.279   4.927  -5.221  1.00  0.00           H  
ATOM   1421  HB2 LEU A 580     -13.675   4.138  -3.683  1.00  0.00           H  
ATOM   1422  HG  LEU A 580     -12.632   1.998  -4.513  1.00  0.00           H  
ATOM   1423 1HD1 LEU A 580     -12.327   2.134  -6.800  1.00  0.00           H  
ATOM   1424 2HD1 LEU A 580     -12.007   3.889  -6.836  1.00  0.00           H  
ATOM   1425 3HD1 LEU A 580     -10.729   2.727  -6.211  1.00  0.00           H  
ATOM   1426 1HD2 LEU A 580     -11.195   4.707  -4.003  1.00  0.00           H  
ATOM   1427 2HD2 LEU A 580     -11.517   3.370  -2.778  1.00  0.00           H  
ATOM   1428 3HD2 LEU A 580     -10.211   3.218  -3.965  1.00  0.00           H  
ATOM   1429  N   GLU A 581     -16.057   1.881  -4.116  1.00  0.00           N  
ATOM   1430  CA  GLU A 581     -16.628   0.625  -3.740  1.00  0.00           C  
ATOM   1431  C   GLU A 581     -17.660   0.125  -4.776  1.00  0.00           C  
ATOM   1432  O   GLU A 581     -17.666  -1.055  -5.038  1.00  0.00           O  
ATOM   1433  CB  GLU A 581     -17.461   0.828  -2.377  1.00  0.00           C  
ATOM   1434  CG  GLU A 581     -16.431   0.940  -1.162  1.00  0.00           C  
ATOM   1435  CD  GLU A 581     -17.116   0.743   0.161  1.00  0.00           C  
ATOM   1436  OE1 GLU A 581     -17.210   1.735   0.887  1.00  0.00           O  
ATOM   1437  OE2 GLU A 581     -17.583  -0.357   0.491  1.00  0.00           O1-
ATOM   1438  HN  GLU A 581     -16.283   2.659  -3.535  1.00  0.00           H  
ATOM   1439  HA  GLU A 581     -15.807  -0.070  -3.629  1.00  0.00           H  
ATOM   1440  HB1 GLU A 581     -18.019   1.784  -2.477  1.00  0.00           H  
ATOM   1441  HB2 GLU A 581     -18.252   0.052  -2.291  1.00  0.00           H  
ATOM   1442  HG1 GLU A 581     -15.679   0.121  -1.204  1.00  0.00           H  
ATOM   1443  HG2 GLU A 581     -15.892   1.903  -1.293  1.00  0.00           H  
ATOM   1444  N   LEU A 582     -18.476   1.008  -5.383  1.00  0.00           N  
ATOM   1445  CA  LEU A 582     -19.574   0.570  -6.282  1.00  0.00           C  
ATOM   1446  C   LEU A 582     -19.021   0.494  -7.729  1.00  0.00           C  
ATOM   1447  O   LEU A 582     -19.787   0.093  -8.661  1.00  0.00           O  
ATOM   1448  CB  LEU A 582     -20.855   1.431  -6.130  1.00  0.00           C  
ATOM   1449  CG  LEU A 582     -21.431   1.336  -4.641  1.00  0.00           C  
ATOM   1450  CD1 LEU A 582     -22.869   1.886  -4.662  1.00  0.00           C  
ATOM   1451  CD2 LEU A 582     -21.505  -0.005  -3.981  1.00  0.00           C  
ATOM   1452  HN  LEU A 582     -18.532   1.960  -5.113  1.00  0.00           H  
ATOM   1453  HA  LEU A 582     -19.873  -0.428  -6.000  1.00  0.00           H  
ATOM   1454  HB1 LEU A 582     -20.676   2.517  -6.269  1.00  0.00           H  
ATOM   1455  HB2 LEU A 582     -21.576   0.921  -6.810  1.00  0.00           H  
ATOM   1456  HG  LEU A 582     -20.726   1.992  -4.075  1.00  0.00           H  
ATOM   1457 1HD1 LEU A 582     -23.467   1.077  -5.137  1.00  0.00           H  
ATOM   1458 2HD1 LEU A 582     -23.240   2.097  -3.636  1.00  0.00           H  
ATOM   1459 3HD1 LEU A 582     -22.908   2.880  -5.152  1.00  0.00           H  
ATOM   1460 1HD2 LEU A 582     -20.498  -0.384  -3.686  1.00  0.00           H  
ATOM   1461 2HD2 LEU A 582     -22.129   0.102  -3.065  1.00  0.00           H  
ATOM   1462 3HD2 LEU A 582     -21.874  -0.713  -4.747  1.00  0.00           H  
ATOM   1463  N   LEU A 583     -17.697   0.761  -7.997  1.00  0.00           N  
ATOM   1464  CA  LEU A 583     -17.078   0.575  -9.312  1.00  0.00           C  
ATOM   1465  C   LEU A 583     -16.610  -0.805  -9.561  1.00  0.00           C  
ATOM   1466  O   LEU A 583     -16.353  -1.231 -10.673  1.00  0.00           O  
ATOM   1467  CB  LEU A 583     -15.886   1.593  -9.407  1.00  0.00           C  
ATOM   1468  CG  LEU A 583     -15.110   1.724 -10.735  1.00  0.00           C  
ATOM   1469  CD1 LEU A 583     -15.864   2.556 -11.773  1.00  0.00           C  
ATOM   1470  CD2 LEU A 583     -13.743   2.341 -10.509  1.00  0.00           C  
ATOM   1471  HN  LEU A 583     -17.174   1.067  -7.197  1.00  0.00           H  
ATOM   1472  HA  LEU A 583     -17.695   0.749 -10.188  1.00  0.00           H  
ATOM   1473  HB1 LEU A 583     -16.145   2.604  -9.036  1.00  0.00           H  
ATOM   1474  HB2 LEU A 583     -15.156   1.159  -8.687  1.00  0.00           H  
ATOM   1475  HG  LEU A 583     -14.846   0.742 -11.186  1.00  0.00           H  
ATOM   1476 1HD1 LEU A 583     -16.106   3.491 -11.222  1.00  0.00           H  
ATOM   1477 2HD1 LEU A 583     -15.343   2.802 -12.718  1.00  0.00           H  
ATOM   1478 3HD1 LEU A 583     -16.814   2.066 -12.059  1.00  0.00           H  
ATOM   1479 1HD2 LEU A 583     -13.102   1.659  -9.904  1.00  0.00           H  
ATOM   1480 2HD2 LEU A 583     -13.350   2.435 -11.539  1.00  0.00           H  
ATOM   1481 3HD2 LEU A 583     -13.753   3.322  -9.987  1.00  0.00           H  
ATOM   1482  N   ASP A 584     -16.601  -1.588  -8.437  1.00  0.00           N  
ATOM   1483  CA  ASP A 584     -16.313  -3.024  -8.422  1.00  0.00           C  
ATOM   1484  C   ASP A 584     -17.112  -3.780  -9.524  1.00  0.00           C  
ATOM   1485  O   ASP A 584     -18.268  -3.473  -9.764  1.00  0.00           O  
ATOM   1486  CB  ASP A 584     -16.556  -3.558  -6.942  1.00  0.00           C  
ATOM   1487  CG  ASP A 584     -16.743  -5.010  -6.669  1.00  0.00           C  
ATOM   1488  OD1 ASP A 584     -16.802  -5.908  -7.571  1.00  0.00           O  
ATOM   1489  OD2 ASP A 584     -16.798  -5.345  -5.437  1.00  0.00           O1-
ATOM   1490  HN  ASP A 584     -16.788  -1.131  -7.572  1.00  0.00           H  
ATOM   1491  HA  ASP A 584     -15.290  -3.165  -8.727  1.00  0.00           H  
ATOM   1492  HB1 ASP A 584     -15.701  -3.155  -6.358  1.00  0.00           H  
ATOM   1493  HB2 ASP A 584     -17.475  -3.193  -6.454  1.00  0.00           H  
ATOM   1494  N   PHE A 585     -16.462  -4.716 -10.216  1.00  0.00           N  
ATOM   1495  CA  PHE A 585     -17.121  -5.350 -11.371  1.00  0.00           C  
ATOM   1496  C   PHE A 585     -18.075  -6.503 -11.024  1.00  0.00           C  
ATOM   1497  O   PHE A 585     -18.797  -6.938 -11.941  1.00  0.00           O  
ATOM   1498  CB  PHE A 585     -16.119  -5.818 -12.462  1.00  0.00           C  
ATOM   1499  CG  PHE A 585     -14.904  -6.577 -11.953  1.00  0.00           C  
ATOM   1500  CD1 PHE A 585     -14.842  -7.928 -11.634  1.00  0.00           C  
ATOM   1501  CD2 PHE A 585     -13.729  -5.850 -11.729  1.00  0.00           C  
ATOM   1502  CE1 PHE A 585     -13.699  -8.526 -11.140  1.00  0.00           C  
ATOM   1503  CE2 PHE A 585     -12.537  -6.507 -11.303  1.00  0.00           C  
ATOM   1504  CZ  PHE A 585     -12.504  -7.814 -10.970  1.00  0.00           C  
ATOM   1505  HN  PHE A 585     -15.574  -5.125 -10.032  1.00  0.00           H  
ATOM   1506  HA  PHE A 585     -17.781  -4.643 -11.852  1.00  0.00           H  
ATOM   1507  HB1 PHE A 585     -16.676  -6.399 -13.233  1.00  0.00           H  
ATOM   1508  HB2 PHE A 585     -15.799  -4.908 -13.005  1.00  0.00           H  
ATOM   1509  HD1 PHE A 585     -15.646  -8.609 -11.879  1.00  0.00           H  
ATOM   1510  HD2 PHE A 585     -13.745  -4.770 -11.817  1.00  0.00           H  
ATOM   1511  HE1 PHE A 585     -13.705  -9.563 -10.837  1.00  0.00           H  
ATOM   1512  HE2 PHE A 585     -11.631  -5.931 -11.158  1.00  0.00           H  
ATOM   1513  HZ  PHE A 585     -11.620  -8.305 -10.593  1.00  0.00           H  
ATOM   1514  N   SER A 586     -18.172  -6.982  -9.776  1.00  0.00           N  
ATOM   1515  CA  SER A 586     -19.229  -7.957  -9.399  1.00  0.00           C  
ATOM   1516  C   SER A 586     -20.656  -7.398  -9.328  1.00  0.00           C  
ATOM   1517  O   SER A 586     -21.684  -8.127  -9.471  1.00  0.00           O  
ATOM   1518  CB  SER A 586     -18.762  -8.734  -8.105  1.00  0.00           C  
ATOM   1519  OG  SER A 586     -18.548  -7.929  -6.914  1.00  0.00           O  
ATOM   1520  HN  SER A 586     -17.553  -6.631  -9.077  1.00  0.00           H  
ATOM   1521  HA  SER A 586     -19.329  -8.653 -10.217  1.00  0.00           H  
ATOM   1522  HB1 SER A 586     -19.527  -9.494  -7.860  1.00  0.00           H  
ATOM   1523  HB2 SER A 586     -17.817  -9.277  -8.288  1.00  0.00           H  
ATOM   1524  HG1 SER A 586     -17.806  -7.324  -6.890  1.00  0.00           H  
ATOM   1525  N   PHE A 587     -20.718  -6.046  -9.189  1.00  0.00           N  
ATOM   1526  CA  PHE A 587     -22.088  -5.390  -9.234  1.00  0.00           C  
ATOM   1527  C   PHE A 587     -22.850  -5.545 -10.502  1.00  0.00           C  
ATOM   1528  O   PHE A 587     -22.196  -5.504 -11.592  1.00  0.00           O  
ATOM   1529  CB  PHE A 587     -22.134  -3.873  -8.874  1.00  0.00           C  
ATOM   1530  CG  PHE A 587     -21.752  -3.823  -7.423  1.00  0.00           C  
ATOM   1531  CD1 PHE A 587     -20.509  -3.310  -6.993  1.00  0.00           C  
ATOM   1532  CD2 PHE A 587     -22.642  -4.225  -6.489  1.00  0.00           C  
ATOM   1533  CE1 PHE A 587     -20.282  -3.070  -5.619  1.00  0.00           C  
ATOM   1534  CE2 PHE A 587     -22.449  -3.982  -5.105  1.00  0.00           C  
ATOM   1535  CZ  PHE A 587     -21.230  -3.437  -4.659  1.00  0.00           C  
ATOM   1536  HN  PHE A 587     -19.920  -5.519  -8.930  1.00  0.00           H  
ATOM   1537  HA  PHE A 587     -22.598  -5.987  -8.491  1.00  0.00           H  
ATOM   1538  HB1 PHE A 587     -21.455  -3.214  -9.454  1.00  0.00           H  
ATOM   1539  HB2 PHE A 587     -23.163  -3.455  -8.931  1.00  0.00           H  
ATOM   1540  HD1 PHE A 587     -19.829  -2.956  -7.752  1.00  0.00           H  
ATOM   1541  HD2 PHE A 587     -23.600  -4.637  -6.790  1.00  0.00           H  
ATOM   1542  HE1 PHE A 587     -19.282  -2.799  -5.293  1.00  0.00           H  
ATOM   1543  HE2 PHE A 587     -23.249  -4.184  -4.408  1.00  0.00           H  
ATOM   1544  HZ  PHE A 587     -21.046  -3.303  -3.609  1.00  0.00           H  
ATOM   1545  N   PRO A 588     -24.194  -5.644 -10.574  1.00  0.00           N  
ATOM   1546  CA  PRO A 588     -24.875  -6.211 -11.788  1.00  0.00           C  
ATOM   1547  C   PRO A 588     -24.743  -5.402 -13.064  1.00  0.00           C  
ATOM   1548  O   PRO A 588     -24.833  -4.177 -13.052  1.00  0.00           O  
ATOM   1549  CB  PRO A 588     -26.421  -6.345 -11.550  1.00  0.00           C  
ATOM   1550  CG  PRO A 588     -26.465  -6.072 -10.016  1.00  0.00           C  
ATOM   1551  CD  PRO A 588     -25.047  -6.013  -9.432  1.00  0.00           C  
ATOM   1552  HA  PRO A 588     -24.367  -7.163 -11.916  1.00  0.00           H  
ATOM   1553  HB1 PRO A 588     -26.895  -5.453 -12.021  1.00  0.00           H  
ATOM   1554  HB2 PRO A 588     -26.705  -7.389 -11.826  1.00  0.00           H  
ATOM   1555  HG1 PRO A 588     -26.974  -5.104  -9.826  1.00  0.00           H  
ATOM   1556  HG2 PRO A 588     -27.055  -6.861  -9.514  1.00  0.00           H  
ATOM   1557  HD1 PRO A 588     -24.912  -5.425  -8.501  1.00  0.00           H  
ATOM   1558  HD2 PRO A 588     -24.657  -7.014  -9.140  1.00  0.00           H  
ATOM   1559  N   ASP A 589     -24.518  -6.073 -14.212  1.00  0.00           N  
ATOM   1560  CA  ASP A 589     -23.989  -5.677 -15.478  1.00  0.00           C  
ATOM   1561  C   ASP A 589     -23.105  -4.402 -15.515  1.00  0.00           C  
ATOM   1562  O   ASP A 589     -21.926  -4.430 -15.021  1.00  0.00           O  
ATOM   1563  CB  ASP A 589     -25.144  -5.730 -16.469  1.00  0.00           C  
ATOM   1564  CG  ASP A 589     -25.643  -7.142 -16.556  1.00  0.00           C  
ATOM   1565  OD1 ASP A 589     -24.852  -8.044 -16.251  1.00  0.00           O  
ATOM   1566  OD2 ASP A 589     -26.787  -7.311 -17.079  1.00  0.00           O1-
ATOM   1567  HN  ASP A 589     -24.440  -7.067 -14.111  1.00  0.00           H  
ATOM   1568  HA  ASP A 589     -23.278  -6.434 -15.744  1.00  0.00           H  
ATOM   1569  HB1 ASP A 589     -26.051  -5.132 -16.216  1.00  0.00           H  
ATOM   1570  HB2 ASP A 589     -24.870  -5.335 -17.477  1.00  0.00           H  
ATOM   1571  N   CYS A 590     -23.672  -3.407 -16.155  1.00  0.00           N  
ATOM   1572  CA  CYS A 590     -23.016  -2.173 -16.249  1.00  0.00           C  
ATOM   1573  C   CYS A 590     -23.778  -1.122 -15.523  1.00  0.00           C  
ATOM   1574  O   CYS A 590     -23.483   0.049 -15.471  1.00  0.00           O  
ATOM   1575  CB  CYS A 590     -22.771  -1.799 -17.786  1.00  0.00           C  
ATOM   1576  SG  CYS A 590     -22.012  -0.140 -18.016  1.00  0.00           S  
ATOM   1577  HN  CYS A 590     -24.499  -3.503 -16.693  1.00  0.00           H  
ATOM   1578  HA  CYS A 590     -22.081  -2.217 -15.701  1.00  0.00           H  
ATOM   1579  HB1 CYS A 590     -22.064  -2.579 -18.158  1.00  0.00           H  
ATOM   1580  HB2 CYS A 590     -23.749  -1.896 -18.305  1.00  0.00           H  
ATOM   1581  HG1 CYS A 590     -20.755  -0.526 -17.858  1.00  0.00           H  
ATOM   1582  N   HIS A 591     -24.870  -1.515 -14.804  1.00  0.00           N  
ATOM   1583  CA  HIS A 591     -25.828  -0.549 -14.327  1.00  0.00           C  
ATOM   1584  C   HIS A 591     -25.428   0.177 -13.058  1.00  0.00           C  
ATOM   1585  O   HIS A 591     -25.991   1.205 -12.722  1.00  0.00           O  
ATOM   1586  CB  HIS A 591     -27.118  -1.321 -14.052  1.00  0.00           C  
ATOM   1587  CG  HIS A 591     -27.769  -2.010 -15.186  1.00  0.00           C  
ATOM   1588  CD2 HIS A 591     -28.124  -3.300 -15.390  1.00  0.00           C  
ATOM   1589  ND1 HIS A 591     -28.325  -1.275 -16.201  1.00  0.00           N  
ATOM   1590  CE1 HIS A 591     -28.980  -2.126 -17.000  1.00  0.00           C  
ATOM   1591  NE2 HIS A 591     -28.843  -3.387 -16.567  1.00  0.00           N  
ATOM   1592  HN  HIS A 591     -25.157  -2.449 -14.591  1.00  0.00           H  
ATOM   1593  HA  HIS A 591     -25.889   0.218 -15.084  1.00  0.00           H  
ATOM   1594  HB1 HIS A 591     -26.951  -2.160 -13.334  1.00  0.00           H  
ATOM   1595  HB2 HIS A 591     -27.849  -0.635 -13.580  1.00  0.00           H  
ATOM   1596  HD2 HIS A 591     -27.916  -4.147 -14.739  1.00  0.00           H  
ATOM   1597  HE1 HIS A 591     -29.596  -1.795 -17.847  1.00  0.00           H  
ATOM   1598  HE2 HIS A 591     -28.992  -4.242 -17.061  1.00  0.00           H  
ATOM   1599  N   VAL A 592     -24.411  -0.302 -12.346  1.00  0.00           N  
ATOM   1600  CA  VAL A 592     -24.076   0.135 -11.001  1.00  0.00           C  
ATOM   1601  C   VAL A 592     -22.761   0.943 -11.077  1.00  0.00           C  
ATOM   1602  O   VAL A 592     -22.536   2.046 -10.591  1.00  0.00           O  
ATOM   1603  CB  VAL A 592     -24.039  -0.904  -9.935  1.00  0.00           C  
ATOM   1604  CG1 VAL A 592     -23.901  -0.363  -8.507  1.00  0.00           C  
ATOM   1605  CG2 VAL A 592     -25.353  -1.696  -9.961  1.00  0.00           C  
ATOM   1606  HN  VAL A 592     -23.999  -1.174 -12.620  1.00  0.00           H  
ATOM   1607  HA  VAL A 592     -24.761   0.892 -10.638  1.00  0.00           H  
ATOM   1608  HB  VAL A 592     -23.221  -1.605 -10.196  1.00  0.00           H  
ATOM   1609 1HG1 VAL A 592     -22.881   0.063  -8.386  1.00  0.00           H  
ATOM   1610 2HG1 VAL A 592     -24.715   0.364  -8.291  1.00  0.00           H  
ATOM   1611 3HG1 VAL A 592     -23.888  -1.151  -7.717  1.00  0.00           H  
ATOM   1612 1HG2 VAL A 592     -25.322  -2.632  -9.363  1.00  0.00           H  
ATOM   1613 2HG2 VAL A 592     -26.279  -1.129  -9.714  1.00  0.00           H  
ATOM   1614 3HG2 VAL A 592     -25.557  -2.179 -10.938  1.00  0.00           H  
ATOM   1615  N   GLY A 593     -21.838   0.281 -11.801  1.00  0.00           N  
ATOM   1616  CA  GLY A 593     -20.542   0.806 -12.173  1.00  0.00           C  
ATOM   1617  C   GLY A 593     -20.688   2.003 -13.172  1.00  0.00           C  
ATOM   1618  O   GLY A 593     -19.938   2.978 -13.025  1.00  0.00           O  
ATOM   1619  HN  GLY A 593     -22.050  -0.631 -12.146  1.00  0.00           H  
ATOM   1620  HA1 GLY A 593     -20.072   1.261 -11.301  1.00  0.00           H  
ATOM   1621  HA2 GLY A 593     -19.963   0.078 -12.707  1.00  0.00           H  
ATOM   1622  N   SER A 594     -21.786   2.078 -14.005  1.00  0.00           N  
ATOM   1623  CA  SER A 594     -22.145   3.287 -14.657  1.00  0.00           C  
ATOM   1624  C   SER A 594     -22.386   4.507 -13.854  1.00  0.00           C  
ATOM   1625  O   SER A 594     -21.907   5.600 -14.169  1.00  0.00           O  
ATOM   1626  CB  SER A 594     -23.340   3.150 -15.538  1.00  0.00           C  
ATOM   1627  OG  SER A 594     -23.067   2.447 -16.722  1.00  0.00           O  
ATOM   1628  HN  SER A 594     -22.370   1.291 -14.188  1.00  0.00           H  
ATOM   1629  HA  SER A 594     -21.344   3.538 -15.330  1.00  0.00           H  
ATOM   1630  HB1 SER A 594     -24.081   2.688 -14.847  1.00  0.00           H  
ATOM   1631  HB2 SER A 594     -23.920   4.090 -15.696  1.00  0.00           H  
ATOM   1632  HG1 SER A 594     -22.898   1.527 -16.496  1.00  0.00           H  
ATOM   1633  N   PHE A 595     -23.102   4.321 -12.771  1.00  0.00           N  
ATOM   1634  CA  PHE A 595     -23.267   5.303 -11.745  1.00  0.00           C  
ATOM   1635  C   PHE A 595     -22.018   5.593 -10.951  1.00  0.00           C  
ATOM   1636  O   PHE A 595     -21.746   6.722 -10.520  1.00  0.00           O  
ATOM   1637  CB  PHE A 595     -24.415   4.893 -10.760  1.00  0.00           C  
ATOM   1638  CG  PHE A 595     -24.748   5.910  -9.684  1.00  0.00           C  
ATOM   1639  CD1 PHE A 595     -24.843   7.285  -9.965  1.00  0.00           C  
ATOM   1640  CD2 PHE A 595     -25.275   5.462  -8.470  1.00  0.00           C  
ATOM   1641  CE1 PHE A 595     -25.323   8.210  -9.039  1.00  0.00           C  
ATOM   1642  CE2 PHE A 595     -25.692   6.386  -7.509  1.00  0.00           C  
ATOM   1643  CZ  PHE A 595     -25.679   7.787  -7.781  1.00  0.00           C  
ATOM   1644  HN  PHE A 595     -23.351   3.376 -12.575  1.00  0.00           H  
ATOM   1645  HA  PHE A 595     -23.715   6.198 -12.156  1.00  0.00           H  
ATOM   1646  HB1 PHE A 595     -25.294   4.844 -11.429  1.00  0.00           H  
ATOM   1647  HB2 PHE A 595     -24.194   3.904 -10.294  1.00  0.00           H  
ATOM   1648  HD1 PHE A 595     -24.586   7.662 -10.944  1.00  0.00           H  
ATOM   1649  HD2 PHE A 595     -25.447   4.407  -8.298  1.00  0.00           H  
ATOM   1650  HE1 PHE A 595     -25.343   9.266  -9.233  1.00  0.00           H  
ATOM   1651  HE2 PHE A 595     -26.056   6.089  -6.535  1.00  0.00           H  
ATOM   1652  HZ  PHE A 595     -25.983   8.516  -7.054  1.00  0.00           H  
ATOM   1653  N   ALA A 596     -21.205   4.567 -10.732  1.00  0.00           N  
ATOM   1654  CA  ALA A 596     -19.940   4.651  -9.931  1.00  0.00           C  
ATOM   1655  C   ALA A 596     -19.018   5.573 -10.546  1.00  0.00           C  
ATOM   1656  O   ALA A 596     -18.593   6.550  -9.920  1.00  0.00           O  
ATOM   1657  CB  ALA A 596     -19.211   3.298  -9.912  1.00  0.00           C  
ATOM   1658  HN  ALA A 596     -21.527   3.690 -11.078  1.00  0.00           H  
ATOM   1659  HA  ALA A 596     -20.152   5.010  -8.930  1.00  0.00           H  
ATOM   1660  HB1 ALA A 596     -18.886   2.952 -10.916  1.00  0.00           H  
ATOM   1661  HB2 ALA A 596     -18.331   3.342  -9.235  1.00  0.00           H  
ATOM   1662  HB3 ALA A 596     -19.850   2.486  -9.505  1.00  0.00           H  
ATOM   1663  N   ILE A 597     -18.762   5.472 -11.909  1.00  0.00           N  
ATOM   1664  CA  ILE A 597     -17.778   6.341 -12.640  1.00  0.00           C  
ATOM   1665  C   ILE A 597     -18.163   7.782 -12.681  1.00  0.00           C  
ATOM   1666  O   ILE A 597     -17.363   8.700 -12.473  1.00  0.00           O  
ATOM   1667  CB  ILE A 597     -17.483   5.815 -14.038  1.00  0.00           C  
ATOM   1668  CG1 ILE A 597     -16.443   6.592 -14.762  1.00  0.00           C  
ATOM   1669  CG2 ILE A 597     -18.784   5.645 -14.920  1.00  0.00           C  
ATOM   1670  CD  ILE A 597     -15.005   6.503 -14.091  1.00  0.00           C  
ATOM   1671  HN  ILE A 597     -19.465   4.931 -12.363  1.00  0.00           H  
ATOM   1672  HA  ILE A 597     -16.818   6.352 -12.145  1.00  0.00           H  
ATOM   1673  HB  ILE A 597     -17.057   4.811 -13.805  1.00  0.00           H  
ATOM   1674 1HG1 ILE A 597     -16.421   6.051 -15.731  1.00  0.00           H  
ATOM   1675 2HG1 ILE A 597     -16.702   7.663 -14.854  1.00  0.00           H  
ATOM   1676 1HG2 ILE A 597     -19.370   4.804 -14.484  1.00  0.00           H  
ATOM   1677 2HG2 ILE A 597     -19.461   6.531 -14.933  1.00  0.00           H  
ATOM   1678 3HG2 ILE A 597     -18.500   5.326 -15.945  1.00  0.00           H  
ATOM   1679  HD1 ILE A 597     -14.291   6.983 -14.801  1.00  0.00           H  
ATOM   1680  HD2 ILE A 597     -15.002   7.095 -13.153  1.00  0.00           H  
ATOM   1681  HD3 ILE A 597     -14.730   5.449 -13.863  1.00  0.00           H  
ATOM   1682  N   LYS A 598     -19.476   8.056 -12.949  1.00  0.00           N  
ATOM   1683  CA  LYS A 598     -20.042   9.419 -12.894  1.00  0.00           C  
ATOM   1684  C   LYS A 598     -19.909  10.100 -11.550  1.00  0.00           C  
ATOM   1685  O   LYS A 598     -19.453  11.250 -11.537  1.00  0.00           O  
ATOM   1686  CB  LYS A 598     -21.483   9.158 -13.269  1.00  0.00           C  
ATOM   1687  CG  LYS A 598     -22.460  10.401 -13.291  1.00  0.00           C  
ATOM   1688  CD  LYS A 598     -23.171  10.742 -11.978  1.00  0.00           C  
ATOM   1689  CE  LYS A 598     -24.399  11.653 -12.232  1.00  0.00           C  
ATOM   1690  NZ  LYS A 598     -23.871  12.929 -12.558  1.00  0.00           N1+
ATOM   1691  HN  LYS A 598     -19.924   7.215 -13.240  1.00  0.00           H  
ATOM   1692  HA  LYS A 598     -19.443   9.951 -13.629  1.00  0.00           H  
ATOM   1693  HB1 LYS A 598     -21.615   8.777 -14.312  1.00  0.00           H  
ATOM   1694  HB2 LYS A 598     -22.018   8.469 -12.577  1.00  0.00           H  
ATOM   1695  HG1 LYS A 598     -21.780  11.259 -13.469  1.00  0.00           H  
ATOM   1696  HG2 LYS A 598     -23.181  10.395 -14.140  1.00  0.00           H  
ATOM   1697  HD1 LYS A 598     -23.595   9.744 -11.745  1.00  0.00           H  
ATOM   1698  HD2 LYS A 598     -22.655  11.157 -11.082  1.00  0.00           H  
ATOM   1699  HE1 LYS A 598     -25.033  11.250 -13.041  1.00  0.00           H  
ATOM   1700  HE2 LYS A 598     -24.989  11.723 -11.288  1.00  0.00           H  
ATOM   1701  HZ1 LYS A 598     -23.181  13.146 -11.811  1.00  0.00           H  
ATOM   1702  HZ2 LYS A 598     -23.517  12.862 -13.533  1.00  0.00           H  
ATOM   1703  HZ3 LYS A 598     -24.680  13.593 -12.527  1.00  0.00           H  
ATOM   1704  N   SER A 599     -20.190   9.427 -10.432  1.00  0.00           N  
ATOM   1705  CA  SER A 599     -19.998   9.863  -9.031  1.00  0.00           C  
ATOM   1706  C   SER A 599     -18.511  10.082  -8.762  1.00  0.00           C  
ATOM   1707  O   SER A 599     -18.214  11.085  -8.152  1.00  0.00           O  
ATOM   1708  CB  SER A 599     -20.563   8.749  -8.017  1.00  0.00           C  
ATOM   1709  OG  SER A 599     -21.959   8.489  -8.286  1.00  0.00           O  
ATOM   1710  HN  SER A 599     -20.375   8.457 -10.548  1.00  0.00           H  
ATOM   1711  HA  SER A 599     -20.431  10.822  -8.789  1.00  0.00           H  
ATOM   1712  HB1 SER A 599     -19.908   7.865  -8.163  1.00  0.00           H  
ATOM   1713  HB2 SER A 599     -20.373   9.032  -6.958  1.00  0.00           H  
ATOM   1714  HG1 SER A 599     -22.058   8.105  -9.161  1.00  0.00           H  
ATOM   1715  N   LEU A 600     -17.620   9.176  -9.231  1.00  0.00           N  
ATOM   1716  CA  LEU A 600     -16.194   9.099  -9.055  1.00  0.00           C  
ATOM   1717  C   LEU A 600     -15.425  10.215  -9.783  1.00  0.00           C  
ATOM   1718  O   LEU A 600     -14.656  11.059  -9.192  1.00  0.00           O  
ATOM   1719  CB  LEU A 600     -15.573   7.797  -9.609  1.00  0.00           C  
ATOM   1720  CG  LEU A 600     -14.027   7.560  -9.491  1.00  0.00           C  
ATOM   1721  CD1 LEU A 600     -13.651   7.497  -7.958  1.00  0.00           C  
ATOM   1722  CD2 LEU A 600     -13.653   6.224 -10.168  1.00  0.00           C  
ATOM   1723  HN  LEU A 600     -18.046   8.500  -9.821  1.00  0.00           H  
ATOM   1724  HA  LEU A 600     -15.934   9.094  -8.012  1.00  0.00           H  
ATOM   1725  HB1 LEU A 600     -15.952   6.841  -9.189  1.00  0.00           H  
ATOM   1726  HB2 LEU A 600     -15.749   7.735 -10.708  1.00  0.00           H  
ATOM   1727  HG  LEU A 600     -13.523   8.427  -9.967  1.00  0.00           H  
ATOM   1728 1HD1 LEU A 600     -14.161   6.625  -7.511  1.00  0.00           H  
ATOM   1729 2HD1 LEU A 600     -12.539   7.415  -8.023  1.00  0.00           H  
ATOM   1730 3HD1 LEU A 600     -13.887   8.448  -7.423  1.00  0.00           H  
ATOM   1731 1HD2 LEU A 600     -14.396   5.471  -9.821  1.00  0.00           H  
ATOM   1732 2HD2 LEU A 600     -13.578   6.127 -11.273  1.00  0.00           H  
ATOM   1733 3HD2 LEU A 600     -12.622   5.928  -9.893  1.00  0.00           H  
ATOM   1734  N   ARG A 601     -15.742  10.548 -11.062  1.00  0.00           N  
ATOM   1735  CA  ARG A 601     -14.972  11.423 -11.996  1.00  0.00           C  
ATOM   1736  C   ARG A 601     -15.023  12.989 -11.826  1.00  0.00           C  
ATOM   1737  O   ARG A 601     -14.806  13.769 -12.761  1.00  0.00           O  
ATOM   1738  CB  ARG A 601     -15.320  11.062 -13.422  1.00  0.00           C  
ATOM   1739  CG  ARG A 601     -16.637  11.623 -13.981  1.00  0.00           C  
ATOM   1740  CD  ARG A 601     -17.032  11.013 -15.367  1.00  0.00           C  
ATOM   1741  NE  ARG A 601     -18.431  11.531 -15.608  1.00  0.00           N  
ATOM   1742  CZ  ARG A 601     -19.428  10.793 -16.133  1.00  0.00           C  
ATOM   1743  NH1 ARG A 601     -20.627  11.339 -16.171  1.00  0.00           N1+
ATOM   1744  NH2 ARG A 601     -19.129   9.641 -16.758  1.00  0.00           N  
ATOM   1745  HN  ARG A 601     -16.595  10.111 -11.343  1.00  0.00           H  
ATOM   1746  HA  ARG A 601     -13.942  11.113 -11.934  1.00  0.00           H  
ATOM   1747  HB1 ARG A 601     -14.445  11.333 -14.045  1.00  0.00           H  
ATOM   1748  HB2 ARG A 601     -15.349   9.942 -13.392  1.00  0.00           H  
ATOM   1749  HG1 ARG A 601     -17.476  11.492 -13.274  1.00  0.00           H  
ATOM   1750  HG2 ARG A 601     -16.494  12.718 -14.118  1.00  0.00           H  
ATOM   1751  HD1 ARG A 601     -16.299  11.371 -16.120  1.00  0.00           H  
ATOM   1752  HD2 ARG A 601     -16.946   9.909 -15.376  1.00  0.00           H  
ATOM   1753  HE  ARG A 601     -18.752  12.355 -15.148  1.00  0.00           H  
ATOM   1754 1HH1 ARG A 601     -20.707  12.237 -15.735  1.00  0.00           H  
ATOM   1755 2HH1 ARG A 601     -21.243  10.946 -16.851  1.00  0.00           H  
ATOM   1756 1HH2 ARG A 601     -18.235   9.549 -17.188  1.00  0.00           H  
ATOM   1757 2HH2 ARG A 601     -19.853   9.225 -17.304  1.00  0.00           H  
ATOM   1758  N   LYS A 602     -15.148  13.400 -10.514  1.00  0.00           N  
ATOM   1759  CA  LYS A 602     -15.216  14.657  -9.924  1.00  0.00           C  
ATOM   1760  C   LYS A 602     -14.066  14.777  -8.932  1.00  0.00           C  
ATOM   1761  O   LYS A 602     -13.868  15.830  -8.402  1.00  0.00           O  
ATOM   1762  CB  LYS A 602     -16.646  15.022  -9.363  1.00  0.00           C  
ATOM   1763  CG  LYS A 602     -17.115  14.140  -8.246  1.00  0.00           C  
ATOM   1764  CD  LYS A 602     -18.623  14.402  -7.834  1.00  0.00           C  
ATOM   1765  CE  LYS A 602     -19.040  15.723  -7.374  1.00  0.00           C  
ATOM   1766  NZ  LYS A 602     -20.378  15.732  -6.769  1.00  0.00           N1+
ATOM   1767  HN  LYS A 602     -15.196  12.655  -9.857  1.00  0.00           H  
ATOM   1768  HA  LYS A 602     -15.001  15.331 -10.735  1.00  0.00           H  
ATOM   1769  HB1 LYS A 602     -16.583  16.008  -8.841  1.00  0.00           H  
ATOM   1770  HB2 LYS A 602     -17.359  14.995 -10.217  1.00  0.00           H  
ATOM   1771  HG1 LYS A 602     -17.022  13.061  -8.492  1.00  0.00           H  
ATOM   1772  HG2 LYS A 602     -16.534  14.355  -7.325  1.00  0.00           H  
ATOM   1773  HD1 LYS A 602     -19.239  14.069  -8.684  1.00  0.00           H  
ATOM   1774  HD2 LYS A 602     -18.862  13.725  -6.982  1.00  0.00           H  
ATOM   1775  HE1 LYS A 602     -18.397  16.071  -6.544  1.00  0.00           H  
ATOM   1776  HE2 LYS A 602     -19.075  16.486  -8.177  1.00  0.00           H  
ATOM   1777  HZ1 LYS A 602     -21.151  15.773  -7.457  1.00  0.00           H  
ATOM   1778  HZ2 LYS A 602     -20.726  15.011  -6.104  1.00  0.00           H  
ATOM   1779  HZ3 LYS A 602     -20.379  16.599  -6.208  1.00  0.00           H  
ATOM   1780  N   LEU A 603     -13.262  13.736  -8.798  1.00  0.00           N  
ATOM   1781  CA  LEU A 603     -12.062  13.742  -7.876  1.00  0.00           C  
ATOM   1782  C   LEU A 603     -10.747  14.492  -8.389  1.00  0.00           C  
ATOM   1783  O   LEU A 603     -10.591  14.673  -9.582  1.00  0.00           O  
ATOM   1784  CB  LEU A 603     -11.625  12.314  -7.431  1.00  0.00           C  
ATOM   1785  CG  LEU A 603     -10.762  11.351  -8.241  1.00  0.00           C  
ATOM   1786  CD1 LEU A 603     -10.546   9.948  -7.551  1.00  0.00           C  
ATOM   1787  CD2 LEU A 603     -11.321  11.199  -9.666  1.00  0.00           C  
ATOM   1788  HN  LEU A 603     -13.419  12.915  -9.353  1.00  0.00           H  
ATOM   1789  HA  LEU A 603     -12.357  14.312  -7.004  1.00  0.00           H  
ATOM   1790  HB1 LEU A 603     -11.121  12.439  -6.445  1.00  0.00           H  
ATOM   1791  HB2 LEU A 603     -12.549  11.727  -7.262  1.00  0.00           H  
ATOM   1792  HG  LEU A 603      -9.779  11.854  -8.181  1.00  0.00           H  
ATOM   1793 1HD1 LEU A 603     -10.301  10.057  -6.470  1.00  0.00           H  
ATOM   1794 2HD1 LEU A 603     -11.536   9.439  -7.639  1.00  0.00           H  
ATOM   1795 3HD1 LEU A 603      -9.812   9.284  -8.045  1.00  0.00           H  
ATOM   1796 1HD2 LEU A 603     -11.788  12.154  -9.977  1.00  0.00           H  
ATOM   1797 2HD2 LEU A 603     -10.444  11.001 -10.324  1.00  0.00           H  
ATOM   1798 3HD2 LEU A 603     -12.119  10.431  -9.673  1.00  0.00           H  
ATOM   1799  N   THR A 604      -9.700  14.729  -7.477  1.00  0.00           N  
ATOM   1800  CA  THR A 604      -8.419  15.368  -7.812  1.00  0.00           C  
ATOM   1801  C   THR A 604      -7.508  14.314  -8.357  1.00  0.00           C  
ATOM   1802  O   THR A 604      -7.697  13.117  -8.223  1.00  0.00           O  
ATOM   1803  CB  THR A 604      -7.802  16.177  -6.706  1.00  0.00           C  
ATOM   1804  CG2 THR A 604      -8.629  17.454  -6.443  1.00  0.00           C  
ATOM   1805  OG1 THR A 604      -7.692  15.549  -5.450  1.00  0.00           O  
ATOM   1806  HN  THR A 604      -9.840  14.578  -6.506  1.00  0.00           H  
ATOM   1807  HA  THR A 604      -8.525  16.046  -8.651  1.00  0.00           H  
ATOM   1808  HB  THR A 604      -6.785  16.542  -6.973  1.00  0.00           H  
ATOM   1809  HG1 THR A 604      -8.597  15.254  -5.320  1.00  0.00           H  
ATOM   1810 1HG2 THR A 604      -9.707  17.200  -6.536  1.00  0.00           H  
ATOM   1811 2HG2 THR A 604      -8.492  17.850  -5.415  1.00  0.00           H  
ATOM   1812 3HG2 THR A 604      -8.365  18.240  -7.181  1.00  0.00           H  
ATOM   1813  N   ASP A 605      -6.392  14.759  -8.928  1.00  0.00           N  
ATOM   1814  CA  ASP A 605      -5.501  13.814  -9.629  1.00  0.00           C  
ATOM   1815  C   ASP A 605      -4.433  13.415  -8.576  1.00  0.00           C  
ATOM   1816  O   ASP A 605      -3.845  12.362  -8.657  1.00  0.00           O  
ATOM   1817  CB  ASP A 605      -4.730  14.627 -10.686  1.00  0.00           C  
ATOM   1818  CG  ASP A 605      -5.762  15.398 -11.569  1.00  0.00           C  
ATOM   1819  OD1 ASP A 605      -6.884  14.952 -11.949  1.00  0.00           O  
ATOM   1820  OD2 ASP A 605      -5.487  16.603 -11.881  1.00  0.00           O1-
ATOM   1821  HN  ASP A 605      -6.213  15.744  -8.965  1.00  0.00           H  
ATOM   1822  HA  ASP A 605      -6.078  12.946  -9.925  1.00  0.00           H  
ATOM   1823  HB1 ASP A 605      -3.954  15.371 -10.400  1.00  0.00           H  
ATOM   1824  HB2 ASP A 605      -4.195  13.892 -11.316  1.00  0.00           H  
ATOM   1825  N   ASP A 606      -4.289  14.143  -7.479  1.00  0.00           N  
ATOM   1826  CA  ASP A 606      -3.603  13.590  -6.267  1.00  0.00           C  
ATOM   1827  C   ASP A 606      -4.332  12.400  -5.692  1.00  0.00           C  
ATOM   1828  O   ASP A 606      -3.777  11.364  -5.271  1.00  0.00           O  
ATOM   1829  CB  ASP A 606      -3.444  14.696  -5.181  1.00  0.00           C  
ATOM   1830  CG  ASP A 606      -2.409  15.763  -5.597  1.00  0.00           C  
ATOM   1831  OD1 ASP A 606      -1.649  15.518  -6.621  1.00  0.00           O  
ATOM   1832  OD2 ASP A 606      -2.307  16.776  -4.874  1.00  0.00           O1-
ATOM   1833  HN  ASP A 606      -4.528  15.114  -7.459  1.00  0.00           H  
ATOM   1834  HA  ASP A 606      -2.614  13.290  -6.582  1.00  0.00           H  
ATOM   1835  HB1 ASP A 606      -4.422  15.196  -5.048  1.00  0.00           H  
ATOM   1836  HB2 ASP A 606      -3.049  14.353  -4.192  1.00  0.00           H  
ATOM   1837  N   GLU A 607      -5.707  12.555  -5.655  1.00  0.00           N  
ATOM   1838  CA  GLU A 607      -6.593  11.484  -5.337  1.00  0.00           C  
ATOM   1839  C   GLU A 607      -6.655  10.306  -6.334  1.00  0.00           C  
ATOM   1840  O   GLU A 607      -6.659   9.133  -5.918  1.00  0.00           O  
ATOM   1841  CB  GLU A 607      -7.961  12.160  -5.077  1.00  0.00           C  
ATOM   1842  CG  GLU A 607      -8.148  12.906  -3.817  1.00  0.00           C  
ATOM   1843  CD  GLU A 607      -9.560  13.450  -3.721  1.00  0.00           C  
ATOM   1844  OE1 GLU A 607     -10.110  14.029  -4.727  1.00  0.00           O  
ATOM   1845  OE2 GLU A 607     -10.192  13.217  -2.653  1.00  0.00           O1-
ATOM   1846  HN  GLU A 607      -6.003  13.377  -6.128  1.00  0.00           H  
ATOM   1847  HA  GLU A 607      -6.167  10.951  -4.498  1.00  0.00           H  
ATOM   1848  HB1 GLU A 607      -8.332  12.724  -5.955  1.00  0.00           H  
ATOM   1849  HB2 GLU A 607      -8.630  11.268  -5.002  1.00  0.00           H  
ATOM   1850  HG1 GLU A 607      -7.841  12.166  -3.043  1.00  0.00           H  
ATOM   1851  HG2 GLU A 607      -7.362  13.685  -3.861  1.00  0.00           H  
ATOM   1852  N   LEU A 608      -6.681  10.562  -7.646  1.00  0.00           N  
ATOM   1853  CA  LEU A 608      -6.901   9.563  -8.613  1.00  0.00           C  
ATOM   1854  C   LEU A 608      -5.610   8.592  -8.761  1.00  0.00           C  
ATOM   1855  O   LEU A 608      -5.651   7.422  -9.185  1.00  0.00           O  
ATOM   1856  CB  LEU A 608      -7.315  10.186  -9.959  1.00  0.00           C  
ATOM   1857  CG  LEU A 608      -7.612   9.167 -11.089  1.00  0.00           C  
ATOM   1858  CD1 LEU A 608      -8.630   8.036 -10.850  1.00  0.00           C  
ATOM   1859  CD2 LEU A 608      -8.066  10.027 -12.261  1.00  0.00           C  
ATOM   1860  HN  LEU A 608      -6.729  11.496  -7.989  1.00  0.00           H  
ATOM   1861  HA  LEU A 608      -7.730   8.914  -8.385  1.00  0.00           H  
ATOM   1862  HB1 LEU A 608      -8.312  10.646  -9.788  1.00  0.00           H  
ATOM   1863  HB2 LEU A 608      -6.590  10.854 -10.492  1.00  0.00           H  
ATOM   1864  HG  LEU A 608      -6.607   8.751 -11.291  1.00  0.00           H  
ATOM   1865 1HD1 LEU A 608      -8.378   7.203 -10.160  1.00  0.00           H  
ATOM   1866 2HD1 LEU A 608      -9.654   8.316 -10.530  1.00  0.00           H  
ATOM   1867 3HD1 LEU A 608      -8.896   7.541 -11.797  1.00  0.00           H  
ATOM   1868 1HD2 LEU A 608      -7.286  10.782 -12.525  1.00  0.00           H  
ATOM   1869 2HD2 LEU A 608      -8.359   9.424 -13.143  1.00  0.00           H  
ATOM   1870 3HD2 LEU A 608      -8.963  10.581 -11.903  1.00  0.00           H  
ATOM   1871  N   PHE A 609      -4.474   9.201  -8.402  1.00  0.00           N  
ATOM   1872  CA  PHE A 609      -3.232   8.497  -8.123  1.00  0.00           C  
ATOM   1873  C   PHE A 609      -3.288   7.484  -6.942  1.00  0.00           C  
ATOM   1874  O   PHE A 609      -2.935   6.316  -7.044  1.00  0.00           O  
ATOM   1875  CB  PHE A 609      -2.090   9.474  -8.048  1.00  0.00           C  
ATOM   1876  CG  PHE A 609      -0.796   8.891  -7.639  1.00  0.00           C  
ATOM   1877  CD1 PHE A 609      -0.200   8.030  -8.580  1.00  0.00           C  
ATOM   1878  CD2 PHE A 609      -0.042   9.415  -6.599  1.00  0.00           C  
ATOM   1879  CE1 PHE A 609       1.159   7.587  -8.334  1.00  0.00           C  
ATOM   1880  CE2 PHE A 609       1.370   9.025  -6.338  1.00  0.00           C  
ATOM   1881  CZ  PHE A 609       1.872   8.062  -7.208  1.00  0.00           C  
ATOM   1882  HN  PHE A 609      -4.534  10.160  -8.126  1.00  0.00           H  
ATOM   1883  HA  PHE A 609      -3.106   7.864  -8.993  1.00  0.00           H  
ATOM   1884  HB1 PHE A 609      -2.063  10.125  -8.948  1.00  0.00           H  
ATOM   1885  HB2 PHE A 609      -2.449  10.139  -7.241  1.00  0.00           H  
ATOM   1886  HD1 PHE A 609      -0.707   7.791  -9.498  1.00  0.00           H  
ATOM   1887  HD2 PHE A 609      -0.447  10.167  -5.934  1.00  0.00           H  
ATOM   1888  HE1 PHE A 609       1.605   6.939  -9.082  1.00  0.00           H  
ATOM   1889  HE2 PHE A 609       1.964   9.421  -5.525  1.00  0.00           H  
ATOM   1890  HZ  PHE A 609       2.901   7.793  -7.064  1.00  0.00           H  
ATOM   1891  N   GLN A 610      -3.928   7.871  -5.826  1.00  0.00           N  
ATOM   1892  CA  GLN A 610      -4.128   6.953  -4.669  1.00  0.00           C  
ATOM   1893  C   GLN A 610      -4.980   5.727  -5.032  1.00  0.00           C  
ATOM   1894  O   GLN A 610      -4.742   4.671  -4.430  1.00  0.00           O  
ATOM   1895  CB  GLN A 610      -4.859   7.698  -3.467  1.00  0.00           C  
ATOM   1896  CG  GLN A 610      -4.085   8.942  -2.857  1.00  0.00           C  
ATOM   1897  CD  GLN A 610      -2.572   8.778  -2.678  1.00  0.00           C  
ATOM   1898  NE2 GLN A 610      -2.117   7.878  -1.752  1.00  0.00           N  
ATOM   1899  OE1 GLN A 610      -1.843   9.449  -3.426  1.00  0.00           O  
ATOM   1900  HN  GLN A 610      -4.258   8.812  -5.721  1.00  0.00           H  
ATOM   1901  HA  GLN A 610      -3.157   6.585  -4.358  1.00  0.00           H  
ATOM   1902  HB1 GLN A 610      -5.827   8.053  -3.877  1.00  0.00           H  
ATOM   1903  HB2 GLN A 610      -4.927   6.925  -2.674  1.00  0.00           H  
ATOM   1904  HG1 GLN A 610      -4.263   9.779  -3.561  1.00  0.00           H  
ATOM   1905  HG2 GLN A 610      -4.430   9.111  -1.817  1.00  0.00           H  
ATOM   1906 1HE2 GLN A 610      -2.698   7.281  -1.209  1.00  0.00           H  
ATOM   1907 2HE2 GLN A 610      -1.163   7.972  -1.471  1.00  0.00           H  
ATOM   1908  N   TYR A 611      -5.981   5.843  -5.945  1.00  0.00           N  
ATOM   1909  CA  TYR A 611      -6.927   4.806  -6.172  1.00  0.00           C  
ATOM   1910  C   TYR A 611      -6.624   4.071  -7.449  1.00  0.00           C  
ATOM   1911  O   TYR A 611      -7.266   3.031  -7.707  1.00  0.00           O  
ATOM   1912  CB  TYR A 611      -8.370   5.405  -6.091  1.00  0.00           C  
ATOM   1913  CG  TYR A 611      -8.638   6.058  -4.845  1.00  0.00           C  
ATOM   1914  CD1 TYR A 611      -8.296   5.555  -3.597  1.00  0.00           C  
ATOM   1915  CD2 TYR A 611      -9.139   7.376  -4.851  1.00  0.00           C  
ATOM   1916  CE1 TYR A 611      -8.267   6.307  -2.393  1.00  0.00           C  
ATOM   1917  CE2 TYR A 611      -9.119   8.167  -3.730  1.00  0.00           C  
ATOM   1918  CZ  TYR A 611      -8.703   7.635  -2.457  1.00  0.00           C  
ATOM   1919  OH  TYR A 611      -8.907   8.394  -1.335  1.00  0.00           O  
ATOM   1920  HN  TYR A 611      -6.145   6.731  -6.359  1.00  0.00           H  
ATOM   1921  HA  TYR A 611      -6.854   3.991  -5.466  1.00  0.00           H  
ATOM   1922  HB1 TYR A 611      -8.587   6.068  -6.955  1.00  0.00           H  
ATOM   1923  HB2 TYR A 611      -9.010   4.508  -6.255  1.00  0.00           H  
ATOM   1924  HD1 TYR A 611      -7.993   4.529  -3.468  1.00  0.00           H  
ATOM   1925  HD2 TYR A 611      -9.357   7.811  -5.822  1.00  0.00           H  
ATOM   1926  HE1 TYR A 611      -7.881   5.866  -1.488  1.00  0.00           H  
ATOM   1927  HE2 TYR A 611      -9.413   9.197  -3.858  1.00  0.00           H  
ATOM   1928  HH  TYR A 611      -9.696   8.905  -1.490  1.00  0.00           H  
ATOM   1929  N   LEU A 612      -5.666   4.502  -8.300  1.00  0.00           N  
ATOM   1930  CA  LEU A 612      -5.329   4.048  -9.628  1.00  0.00           C  
ATOM   1931  C   LEU A 612      -5.092   2.520  -9.760  1.00  0.00           C  
ATOM   1932  O   LEU A 612      -5.507   1.859 -10.722  1.00  0.00           O  
ATOM   1933  CB  LEU A 612      -4.025   4.730 -10.215  1.00  0.00           C  
ATOM   1934  CG  LEU A 612      -3.863   4.590 -11.713  1.00  0.00           C  
ATOM   1935  CD1 LEU A 612      -5.136   5.027 -12.527  1.00  0.00           C  
ATOM   1936  CD2 LEU A 612      -2.695   5.453 -12.274  1.00  0.00           C  
ATOM   1937  HN  LEU A 612      -5.291   5.410  -8.108  1.00  0.00           H  
ATOM   1938  HA  LEU A 612      -6.257   4.260 -10.141  1.00  0.00           H  
ATOM   1939  HB1 LEU A 612      -4.190   5.794  -9.939  1.00  0.00           H  
ATOM   1940  HB2 LEU A 612      -3.058   4.450  -9.748  1.00  0.00           H  
ATOM   1941  HG  LEU A 612      -3.587   3.522 -11.876  1.00  0.00           H  
ATOM   1942 1HD1 LEU A 612      -5.570   5.914 -12.021  1.00  0.00           H  
ATOM   1943 2HD1 LEU A 612      -4.911   5.228 -13.593  1.00  0.00           H  
ATOM   1944 3HD1 LEU A 612      -5.844   4.165 -12.523  1.00  0.00           H  
ATOM   1945 1HD2 LEU A 612      -2.953   6.511 -12.465  1.00  0.00           H  
ATOM   1946 2HD2 LEU A 612      -1.888   5.419 -11.512  1.00  0.00           H  
ATOM   1947 3HD2 LEU A 612      -2.200   4.946 -13.130  1.00  0.00           H  
ATOM   1948  N   LEU A 613      -4.458   1.915  -8.728  1.00  0.00           N  
ATOM   1949  CA  LEU A 613      -4.249   0.500  -8.616  1.00  0.00           C  
ATOM   1950  C   LEU A 613      -5.520  -0.312  -8.692  1.00  0.00           C  
ATOM   1951  O   LEU A 613      -5.653  -1.299  -9.428  1.00  0.00           O  
ATOM   1952  CB  LEU A 613      -3.545   0.180  -7.260  1.00  0.00           C  
ATOM   1953  CG  LEU A 613      -3.044  -1.233  -7.045  1.00  0.00           C  
ATOM   1954  CD1 LEU A 613      -2.013  -1.661  -8.150  1.00  0.00           C  
ATOM   1955  CD2 LEU A 613      -2.417  -1.289  -5.600  1.00  0.00           C  
ATOM   1956  HN  LEU A 613      -4.075   2.451  -7.979  1.00  0.00           H  
ATOM   1957  HA  LEU A 613      -3.700   0.217  -9.494  1.00  0.00           H  
ATOM   1958  HB1 LEU A 613      -2.626   0.785  -7.159  1.00  0.00           H  
ATOM   1959  HB2 LEU A 613      -4.246   0.450  -6.446  1.00  0.00           H  
ATOM   1960  HG  LEU A 613      -3.868  -1.975  -7.129  1.00  0.00           H  
ATOM   1961 1HD1 LEU A 613      -2.512  -1.799  -9.134  1.00  0.00           H  
ATOM   1962 2HD1 LEU A 613      -1.145  -0.960  -8.158  1.00  0.00           H  
ATOM   1963 3HD1 LEU A 613      -1.603  -2.620  -7.767  1.00  0.00           H  
ATOM   1964 1HD2 LEU A 613      -1.518  -0.668  -5.447  1.00  0.00           H  
ATOM   1965 2HD2 LEU A 613      -3.227  -0.962  -4.911  1.00  0.00           H  
ATOM   1966 3HD2 LEU A 613      -2.302  -2.373  -5.372  1.00  0.00           H  
ATOM   1967  N   GLN A 614      -6.551   0.188  -7.965  1.00  0.00           N  
ATOM   1968  CA  GLN A 614      -7.892  -0.311  -8.006  1.00  0.00           C  
ATOM   1969  C   GLN A 614      -8.623  -0.049  -9.274  1.00  0.00           C  
ATOM   1970  O   GLN A 614      -9.372  -0.929  -9.795  1.00  0.00           O  
ATOM   1971  CB  GLN A 614      -8.761   0.221  -6.871  1.00  0.00           C  
ATOM   1972  CG  GLN A 614      -8.221   0.115  -5.446  1.00  0.00           C  
ATOM   1973  CD  GLN A 614      -7.306  -1.096  -5.184  1.00  0.00           C  
ATOM   1974  NE2 GLN A 614      -6.126  -0.789  -4.577  1.00  0.00           N  
ATOM   1975  OE1 GLN A 614      -7.721  -2.240  -5.493  1.00  0.00           O  
ATOM   1976  HN  GLN A 614      -6.607   1.131  -7.651  1.00  0.00           H  
ATOM   1977  HA  GLN A 614      -7.840  -1.387  -8.000  1.00  0.00           H  
ATOM   1978  HB1 GLN A 614      -9.073   1.268  -6.996  1.00  0.00           H  
ATOM   1979  HB2 GLN A 614      -9.746  -0.305  -6.936  1.00  0.00           H  
ATOM   1980  HG1 GLN A 614      -7.638   1.050  -5.291  1.00  0.00           H  
ATOM   1981  HG2 GLN A 614      -9.098   0.259  -4.790  1.00  0.00           H  
ATOM   1982 1HE2 GLN A 614      -5.890   0.179  -4.563  1.00  0.00           H  
ATOM   1983 2HE2 GLN A 614      -5.592  -1.577  -4.296  1.00  0.00           H  
ATOM   1984  N   LEU A 615      -8.518   1.089 -10.005  1.00  0.00           N  
ATOM   1985  CA  LEU A 615      -9.085   1.220 -11.343  1.00  0.00           C  
ATOM   1986  C   LEU A 615      -8.387   0.309 -12.382  1.00  0.00           C  
ATOM   1987  O   LEU A 615      -9.066  -0.189 -13.266  1.00  0.00           O  
ATOM   1988  CB  LEU A 615      -9.104   2.681 -11.652  1.00  0.00           C  
ATOM   1989  CG  LEU A 615     -10.262   3.427 -10.940  1.00  0.00           C  
ATOM   1990  CD1 LEU A 615     -10.199   3.638  -9.374  1.00  0.00           C  
ATOM   1991  CD2 LEU A 615     -10.268   4.804 -11.569  1.00  0.00           C  
ATOM   1992  HN  LEU A 615      -8.011   1.840  -9.591  1.00  0.00           H  
ATOM   1993  HA  LEU A 615     -10.127   0.936 -11.315  1.00  0.00           H  
ATOM   1994  HB1 LEU A 615      -8.108   3.133 -11.494  1.00  0.00           H  
ATOM   1995  HB2 LEU A 615      -9.375   2.855 -12.705  1.00  0.00           H  
ATOM   1996  HG  LEU A 615     -11.158   2.809 -11.144  1.00  0.00           H  
ATOM   1997 1HD1 LEU A 615     -11.081   4.254  -9.113  1.00  0.00           H  
ATOM   1998 2HD1 LEU A 615     -10.373   2.750  -8.746  1.00  0.00           H  
ATOM   1999 3HD1 LEU A 615      -9.201   4.071  -9.142  1.00  0.00           H  
ATOM   2000 1HD2 LEU A 615      -9.355   5.354 -11.243  1.00  0.00           H  
ATOM   2001 2HD2 LEU A 615     -10.364   4.840 -12.676  1.00  0.00           H  
ATOM   2002 3HD2 LEU A 615     -11.096   5.348 -11.081  1.00  0.00           H  
ATOM   2003  N   VAL A 616      -7.053   0.074 -12.330  1.00  0.00           N  
ATOM   2004  CA  VAL A 616      -6.415  -0.974 -13.141  1.00  0.00           C  
ATOM   2005  C   VAL A 616      -7.057  -2.402 -12.942  1.00  0.00           C  
ATOM   2006  O   VAL A 616      -7.043  -3.207 -13.865  1.00  0.00           O  
ATOM   2007  CB  VAL A 616      -4.845  -0.835 -12.849  1.00  0.00           C  
ATOM   2008  CG1 VAL A 616      -4.102  -1.985 -13.518  1.00  0.00           C  
ATOM   2009  CG2 VAL A 616      -4.258   0.566 -13.323  1.00  0.00           C  
ATOM   2010  HN  VAL A 616      -6.453   0.642 -11.782  1.00  0.00           H  
ATOM   2011  HA  VAL A 616      -6.560  -0.712 -14.182  1.00  0.00           H  
ATOM   2012  HB  VAL A 616      -4.694  -0.820 -11.741  1.00  0.00           H  
ATOM   2013 1HG1 VAL A 616      -4.345  -2.947 -13.019  1.00  0.00           H  
ATOM   2014 2HG1 VAL A 616      -4.530  -1.970 -14.530  1.00  0.00           H  
ATOM   2015 3HG1 VAL A 616      -2.994  -1.872 -13.537  1.00  0.00           H  
ATOM   2016 1HG2 VAL A 616      -3.253   0.806 -12.894  1.00  0.00           H  
ATOM   2017 2HG2 VAL A 616      -4.238   0.662 -14.423  1.00  0.00           H  
ATOM   2018 3HG2 VAL A 616      -4.977   1.385 -13.134  1.00  0.00           H  
ATOM   2019  N   GLN A 617      -7.461  -2.763 -11.652  1.00  0.00           N  
ATOM   2020  CA  GLN A 617      -8.150  -4.010 -11.332  1.00  0.00           C  
ATOM   2021  C   GLN A 617      -9.510  -4.183 -12.127  1.00  0.00           C  
ATOM   2022  O   GLN A 617      -9.769  -5.201 -12.732  1.00  0.00           O  
ATOM   2023  CB  GLN A 617      -8.305  -4.125  -9.759  1.00  0.00           C  
ATOM   2024  CG  GLN A 617      -6.979  -4.371  -8.928  1.00  0.00           C  
ATOM   2025  CD  GLN A 617      -5.733  -4.804  -9.703  1.00  0.00           C  
ATOM   2026  NE2 GLN A 617      -4.807  -3.831  -9.901  1.00  0.00           N  
ATOM   2027  OE1 GLN A 617      -5.493  -5.870 -10.263  1.00  0.00           O  
ATOM   2028  HN  GLN A 617      -7.244  -2.064 -10.972  1.00  0.00           H  
ATOM   2029  HA  GLN A 617      -7.499  -4.784 -11.725  1.00  0.00           H  
ATOM   2030  HB1 GLN A 617      -8.710  -3.195  -9.304  1.00  0.00           H  
ATOM   2031  HB2 GLN A 617      -8.834  -5.057  -9.480  1.00  0.00           H  
ATOM   2032  HG1 GLN A 617      -6.861  -3.536  -8.201  1.00  0.00           H  
ATOM   2033  HG2 GLN A 617      -7.115  -5.294  -8.321  1.00  0.00           H  
ATOM   2034 1HE2 GLN A 617      -5.151  -2.906  -9.817  1.00  0.00           H  
ATOM   2035 2HE2 GLN A 617      -3.930  -4.107 -10.287  1.00  0.00           H  
ATOM   2036  N   VAL A 618     -10.351  -3.140 -12.201  1.00  0.00           N  
ATOM   2037  CA  VAL A 618     -11.494  -3.008 -13.159  1.00  0.00           C  
ATOM   2038  C   VAL A 618     -11.125  -3.004 -14.569  1.00  0.00           C  
ATOM   2039  O   VAL A 618     -11.819  -3.597 -15.318  1.00  0.00           O  
ATOM   2040  CB  VAL A 618     -12.397  -1.743 -12.825  1.00  0.00           C  
ATOM   2041  CG1 VAL A 618     -13.647  -1.683 -13.559  1.00  0.00           C  
ATOM   2042  CG2 VAL A 618     -12.746  -1.709 -11.302  1.00  0.00           C  
ATOM   2043  HN  VAL A 618     -10.108  -2.309 -11.695  1.00  0.00           H  
ATOM   2044  HA  VAL A 618     -12.111  -3.884 -13.008  1.00  0.00           H  
ATOM   2045  HB  VAL A 618     -11.762  -0.832 -12.827  1.00  0.00           H  
ATOM   2046 1HG1 VAL A 618     -14.130  -2.674 -13.447  1.00  0.00           H  
ATOM   2047 2HG1 VAL A 618     -14.406  -0.909 -13.320  1.00  0.00           H  
ATOM   2048 3HG1 VAL A 618     -13.356  -1.733 -14.637  1.00  0.00           H  
ATOM   2049 1HG2 VAL A 618     -13.172  -2.669 -10.951  1.00  0.00           H  
ATOM   2050 2HG2 VAL A 618     -11.806  -1.491 -10.748  1.00  0.00           H  
ATOM   2051 3HG2 VAL A 618     -13.473  -0.916 -11.004  1.00  0.00           H  
ATOM   2052  N   LEU A 619      -9.999  -2.292 -14.942  1.00  0.00           N  
ATOM   2053  CA  LEU A 619      -9.547  -2.147 -16.328  1.00  0.00           C  
ATOM   2054  C   LEU A 619      -8.987  -3.444 -16.954  1.00  0.00           C  
ATOM   2055  O   LEU A 619      -9.218  -3.741 -18.116  1.00  0.00           O  
ATOM   2056  CB  LEU A 619      -8.528  -0.988 -16.419  1.00  0.00           C  
ATOM   2057  CG  LEU A 619      -8.014  -0.727 -17.795  1.00  0.00           C  
ATOM   2058  CD1 LEU A 619      -9.056  -0.167 -18.746  1.00  0.00           C  
ATOM   2059  CD2 LEU A 619      -6.732   0.091 -17.768  1.00  0.00           C  
ATOM   2060  HN  LEU A 619      -9.657  -1.671 -14.235  1.00  0.00           H  
ATOM   2061  HA  LEU A 619     -10.398  -1.740 -16.852  1.00  0.00           H  
ATOM   2062  HB1 LEU A 619      -8.957  -0.035 -16.054  1.00  0.00           H  
ATOM   2063  HB2 LEU A 619      -7.666  -1.252 -15.765  1.00  0.00           H  
ATOM   2064  HG  LEU A 619      -7.569  -1.658 -18.210  1.00  0.00           H  
ATOM   2065 1HD1 LEU A 619      -8.566   0.001 -19.730  1.00  0.00           H  
ATOM   2066 2HD1 LEU A 619      -9.877  -0.903 -18.902  1.00  0.00           H  
ATOM   2067 3HD1 LEU A 619      -9.442   0.825 -18.437  1.00  0.00           H  
ATOM   2068 1HD2 LEU A 619      -6.917   1.149 -17.480  1.00  0.00           H  
ATOM   2069 2HD2 LEU A 619      -6.115  -0.296 -16.937  1.00  0.00           H  
ATOM   2070 3HD2 LEU A 619      -6.153   0.106 -18.721  1.00  0.00           H  
ATOM   2071  N   LYS A 620      -8.230  -4.243 -16.133  1.00  0.00           N  
ATOM   2072  CA  LYS A 620      -7.770  -5.636 -16.339  1.00  0.00           C  
ATOM   2073  C   LYS A 620      -8.984  -6.635 -16.492  1.00  0.00           C  
ATOM   2074  O   LYS A 620      -8.841  -7.549 -17.284  1.00  0.00           O  
ATOM   2075  CB  LYS A 620      -6.890  -6.128 -15.162  1.00  0.00           C  
ATOM   2076  CG  LYS A 620      -5.502  -5.541 -15.052  1.00  0.00           C  
ATOM   2077  CD  LYS A 620      -4.898  -5.808 -13.633  1.00  0.00           C  
ATOM   2078  CE  LYS A 620      -4.755  -7.342 -13.318  1.00  0.00           C  
ATOM   2079  NZ  LYS A 620      -4.017  -7.394 -12.097  1.00  0.00           N1+
ATOM   2080  HN  LYS A 620      -7.970  -3.946 -15.218  1.00  0.00           H  
ATOM   2081  HA  LYS A 620      -7.202  -5.628 -17.257  1.00  0.00           H  
ATOM   2082  HB1 LYS A 620      -7.420  -5.940 -14.194  1.00  0.00           H  
ATOM   2083  HB2 LYS A 620      -6.693  -7.203 -15.376  1.00  0.00           H  
ATOM   2084  HG1 LYS A 620      -4.883  -5.929 -15.885  1.00  0.00           H  
ATOM   2085  HG2 LYS A 620      -5.624  -4.446 -15.232  1.00  0.00           H  
ATOM   2086  HD1 LYS A 620      -4.004  -5.158 -13.583  1.00  0.00           H  
ATOM   2087  HD2 LYS A 620      -5.531  -5.319 -12.862  1.00  0.00           H  
ATOM   2088  HE1 LYS A 620      -5.725  -7.823 -13.085  1.00  0.00           H  
ATOM   2089  HE2 LYS A 620      -4.118  -7.810 -14.112  1.00  0.00           H  
ATOM   2090  HZ1 LYS A 620      -3.061  -7.071 -12.331  1.00  0.00           H  
ATOM   2091  HZ2 LYS A 620      -4.538  -6.911 -11.341  1.00  0.00           H  
ATOM   2092  HZ3 LYS A 620      -3.916  -8.378 -11.766  1.00  0.00           H  
ATOM   2093  N   TYR A 621     -10.131  -6.468 -15.810  1.00  0.00           N  
ATOM   2094  CA  TYR A 621     -11.301  -7.315 -16.036  1.00  0.00           C  
ATOM   2095  C   TYR A 621     -12.128  -6.807 -17.302  1.00  0.00           C  
ATOM   2096  O   TYR A 621     -12.802  -7.574 -17.982  1.00  0.00           O  
ATOM   2097  CB  TYR A 621     -12.180  -7.276 -14.799  1.00  0.00           C  
ATOM   2098  CG  TYR A 621     -13.060  -8.372 -14.578  1.00  0.00           C  
ATOM   2099  CD1 TYR A 621     -12.594  -9.567 -14.002  1.00  0.00           C  
ATOM   2100  CD2 TYR A 621     -14.349  -8.394 -15.073  1.00  0.00           C  
ATOM   2101  CE1 TYR A 621     -13.339 -10.744 -14.023  1.00  0.00           C  
ATOM   2102  CE2 TYR A 621     -15.079  -9.582 -15.105  1.00  0.00           C  
ATOM   2103  CZ  TYR A 621     -14.593 -10.772 -14.670  1.00  0.00           C  
ATOM   2104  OH  TYR A 621     -15.365 -11.926 -14.896  1.00  0.00           O  
ATOM   2105  HN  TYR A 621     -10.249  -5.736 -15.134  1.00  0.00           H  
ATOM   2106  HA  TYR A 621     -10.946  -8.281 -16.344  1.00  0.00           H  
ATOM   2107  HB1 TYR A 621     -11.522  -7.364 -13.906  1.00  0.00           H  
ATOM   2108  HB2 TYR A 621     -12.595  -6.245 -14.748  1.00  0.00           H  
ATOM   2109  HD1 TYR A 621     -11.648  -9.688 -13.488  1.00  0.00           H  
ATOM   2110  HD2 TYR A 621     -14.721  -7.450 -15.451  1.00  0.00           H  
ATOM   2111  HE1 TYR A 621     -12.785 -11.599 -13.669  1.00  0.00           H  
ATOM   2112  HE2 TYR A 621     -16.056  -9.423 -15.533  1.00  0.00           H  
ATOM   2113  HH  TYR A 621     -15.000 -12.565 -14.276  1.00  0.00           H  
ATOM   2114  N   GLU A 622     -12.013  -5.472 -17.443  1.00  0.00           N  
ATOM   2115  CA  GLU A 622     -12.789  -4.793 -18.540  1.00  0.00           C  
ATOM   2116  C   GLU A 622     -11.955  -3.785 -19.287  1.00  0.00           C  
ATOM   2117  O   GLU A 622     -11.808  -2.589 -18.968  1.00  0.00           O  
ATOM   2118  CB  GLU A 622     -14.127  -4.139 -18.124  1.00  0.00           C  
ATOM   2119  CG  GLU A 622     -15.059  -3.811 -19.349  1.00  0.00           C  
ATOM   2120  CD  GLU A 622     -16.467  -3.566 -18.881  1.00  0.00           C  
ATOM   2121  OE1 GLU A 622     -16.767  -2.517 -18.283  1.00  0.00           O  
ATOM   2122  OE2 GLU A 622     -17.259  -4.499 -19.116  1.00  0.00           O1-
ATOM   2123  HN  GLU A 622     -11.580  -4.917 -16.740  1.00  0.00           H  
ATOM   2124  HA  GLU A 622     -13.102  -5.479 -19.303  1.00  0.00           H  
ATOM   2125  HB1 GLU A 622     -14.638  -4.925 -17.535  1.00  0.00           H  
ATOM   2126  HB2 GLU A 622     -14.001  -3.256 -17.465  1.00  0.00           H  
ATOM   2127  HG1 GLU A 622     -14.684  -2.908 -19.871  1.00  0.00           H  
ATOM   2128  HG2 GLU A 622     -15.060  -4.603 -20.132  1.00  0.00           H  
ATOM   2129  N   SER A 623     -11.281  -4.230 -20.415  1.00  0.00           N  
ATOM   2130  CA  SER A 623     -10.177  -3.419 -21.014  1.00  0.00           C  
ATOM   2131  C   SER A 623     -10.577  -2.760 -22.297  1.00  0.00           C  
ATOM   2132  O   SER A 623      -9.744  -2.248 -23.048  1.00  0.00           O  
ATOM   2133  CB  SER A 623      -8.949  -4.282 -21.308  1.00  0.00           C  
ATOM   2134  OG  SER A 623      -8.594  -5.196 -20.269  1.00  0.00           O  
ATOM   2135  HN  SER A 623     -11.455  -5.180 -20.645  1.00  0.00           H  
ATOM   2136  HA  SER A 623      -9.860  -2.745 -20.235  1.00  0.00           H  
ATOM   2137  HB1 SER A 623      -9.117  -4.930 -22.201  1.00  0.00           H  
ATOM   2138  HB2 SER A 623      -8.086  -3.673 -21.649  1.00  0.00           H  
ATOM   2139  HG1 SER A 623      -8.874  -4.731 -19.479  1.00  0.00           H  
ATOM   2140  N   TYR A 624     -11.873  -2.852 -22.615  1.00  0.00           N  
ATOM   2141  CA  TYR A 624     -12.310  -2.088 -23.812  1.00  0.00           C  
ATOM   2142  C   TYR A 624     -12.166  -0.612 -23.777  1.00  0.00           C  
ATOM   2143  O   TYR A 624     -12.227  -0.047 -22.693  1.00  0.00           O  
ATOM   2144  CB  TYR A 624     -13.708  -2.403 -24.198  1.00  0.00           C  
ATOM   2145  CG  TYR A 624     -13.893  -3.874 -24.295  1.00  0.00           C  
ATOM   2146  CD1 TYR A 624     -14.441  -4.550 -23.185  1.00  0.00           C  
ATOM   2147  CD2 TYR A 624     -13.612  -4.572 -25.464  1.00  0.00           C  
ATOM   2148  CE1 TYR A 624     -14.729  -5.918 -23.310  1.00  0.00           C  
ATOM   2149  CE2 TYR A 624     -13.880  -5.914 -25.561  1.00  0.00           C  
ATOM   2150  CZ  TYR A 624     -14.506  -6.632 -24.490  1.00  0.00           C  
ATOM   2151  OH  TYR A 624     -14.606  -8.041 -24.598  1.00  0.00           O  
ATOM   2152  HN  TYR A 624     -12.505  -3.330 -22.010  1.00  0.00           H  
ATOM   2153  HA  TYR A 624     -11.813  -2.454 -24.703  1.00  0.00           H  
ATOM   2154  HB1 TYR A 624     -14.329  -1.951 -23.393  1.00  0.00           H  
ATOM   2155  HB2 TYR A 624     -14.022  -1.968 -25.173  1.00  0.00           H  
ATOM   2156  HD1 TYR A 624     -14.803  -4.000 -22.325  1.00  0.00           H  
ATOM   2157  HD2 TYR A 624     -13.304  -3.941 -26.290  1.00  0.00           H  
ATOM   2158  HE1 TYR A 624     -15.234  -6.572 -22.610  1.00  0.00           H  
ATOM   2159  HE2 TYR A 624     -13.629  -6.415 -26.487  1.00  0.00           H  
ATOM   2160  HH  TYR A 624     -14.729  -8.437 -23.739  1.00  0.00           H  
ATOM   2161  N   LEU A 625     -11.932   0.044 -24.884  1.00  0.00           N  
ATOM   2162  CA  LEU A 625     -11.859   1.483 -25.152  1.00  0.00           C  
ATOM   2163  C   LEU A 625     -13.256   2.179 -25.047  1.00  0.00           C  
ATOM   2164  O   LEU A 625     -13.377   3.203 -24.405  1.00  0.00           O  
ATOM   2165  CB  LEU A 625     -11.001   1.645 -26.589  1.00  0.00           C  
ATOM   2166  CG  LEU A 625     -10.875   3.057 -27.157  1.00  0.00           C  
ATOM   2167  CD1 LEU A 625     -10.470   4.068 -25.993  1.00  0.00           C  
ATOM   2168  CD2 LEU A 625      -9.973   3.112 -28.328  1.00  0.00           C  
ATOM   2169  HN  LEU A 625     -11.855  -0.498 -25.724  1.00  0.00           H  
ATOM   2170  HA  LEU A 625     -11.281   1.952 -24.369  1.00  0.00           H  
ATOM   2171  HB1 LEU A 625      -9.968   1.302 -26.387  1.00  0.00           H  
ATOM   2172  HB2 LEU A 625     -11.547   0.931 -27.245  1.00  0.00           H  
ATOM   2173  HG  LEU A 625     -11.890   3.401 -27.463  1.00  0.00           H  
ATOM   2174 1HD1 LEU A 625     -11.261   4.079 -25.215  1.00  0.00           H  
ATOM   2175 2HD1 LEU A 625      -9.574   3.706 -25.433  1.00  0.00           H  
ATOM   2176 3HD1 LEU A 625     -10.328   5.117 -26.304  1.00  0.00           H  
ATOM   2177 1HD2 LEU A 625     -10.293   2.459 -29.166  1.00  0.00           H  
ATOM   2178 2HD2 LEU A 625      -9.674   4.140 -28.613  1.00  0.00           H  
ATOM   2179 3HD2 LEU A 625      -8.935   2.850 -28.041  1.00  0.00           H  
ATOM   2180  N   ASP A 626     -14.277   1.564 -25.614  1.00  0.00           N  
ATOM   2181  CA  ASP A 626     -15.657   2.141 -25.539  1.00  0.00           C  
ATOM   2182  C   ASP A 626     -16.221   2.478 -24.160  1.00  0.00           C  
ATOM   2183  O   ASP A 626     -16.719   3.558 -23.965  1.00  0.00           O  
ATOM   2184  CB  ASP A 626     -16.624   1.104 -26.218  1.00  0.00           C  
ATOM   2185  CG  ASP A 626     -17.952   1.739 -26.593  1.00  0.00           C  
ATOM   2186  OD1 ASP A 626     -17.825   2.883 -27.057  1.00  0.00           O  
ATOM   2187  OD2 ASP A 626     -19.020   1.106 -26.707  1.00  0.00           O1-
ATOM   2188  HN  ASP A 626     -14.172   0.874 -26.331  1.00  0.00           H  
ATOM   2189  HA  ASP A 626     -15.600   3.064 -26.090  1.00  0.00           H  
ATOM   2190  HB1 ASP A 626     -16.029   0.726 -27.076  1.00  0.00           H  
ATOM   2191  HB2 ASP A 626     -16.706   0.290 -25.466  1.00  0.00           H  
ATOM   2192  N   CYS A 627     -16.104   1.596 -23.108  1.00  0.00           N  
ATOM   2193  CA  CYS A 627     -16.533   1.810 -21.740  1.00  0.00           C  
ATOM   2194  C   CYS A 627     -16.018   3.059 -21.158  1.00  0.00           C  
ATOM   2195  O   CYS A 627     -14.867   3.492 -21.402  1.00  0.00           O  
ATOM   2196  CB  CYS A 627     -16.124   0.646 -20.837  1.00  0.00           C  
ATOM   2197  SG  CYS A 627     -16.546  -0.943 -21.492  1.00  0.00           S  
ATOM   2198  HN  CYS A 627     -15.683   0.721 -23.339  1.00  0.00           H  
ATOM   2199  HA  CYS A 627     -17.613   1.816 -21.715  1.00  0.00           H  
ATOM   2200  HB1 CYS A 627     -15.037   0.684 -20.616  1.00  0.00           H  
ATOM   2201  HB2 CYS A 627     -16.677   0.643 -19.868  1.00  0.00           H  
ATOM   2202  HG1 CYS A 627     -16.579  -1.521 -20.306  1.00  0.00           H  
ATOM   2203  N   GLU A 628     -16.813   3.648 -20.313  1.00  0.00           N  
ATOM   2204  CA  GLU A 628     -16.513   4.988 -19.756  1.00  0.00           C  
ATOM   2205  C   GLU A 628     -15.157   5.088 -18.975  1.00  0.00           C  
ATOM   2206  O   GLU A 628     -14.477   6.140 -19.021  1.00  0.00           O  
ATOM   2207  CB  GLU A 628     -17.687   5.433 -18.860  1.00  0.00           C  
ATOM   2208  CG  GLU A 628     -19.008   5.540 -19.605  1.00  0.00           C  
ATOM   2209  CD  GLU A 628     -19.044   6.529 -20.708  1.00  0.00           C  
ATOM   2210  OE1 GLU A 628     -18.971   7.713 -20.496  1.00  0.00           O  
ATOM   2211  OE2 GLU A 628     -19.266   6.065 -21.832  1.00  0.00           O1-
ATOM   2212  HN  GLU A 628     -17.733   3.346 -20.085  1.00  0.00           H  
ATOM   2213  HA  GLU A 628     -16.395   5.691 -20.572  1.00  0.00           H  
ATOM   2214  HB1 GLU A 628     -17.768   4.594 -18.126  1.00  0.00           H  
ATOM   2215  HB2 GLU A 628     -17.554   6.330 -18.230  1.00  0.00           H  
ATOM   2216  HG1 GLU A 628     -19.382   4.597 -20.064  1.00  0.00           H  
ATOM   2217  HG2 GLU A 628     -19.785   5.709 -18.828  1.00  0.00           H  
ATOM   2218  N   LEU A 629     -14.816   4.027 -18.132  1.00  0.00           N  
ATOM   2219  CA  LEU A 629     -13.597   4.017 -17.392  1.00  0.00           C  
ATOM   2220  C   LEU A 629     -12.347   4.186 -18.187  1.00  0.00           C  
ATOM   2221  O   LEU A 629     -11.441   4.985 -17.913  1.00  0.00           O  
ATOM   2222  CB  LEU A 629     -13.666   2.722 -16.457  1.00  0.00           C  
ATOM   2223  CG  LEU A 629     -12.472   2.508 -15.458  1.00  0.00           C  
ATOM   2224  CD1 LEU A 629     -12.594   3.590 -14.379  1.00  0.00           C  
ATOM   2225  CD2 LEU A 629     -12.367   1.174 -14.794  1.00  0.00           C  
ATOM   2226  HN  LEU A 629     -15.422   3.242 -18.018  1.00  0.00           H  
ATOM   2227  HA  LEU A 629     -13.642   4.906 -16.780  1.00  0.00           H  
ATOM   2228  HB1 LEU A 629     -14.616   2.657 -15.904  1.00  0.00           H  
ATOM   2229  HB2 LEU A 629     -13.553   1.903 -17.197  1.00  0.00           H  
ATOM   2230  HG  LEU A 629     -11.523   2.687 -16.015  1.00  0.00           H  
ATOM   2231 1HD1 LEU A 629     -11.791   3.624 -13.617  1.00  0.00           H  
ATOM   2232 2HD1 LEU A 629     -12.472   4.585 -14.866  1.00  0.00           H  
ATOM   2233 3HD1 LEU A 629     -13.525   3.524 -13.781  1.00  0.00           H  
ATOM   2234 1HD2 LEU A 629     -11.569   1.137 -14.032  1.00  0.00           H  
ATOM   2235 2HD2 LEU A 629     -13.245   0.935 -14.159  1.00  0.00           H  
ATOM   2236 3HD2 LEU A 629     -12.365   0.371 -15.561  1.00  0.00           H  
ATOM   2237  N   THR A 630     -12.152   3.452 -19.326  1.00  0.00           N  
ATOM   2238  CA  THR A 630     -10.975   3.525 -20.227  1.00  0.00           C  
ATOM   2239  C   THR A 630     -10.839   4.857 -20.793  1.00  0.00           C  
ATOM   2240  O   THR A 630      -9.735   5.390 -20.788  1.00  0.00           O  
ATOM   2241  CB  THR A 630     -10.982   2.529 -21.327  1.00  0.00           C  
ATOM   2242  CG2 THR A 630      -9.578   2.433 -22.088  1.00  0.00           C  
ATOM   2243  OG1 THR A 630     -11.196   1.238 -20.801  1.00  0.00           O  
ATOM   2244  HN  THR A 630     -12.901   2.862 -19.616  1.00  0.00           H  
ATOM   2245  HA  THR A 630     -10.139   3.352 -19.563  1.00  0.00           H  
ATOM   2246  HB  THR A 630     -11.699   2.781 -22.136  1.00  0.00           H  
ATOM   2247  HG1 THR A 630     -11.420   0.680 -21.538  1.00  0.00           H  
ATOM   2248 1HG2 THR A 630      -8.861   2.618 -21.256  1.00  0.00           H  
ATOM   2249 2HG2 THR A 630      -9.373   1.479 -22.619  1.00  0.00           H  
ATOM   2250 3HG2 THR A 630      -9.423   3.247 -22.818  1.00  0.00           H  
ATOM   2251  N   LYS A 631     -11.953   5.495 -21.172  1.00  0.00           N  
ATOM   2252  CA  LYS A 631     -11.870   6.903 -21.709  1.00  0.00           C  
ATOM   2253  C   LYS A 631     -11.468   7.914 -20.645  1.00  0.00           C  
ATOM   2254  O   LYS A 631     -10.674   8.842 -20.860  1.00  0.00           O  
ATOM   2255  CB  LYS A 631     -13.221   7.342 -22.339  1.00  0.00           C  
ATOM   2256  CG  LYS A 631     -13.776   6.361 -23.372  1.00  0.00           C  
ATOM   2257  CD  LYS A 631     -15.088   6.719 -24.097  1.00  0.00           C  
ATOM   2258  CE  LYS A 631     -16.220   6.927 -23.097  1.00  0.00           C  
ATOM   2259  NZ  LYS A 631     -17.575   6.948 -23.659  1.00  0.00           N1+
ATOM   2260  HN  LYS A 631     -12.827   5.027 -21.280  1.00  0.00           H  
ATOM   2261  HA  LYS A 631     -11.113   6.926 -22.479  1.00  0.00           H  
ATOM   2262  HB1 LYS A 631     -13.925   7.532 -21.497  1.00  0.00           H  
ATOM   2263  HB2 LYS A 631     -13.093   8.322 -22.838  1.00  0.00           H  
ATOM   2264  HG1 LYS A 631     -12.980   6.279 -24.128  1.00  0.00           H  
ATOM   2265  HG2 LYS A 631     -14.044   5.426 -22.821  1.00  0.00           H  
ATOM   2266  HD1 LYS A 631     -14.877   7.682 -24.614  1.00  0.00           H  
ATOM   2267  HD2 LYS A 631     -15.315   5.883 -24.801  1.00  0.00           H  
ATOM   2268  HE1 LYS A 631     -16.202   5.994 -22.493  1.00  0.00           H  
ATOM   2269  HE2 LYS A 631     -16.150   7.852 -22.482  1.00  0.00           H  
ATOM   2270  HZ1 LYS A 631     -17.860   6.163 -24.274  1.00  0.00           H  
ATOM   2271  HZ2 LYS A 631     -18.178   6.824 -22.820  1.00  0.00           H  
ATOM   2272  HZ3 LYS A 631     -17.791   7.845 -24.145  1.00  0.00           H  
ATOM   2273  N   PHE A 632     -12.069   7.816 -19.394  1.00  0.00           N  
ATOM   2274  CA  PHE A 632     -11.761   8.592 -18.299  1.00  0.00           C  
ATOM   2275  C   PHE A 632     -10.299   8.541 -17.871  1.00  0.00           C  
ATOM   2276  O   PHE A 632      -9.685   9.617 -17.720  1.00  0.00           O  
ATOM   2277  CB  PHE A 632     -12.765   8.305 -17.152  1.00  0.00           C  
ATOM   2278  CG  PHE A 632     -12.394   8.998 -15.877  1.00  0.00           C  
ATOM   2279  CD1 PHE A 632     -11.739   8.277 -14.810  1.00  0.00           C  
ATOM   2280  CD2 PHE A 632     -12.398  10.378 -15.806  1.00  0.00           C  
ATOM   2281  CE1 PHE A 632     -11.213   8.935 -13.721  1.00  0.00           C  
ATOM   2282  CE2 PHE A 632     -11.867  11.077 -14.713  1.00  0.00           C  
ATOM   2283  CZ  PHE A 632     -11.310  10.358 -13.636  1.00  0.00           C  
ATOM   2284  HN  PHE A 632     -12.851   7.204 -19.266  1.00  0.00           H  
ATOM   2285  HA  PHE A 632     -11.975   9.613 -18.601  1.00  0.00           H  
ATOM   2286  HB1 PHE A 632     -13.771   8.608 -17.504  1.00  0.00           H  
ATOM   2287  HB2 PHE A 632     -12.944   7.231 -16.928  1.00  0.00           H  
ATOM   2288  HD1 PHE A 632     -11.630   7.204 -14.876  1.00  0.00           H  
ATOM   2289  HD2 PHE A 632     -12.764  10.899 -16.680  1.00  0.00           H  
ATOM   2290  HE1 PHE A 632     -10.690   8.314 -13.007  1.00  0.00           H  
ATOM   2291  HE2 PHE A 632     -11.836  12.153 -14.675  1.00  0.00           H  
ATOM   2292  HZ  PHE A 632     -10.800  10.829 -12.810  1.00  0.00           H  
ATOM   2293  N   LEU A 633      -9.634   7.379 -17.848  1.00  0.00           N  
ATOM   2294  CA  LEU A 633      -8.258   7.277 -17.439  1.00  0.00           C  
ATOM   2295  C   LEU A 633      -7.294   7.929 -18.367  1.00  0.00           C  
ATOM   2296  O   LEU A 633      -6.305   8.611 -18.010  1.00  0.00           O  
ATOM   2297  CB  LEU A 633      -7.909   5.765 -17.253  1.00  0.00           C  
ATOM   2298  CG  LEU A 633      -8.716   5.121 -16.024  1.00  0.00           C  
ATOM   2299  CD1 LEU A 633      -8.628   3.600 -16.194  1.00  0.00           C  
ATOM   2300  CD2 LEU A 633      -8.070   5.645 -14.681  1.00  0.00           C  
ATOM   2301  HN  LEU A 633     -10.154   6.586 -18.138  1.00  0.00           H  
ATOM   2302  HA  LEU A 633      -8.183   7.826 -16.511  1.00  0.00           H  
ATOM   2303  HB1 LEU A 633      -8.301   5.280 -18.165  1.00  0.00           H  
ATOM   2304  HB2 LEU A 633      -6.824   5.506 -17.190  1.00  0.00           H  
ATOM   2305  HG  LEU A 633      -9.812   5.324 -16.076  1.00  0.00           H  
ATOM   2306 1HD1 LEU A 633      -7.583   3.225 -16.145  1.00  0.00           H  
ATOM   2307 2HD1 LEU A 633      -9.257   3.083 -15.428  1.00  0.00           H  
ATOM   2308 3HD1 LEU A 633      -9.051   3.464 -17.205  1.00  0.00           H  
ATOM   2309 1HD2 LEU A 633      -8.335   6.711 -14.509  1.00  0.00           H  
ATOM   2310 2HD2 LEU A 633      -8.556   5.059 -13.872  1.00  0.00           H  
ATOM   2311 3HD2 LEU A 633      -6.975   5.433 -14.700  1.00  0.00           H  
ATOM   2312  N   LEU A 634      -7.468   7.683 -19.706  1.00  0.00           N  
ATOM   2313  CA  LEU A 634      -6.907   8.384 -20.824  1.00  0.00           C  
ATOM   2314  C   LEU A 634      -7.134   9.880 -20.959  1.00  0.00           C  
ATOM   2315  O   LEU A 634      -6.230  10.581 -21.470  1.00  0.00           O  
ATOM   2316  CB  LEU A 634      -7.446   7.628 -22.097  1.00  0.00           C  
ATOM   2317  CG  LEU A 634      -6.814   7.934 -23.414  1.00  0.00           C  
ATOM   2318  CD1 LEU A 634      -5.306   7.707 -23.573  1.00  0.00           C  
ATOM   2319  CD2 LEU A 634      -7.419   6.841 -24.342  1.00  0.00           C  
ATOM   2320  HN  LEU A 634      -8.150   6.982 -19.879  1.00  0.00           H  
ATOM   2321  HA  LEU A 634      -5.837   8.242 -20.873  1.00  0.00           H  
ATOM   2322  HB1 LEU A 634      -7.425   6.553 -21.816  1.00  0.00           H  
ATOM   2323  HB2 LEU A 634      -8.529   7.871 -22.109  1.00  0.00           H  
ATOM   2324  HG  LEU A 634      -6.900   8.972 -23.785  1.00  0.00           H  
ATOM   2325 1HD1 LEU A 634      -4.922   7.984 -24.578  1.00  0.00           H  
ATOM   2326 2HD1 LEU A 634      -4.851   8.358 -22.791  1.00  0.00           H  
ATOM   2327 3HD1 LEU A 634      -5.084   6.681 -23.210  1.00  0.00           H  
ATOM   2328 1HD2 LEU A 634      -6.966   6.831 -25.350  1.00  0.00           H  
ATOM   2329 2HD2 LEU A 634      -7.295   5.829 -23.884  1.00  0.00           H  
ATOM   2330 3HD2 LEU A 634      -8.529   6.793 -24.351  1.00  0.00           H  
ATOM   2331  N   ASP A 635      -8.362  10.407 -20.498  1.00  0.00           N  
ATOM   2332  CA  ASP A 635      -8.648  11.873 -20.402  1.00  0.00           C  
ATOM   2333  C   ASP A 635      -7.784  12.559 -19.380  1.00  0.00           C  
ATOM   2334  O   ASP A 635      -7.050  13.514 -19.789  1.00  0.00           O  
ATOM   2335  CB  ASP A 635     -10.105  11.969 -19.947  1.00  0.00           C  
ATOM   2336  CG  ASP A 635     -10.604  13.415 -20.086  1.00  0.00           C  
ATOM   2337  OD1 ASP A 635     -10.063  14.146 -20.939  1.00  0.00           O  
ATOM   2338  OD2 ASP A 635     -11.598  13.713 -19.379  1.00  0.00           O1-
ATOM   2339  HN  ASP A 635      -9.073   9.815 -20.113  1.00  0.00           H  
ATOM   2340  HA  ASP A 635      -8.505  12.348 -21.359  1.00  0.00           H  
ATOM   2341  HB1 ASP A 635     -10.722  11.394 -20.675  1.00  0.00           H  
ATOM   2342  HB2 ASP A 635     -10.279  11.798 -18.857  1.00  0.00           H  
ATOM   2343  N   ARG A 636      -7.787  12.115 -18.138  1.00  0.00           N  
ATOM   2344  CA  ARG A 636      -6.833  12.528 -17.188  1.00  0.00           C  
ATOM   2345  C   ARG A 636      -5.388  12.301 -17.510  1.00  0.00           C  
ATOM   2346  O   ARG A 636      -4.597  13.175 -17.092  1.00  0.00           O  
ATOM   2347  CB  ARG A 636      -7.231  11.919 -15.847  1.00  0.00           C  
ATOM   2348  CG  ARG A 636      -8.707  12.259 -15.396  1.00  0.00           C  
ATOM   2349  CD  ARG A 636      -9.176  13.718 -15.567  1.00  0.00           C  
ATOM   2350  NE  ARG A 636      -8.363  14.710 -14.737  1.00  0.00           N  
ATOM   2351  CZ  ARG A 636      -8.061  15.923 -15.173  1.00  0.00           C  
ATOM   2352  NH1 ARG A 636      -7.135  16.676 -14.622  1.00  0.00           N1+
ATOM   2353  NH2 ARG A 636      -8.630  16.499 -16.203  1.00  0.00           N  
ATOM   2354  HN  ARG A 636      -8.463  11.412 -17.946  1.00  0.00           H  
ATOM   2355  HA  ARG A 636      -6.894  13.599 -17.044  1.00  0.00           H  
ATOM   2356  HB1 ARG A 636      -7.084  10.830 -15.744  1.00  0.00           H  
ATOM   2357  HB2 ARG A 636      -6.788  12.476 -14.994  1.00  0.00           H  
ATOM   2358  HG1 ARG A 636      -9.281  11.482 -15.928  1.00  0.00           H  
ATOM   2359  HG2 ARG A 636      -8.754  11.934 -14.335  1.00  0.00           H  
ATOM   2360  HD1 ARG A 636      -9.250  14.026 -16.639  1.00  0.00           H  
ATOM   2361  HD2 ARG A 636     -10.247  13.714 -15.297  1.00  0.00           H  
ATOM   2362  HE  ARG A 636      -7.841  14.382 -13.943  1.00  0.00           H  
ATOM   2363 1HH1 ARG A 636      -6.863  16.410 -13.690  1.00  0.00           H  
ATOM   2364 2HH1 ARG A 636      -7.005  17.578 -15.028  1.00  0.00           H  
ATOM   2365 1HH2 ARG A 636      -9.506  16.159 -16.545  1.00  0.00           H  
ATOM   2366 2HH2 ARG A 636      -8.378  17.468 -16.280  1.00  0.00           H  
ATOM   2367  N   ALA A 637      -4.978  11.206 -18.192  1.00  0.00           N  
ATOM   2368  CA  ALA A 637      -3.575  11.058 -18.662  1.00  0.00           C  
ATOM   2369  C   ALA A 637      -3.074  12.145 -19.695  1.00  0.00           C  
ATOM   2370  O   ALA A 637      -1.942  12.489 -19.647  1.00  0.00           O  
ATOM   2371  CB  ALA A 637      -3.451   9.674 -19.335  1.00  0.00           C  
ATOM   2372  HN  ALA A 637      -5.620  10.505 -18.491  1.00  0.00           H  
ATOM   2373  HA  ALA A 637      -2.975  11.206 -17.784  1.00  0.00           H  
ATOM   2374  HB1 ALA A 637      -4.131   9.511 -20.207  1.00  0.00           H  
ATOM   2375  HB2 ALA A 637      -2.436   9.463 -19.741  1.00  0.00           H  
ATOM   2376  HB3 ALA A 637      -3.694   8.890 -18.588  1.00  0.00           H  
ATOM   2377  N   LEU A 638      -3.932  12.717 -20.563  1.00  0.00           N  
ATOM   2378  CA  LEU A 638      -3.703  13.879 -21.353  1.00  0.00           C  
ATOM   2379  C   LEU A 638      -3.722  15.123 -20.493  1.00  0.00           C  
ATOM   2380  O   LEU A 638      -3.079  16.078 -20.984  1.00  0.00           O  
ATOM   2381  CB  LEU A 638      -4.550  14.001 -22.649  1.00  0.00           C  
ATOM   2382  CG  LEU A 638      -3.968  13.223 -23.842  1.00  0.00           C  
ATOM   2383  CD1 LEU A 638      -3.742  11.691 -23.632  1.00  0.00           C  
ATOM   2384  CD2 LEU A 638      -4.913  13.280 -25.064  1.00  0.00           C  
ATOM   2385  HN  LEU A 638      -4.902  12.488 -20.496  1.00  0.00           H  
ATOM   2386  HA  LEU A 638      -2.676  13.696 -21.639  1.00  0.00           H  
ATOM   2387  HB1 LEU A 638      -5.587  13.689 -22.390  1.00  0.00           H  
ATOM   2388  HB2 LEU A 638      -4.652  15.082 -22.883  1.00  0.00           H  
ATOM   2389  HG  LEU A 638      -3.031  13.765 -24.099  1.00  0.00           H  
ATOM   2390 1HD1 LEU A 638      -3.243  11.264 -24.531  1.00  0.00           H  
ATOM   2391 2HD1 LEU A 638      -3.058  11.461 -22.787  1.00  0.00           H  
ATOM   2392 3HD1 LEU A 638      -4.704  11.194 -23.426  1.00  0.00           H  
ATOM   2393 1HD2 LEU A 638      -4.411  13.023 -26.015  1.00  0.00           H  
ATOM   2394 2HD2 LEU A 638      -5.799  12.640 -24.829  1.00  0.00           H  
ATOM   2395 3HD2 LEU A 638      -5.414  14.262 -25.196  1.00  0.00           H  
ATOM   2396  N   ALA A 639      -4.437  15.320 -19.389  1.00  0.00           N  
ATOM   2397  CA  ALA A 639      -4.518  16.530 -18.668  1.00  0.00           C  
ATOM   2398  C   ALA A 639      -3.519  16.606 -17.574  1.00  0.00           C  
ATOM   2399  O   ALA A 639      -3.336  17.579 -16.859  1.00  0.00           O  
ATOM   2400  CB  ALA A 639      -5.819  16.373 -17.980  1.00  0.00           C  
ATOM   2401  HN  ALA A 639      -5.028  14.576 -19.119  1.00  0.00           H  
ATOM   2402  HA  ALA A 639      -4.345  17.434 -19.233  1.00  0.00           H  
ATOM   2403  HB1 ALA A 639      -6.160  17.214 -17.338  1.00  0.00           H  
ATOM   2404  HB2 ALA A 639      -6.611  16.258 -18.755  1.00  0.00           H  
ATOM   2405  HB3 ALA A 639      -5.777  15.413 -17.414  1.00  0.00           H  
ATOM   2406  N   ASN A 640      -2.785  15.470 -17.317  1.00  0.00           N  
ATOM   2407  CA  ASN A 640      -1.789  15.405 -16.303  1.00  0.00           C  
ATOM   2408  C   ASN A 640      -0.664  14.466 -16.708  1.00  0.00           C  
ATOM   2409  O   ASN A 640      -0.833  13.332 -17.193  1.00  0.00           O  
ATOM   2410  CB  ASN A 640      -2.465  15.057 -14.895  1.00  0.00           C  
ATOM   2411  CG  ASN A 640      -1.516  15.089 -13.759  1.00  0.00           C  
ATOM   2412  ND2 ASN A 640      -0.963  16.322 -13.464  1.00  0.00           N  
ATOM   2413  OD1 ASN A 640      -1.121  14.071 -13.150  1.00  0.00           O  
ATOM   2414  HN  ASN A 640      -2.992  14.669 -17.872  1.00  0.00           H  
ATOM   2415  HA  ASN A 640      -1.284  16.356 -16.208  1.00  0.00           H  
ATOM   2416  HB1 ASN A 640      -3.156  15.916 -14.721  1.00  0.00           H  
ATOM   2417  HB2 ASN A 640      -3.105  14.159 -14.895  1.00  0.00           H  
ATOM   2418 1HD2 ASN A 640      -1.276  17.233 -13.740  1.00  0.00           H  
ATOM   2419 2HD2 ASN A 640      -0.168  16.352 -12.867  1.00  0.00           H  
ATOM   2420  N   ARG A 641       0.582  14.988 -16.516  1.00  0.00           N  
ATOM   2421  CA  ARG A 641       1.716  14.078 -16.901  1.00  0.00           C  
ATOM   2422  C   ARG A 641       1.969  12.917 -15.936  1.00  0.00           C  
ATOM   2423  O   ARG A 641       2.330  11.834 -16.446  1.00  0.00           O  
ATOM   2424  CB  ARG A 641       3.042  14.927 -17.050  1.00  0.00           C  
ATOM   2425  CG  ARG A 641       2.890  16.149 -17.951  1.00  0.00           C  
ATOM   2426  CD  ARG A 641       4.113  17.028 -18.029  1.00  0.00           C  
ATOM   2427  NE  ARG A 641       5.126  16.226 -18.802  1.00  0.00           N  
ATOM   2428  CZ  ARG A 641       6.100  16.754 -19.495  1.00  0.00           C  
ATOM   2429  NH1 ARG A 641       6.849  15.943 -20.153  1.00  0.00           N1+
ATOM   2430  NH2 ARG A 641       6.279  18.023 -19.573  1.00  0.00           N  
ATOM   2431  HN  ARG A 641       0.863  15.905 -16.255  1.00  0.00           H  
ATOM   2432  HA  ARG A 641       1.622  13.706 -17.918  1.00  0.00           H  
ATOM   2433  HB1 ARG A 641       3.337  15.223 -16.018  1.00  0.00           H  
ATOM   2434  HB2 ARG A 641       3.872  14.261 -17.363  1.00  0.00           H  
ATOM   2435  HG1 ARG A 641       2.574  15.794 -18.959  1.00  0.00           H  
ATOM   2436  HG2 ARG A 641       2.076  16.786 -17.549  1.00  0.00           H  
ATOM   2437  HD1 ARG A 641       3.951  17.986 -18.557  1.00  0.00           H  
ATOM   2438  HD2 ARG A 641       4.449  17.272 -16.994  1.00  0.00           H  
ATOM   2439  HE  ARG A 641       5.006  15.240 -18.830  1.00  0.00           H  
ATOM   2440 1HH1 ARG A 641       6.387  15.059 -20.156  1.00  0.00           H  
ATOM   2441 2HH1 ARG A 641       7.517  16.358 -20.762  1.00  0.00           H  
ATOM   2442 1HH2 ARG A 641       5.809  18.612 -18.915  1.00  0.00           H  
ATOM   2443 2HH2 ARG A 641       7.058  18.430 -20.048  1.00  0.00           H  
ATOM   2444  N   LYS A 642       1.950  13.172 -14.662  1.00  0.00           N  
ATOM   2445  CA  LYS A 642       1.958  12.272 -13.499  1.00  0.00           C  
ATOM   2446  C   LYS A 642       0.994  11.074 -13.513  1.00  0.00           C  
ATOM   2447  O   LYS A 642       1.437   9.953 -13.460  1.00  0.00           O  
ATOM   2448  CB  LYS A 642       1.988  12.900 -12.083  1.00  0.00           C  
ATOM   2449  CG  LYS A 642       2.062  11.887 -10.930  1.00  0.00           C  
ATOM   2450  CD  LYS A 642       2.329  12.599  -9.668  1.00  0.00           C  
ATOM   2451  CE  LYS A 642       2.714  11.812  -8.388  1.00  0.00           C  
ATOM   2452  NZ  LYS A 642       2.912  12.852  -7.335  1.00  0.00           N1+
ATOM   2453  HN  LYS A 642       1.863  14.116 -14.367  1.00  0.00           H  
ATOM   2454  HA  LYS A 642       2.957  11.863 -13.517  1.00  0.00           H  
ATOM   2455  HB1 LYS A 642       2.837  13.610 -12.028  1.00  0.00           H  
ATOM   2456  HB2 LYS A 642       1.041  13.463 -11.974  1.00  0.00           H  
ATOM   2457  HG1 LYS A 642       1.120  11.289 -10.905  1.00  0.00           H  
ATOM   2458  HG2 LYS A 642       2.711  11.001 -11.127  1.00  0.00           H  
ATOM   2459  HD1 LYS A 642       3.165  13.291  -9.942  1.00  0.00           H  
ATOM   2460  HD2 LYS A 642       1.522  13.331  -9.438  1.00  0.00           H  
ATOM   2461  HE1 LYS A 642       1.909  11.115  -8.075  1.00  0.00           H  
ATOM   2462  HE2 LYS A 642       3.719  11.349  -8.486  1.00  0.00           H  
ATOM   2463  HZ1 LYS A 642       3.228  12.478  -6.416  1.00  0.00           H  
ATOM   2464  HZ2 LYS A 642       3.741  13.360  -7.707  1.00  0.00           H  
ATOM   2465  HZ3 LYS A 642       2.149  13.560  -7.284  1.00  0.00           H  
ATOM   2466  N   ILE A 643      -0.274  11.330 -13.703  1.00  0.00           N  
ATOM   2467  CA  ILE A 643      -1.293  10.291 -13.966  1.00  0.00           C  
ATOM   2468  C   ILE A 643      -1.099   9.443 -15.216  1.00  0.00           C  
ATOM   2469  O   ILE A 643      -1.110   8.229 -15.083  1.00  0.00           O  
ATOM   2470  CB  ILE A 643      -2.689  10.956 -13.987  1.00  0.00           C  
ATOM   2471  CG1 ILE A 643      -3.202  11.403 -12.562  1.00  0.00           C  
ATOM   2472  CG2 ILE A 643      -3.741   9.957 -14.593  1.00  0.00           C  
ATOM   2473  CD  ILE A 643      -3.308  10.205 -11.648  1.00  0.00           C  
ATOM   2474  HN  ILE A 643      -0.705  12.225 -13.597  1.00  0.00           H  
ATOM   2475  HA  ILE A 643      -1.284   9.591 -13.136  1.00  0.00           H  
ATOM   2476  HB  ILE A 643      -2.684  11.863 -14.628  1.00  0.00           H  
ATOM   2477 1HG1 ILE A 643      -2.484  12.139 -12.168  1.00  0.00           H  
ATOM   2478 2HG1 ILE A 643      -4.231  11.788 -12.745  1.00  0.00           H  
ATOM   2479 1HG2 ILE A 643      -3.622   8.901 -14.282  1.00  0.00           H  
ATOM   2480 2HG2 ILE A 643      -4.763  10.365 -14.406  1.00  0.00           H  
ATOM   2481 3HG2 ILE A 643      -3.698   9.773 -15.693  1.00  0.00           H  
ATOM   2482  HD1 ILE A 643      -2.285   9.825 -11.409  1.00  0.00           H  
ATOM   2483  HD2 ILE A 643      -3.841  10.522 -10.735  1.00  0.00           H  
ATOM   2484  HD3 ILE A 643      -3.807   9.378 -12.196  1.00  0.00           H  
ATOM   2485  N   GLY A 644      -0.752  10.178 -16.390  1.00  0.00           N  
ATOM   2486  CA  GLY A 644      -0.463   9.444 -17.626  1.00  0.00           C  
ATOM   2487  C   GLY A 644       0.714   8.561 -17.416  1.00  0.00           C  
ATOM   2488  O   GLY A 644       0.688   7.406 -17.832  1.00  0.00           O  
ATOM   2489  HN  GLY A 644      -0.659  11.171 -16.465  1.00  0.00           H  
ATOM   2490  HA1 GLY A 644      -1.226   8.707 -17.833  1.00  0.00           H  
ATOM   2491  HA2 GLY A 644      -0.201  10.156 -18.392  1.00  0.00           H  
ATOM   2492  N   HIS A 645       1.806   9.085 -16.882  1.00  0.00           N  
ATOM   2493  CA  HIS A 645       2.935   8.243 -16.517  1.00  0.00           C  
ATOM   2494  C   HIS A 645       2.742   7.079 -15.622  1.00  0.00           C  
ATOM   2495  O   HIS A 645       3.089   5.949 -15.986  1.00  0.00           O  
ATOM   2496  CB  HIS A 645       3.899   9.161 -15.748  1.00  0.00           C  
ATOM   2497  CG  HIS A 645       5.231   8.606 -15.417  1.00  0.00           C  
ATOM   2498  CD2 HIS A 645       5.573   7.987 -14.293  1.00  0.00           C  
ATOM   2499  ND1 HIS A 645       6.412   8.914 -16.167  1.00  0.00           N  
ATOM   2500  CE1 HIS A 645       7.354   8.253 -15.525  1.00  0.00           C  
ATOM   2501  NE2 HIS A 645       6.886   7.765 -14.316  1.00  0.00           N  
ATOM   2502  HN  HIS A 645       1.927  10.013 -16.556  1.00  0.00           H  
ATOM   2503  HA  HIS A 645       3.532   7.914 -17.365  1.00  0.00           H  
ATOM   2504  HB1 HIS A 645       4.063  10.025 -16.418  1.00  0.00           H  
ATOM   2505  HB2 HIS A 645       3.406   9.569 -14.840  1.00  0.00           H  
ATOM   2506  HD2 HIS A 645       5.069   7.650 -13.395  1.00  0.00           H  
ATOM   2507  HE1 HIS A 645       8.418   8.179 -15.724  1.00  0.00           H  
ATOM   2508  HE2 HIS A 645       7.491   7.330 -13.646  1.00  0.00           H  
ATOM   2509  N   PHE A 646       2.173   7.269 -14.416  1.00  0.00           N  
ATOM   2510  CA  PHE A 646       2.013   6.086 -13.580  1.00  0.00           C  
ATOM   2511  C   PHE A 646       0.975   5.052 -14.039  1.00  0.00           C  
ATOM   2512  O   PHE A 646       1.141   3.855 -13.766  1.00  0.00           O  
ATOM   2513  CB  PHE A 646       1.806   6.432 -12.120  1.00  0.00           C  
ATOM   2514  CG  PHE A 646       3.034   6.919 -11.504  1.00  0.00           C  
ATOM   2515  CD1 PHE A 646       3.474   8.313 -11.394  1.00  0.00           C  
ATOM   2516  CD2 PHE A 646       3.960   6.008 -11.083  1.00  0.00           C  
ATOM   2517  CE1 PHE A 646       4.679   8.731 -10.824  1.00  0.00           C  
ATOM   2518  CE2 PHE A 646       5.196   6.342 -10.495  1.00  0.00           C  
ATOM   2519  CZ  PHE A 646       5.489   7.713 -10.305  1.00  0.00           C  
ATOM   2520  HN  PHE A 646       1.864   8.132 -14.044  1.00  0.00           H  
ATOM   2521  HA  PHE A 646       2.947   5.543 -13.621  1.00  0.00           H  
ATOM   2522  HB1 PHE A 646       1.029   7.220 -12.007  1.00  0.00           H  
ATOM   2523  HB2 PHE A 646       1.512   5.530 -11.540  1.00  0.00           H  
ATOM   2524  HD1 PHE A 646       2.847   9.128 -11.723  1.00  0.00           H  
ATOM   2525  HD2 PHE A 646       3.869   4.950 -11.273  1.00  0.00           H  
ATOM   2526  HE1 PHE A 646       4.997   9.766 -10.829  1.00  0.00           H  
ATOM   2527  HE2 PHE A 646       5.870   5.610 -10.075  1.00  0.00           H  
ATOM   2528  HZ  PHE A 646       6.411   8.020  -9.834  1.00  0.00           H  
ATOM   2529  N   LEU A 647      -0.055   5.431 -14.772  1.00  0.00           N  
ATOM   2530  CA  LEU A 647      -0.835   4.566 -15.554  1.00  0.00           C  
ATOM   2531  C   LEU A 647       0.028   3.755 -16.592  1.00  0.00           C  
ATOM   2532  O   LEU A 647      -0.205   2.566 -16.785  1.00  0.00           O  
ATOM   2533  CB  LEU A 647      -2.042   5.347 -16.150  1.00  0.00           C  
ATOM   2534  CG  LEU A 647      -3.030   4.402 -16.883  1.00  0.00           C  
ATOM   2535  CD1 LEU A 647      -3.847   3.459 -15.977  1.00  0.00           C  
ATOM   2536  CD2 LEU A 647      -4.113   5.252 -17.480  1.00  0.00           C  
ATOM   2537  HN  LEU A 647      -0.149   6.404 -14.987  1.00  0.00           H  
ATOM   2538  HA  LEU A 647      -1.338   3.860 -14.907  1.00  0.00           H  
ATOM   2539  HB1 LEU A 647      -2.601   5.929 -15.401  1.00  0.00           H  
ATOM   2540  HB2 LEU A 647      -1.704   6.038 -16.950  1.00  0.00           H  
ATOM   2541  HG  LEU A 647      -2.628   3.863 -17.768  1.00  0.00           H  
ATOM   2542 1HD1 LEU A 647      -4.539   2.800 -16.548  1.00  0.00           H  
ATOM   2543 2HD1 LEU A 647      -3.283   2.680 -15.429  1.00  0.00           H  
ATOM   2544 3HD1 LEU A 647      -4.472   4.049 -15.271  1.00  0.00           H  
ATOM   2545 1HD2 LEU A 647      -4.982   4.609 -17.771  1.00  0.00           H  
ATOM   2546 2HD2 LEU A 647      -4.466   5.962 -16.706  1.00  0.00           H  
ATOM   2547 3HD2 LEU A 647      -3.819   5.923 -18.311  1.00  0.00           H  
ATOM   2548  N   PHE A 648       1.007   4.358 -17.306  1.00  0.00           N  
ATOM   2549  CA  PHE A 648       1.703   3.694 -18.312  1.00  0.00           C  
ATOM   2550  C   PHE A 648       2.574   2.605 -17.809  1.00  0.00           C  
ATOM   2551  O   PHE A 648       2.636   1.500 -18.385  1.00  0.00           O  
ATOM   2552  CB  PHE A 648       2.439   4.826 -19.109  1.00  0.00           C  
ATOM   2553  CG  PHE A 648       3.526   4.279 -20.062  1.00  0.00           C  
ATOM   2554  CD1 PHE A 648       3.210   3.845 -21.384  1.00  0.00           C  
ATOM   2555  CD2 PHE A 648       4.889   4.232 -19.610  1.00  0.00           C  
ATOM   2556  CE1 PHE A 648       4.192   3.205 -22.168  1.00  0.00           C  
ATOM   2557  CE2 PHE A 648       5.874   3.736 -20.464  1.00  0.00           C  
ATOM   2558  CZ  PHE A 648       5.557   3.293 -21.729  1.00  0.00           C  
ATOM   2559  HN  PHE A 648       1.069   5.345 -17.227  1.00  0.00           H  
ATOM   2560  HA  PHE A 648       1.020   3.228 -19.007  1.00  0.00           H  
ATOM   2561  HB1 PHE A 648       1.610   5.220 -19.736  1.00  0.00           H  
ATOM   2562  HB2 PHE A 648       2.770   5.722 -18.536  1.00  0.00           H  
ATOM   2563  HD1 PHE A 648       2.273   3.783 -21.923  1.00  0.00           H  
ATOM   2564  HD2 PHE A 648       5.173   4.563 -18.624  1.00  0.00           H  
ATOM   2565  HE1 PHE A 648       3.931   2.902 -23.175  1.00  0.00           H  
ATOM   2566  HE2 PHE A 648       6.924   3.780 -20.204  1.00  0.00           H  
ATOM   2567  HZ  PHE A 648       6.359   2.891 -22.333  1.00  0.00           H  
ATOM   2568  N   TRP A 649       3.283   2.817 -16.702  1.00  0.00           N  
ATOM   2569  CA  TRP A 649       4.031   1.805 -15.962  1.00  0.00           C  
ATOM   2570  C   TRP A 649       3.214   0.615 -15.368  1.00  0.00           C  
ATOM   2571  O   TRP A 649       3.606  -0.552 -15.403  1.00  0.00           O  
ATOM   2572  CB  TRP A 649       4.987   2.483 -14.979  1.00  0.00           C  
ATOM   2573  CG  TRP A 649       5.970   3.398 -15.651  1.00  0.00           C  
ATOM   2574  CD1 TRP A 649       5.996   4.794 -15.485  1.00  0.00           C  
ATOM   2575  CD2 TRP A 649       7.006   3.118 -16.570  1.00  0.00           C  
ATOM   2576  CE2 TRP A 649       7.599   4.328 -17.011  1.00  0.00           C  
ATOM   2577  CE3 TRP A 649       7.682   1.915 -16.934  1.00  0.00           C  
ATOM   2578  NE1 TRP A 649       6.931   5.311 -16.318  1.00  0.00           N  
ATOM   2579  CZ2 TRP A 649       8.604   4.308 -18.007  1.00  0.00           C  
ATOM   2580  CZ3 TRP A 649       8.638   1.883 -17.942  1.00  0.00           C  
ATOM   2581  CH2 TRP A 649       9.213   3.090 -18.406  1.00  0.00           C  
ATOM   2582  HN  TRP A 649       3.304   3.749 -16.351  1.00  0.00           H  
ATOM   2583  HA  TRP A 649       4.739   1.322 -16.619  1.00  0.00           H  
ATOM   2584  HB1 TRP A 649       4.475   3.039 -14.158  1.00  0.00           H  
ATOM   2585  HB2 TRP A 649       5.556   1.695 -14.451  1.00  0.00           H  
ATOM   2586  HD1 TRP A 649       5.197   5.219 -14.890  1.00  0.00           H  
ATOM   2587  HE1 TRP A 649       7.085   6.234 -16.573  1.00  0.00           H  
ATOM   2588  HE3 TRP A 649       7.373   1.013 -16.426  1.00  0.00           H  
ATOM   2589  HZ2 TRP A 649       8.976   5.245 -18.376  1.00  0.00           H  
ATOM   2590  HZ3 TRP A 649       9.008   0.880 -18.115  1.00  0.00           H  
ATOM   2591  HH2 TRP A 649      10.076   3.069 -19.068  1.00  0.00           H  
ATOM   2592  N   HIS A 650       2.001   0.831 -14.763  1.00  0.00           N  
ATOM   2593  CA  HIS A 650       1.028  -0.178 -14.481  1.00  0.00           C  
ATOM   2594  C   HIS A 650       0.641  -0.946 -15.708  1.00  0.00           C  
ATOM   2595  O   HIS A 650       0.760  -2.184 -15.609  1.00  0.00           O  
ATOM   2596  CB  HIS A 650      -0.193   0.319 -13.638  1.00  0.00           C  
ATOM   2597  CG  HIS A 650       0.057   0.657 -12.221  1.00  0.00           C  
ATOM   2598  CD2 HIS A 650      -0.082   1.835 -11.575  1.00  0.00           C  
ATOM   2599  ND1 HIS A 650       0.240  -0.400 -11.303  1.00  0.00           N  
ATOM   2600  CE1 HIS A 650       0.309   0.203 -10.130  1.00  0.00           C  
ATOM   2601  NE2 HIS A 650       0.119   1.541 -10.240  1.00  0.00           N  
ATOM   2602  HN  HIS A 650       1.761   1.781 -14.620  1.00  0.00           H  
ATOM   2603  HA  HIS A 650       1.629  -0.888 -13.914  1.00  0.00           H  
ATOM   2604  HB1 HIS A 650      -0.683   1.234 -14.012  1.00  0.00           H  
ATOM   2605  HB2 HIS A 650      -0.992  -0.462 -13.566  1.00  0.00           H  
ATOM   2606  HD2 HIS A 650      -0.420   2.744 -12.075  1.00  0.00           H  
ATOM   2607  HE1 HIS A 650       0.622  -0.278  -9.201  1.00  0.00           H  
ATOM   2608  HE2 HIS A 650       0.103   2.187  -9.473  1.00  0.00           H  
ATOM   2609  N   LEU A 651       0.158  -0.264 -16.867  1.00  0.00           N  
ATOM   2610  CA  LEU A 651      -0.259  -0.962 -18.047  1.00  0.00           C  
ATOM   2611  C   LEU A 651       0.840  -1.790 -18.694  1.00  0.00           C  
ATOM   2612  O   LEU A 651       0.538  -2.957 -19.096  1.00  0.00           O  
ATOM   2613  CB  LEU A 651      -0.882   0.045 -19.009  1.00  0.00           C  
ATOM   2614  CG  LEU A 651      -2.137   0.700 -18.420  1.00  0.00           C  
ATOM   2615  CD1 LEU A 651      -2.574   1.698 -19.518  1.00  0.00           C  
ATOM   2616  CD2 LEU A 651      -3.233  -0.365 -18.204  1.00  0.00           C  
ATOM   2617  HN  LEU A 651       0.014   0.722 -16.896  1.00  0.00           H  
ATOM   2618  HA  LEU A 651      -1.060  -1.593 -17.711  1.00  0.00           H  
ATOM   2619  HB1 LEU A 651      -0.131   0.798 -19.319  1.00  0.00           H  
ATOM   2620  HB2 LEU A 651      -1.162  -0.534 -19.914  1.00  0.00           H  
ATOM   2621  HG  LEU A 651      -1.957   1.190 -17.432  1.00  0.00           H  
ATOM   2622 1HD1 LEU A 651      -1.875   2.553 -19.664  1.00  0.00           H  
ATOM   2623 2HD1 LEU A 651      -2.617   1.127 -20.469  1.00  0.00           H  
ATOM   2624 3HD1 LEU A 651      -3.615   2.044 -19.334  1.00  0.00           H  
ATOM   2625 1HD2 LEU A 651      -3.402  -1.012 -19.083  1.00  0.00           H  
ATOM   2626 2HD2 LEU A 651      -3.026  -1.006 -17.321  1.00  0.00           H  
ATOM   2627 3HD2 LEU A 651      -4.191   0.111 -17.916  1.00  0.00           H  
ATOM   2628  N   ARG A 652       2.089  -1.320 -18.717  1.00  0.00           N  
ATOM   2629  CA  ARG A 652       3.316  -2.011 -19.034  1.00  0.00           C  
ATOM   2630  C   ARG A 652       3.566  -3.176 -18.148  1.00  0.00           C  
ATOM   2631  O   ARG A 652       4.024  -4.225 -18.565  1.00  0.00           O  
ATOM   2632  CB  ARG A 652       4.556  -1.023 -19.034  1.00  0.00           C  
ATOM   2633  CG  ARG A 652       4.583  -0.109 -20.310  1.00  0.00           C  
ATOM   2634  CD  ARG A 652       4.439  -0.724 -21.703  1.00  0.00           C  
ATOM   2635  NE  ARG A 652       5.544  -1.789 -21.742  1.00  0.00           N  
ATOM   2636  CZ  ARG A 652       5.463  -2.733 -22.698  1.00  0.00           C  
ATOM   2637  NH1 ARG A 652       6.302  -3.752 -22.719  1.00  0.00           N1+
ATOM   2638  NH2 ARG A 652       4.672  -2.637 -23.721  1.00  0.00           N  
ATOM   2639  HN  ARG A 652       2.155  -0.398 -18.331  1.00  0.00           H  
ATOM   2640  HA  ARG A 652       3.114  -2.387 -20.020  1.00  0.00           H  
ATOM   2641  HB1 ARG A 652       4.545  -0.421 -18.099  1.00  0.00           H  
ATOM   2642  HB2 ARG A 652       5.452  -1.692 -19.060  1.00  0.00           H  
ATOM   2643  HG1 ARG A 652       3.979   0.796 -20.095  1.00  0.00           H  
ATOM   2644  HG2 ARG A 652       5.579   0.381 -20.212  1.00  0.00           H  
ATOM   2645  HD1 ARG A 652       3.421  -1.151 -21.838  1.00  0.00           H  
ATOM   2646  HD2 ARG A 652       4.688   0.001 -22.508  1.00  0.00           H  
ATOM   2647  HE  ARG A 652       6.341  -1.624 -21.171  1.00  0.00           H  
ATOM   2648 1HH1 ARG A 652       6.971  -4.049 -22.048  1.00  0.00           H  
ATOM   2649 2HH1 ARG A 652       6.281  -4.199 -23.608  1.00  0.00           H  
ATOM   2650 1HH2 ARG A 652       4.407  -1.714 -23.986  1.00  0.00           H  
ATOM   2651 2HH2 ARG A 652       4.589  -3.381 -24.375  1.00  0.00           H  
ATOM   2652  N   SER A 653       3.225  -3.127 -16.818  1.00  0.00           N  
ATOM   2653  CA  SER A 653       3.726  -4.030 -15.765  1.00  0.00           C  
ATOM   2654  C   SER A 653       2.990  -5.364 -15.677  1.00  0.00           C  
ATOM   2655  O   SER A 653       3.583  -6.459 -15.461  1.00  0.00           O  
ATOM   2656  CB  SER A 653       3.896  -3.340 -14.397  1.00  0.00           C  
ATOM   2657  OG  SER A 653       4.126  -4.326 -13.308  1.00  0.00           O  
ATOM   2658  HN  SER A 653       3.026  -2.215 -16.446  1.00  0.00           H  
ATOM   2659  HA  SER A 653       4.732  -4.268 -16.062  1.00  0.00           H  
ATOM   2660  HB1 SER A 653       4.654  -2.534 -14.340  1.00  0.00           H  
ATOM   2661  HB2 SER A 653       2.982  -2.785 -14.098  1.00  0.00           H  
ATOM   2662  HG1 SER A 653       4.855  -4.874 -13.600  1.00  0.00           H  
ATOM   2663  N   GLU A 654       1.721  -5.280 -16.123  1.00  0.00           N  
ATOM   2664  CA  GLU A 654       0.717  -6.364 -16.195  1.00  0.00           C  
ATOM   2665  C   GLU A 654       0.576  -6.893 -17.639  1.00  0.00           C  
ATOM   2666  O   GLU A 654      -0.272  -7.741 -17.873  1.00  0.00           O  
ATOM   2667  CB  GLU A 654      -0.715  -5.882 -15.773  1.00  0.00           C  
ATOM   2668  CG  GLU A 654      -0.760  -5.262 -14.322  1.00  0.00           C  
ATOM   2669  CD  GLU A 654      -0.545  -6.197 -13.154  1.00  0.00           C  
ATOM   2670  OE1 GLU A 654      -1.515  -6.921 -12.799  1.00  0.00           O  
ATOM   2671  OE2 GLU A 654       0.610  -6.336 -12.623  1.00  0.00           O1-
ATOM   2672  HN  GLU A 654       1.373  -4.389 -16.394  1.00  0.00           H  
ATOM   2673  HA  GLU A 654       1.018  -7.151 -15.531  1.00  0.00           H  
ATOM   2674  HB1 GLU A 654      -1.043  -5.098 -16.496  1.00  0.00           H  
ATOM   2675  HB2 GLU A 654      -1.493  -6.681 -15.897  1.00  0.00           H  
ATOM   2676  HG1 GLU A 654      -0.051  -4.413 -14.260  1.00  0.00           H  
ATOM   2677  HG2 GLU A 654      -1.785  -4.861 -14.342  1.00  0.00           H  
ATOM   2678  N   MET A 655       1.366  -6.475 -18.628  1.00  0.00           N  
ATOM   2679  CA  MET A 655       1.245  -6.645 -20.061  1.00  0.00           C  
ATOM   2680  C   MET A 655       1.990  -7.903 -20.635  1.00  0.00           C  
ATOM   2681  O   MET A 655       2.068  -8.103 -21.829  1.00  0.00           O  
ATOM   2682  CB  MET A 655       1.984  -5.388 -20.677  1.00  0.00           C  
ATOM   2683  CG  MET A 655       1.523  -5.238 -22.113  1.00  0.00           C  
ATOM   2684  SD  MET A 655       1.365  -3.498 -22.728  1.00  0.00           S  
ATOM   2685  CE  MET A 655       0.819  -4.085 -24.368  1.00  0.00           C  
ATOM   2686  HN  MET A 655       2.137  -5.909 -18.348  1.00  0.00           H  
ATOM   2687  HA  MET A 655       0.190  -6.685 -20.279  1.00  0.00           H  
ATOM   2688  HB1 MET A 655       1.700  -4.532 -20.023  1.00  0.00           H  
ATOM   2689  HB2 MET A 655       3.084  -5.370 -20.524  1.00  0.00           H  
ATOM   2690  HG1 MET A 655       2.147  -5.827 -22.818  1.00  0.00           H  
ATOM   2691  HG2 MET A 655       0.537  -5.747 -22.100  1.00  0.00           H  
ATOM   2692  HE1 MET A 655       0.806  -3.297 -25.157  1.00  0.00           H  
ATOM   2693  HE2 MET A 655       1.425  -4.946 -24.715  1.00  0.00           H  
ATOM   2694  HE3 MET A 655      -0.241  -4.411 -24.316  1.00  0.00           H  
ATOM   2695  N   HIS A 656       2.527  -8.701 -19.752  1.00  0.00           N  
ATOM   2696  CA  HIS A 656       3.213 -10.005 -19.992  1.00  0.00           C  
ATOM   2697  C   HIS A 656       2.278 -10.992 -20.501  1.00  0.00           C  
ATOM   2698  O   HIS A 656       2.718 -11.949 -21.150  1.00  0.00           O  
ATOM   2699  CB  HIS A 656       4.084 -10.584 -18.815  1.00  0.00           C  
ATOM   2700  CG  HIS A 656       3.275 -10.824 -17.637  1.00  0.00           C  
ATOM   2701  CD2 HIS A 656       2.929 -11.944 -16.942  1.00  0.00           C  
ATOM   2702  ND1 HIS A 656       2.627  -9.755 -17.100  1.00  0.00           N  
ATOM   2703  CE1 HIS A 656       1.845 -10.214 -16.156  1.00  0.00           C  
ATOM   2704  NE2 HIS A 656       1.963 -11.559 -16.061  1.00  0.00           N  
ATOM   2705  HN  HIS A 656       2.473  -8.463 -18.787  1.00  0.00           H  
ATOM   2706  HA  HIS A 656       3.948  -9.870 -20.775  1.00  0.00           H  
ATOM   2707  HB1 HIS A 656       4.513 -11.589 -19.053  1.00  0.00           H  
ATOM   2708  HB2 HIS A 656       4.918  -9.950 -18.434  1.00  0.00           H  
ATOM   2709  HD2 HIS A 656       3.179 -12.992 -16.995  1.00  0.00           H  
ATOM   2710  HE1 HIS A 656       1.283  -9.519 -15.525  1.00  0.00           H  
ATOM   2711  HE2 HIS A 656       1.460 -12.102 -15.393  1.00  0.00           H  
ATOM   2712  N   VAL A 657       0.963 -10.825 -20.316  1.00  0.00           N  
ATOM   2713  CA  VAL A 657       0.032 -11.840 -20.872  1.00  0.00           C  
ATOM   2714  C   VAL A 657      -0.473 -11.492 -22.302  1.00  0.00           C  
ATOM   2715  O   VAL A 657      -0.781 -10.352 -22.535  1.00  0.00           O  
ATOM   2716  CB  VAL A 657      -1.256 -12.068 -20.126  1.00  0.00           C  
ATOM   2717  CG1 VAL A 657      -2.291 -13.062 -20.696  1.00  0.00           C  
ATOM   2718  CG2 VAL A 657      -0.993 -12.626 -18.674  1.00  0.00           C  
ATOM   2719  HN  VAL A 657       0.600  -9.993 -19.905  1.00  0.00           H  
ATOM   2720  HA  VAL A 657       0.479 -12.827 -20.860  1.00  0.00           H  
ATOM   2721  HB  VAL A 657      -1.802 -11.111 -20.089  1.00  0.00           H  
ATOM   2722 1HG1 VAL A 657      -2.821 -12.667 -21.590  1.00  0.00           H  
ATOM   2723 2HG1 VAL A 657      -1.932 -14.065 -21.006  1.00  0.00           H  
ATOM   2724 3HG1 VAL A 657      -3.098 -13.090 -19.931  1.00  0.00           H  
ATOM   2725 1HG2 VAL A 657      -1.967 -12.681 -18.146  1.00  0.00           H  
ATOM   2726 2HG2 VAL A 657      -0.649 -13.682 -18.653  1.00  0.00           H  
ATOM   2727 3HG2 VAL A 657      -0.254 -12.033 -18.100  1.00  0.00           H  
ATOM   2728  N   PRO A 658      -0.546 -12.372 -23.264  1.00  0.00           N  
ATOM   2729  CA  PRO A 658      -0.924 -11.976 -24.635  1.00  0.00           C  
ATOM   2730  C   PRO A 658      -2.262 -11.410 -24.932  1.00  0.00           C  
ATOM   2731  O   PRO A 658      -2.369 -10.304 -25.526  1.00  0.00           O  
ATOM   2732  CB  PRO A 658      -0.461 -13.169 -25.516  1.00  0.00           C  
ATOM   2733  CG  PRO A 658       0.758 -13.600 -24.737  1.00  0.00           C  
ATOM   2734  CD  PRO A 658       0.295 -13.527 -23.337  1.00  0.00           C  
ATOM   2735  HA  PRO A 658      -0.296 -11.138 -24.881  1.00  0.00           H  
ATOM   2736  HB1 PRO A 658      -1.244 -13.956 -25.478  1.00  0.00           H  
ATOM   2737  HB2 PRO A 658      -0.209 -12.878 -26.559  1.00  0.00           H  
ATOM   2738  HG1 PRO A 658       1.008 -14.620 -25.086  1.00  0.00           H  
ATOM   2739  HG2 PRO A 658       1.656 -12.951 -24.879  1.00  0.00           H  
ATOM   2740  HD1 PRO A 658      -0.392 -14.353 -23.070  1.00  0.00           H  
ATOM   2741  HD2 PRO A 658       1.141 -13.513 -22.611  1.00  0.00           H  
ATOM   2742  N   SER A 659      -3.322 -12.066 -24.443  1.00  0.00           N  
ATOM   2743  CA  SER A 659      -4.752 -11.403 -24.431  1.00  0.00           C  
ATOM   2744  C   SER A 659      -4.860 -10.028 -23.936  1.00  0.00           C  
ATOM   2745  O   SER A 659      -5.275  -9.131 -24.657  1.00  0.00           O  
ATOM   2746  CB  SER A 659      -5.788 -12.235 -23.623  1.00  0.00           C  
ATOM   2747  OG  SER A 659      -5.430 -12.363 -22.237  1.00  0.00           O  
ATOM   2748  HN  SER A 659      -3.158 -13.026 -24.222  1.00  0.00           H  
ATOM   2749  HA  SER A 659      -5.023 -11.371 -25.478  1.00  0.00           H  
ATOM   2750  HB1 SER A 659      -6.792 -11.787 -23.752  1.00  0.00           H  
ATOM   2751  HB2 SER A 659      -5.782 -13.294 -23.974  1.00  0.00           H  
ATOM   2752  HG1 SER A 659      -6.278 -12.420 -21.802  1.00  0.00           H  
ATOM   2753  N   VAL A 660      -4.301  -9.703 -22.698  1.00  0.00           N  
ATOM   2754  CA  VAL A 660      -4.281  -8.440 -22.035  1.00  0.00           C  
ATOM   2755  C   VAL A 660      -3.403  -7.453 -22.832  1.00  0.00           C  
ATOM   2756  O   VAL A 660      -3.756  -6.307 -23.063  1.00  0.00           O  
ATOM   2757  CB  VAL A 660      -3.737  -8.612 -20.596  1.00  0.00           C  
ATOM   2758  CG1 VAL A 660      -3.852  -7.257 -19.885  1.00  0.00           C  
ATOM   2759  CG2 VAL A 660      -4.692  -9.580 -19.881  1.00  0.00           C  
ATOM   2760  HN  VAL A 660      -3.847 -10.439 -22.195  1.00  0.00           H  
ATOM   2761  HA  VAL A 660      -5.268  -7.989 -21.963  1.00  0.00           H  
ATOM   2762  HB  VAL A 660      -2.653  -8.834 -20.708  1.00  0.00           H  
ATOM   2763 1HG1 VAL A 660      -3.568  -6.278 -20.317  1.00  0.00           H  
ATOM   2764 2HG1 VAL A 660      -4.922  -7.130 -19.606  1.00  0.00           H  
ATOM   2765 3HG1 VAL A 660      -3.170  -7.402 -19.026  1.00  0.00           H  
ATOM   2766 1HG2 VAL A 660      -4.486  -9.538 -18.791  1.00  0.00           H  
ATOM   2767 2HG2 VAL A 660      -5.731  -9.210 -19.985  1.00  0.00           H  
ATOM   2768 3HG2 VAL A 660      -4.504 -10.598 -20.280  1.00  0.00           H  
ATOM   2769  N   ALA A 661      -2.255  -7.927 -23.364  1.00  0.00           N  
ATOM   2770  CA  ALA A 661      -1.384  -7.167 -24.190  1.00  0.00           C  
ATOM   2771  C   ALA A 661      -2.079  -6.659 -25.484  1.00  0.00           C  
ATOM   2772  O   ALA A 661      -2.007  -5.481 -25.822  1.00  0.00           O  
ATOM   2773  CB  ALA A 661      -0.122  -8.002 -24.661  1.00  0.00           C  
ATOM   2774  HN  ALA A 661      -1.882  -8.821 -23.126  1.00  0.00           H  
ATOM   2775  HA  ALA A 661      -1.028  -6.337 -23.608  1.00  0.00           H  
ATOM   2776  HB1 ALA A 661      -0.335  -8.489 -25.639  1.00  0.00           H  
ATOM   2777  HB2 ALA A 661       0.669  -7.274 -24.937  1.00  0.00           H  
ATOM   2778  HB3 ALA A 661       0.353  -8.648 -23.892  1.00  0.00           H  
ATOM   2779  N   LEU A 662      -2.830  -7.469 -26.219  1.00  0.00           N  
ATOM   2780  CA  LEU A 662      -3.679  -7.033 -27.380  1.00  0.00           C  
ATOM   2781  C   LEU A 662      -4.696  -5.922 -27.022  1.00  0.00           C  
ATOM   2782  O   LEU A 662      -4.844  -4.897 -27.656  1.00  0.00           O  
ATOM   2783  CB  LEU A 662      -4.519  -8.332 -27.814  1.00  0.00           C  
ATOM   2784  CG  LEU A 662      -4.671  -8.472 -29.282  1.00  0.00           C  
ATOM   2785  CD1 LEU A 662      -5.790  -9.536 -29.504  1.00  0.00           C  
ATOM   2786  CD2 LEU A 662      -5.028  -7.160 -29.907  1.00  0.00           C  
ATOM   2787  HN  LEU A 662      -2.844  -8.459 -26.057  1.00  0.00           H  
ATOM   2788  HA  LEU A 662      -2.970  -6.598 -28.072  1.00  0.00           H  
ATOM   2789  HB1 LEU A 662      -3.909  -9.174 -27.412  1.00  0.00           H  
ATOM   2790  HB2 LEU A 662      -5.425  -8.390 -27.164  1.00  0.00           H  
ATOM   2791  HG  LEU A 662      -3.732  -8.873 -29.700  1.00  0.00           H  
ATOM   2792 1HD1 LEU A 662      -5.973  -9.779 -30.572  1.00  0.00           H  
ATOM   2793 2HD1 LEU A 662      -5.538 -10.454 -28.941  1.00  0.00           H  
ATOM   2794 3HD1 LEU A 662      -6.780  -9.113 -29.236  1.00  0.00           H  
ATOM   2795 1HD2 LEU A 662      -5.878  -6.678 -29.373  1.00  0.00           H  
ATOM   2796 2HD2 LEU A 662      -4.325  -6.312 -30.060  1.00  0.00           H  
ATOM   2797 3HD2 LEU A 662      -5.408  -7.349 -30.931  1.00  0.00           H  
ATOM   2798  N   ARG A 663      -5.405  -6.161 -25.891  1.00  0.00           N  
ATOM   2799  CA  ARG A 663      -6.406  -5.161 -25.443  1.00  0.00           C  
ATOM   2800  C   ARG A 663      -5.812  -3.878 -24.941  1.00  0.00           C  
ATOM   2801  O   ARG A 663      -6.402  -2.848 -25.144  1.00  0.00           O  
ATOM   2802  CB  ARG A 663      -7.223  -5.790 -24.301  1.00  0.00           C  
ATOM   2803  CG  ARG A 663      -8.015  -7.065 -24.639  1.00  0.00           C  
ATOM   2804  CD  ARG A 663      -8.324  -7.843 -23.315  1.00  0.00           C  
ATOM   2805  NE  ARG A 663      -8.998  -9.110 -23.698  1.00  0.00           N  
ATOM   2806  CZ  ARG A 663      -9.152 -10.200 -22.984  1.00  0.00           C  
ATOM   2807  NH1 ARG A 663      -9.513 -11.360 -23.508  1.00  0.00           N1+
ATOM   2808  NH2 ARG A 663      -8.557 -10.211 -21.790  1.00  0.00           N  
ATOM   2809  HN  ARG A 663      -5.257  -6.930 -25.282  1.00  0.00           H  
ATOM   2810  HA  ARG A 663      -7.045  -5.017 -26.311  1.00  0.00           H  
ATOM   2811  HB1 ARG A 663      -6.481  -6.019 -23.507  1.00  0.00           H  
ATOM   2812  HB2 ARG A 663      -7.970  -5.075 -23.906  1.00  0.00           H  
ATOM   2813  HG1 ARG A 663      -8.899  -6.756 -25.228  1.00  0.00           H  
ATOM   2814  HG2 ARG A 663      -7.326  -7.705 -25.219  1.00  0.00           H  
ATOM   2815  HD1 ARG A 663      -7.386  -8.111 -22.795  1.00  0.00           H  
ATOM   2816  HD2 ARG A 663      -8.923  -7.134 -22.703  1.00  0.00           H  
ATOM   2817  HE  ARG A 663      -9.286  -9.270 -24.643  1.00  0.00           H  
ATOM   2818 1HH1 ARG A 663      -9.657 -11.388 -24.500  1.00  0.00           H  
ATOM   2819 2HH1 ARG A 663      -9.267 -12.152 -22.951  1.00  0.00           H  
ATOM   2820 1HH2 ARG A 663      -8.270  -9.371 -21.338  1.00  0.00           H  
ATOM   2821 2HH2 ARG A 663      -8.559 -11.053 -21.241  1.00  0.00           H  
ATOM   2822  N   PHE A 664      -4.575  -3.916 -24.289  1.00  0.00           N  
ATOM   2823  CA  PHE A 664      -4.028  -2.677 -23.646  1.00  0.00           C  
ATOM   2824  C   PHE A 664      -3.323  -1.771 -24.732  1.00  0.00           C  
ATOM   2825  O   PHE A 664      -3.327  -0.570 -24.745  1.00  0.00           O  
ATOM   2826  CB  PHE A 664      -2.961  -3.000 -22.536  1.00  0.00           C  
ATOM   2827  CG  PHE A 664      -3.444  -3.258 -21.164  1.00  0.00           C  
ATOM   2828  CD1 PHE A 664      -4.770  -3.232 -20.803  1.00  0.00           C  
ATOM   2829  CD2 PHE A 664      -2.515  -3.738 -20.268  1.00  0.00           C  
ATOM   2830  CE1 PHE A 664      -5.168  -3.582 -19.506  1.00  0.00           C  
ATOM   2831  CE2 PHE A 664      -2.940  -4.134 -18.949  1.00  0.00           C  
ATOM   2832  CZ  PHE A 664      -4.304  -3.964 -18.548  1.00  0.00           C  
ATOM   2833  HN  PHE A 664      -4.198  -4.830 -24.156  1.00  0.00           H  
ATOM   2834  HA  PHE A 664      -4.824  -2.096 -23.200  1.00  0.00           H  
ATOM   2835  HB1 PHE A 664      -2.339  -3.837 -22.919  1.00  0.00           H  
ATOM   2836  HB2 PHE A 664      -2.348  -2.068 -22.492  1.00  0.00           H  
ATOM   2837  HD1 PHE A 664      -5.582  -2.883 -21.416  1.00  0.00           H  
ATOM   2838  HD2 PHE A 664      -1.476  -3.874 -20.522  1.00  0.00           H  
ATOM   2839  HE1 PHE A 664      -6.188  -3.332 -19.247  1.00  0.00           H  
ATOM   2840  HE2 PHE A 664      -2.216  -4.446 -18.213  1.00  0.00           H  
ATOM   2841  HZ  PHE A 664      -4.616  -4.151 -17.529  1.00  0.00           H  
ATOM   2842  N   GLY A 665      -2.846  -2.358 -25.797  1.00  0.00           N  
ATOM   2843  CA  GLY A 665      -2.251  -1.685 -26.946  1.00  0.00           C  
ATOM   2844  C   GLY A 665      -3.127  -0.587 -27.577  1.00  0.00           C  
ATOM   2845  O   GLY A 665      -2.611   0.471 -27.913  1.00  0.00           O  
ATOM   2846  HN  GLY A 665      -2.957  -3.348 -25.931  1.00  0.00           H  
ATOM   2847  HA1 GLY A 665      -1.280  -1.298 -26.691  1.00  0.00           H  
ATOM   2848  HA2 GLY A 665      -2.173  -2.403 -27.742  1.00  0.00           H  
ATOM   2849  N   LEU A 666      -4.435  -0.894 -27.762  1.00  0.00           N  
ATOM   2850  CA  LEU A 666      -5.294   0.100 -28.376  1.00  0.00           C  
ATOM   2851  C   LEU A 666      -5.355   1.411 -27.584  1.00  0.00           C  
ATOM   2852  O   LEU A 666      -5.411   2.502 -28.213  1.00  0.00           O  
ATOM   2853  CB  LEU A 666      -6.695  -0.275 -28.693  1.00  0.00           C  
ATOM   2854  CG  LEU A 666      -6.873  -1.598 -29.532  1.00  0.00           C  
ATOM   2855  CD1 LEU A 666      -7.018  -2.838 -28.589  1.00  0.00           C  
ATOM   2856  CD2 LEU A 666      -8.212  -1.491 -30.172  1.00  0.00           C  
ATOM   2857  HN  LEU A 666      -4.749  -1.781 -27.422  1.00  0.00           H  
ATOM   2858  HA  LEU A 666      -4.775   0.477 -29.248  1.00  0.00           H  
ATOM   2859  HB1 LEU A 666      -7.253  -0.531 -27.772  1.00  0.00           H  
ATOM   2860  HB2 LEU A 666      -7.249   0.573 -29.154  1.00  0.00           H  
ATOM   2861  HG  LEU A 666      -6.099  -1.671 -30.327  1.00  0.00           H  
ATOM   2862 1HD1 LEU A 666      -7.888  -2.829 -27.900  1.00  0.00           H  
ATOM   2863 2HD1 LEU A 666      -7.052  -3.776 -29.184  1.00  0.00           H  
ATOM   2864 3HD1 LEU A 666      -6.129  -2.952 -27.933  1.00  0.00           H  
ATOM   2865 1HD2 LEU A 666      -8.157  -0.689 -30.941  1.00  0.00           H  
ATOM   2866 2HD2 LEU A 666      -8.513  -2.459 -30.629  1.00  0.00           H  
ATOM   2867 3HD2 LEU A 666      -9.069  -1.296 -29.483  1.00  0.00           H  
ATOM   2868  N   ILE A 667      -5.421   1.252 -26.254  1.00  0.00           N  
ATOM   2869  CA  ILE A 667      -5.308   2.424 -25.337  1.00  0.00           C  
ATOM   2870  C   ILE A 667      -4.013   3.178 -25.589  1.00  0.00           C  
ATOM   2871  O   ILE A 667      -3.911   4.386 -25.619  1.00  0.00           O  
ATOM   2872  CB  ILE A 667      -5.376   1.969 -23.889  1.00  0.00           C  
ATOM   2873  CG1 ILE A 667      -6.493   0.933 -23.685  1.00  0.00           C  
ATOM   2874  CG2 ILE A 667      -5.446   3.099 -22.888  1.00  0.00           C  
ATOM   2875  CD  ILE A 667      -6.402   0.223 -22.309  1.00  0.00           C  
ATOM   2876  HN  ILE A 667      -5.338   0.351 -25.834  1.00  0.00           H  
ATOM   2877  HA  ILE A 667      -6.167   3.039 -25.538  1.00  0.00           H  
ATOM   2878  HB  ILE A 667      -4.420   1.421 -23.749  1.00  0.00           H  
ATOM   2879 1HG1 ILE A 667      -7.459   1.470 -23.768  1.00  0.00           H  
ATOM   2880 2HG1 ILE A 667      -6.515   0.203 -24.519  1.00  0.00           H  
ATOM   2881 1HG2 ILE A 667      -6.404   3.629 -23.041  1.00  0.00           H  
ATOM   2882 2HG2 ILE A 667      -5.448   2.744 -21.834  1.00  0.00           H  
ATOM   2883 3HG2 ILE A 667      -4.709   3.914 -23.034  1.00  0.00           H  
ATOM   2884  HD1 ILE A 667      -5.368  -0.081 -22.040  1.00  0.00           H  
ATOM   2885  HD2 ILE A 667      -6.858   0.864 -21.525  1.00  0.00           H  
ATOM   2886  HD3 ILE A 667      -6.972  -0.721 -22.447  1.00  0.00           H  
ATOM   2887  N   LEU A 668      -2.899   2.410 -25.711  1.00  0.00           N  
ATOM   2888  CA  LEU A 668      -1.571   2.959 -25.768  1.00  0.00           C  
ATOM   2889  C   LEU A 668      -1.224   3.684 -27.027  1.00  0.00           C  
ATOM   2890  O   LEU A 668      -0.369   4.521 -27.005  1.00  0.00           O  
ATOM   2891  CB  LEU A 668      -0.505   1.867 -25.567  1.00  0.00           C  
ATOM   2892  CG  LEU A 668      -0.374   1.364 -24.070  1.00  0.00           C  
ATOM   2893  CD1 LEU A 668       0.302   0.011 -24.077  1.00  0.00           C  
ATOM   2894  CD2 LEU A 668       0.444   2.323 -23.149  1.00  0.00           C  
ATOM   2895  HN  LEU A 668      -2.990   1.420 -25.687  1.00  0.00           H  
ATOM   2896  HA  LEU A 668      -1.472   3.662 -24.959  1.00  0.00           H  
ATOM   2897  HB1 LEU A 668      -0.514   0.994 -26.257  1.00  0.00           H  
ATOM   2898  HB2 LEU A 668       0.504   2.269 -25.766  1.00  0.00           H  
ATOM   2899  HG  LEU A 668      -1.341   1.314 -23.527  1.00  0.00           H  
ATOM   2900 1HD1 LEU A 668      -0.435  -0.788 -24.311  1.00  0.00           H  
ATOM   2901 2HD1 LEU A 668       1.167  -0.037 -24.772  1.00  0.00           H  
ATOM   2902 3HD1 LEU A 668       0.780  -0.235 -23.110  1.00  0.00           H  
ATOM   2903 1HD2 LEU A 668       0.340   1.878 -22.140  1.00  0.00           H  
ATOM   2904 2HD2 LEU A 668       1.486   2.395 -23.514  1.00  0.00           H  
ATOM   2905 3HD2 LEU A 668      -0.092   3.289 -23.297  1.00  0.00           H  
ATOM   2906  N   GLU A 669      -1.923   3.195 -28.128  1.00  0.00           N  
ATOM   2907  CA  GLU A 669      -1.776   3.703 -29.467  1.00  0.00           C  
ATOM   2908  C   GLU A 669      -2.467   5.044 -29.503  1.00  0.00           C  
ATOM   2909  O   GLU A 669      -1.808   5.979 -29.961  1.00  0.00           O  
ATOM   2910  CB  GLU A 669      -2.296   2.620 -30.444  1.00  0.00           C  
ATOM   2911  CG  GLU A 669      -2.296   3.040 -31.969  1.00  0.00           C  
ATOM   2912  CD  GLU A 669      -1.722   1.984 -32.886  1.00  0.00           C  
ATOM   2913  OE1 GLU A 669      -0.484   1.674 -32.731  1.00  0.00           O  
ATOM   2914  OE2 GLU A 669      -2.386   1.402 -33.811  1.00  0.00           O1-
ATOM   2915  HN  GLU A 669      -2.395   2.311 -28.154  1.00  0.00           H  
ATOM   2916  HA  GLU A 669      -0.729   3.921 -29.660  1.00  0.00           H  
ATOM   2917  HB1 GLU A 669      -1.610   1.750 -30.345  1.00  0.00           H  
ATOM   2918  HB2 GLU A 669      -3.360   2.379 -30.201  1.00  0.00           H  
ATOM   2919  HG1 GLU A 669      -3.306   3.397 -32.254  1.00  0.00           H  
ATOM   2920  HG2 GLU A 669      -1.598   3.905 -31.981  1.00  0.00           H  
ATOM   2921  N   ALA A 670      -3.609   5.183 -28.882  1.00  0.00           N  
ATOM   2922  CA  ALA A 670      -4.163   6.473 -28.605  1.00  0.00           C  
ATOM   2923  C   ALA A 670      -3.428   7.467 -27.590  1.00  0.00           C  
ATOM   2924  O   ALA A 670      -3.233   8.673 -27.846  1.00  0.00           O  
ATOM   2925  CB  ALA A 670      -5.537   6.172 -28.048  1.00  0.00           C  
ATOM   2926  HN  ALA A 670      -4.137   4.469 -28.451  1.00  0.00           H  
ATOM   2927  HA  ALA A 670      -4.219   6.963 -29.571  1.00  0.00           H  
ATOM   2928  HB1 ALA A 670      -6.075   7.141 -28.053  1.00  0.00           H  
ATOM   2929  HB2 ALA A 670      -6.073   5.460 -28.718  1.00  0.00           H  
ATOM   2930  HB3 ALA A 670      -5.496   5.713 -27.043  1.00  0.00           H  
ATOM   2931  N   TYR A 671      -2.913   6.934 -26.491  1.00  0.00           N  
ATOM   2932  CA  TYR A 671      -2.039   7.636 -25.548  1.00  0.00           C  
ATOM   2933  C   TYR A 671      -0.795   8.226 -26.140  1.00  0.00           C  
ATOM   2934  O   TYR A 671      -0.610   9.502 -25.896  1.00  0.00           O  
ATOM   2935  CB  TYR A 671      -1.826   6.847 -24.244  1.00  0.00           C  
ATOM   2936  CG  TYR A 671      -0.827   7.538 -23.336  1.00  0.00           C  
ATOM   2937  CD1 TYR A 671      -1.238   8.641 -22.534  1.00  0.00           C  
ATOM   2938  CD2 TYR A 671       0.454   6.999 -23.133  1.00  0.00           C  
ATOM   2939  CE1 TYR A 671      -0.289   9.263 -21.603  1.00  0.00           C  
ATOM   2940  CE2 TYR A 671       1.370   7.637 -22.272  1.00  0.00           C  
ATOM   2941  CZ  TYR A 671       1.008   8.744 -21.578  1.00  0.00           C  
ATOM   2942  OH  TYR A 671       1.906   9.270 -20.610  1.00  0.00           O  
ATOM   2943  HN  TYR A 671      -3.151   6.003 -26.223  1.00  0.00           H  
ATOM   2944  HA  TYR A 671      -2.555   8.510 -25.185  1.00  0.00           H  
ATOM   2945  HB1 TYR A 671      -2.770   6.759 -23.660  1.00  0.00           H  
ATOM   2946  HB2 TYR A 671      -1.439   5.841 -24.487  1.00  0.00           H  
ATOM   2947  HD1 TYR A 671      -2.271   8.938 -22.630  1.00  0.00           H  
ATOM   2948  HD2 TYR A 671       0.897   6.147 -23.641  1.00  0.00           H  
ATOM   2949  HE1 TYR A 671      -0.682  10.046 -20.969  1.00  0.00           H  
ATOM   2950  HE2 TYR A 671       2.336   7.151 -22.166  1.00  0.00           H  
ATOM   2951  HH  TYR A 671       1.565  10.153 -20.492  1.00  0.00           H  
ATOM   2952  N   CYS A 672       0.011   7.492 -26.955  1.00  0.00           N  
ATOM   2953  CA  CYS A 672       1.189   7.982 -27.595  1.00  0.00           C  
ATOM   2954  C   CYS A 672       0.856   8.918 -28.761  1.00  0.00           C  
ATOM   2955  O   CYS A 672       1.620   9.871 -28.989  1.00  0.00           O  
ATOM   2956  CB  CYS A 672       2.046   6.830 -28.202  1.00  0.00           C  
ATOM   2957  SG  CYS A 672       2.505   5.432 -27.029  1.00  0.00           S  
ATOM   2958  HN  CYS A 672      -0.173   6.539 -27.172  1.00  0.00           H  
ATOM   2959  HA  CYS A 672       1.816   8.506 -26.883  1.00  0.00           H  
ATOM   2960  HB1 CYS A 672       1.526   6.574 -29.156  1.00  0.00           H  
ATOM   2961  HB2 CYS A 672       2.946   7.437 -28.439  1.00  0.00           H  
ATOM   2962  HG1 CYS A 672       1.283   4.907 -27.091  1.00  0.00           H  
ATOM   2963  N   ARG A 673      -0.224   8.736 -29.511  1.00  0.00           N  
ATOM   2964  CA  ARG A 673      -0.760   9.684 -30.472  1.00  0.00           C  
ATOM   2965  C   ARG A 673      -1.094  11.032 -29.820  1.00  0.00           C  
ATOM   2966  O   ARG A 673      -0.864  12.120 -30.375  1.00  0.00           O  
ATOM   2967  CB  ARG A 673      -2.024   9.133 -31.293  1.00  0.00           C  
ATOM   2968  CG  ARG A 673      -2.704  10.073 -32.305  1.00  0.00           C  
ATOM   2969  CD  ARG A 673      -3.895   9.480 -33.021  1.00  0.00           C  
ATOM   2970  NE  ARG A 673      -3.610   8.205 -33.671  1.00  0.00           N  
ATOM   2971  CZ  ARG A 673      -3.033   8.040 -34.822  1.00  0.00           C  
ATOM   2972  NH1 ARG A 673      -2.842   6.802 -35.272  1.00  0.00           N1+
ATOM   2973  NH2 ARG A 673      -2.574   9.023 -35.607  1.00  0.00           N  
ATOM   2974  HN  ARG A 673      -0.686   7.886 -29.260  1.00  0.00           H  
ATOM   2975  HA  ARG A 673       0.008   9.838 -31.210  1.00  0.00           H  
ATOM   2976  HB1 ARG A 673      -1.658   8.195 -31.759  1.00  0.00           H  
ATOM   2977  HB2 ARG A 673      -2.815   8.848 -30.560  1.00  0.00           H  
ATOM   2978  HG1 ARG A 673      -2.971  10.910 -31.619  1.00  0.00           H  
ATOM   2979  HG2 ARG A 673      -1.942  10.462 -33.030  1.00  0.00           H  
ATOM   2980  HD1 ARG A 673      -4.785   9.328 -32.382  1.00  0.00           H  
ATOM   2981  HD2 ARG A 673      -4.263  10.137 -33.844  1.00  0.00           H  
ATOM   2982  HE  ARG A 673      -3.849   7.352 -33.218  1.00  0.00           H  
ATOM   2983 1HH1 ARG A 673      -3.589   6.187 -35.024  1.00  0.00           H  
ATOM   2984 2HH1 ARG A 673      -2.416   6.729 -36.169  1.00  0.00           H  
ATOM   2985 1HH2 ARG A 673      -2.434   9.907 -35.153  1.00  0.00           H  
ATOM   2986 2HH2 ARG A 673      -1.936   8.763 -36.335  1.00  0.00           H  
ATOM   2987  N   GLY A 674      -1.674  10.969 -28.598  1.00  0.00           N  
ATOM   2988  CA  GLY A 674      -2.331  12.013 -27.938  1.00  0.00           C  
ATOM   2989  C   GLY A 674      -1.427  12.883 -27.128  1.00  0.00           C  
ATOM   2990  O   GLY A 674      -1.294  14.040 -27.458  1.00  0.00           O  
ATOM   2991  HN  GLY A 674      -1.787  10.096 -28.136  1.00  0.00           H  
ATOM   2992  HA1 GLY A 674      -2.774  12.677 -28.662  1.00  0.00           H  
ATOM   2993  HA2 GLY A 674      -3.051  11.485 -27.338  1.00  0.00           H  
ATOM   2994  N   SER A 675      -0.815  12.354 -26.048  1.00  0.00           N  
ATOM   2995  CA  SER A 675       0.064  13.198 -25.189  1.00  0.00           C  
ATOM   2996  C   SER A 675       1.426  13.178 -25.782  1.00  0.00           C  
ATOM   2997  O   SER A 675       2.384  12.710 -25.214  1.00  0.00           O  
ATOM   2998  CB  SER A 675       0.128  12.750 -23.662  1.00  0.00           C  
ATOM   2999  OG  SER A 675       0.659  13.786 -22.887  1.00  0.00           O  
ATOM   3000  HN  SER A 675      -0.731  11.371 -25.940  1.00  0.00           H  
ATOM   3001  HA  SER A 675      -0.314  14.218 -25.154  1.00  0.00           H  
ATOM   3002  HB1 SER A 675      -0.940  12.596 -23.377  1.00  0.00           H  
ATOM   3003  HB2 SER A 675       0.714  11.813 -23.604  1.00  0.00           H  
ATOM   3004  HG1 SER A 675       0.163  14.592 -23.037  1.00  0.00           H  
ATOM   3005  N   THR A 676       1.587  13.688 -27.034  1.00  0.00           N  
ATOM   3006  CA  THR A 676       2.803  13.588 -27.857  1.00  0.00           C  
ATOM   3007  C   THR A 676       4.107  14.133 -27.253  1.00  0.00           C  
ATOM   3008  O   THR A 676       5.205  13.624 -27.508  1.00  0.00           O  
ATOM   3009  CB  THR A 676       2.608  14.091 -29.354  1.00  0.00           C  
ATOM   3010  CG2 THR A 676       2.419  15.592 -29.443  1.00  0.00           C  
ATOM   3011  OG1 THR A 676       3.775  13.780 -30.134  1.00  0.00           O  
ATOM   3012  HN  THR A 676       0.736  13.993 -27.469  1.00  0.00           H  
ATOM   3013  HA  THR A 676       3.004  12.529 -27.908  1.00  0.00           H  
ATOM   3014  HB  THR A 676       1.713  13.557 -29.723  1.00  0.00           H  
ATOM   3015  HG1 THR A 676       3.990  12.867 -29.990  1.00  0.00           H  
ATOM   3016 1HG2 THR A 676       2.321  15.743 -30.539  1.00  0.00           H  
ATOM   3017 2HG2 THR A 676       1.409  15.916 -29.118  1.00  0.00           H  
ATOM   3018 3HG2 THR A 676       3.263  16.233 -29.097  1.00  0.00           H  
ATOM   3019  N   HIS A 677       4.103  15.210 -26.432  1.00  0.00           N  
ATOM   3020  CA  HIS A 677       5.260  15.709 -25.639  1.00  0.00           C  
ATOM   3021  C   HIS A 677       5.731  14.742 -24.576  1.00  0.00           C  
ATOM   3022  O   HIS A 677       6.971  14.599 -24.436  1.00  0.00           O  
ATOM   3023  CB  HIS A 677       5.092  17.112 -25.045  1.00  0.00           C  
ATOM   3024  CG  HIS A 677       3.679  17.311 -24.574  1.00  0.00           C  
ATOM   3025  CD2 HIS A 677       3.152  17.465 -23.303  1.00  0.00           C  
ATOM   3026  ND1 HIS A 677       2.645  17.379 -25.514  1.00  0.00           N  
ATOM   3027  CE1 HIS A 677       1.535  17.554 -24.772  1.00  0.00           C  
ATOM   3028  NE2 HIS A 677       1.807  17.718 -23.465  1.00  0.00           N  
ATOM   3029  HN  HIS A 677       3.272  15.758 -26.359  1.00  0.00           H  
ATOM   3030  HA  HIS A 677       6.160  15.802 -26.236  1.00  0.00           H  
ATOM   3031  HB1 HIS A 677       5.873  17.341 -24.296  1.00  0.00           H  
ATOM   3032  HB2 HIS A 677       5.328  17.866 -25.826  1.00  0.00           H  
ATOM   3033  HD2 HIS A 677       3.595  17.581 -22.323  1.00  0.00           H  
ATOM   3034  HE1 HIS A 677       0.552  17.456 -25.226  1.00  0.00           H  
ATOM   3035  HE2 HIS A 677       1.086  17.783 -22.763  1.00  0.00           H  
ATOM   3036  N   HIS A 678       4.782  14.037 -23.856  1.00  0.00           N  
ATOM   3037  CA  HIS A 678       5.333  13.199 -22.804  1.00  0.00           C  
ATOM   3038  C   HIS A 678       5.897  11.887 -23.264  1.00  0.00           C  
ATOM   3039  O   HIS A 678       6.699  11.271 -22.569  1.00  0.00           O  
ATOM   3040  CB  HIS A 678       4.296  12.944 -21.664  1.00  0.00           C  
ATOM   3041  CG  HIS A 678       4.945  12.343 -20.416  1.00  0.00           C  
ATOM   3042  CD2 HIS A 678       4.878  11.088 -19.886  1.00  0.00           C  
ATOM   3043  ND1 HIS A 678       5.663  13.162 -19.579  1.00  0.00           N  
ATOM   3044  CE1 HIS A 678       6.083  12.451 -18.583  1.00  0.00           C  
ATOM   3045  NE2 HIS A 678       5.640  11.144 -18.666  1.00  0.00           N  
ATOM   3046  HN  HIS A 678       3.845  13.931 -24.162  1.00  0.00           H  
ATOM   3047  HA  HIS A 678       6.126  13.753 -22.334  1.00  0.00           H  
ATOM   3048  HB1 HIS A 678       3.797  13.937 -21.596  1.00  0.00           H  
ATOM   3049  HB2 HIS A 678       3.496  12.282 -22.060  1.00  0.00           H  
ATOM   3050  HD2 HIS A 678       4.518  10.109 -20.198  1.00  0.00           H  
ATOM   3051  HE1 HIS A 678       6.867  12.770 -17.906  1.00  0.00           H  
ATOM   3052  HE2 HIS A 678       5.896  10.375 -18.081  1.00  0.00           H  
ATOM   3053  N   MET A 679       5.675  11.504 -24.530  1.00  0.00           N  
ATOM   3054  CA  MET A 679       6.334  10.407 -25.078  1.00  0.00           C  
ATOM   3055  C   MET A 679       7.942  10.539 -25.116  1.00  0.00           C  
ATOM   3056  O   MET A 679       8.633   9.557 -24.785  1.00  0.00           O  
ATOM   3057  CB  MET A 679       5.789  10.154 -26.442  1.00  0.00           C  
ATOM   3058  CG  MET A 679       4.262   9.848 -26.286  1.00  0.00           C  
ATOM   3059  SD  MET A 679       3.942   8.408 -25.265  1.00  0.00           S  
ATOM   3060  CE  MET A 679       5.276   7.340 -25.635  1.00  0.00           C  
ATOM   3061  HN  MET A 679       5.075  12.095 -25.072  1.00  0.00           H  
ATOM   3062  HA  MET A 679       6.147   9.644 -24.327  1.00  0.00           H  
ATOM   3063  HB1 MET A 679       5.974  11.064 -27.057  1.00  0.00           H  
ATOM   3064  HB2 MET A 679       6.323   9.310 -26.913  1.00  0.00           H  
ATOM   3065  HG1 MET A 679       3.750  10.764 -25.906  1.00  0.00           H  
ATOM   3066  HG2 MET A 679       3.851   9.626 -27.289  1.00  0.00           H  
ATOM   3067  HE1 MET A 679       5.122   6.434 -25.024  1.00  0.00           H  
ATOM   3068  HE2 MET A 679       5.278   7.066 -26.717  1.00  0.00           H  
ATOM   3069  HE3 MET A 679       6.269   7.752 -25.366  1.00  0.00           H  
ATOM   3070  N   LYS A 680       8.479  11.740 -25.463  1.00  0.00           N  
ATOM   3071  CA  LYS A 680       9.908  12.036 -25.414  1.00  0.00           C  
ATOM   3072  C   LYS A 680      10.555  11.800 -24.008  1.00  0.00           C  
ATOM   3073  O   LYS A 680      11.651  11.259 -23.917  1.00  0.00           O  
ATOM   3074  CB  LYS A 680      10.247  13.429 -25.993  1.00  0.00           C  
ATOM   3075  CG  LYS A 680       9.960  13.648 -27.516  1.00  0.00           C  
ATOM   3076  CD  LYS A 680       8.488  13.796 -27.882  1.00  0.00           C  
ATOM   3077  CE  LYS A 680       8.266  14.041 -29.401  1.00  0.00           C  
ATOM   3078  NZ  LYS A 680       6.827  14.202 -29.700  1.00  0.00           N1+
ATOM   3079  HN  LYS A 680       7.854  12.498 -25.659  1.00  0.00           H  
ATOM   3080  HA  LYS A 680      10.360  11.222 -25.947  1.00  0.00           H  
ATOM   3081  HB1 LYS A 680       9.726  14.184 -25.363  1.00  0.00           H  
ATOM   3082  HB2 LYS A 680      11.336  13.630 -25.916  1.00  0.00           H  
ATOM   3083  HG1 LYS A 680      10.479  14.593 -27.734  1.00  0.00           H  
ATOM   3084  HG2 LYS A 680      10.413  12.879 -28.167  1.00  0.00           H  
ATOM   3085  HD1 LYS A 680       7.963  12.856 -27.609  1.00  0.00           H  
ATOM   3086  HD2 LYS A 680       8.071  14.733 -27.444  1.00  0.00           H  
ATOM   3087  HE1 LYS A 680       8.978  14.759 -29.869  1.00  0.00           H  
ATOM   3088  HE2 LYS A 680       8.505  13.023 -29.773  1.00  0.00           H  
ATOM   3089  HZ1 LYS A 680       6.317  13.454 -29.186  1.00  0.00           H  
ATOM   3090  HZ2 LYS A 680       6.620  15.177 -29.406  1.00  0.00           H  
ATOM   3091  HZ3 LYS A 680       6.765  14.109 -30.734  1.00  0.00           H  
ATOM   3092  N   VAL A 681       9.870  12.130 -22.849  1.00  0.00           N  
ATOM   3093  CA  VAL A 681      10.217  11.700 -21.471  1.00  0.00           C  
ATOM   3094  C   VAL A 681      10.197  10.256 -21.168  1.00  0.00           C  
ATOM   3095  O   VAL A 681      11.164   9.713 -20.620  1.00  0.00           O  
ATOM   3096  CB  VAL A 681       9.310  12.520 -20.467  1.00  0.00           C  
ATOM   3097  CG1 VAL A 681       9.420  11.942 -19.024  1.00  0.00           C  
ATOM   3098  CG2 VAL A 681       9.828  13.927 -20.478  1.00  0.00           C  
ATOM   3099  HN  VAL A 681       8.995  12.612 -22.867  1.00  0.00           H  
ATOM   3100  HA  VAL A 681      11.247  12.000 -21.409  1.00  0.00           H  
ATOM   3101  HB  VAL A 681       8.268  12.477 -20.855  1.00  0.00           H  
ATOM   3102 1HG1 VAL A 681       9.082  10.887 -18.941  1.00  0.00           H  
ATOM   3103 2HG1 VAL A 681      10.463  11.925 -18.631  1.00  0.00           H  
ATOM   3104 3HG1 VAL A 681       8.757  12.561 -18.389  1.00  0.00           H  
ATOM   3105 1HG2 VAL A 681      10.798  14.138 -20.000  1.00  0.00           H  
ATOM   3106 2HG2 VAL A 681       9.872  14.338 -21.512  1.00  0.00           H  
ATOM   3107 3HG2 VAL A 681       9.075  14.479 -19.861  1.00  0.00           H  
ATOM   3108  N   LEU A 682       9.143   9.516 -21.492  1.00  0.00           N  
ATOM   3109  CA  LEU A 682       9.154   8.031 -21.402  1.00  0.00           C  
ATOM   3110  C   LEU A 682      10.273   7.425 -22.317  1.00  0.00           C  
ATOM   3111  O   LEU A 682      10.997   6.504 -22.025  1.00  0.00           O  
ATOM   3112  CB  LEU A 682       7.756   7.452 -21.707  1.00  0.00           C  
ATOM   3113  CG  LEU A 682       6.596   8.056 -20.810  1.00  0.00           C  
ATOM   3114  CD1 LEU A 682       5.282   7.637 -21.356  1.00  0.00           C  
ATOM   3115  CD2 LEU A 682       6.777   7.504 -19.296  1.00  0.00           C  
ATOM   3116  HN  LEU A 682       8.321   9.930 -21.877  1.00  0.00           H  
ATOM   3117  HA  LEU A 682       9.455   7.737 -20.407  1.00  0.00           H  
ATOM   3118  HB1 LEU A 682       7.417   7.633 -22.753  1.00  0.00           H  
ATOM   3119  HB2 LEU A 682       7.843   6.354 -21.624  1.00  0.00           H  
ATOM   3120  HG  LEU A 682       6.720   9.159 -20.721  1.00  0.00           H  
ATOM   3121 1HD1 LEU A 682       4.563   7.586 -20.501  1.00  0.00           H  
ATOM   3122 2HD1 LEU A 682       4.943   8.374 -22.112  1.00  0.00           H  
ATOM   3123 3HD1 LEU A 682       5.425   6.581 -21.671  1.00  0.00           H  
ATOM   3124 1HD2 LEU A 682       7.768   7.913 -18.991  1.00  0.00           H  
ATOM   3125 2HD2 LEU A 682       5.963   7.905 -18.665  1.00  0.00           H  
ATOM   3126 3HD2 LEU A 682       6.725   6.403 -19.349  1.00  0.00           H  
ATOM   3127  N   MET A 683      10.513   7.976 -23.543  1.00  0.00           N  
ATOM   3128  CA  MET A 683      11.564   7.460 -24.452  1.00  0.00           C  
ATOM   3129  C   MET A 683      12.957   7.685 -23.815  1.00  0.00           C  
ATOM   3130  O   MET A 683      13.948   7.027 -24.018  1.00  0.00           O  
ATOM   3131  CB  MET A 683      11.544   8.230 -25.796  1.00  0.00           C  
ATOM   3132  CG  MET A 683      10.386   7.792 -26.760  1.00  0.00           C  
ATOM   3133  SD  MET A 683      10.709   6.244 -27.673  1.00  0.00           S  
ATOM   3134  CE  MET A 683       9.825   4.968 -26.735  1.00  0.00           C  
ATOM   3135  HN  MET A 683      10.007   8.677 -24.033  1.00  0.00           H  
ATOM   3136  HA  MET A 683      11.488   6.400 -24.697  1.00  0.00           H  
ATOM   3137  HB1 MET A 683      11.399   9.305 -25.555  1.00  0.00           H  
ATOM   3138  HB2 MET A 683      12.525   8.182 -26.314  1.00  0.00           H  
ATOM   3139  HG1 MET A 683       9.432   7.848 -26.204  1.00  0.00           H  
ATOM   3140  HG2 MET A 683      10.319   8.557 -27.567  1.00  0.00           H  
ATOM   3141  HE1 MET A 683       9.219   5.406 -25.906  1.00  0.00           H  
ATOM   3142  HE2 MET A 683       9.106   4.516 -27.450  1.00  0.00           H  
ATOM   3143  HE3 MET A 683      10.498   4.167 -26.382  1.00  0.00           H  
ATOM   3144  N   LYS A 684      13.039   8.751 -23.084  1.00  0.00           N  
ATOM   3145  CA  LYS A 684      14.295   8.914 -22.299  1.00  0.00           C  
ATOM   3146  C   LYS A 684      14.483   7.912 -21.150  1.00  0.00           C  
ATOM   3147  O   LYS A 684      15.491   7.160 -21.085  1.00  0.00           O  
ATOM   3148  CB  LYS A 684      14.414  10.384 -21.731  1.00  0.00           C  
ATOM   3149  CG  LYS A 684      15.696  10.661 -21.018  1.00  0.00           C  
ATOM   3150  CD  LYS A 684      17.027  10.476 -21.778  1.00  0.00           C  
ATOM   3151  CE  LYS A 684      18.291  10.869 -20.999  1.00  0.00           C  
ATOM   3152  NZ  LYS A 684      19.344  10.985 -21.917  1.00  0.00           N1+
ATOM   3153  HN  LYS A 684      12.310   9.435 -23.084  1.00  0.00           H  
ATOM   3154  HA  LYS A 684      15.115   8.758 -22.989  1.00  0.00           H  
ATOM   3155  HB1 LYS A 684      14.385  11.137 -22.553  1.00  0.00           H  
ATOM   3156  HB2 LYS A 684      13.466  10.505 -21.166  1.00  0.00           H  
ATOM   3157  HG1 LYS A 684      15.793  11.694 -20.632  1.00  0.00           H  
ATOM   3158  HG2 LYS A 684      15.863  10.012 -20.132  1.00  0.00           H  
ATOM   3159  HD1 LYS A 684      17.036   9.367 -21.888  1.00  0.00           H  
ATOM   3160  HD2 LYS A 684      17.063  11.031 -22.740  1.00  0.00           H  
ATOM   3161  HE1 LYS A 684      18.107  11.867 -20.540  1.00  0.00           H  
ATOM   3162  HE2 LYS A 684      18.587  10.106 -20.253  1.00  0.00           H  
ATOM   3163  HZ1 LYS A 684      19.428  12.001 -22.138  1.00  0.00           H  
ATOM   3164  HZ2 LYS A 684      20.253  10.775 -21.449  1.00  0.00           H  
ATOM   3165  HZ3 LYS A 684      19.167  10.622 -22.874  1.00  0.00           H  
ATOM   3166  N   GLN A 685      13.471   7.742 -20.358  1.00  0.00           N  
ATOM   3167  CA  GLN A 685      13.447   6.843 -19.212  1.00  0.00           C  
ATOM   3168  C   GLN A 685      13.721   5.429 -19.558  1.00  0.00           C  
ATOM   3169  O   GLN A 685      14.430   4.681 -18.954  1.00  0.00           O  
ATOM   3170  CB  GLN A 685      12.095   6.976 -18.321  1.00  0.00           C  
ATOM   3171  CG  GLN A 685      11.842   8.324 -17.610  1.00  0.00           C  
ATOM   3172  CD  GLN A 685      10.496   8.427 -16.794  1.00  0.00           C  
ATOM   3173  NE2 GLN A 685      10.333   9.476 -16.009  1.00  0.00           N  
ATOM   3174  OE1 GLN A 685       9.733   7.460 -16.958  1.00  0.00           O  
ATOM   3175  HN  GLN A 685      12.709   8.356 -20.555  1.00  0.00           H  
ATOM   3176  HA  GLN A 685      14.227   7.112 -18.496  1.00  0.00           H  
ATOM   3177  HB1 GLN A 685      11.243   6.746 -18.992  1.00  0.00           H  
ATOM   3178  HB2 GLN A 685      12.177   6.250 -17.487  1.00  0.00           H  
ATOM   3179  HG1 GLN A 685      12.655   8.532 -16.884  1.00  0.00           H  
ATOM   3180  HG2 GLN A 685      11.699   9.041 -18.449  1.00  0.00           H  
ATOM   3181 1HE2 GLN A 685      11.028  10.183 -15.886  1.00  0.00           H  
ATOM   3182 2HE2 GLN A 685       9.462   9.642 -15.555  1.00  0.00           H  
ATOM   3183  N   GLY A 686      13.094   5.005 -20.665  1.00  0.00           N  
ATOM   3184  CA  GLY A 686      13.227   3.686 -21.213  1.00  0.00           C  
ATOM   3185  C   GLY A 686      14.655   3.485 -21.740  1.00  0.00           C  
ATOM   3186  O   GLY A 686      15.209   2.413 -21.701  1.00  0.00           O  
ATOM   3187  HN  GLY A 686      12.416   5.608 -21.066  1.00  0.00           H  
ATOM   3188  HA1 GLY A 686      13.227   2.910 -20.462  1.00  0.00           H  
ATOM   3189  HA2 GLY A 686      12.577   3.494 -22.051  1.00  0.00           H  
ATOM   3190  N   GLU A 687      15.189   4.484 -22.453  1.00  0.00           N  
ATOM   3191  CA  GLU A 687      16.592   4.406 -22.844  1.00  0.00           C  
ATOM   3192  C   GLU A 687      17.582   4.244 -21.686  1.00  0.00           C  
ATOM   3193  O   GLU A 687      18.468   3.414 -21.741  1.00  0.00           O  
ATOM   3194  CB  GLU A 687      17.093   5.638 -23.769  1.00  0.00           C  
ATOM   3195  CG  GLU A 687      18.633   5.889 -23.804  1.00  0.00           C  
ATOM   3196  CD  GLU A 687      19.159   6.284 -25.184  1.00  0.00           C  
ATOM   3197  OE1 GLU A 687      18.599   7.302 -25.733  1.00  0.00           O  
ATOM   3198  OE2 GLU A 687      20.089   5.617 -25.686  1.00  0.00           O1-
ATOM   3199  HN  GLU A 687      14.662   5.283 -22.728  1.00  0.00           H  
ATOM   3200  HA  GLU A 687      16.674   3.575 -23.536  1.00  0.00           H  
ATOM   3201  HB1 GLU A 687      16.799   5.431 -24.825  1.00  0.00           H  
ATOM   3202  HB2 GLU A 687      16.566   6.535 -23.374  1.00  0.00           H  
ATOM   3203  HG1 GLU A 687      18.843   6.745 -23.133  1.00  0.00           H  
ATOM   3204  HG2 GLU A 687      19.174   4.931 -23.613  1.00  0.00           H  
ATOM   3205  N   ALA A 688      17.300   4.923 -20.544  1.00  0.00           N  
ATOM   3206  CA  ALA A 688      17.989   4.660 -19.281  1.00  0.00           C  
ATOM   3207  C   ALA A 688      17.805   3.300 -18.788  1.00  0.00           C  
ATOM   3208  O   ALA A 688      18.694   2.592 -18.511  1.00  0.00           O  
ATOM   3209  CB  ALA A 688      17.440   5.604 -18.250  1.00  0.00           C  
ATOM   3210  HN  ALA A 688      16.452   5.426 -20.590  1.00  0.00           H  
ATOM   3211  HA  ALA A 688      19.051   4.623 -19.491  1.00  0.00           H  
ATOM   3212  HB1 ALA A 688      17.751   6.628 -18.540  1.00  0.00           H  
ATOM   3213  HB2 ALA A 688      16.330   5.651 -18.174  1.00  0.00           H  
ATOM   3214  HB3 ALA A 688      17.867   5.452 -17.239  1.00  0.00           H  
ATOM   3215  N   LEU A 689      16.583   2.791 -18.787  1.00  0.00           N  
ATOM   3216  CA  LEU A 689      16.342   1.444 -18.323  1.00  0.00           C  
ATOM   3217  C   LEU A 689      16.992   0.405 -19.206  1.00  0.00           C  
ATOM   3218  O   LEU A 689      17.433  -0.622 -18.741  1.00  0.00           O  
ATOM   3219  CB  LEU A 689      14.772   1.248 -18.304  1.00  0.00           C  
ATOM   3220  CG  LEU A 689      14.034   1.786 -17.091  1.00  0.00           C  
ATOM   3221  CD1 LEU A 689      12.518   1.596 -17.409  1.00  0.00           C  
ATOM   3222  CD2 LEU A 689      14.301   0.984 -15.873  1.00  0.00           C  
ATOM   3223  HN  LEU A 689      15.756   3.239 -19.133  1.00  0.00           H  
ATOM   3224  HA  LEU A 689      16.697   1.365 -17.306  1.00  0.00           H  
ATOM   3225  HB1 LEU A 689      14.411   1.840 -19.177  1.00  0.00           H  
ATOM   3226  HB2 LEU A 689      14.473   0.178 -18.393  1.00  0.00           H  
ATOM   3227  HG  LEU A 689      14.262   2.851 -16.901  1.00  0.00           H  
ATOM   3228 1HD1 LEU A 689      12.282   0.517 -17.570  1.00  0.00           H  
ATOM   3229 2HD1 LEU A 689      11.924   1.909 -16.524  1.00  0.00           H  
ATOM   3230 3HD1 LEU A 689      12.308   2.119 -18.366  1.00  0.00           H  
ATOM   3231 1HD2 LEU A 689      13.854  -0.032 -15.827  1.00  0.00           H  
ATOM   3232 2HD2 LEU A 689      15.355   0.919 -15.531  1.00  0.00           H  
ATOM   3233 3HD2 LEU A 689      13.909   1.555 -15.004  1.00  0.00           H  
ATOM   3234  N   SER A 690      17.073   0.550 -20.511  1.00  0.00           N  
ATOM   3235  CA  SER A 690      17.612  -0.356 -21.461  1.00  0.00           C  
ATOM   3236  C   SER A 690      19.135  -0.540 -21.172  1.00  0.00           C  
ATOM   3237  O   SER A 690      19.703  -1.665 -21.048  1.00  0.00           O  
ATOM   3238  CB  SER A 690      17.312   0.084 -22.956  1.00  0.00           C  
ATOM   3239  OG  SER A 690      17.887  -0.706 -23.991  1.00  0.00           O  
ATOM   3240  HN  SER A 690      16.773   1.421 -20.896  1.00  0.00           H  
ATOM   3241  HA  SER A 690      17.212  -1.348 -21.305  1.00  0.00           H  
ATOM   3242  HB1 SER A 690      16.198   0.087 -23.027  1.00  0.00           H  
ATOM   3243  HB2 SER A 690      17.612   1.142 -23.129  1.00  0.00           H  
ATOM   3244  HG1 SER A 690      18.739  -0.358 -24.260  1.00  0.00           H  
ATOM   3245  N   LYS A 691      19.856   0.644 -21.140  1.00  0.00           N  
ATOM   3246  CA  LYS A 691      21.247   0.861 -20.724  1.00  0.00           C  
ATOM   3247  C   LYS A 691      21.541   0.299 -19.382  1.00  0.00           C  
ATOM   3248  O   LYS A 691      22.503  -0.410 -19.212  1.00  0.00           O  
ATOM   3249  CB  LYS A 691      21.788   2.302 -20.942  1.00  0.00           C  
ATOM   3250  CG  LYS A 691      22.454   2.535 -22.335  1.00  0.00           C  
ATOM   3251  CD  LYS A 691      21.378   2.787 -23.382  1.00  0.00           C  
ATOM   3252  CE  LYS A 691      21.989   2.939 -24.773  1.00  0.00           C  
ATOM   3253  NZ  LYS A 691      21.002   3.284 -25.769  1.00  0.00           N1+
ATOM   3254  HN  LYS A 691      19.285   1.446 -21.276  1.00  0.00           H  
ATOM   3255  HA  LYS A 691      21.839   0.202 -21.348  1.00  0.00           H  
ATOM   3256  HB1 LYS A 691      20.945   3.008 -20.799  1.00  0.00           H  
ATOM   3257  HB2 LYS A 691      22.663   2.477 -20.292  1.00  0.00           H  
ATOM   3258  HG1 LYS A 691      23.132   3.418 -22.329  1.00  0.00           H  
ATOM   3259  HG2 LYS A 691      23.055   1.659 -22.666  1.00  0.00           H  
ATOM   3260  HD1 LYS A 691      20.679   1.928 -23.377  1.00  0.00           H  
ATOM   3261  HD2 LYS A 691      20.784   3.682 -23.101  1.00  0.00           H  
ATOM   3262  HE1 LYS A 691      22.780   3.730 -24.797  1.00  0.00           H  
ATOM   3263  HE2 LYS A 691      22.311   1.912 -25.042  1.00  0.00           H  
ATOM   3264  HZ1 LYS A 691      20.289   2.523 -25.790  1.00  0.00           H  
ATOM   3265  HZ2 LYS A 691      20.713   4.281 -25.643  1.00  0.00           H  
ATOM   3266  HZ3 LYS A 691      21.458   3.363 -26.698  1.00  0.00           H  
ATOM   3267  N   LEU A 692      20.635   0.504 -18.371  1.00  0.00           N  
ATOM   3268  CA  LEU A 692      20.709  -0.048 -17.011  1.00  0.00           C  
ATOM   3269  C   LEU A 692      20.628  -1.657 -16.906  1.00  0.00           C  
ATOM   3270  O   LEU A 692      21.406  -2.226 -16.132  1.00  0.00           O  
ATOM   3271  CB  LEU A 692      19.648   0.565 -16.040  1.00  0.00           C  
ATOM   3272  CG  LEU A 692      19.849   2.016 -15.618  1.00  0.00           C  
ATOM   3273  CD1 LEU A 692      18.639   2.393 -14.728  1.00  0.00           C  
ATOM   3274  CD2 LEU A 692      21.160   2.152 -14.839  1.00  0.00           C  
ATOM   3275  HN  LEU A 692      19.825   1.006 -18.641  1.00  0.00           H  
ATOM   3276  HA  LEU A 692      21.657   0.327 -16.672  1.00  0.00           H  
ATOM   3277  HB1 LEU A 692      18.726   0.422 -16.656  1.00  0.00           H  
ATOM   3278  HB2 LEU A 692      19.537  -0.015 -15.106  1.00  0.00           H  
ATOM   3279  HG  LEU A 692      19.920   2.737 -16.464  1.00  0.00           H  
ATOM   3280 1HD1 LEU A 692      17.747   2.142 -15.329  1.00  0.00           H  
ATOM   3281 2HD1 LEU A 692      18.664   1.896 -13.736  1.00  0.00           H  
ATOM   3282 3HD1 LEU A 692      18.651   3.494 -14.565  1.00  0.00           H  
ATOM   3283 1HD2 LEU A 692      21.327   1.293 -14.162  1.00  0.00           H  
ATOM   3284 2HD2 LEU A 692      21.955   2.242 -15.618  1.00  0.00           H  
ATOM   3285 3HD2 LEU A 692      21.196   3.041 -14.168  1.00  0.00           H  
ATOM   3286  N   LYS A 693      19.711  -2.303 -17.709  1.00  0.00           N  
ATOM   3287  CA  LYS A 693      19.780  -3.753 -17.859  1.00  0.00           C  
ATOM   3288  C   LYS A 693      21.109  -4.289 -18.337  1.00  0.00           C  
ATOM   3289  O   LYS A 693      21.653  -5.311 -17.839  1.00  0.00           O  
ATOM   3290  CB  LYS A 693      18.615  -4.303 -18.727  1.00  0.00           C  
ATOM   3291  CG  LYS A 693      17.187  -4.010 -18.245  1.00  0.00           C  
ATOM   3292  CD  LYS A 693      16.125  -4.553 -19.230  1.00  0.00           C  
ATOM   3293  CE  LYS A 693      14.708  -4.476 -18.634  1.00  0.00           C  
ATOM   3294  NZ  LYS A 693      13.621  -4.962 -19.585  1.00  0.00           N1+
ATOM   3295  HN  LYS A 693      19.218  -1.766 -18.391  1.00  0.00           H  
ATOM   3296  HA  LYS A 693      19.664  -4.087 -16.840  1.00  0.00           H  
ATOM   3297  HB1 LYS A 693      18.738  -4.034 -19.796  1.00  0.00           H  
ATOM   3298  HB2 LYS A 693      18.657  -5.404 -18.584  1.00  0.00           H  
ATOM   3299  HG1 LYS A 693      17.099  -4.570 -17.288  1.00  0.00           H  
ATOM   3300  HG2 LYS A 693      17.093  -2.925 -18.020  1.00  0.00           H  
ATOM   3301  HD1 LYS A 693      16.145  -4.036 -20.205  1.00  0.00           H  
ATOM   3302  HD2 LYS A 693      16.528  -5.584 -19.255  1.00  0.00           H  
ATOM   3303  HE1 LYS A 693      14.612  -5.090 -17.716  1.00  0.00           H  
ATOM   3304  HE2 LYS A 693      14.434  -3.428 -18.397  1.00  0.00           H  
ATOM   3305  HZ1 LYS A 693      12.735  -5.075 -19.056  1.00  0.00           H  
ATOM   3306  HZ2 LYS A 693      13.542  -4.256 -20.345  1.00  0.00           H  
ATOM   3307  HZ3 LYS A 693      13.792  -5.906 -20.000  1.00  0.00           H  
ATOM   3308  N   ALA A 694      21.700  -3.684 -19.358  1.00  0.00           N  
ATOM   3309  CA  ALA A 694      22.986  -4.065 -19.926  1.00  0.00           C  
ATOM   3310  C   ALA A 694      24.131  -3.824 -18.917  1.00  0.00           C  
ATOM   3311  O   ALA A 694      24.976  -4.644 -18.613  1.00  0.00           O  
ATOM   3312  CB  ALA A 694      23.060  -3.254 -21.300  1.00  0.00           C  
ATOM   3313  HN  ALA A 694      21.162  -2.944 -19.763  1.00  0.00           H  
ATOM   3314  HA  ALA A 694      23.001  -5.126 -20.089  1.00  0.00           H  
ATOM   3315  HB1 ALA A 694      22.257  -3.488 -22.023  1.00  0.00           H  
ATOM   3316  HB2 ALA A 694      23.239  -2.189 -21.023  1.00  0.00           H  
ATOM   3317  HB3 ALA A 694      24.042  -3.577 -21.707  1.00  0.00           H  
ATOM   3318  N   LEU A 695      24.034  -2.687 -18.183  1.00  0.00           N  
ATOM   3319  CA  LEU A 695      24.966  -2.496 -17.065  1.00  0.00           C  
ATOM   3320  C   LEU A 695      24.947  -3.567 -15.960  1.00  0.00           C  
ATOM   3321  O   LEU A 695      26.001  -4.058 -15.557  1.00  0.00           O  
ATOM   3322  CB  LEU A 695      24.641  -1.072 -16.661  1.00  0.00           C  
ATOM   3323  CG  LEU A 695      25.470  -0.424 -15.546  1.00  0.00           C  
ATOM   3324  CD1 LEU A 695      26.932  -0.070 -15.956  1.00  0.00           C  
ATOM   3325  CD2 LEU A 695      24.842   0.907 -15.210  1.00  0.00           C  
ATOM   3326  HN  LEU A 695      23.393  -1.942 -18.372  1.00  0.00           H  
ATOM   3327  HA  LEU A 695      26.002  -2.480 -17.368  1.00  0.00           H  
ATOM   3328  HB1 LEU A 695      24.713  -0.401 -17.545  1.00  0.00           H  
ATOM   3329  HB2 LEU A 695      23.638  -0.956 -16.202  1.00  0.00           H  
ATOM   3330  HG  LEU A 695      25.605  -1.051 -14.637  1.00  0.00           H  
ATOM   3331 1HD1 LEU A 695      27.510   0.303 -15.093  1.00  0.00           H  
ATOM   3332 2HD1 LEU A 695      27.439  -1.011 -16.278  1.00  0.00           H  
ATOM   3333 3HD1 LEU A 695      27.075   0.632 -16.806  1.00  0.00           H  
ATOM   3334 1HD2 LEU A 695      25.142   1.248 -14.195  1.00  0.00           H  
ATOM   3335 2HD2 LEU A 695      25.181   1.738 -15.879  1.00  0.00           H  
ATOM   3336 3HD2 LEU A 695      23.739   0.791 -15.233  1.00  0.00           H  
ATOM   3337  N   ASN A 696      23.677  -4.012 -15.634  1.00  0.00           N  
ATOM   3338  CA  ASN A 696      23.454  -5.201 -14.776  1.00  0.00           C  
ATOM   3339  C   ASN A 696      23.954  -6.520 -15.342  1.00  0.00           C  
ATOM   3340  O   ASN A 696      24.684  -7.226 -14.661  1.00  0.00           O  
ATOM   3341  CB  ASN A 696      21.959  -5.417 -14.496  1.00  0.00           C  
ATOM   3342  CG  ASN A 696      21.544  -6.586 -13.632  1.00  0.00           C  
ATOM   3343  ND2 ASN A 696      21.560  -6.290 -12.322  1.00  0.00           N  
ATOM   3344  OD1 ASN A 696      21.209  -7.697 -14.036  1.00  0.00           O  
ATOM   3345  HN  ASN A 696      22.906  -3.463 -15.955  1.00  0.00           H  
ATOM   3346  HA  ASN A 696      23.989  -5.004 -13.858  1.00  0.00           H  
ATOM   3347  HB1 ASN A 696      21.587  -4.457 -14.076  1.00  0.00           H  
ATOM   3348  HB2 ASN A 696      21.419  -5.538 -15.458  1.00  0.00           H  
ATOM   3349 1HD2 ASN A 696      21.572  -6.981 -11.599  1.00  0.00           H  
ATOM   3350 2HD2 ASN A 696      21.633  -5.349 -11.988  1.00  0.00           H  
ATOM   3351  N   ASP A 697      23.678  -6.878 -16.602  1.00  0.00           N  
ATOM   3352  CA  ASP A 697      24.200  -7.975 -17.336  1.00  0.00           C  
ATOM   3353  C   ASP A 697      25.707  -8.006 -17.335  1.00  0.00           C  
ATOM   3354  O   ASP A 697      26.302  -9.078 -17.127  1.00  0.00           O  
ATOM   3355  CB  ASP A 697      23.590  -8.027 -18.726  1.00  0.00           C  
ATOM   3356  CG  ASP A 697      22.147  -8.605 -18.729  1.00  0.00           C  
ATOM   3357  OD1 ASP A 697      21.689  -9.090 -17.647  1.00  0.00           O  
ATOM   3358  OD2 ASP A 697      21.477  -8.645 -19.805  1.00  0.00           O1-
ATOM   3359  HN  ASP A 697      23.059  -6.252 -17.064  1.00  0.00           H  
ATOM   3360  HA  ASP A 697      23.990  -8.910 -16.836  1.00  0.00           H  
ATOM   3361  HB1 ASP A 697      23.531  -6.958 -19.054  1.00  0.00           H  
ATOM   3362  HB2 ASP A 697      24.199  -8.540 -19.498  1.00  0.00           H  
ATOM   3363  N   PHE A 698      26.390  -6.812 -17.579  1.00  0.00           N  
ATOM   3364  CA  PHE A 698      27.850  -6.640 -17.580  1.00  0.00           C  
ATOM   3365  C   PHE A 698      28.442  -6.900 -16.192  1.00  0.00           C  
ATOM   3366  O   PHE A 698      29.540  -7.381 -16.006  1.00  0.00           O  
ATOM   3367  CB  PHE A 698      28.204  -5.229 -18.173  1.00  0.00           C  
ATOM   3368  CG  PHE A 698      29.693  -4.947 -18.124  1.00  0.00           C  
ATOM   3369  CD1 PHE A 698      30.256  -4.009 -17.265  1.00  0.00           C  
ATOM   3370  CD2 PHE A 698      30.556  -5.680 -18.976  1.00  0.00           C  
ATOM   3371  CE1 PHE A 698      31.601  -3.780 -17.198  1.00  0.00           C  
ATOM   3372  CE2 PHE A 698      31.915  -5.334 -18.990  1.00  0.00           C  
ATOM   3373  CZ  PHE A 698      32.440  -4.457 -18.029  1.00  0.00           C  
ATOM   3374  HN  PHE A 698      25.814  -6.018 -17.758  1.00  0.00           H  
ATOM   3375  HA  PHE A 698      28.314  -7.353 -18.242  1.00  0.00           H  
ATOM   3376  HB1 PHE A 698      27.742  -5.127 -19.176  1.00  0.00           H  
ATOM   3377  HB2 PHE A 698      27.748  -4.452 -17.517  1.00  0.00           H  
ATOM   3378  HD1 PHE A 698      29.536  -3.489 -16.641  1.00  0.00           H  
ATOM   3379  HD2 PHE A 698      30.171  -6.347 -19.734  1.00  0.00           H  
ATOM   3380  HE1 PHE A 698      32.098  -3.039 -16.599  1.00  0.00           H  
ATOM   3381  HE2 PHE A 698      32.515  -5.826 -19.743  1.00  0.00           H  
ATOM   3382  HZ  PHE A 698      33.503  -4.271 -18.110  1.00  0.00           H  
ATOM   3383  N   VAL A 699      27.698  -6.394 -15.155  1.00  0.00           N  
ATOM   3384  CA  VAL A 699      28.071  -6.561 -13.763  1.00  0.00           C  
ATOM   3385  C   VAL A 699      28.098  -8.019 -13.289  1.00  0.00           C  
ATOM   3386  O   VAL A 699      29.088  -8.480 -12.760  1.00  0.00           O  
ATOM   3387  CB  VAL A 699      27.308  -5.671 -12.750  1.00  0.00           C  
ATOM   3388  CG1 VAL A 699      27.224  -6.253 -11.291  1.00  0.00           C  
ATOM   3389  CG2 VAL A 699      27.974  -4.267 -12.859  1.00  0.00           C  
ATOM   3390  HN  VAL A 699      26.965  -5.807 -15.468  1.00  0.00           H  
ATOM   3391  HA  VAL A 699      29.095  -6.226 -13.812  1.00  0.00           H  
ATOM   3392  HB  VAL A 699      26.298  -5.435 -13.139  1.00  0.00           H  
ATOM   3393 1HG1 VAL A 699      28.248  -6.226 -10.861  1.00  0.00           H  
ATOM   3394 2HG1 VAL A 699      26.538  -5.623 -10.681  1.00  0.00           H  
ATOM   3395 3HG1 VAL A 699      26.963  -7.319 -11.170  1.00  0.00           H  
ATOM   3396 1HG2 VAL A 699      27.301  -3.460 -12.500  1.00  0.00           H  
ATOM   3397 2HG2 VAL A 699      29.034  -4.395 -12.554  1.00  0.00           H  
ATOM   3398 3HG2 VAL A 699      28.028  -4.119 -13.953  1.00  0.00           H  
ATOM   3399  N   LYS A 700      26.998  -8.749 -13.633  1.00  0.00           N  
ATOM   3400  CA  LYS A 700      26.972 -10.112 -13.380  1.00  0.00           C  
ATOM   3401  C   LYS A 700      28.049 -10.905 -14.210  1.00  0.00           C  
ATOM   3402  O   LYS A 700      28.590 -11.859 -13.584  1.00  0.00           O  
ATOM   3403  CB  LYS A 700      25.632 -10.692 -13.749  1.00  0.00           C  
ATOM   3404  CG  LYS A 700      24.409 -10.223 -12.875  1.00  0.00           C  
ATOM   3405  CD  LYS A 700      22.986 -10.751 -13.416  1.00  0.00           C  
ATOM   3406  CE  LYS A 700      22.818 -10.478 -14.938  1.00  0.00           C  
ATOM   3407  NZ  LYS A 700      21.468 -10.622 -15.435  1.00  0.00           N1+
ATOM   3408  HN  LYS A 700      26.302  -8.249 -14.133  1.00  0.00           H  
ATOM   3409  HA  LYS A 700      27.019 -10.372 -12.329  1.00  0.00           H  
ATOM   3410  HB1 LYS A 700      25.409 -10.447 -14.811  1.00  0.00           H  
ATOM   3411  HB2 LYS A 700      25.696 -11.797 -13.753  1.00  0.00           H  
ATOM   3412  HG1 LYS A 700      24.654 -10.548 -11.840  1.00  0.00           H  
ATOM   3413  HG2 LYS A 700      24.407  -9.107 -12.901  1.00  0.00           H  
ATOM   3414  HD1 LYS A 700      22.829 -11.830 -13.175  1.00  0.00           H  
ATOM   3415  HD2 LYS A 700      22.146 -10.161 -13.005  1.00  0.00           H  
ATOM   3416  HE1 LYS A 700      22.984  -9.384 -15.094  1.00  0.00           H  
ATOM   3417  HE2 LYS A 700      23.575 -10.979 -15.581  1.00  0.00           H  
ATOM   3418  HZ1 LYS A 700      20.680 -10.337 -14.833  1.00  0.00           H  
ATOM   3419  HZ2 LYS A 700      21.423 -10.114 -16.352  1.00  0.00           H  
ATOM   3420  HZ3 LYS A 700      21.359 -11.608 -15.769  1.00  0.00           H  
ATOM   3421  N   LEU A 701      28.274 -10.515 -15.401  1.00  0.00           N  
ATOM   3422  CA  LEU A 701      29.348 -11.075 -16.247  1.00  0.00           C  
ATOM   3423  C   LEU A 701      30.739 -10.814 -15.620  1.00  0.00           C  
ATOM   3424  O   LEU A 701      31.591 -11.699 -15.646  1.00  0.00           O  
ATOM   3425  CB  LEU A 701      29.258 -10.544 -17.706  1.00  0.00           C  
ATOM   3426  CG  LEU A 701      30.506 -10.826 -18.737  1.00  0.00           C  
ATOM   3427  CD1 LEU A 701      30.199 -11.038 -20.187  1.00  0.00           C  
ATOM   3428  CD2 LEU A 701      31.460  -9.645 -18.644  1.00  0.00           C  
ATOM   3429  HN  LEU A 701      27.685  -9.815 -15.787  1.00  0.00           H  
ATOM   3430  HA  LEU A 701      29.229 -12.155 -16.230  1.00  0.00           H  
ATOM   3431  HB1 LEU A 701      28.369 -11.054 -18.148  1.00  0.00           H  
ATOM   3432  HB2 LEU A 701      28.976  -9.469 -17.651  1.00  0.00           H  
ATOM   3433  HG  LEU A 701      31.016 -11.719 -18.313  1.00  0.00           H  
ATOM   3434 1HD1 LEU A 701      29.326 -10.426 -20.488  1.00  0.00           H  
ATOM   3435 2HD1 LEU A 701      31.030 -10.942 -20.906  1.00  0.00           H  
ATOM   3436 3HD1 LEU A 701      29.867 -12.092 -20.346  1.00  0.00           H  
ATOM   3437 1HD2 LEU A 701      32.327  -9.905 -19.283  1.00  0.00           H  
ATOM   3438 2HD2 LEU A 701      31.053  -8.672 -18.993  1.00  0.00           H  
ATOM   3439 3HD2 LEU A 701      31.863  -9.544 -17.617  1.00  0.00           H  
ATOM   3440  N   SER A 702      31.076  -9.589 -15.105  1.00  0.00           N  
ATOM   3441  CA  SER A 702      32.279  -9.246 -14.414  1.00  0.00           C  
ATOM   3442  C   SER A 702      32.375 -10.118 -13.122  1.00  0.00           C  
ATOM   3443  O   SER A 702      33.496 -10.480 -12.739  1.00  0.00           O  
ATOM   3444  CB  SER A 702      32.405  -7.775 -13.973  1.00  0.00           C  
ATOM   3445  OG  SER A 702      32.344  -6.788 -15.022  1.00  0.00           O  
ATOM   3446  HN  SER A 702      30.414  -8.854 -15.260  1.00  0.00           H  
ATOM   3447  HA  SER A 702      33.153  -9.418 -15.039  1.00  0.00           H  
ATOM   3448  HB1 SER A 702      31.613  -7.439 -13.269  1.00  0.00           H  
ATOM   3449  HB2 SER A 702      33.338  -7.714 -13.371  1.00  0.00           H  
ATOM   3450  HG1 SER A 702      31.403  -6.868 -15.231  1.00  0.00           H  
ATOM   3451  N   SER A 703      31.245 -10.529 -12.535  1.00  0.00           N  
ATOM   3452  CA  SER A 703      31.302 -11.035 -11.189  1.00  0.00           C  
ATOM   3453  C   SER A 703      31.902 -12.385 -11.191  1.00  0.00           C  
ATOM   3454  O   SER A 703      32.367 -12.911 -10.177  1.00  0.00           O  
ATOM   3455  CB  SER A 703      29.899 -11.161 -10.443  1.00  0.00           C  
ATOM   3456  OG  SER A 703      29.476  -9.762 -10.177  1.00  0.00           O  
ATOM   3457  HN  SER A 703      30.340 -10.323 -12.881  1.00  0.00           H  
ATOM   3458  HA  SER A 703      32.050 -10.459 -10.654  1.00  0.00           H  
ATOM   3459  HB1 SER A 703      29.193 -11.816 -10.994  1.00  0.00           H  
ATOM   3460  HB2 SER A 703      30.234 -11.517  -9.438  1.00  0.00           H  
ATOM   3461  HG1 SER A 703      29.269  -9.351 -11.016  1.00  0.00           H  
ATOM   3462  N   GLN A 704      31.962 -13.157 -12.341  1.00  0.00           N  
ATOM   3463  CA  GLN A 704      32.618 -14.423 -12.380  1.00  0.00           C  
ATOM   3464  C   GLN A 704      34.125 -14.422 -12.253  1.00  0.00           C  
ATOM   3465  O   GLN A 704      34.818 -15.428 -11.827  1.00  0.00           O  
ATOM   3466  CB  GLN A 704      32.264 -15.215 -13.645  1.00  0.00           C  
ATOM   3467  CG  GLN A 704      30.734 -15.295 -14.067  1.00  0.00           C  
ATOM   3468  CD  GLN A 704      29.810 -15.688 -12.852  1.00  0.00           C  
ATOM   3469  NE2 GLN A 704      28.665 -15.029 -12.602  1.00  0.00           N  
ATOM   3470  OE1 GLN A 704      30.095 -16.672 -12.244  1.00  0.00           O  
ATOM   3471  HN  GLN A 704      31.570 -12.769 -13.169  1.00  0.00           H  
ATOM   3472  HA  GLN A 704      32.208 -15.011 -11.577  1.00  0.00           H  
ATOM   3473  HB1 GLN A 704      32.809 -14.846 -14.541  1.00  0.00           H  
ATOM   3474  HB2 GLN A 704      32.624 -16.260 -13.594  1.00  0.00           H  
ATOM   3475  HG1 GLN A 704      30.434 -14.326 -14.519  1.00  0.00           H  
ATOM   3476  HG2 GLN A 704      30.632 -16.039 -14.895  1.00  0.00           H  
ATOM   3477 1HE2 GLN A 704      28.513 -14.103 -12.940  1.00  0.00           H  
ATOM   3478 2HE2 GLN A 704      28.091 -15.375 -11.860  1.00  0.00           H  
ATOM   3479  N   LYS A 705      34.636 -13.211 -12.625  1.00  0.00           N  
ATOM   3480  CA  LYS A 705      36.031 -13.017 -12.734  1.00  0.00           C  
ATOM   3481  C   LYS A 705      36.552 -12.062 -11.689  1.00  0.00           C  
ATOM   3482  O   LYS A 705      37.078 -12.555 -10.664  1.00  0.00           O  
ATOM   3483  CB  LYS A 705      36.372 -12.603 -14.186  1.00  0.00           C  
ATOM   3484  CG  LYS A 705      35.613 -13.380 -15.275  1.00  0.00           C  
ATOM   3485  CD  LYS A 705      36.317 -13.472 -16.640  1.00  0.00           C  
ATOM   3486  CE  LYS A 705      35.507 -14.034 -17.746  1.00  0.00           C  
ATOM   3487  NZ  LYS A 705      34.286 -13.131 -18.020  1.00  0.00           N1+
ATOM   3488  HN  LYS A 705      34.042 -12.440 -12.868  1.00  0.00           H  
ATOM   3489  HA  LYS A 705      36.608 -13.890 -12.462  1.00  0.00           H  
ATOM   3490  HB1 LYS A 705      36.114 -11.529 -14.314  1.00  0.00           H  
ATOM   3491  HB2 LYS A 705      37.444 -12.682 -14.455  1.00  0.00           H  
ATOM   3492  HG1 LYS A 705      35.283 -14.406 -15.007  1.00  0.00           H  
ATOM   3493  HG2 LYS A 705      34.724 -12.801 -15.610  1.00  0.00           H  
ATOM   3494  HD1 LYS A 705      36.883 -12.575 -16.955  1.00  0.00           H  
ATOM   3495  HD2 LYS A 705      37.191 -14.126 -16.434  1.00  0.00           H  
ATOM   3496  HE1 LYS A 705      36.045 -14.045 -18.723  1.00  0.00           H  
ATOM   3497  HE2 LYS A 705      34.968 -14.994 -17.587  1.00  0.00           H  
ATOM   3498  HZ1 LYS A 705      34.180 -12.865 -19.028  1.00  0.00           H  
ATOM   3499  HZ2 LYS A 705      33.372 -13.520 -17.718  1.00  0.00           H  
ATOM   3500  HZ3 LYS A 705      34.402 -12.180 -17.625  1.00  0.00           H  
ATOM   3501  N   THR A 706      36.507 -10.714 -11.912  1.00  0.00           N  
ATOM   3502  CA  THR A 706      37.035  -9.714 -11.062  1.00  0.00           C  
ATOM   3503  C   THR A 706      36.262  -9.885  -9.702  1.00  0.00           C  
ATOM   3504  O   THR A 706      35.059 -10.116  -9.675  1.00  0.00           O  
ATOM   3505  CB  THR A 706      36.790  -8.256 -11.489  1.00  0.00           C  
ATOM   3506  CG2 THR A 706      38.040  -7.727 -12.153  1.00  0.00           C  
ATOM   3507  OG1 THR A 706      35.759  -8.132 -12.477  1.00  0.00           O  
ATOM   3508  HN  THR A 706      36.141 -10.414 -12.787  1.00  0.00           H  
ATOM   3509  HA  THR A 706      38.074  -9.975 -10.940  1.00  0.00           H  
ATOM   3510  HB  THR A 706      36.444  -7.537 -10.722  1.00  0.00           H  
ATOM   3511  HG1 THR A 706      34.904  -8.224 -12.054  1.00  0.00           H  
ATOM   3512 1HG2 THR A 706      37.821  -6.806 -12.734  1.00  0.00           H  
ATOM   3513 2HG2 THR A 706      38.792  -7.540 -11.353  1.00  0.00           H  
ATOM   3514 3HG2 THR A 706      38.428  -8.449 -12.894  1.00  0.00           H  
ATOM   3515  N   PRO A 707      36.966  -9.753  -8.552  1.00  0.00           N  
ATOM   3516  CA  PRO A 707      36.438  -9.328  -7.242  1.00  0.00           C  
ATOM   3517  C   PRO A 707      35.438  -8.163  -7.266  1.00  0.00           C  
ATOM   3518  O   PRO A 707      35.410  -7.383  -8.249  1.00  0.00           O  
ATOM   3519  CB  PRO A 707      37.686  -8.982  -6.431  1.00  0.00           C  
ATOM   3520  CG  PRO A 707      38.807  -9.839  -7.066  1.00  0.00           C  
ATOM   3521  CD  PRO A 707      38.476  -9.659  -8.533  1.00  0.00           C  
ATOM   3522  HA  PRO A 707      35.861 -10.194  -6.952  1.00  0.00           H  
ATOM   3523  HB1 PRO A 707      37.970  -7.918  -6.571  1.00  0.00           H  
ATOM   3524  HB2 PRO A 707      37.506  -9.218  -5.350  1.00  0.00           H  
ATOM   3525  HG1 PRO A 707      39.782  -9.487  -6.686  1.00  0.00           H  
ATOM   3526  HG2 PRO A 707      38.678 -10.928  -6.864  1.00  0.00           H  
ATOM   3527  HD1 PRO A 707      38.643  -8.613  -8.877  1.00  0.00           H  
ATOM   3528  HD2 PRO A 707      38.937 -10.451  -9.152  1.00  0.00           H  
ATOM   3529  N   LYS A 708      34.649  -8.050  -6.183  1.00  0.00           N  
ATOM   3530  CA  LYS A 708      33.664  -7.051  -5.954  1.00  0.00           C  
ATOM   3531  C   LYS A 708      34.106  -5.648  -6.230  1.00  0.00           C  
ATOM   3532  O   LYS A 708      33.377  -4.959  -6.988  1.00  0.00           O  
ATOM   3533  CB  LYS A 708      33.139  -7.085  -4.444  1.00  0.00           C  
ATOM   3534  CG  LYS A 708      32.077  -8.093  -4.129  1.00  0.00           C  
ATOM   3535  CD  LYS A 708      31.374  -7.968  -2.803  1.00  0.00           C  
ATOM   3536  CE  LYS A 708      30.458  -9.063  -2.357  1.00  0.00           C  
ATOM   3537  NZ  LYS A 708      29.446  -9.273  -3.447  1.00  0.00           N1+
ATOM   3538  HN  LYS A 708      34.712  -8.755  -5.482  1.00  0.00           H  
ATOM   3539  HA  LYS A 708      32.818  -7.303  -6.580  1.00  0.00           H  
ATOM   3540  HB1 LYS A 708      33.947  -7.065  -3.680  1.00  0.00           H  
ATOM   3541  HB2 LYS A 708      32.645  -6.089  -4.312  1.00  0.00           H  
ATOM   3542  HG1 LYS A 708      31.424  -8.065  -5.031  1.00  0.00           H  
ATOM   3543  HG2 LYS A 708      32.522  -9.110  -4.215  1.00  0.00           H  
ATOM   3544  HD1 LYS A 708      32.195  -7.751  -2.084  1.00  0.00           H  
ATOM   3545  HD2 LYS A 708      30.679  -7.104  -2.866  1.00  0.00           H  
ATOM   3546  HE1 LYS A 708      31.021  -9.996  -2.152  1.00  0.00           H  
ATOM   3547  HE2 LYS A 708      29.915  -8.867  -1.405  1.00  0.00           H  
ATOM   3548  HZ1 LYS A 708      28.661  -9.885  -3.125  1.00  0.00           H  
ATOM   3549  HZ2 LYS A 708      29.125  -8.353  -3.803  1.00  0.00           H  
ATOM   3550  HZ3 LYS A 708      29.968  -9.756  -4.202  1.00  0.00           H  
ATOM   3551  N   PRO A 709      35.211  -5.079  -5.678  1.00  0.00           N  
ATOM   3552  CA  PRO A 709      35.441  -3.665  -5.899  1.00  0.00           C  
ATOM   3553  C   PRO A 709      35.993  -3.444  -7.289  1.00  0.00           C  
ATOM   3554  O   PRO A 709      35.634  -2.435  -7.900  1.00  0.00           O  
ATOM   3555  CB  PRO A 709      36.466  -3.251  -4.748  1.00  0.00           C  
ATOM   3556  CG  PRO A 709      37.155  -4.576  -4.471  1.00  0.00           C  
ATOM   3557  CD  PRO A 709      36.081  -5.604  -4.613  1.00  0.00           C  
ATOM   3558  HA  PRO A 709      34.473  -3.206  -5.826  1.00  0.00           H  
ATOM   3559  HB1 PRO A 709      37.298  -2.535  -4.939  1.00  0.00           H  
ATOM   3560  HB2 PRO A 709      35.894  -2.943  -3.846  1.00  0.00           H  
ATOM   3561  HG1 PRO A 709      37.975  -4.811  -5.182  1.00  0.00           H  
ATOM   3562  HG2 PRO A 709      37.564  -4.549  -3.437  1.00  0.00           H  
ATOM   3563  HD1 PRO A 709      36.525  -6.595  -4.844  1.00  0.00           H  
ATOM   3564  HD2 PRO A 709      35.554  -5.565  -3.631  1.00  0.00           H  
ATOM   3565  N   GLN A 710      36.849  -4.412  -7.834  1.00  0.00           N  
ATOM   3566  CA  GLN A 710      37.499  -4.290  -9.154  1.00  0.00           C  
ATOM   3567  C   GLN A 710      36.415  -4.213 -10.343  1.00  0.00           C  
ATOM   3568  O   GLN A 710      36.490  -3.477 -11.318  1.00  0.00           O  
ATOM   3569  CB  GLN A 710      38.553  -5.438  -9.383  1.00  0.00           C  
ATOM   3570  CG  GLN A 710      39.695  -5.531  -8.307  1.00  0.00           C  
ATOM   3571  CD  GLN A 710      40.446  -4.279  -8.028  1.00  0.00           C  
ATOM   3572  NE2 GLN A 710      41.772  -4.290  -8.162  1.00  0.00           N  
ATOM   3573  OE1 GLN A 710      39.817  -3.314  -7.637  1.00  0.00           O  
ATOM   3574  HN  GLN A 710      37.181  -5.219  -7.344  1.00  0.00           H  
ATOM   3575  HA  GLN A 710      37.896  -3.295  -9.282  1.00  0.00           H  
ATOM   3576  HB1 GLN A 710      38.096  -6.456  -9.487  1.00  0.00           H  
ATOM   3577  HB2 GLN A 710      38.899  -5.224 -10.415  1.00  0.00           H  
ATOM   3578  HG1 GLN A 710      39.106  -5.816  -7.402  1.00  0.00           H  
ATOM   3579  HG2 GLN A 710      40.469  -6.286  -8.560  1.00  0.00           H  
ATOM   3580 1HE2 GLN A 710      42.211  -5.018  -8.690  1.00  0.00           H  
ATOM   3581 2HE2 GLN A 710      42.279  -3.497  -7.831  1.00  0.00           H  
ATOM   3582  N   THR A 711      35.379  -5.011 -10.016  1.00  0.00           N  
ATOM   3583  CA  THR A 711      34.168  -5.112 -10.867  1.00  0.00           C  
ATOM   3584  C   THR A 711      33.530  -3.783 -10.974  1.00  0.00           C  
ATOM   3585  O   THR A 711      33.102  -3.416 -12.090  1.00  0.00           O  
ATOM   3586  CB  THR A 711      33.191  -6.132 -10.313  1.00  0.00           C  
ATOM   3587  CG2 THR A 711      31.786  -6.103 -10.961  1.00  0.00           C  
ATOM   3588  OG1 THR A 711      33.716  -7.434 -10.427  1.00  0.00           O  
ATOM   3589  HN  THR A 711      35.479  -5.702  -9.312  1.00  0.00           H  
ATOM   3590  HA  THR A 711      34.483  -5.349 -11.875  1.00  0.00           H  
ATOM   3591  HB  THR A 711      33.026  -5.994  -9.222  1.00  0.00           H  
ATOM   3592  HG1 THR A 711      34.395  -7.482  -9.749  1.00  0.00           H  
ATOM   3593 1HG2 THR A 711      31.133  -5.452 -10.342  1.00  0.00           H  
ATOM   3594 2HG2 THR A 711      31.799  -5.800 -12.030  1.00  0.00           H  
ATOM   3595 3HG2 THR A 711      31.246  -7.075 -10.886  1.00  0.00           H  
ATOM   3596  N   LYS A 712      33.408  -3.064  -9.876  1.00  0.00           N  
ATOM   3597  CA  LYS A 712      32.777  -1.799  -9.741  1.00  0.00           C  
ATOM   3598  C   LYS A 712      33.575  -0.692 -10.507  1.00  0.00           C  
ATOM   3599  O   LYS A 712      32.973   0.133 -11.228  1.00  0.00           O  
ATOM   3600  CB  LYS A 712      32.404  -1.415  -8.267  1.00  0.00           C  
ATOM   3601  CG  LYS A 712      32.260   0.127  -8.019  1.00  0.00           C  
ATOM   3602  CD  LYS A 712      31.549   0.601  -6.683  1.00  0.00           C  
ATOM   3603  CE  LYS A 712      32.222   0.044  -5.408  1.00  0.00           C  
ATOM   3604  NZ  LYS A 712      33.671   0.535  -5.333  1.00  0.00           N1+
ATOM   3605  HN  LYS A 712      33.862  -3.415  -9.058  1.00  0.00           H  
ATOM   3606  HA  LYS A 712      31.838  -1.971 -10.248  1.00  0.00           H  
ATOM   3607  HB1 LYS A 712      31.447  -1.913  -7.974  1.00  0.00           H  
ATOM   3608  HB2 LYS A 712      33.194  -1.926  -7.669  1.00  0.00           H  
ATOM   3609  HG1 LYS A 712      33.274   0.515  -8.217  1.00  0.00           H  
ATOM   3610  HG2 LYS A 712      31.581   0.501  -8.820  1.00  0.00           H  
ATOM   3611  HD1 LYS A 712      31.500   1.712  -6.614  1.00  0.00           H  
ATOM   3612  HD2 LYS A 712      30.469   0.348  -6.598  1.00  0.00           H  
ATOM   3613  HE1 LYS A 712      31.643   0.313  -4.496  1.00  0.00           H  
ATOM   3614  HE2 LYS A 712      32.228  -1.062  -5.490  1.00  0.00           H  
ATOM   3615  HZ1 LYS A 712      34.167   0.181  -4.489  1.00  0.00           H  
ATOM   3616  HZ2 LYS A 712      34.250   0.307  -6.163  1.00  0.00           H  
ATOM   3617  HZ3 LYS A 712      33.576   1.555  -5.181  1.00  0.00           H  
ATOM   3618  N   GLU A 713      34.930  -0.716 -10.530  1.00  0.00           N  
ATOM   3619  CA  GLU A 713      35.774   0.171 -11.357  1.00  0.00           C  
ATOM   3620  C   GLU A 713      35.422  -0.032 -12.840  1.00  0.00           C  
ATOM   3621  O   GLU A 713      35.291   0.944 -13.603  1.00  0.00           O  
ATOM   3622  CB  GLU A 713      37.251  -0.216 -11.261  1.00  0.00           C  
ATOM   3623  CG  GLU A 713      37.859  -0.054  -9.839  1.00  0.00           C  
ATOM   3624  CD  GLU A 713      39.407   0.105  -9.793  1.00  0.00           C  
ATOM   3625  OE1 GLU A 713      40.155  -0.578 -10.520  1.00  0.00           O  
ATOM   3626  OE2 GLU A 713      39.821   0.922  -8.903  1.00  0.00           O1-
ATOM   3627  HN  GLU A 713      35.400  -1.392  -9.973  1.00  0.00           H  
ATOM   3628  HA  GLU A 713      35.490   1.200 -11.184  1.00  0.00           H  
ATOM   3629  HB1 GLU A 713      37.463  -1.255 -11.591  1.00  0.00           H  
ATOM   3630  HB2 GLU A 713      37.776   0.469 -11.954  1.00  0.00           H  
ATOM   3631  HG1 GLU A 713      37.469   0.913  -9.485  1.00  0.00           H  
ATOM   3632  HG2 GLU A 713      37.619  -0.871  -9.117  1.00  0.00           H  
ATOM   3633  N   LEU A 714      35.251  -1.303 -13.312  1.00  0.00           N  
ATOM   3634  CA  LEU A 714      34.756  -1.658 -14.675  1.00  0.00           C  
ATOM   3635  C   LEU A 714      33.408  -1.076 -14.933  1.00  0.00           C  
ATOM   3636  O   LEU A 714      33.224  -0.368 -15.897  1.00  0.00           O  
ATOM   3637  CB  LEU A 714      34.797  -3.160 -14.909  1.00  0.00           C  
ATOM   3638  CG  LEU A 714      36.247  -3.789 -14.772  1.00  0.00           C  
ATOM   3639  CD1 LEU A 714      36.110  -5.330 -14.564  1.00  0.00           C  
ATOM   3640  CD2 LEU A 714      37.169  -3.507 -15.956  1.00  0.00           C  
ATOM   3641  HN  LEU A 714      35.588  -2.007 -12.695  1.00  0.00           H  
ATOM   3642  HA  LEU A 714      35.467  -1.255 -15.379  1.00  0.00           H  
ATOM   3643  HB1 LEU A 714      34.126  -3.644 -14.172  1.00  0.00           H  
ATOM   3644  HB2 LEU A 714      34.366  -3.535 -15.857  1.00  0.00           H  
ATOM   3645  HG  LEU A 714      36.790  -3.475 -13.857  1.00  0.00           H  
ATOM   3646 1HD1 LEU A 714      35.645  -5.856 -15.416  1.00  0.00           H  
ATOM   3647 2HD1 LEU A 714      37.105  -5.811 -14.433  1.00  0.00           H  
ATOM   3648 3HD1 LEU A 714      35.438  -5.530 -13.704  1.00  0.00           H  
ATOM   3649 1HD2 LEU A 714      37.350  -2.411 -16.024  1.00  0.00           H  
ATOM   3650 2HD2 LEU A 714      38.135  -4.028 -15.809  1.00  0.00           H  
ATOM   3651 3HD2 LEU A 714      36.766  -3.838 -16.940  1.00  0.00           H  
ATOM   3652  N   MET A 715      32.457  -1.156 -13.985  1.00  0.00           N  
ATOM   3653  CA  MET A 715      31.134  -0.525 -13.945  1.00  0.00           C  
ATOM   3654  C   MET A 715      31.122   0.953 -14.141  1.00  0.00           C  
ATOM   3655  O   MET A 715      30.443   1.533 -15.004  1.00  0.00           O  
ATOM   3656  CB  MET A 715      30.365  -0.837 -12.627  1.00  0.00           C  
ATOM   3657  CG  MET A 715      28.858  -0.565 -12.702  1.00  0.00           C  
ATOM   3658  SD  MET A 715      28.038  -1.036 -11.175  1.00  0.00           S  
ATOM   3659  CE  MET A 715      28.495   0.309 -10.001  1.00  0.00           C  
ATOM   3660  HN  MET A 715      32.645  -1.608 -13.108  1.00  0.00           H  
ATOM   3661  HA  MET A 715      30.596  -1.075 -14.709  1.00  0.00           H  
ATOM   3662  HB1 MET A 715      30.421  -1.933 -12.433  1.00  0.00           H  
ATOM   3663  HB2 MET A 715      30.753  -0.254 -11.768  1.00  0.00           H  
ATOM   3664  HG1 MET A 715      28.788   0.500 -13.030  1.00  0.00           H  
ATOM   3665  HG2 MET A 715      28.369  -1.086 -13.556  1.00  0.00           H  
ATOM   3666  HE1 MET A 715      27.681   0.442  -9.266  1.00  0.00           H  
ATOM   3667  HE2 MET A 715      29.448   0.157  -9.448  1.00  0.00           H  
ATOM   3668  HE3 MET A 715      28.597   1.233 -10.612  1.00  0.00           H  
ATOM   3669  N   HIS A 716      31.996   1.686 -13.365  1.00  0.00           N  
ATOM   3670  CA  HIS A 716      32.172   3.186 -13.307  1.00  0.00           C  
ATOM   3671  C   HIS A 716      32.662   3.578 -14.605  1.00  0.00           C  
ATOM   3672  O   HIS A 716      32.157   4.468 -15.235  1.00  0.00           O  
ATOM   3673  CB  HIS A 716      33.071   3.754 -12.127  1.00  0.00           C  
ATOM   3674  CG  HIS A 716      32.480   3.604 -10.727  1.00  0.00           C  
ATOM   3675  CD2 HIS A 716      31.253   3.236 -10.225  1.00  0.00           C  
ATOM   3676  ND1 HIS A 716      33.256   4.128  -9.692  1.00  0.00           N  
ATOM   3677  CE1 HIS A 716      32.594   4.048  -8.592  1.00  0.00           C  
ATOM   3678  NE2 HIS A 716      31.327   3.539  -8.860  1.00  0.00           N  
ATOM   3679  HN  HIS A 716      32.447   1.169 -12.646  1.00  0.00           H  
ATOM   3680  HA  HIS A 716      31.164   3.574 -13.188  1.00  0.00           H  
ATOM   3681  HB1 HIS A 716      33.966   3.121 -12.328  1.00  0.00           H  
ATOM   3682  HB2 HIS A 716      33.288   4.801 -12.430  1.00  0.00           H  
ATOM   3683  HD2 HIS A 716      30.349   2.884 -10.698  1.00  0.00           H  
ATOM   3684  HE1 HIS A 716      32.916   4.423  -7.620  1.00  0.00           H  
ATOM   3685  HE2 HIS A 716      30.488   3.636  -8.324  1.00  0.00           H  
ATOM   3686  N   LEU A 717      33.723   2.890 -15.176  1.00  0.00           N  
ATOM   3687  CA  LEU A 717      34.351   3.254 -16.449  1.00  0.00           C  
ATOM   3688  C   LEU A 717      33.454   2.860 -17.702  1.00  0.00           C  
ATOM   3689  O   LEU A 717      33.435   3.594 -18.708  1.00  0.00           O  
ATOM   3690  CB  LEU A 717      35.733   2.630 -16.598  1.00  0.00           C  
ATOM   3691  CG  LEU A 717      36.482   2.888 -17.927  1.00  0.00           C  
ATOM   3692  CD1 LEU A 717      36.684   4.408 -18.189  1.00  0.00           C  
ATOM   3693  CD2 LEU A 717      37.864   2.237 -17.931  1.00  0.00           C  
ATOM   3694  HN  LEU A 717      34.057   2.082 -14.700  1.00  0.00           H  
ATOM   3695  HA  LEU A 717      34.460   4.322 -16.408  1.00  0.00           H  
ATOM   3696  HB1 LEU A 717      36.305   2.871 -15.680  1.00  0.00           H  
ATOM   3697  HB2 LEU A 717      35.527   1.537 -16.497  1.00  0.00           H  
ATOM   3698  HG  LEU A 717      35.932   2.442 -18.787  1.00  0.00           H  
ATOM   3699 1HD1 LEU A 717      37.067   4.912 -17.273  1.00  0.00           H  
ATOM   3700 2HD1 LEU A 717      37.236   4.519 -19.140  1.00  0.00           H  
ATOM   3701 3HD1 LEU A 717      35.730   4.898 -18.488  1.00  0.00           H  
ATOM   3702 1HD2 LEU A 717      37.805   1.140 -17.763  1.00  0.00           H  
ATOM   3703 2HD2 LEU A 717      38.367   2.530 -18.875  1.00  0.00           H  
ATOM   3704 3HD2 LEU A 717      38.448   2.684 -17.102  1.00  0.00           H  
ATOM   3705  N   CYS A 718      32.654   1.743 -17.577  1.00  0.00           N  
ATOM   3706  CA  CYS A 718      31.606   1.570 -18.518  1.00  0.00           C  
ATOM   3707  C   CYS A 718      30.603   2.740 -18.664  1.00  0.00           C  
ATOM   3708  O   CYS A 718      30.309   3.195 -19.731  1.00  0.00           O  
ATOM   3709  CB  CYS A 718      30.886   0.180 -18.044  1.00  0.00           C  
ATOM   3710  SG  CYS A 718      29.594  -0.291 -19.205  1.00  0.00           S  
ATOM   3711  HN  CYS A 718      32.738   1.158 -16.778  1.00  0.00           H  
ATOM   3712  HA  CYS A 718      32.038   1.443 -19.495  1.00  0.00           H  
ATOM   3713  HB1 CYS A 718      31.653  -0.601 -17.910  1.00  0.00           H  
ATOM   3714  HB2 CYS A 718      30.395   0.377 -17.066  1.00  0.00           H  
ATOM   3715  HG1 CYS A 718      28.566   0.475 -18.888  1.00  0.00           H  
ATOM   3716  N   MET A 719      30.153   3.238 -17.495  1.00  0.00           N  
ATOM   3717  CA  MET A 719      29.314   4.351 -17.225  1.00  0.00           C  
ATOM   3718  C   MET A 719      29.884   5.675 -17.651  1.00  0.00           C  
ATOM   3719  O   MET A 719      29.150   6.613 -17.904  1.00  0.00           O  
ATOM   3720  CB  MET A 719      28.792   4.426 -15.760  1.00  0.00           C  
ATOM   3721  CG  MET A 719      27.772   3.318 -15.453  1.00  0.00           C  
ATOM   3722  SD  MET A 719      27.249   3.071 -13.722  1.00  0.00           S  
ATOM   3723  CE  MET A 719      26.279   4.547 -13.444  1.00  0.00           C  
ATOM   3724  HN  MET A 719      30.421   2.756 -16.671  1.00  0.00           H  
ATOM   3725  HA  MET A 719      28.535   4.223 -17.962  1.00  0.00           H  
ATOM   3726  HB1 MET A 719      29.635   4.392 -15.044  1.00  0.00           H  
ATOM   3727  HB2 MET A 719      28.178   5.341 -15.612  1.00  0.00           H  
ATOM   3728  HG1 MET A 719      26.905   3.409 -16.134  1.00  0.00           H  
ATOM   3729  HG2 MET A 719      28.278   2.368 -15.731  1.00  0.00           H  
ATOM   3730  HE1 MET A 719      25.528   4.448 -12.630  1.00  0.00           H  
ATOM   3731  HE2 MET A 719      26.879   5.428 -13.118  1.00  0.00           H  
ATOM   3732  HE3 MET A 719      25.721   4.877 -14.342  1.00  0.00           H  
ATOM   3733  N   ARG A 720      31.251   5.786 -17.678  1.00  0.00           N  
ATOM   3734  CA  ARG A 720      31.892   6.945 -18.345  1.00  0.00           C  
ATOM   3735  C   ARG A 720      31.678   6.928 -19.910  1.00  0.00           C  
ATOM   3736  O   ARG A 720      31.943   7.950 -20.598  1.00  0.00           O  
ATOM   3737  CB  ARG A 720      33.447   7.119 -18.036  1.00  0.00           C  
ATOM   3738  CG  ARG A 720      33.792   7.562 -16.561  1.00  0.00           C  
ATOM   3739  CD  ARG A 720      32.994   8.843 -16.124  1.00  0.00           C  
ATOM   3740  NE  ARG A 720      33.209   9.970 -17.128  1.00  0.00           N  
ATOM   3741  CZ  ARG A 720      32.481  11.067 -17.123  1.00  0.00           C  
ATOM   3742  NH1 ARG A 720      32.673  11.970 -18.087  1.00  0.00           N1+
ATOM   3743  NH2 ARG A 720      31.718  11.441 -16.155  1.00  0.00           N  
ATOM   3744  HN  ARG A 720      31.867   5.142 -17.230  1.00  0.00           H  
ATOM   3745  HA  ARG A 720      31.305   7.786 -18.030  1.00  0.00           H  
ATOM   3746  HB1 ARG A 720      33.914   6.175 -18.376  1.00  0.00           H  
ATOM   3747  HB2 ARG A 720      33.811   7.938 -18.694  1.00  0.00           H  
ATOM   3748  HG1 ARG A 720      33.584   6.814 -15.757  1.00  0.00           H  
ATOM   3749  HG2 ARG A 720      34.868   7.848 -16.621  1.00  0.00           H  
ATOM   3750  HD1 ARG A 720      31.912   8.605 -16.091  1.00  0.00           H  
ATOM   3751  HD2 ARG A 720      33.230   9.178 -15.087  1.00  0.00           H  
ATOM   3752  HE  ARG A 720      33.689   9.808 -17.989  1.00  0.00           H  
ATOM   3753 1HH1 ARG A 720      33.209  11.825 -18.922  1.00  0.00           H  
ATOM   3754 2HH1 ARG A 720      32.055  12.758 -18.084  1.00  0.00           H  
ATOM   3755 1HH2 ARG A 720      31.708  10.871 -15.324  1.00  0.00           H  
ATOM   3756 2HH2 ARG A 720      31.380  12.382 -16.086  1.00  0.00           H  
ATOM   3757  N   GLN A 721      31.266   5.818 -20.601  1.00  0.00           N  
ATOM   3758  CA  GLN A 721      31.255   5.644 -22.036  1.00  0.00           C  
ATOM   3759  C   GLN A 721      30.046   6.451 -22.599  1.00  0.00           C  
ATOM   3760  O   GLN A 721      29.090   6.536 -21.882  1.00  0.00           O  
ATOM   3761  CB  GLN A 721      31.102   4.236 -22.614  1.00  0.00           C  
ATOM   3762  CG  GLN A 721      32.162   3.164 -22.292  1.00  0.00           C  
ATOM   3763  CD  GLN A 721      33.512   3.769 -22.502  1.00  0.00           C  
ATOM   3764  NE2 GLN A 721      34.381   3.778 -21.480  1.00  0.00           N  
ATOM   3765  OE1 GLN A 721      33.795   4.185 -23.610  1.00  0.00           O  
ATOM   3766  HN  GLN A 721      31.021   5.001 -20.094  1.00  0.00           H  
ATOM   3767  HA  GLN A 721      32.174   5.991 -22.497  1.00  0.00           H  
ATOM   3768  HB1 GLN A 721      30.182   3.760 -22.198  1.00  0.00           H  
ATOM   3769  HB2 GLN A 721      30.925   4.341 -23.714  1.00  0.00           H  
ATOM   3770  HG1 GLN A 721      32.053   2.806 -21.242  1.00  0.00           H  
ATOM   3771  HG2 GLN A 721      32.105   2.269 -22.950  1.00  0.00           H  
ATOM   3772 1HE2 GLN A 721      34.047   3.554 -20.560  1.00  0.00           H  
ATOM   3773 2HE2 GLN A 721      35.292   4.148 -21.644  1.00  0.00           H  
ATOM   3774  N   GLU A 722      30.125   7.056 -23.826  1.00  0.00           N  
ATOM   3775  CA  GLU A 722      29.219   8.066 -24.304  1.00  0.00           C  
ATOM   3776  C   GLU A 722      27.807   7.569 -24.417  1.00  0.00           C  
ATOM   3777  O   GLU A 722      26.950   8.334 -23.960  1.00  0.00           O  
ATOM   3778  CB  GLU A 722      29.552   8.571 -25.686  1.00  0.00           C  
ATOM   3779  CG  GLU A 722      30.935   9.301 -25.683  1.00  0.00           C  
ATOM   3780  CD  GLU A 722      31.517   9.664 -27.061  1.00  0.00           C  
ATOM   3781  OE1 GLU A 722      32.683  10.062 -27.043  1.00  0.00           O  
ATOM   3782  OE2 GLU A 722      30.842   9.577 -28.117  1.00  0.00           O1-
ATOM   3783  HN  GLU A 722      30.915   6.962 -24.424  1.00  0.00           H  
ATOM   3784  HA  GLU A 722      29.267   8.893 -23.618  1.00  0.00           H  
ATOM   3785  HB1 GLU A 722      29.702   7.810 -26.492  1.00  0.00           H  
ATOM   3786  HB2 GLU A 722      28.829   9.160 -26.291  1.00  0.00           H  
ATOM   3787  HG1 GLU A 722      30.776  10.282 -25.192  1.00  0.00           H  
ATOM   3788  HG2 GLU A 722      31.766   8.880 -25.089  1.00  0.00           H  
ATOM   3789  N   ALA A 723      27.475   6.428 -24.997  1.00  0.00           N  
ATOM   3790  CA  ALA A 723      26.131   5.973 -25.043  1.00  0.00           C  
ATOM   3791  C   ALA A 723      25.488   5.739 -23.669  1.00  0.00           C  
ATOM   3792  O   ALA A 723      24.346   6.032 -23.427  1.00  0.00           O  
ATOM   3793  CB  ALA A 723      26.308   4.630 -25.784  1.00  0.00           C  
ATOM   3794  HN  ALA A 723      28.186   5.864 -25.410  1.00  0.00           H  
ATOM   3795  HA  ALA A 723      25.465   6.648 -25.571  1.00  0.00           H  
ATOM   3796  HB1 ALA A 723      26.469   4.588 -26.891  1.00  0.00           H  
ATOM   3797  HB2 ALA A 723      26.881   3.835 -25.262  1.00  0.00           H  
ATOM   3798  HB3 ALA A 723      25.277   4.227 -25.873  1.00  0.00           H  
ATOM   3799  N   TYR A 724      26.266   5.189 -22.691  1.00  0.00           N  
ATOM   3800  CA  TYR A 724      25.945   4.981 -21.292  1.00  0.00           C  
ATOM   3801  C   TYR A 724      25.681   6.202 -20.484  1.00  0.00           C  
ATOM   3802  O   TYR A 724      24.682   6.446 -19.880  1.00  0.00           O  
ATOM   3803  CB  TYR A 724      26.974   3.972 -20.586  1.00  0.00           C  
ATOM   3804  CG  TYR A 724      26.794   2.525 -20.871  1.00  0.00           C  
ATOM   3805  CD1 TYR A 724      25.876   1.805 -20.067  1.00  0.00           C  
ATOM   3806  CD2 TYR A 724      27.466   1.876 -21.923  1.00  0.00           C  
ATOM   3807  CE1 TYR A 724      25.674   0.431 -20.304  1.00  0.00           C  
ATOM   3808  CE2 TYR A 724      27.198   0.507 -22.167  1.00  0.00           C  
ATOM   3809  CZ  TYR A 724      26.251  -0.164 -21.372  1.00  0.00           C  
ATOM   3810  OH  TYR A 724      26.026  -1.536 -21.589  1.00  0.00           O  
ATOM   3811  HN  TYR A 724      27.244   5.115 -22.885  1.00  0.00           H  
ATOM   3812  HA  TYR A 724      24.984   4.486 -21.250  1.00  0.00           H  
ATOM   3813  HB1 TYR A 724      27.964   4.358 -20.908  1.00  0.00           H  
ATOM   3814  HB2 TYR A 724      26.888   4.102 -19.493  1.00  0.00           H  
ATOM   3815  HD1 TYR A 724      25.302   2.308 -19.298  1.00  0.00           H  
ATOM   3816  HD2 TYR A 724      28.132   2.414 -22.580  1.00  0.00           H  
ATOM   3817  HE1 TYR A 724      24.969  -0.131 -19.721  1.00  0.00           H  
ATOM   3818  HE2 TYR A 724      27.869   0.077 -22.890  1.00  0.00           H  
ATOM   3819  HH  TYR A 724      26.526  -1.794 -22.361  1.00  0.00           H  
ATOM   3820  N   LEU A 725      26.735   7.144 -20.529  1.00  0.00           N  
ATOM   3821  CA  LEU A 725      26.730   8.397 -19.754  1.00  0.00           C  
ATOM   3822  C   LEU A 725      25.636   9.404 -20.117  1.00  0.00           C  
ATOM   3823  O   LEU A 725      24.967   9.972 -19.278  1.00  0.00           O  
ATOM   3824  CB  LEU A 725      28.098   9.098 -19.986  1.00  0.00           C  
ATOM   3825  CG  LEU A 725      28.224  10.342 -19.195  1.00  0.00           C  
ATOM   3826  CD1 LEU A 725      28.261  10.019 -17.668  1.00  0.00           C  
ATOM   3827  CD2 LEU A 725      29.539  11.052 -19.483  1.00  0.00           C  
ATOM   3828  HN  LEU A 725      27.602   6.903 -20.963  1.00  0.00           H  
ATOM   3829  HA  LEU A 725      26.660   8.185 -18.692  1.00  0.00           H  
ATOM   3830  HB1 LEU A 725      28.885   8.396 -19.656  1.00  0.00           H  
ATOM   3831  HB2 LEU A 725      28.276   9.493 -21.010  1.00  0.00           H  
ATOM   3832  HG  LEU A 725      27.374  11.056 -19.311  1.00  0.00           H  
ATOM   3833 1HD1 LEU A 725      28.439  10.873 -16.978  1.00  0.00           H  
ATOM   3834 2HD1 LEU A 725      27.415   9.394 -17.330  1.00  0.00           H  
ATOM   3835 3HD1 LEU A 725      29.150   9.352 -17.602  1.00  0.00           H  
ATOM   3836 1HD2 LEU A 725      30.217  10.166 -19.484  1.00  0.00           H  
ATOM   3837 2HD2 LEU A 725      29.406  11.474 -20.508  1.00  0.00           H  
ATOM   3838 3HD2 LEU A 725      29.809  11.893 -18.811  1.00  0.00           H  
ATOM   3839  N   GLU A 726      25.358   9.495 -21.384  1.00  0.00           N  
ATOM   3840  CA  GLU A 726      24.187  10.179 -21.946  1.00  0.00           C  
ATOM   3841  C   GLU A 726      22.833   9.613 -21.604  1.00  0.00           C  
ATOM   3842  O   GLU A 726      21.936  10.351 -21.184  1.00  0.00           O  
ATOM   3843  CB  GLU A 726      24.278  10.516 -23.389  1.00  0.00           C  
ATOM   3844  CG  GLU A 726      22.993  11.253 -23.861  1.00  0.00           C  
ATOM   3845  CD  GLU A 726      23.127  11.831 -25.256  1.00  0.00           C  
ATOM   3846  OE1 GLU A 726      23.010  13.026 -25.452  1.00  0.00           O  
ATOM   3847  OE2 GLU A 726      23.300  10.991 -26.102  1.00  0.00           O1-
ATOM   3848  HN  GLU A 726      25.951   9.064 -22.065  1.00  0.00           H  
ATOM   3849  HA  GLU A 726      24.131  11.145 -21.463  1.00  0.00           H  
ATOM   3850  HB1 GLU A 726      25.233  11.073 -23.523  1.00  0.00           H  
ATOM   3851  HB2 GLU A 726      24.236   9.611 -24.045  1.00  0.00           H  
ATOM   3852  HG1 GLU A 726      22.015  10.728 -23.875  1.00  0.00           H  
ATOM   3853  HG2 GLU A 726      22.853  12.090 -23.140  1.00  0.00           H  
ATOM   3854  N   ALA A 727      22.622   8.294 -21.697  1.00  0.00           N  
ATOM   3855  CA  ALA A 727      21.334   7.765 -21.265  1.00  0.00           C  
ATOM   3856  C   ALA A 727      20.825   7.962 -19.889  1.00  0.00           C  
ATOM   3857  O   ALA A 727      19.593   7.996 -19.683  1.00  0.00           O  
ATOM   3858  CB  ALA A 727      21.456   6.167 -21.360  1.00  0.00           C  
ATOM   3859  HN  ALA A 727      23.273   7.620 -22.027  1.00  0.00           H  
ATOM   3860  HA  ALA A 727      20.502   8.083 -21.885  1.00  0.00           H  
ATOM   3861  HB1 ALA A 727      22.233   5.784 -20.676  1.00  0.00           H  
ATOM   3862  HB2 ALA A 727      20.477   5.671 -21.213  1.00  0.00           H  
ATOM   3863  HB3 ALA A 727      21.778   5.862 -22.383  1.00  0.00           H  
ATOM   3864  N   LEU A 728      21.811   8.073 -18.957  1.00  0.00           N  
ATOM   3865  CA  LEU A 728      21.507   8.199 -17.501  1.00  0.00           C  
ATOM   3866  C   LEU A 728      21.732   9.660 -17.013  1.00  0.00           C  
ATOM   3867  O   LEU A 728      21.706   9.977 -15.831  1.00  0.00           O  
ATOM   3868  CB  LEU A 728      22.403   7.237 -16.693  1.00  0.00           C  
ATOM   3869  CG  LEU A 728      22.555   5.699 -17.219  1.00  0.00           C  
ATOM   3870  CD1 LEU A 728      23.290   4.827 -16.144  1.00  0.00           C  
ATOM   3871  CD2 LEU A 728      21.141   5.170 -17.573  1.00  0.00           C  
ATOM   3872  HN  LEU A 728      22.764   7.994 -19.225  1.00  0.00           H  
ATOM   3873  HA  LEU A 728      20.493   7.894 -17.304  1.00  0.00           H  
ATOM   3874  HB1 LEU A 728      23.440   7.578 -16.513  1.00  0.00           H  
ATOM   3875  HB2 LEU A 728      21.884   7.202 -15.717  1.00  0.00           H  
ATOM   3876  HG  LEU A 728      23.138   5.673 -18.153  1.00  0.00           H  
ATOM   3877 1HD1 LEU A 728      24.224   5.353 -15.827  1.00  0.00           H  
ATOM   3878 2HD1 LEU A 728      22.673   4.639 -15.236  1.00  0.00           H  
ATOM   3879 3HD1 LEU A 728      23.557   3.871 -16.640  1.00  0.00           H  
ATOM   3880 1HD2 LEU A 728      20.520   5.074 -16.645  1.00  0.00           H  
ATOM   3881 2HD2 LEU A 728      20.536   5.872 -18.182  1.00  0.00           H  
ATOM   3882 3HD2 LEU A 728      21.106   4.152 -18.010  1.00  0.00           H  
ATOM   3883  N   SER A 729      21.857  10.584 -17.922  1.00  0.00           N  
ATOM   3884  CA  SER A 729      21.994  12.021 -17.712  1.00  0.00           C  
ATOM   3885  C   SER A 729      20.847  12.707 -18.329  1.00  0.00           C  
ATOM   3886  O   SER A 729      20.421  12.248 -19.354  1.00  0.00           O  
ATOM   3887  CB  SER A 729      23.224  12.653 -18.345  1.00  0.00           C  
ATOM   3888  OG  SER A 729      24.318  11.926 -17.823  1.00  0.00           O  
ATOM   3889  HN  SER A 729      21.872  10.309 -18.880  1.00  0.00           H  
ATOM   3890  HA  SER A 729      21.841  12.277 -16.674  1.00  0.00           H  
ATOM   3891  HB1 SER A 729      23.266  12.386 -19.430  1.00  0.00           H  
ATOM   3892  HB2 SER A 729      23.250  13.745 -18.180  1.00  0.00           H  
ATOM   3893  HG1 SER A 729      24.208  11.007 -18.056  1.00  0.00           H  
ATOM   3894  N   HIS A 730      20.231  13.610 -17.644  1.00  0.00           N  
ATOM   3895  CA  HIS A 730      19.267  14.571 -18.096  1.00  0.00           C  
ATOM   3896  C   HIS A 730      17.871  14.006 -18.365  1.00  0.00           C  
ATOM   3897  O   HIS A 730      17.291  13.993 -19.491  1.00  0.00           O  
ATOM   3898  CB  HIS A 730      19.632  15.556 -19.226  1.00  0.00           C  
ATOM   3899  CG  HIS A 730      20.747  16.321 -18.834  1.00  0.00           C  
ATOM   3900  CD2 HIS A 730      20.832  17.307 -17.860  1.00  0.00           C  
ATOM   3901  ND1 HIS A 730      22.008  16.177 -19.434  1.00  0.00           N  
ATOM   3902  CE1 HIS A 730      22.762  17.116 -18.883  1.00  0.00           C  
ATOM   3903  NE2 HIS A 730      22.095  17.831 -17.922  1.00  0.00           N  
ATOM   3904  HN  HIS A 730      20.478  13.711 -16.684  1.00  0.00           H  
ATOM   3905  HA  HIS A 730      19.084  15.091 -17.171  1.00  0.00           H  
ATOM   3906  HB1 HIS A 730      19.893  14.843 -20.046  1.00  0.00           H  
ATOM   3907  HB2 HIS A 730      18.839  16.251 -19.584  1.00  0.00           H  
ATOM   3908  HD2 HIS A 730      20.043  17.457 -17.131  1.00  0.00           H  
ATOM   3909  HE1 HIS A 730      23.788  17.198 -19.237  1.00  0.00           H  
ATOM   3910  HE2 HIS A 730      22.534  18.639 -17.514  1.00  0.00           H  
ATOM   3911  N   LEU A 731      17.286  13.428 -17.275  1.00  0.00           N  
ATOM   3912  CA  LEU A 731      16.017  12.724 -17.347  1.00  0.00           C  
ATOM   3913  C   LEU A 731      15.113  13.205 -16.204  1.00  0.00           C  
ATOM   3914  O   LEU A 731      15.617  13.647 -15.133  1.00  0.00           O  
ATOM   3915  CB  LEU A 731      16.207  11.223 -17.422  1.00  0.00           C  
ATOM   3916  CG  LEU A 731      16.817  10.482 -16.208  1.00  0.00           C  
ATOM   3917  CD1 LEU A 731      16.318   9.064 -16.108  1.00  0.00           C  
ATOM   3918  CD2 LEU A 731      18.342  10.479 -16.164  1.00  0.00           C  
ATOM   3919  HN  LEU A 731      17.709  13.585 -16.387  1.00  0.00           H  
ATOM   3920  HA  LEU A 731      15.467  12.950 -18.249  1.00  0.00           H  
ATOM   3921  HB1 LEU A 731      15.193  10.832 -17.645  1.00  0.00           H  
ATOM   3922  HB2 LEU A 731      16.717  10.887 -18.357  1.00  0.00           H  
ATOM   3923  HG  LEU A 731      16.630  11.034 -15.258  1.00  0.00           H  
ATOM   3924 1HD1 LEU A 731      16.287   8.519 -17.068  1.00  0.00           H  
ATOM   3925 2HD1 LEU A 731      16.988   8.461 -15.451  1.00  0.00           H  
ATOM   3926 3HD1 LEU A 731      15.319   9.138 -15.631  1.00  0.00           H  
ATOM   3927 1HD2 LEU A 731      18.747  11.507 -16.295  1.00  0.00           H  
ATOM   3928 2HD2 LEU A 731      18.611  10.019 -15.185  1.00  0.00           H  
ATOM   3929 3HD2 LEU A 731      18.684   9.772 -16.947  1.00  0.00           H  
ATOM   3930  N   GLN A 732      13.755  13.171 -16.426  1.00  0.00           N  
ATOM   3931  CA  GLN A 732      12.876  13.320 -15.335  1.00  0.00           C  
ATOM   3932  C   GLN A 732      12.827  12.003 -14.561  1.00  0.00           C  
ATOM   3933  O   GLN A 732      12.826  10.925 -15.153  1.00  0.00           O  
ATOM   3934  CB  GLN A 732      11.424  13.862 -15.715  1.00  0.00           C  
ATOM   3935  CG  GLN A 732      11.312  15.102 -16.664  1.00  0.00           C  
ATOM   3936  CD  GLN A 732      11.934  16.403 -16.054  1.00  0.00           C  
ATOM   3937  NE2 GLN A 732      11.491  16.828 -14.877  1.00  0.00           N  
ATOM   3938  OE1 GLN A 732      12.833  16.989 -16.611  1.00  0.00           O  
ATOM   3939  HN  GLN A 732      13.352  12.722 -17.221  1.00  0.00           H  
ATOM   3940  HA  GLN A 732      13.227  14.126 -14.694  1.00  0.00           H  
ATOM   3941  HB1 GLN A 732      10.848  13.016 -16.134  1.00  0.00           H  
ATOM   3942  HB2 GLN A 732      10.939  14.158 -14.752  1.00  0.00           H  
ATOM   3943  HG1 GLN A 732      11.890  14.863 -17.579  1.00  0.00           H  
ATOM   3944  HG2 GLN A 732      10.257  15.392 -16.862  1.00  0.00           H  
ATOM   3945 1HE2 GLN A 732      10.707  16.339 -14.488  1.00  0.00           H  
ATOM   3946 2HE2 GLN A 732      11.912  17.682 -14.582  1.00  0.00           H  
ATOM   3947  N   SER A 733      12.789  12.013 -13.187  1.00  0.00           N  
ATOM   3948  CA  SER A 733      12.762  10.730 -12.456  1.00  0.00           C  
ATOM   3949  C   SER A 733      11.573   9.771 -12.724  1.00  0.00           C  
ATOM   3950  O   SER A 733      10.427  10.237 -12.770  1.00  0.00           O  
ATOM   3951  CB  SER A 733      12.775  11.081 -10.952  1.00  0.00           C  
ATOM   3952  OG  SER A 733      12.609   9.992 -10.082  1.00  0.00           O  
ATOM   3953  HN  SER A 733      12.766  12.903 -12.744  1.00  0.00           H  
ATOM   3954  HA  SER A 733      13.717  10.282 -12.697  1.00  0.00           H  
ATOM   3955  HB1 SER A 733      13.647  11.679 -10.606  1.00  0.00           H  
ATOM   3956  HB2 SER A 733      11.847  11.663 -10.756  1.00  0.00           H  
ATOM   3957  HG1 SER A 733      12.653  10.203  -9.147  1.00  0.00           H  
ATOM   3958  N   PRO A 734      11.668   8.475 -12.878  1.00  0.00           N  
ATOM   3959  CA  PRO A 734      10.528   7.623 -13.051  1.00  0.00           C  
ATOM   3960  C   PRO A 734       9.550   7.625 -11.871  1.00  0.00           C  
ATOM   3961  O   PRO A 734       8.435   7.115 -12.009  1.00  0.00           O  
ATOM   3962  CB  PRO A 734      11.113   6.210 -13.249  1.00  0.00           C  
ATOM   3963  CG  PRO A 734      12.461   6.477 -13.992  1.00  0.00           C  
ATOM   3964  CD  PRO A 734      12.908   7.798 -13.302  1.00  0.00           C  
ATOM   3965  HA  PRO A 734      10.048   8.000 -13.945  1.00  0.00           H  
ATOM   3966  HB1 PRO A 734      11.286   5.722 -12.270  1.00  0.00           H  
ATOM   3967  HB2 PRO A 734      10.374   5.549 -13.760  1.00  0.00           H  
ATOM   3968  HG1 PRO A 734      13.289   5.746 -13.934  1.00  0.00           H  
ATOM   3969  HG2 PRO A 734      12.269   6.646 -15.079  1.00  0.00           H  
ATOM   3970  HD1 PRO A 734      13.533   7.521 -12.416  1.00  0.00           H  
ATOM   3971  HD2 PRO A 734      13.501   8.398 -14.023  1.00  0.00           H  
ATOM   3972  N   LEU A 735      10.026   8.146 -10.697  1.00  0.00           N  
ATOM   3973  CA  LEU A 735       9.307   8.186  -9.443  1.00  0.00           C  
ATOM   3974  C   LEU A 735       8.835   9.561  -9.108  1.00  0.00           C  
ATOM   3975  O   LEU A 735       8.304   9.723  -7.995  1.00  0.00           O  
ATOM   3976  CB  LEU A 735      10.190   7.555  -8.296  1.00  0.00           C  
ATOM   3977  CG  LEU A 735      10.745   6.125  -8.423  1.00  0.00           C  
ATOM   3978  CD1 LEU A 735       9.719   5.138  -9.014  1.00  0.00           C  
ATOM   3979  CD2 LEU A 735      12.087   6.012  -9.132  1.00  0.00           C  
ATOM   3980  HN  LEU A 735      10.961   8.499 -10.650  1.00  0.00           H  
ATOM   3981  HA  LEU A 735       8.452   7.519  -9.502  1.00  0.00           H  
ATOM   3982  HB1 LEU A 735      11.047   8.159  -7.916  1.00  0.00           H  
ATOM   3983  HB2 LEU A 735       9.530   7.456  -7.401  1.00  0.00           H  
ATOM   3984  HG  LEU A 735      10.956   5.699  -7.418  1.00  0.00           H  
ATOM   3985 1HD1 LEU A 735      10.078   4.101  -8.843  1.00  0.00           H  
ATOM   3986 2HD1 LEU A 735       8.771   5.289  -8.452  1.00  0.00           H  
ATOM   3987 3HD1 LEU A 735       9.659   5.249 -10.124  1.00  0.00           H  
ATOM   3988 1HD2 LEU A 735      12.545   5.033  -8.862  1.00  0.00           H  
ATOM   3989 2HD2 LEU A 735      12.003   6.100 -10.228  1.00  0.00           H  
ATOM   3990 3HD2 LEU A 735      12.822   6.770  -8.801  1.00  0.00           H  
ATOM   3991  N   ASP A 736       8.907  10.470 -10.092  1.00  0.00           N  
ATOM   3992  CA  ASP A 736       8.404  11.820 -10.087  1.00  0.00           C  
ATOM   3993  C   ASP A 736       8.831  12.510 -11.376  1.00  0.00           C  
ATOM   3994  O   ASP A 736       9.928  13.092 -11.383  1.00  0.00           O  
ATOM   3995  CB  ASP A 736       8.790  12.634  -8.800  1.00  0.00           C  
ATOM   3996  CG  ASP A 736       8.272  14.124  -8.902  1.00  0.00           C  
ATOM   3997  OD1 ASP A 736       8.832  14.958  -8.183  1.00  0.00           O  
ATOM   3998  OD2 ASP A 736       7.337  14.425  -9.638  1.00  0.00           O1-
ATOM   3999  HN  ASP A 736       9.313  10.137 -10.939  1.00  0.00           H  
ATOM   4000  HA  ASP A 736       7.324  11.747 -10.083  1.00  0.00           H  
ATOM   4001  HB1 ASP A 736       8.466  12.233  -7.812  1.00  0.00           H  
ATOM   4002  HB2 ASP A 736       9.906  12.673  -8.825  1.00  0.00           H  
ATOM   4003  N   PRO A 737       7.987  12.644 -12.473  1.00  0.00           N  
ATOM   4004  CA  PRO A 737       8.455  13.244 -13.700  1.00  0.00           C  
ATOM   4005  C   PRO A 737       8.521  14.773 -13.621  1.00  0.00           C  
ATOM   4006  O   PRO A 737       8.924  15.367 -14.647  1.00  0.00           O  
ATOM   4007  CB  PRO A 737       7.363  12.843 -14.738  1.00  0.00           C  
ATOM   4008  CG  PRO A 737       6.254  12.152 -13.972  1.00  0.00           C  
ATOM   4009  CD  PRO A 737       6.898  11.698 -12.703  1.00  0.00           C  
ATOM   4010  HA  PRO A 737       9.326  12.736 -14.094  1.00  0.00           H  
ATOM   4011  HB1 PRO A 737       6.906  13.682 -15.316  1.00  0.00           H  
ATOM   4012  HB2 PRO A 737       7.832  12.126 -15.442  1.00  0.00           H  
ATOM   4013  HG1 PRO A 737       5.490  12.896 -13.653  1.00  0.00           H  
ATOM   4014  HG2 PRO A 737       5.922  11.295 -14.593  1.00  0.00           H  
ATOM   4015  HD1 PRO A 737       6.089  11.730 -11.944  1.00  0.00           H  
ATOM   4016  HD2 PRO A 737       7.406  10.725 -12.871  1.00  0.00           H  
ATOM   4017  N   SER A 738       8.127  15.390 -12.514  1.00  0.00           N  
ATOM   4018  CA  SER A 738       8.432  16.786 -12.347  1.00  0.00           C  
ATOM   4019  C   SER A 738       9.871  16.930 -11.755  1.00  0.00           C  
ATOM   4020  O   SER A 738      10.540  17.982 -11.938  1.00  0.00           O  
ATOM   4021  CB  SER A 738       7.425  17.565 -11.365  1.00  0.00           C  
ATOM   4022  OG  SER A 738       7.526  17.152  -9.958  1.00  0.00           O  
ATOM   4023  HN  SER A 738       8.041  14.776 -11.738  1.00  0.00           H  
ATOM   4024  HA  SER A 738       8.344  17.247 -13.314  1.00  0.00           H  
ATOM   4025  HB1 SER A 738       7.686  18.642 -11.401  1.00  0.00           H  
ATOM   4026  HB2 SER A 738       6.485  17.313 -11.893  1.00  0.00           H  
ATOM   4027  HG1 SER A 738       7.400  16.196  -9.911  1.00  0.00           H  
ATOM   4028  N   THR A 739      10.475  15.961 -11.028  1.00  0.00           N  
ATOM   4029  CA  THR A 739      11.834  16.009 -10.592  1.00  0.00           C  
ATOM   4030  C   THR A 739      12.770  15.776 -11.733  1.00  0.00           C  
ATOM   4031  O   THR A 739      12.775  14.662 -12.214  1.00  0.00           O  
ATOM   4032  CB  THR A 739      12.101  14.958  -9.522  1.00  0.00           C  
ATOM   4033  CG2 THR A 739      13.618  14.963  -9.115  1.00  0.00           C  
ATOM   4034  OG1 THR A 739      11.437  15.230  -8.348  1.00  0.00           O  
ATOM   4035  HN  THR A 739      10.008  15.076 -10.967  1.00  0.00           H  
ATOM   4036  HA  THR A 739      12.111  16.915 -10.075  1.00  0.00           H  
ATOM   4037  HB  THR A 739      11.724  13.969  -9.863  1.00  0.00           H  
ATOM   4038  HG1 THR A 739      10.501  15.105  -8.566  1.00  0.00           H  
ATOM   4039 1HG2 THR A 739      14.286  14.583  -9.915  1.00  0.00           H  
ATOM   4040 2HG2 THR A 739      13.964  16.003  -8.932  1.00  0.00           H  
ATOM   4041 3HG2 THR A 739      13.818  14.436  -8.159  1.00  0.00           H  
ATOM   4042  N   LEU A 740      13.477  16.765 -12.263  1.00  0.00           N  
ATOM   4043  CA  LEU A 740      14.553  16.651 -13.143  1.00  0.00           C  
ATOM   4044  C   LEU A 740      15.822  16.203 -12.514  1.00  0.00           C  
ATOM   4045  O   LEU A 740      16.201  16.772 -11.447  1.00  0.00           O  
ATOM   4046  CB  LEU A 740      14.572  17.977 -13.993  1.00  0.00           C  
ATOM   4047  CG  LEU A 740      15.898  18.343 -14.669  1.00  0.00           C  
ATOM   4048  CD1 LEU A 740      16.249  17.242 -15.686  1.00  0.00           C  
ATOM   4049  CD2 LEU A 740      15.869  19.732 -15.195  1.00  0.00           C  
ATOM   4050  HN  LEU A 740      13.407  17.676 -11.870  1.00  0.00           H  
ATOM   4051  HA  LEU A 740      14.457  15.803 -13.796  1.00  0.00           H  
ATOM   4052  HB1 LEU A 740      13.879  17.902 -14.861  1.00  0.00           H  
ATOM   4053  HB2 LEU A 740      14.207  18.795 -13.338  1.00  0.00           H  
ATOM   4054  HG  LEU A 740      16.685  18.196 -13.899  1.00  0.00           H  
ATOM   4055 1HD1 LEU A 740      16.354  16.174 -15.418  1.00  0.00           H  
ATOM   4056 2HD1 LEU A 740      15.419  17.300 -16.424  1.00  0.00           H  
ATOM   4057 3HD1 LEU A 740      17.204  17.505 -16.193  1.00  0.00           H  
ATOM   4058 1HD2 LEU A 740      15.050  19.877 -15.947  1.00  0.00           H  
ATOM   4059 2HD2 LEU A 740      15.878  20.538 -14.441  1.00  0.00           H  
ATOM   4060 3HD2 LEU A 740      16.855  19.961 -15.645  1.00  0.00           H  
ATOM   4061  N   LEU A 741      16.456  15.226 -13.068  1.00  0.00           N  
ATOM   4062  CA  LEU A 741      17.801  14.736 -12.677  1.00  0.00           C  
ATOM   4063  C   LEU A 741      18.897  15.051 -13.759  1.00  0.00           C  
ATOM   4064  O   LEU A 741      18.715  14.712 -14.926  1.00  0.00           O  
ATOM   4065  CB  LEU A 741      17.759  13.242 -12.392  1.00  0.00           C  
ATOM   4066  CG  LEU A 741      16.789  12.724 -11.349  1.00  0.00           C  
ATOM   4067  CD1 LEU A 741      16.687  11.190 -11.360  1.00  0.00           C  
ATOM   4068  CD2 LEU A 741      17.123  13.187  -9.984  1.00  0.00           C  
ATOM   4069  HN  LEU A 741      16.131  14.807 -13.907  1.00  0.00           H  
ATOM   4070  HA  LEU A 741      18.082  15.226 -11.749  1.00  0.00           H  
ATOM   4071  HB1 LEU A 741      17.503  12.721 -13.335  1.00  0.00           H  
ATOM   4072  HB2 LEU A 741      18.803  12.930 -12.207  1.00  0.00           H  
ATOM   4073  HG  LEU A 741      15.811  13.166 -11.653  1.00  0.00           H  
ATOM   4074 1HD1 LEU A 741      17.742  10.859 -11.243  1.00  0.00           H  
ATOM   4075 2HD1 LEU A 741      16.120  10.851 -10.475  1.00  0.00           H  
ATOM   4076 3HD1 LEU A 741      16.299  10.728 -12.294  1.00  0.00           H  
ATOM   4077 1HD2 LEU A 741      18.043  12.737  -9.571  1.00  0.00           H  
ATOM   4078 2HD2 LEU A 741      17.071  14.287  -9.821  1.00  0.00           H  
ATOM   4079 3HD2 LEU A 741      16.316  12.843  -9.304  1.00  0.00           H  
ATOM   4080  N   ALA A 742      19.954  15.722 -13.400  1.00  0.00           N  
ATOM   4081  CA  ALA A 742      21.011  16.137 -14.196  1.00  0.00           C  
ATOM   4082  C   ALA A 742      21.976  14.968 -14.560  1.00  0.00           C  
ATOM   4083  O   ALA A 742      21.518  13.835 -14.776  1.00  0.00           O  
ATOM   4084  CB  ALA A 742      21.668  17.278 -13.345  1.00  0.00           C  
ATOM   4085  HN  ALA A 742      19.999  16.012 -12.443  1.00  0.00           H  
ATOM   4086  HA  ALA A 742      20.605  16.523 -15.111  1.00  0.00           H  
ATOM   4087  HB1 ALA A 742      20.966  18.003 -12.889  1.00  0.00           H  
ATOM   4088  HB2 ALA A 742      22.174  16.860 -12.437  1.00  0.00           H  
ATOM   4089  HB3 ALA A 742      22.398  17.861 -13.956  1.00  0.00           H  
ATOM   4090  N   GLU A 743      23.314  15.172 -14.713  1.00  0.00           N  
ATOM   4091  CA  GLU A 743      24.278  14.101 -14.852  1.00  0.00           C  
ATOM   4092  C   GLU A 743      24.262  12.995 -13.736  1.00  0.00           C  
ATOM   4093  O   GLU A 743      24.361  13.464 -12.569  1.00  0.00           O  
ATOM   4094  CB  GLU A 743      25.709  14.541 -15.445  1.00  0.00           C  
ATOM   4095  CG  GLU A 743      26.768  13.434 -15.213  1.00  0.00           C  
ATOM   4096  CD  GLU A 743      28.215  13.861 -15.667  1.00  0.00           C  
ATOM   4097  OE1 GLU A 743      28.211  14.469 -16.796  1.00  0.00           O  
ATOM   4098  OE2 GLU A 743      29.258  13.628 -15.004  1.00  0.00           O1-
ATOM   4099  HN  GLU A 743      23.695  16.097 -14.687  1.00  0.00           H  
ATOM   4100  HA  GLU A 743      23.920  13.610 -15.738  1.00  0.00           H  
ATOM   4101  HB1 GLU A 743      25.673  14.778 -16.528  1.00  0.00           H  
ATOM   4102  HB2 GLU A 743      26.100  15.387 -14.846  1.00  0.00           H  
ATOM   4103  HG1 GLU A 743      26.926  13.321 -14.114  1.00  0.00           H  
ATOM   4104  HG2 GLU A 743      26.395  12.476 -15.621  1.00  0.00           H  
ATOM   4105  N   VAL A 744      24.138  11.746 -14.061  1.00  0.00           N  
ATOM   4106  CA  VAL A 744      24.484  10.714 -13.135  1.00  0.00           C  
ATOM   4107  C   VAL A 744      25.855  10.806 -12.402  1.00  0.00           C  
ATOM   4108  O   VAL A 744      26.871  10.954 -12.970  1.00  0.00           O  
ATOM   4109  CB  VAL A 744      24.385   9.447 -13.885  1.00  0.00           C  
ATOM   4110  CG1 VAL A 744      25.224   9.393 -15.239  1.00  0.00           C  
ATOM   4111  CG2 VAL A 744      24.591   8.214 -12.926  1.00  0.00           C  
ATOM   4112  HN  VAL A 744      23.877  11.396 -14.964  1.00  0.00           H  
ATOM   4113  HA  VAL A 744      23.674  10.701 -12.421  1.00  0.00           H  
ATOM   4114  HB  VAL A 744      23.328   9.406 -14.217  1.00  0.00           H  
ATOM   4115 1HG1 VAL A 744      26.305   9.556 -15.037  1.00  0.00           H  
ATOM   4116 2HG1 VAL A 744      25.125   8.417 -15.758  1.00  0.00           H  
ATOM   4117 3HG1 VAL A 744      25.057  10.278 -15.896  1.00  0.00           H  
ATOM   4118 1HG2 VAL A 744      25.568   8.229 -12.393  1.00  0.00           H  
ATOM   4119 2HG2 VAL A 744      23.769   8.086 -12.181  1.00  0.00           H  
ATOM   4120 3HG2 VAL A 744      24.495   7.226 -13.430  1.00  0.00           H  
ATOM   4121  N   CYS A 745      25.820  10.601 -11.101  1.00  0.00           N  
ATOM   4122  CA  CYS A 745      26.940  10.788 -10.204  1.00  0.00           C  
ATOM   4123  C   CYS A 745      27.548   9.380 -10.150  1.00  0.00           C  
ATOM   4124  O   CYS A 745      27.180   8.618  -9.283  1.00  0.00           O  
ATOM   4125  CB  CYS A 745      26.530  11.254  -8.814  1.00  0.00           C  
ATOM   4126  SG  CYS A 745      27.919  11.616  -7.654  1.00  0.00           S  
ATOM   4127  HN  CYS A 745      25.002  10.244 -10.656  1.00  0.00           H  
ATOM   4128  HA  CYS A 745      27.581  11.479 -10.728  1.00  0.00           H  
ATOM   4129  HB1 CYS A 745      26.017  12.170  -9.169  1.00  0.00           H  
ATOM   4130  HB2 CYS A 745      25.781  10.576  -8.346  1.00  0.00           H  
ATOM   4131  HG1 CYS A 745      28.156  12.797  -8.217  1.00  0.00           H  
ATOM   4132  N   VAL A 746      28.462   9.162 -11.059  1.00  0.00           N  
ATOM   4133  CA  VAL A 746      29.004   7.841 -11.306  1.00  0.00           C  
ATOM   4134  C   VAL A 746      29.726   7.259 -10.123  1.00  0.00           C  
ATOM   4135  O   VAL A 746      29.419   6.117  -9.707  1.00  0.00           O  
ATOM   4136  CB  VAL A 746      29.883   7.776 -12.562  1.00  0.00           C  
ATOM   4137  CG1 VAL A 746      30.353   6.289 -12.701  1.00  0.00           C  
ATOM   4138  CG2 VAL A 746      29.050   8.061 -13.878  1.00  0.00           C  
ATOM   4139  HN  VAL A 746      28.675   9.825 -11.776  1.00  0.00           H  
ATOM   4140  HA  VAL A 746      28.119   7.250 -11.504  1.00  0.00           H  
ATOM   4141  HB  VAL A 746      30.770   8.433 -12.441  1.00  0.00           H  
ATOM   4142 1HG1 VAL A 746      30.930   5.941 -11.820  1.00  0.00           H  
ATOM   4143 2HG1 VAL A 746      29.473   5.618 -12.833  1.00  0.00           H  
ATOM   4144 3HG1 VAL A 746      30.934   6.185 -13.642  1.00  0.00           H  
ATOM   4145 1HG2 VAL A 746      28.774   9.139 -13.923  1.00  0.00           H  
ATOM   4146 2HG2 VAL A 746      29.784   7.877 -14.710  1.00  0.00           H  
ATOM   4147 3HG2 VAL A 746      28.132   7.463 -14.036  1.00  0.00           H  
ATOM   4148  N   GLU A 747      30.651   7.995  -9.470  1.00  0.00           N  
ATOM   4149  CA  GLU A 747      31.379   7.541  -8.320  1.00  0.00           C  
ATOM   4150  C   GLU A 747      30.694   6.885  -7.076  1.00  0.00           C  
ATOM   4151  O   GLU A 747      31.294   6.120  -6.347  1.00  0.00           O  
ATOM   4152  CB  GLU A 747      32.183   8.703  -7.842  1.00  0.00           C  
ATOM   4153  CG  GLU A 747      33.289   9.185  -8.788  1.00  0.00           C  
ATOM   4154  CD  GLU A 747      33.647  10.647  -8.507  1.00  0.00           C  
ATOM   4155  OE1 GLU A 747      33.710  11.419  -9.515  1.00  0.00           O  
ATOM   4156  OE2 GLU A 747      33.822  11.006  -7.350  1.00  0.00           O1-
ATOM   4157  HN  GLU A 747      30.751   8.981  -9.616  1.00  0.00           H  
ATOM   4158  HA  GLU A 747      31.985   6.748  -8.731  1.00  0.00           H  
ATOM   4159  HB1 GLU A 747      31.498   9.530  -7.579  1.00  0.00           H  
ATOM   4160  HB2 GLU A 747      32.678   8.336  -6.918  1.00  0.00           H  
ATOM   4161  HG1 GLU A 747      34.148   8.496  -8.631  1.00  0.00           H  
ATOM   4162  HG2 GLU A 747      33.033   9.133  -9.876  1.00  0.00           H  
ATOM   4163  N   GLN A 748      29.488   7.244  -6.898  1.00  0.00           N  
ATOM   4164  CA  GLN A 748      28.695   6.852  -5.711  1.00  0.00           C  
ATOM   4165  C   GLN A 748      27.811   5.686  -6.112  1.00  0.00           C  
ATOM   4166  O   GLN A 748      27.163   5.116  -5.229  1.00  0.00           O  
ATOM   4167  CB  GLN A 748      27.919   8.081  -5.153  1.00  0.00           C  
ATOM   4168  CG  GLN A 748      28.747   9.347  -4.817  1.00  0.00           C  
ATOM   4169  CD  GLN A 748      29.657   8.998  -3.628  1.00  0.00           C  
ATOM   4170  NE2 GLN A 748      31.021   9.104  -3.734  1.00  0.00           N  
ATOM   4171  OE1 GLN A 748      29.115   8.617  -2.552  1.00  0.00           O  
ATOM   4172  HN  GLN A 748      29.071   7.929  -7.485  1.00  0.00           H  
ATOM   4173  HA  GLN A 748      29.417   6.570  -4.964  1.00  0.00           H  
ATOM   4174  HB1 GLN A 748      27.091   8.346  -5.838  1.00  0.00           H  
ATOM   4175  HB2 GLN A 748      27.409   7.833  -4.199  1.00  0.00           H  
ATOM   4176  HG1 GLN A 748      29.296   9.757  -5.696  1.00  0.00           H  
ATOM   4177  HG2 GLN A 748      28.117  10.136  -4.366  1.00  0.00           H  
ATOM   4178 1HE2 GLN A 748      31.563   9.632  -4.396  1.00  0.00           H  
ATOM   4179 2HE2 GLN A 748      31.501   8.696  -2.965  1.00  0.00           H  
ATOM   4180  N   CYS A 749      27.837   5.283  -7.422  1.00  0.00           N  
ATOM   4181  CA  CYS A 749      27.053   4.109  -7.826  1.00  0.00           C  
ATOM   4182  C   CYS A 749      27.820   2.833  -7.402  1.00  0.00           C  
ATOM   4183  O   CYS A 749      29.025   2.666  -7.563  1.00  0.00           O  
ATOM   4184  CB  CYS A 749      26.935   4.090  -9.337  1.00  0.00           C  
ATOM   4185  SG  CYS A 749      26.032   5.491 -10.030  1.00  0.00           S  
ATOM   4186  HN  CYS A 749      28.397   5.739  -8.104  1.00  0.00           H  
ATOM   4187  HA  CYS A 749      26.083   4.171  -7.351  1.00  0.00           H  
ATOM   4188  HB1 CYS A 749      27.961   4.070  -9.767  1.00  0.00           H  
ATOM   4189  HB2 CYS A 749      26.350   3.183  -9.609  1.00  0.00           H  
ATOM   4190  HG1 CYS A 749      26.761   6.527  -9.655  1.00  0.00           H  
ATOM   4191  N   THR A 750      27.115   1.831  -6.971  1.00  0.00           N  
ATOM   4192  CA  THR A 750      27.612   0.546  -6.483  1.00  0.00           C  
ATOM   4193  C   THR A 750      26.634  -0.628  -6.729  1.00  0.00           C  
ATOM   4194  O   THR A 750      25.611  -0.430  -7.473  1.00  0.00           O  
ATOM   4195  CB  THR A 750      28.191   0.475  -5.064  1.00  0.00           C  
ATOM   4196  CG2 THR A 750      27.118   0.693  -3.993  1.00  0.00           C  
ATOM   4197  OG1 THR A 750      28.909  -0.707  -4.776  1.00  0.00           O  
ATOM   4198  HN  THR A 750      26.124   1.791  -7.025  1.00  0.00           H  
ATOM   4199  HA  THR A 750      28.450   0.269  -7.102  1.00  0.00           H  
ATOM   4200  HB  THR A 750      28.885   1.347  -5.070  1.00  0.00           H  
ATOM   4201  HG1 THR A 750      29.000  -0.758  -3.818  1.00  0.00           H  
ATOM   4202 1HG2 THR A 750      26.405   1.514  -4.211  1.00  0.00           H  
ATOM   4203 2HG2 THR A 750      26.688  -0.281  -3.677  1.00  0.00           H  
ATOM   4204 3HG2 THR A 750      27.667   1.080  -3.113  1.00  0.00           H  
ATOM   4205  N   PHE A 751      26.873  -1.857  -6.396  1.00  0.00           N  
ATOM   4206  CA  PHE A 751      26.055  -2.960  -6.853  1.00  0.00           C  
ATOM   4207  C   PHE A 751      26.141  -3.838  -5.691  1.00  0.00           C  
ATOM   4208  O   PHE A 751      27.105  -3.888  -4.924  1.00  0.00           O  
ATOM   4209  CB  PHE A 751      26.609  -3.618  -8.153  1.00  0.00           C  
ATOM   4210  CG  PHE A 751      27.868  -4.437  -7.926  1.00  0.00           C  
ATOM   4211  CD1 PHE A 751      29.048  -3.753  -7.698  1.00  0.00           C  
ATOM   4212  CD2 PHE A 751      27.815  -5.849  -7.793  1.00  0.00           C  
ATOM   4213  CE1 PHE A 751      30.193  -4.423  -7.297  1.00  0.00           C  
ATOM   4214  CE2 PHE A 751      28.948  -6.486  -7.390  1.00  0.00           C  
ATOM   4215  CZ  PHE A 751      30.157  -5.808  -7.236  1.00  0.00           C  
ATOM   4216  HN  PHE A 751      27.704  -2.044  -5.881  1.00  0.00           H  
ATOM   4217  HA  PHE A 751      25.028  -2.632  -6.902  1.00  0.00           H  
ATOM   4218  HB1 PHE A 751      25.827  -4.263  -8.592  1.00  0.00           H  
ATOM   4219  HB2 PHE A 751      26.846  -2.914  -8.972  1.00  0.00           H  
ATOM   4220  HD1 PHE A 751      29.084  -2.678  -7.737  1.00  0.00           H  
ATOM   4221  HD2 PHE A 751      26.821  -6.261  -7.884  1.00  0.00           H  
ATOM   4222  HE1 PHE A 751      31.158  -3.991  -7.083  1.00  0.00           H  
ATOM   4223  HE2 PHE A 751      28.966  -7.563  -7.351  1.00  0.00           H  
ATOM   4224  HZ  PHE A 751      31.050  -6.363  -6.959  1.00  0.00           H  
ATOM   4225  N   MET A 752      25.120  -4.729  -5.525  1.00  0.00           N  
ATOM   4226  CA  MET A 752      24.813  -5.400  -4.210  1.00  0.00           C  
ATOM   4227  C   MET A 752      24.582  -6.908  -4.516  1.00  0.00           C  
ATOM   4228  O   MET A 752      24.353  -7.269  -5.650  1.00  0.00           O  
ATOM   4229  CB  MET A 752      23.550  -4.841  -3.578  1.00  0.00           C  
ATOM   4230  CG  MET A 752      23.225  -3.357  -3.637  1.00  0.00           C  
ATOM   4231  SD  MET A 752      24.175  -2.421  -2.471  1.00  0.00           S  
ATOM   4232  CE  MET A 752      23.118  -2.522  -0.984  1.00  0.00           C  
ATOM   4233  HN  MET A 752      24.374  -4.735  -6.191  1.00  0.00           H  
ATOM   4234  HA  MET A 752      25.583  -5.222  -3.472  1.00  0.00           H  
ATOM   4235  HB1 MET A 752      22.702  -5.365  -4.063  1.00  0.00           H  
ATOM   4236  HB2 MET A 752      23.533  -5.186  -2.526  1.00  0.00           H  
ATOM   4237  HG1 MET A 752      23.334  -2.950  -4.663  1.00  0.00           H  
ATOM   4238  HG2 MET A 752      22.151  -3.329  -3.356  1.00  0.00           H  
ATOM   4239  HE1 MET A 752      22.128  -2.107  -1.280  1.00  0.00           H  
ATOM   4240  HE2 MET A 752      22.943  -3.553  -0.613  1.00  0.00           H  
ATOM   4241  HE3 MET A 752      23.552  -2.067  -0.065  1.00  0.00           H  
ATOM   4242  N   ASP A 753      24.596  -7.804  -3.452  1.00  0.00           N  
ATOM   4243  CA  ASP A 753      24.501  -9.202  -3.553  1.00  0.00           C  
ATOM   4244  C   ASP A 753      23.160  -9.746  -3.641  1.00  0.00           C  
ATOM   4245  O   ASP A 753      22.132  -9.085  -3.542  1.00  0.00           O  
ATOM   4246  CB  ASP A 753      25.369  -9.753  -2.329  1.00  0.00           C  
ATOM   4247  CG  ASP A 753      26.430 -10.738  -2.780  1.00  0.00           C  
ATOM   4248  OD1 ASP A 753      26.222 -11.451  -3.814  1.00  0.00           O  
ATOM   4249  OD2 ASP A 753      27.505 -10.777  -2.131  1.00  0.00           O1-
ATOM   4250  HN  ASP A 753      24.687  -7.312  -2.595  1.00  0.00           H  
ATOM   4251  HA  ASP A 753      25.136  -9.492  -4.379  1.00  0.00           H  
ATOM   4252  HB1 ASP A 753      25.792  -8.823  -1.877  1.00  0.00           H  
ATOM   4253  HB2 ASP A 753      24.735 -10.231  -1.546  1.00  0.00           H  
ATOM   4254  N   SER A 754      23.149 -11.008  -3.989  1.00  0.00           N  
ATOM   4255  CA  SER A 754      22.095 -11.810  -4.599  1.00  0.00           C  
ATOM   4256  C   SER A 754      22.493 -12.071  -6.025  1.00  0.00           C  
ATOM   4257  O   SER A 754      23.324 -11.398  -6.705  1.00  0.00           O  
ATOM   4258  CB  SER A 754      20.539 -11.469  -4.535  1.00  0.00           C  
ATOM   4259  OG  SER A 754      19.738 -12.652  -4.790  1.00  0.00           O  
ATOM   4260  HN  SER A 754      24.018 -11.502  -3.991  1.00  0.00           H  
ATOM   4261  HA  SER A 754      22.194 -12.724  -4.025  1.00  0.00           H  
ATOM   4262  HB1 SER A 754      20.326 -11.260  -3.457  1.00  0.00           H  
ATOM   4263  HB2 SER A 754      20.336 -10.604  -5.188  1.00  0.00           H  
ATOM   4264  HG1 SER A 754      18.897 -12.243  -4.591  1.00  0.00           H  
ATOM   4265  N   LYS A 755      21.877 -13.183  -6.545  1.00  0.00           N  
ATOM   4266  CA  LYS A 755      22.263 -13.815  -7.751  1.00  0.00           C  
ATOM   4267  C   LYS A 755      22.231 -12.866  -8.986  1.00  0.00           C  
ATOM   4268  O   LYS A 755      23.269 -12.751  -9.699  1.00  0.00           O  
ATOM   4269  CB  LYS A 755      21.235 -14.913  -7.853  1.00  0.00           C  
ATOM   4270  CG  LYS A 755      21.090 -15.901  -6.634  1.00  0.00           C  
ATOM   4271  CD  LYS A 755      22.436 -16.456  -6.050  1.00  0.00           C  
ATOM   4272  CE  LYS A 755      22.399 -17.649  -5.072  1.00  0.00           C  
ATOM   4273  NZ  LYS A 755      21.666 -17.319  -3.839  1.00  0.00           N1+
ATOM   4274  HN  LYS A 755      21.291 -13.697  -5.939  1.00  0.00           H  
ATOM   4275  HA  LYS A 755      23.272 -14.189  -7.643  1.00  0.00           H  
ATOM   4276  HB1 LYS A 755      20.232 -14.445  -7.955  1.00  0.00           H  
ATOM   4277  HB2 LYS A 755      21.404 -15.541  -8.755  1.00  0.00           H  
ATOM   4278  HG1 LYS A 755      20.511 -15.359  -5.847  1.00  0.00           H  
ATOM   4279  HG2 LYS A 755      20.496 -16.684  -7.154  1.00  0.00           H  
ATOM   4280  HD1 LYS A 755      23.095 -16.869  -6.848  1.00  0.00           H  
ATOM   4281  HD2 LYS A 755      22.989 -15.655  -5.508  1.00  0.00           H  
ATOM   4282  HE1 LYS A 755      21.933 -18.555  -5.509  1.00  0.00           H  
ATOM   4283  HE2 LYS A 755      23.475 -17.821  -4.903  1.00  0.00           H  
ATOM   4284  HZ1 LYS A 755      21.471 -18.144  -3.247  1.00  0.00           H  
ATOM   4285  HZ2 LYS A 755      22.241 -16.628  -3.320  1.00  0.00           H  
ATOM   4286  HZ3 LYS A 755      20.751 -16.847  -3.982  1.00  0.00           H  
ATOM   4287  N   MET A 756      21.151 -12.109  -9.274  1.00  0.00           N  
ATOM   4288  CA  MET A 756      20.950 -11.131 -10.273  1.00  0.00           C  
ATOM   4289  C   MET A 756      21.434  -9.762  -9.898  1.00  0.00           C  
ATOM   4290  O   MET A 756      20.937  -8.792 -10.471  1.00  0.00           O  
ATOM   4291  CB  MET A 756      19.488 -11.109 -10.697  1.00  0.00           C  
ATOM   4292  CG  MET A 756      18.948 -12.388 -11.372  1.00  0.00           C  
ATOM   4293  SD  MET A 756      19.686 -12.685 -13.000  1.00  0.00           S  
ATOM   4294  CE  MET A 756      18.213 -13.482 -13.921  1.00  0.00           C  
ATOM   4295  HN  MET A 756      20.372 -12.367  -8.713  1.00  0.00           H  
ATOM   4296  HA  MET A 756      21.506 -11.345 -11.164  1.00  0.00           H  
ATOM   4297  HB1 MET A 756      18.843 -10.939  -9.819  1.00  0.00           H  
ATOM   4298  HB2 MET A 756      19.370 -10.258 -11.404  1.00  0.00           H  
ATOM   4299  HG1 MET A 756      19.080 -13.288 -10.731  1.00  0.00           H  
ATOM   4300  HG2 MET A 756      17.842 -12.243 -11.427  1.00  0.00           H  
ATOM   4301  HE1 MET A 756      17.412 -12.731 -14.021  1.00  0.00           H  
ATOM   4302  HE2 MET A 756      18.497 -13.801 -14.946  1.00  0.00           H  
ATOM   4303  HE3 MET A 756      17.726 -14.279 -13.321  1.00  0.00           H  
ATOM   4304  N   LYS A 757      22.469  -9.748  -8.973  1.00  0.00           N  
ATOM   4305  CA  LYS A 757      23.242  -8.576  -8.555  1.00  0.00           C  
ATOM   4306  C   LYS A 757      22.580  -7.157  -8.667  1.00  0.00           C  
ATOM   4307  O   LYS A 757      22.859  -6.375  -9.588  1.00  0.00           O  
ATOM   4308  CB  LYS A 757      24.768  -8.506  -9.218  1.00  0.00           C  
ATOM   4309  CG  LYS A 757      25.794  -9.551  -8.717  1.00  0.00           C  
ATOM   4310  CD  LYS A 757      26.173  -9.249  -7.254  1.00  0.00           C  
ATOM   4311  CE  LYS A 757      27.294 -10.015  -6.589  1.00  0.00           C  
ATOM   4312  NZ  LYS A 757      26.798 -11.413  -6.348  1.00  0.00           N1+
ATOM   4313  HN  LYS A 757      22.771 -10.579  -8.520  1.00  0.00           H  
ATOM   4314  HA  LYS A 757      23.353  -8.672  -7.484  1.00  0.00           H  
ATOM   4315  HB1 LYS A 757      24.750  -8.615 -10.324  1.00  0.00           H  
ATOM   4316  HB2 LYS A 757      25.204  -7.506  -9.021  1.00  0.00           H  
ATOM   4317  HG1 LYS A 757      25.422 -10.579  -8.911  1.00  0.00           H  
ATOM   4318  HG2 LYS A 757      26.697  -9.516  -9.358  1.00  0.00           H  
ATOM   4319  HD1 LYS A 757      26.227  -8.147  -7.086  1.00  0.00           H  
ATOM   4320  HD2 LYS A 757      25.283  -9.401  -6.614  1.00  0.00           H  
ATOM   4321  HE1 LYS A 757      28.169 -10.035  -7.278  1.00  0.00           H  
ATOM   4322  HE2 LYS A 757      27.434  -9.597  -5.570  1.00  0.00           H  
ATOM   4323  HZ1 LYS A 757      26.155 -11.632  -7.133  1.00  0.00           H  
ATOM   4324  HZ2 LYS A 757      27.572 -12.103  -6.350  1.00  0.00           H  
ATOM   4325  HZ3 LYS A 757      26.313 -11.496  -5.429  1.00  0.00           H  
ATOM   4326  N   PRO A 758      21.641  -6.765  -7.748  1.00  0.00           N  
ATOM   4327  CA  PRO A 758      21.024  -5.407  -7.698  1.00  0.00           C  
ATOM   4328  C   PRO A 758      21.967  -4.296  -7.821  1.00  0.00           C  
ATOM   4329  O   PRO A 758      23.039  -4.439  -7.313  1.00  0.00           O  
ATOM   4330  CB  PRO A 758      20.282  -5.388  -6.316  1.00  0.00           C  
ATOM   4331  CG  PRO A 758      20.030  -6.903  -5.988  1.00  0.00           C  
ATOM   4332  CD  PRO A 758      21.193  -7.686  -6.703  1.00  0.00           C  
ATOM   4333  HA  PRO A 758      20.389  -5.300  -8.570  1.00  0.00           H  
ATOM   4334  HB1 PRO A 758      21.022  -5.023  -5.570  1.00  0.00           H  
ATOM   4335  HB2 PRO A 758      19.328  -4.820  -6.430  1.00  0.00           H  
ATOM   4336  HG1 PRO A 758      20.142  -7.142  -4.911  1.00  0.00           H  
ATOM   4337  HG2 PRO A 758      18.957  -7.025  -6.250  1.00  0.00           H  
ATOM   4338  HD1 PRO A 758      21.956  -7.990  -5.956  1.00  0.00           H  
ATOM   4339  HD2 PRO A 758      20.678  -8.584  -7.111  1.00  0.00           H  
ATOM   4340  N   LEU A 759      21.584  -3.177  -8.396  1.00  0.00           N  
ATOM   4341  CA  LEU A 759      22.404  -1.982  -8.619  1.00  0.00           C  
ATOM   4342  C   LEU A 759      21.903  -0.738  -7.932  1.00  0.00           C  
ATOM   4343  O   LEU A 759      20.703  -0.526  -7.789  1.00  0.00           O  
ATOM   4344  CB  LEU A 759      22.631  -1.566 -10.133  1.00  0.00           C  
ATOM   4345  CG  LEU A 759      23.002  -2.750 -10.975  1.00  0.00           C  
ATOM   4346  CD1 LEU A 759      22.995  -2.344 -12.471  1.00  0.00           C  
ATOM   4347  CD2 LEU A 759      24.328  -3.401 -10.649  1.00  0.00           C  
ATOM   4348  HN  LEU A 759      20.643  -3.075  -8.722  1.00  0.00           H  
ATOM   4349  HA  LEU A 759      23.396  -2.196  -8.248  1.00  0.00           H  
ATOM   4350  HB1 LEU A 759      21.805  -0.922 -10.497  1.00  0.00           H  
ATOM   4351  HB2 LEU A 759      23.512  -0.886 -10.058  1.00  0.00           H  
ATOM   4352  HG  LEU A 759      22.321  -3.607 -10.783  1.00  0.00           H  
ATOM   4353 1HD1 LEU A 759      23.076  -3.233 -13.129  1.00  0.00           H  
ATOM   4354 2HD1 LEU A 759      22.072  -1.776 -12.731  1.00  0.00           H  
ATOM   4355 3HD1 LEU A 759      23.811  -1.601 -12.587  1.00  0.00           H  
ATOM   4356 1HD2 LEU A 759      25.080  -2.599 -10.493  1.00  0.00           H  
ATOM   4357 2HD2 LEU A 759      24.192  -3.973  -9.703  1.00  0.00           H  
ATOM   4358 3HD2 LEU A 759      24.721  -4.040 -11.468  1.00  0.00           H  
ATOM   4359  N   TRP A 760      22.811   0.113  -7.506  1.00  0.00           N  
ATOM   4360  CA  TRP A 760      22.496   1.333  -6.725  1.00  0.00           C  
ATOM   4361  C   TRP A 760      23.068   2.480  -7.577  1.00  0.00           C  
ATOM   4362  O   TRP A 760      24.283   2.627  -7.923  1.00  0.00           O  
ATOM   4363  CB  TRP A 760      23.342   1.319  -5.411  1.00  0.00           C  
ATOM   4364  CG  TRP A 760      23.257   2.510  -4.538  1.00  0.00           C  
ATOM   4365  CD1 TRP A 760      24.318   3.341  -4.351  1.00  0.00           C  
ATOM   4366  CD2 TRP A 760      22.170   2.999  -3.730  1.00  0.00           C  
ATOM   4367  CE2 TRP A 760      22.620   4.117  -3.028  1.00  0.00           C  
ATOM   4368  CE3 TRP A 760      20.879   2.508  -3.460  1.00  0.00           C  
ATOM   4369  NE1 TRP A 760      23.948   4.316  -3.424  1.00  0.00           N  
ATOM   4370  CZ2 TRP A 760      21.790   4.852  -2.194  1.00  0.00           C  
ATOM   4371  CZ3 TRP A 760      20.015   3.309  -2.657  1.00  0.00           C  
ATOM   4372  CH2 TRP A 760      20.500   4.378  -2.025  1.00  0.00           C  
ATOM   4373  HN  TRP A 760      23.754  -0.212  -7.652  1.00  0.00           H  
ATOM   4374  HA  TRP A 760      21.451   1.563  -6.602  1.00  0.00           H  
ATOM   4375  HB1 TRP A 760      22.948   0.435  -4.871  1.00  0.00           H  
ATOM   4376  HB2 TRP A 760      24.398   1.209  -5.750  1.00  0.00           H  
ATOM   4377  HD1 TRP A 760      25.282   3.246  -4.823  1.00  0.00           H  
ATOM   4378  HE1 TRP A 760      24.417   5.160  -3.288  1.00  0.00           H  
ATOM   4379  HE3 TRP A 760      20.594   1.541  -3.843  1.00  0.00           H  
ATOM   4380  HZ2 TRP A 760      22.178   5.729  -1.698  1.00  0.00           H  
ATOM   4381  HZ3 TRP A 760      19.016   2.961  -2.432  1.00  0.00           H  
ATOM   4382  HH2 TRP A 760      19.914   4.827  -1.231  1.00  0.00           H  
ATOM   4383  N   ILE A 761      22.223   3.426  -7.964  1.00  0.00           N  
ATOM   4384  CA  ILE A 761      22.520   4.524  -8.906  1.00  0.00           C  
ATOM   4385  C   ILE A 761      22.329   5.820  -8.312  1.00  0.00           C  
ATOM   4386  O   ILE A 761      21.339   6.016  -7.580  1.00  0.00           O  
ATOM   4387  CB  ILE A 761      21.656   4.422 -10.240  1.00  0.00           C  
ATOM   4388  CG1 ILE A 761      21.777   3.035 -10.862  1.00  0.00           C  
ATOM   4389  CG2 ILE A 761      22.048   5.584 -11.206  1.00  0.00           C  
ATOM   4390  CD  ILE A 761      23.141   2.554 -11.369  1.00  0.00           C  
ATOM   4391  HN  ILE A 761      21.245   3.333  -7.768  1.00  0.00           H  
ATOM   4392  HA  ILE A 761      23.568   4.392  -9.159  1.00  0.00           H  
ATOM   4393  HB  ILE A 761      20.621   4.669  -9.904  1.00  0.00           H  
ATOM   4394 1HG1 ILE A 761      21.418   2.208 -10.223  1.00  0.00           H  
ATOM   4395 2HG1 ILE A 761      21.030   2.924 -11.682  1.00  0.00           H  
ATOM   4396 1HG2 ILE A 761      23.021   5.477 -11.740  1.00  0.00           H  
ATOM   4397 2HG2 ILE A 761      21.218   5.722 -11.923  1.00  0.00           H  
ATOM   4398 3HG2 ILE A 761      21.965   6.606 -10.789  1.00  0.00           H  
ATOM   4399  HD1 ILE A 761      23.830   2.474 -10.501  1.00  0.00           H  
ATOM   4400  HD2 ILE A 761      23.025   1.555 -11.838  1.00  0.00           H  
ATOM   4401  HD3 ILE A 761      23.665   3.290 -12.024  1.00  0.00           H  
ATOM   4402  N   MET A 762      23.213   6.795  -8.535  1.00  0.00           N  
ATOM   4403  CA  MET A 762      23.256   8.031  -7.746  1.00  0.00           C  
ATOM   4404  C   MET A 762      23.144   9.228  -8.613  1.00  0.00           C  
ATOM   4405  O   MET A 762      23.912   9.455  -9.601  1.00  0.00           O  
ATOM   4406  CB  MET A 762      24.476   8.044  -6.836  1.00  0.00           C  
ATOM   4407  CG  MET A 762      24.548   9.133  -5.795  1.00  0.00           C  
ATOM   4408  SD  MET A 762      23.029   9.374  -4.824  1.00  0.00           S  
ATOM   4409  CE  MET A 762      23.076   7.752  -4.032  1.00  0.00           C  
ATOM   4410  HN  MET A 762      24.060   6.524  -8.976  1.00  0.00           H  
ATOM   4411  HA  MET A 762      22.398   8.098  -7.088  1.00  0.00           H  
ATOM   4412  HB1 MET A 762      24.517   7.007  -6.442  1.00  0.00           H  
ATOM   4413  HB2 MET A 762      25.420   8.100  -7.432  1.00  0.00           H  
ATOM   4414  HG1 MET A 762      25.377   9.151  -5.049  1.00  0.00           H  
ATOM   4415  HG2 MET A 762      24.561  10.044  -6.421  1.00  0.00           H  
ATOM   4416  HE1 MET A 762      22.739   6.946  -4.715  1.00  0.00           H  
ATOM   4417  HE2 MET A 762      24.096   7.449  -3.722  1.00  0.00           H  
ATOM   4418  HE3 MET A 762      22.445   7.658  -3.128  1.00  0.00           H  
ATOM   4419  N   TYR A 763      22.265  10.110  -8.190  1.00  0.00           N  
ATOM   4420  CA  TYR A 763      22.075  11.445  -8.721  1.00  0.00           C  
ATOM   4421  C   TYR A 763      22.420  12.397  -7.601  1.00  0.00           C  
ATOM   4422  O   TYR A 763      21.920  12.204  -6.494  1.00  0.00           O  
ATOM   4423  CB  TYR A 763      20.648  11.727  -9.238  1.00  0.00           C  
ATOM   4424  CG  TYR A 763      20.511  10.743 -10.389  1.00  0.00           C  
ATOM   4425  CD1 TYR A 763      20.033   9.397 -10.380  1.00  0.00           C  
ATOM   4426  CD2 TYR A 763      21.075  11.201 -11.578  1.00  0.00           C  
ATOM   4427  CE1 TYR A 763      20.011   8.680 -11.572  1.00  0.00           C  
ATOM   4428  CE2 TYR A 763      20.995  10.488 -12.742  1.00  0.00           C  
ATOM   4429  CZ  TYR A 763      20.486   9.202 -12.770  1.00  0.00           C  
ATOM   4430  OH  TYR A 763      20.479   8.352 -13.913  1.00  0.00           O  
ATOM   4431  HN  TYR A 763      21.646  10.010  -7.419  1.00  0.00           H  
ATOM   4432  HA  TYR A 763      22.925  11.644  -9.355  1.00  0.00           H  
ATOM   4433  HB1 TYR A 763      19.921  11.483  -8.436  1.00  0.00           H  
ATOM   4434  HB2 TYR A 763      20.407  12.761  -9.539  1.00  0.00           H  
ATOM   4435  HD1 TYR A 763      19.603   8.982  -9.480  1.00  0.00           H  
ATOM   4436  HD2 TYR A 763      21.520  12.176 -11.528  1.00  0.00           H  
ATOM   4437  HE1 TYR A 763      19.727   7.642 -11.578  1.00  0.00           H  
ATOM   4438  HE2 TYR A 763      21.427  10.847 -13.671  1.00  0.00           H  
ATOM   4439  HH  TYR A 763      20.813   8.850 -14.666  1.00  0.00           H  
ATOM   4440  N   SER A 764      23.238  13.441  -7.874  1.00  0.00           N  
ATOM   4441  CA  SER A 764      23.707  14.272  -6.808  1.00  0.00           C  
ATOM   4442  C   SER A 764      24.229  15.602  -7.347  1.00  0.00           C  
ATOM   4443  O   SER A 764      25.089  15.710  -8.228  1.00  0.00           O  
ATOM   4444  CB  SER A 764      24.707  13.544  -5.860  1.00  0.00           C  
ATOM   4445  OG  SER A 764      23.925  12.895  -4.792  1.00  0.00           O  
ATOM   4446  HN  SER A 764      23.477  13.632  -8.823  1.00  0.00           H  
ATOM   4447  HA  SER A 764      22.795  14.536  -6.296  1.00  0.00           H  
ATOM   4448  HB1 SER A 764      25.334  12.808  -6.409  1.00  0.00           H  
ATOM   4449  HB2 SER A 764      25.481  14.251  -5.500  1.00  0.00           H  
ATOM   4450  HG1 SER A 764      23.295  12.375  -5.297  1.00  0.00           H  
ATOM   4451  N   ASN A 765      23.683  16.745  -6.827  1.00  0.00           N  
ATOM   4452  CA  ASN A 765      24.136  18.082  -7.345  1.00  0.00           C  
ATOM   4453  C   ASN A 765      24.242  18.936  -6.107  1.00  0.00           C  
ATOM   4454  O   ASN A 765      23.309  19.065  -5.348  1.00  0.00           O  
ATOM   4455  CB  ASN A 765      23.085  18.595  -8.214  1.00  0.00           C  
ATOM   4456  CG  ASN A 765      23.336  19.984  -8.738  1.00  0.00           C  
ATOM   4457  ND2 ASN A 765      22.267  20.509  -9.417  1.00  0.00           N  
ATOM   4458  OD1 ASN A 765      24.375  20.552  -8.464  1.00  0.00           O  
ATOM   4459  HN  ASN A 765      23.033  16.729  -6.075  1.00  0.00           H  
ATOM   4460  HA  ASN A 765      25.131  17.948  -7.740  1.00  0.00           H  
ATOM   4461  HB1 ASN A 765      22.993  17.883  -9.058  1.00  0.00           H  
ATOM   4462  HB2 ASN A 765      22.071  18.660  -7.766  1.00  0.00           H  
ATOM   4463 1HD2 ASN A 765      21.463  19.966  -9.661  1.00  0.00           H  
ATOM   4464 2HD2 ASN A 765      22.289  21.472  -9.690  1.00  0.00           H  
ATOM   4465  N   GLU A 766      25.462  19.519  -5.886  1.00  0.00           N  
ATOM   4466  CA  GLU A 766      25.809  20.293  -4.735  1.00  0.00           C  
ATOM   4467  C   GLU A 766      25.633  21.815  -4.824  1.00  0.00           C  
ATOM   4468  O   GLU A 766      25.982  22.557  -3.977  1.00  0.00           O  
ATOM   4469  CB  GLU A 766      27.258  19.798  -4.117  1.00  0.00           C  
ATOM   4470  CG  GLU A 766      27.358  18.215  -3.980  1.00  0.00           C  
ATOM   4471  CD  GLU A 766      28.254  17.806  -2.859  1.00  0.00           C  
ATOM   4472  OE1 GLU A 766      27.849  17.148  -1.906  1.00  0.00           O  
ATOM   4473  OE2 GLU A 766      29.459  18.222  -2.875  1.00  0.00           O1-
ATOM   4474  HN  GLU A 766      26.191  19.425  -6.548  1.00  0.00           H  
ATOM   4475  HA  GLU A 766      25.137  19.993  -3.937  1.00  0.00           H  
ATOM   4476  HB1 GLU A 766      28.047  20.065  -4.864  1.00  0.00           H  
ATOM   4477  HB2 GLU A 766      27.354  20.372  -3.175  1.00  0.00           H  
ATOM   4478  HG1 GLU A 766      26.319  17.811  -3.941  1.00  0.00           H  
ATOM   4479  HG2 GLU A 766      27.799  17.807  -4.916  1.00  0.00           H  
ATOM   4480  N   GLU A 767      25.020  22.221  -5.972  1.00  0.00           N  
ATOM   4481  CA  GLU A 767      24.937  23.594  -6.409  1.00  0.00           C  
ATOM   4482  C   GLU A 767      23.579  24.054  -6.756  1.00  0.00           C  
ATOM   4483  O   GLU A 767      22.752  23.295  -7.296  1.00  0.00           O  
ATOM   4484  CB  GLU A 767      25.956  23.945  -7.524  1.00  0.00           C  
ATOM   4485  CG  GLU A 767      27.445  24.010  -7.040  1.00  0.00           C  
ATOM   4486  CD  GLU A 767      28.470  23.687  -8.028  1.00  0.00           C  
ATOM   4487  OE1 GLU A 767      29.646  23.560  -7.695  1.00  0.00           O  
ATOM   4488  OE2 GLU A 767      28.073  23.628  -9.215  1.00  0.00           O1-
ATOM   4489  HN  GLU A 767      24.658  21.522  -6.581  1.00  0.00           H  
ATOM   4490  HA  GLU A 767      25.137  24.254  -5.577  1.00  0.00           H  
ATOM   4491  HB1 GLU A 767      25.835  23.156  -8.292  1.00  0.00           H  
ATOM   4492  HB2 GLU A 767      25.701  24.892  -8.040  1.00  0.00           H  
ATOM   4493  HG1 GLU A 767      27.625  24.929  -6.442  1.00  0.00           H  
ATOM   4494  HG2 GLU A 767      27.462  23.213  -6.271  1.00  0.00           H  
ATOM   4495  N   ALA A 768      23.334  25.305  -6.513  1.00  0.00           N  
ATOM   4496  CA  ALA A 768      22.088  26.011  -6.764  1.00  0.00           C  
ATOM   4497  C   ALA A 768      21.800  25.960  -8.312  1.00  0.00           C  
ATOM   4498  O   ALA A 768      22.709  25.909  -9.159  1.00  0.00           O  
ATOM   4499  CB  ALA A 768      22.065  27.353  -6.070  1.00  0.00           C  
ATOM   4500  HN  ALA A 768      23.932  25.951  -6.059  1.00  0.00           H  
ATOM   4501  HA  ALA A 768      21.287  25.421  -6.346  1.00  0.00           H  
ATOM   4502  HB1 ALA A 768      21.921  27.271  -4.971  1.00  0.00           H  
ATOM   4503  HB2 ALA A 768      23.008  27.937  -6.194  1.00  0.00           H  
ATOM   4504  HB3 ALA A 768      21.253  27.971  -6.495  1.00  0.00           H  
ATOM   4505  N   GLY A 769      20.519  25.813  -8.687  1.00  0.00           N  
ATOM   4506  CA  GLY A 769      19.970  25.412  -9.959  1.00  0.00           C  
ATOM   4507  C   GLY A 769      20.125  23.987 -10.388  1.00  0.00           C  
ATOM   4508  O   GLY A 769      20.653  23.137  -9.695  1.00  0.00           O  
ATOM   4509  HN  GLY A 769      19.841  25.845  -7.956  1.00  0.00           H  
ATOM   4510  HA1 GLY A 769      18.907  25.533 -10.029  1.00  0.00           H  
ATOM   4511  HA2 GLY A 769      20.486  25.970 -10.720  1.00  0.00           H  
ATOM   4512  N   SER A 770      19.809  23.706 -11.646  1.00  0.00           N  
ATOM   4513  CA  SER A 770      19.898  22.289 -12.233  1.00  0.00           C  
ATOM   4514  C   SER A 770      19.046  21.253 -11.529  1.00  0.00           C  
ATOM   4515  O   SER A 770      18.111  21.639 -10.780  1.00  0.00           O  
ATOM   4516  CB  SER A 770      21.311  21.838 -12.716  1.00  0.00           C  
ATOM   4517  OG  SER A 770      21.433  20.678 -13.523  1.00  0.00           O  
ATOM   4518  HN  SER A 770      19.475  24.333 -12.334  1.00  0.00           H  
ATOM   4519  HA  SER A 770      19.351  22.376 -13.165  1.00  0.00           H  
ATOM   4520  HB1 SER A 770      21.853  22.557 -13.375  1.00  0.00           H  
ATOM   4521  HB2 SER A 770      21.881  21.637 -11.786  1.00  0.00           H  
ATOM   4522  HG1 SER A 770      20.898  20.874 -14.300  1.00  0.00           H  
ATOM   4523  N   GLY A 771      19.236  19.913 -11.712  1.00  0.00           N  
ATOM   4524  CA  GLY A 771      18.462  18.837 -11.131  1.00  0.00           C  
ATOM   4525  C   GLY A 771      18.592  18.584  -9.636  1.00  0.00           C  
ATOM   4526  O   GLY A 771      19.463  19.092  -8.939  1.00  0.00           O  
ATOM   4527  HN  GLY A 771      19.937  19.701 -12.380  1.00  0.00           H  
ATOM   4528  HA1 GLY A 771      17.393  18.951 -11.243  1.00  0.00           H  
ATOM   4529  HA2 GLY A 771      18.889  17.962 -11.588  1.00  0.00           H  
ATOM   4530  N   GLY A 772      17.682  17.710  -9.153  1.00  0.00           N  
ATOM   4531  CA  GLY A 772      17.519  17.272  -7.808  1.00  0.00           C  
ATOM   4532  C   GLY A 772      18.499  16.185  -7.493  1.00  0.00           C  
ATOM   4533  O   GLY A 772      19.248  15.744  -8.343  1.00  0.00           O  
ATOM   4534  HN  GLY A 772      16.963  17.378  -9.764  1.00  0.00           H  
ATOM   4535  HA1 GLY A 772      17.816  18.146  -7.243  1.00  0.00           H  
ATOM   4536  HA2 GLY A 772      16.544  16.826  -7.701  1.00  0.00           H  
ATOM   4537  N   SER A 773      18.512  15.746  -6.201  1.00  0.00           N  
ATOM   4538  CA  SER A 773      19.338  14.613  -5.734  1.00  0.00           C  
ATOM   4539  C   SER A 773      18.603  13.477  -5.079  1.00  0.00           C  
ATOM   4540  O   SER A 773      17.922  13.727  -4.134  1.00  0.00           O  
ATOM   4541  CB  SER A 773      20.360  15.164  -4.682  1.00  0.00           C  
ATOM   4542  OG  SER A 773      21.176  16.220  -5.135  1.00  0.00           O  
ATOM   4543  HN  SER A 773      17.846  16.034  -5.522  1.00  0.00           H  
ATOM   4544  HA  SER A 773      19.933  14.232  -6.556  1.00  0.00           H  
ATOM   4545  HB1 SER A 773      19.863  15.404  -3.708  1.00  0.00           H  
ATOM   4546  HB2 SER A 773      21.136  14.380  -4.654  1.00  0.00           H  
ATOM   4547  HG1 SER A 773      20.555  16.916  -5.353  1.00  0.00           H  
ATOM   4548  N   VAL A 774      18.749  12.234  -5.612  1.00  0.00           N  
ATOM   4549  CA  VAL A 774      18.093  11.123  -4.994  1.00  0.00           C  
ATOM   4550  C   VAL A 774      18.826   9.815  -5.285  1.00  0.00           C  
ATOM   4551  O   VAL A 774      19.515   9.667  -6.282  1.00  0.00           O  
ATOM   4552  CB  VAL A 774      16.594  11.095  -5.232  1.00  0.00           C  
ATOM   4553  CG1 VAL A 774      16.259  10.583  -6.621  1.00  0.00           C  
ATOM   4554  CG2 VAL A 774      16.025  10.217  -4.090  1.00  0.00           C  
ATOM   4555  HN  VAL A 774      19.421  12.161  -6.347  1.00  0.00           H  
ATOM   4556  HA  VAL A 774      18.249  11.158  -3.923  1.00  0.00           H  
ATOM   4557  HB  VAL A 774      16.241  12.147  -5.254  1.00  0.00           H  
ATOM   4558 1HG1 VAL A 774      17.076  10.901  -7.297  1.00  0.00           H  
ATOM   4559 2HG1 VAL A 774      16.097   9.481  -6.650  1.00  0.00           H  
ATOM   4560 3HG1 VAL A 774      15.291  11.032  -6.960  1.00  0.00           H  
ATOM   4561 1HG2 VAL A 774      16.419  10.456  -3.084  1.00  0.00           H  
ATOM   4562 2HG2 VAL A 774      14.921  10.304  -4.011  1.00  0.00           H  
ATOM   4563 3HG2 VAL A 774      16.252   9.150  -4.330  1.00  0.00           H  
ATOM   4564  N   GLY A 775      18.882   8.867  -4.383  1.00  0.00           N  
ATOM   4565  CA  GLY A 775      19.450   7.565  -4.786  1.00  0.00           C  
ATOM   4566  C   GLY A 775      18.406   6.587  -5.315  1.00  0.00           C  
ATOM   4567  O   GLY A 775      17.270   6.526  -4.897  1.00  0.00           O  
ATOM   4568  HN  GLY A 775      18.336   8.985  -3.554  1.00  0.00           H  
ATOM   4569  HA1 GLY A 775      20.301   7.625  -5.435  1.00  0.00           H  
ATOM   4570  HA2 GLY A 775      19.861   7.117  -3.893  1.00  0.00           H  
ATOM   4571  N   ILE A 776      18.833   5.868  -6.316  1.00  0.00           N  
ATOM   4572  CA  ILE A 776      17.941   4.980  -7.066  1.00  0.00           C  
ATOM   4573  C   ILE A 776      18.410   3.492  -7.040  1.00  0.00           C  
ATOM   4574  O   ILE A 776      19.432   3.100  -7.622  1.00  0.00           O  
ATOM   4575  CB  ILE A 776      17.924   5.437  -8.546  1.00  0.00           C  
ATOM   4576  CG1 ILE A 776      17.218   6.832  -8.653  1.00  0.00           C  
ATOM   4577  CG2 ILE A 776      17.110   4.359  -9.341  1.00  0.00           C  
ATOM   4578  CD  ILE A 776      17.093   7.316  -9.976  1.00  0.00           C  
ATOM   4579  HN  ILE A 776      19.764   5.994  -6.641  1.00  0.00           H  
ATOM   4580  HA  ILE A 776      16.898   4.982  -6.772  1.00  0.00           H  
ATOM   4581  HB  ILE A 776      18.947   5.539  -8.973  1.00  0.00           H  
ATOM   4582 1HG1 ILE A 776      16.288   6.843  -8.047  1.00  0.00           H  
ATOM   4583 2HG1 ILE A 776      17.792   7.532  -8.013  1.00  0.00           H  
ATOM   4584 1HG2 ILE A 776      17.646   3.402  -9.529  1.00  0.00           H  
ATOM   4585 2HG2 ILE A 776      16.098   4.255  -8.905  1.00  0.00           H  
ATOM   4586 3HG2 ILE A 776      16.905   4.691 -10.380  1.00  0.00           H  
ATOM   4587  HD1 ILE A 776      17.125   8.422 -10.118  1.00  0.00           H  
ATOM   4588  HD2 ILE A 776      17.975   7.042 -10.590  1.00  0.00           H  
ATOM   4589  HD3 ILE A 776      16.204   7.029 -10.567  1.00  0.00           H  
ATOM   4590  N   MET A 777      17.585   2.627  -6.442  1.00  0.00           N  
ATOM   4591  CA  MET A 777      17.913   1.197  -6.266  1.00  0.00           C  
ATOM   4592  C   MET A 777      17.230   0.423  -7.382  1.00  0.00           C  
ATOM   4593  O   MET A 777      16.043   0.496  -7.574  1.00  0.00           O  
ATOM   4594  CB  MET A 777      17.497   0.754  -4.819  1.00  0.00           C  
ATOM   4595  CG  MET A 777      17.599  -0.774  -4.566  1.00  0.00           C  
ATOM   4596  SD  MET A 777      19.329  -1.408  -4.405  1.00  0.00           S  
ATOM   4597  CE  MET A 777      19.004  -3.098  -3.761  1.00  0.00           C  
ATOM   4598  HN  MET A 777      16.639   2.862  -6.223  1.00  0.00           H  
ATOM   4599  HA  MET A 777      18.956   1.011  -6.457  1.00  0.00           H  
ATOM   4600  HB1 MET A 777      18.155   1.155  -4.029  1.00  0.00           H  
ATOM   4601  HB2 MET A 777      16.454   1.040  -4.566  1.00  0.00           H  
ATOM   4602  HG1 MET A 777      17.054  -1.038  -3.629  1.00  0.00           H  
ATOM   4603  HG2 MET A 777      17.113  -1.364  -5.371  1.00  0.00           H  
ATOM   4604  HE1 MET A 777      18.530  -3.789  -4.505  1.00  0.00           H  
ATOM   4605  HE2 MET A 777      19.959  -3.543  -3.416  1.00  0.00           H  
ATOM   4606  HE3 MET A 777      18.182  -3.028  -3.021  1.00  0.00           H  
ATOM   4607  N   PHE A 778      18.012  -0.217  -8.223  1.00  0.00           N  
ATOM   4608  CA  PHE A 778      17.568  -0.790  -9.418  1.00  0.00           C  
ATOM   4609  C   PHE A 778      17.726  -2.328  -9.286  1.00  0.00           C  
ATOM   4610  O   PHE A 778      18.817  -2.893  -9.136  1.00  0.00           O  
ATOM   4611  CB  PHE A 778      18.401  -0.143 -10.588  1.00  0.00           C  
ATOM   4612  CG  PHE A 778      18.115  -0.925 -11.796  1.00  0.00           C  
ATOM   4613  CD1 PHE A 778      16.865  -0.912 -12.426  1.00  0.00           C  
ATOM   4614  CD2 PHE A 778      19.091  -1.728 -12.358  1.00  0.00           C  
ATOM   4615  CE1 PHE A 778      16.703  -1.537 -13.671  1.00  0.00           C  
ATOM   4616  CE2 PHE A 778      18.966  -2.376 -13.540  1.00  0.00           C  
ATOM   4617  CZ  PHE A 778      17.743  -2.280 -14.253  1.00  0.00           C  
ATOM   4618  HN  PHE A 778      19.001  -0.263  -8.119  1.00  0.00           H  
ATOM   4619  HA  PHE A 778      16.501  -0.806  -9.589  1.00  0.00           H  
ATOM   4620  HB1 PHE A 778      17.984   0.882 -10.629  1.00  0.00           H  
ATOM   4621  HB2 PHE A 778      19.466  -0.172 -10.284  1.00  0.00           H  
ATOM   4622  HD1 PHE A 778      16.083  -0.310 -11.981  1.00  0.00           H  
ATOM   4623  HD2 PHE A 778      20.075  -1.685 -11.920  1.00  0.00           H  
ATOM   4624  HE1 PHE A 778      15.749  -1.425 -14.177  1.00  0.00           H  
ATOM   4625  HE2 PHE A 778      19.770  -3.029 -13.863  1.00  0.00           H  
ATOM   4626  HZ  PHE A 778      17.570  -2.705 -15.232  1.00  0.00           H  
ATOM   4627  N   LYS A 779      16.582  -2.980  -9.435  1.00  0.00           N  
ATOM   4628  CA  LYS A 779      16.475  -4.398  -9.257  1.00  0.00           C  
ATOM   4629  C   LYS A 779      16.040  -5.062 -10.535  1.00  0.00           C  
ATOM   4630  O   LYS A 779      15.018  -4.734 -11.105  1.00  0.00           O  
ATOM   4631  CB  LYS A 779      15.531  -4.792  -8.051  1.00  0.00           C  
ATOM   4632  CG  LYS A 779      16.146  -4.360  -6.682  1.00  0.00           C  
ATOM   4633  CD  LYS A 779      15.611  -5.063  -5.467  1.00  0.00           C  
ATOM   4634  CE  LYS A 779      16.142  -6.475  -5.221  1.00  0.00           C  
ATOM   4635  NZ  LYS A 779      15.439  -7.107  -4.145  1.00  0.00           N1+
ATOM   4636  HN  LYS A 779      15.806  -2.443  -9.776  1.00  0.00           H  
ATOM   4637  HA  LYS A 779      17.463  -4.827  -9.160  1.00  0.00           H  
ATOM   4638  HB1 LYS A 779      14.503  -4.413  -8.226  1.00  0.00           H  
ATOM   4639  HB2 LYS A 779      15.337  -5.880  -7.999  1.00  0.00           H  
ATOM   4640  HG1 LYS A 779      17.237  -4.451  -6.862  1.00  0.00           H  
ATOM   4641  HG2 LYS A 779      15.990  -3.259  -6.723  1.00  0.00           H  
ATOM   4642  HD1 LYS A 779      15.740  -4.427  -4.562  1.00  0.00           H  
ATOM   4643  HD2 LYS A 779      14.504  -5.197  -5.503  1.00  0.00           H  
ATOM   4644  HE1 LYS A 779      16.154  -7.048  -6.173  1.00  0.00           H  
ATOM   4645  HE2 LYS A 779      17.226  -6.492  -4.951  1.00  0.00           H  
ATOM   4646  HZ1 LYS A 779      15.694  -6.806  -3.188  1.00  0.00           H  
ATOM   4647  HZ2 LYS A 779      14.459  -6.864  -4.395  1.00  0.00           H  
ATOM   4648  HZ3 LYS A 779      15.549  -8.137  -4.294  1.00  0.00           H  
ATOM   4649  N   ASN A 780      16.817  -6.021 -11.068  1.00  0.00           N  
ATOM   4650  CA  ASN A 780      16.525  -6.555 -12.343  1.00  0.00           C  
ATOM   4651  C   ASN A 780      16.732  -8.084 -12.342  1.00  0.00           C  
ATOM   4652  O   ASN A 780      17.660  -8.610 -11.785  1.00  0.00           O  
ATOM   4653  CB  ASN A 780      17.422  -5.791 -13.389  1.00  0.00           C  
ATOM   4654  CG  ASN A 780      17.476  -6.485 -14.732  1.00  0.00           C  
ATOM   4655  ND2 ASN A 780      16.288  -6.890 -15.309  1.00  0.00           N  
ATOM   4656  OD1 ASN A 780      18.548  -6.628 -15.253  1.00  0.00           O  
ATOM   4657  HN  ASN A 780      17.686  -6.314 -10.654  1.00  0.00           H  
ATOM   4658  HA  ASN A 780      15.497  -6.312 -12.520  1.00  0.00           H  
ATOM   4659  HB1 ASN A 780      17.140  -4.724 -13.440  1.00  0.00           H  
ATOM   4660  HB2 ASN A 780      18.471  -5.818 -13.030  1.00  0.00           H  
ATOM   4661 1HD2 ASN A 780      15.381  -6.605 -14.998  1.00  0.00           H  
ATOM   4662 2HD2 ASN A 780      16.402  -7.382 -16.172  1.00  0.00           H  
ATOM   4663  N   GLY A 781      15.819  -8.845 -12.877  1.00  0.00           N  
ATOM   4664  CA  GLY A 781      15.669 -10.278 -12.624  1.00  0.00           C  
ATOM   4665  C   GLY A 781      15.199 -10.735 -11.240  1.00  0.00           C  
ATOM   4666  O   GLY A 781      15.586 -11.779 -10.686  1.00  0.00           O  
ATOM   4667  HN  GLY A 781      15.023  -8.384 -13.271  1.00  0.00           H  
ATOM   4668  HA1 GLY A 781      14.862 -10.600 -13.260  1.00  0.00           H  
ATOM   4669  HA2 GLY A 781      16.632 -10.725 -12.828  1.00  0.00           H  
ATOM   4670  N   ASP A 782      14.279  -9.898 -10.753  1.00  0.00           N  
ATOM   4671  CA  ASP A 782      13.810  -9.772  -9.401  1.00  0.00           C  
ATOM   4672  C   ASP A 782      12.489  -8.950  -9.371  1.00  0.00           C  
ATOM   4673  O   ASP A 782      12.389  -7.758  -9.636  1.00  0.00           O  
ATOM   4674  CB  ASP A 782      14.965  -9.137  -8.557  1.00  0.00           C  
ATOM   4675  CG  ASP A 782      15.106  -9.832  -7.205  1.00  0.00           C  
ATOM   4676  OD1 ASP A 782      14.794  -9.155  -6.224  1.00  0.00           O  
ATOM   4677  OD2 ASP A 782      15.490 -11.018  -7.189  1.00  0.00           O1-
ATOM   4678  HN  ASP A 782      13.968  -9.131 -11.315  1.00  0.00           H  
ATOM   4679  HA  ASP A 782      13.488 -10.747  -9.059  1.00  0.00           H  
ATOM   4680  HB1 ASP A 782      15.911  -9.251  -9.129  1.00  0.00           H  
ATOM   4681  HB2 ASP A 782      14.887  -8.076  -8.264  1.00  0.00           H  
ATOM   4682  N   ASP A 783      11.472  -9.709  -8.918  1.00  0.00           N  
ATOM   4683  CA  ASP A 783      10.091  -9.165  -8.804  1.00  0.00           C  
ATOM   4684  C   ASP A 783       9.990  -8.121  -7.669  1.00  0.00           C  
ATOM   4685  O   ASP A 783      10.444  -8.392  -6.537  1.00  0.00           O  
ATOM   4686  CB  ASP A 783       9.078 -10.376  -8.665  1.00  0.00           C  
ATOM   4687  CG  ASP A 783       7.682  -9.870  -8.727  1.00  0.00           C  
ATOM   4688  OD1 ASP A 783       7.324  -8.742  -9.250  1.00  0.00           O  
ATOM   4689  OD2 ASP A 783       6.748 -10.687  -8.374  1.00  0.00           O1-
ATOM   4690  HN  ASP A 783      11.618 -10.641  -8.608  1.00  0.00           H  
ATOM   4691  HA  ASP A 783       9.886  -8.659  -9.737  1.00  0.00           H  
ATOM   4692  HB1 ASP A 783       9.368 -11.049  -9.499  1.00  0.00           H  
ATOM   4693  HB2 ASP A 783       9.221 -10.819  -7.658  1.00  0.00           H  
ATOM   4694  N   LEU A 784       9.415  -6.921  -7.950  1.00  0.00           N  
ATOM   4695  CA  LEU A 784       9.106  -5.926  -6.934  1.00  0.00           C  
ATOM   4696  C   LEU A 784       7.696  -5.665  -6.682  1.00  0.00           C  
ATOM   4697  O   LEU A 784       7.273  -4.872  -5.831  1.00  0.00           O  
ATOM   4698  CB  LEU A 784       9.804  -4.640  -7.442  1.00  0.00           C  
ATOM   4699  CG  LEU A 784      10.035  -3.496  -6.381  1.00  0.00           C  
ATOM   4700  CD1 LEU A 784      11.097  -3.780  -5.254  1.00  0.00           C  
ATOM   4701  CD2 LEU A 784      10.424  -2.343  -7.240  1.00  0.00           C  
ATOM   4702  HN  LEU A 784       9.171  -6.620  -8.876  1.00  0.00           H  
ATOM   4703  HA  LEU A 784       9.631  -6.146  -6.021  1.00  0.00           H  
ATOM   4704  HB1 LEU A 784      10.828  -4.857  -7.804  1.00  0.00           H  
ATOM   4705  HB2 LEU A 784       9.320  -4.197  -8.336  1.00  0.00           H  
ATOM   4706  HG  LEU A 784       9.029  -3.309  -5.958  1.00  0.00           H  
ATOM   4707 1HD1 LEU A 784      11.054  -2.984  -4.483  1.00  0.00           H  
ATOM   4708 2HD1 LEU A 784      10.687  -4.675  -4.744  1.00  0.00           H  
ATOM   4709 3HD1 LEU A 784      12.098  -3.949  -5.701  1.00  0.00           H  
ATOM   4710 1HD2 LEU A 784       9.510  -1.973  -7.752  1.00  0.00           H  
ATOM   4711 2HD2 LEU A 784      10.851  -1.507  -6.643  1.00  0.00           H  
ATOM   4712 3HD2 LEU A 784      11.163  -2.755  -7.964  1.00  0.00           H  
ATOM   4713  N   ARG A 785       6.798  -6.464  -7.376  1.00  0.00           N  
ATOM   4714  CA  ARG A 785       5.354  -6.114  -7.280  1.00  0.00           C  
ATOM   4715  C   ARG A 785       4.747  -6.244  -5.912  1.00  0.00           C  
ATOM   4716  O   ARG A 785       4.205  -5.285  -5.353  1.00  0.00           O  
ATOM   4717  CB  ARG A 785       4.434  -6.855  -8.268  1.00  0.00           C  
ATOM   4718  CG  ARG A 785       4.856  -6.568  -9.706  1.00  0.00           C  
ATOM   4719  CD  ARG A 785       4.158  -7.546 -10.704  1.00  0.00           C  
ATOM   4720  NE  ARG A 785       4.779  -8.872 -10.528  1.00  0.00           N  
ATOM   4721  CZ  ARG A 785       4.328 -10.039 -10.961  1.00  0.00           C  
ATOM   4722  NH1 ARG A 785       4.896 -11.135 -10.397  1.00  0.00           N1+
ATOM   4723  NH2 ARG A 785       3.369 -10.348 -11.807  1.00  0.00           N  
ATOM   4724  HN  ARG A 785       7.067  -7.245  -7.932  1.00  0.00           H  
ATOM   4725  HA  ARG A 785       5.296  -5.063  -7.520  1.00  0.00           H  
ATOM   4726  HB1 ARG A 785       4.458  -7.964  -8.140  1.00  0.00           H  
ATOM   4727  HB2 ARG A 785       3.462  -6.348  -8.106  1.00  0.00           H  
ATOM   4728  HG1 ARG A 785       4.538  -5.551 -10.028  1.00  0.00           H  
ATOM   4729  HG2 ARG A 785       5.950  -6.503  -9.872  1.00  0.00           H  
ATOM   4730  HD1 ARG A 785       3.057  -7.654 -10.671  1.00  0.00           H  
ATOM   4731  HD2 ARG A 785       4.353  -7.247 -11.754  1.00  0.00           H  
ATOM   4732  HE  ARG A 785       5.637  -8.935 -10.015  1.00  0.00           H  
ATOM   4733 1HH1 ARG A 785       5.581 -11.067  -9.672  1.00  0.00           H  
ATOM   4734 2HH1 ARG A 785       4.714 -12.034 -10.790  1.00  0.00           H  
ATOM   4735 1HH2 ARG A 785       2.898  -9.625 -12.304  1.00  0.00           H  
ATOM   4736 2HH2 ARG A 785       3.135 -11.322 -11.813  1.00  0.00           H  
ATOM   4737  N   GLN A 786       4.869  -7.365  -5.294  1.00  0.00           N  
ATOM   4738  CA  GLN A 786       4.318  -7.494  -3.963  1.00  0.00           C  
ATOM   4739  C   GLN A 786       4.921  -6.512  -3.004  1.00  0.00           C  
ATOM   4740  O   GLN A 786       4.095  -5.967  -2.237  1.00  0.00           O  
ATOM   4741  CB  GLN A 786       4.379  -8.936  -3.294  1.00  0.00           C  
ATOM   4742  CG  GLN A 786       3.450  -9.919  -3.903  1.00  0.00           C  
ATOM   4743  CD  GLN A 786       1.980  -9.610  -3.526  1.00  0.00           C  
ATOM   4744  NE2 GLN A 786       1.625  -8.814  -2.446  1.00  0.00           N  
ATOM   4745  OE1 GLN A 786       1.099 -10.212  -4.166  1.00  0.00           O  
ATOM   4746  HN  GLN A 786       5.353  -8.111  -5.744  1.00  0.00           H  
ATOM   4747  HA  GLN A 786       3.273  -7.228  -4.030  1.00  0.00           H  
ATOM   4748  HB1 GLN A 786       5.430  -9.260  -3.450  1.00  0.00           H  
ATOM   4749  HB2 GLN A 786       4.276  -9.041  -2.195  1.00  0.00           H  
ATOM   4750  HG1 GLN A 786       3.600  -9.826  -4.995  1.00  0.00           H  
ATOM   4751  HG2 GLN A 786       3.689 -10.972  -3.628  1.00  0.00           H  
ATOM   4752 1HE2 GLN A 786       0.689  -8.853  -2.080  1.00  0.00           H  
ATOM   4753 2HE2 GLN A 786       2.334  -8.421  -1.863  1.00  0.00           H  
ATOM   4754  N   ASP A 787       6.223  -6.155  -2.996  1.00  0.00           N  
ATOM   4755  CA  ASP A 787       6.757  -5.076  -2.203  1.00  0.00           C  
ATOM   4756  C   ASP A 787       6.035  -3.723  -2.465  1.00  0.00           C  
ATOM   4757  O   ASP A 787       5.596  -3.041  -1.540  1.00  0.00           O  
ATOM   4758  CB  ASP A 787       8.250  -4.833  -2.450  1.00  0.00           C  
ATOM   4759  CG  ASP A 787       9.007  -6.108  -2.049  1.00  0.00           C  
ATOM   4760  OD1 ASP A 787       8.560  -6.891  -1.167  1.00  0.00           O  
ATOM   4761  OD2 ASP A 787      10.240  -6.194  -2.422  1.00  0.00           O1-
ATOM   4762  HN  ASP A 787       6.970  -6.539  -3.537  1.00  0.00           H  
ATOM   4763  HA  ASP A 787       6.554  -5.405  -1.187  1.00  0.00           H  
ATOM   4764  HB1 ASP A 787       8.359  -4.687  -3.545  1.00  0.00           H  
ATOM   4765  HB2 ASP A 787       8.779  -3.987  -1.957  1.00  0.00           H  
ATOM   4766  N   MET A 788       5.850  -3.320  -3.708  1.00  0.00           N  
ATOM   4767  CA  MET A 788       5.042  -2.180  -4.173  1.00  0.00           C  
ATOM   4768  C   MET A 788       3.639  -2.252  -3.704  1.00  0.00           C  
ATOM   4769  O   MET A 788       3.034  -1.349  -3.161  1.00  0.00           O  
ATOM   4770  CB  MET A 788       5.169  -2.110  -5.709  1.00  0.00           C  
ATOM   4771  CG  MET A 788       4.316  -1.044  -6.487  1.00  0.00           C  
ATOM   4772  SD  MET A 788       2.577  -1.335  -6.755  1.00  0.00           S  
ATOM   4773  CE  MET A 788       2.823  -2.922  -7.580  1.00  0.00           C  
ATOM   4774  HN  MET A 788       6.314  -3.857  -4.415  1.00  0.00           H  
ATOM   4775  HA  MET A 788       5.359  -1.253  -3.726  1.00  0.00           H  
ATOM   4776  HB1 MET A 788       6.257  -1.902  -5.818  1.00  0.00           H  
ATOM   4777  HB2 MET A 788       4.926  -3.087  -6.173  1.00  0.00           H  
ATOM   4778  HG1 MET A 788       4.415  -0.110  -5.885  1.00  0.00           H  
ATOM   4779  HG2 MET A 788       4.770  -0.892  -7.488  1.00  0.00           H  
ATOM   4780  HE1 MET A 788       3.520  -2.679  -8.413  1.00  0.00           H  
ATOM   4781  HE2 MET A 788       3.280  -3.671  -6.897  1.00  0.00           H  
ATOM   4782  HE3 MET A 788       1.856  -3.362  -7.901  1.00  0.00           H  
ATOM   4783  N   LEU A 789       2.947  -3.346  -3.877  1.00  0.00           N  
ATOM   4784  CA  LEU A 789       1.604  -3.615  -3.341  1.00  0.00           C  
ATOM   4785  C   LEU A 789       1.438  -3.533  -1.923  1.00  0.00           C  
ATOM   4786  O   LEU A 789       0.477  -2.953  -1.417  1.00  0.00           O  
ATOM   4787  CB  LEU A 789       1.191  -5.009  -3.813  1.00  0.00           C  
ATOM   4788  CG  LEU A 789       0.811  -5.227  -5.276  1.00  0.00           C  
ATOM   4789  CD1 LEU A 789       0.704  -6.744  -5.603  1.00  0.00           C  
ATOM   4790  CD2 LEU A 789      -0.463  -4.476  -5.677  1.00  0.00           C  
ATOM   4791  HN  LEU A 789       3.440  -4.050  -4.387  1.00  0.00           H  
ATOM   4792  HA  LEU A 789       0.946  -2.889  -3.794  1.00  0.00           H  
ATOM   4793  HB1 LEU A 789       2.022  -5.718  -3.613  1.00  0.00           H  
ATOM   4794  HB2 LEU A 789       0.351  -5.422  -3.215  1.00  0.00           H  
ATOM   4795  HG  LEU A 789       1.609  -4.831  -5.941  1.00  0.00           H  
ATOM   4796 1HD1 LEU A 789      -0.051  -7.222  -4.933  1.00  0.00           H  
ATOM   4797 2HD1 LEU A 789       0.334  -6.984  -6.628  1.00  0.00           H  
ATOM   4798 3HD1 LEU A 789       1.663  -7.259  -5.387  1.00  0.00           H  
ATOM   4799 1HD2 LEU A 789      -0.567  -4.699  -6.760  1.00  0.00           H  
ATOM   4800 2HD2 LEU A 789      -1.356  -4.853  -5.117  1.00  0.00           H  
ATOM   4801 3HD2 LEU A 789      -0.327  -3.398  -5.470  1.00  0.00           H  
ATOM   4802  N   THR A 790       2.464  -4.013  -1.189  1.00  0.00           N  
ATOM   4803  CA  THR A 790       2.534  -3.911   0.281  1.00  0.00           C  
ATOM   4804  C   THR A 790       2.725  -2.507   0.949  1.00  0.00           C  
ATOM   4805  O   THR A 790       2.027  -2.133   1.903  1.00  0.00           O  
ATOM   4806  CB  THR A 790       3.584  -4.772   0.953  1.00  0.00           C  
ATOM   4807  CG2 THR A 790       3.461  -5.017   2.484  1.00  0.00           C  
ATOM   4808  OG1 THR A 790       3.423  -6.086   0.423  1.00  0.00           O  
ATOM   4809  HN  THR A 790       3.231  -4.366  -1.723  1.00  0.00           H  
ATOM   4810  HA  THR A 790       1.593  -4.296   0.643  1.00  0.00           H  
ATOM   4811  HB  THR A 790       4.639  -4.511   0.715  1.00  0.00           H  
ATOM   4812  HG1 THR A 790       3.459  -5.894  -0.520  1.00  0.00           H  
ATOM   4813 1HG2 THR A 790       3.649  -4.084   3.053  1.00  0.00           H  
ATOM   4814 2HG2 THR A 790       2.422  -5.349   2.717  1.00  0.00           H  
ATOM   4815 3HG2 THR A 790       4.159  -5.854   2.681  1.00  0.00           H  
ATOM   4816  N   LEU A 791       3.581  -1.672   0.385  1.00  0.00           N  
ATOM   4817  CA  LEU A 791       3.687  -0.283   0.667  1.00  0.00           C  
ATOM   4818  C   LEU A 791       2.393   0.467   0.257  1.00  0.00           C  
ATOM   4819  O   LEU A 791       1.907   1.402   0.924  1.00  0.00           O  
ATOM   4820  CB  LEU A 791       4.805   0.335  -0.269  1.00  0.00           C  
ATOM   4821  CG  LEU A 791       5.025   1.804  -0.054  1.00  0.00           C  
ATOM   4822  CD1 LEU A 791       5.121   2.302   1.453  1.00  0.00           C  
ATOM   4823  CD2 LEU A 791       6.213   2.278  -0.898  1.00  0.00           C  
ATOM   4824  HN  LEU A 791       4.200  -1.910  -0.361  1.00  0.00           H  
ATOM   4825  HA  LEU A 791       3.947  -0.204   1.709  1.00  0.00           H  
ATOM   4826  HB1 LEU A 791       5.706  -0.258  -0.024  1.00  0.00           H  
ATOM   4827  HB2 LEU A 791       4.454   0.131  -1.310  1.00  0.00           H  
ATOM   4828  HG  LEU A 791       4.101   2.242  -0.488  1.00  0.00           H  
ATOM   4829 1HD1 LEU A 791       4.180   2.078   1.986  1.00  0.00           H  
ATOM   4830 2HD1 LEU A 791       5.891   1.759   2.044  1.00  0.00           H  
ATOM   4831 3HD1 LEU A 791       5.369   3.382   1.586  1.00  0.00           H  
ATOM   4832 1HD2 LEU A 791       6.347   3.345  -0.598  1.00  0.00           H  
ATOM   4833 2HD2 LEU A 791       7.078   1.636  -0.630  1.00  0.00           H  
ATOM   4834 3HD2 LEU A 791       5.999   2.173  -1.983  1.00  0.00           H  
ATOM   4835  N   GLN A 792       1.779  -0.039  -0.877  1.00  0.00           N  
ATOM   4836  CA  GLN A 792       0.473   0.501  -1.340  1.00  0.00           C  
ATOM   4837  C   GLN A 792      -0.688   0.314  -0.477  1.00  0.00           C  
ATOM   4838  O   GLN A 792      -1.487   1.211  -0.340  1.00  0.00           O  
ATOM   4839  CB  GLN A 792       0.235   0.119  -2.830  1.00  0.00           C  
ATOM   4840  CG  GLN A 792       0.934   0.914  -3.986  1.00  0.00           C  
ATOM   4841  CD  GLN A 792       1.926   2.076  -3.587  1.00  0.00           C  
ATOM   4842  NE2 GLN A 792       3.134   1.729  -3.109  1.00  0.00           N  
ATOM   4843  OE1 GLN A 792       1.567   3.255  -3.614  1.00  0.00           O  
ATOM   4844  HN  GLN A 792       2.163  -0.683  -1.532  1.00  0.00           H  
ATOM   4845  HA  GLN A 792       0.661   1.562  -1.461  1.00  0.00           H  
ATOM   4846  HB1 GLN A 792       0.304  -0.977  -2.956  1.00  0.00           H  
ATOM   4847  HB2 GLN A 792      -0.850   0.311  -2.994  1.00  0.00           H  
ATOM   4848  HG1 GLN A 792       1.361   0.166  -4.691  1.00  0.00           H  
ATOM   4849  HG2 GLN A 792       0.144   1.401  -4.602  1.00  0.00           H  
ATOM   4850 1HE2 GLN A 792       3.853   2.423  -3.089  1.00  0.00           H  
ATOM   4851 2HE2 GLN A 792       3.360   0.792  -2.833  1.00  0.00           H  
ATOM   4852  N   MET A 793      -0.762  -0.874   0.247  1.00  0.00           N  
ATOM   4853  CA  MET A 793      -1.638  -1.050   1.412  1.00  0.00           C  
ATOM   4854  C   MET A 793      -1.387  -0.046   2.503  1.00  0.00           C  
ATOM   4855  O   MET A 793      -2.291   0.657   2.910  1.00  0.00           O  
ATOM   4856  CB  MET A 793      -1.472  -2.471   1.998  1.00  0.00           C  
ATOM   4857  CG  MET A 793      -1.890  -3.520   0.922  1.00  0.00           C  
ATOM   4858  SD  MET A 793      -1.603  -5.134   1.604  1.00  0.00           S  
ATOM   4859  CE  MET A 793      -2.154  -6.034   0.085  1.00  0.00           C  
ATOM   4860  HN  MET A 793      -0.335  -1.671  -0.189  1.00  0.00           H  
ATOM   4861  HA  MET A 793      -2.664  -0.846   1.117  1.00  0.00           H  
ATOM   4862  HB1 MET A 793      -0.398  -2.521   2.283  1.00  0.00           H  
ATOM   4863  HB2 MET A 793      -2.083  -2.697   2.889  1.00  0.00           H  
ATOM   4864  HG1 MET A 793      -2.947  -3.320   0.632  1.00  0.00           H  
ATOM   4865  HG2 MET A 793      -1.365  -3.312  -0.026  1.00  0.00           H  
ATOM   4866  HE1 MET A 793      -3.231  -5.982  -0.172  1.00  0.00           H  
ATOM   4867  HE2 MET A 793      -1.678  -5.546  -0.795  1.00  0.00           H  
ATOM   4868  HE3 MET A 793      -1.973  -7.124   0.028  1.00  0.00           H  
ATOM   4869  N   ILE A 794      -0.171   0.285   2.953  1.00  0.00           N  
ATOM   4870  CA  ILE A 794       0.195   1.145   4.127  1.00  0.00           C  
ATOM   4871  C   ILE A 794      -0.230   2.518   3.803  1.00  0.00           C  
ATOM   4872  O   ILE A 794      -0.891   3.198   4.546  1.00  0.00           O  
ATOM   4873  CB  ILE A 794       1.738   1.067   4.466  1.00  0.00           C  
ATOM   4874  CG1 ILE A 794       2.023  -0.397   4.676  1.00  0.00           C  
ATOM   4875  CG2 ILE A 794       2.047   1.898   5.693  1.00  0.00           C  
ATOM   4876  CD  ILE A 794       3.491  -0.777   4.856  1.00  0.00           C  
ATOM   4877  HN  ILE A 794       0.622  -0.191   2.562  1.00  0.00           H  
ATOM   4878  HA  ILE A 794      -0.291   0.841   5.046  1.00  0.00           H  
ATOM   4879  HB  ILE A 794       2.339   1.398   3.593  1.00  0.00           H  
ATOM   4880 1HG1 ILE A 794       1.522  -0.745   5.604  1.00  0.00           H  
ATOM   4881 2HG1 ILE A 794       1.562  -1.029   3.885  1.00  0.00           H  
ATOM   4882 1HG2 ILE A 794       1.451   1.608   6.584  1.00  0.00           H  
ATOM   4883 2HG2 ILE A 794       3.107   1.715   5.997  1.00  0.00           H  
ATOM   4884 3HG2 ILE A 794       2.002   2.991   5.508  1.00  0.00           H  
ATOM   4885  HD1 ILE A 794       4.078   0.034   5.323  1.00  0.00           H  
ATOM   4886  HD2 ILE A 794       3.593  -1.748   5.401  1.00  0.00           H  
ATOM   4887  HD3 ILE A 794       3.889  -1.005   3.849  1.00  0.00           H  
ATOM   4888  N   GLN A 795      -0.010   2.905   2.548  1.00  0.00           N  
ATOM   4889  CA  GLN A 795      -0.469   4.185   2.022  1.00  0.00           C  
ATOM   4890  C   GLN A 795      -1.982   4.331   1.930  1.00  0.00           C  
ATOM   4891  O   GLN A 795      -2.591   5.354   2.183  1.00  0.00           O  
ATOM   4892  CB  GLN A 795       0.126   4.410   0.601  1.00  0.00           C  
ATOM   4893  CG  GLN A 795       1.682   4.753   0.580  1.00  0.00           C  
ATOM   4894  CD  GLN A 795       2.310   5.287   1.820  1.00  0.00           C  
ATOM   4895  NE2 GLN A 795       1.920   6.601   2.091  1.00  0.00           N  
ATOM   4896  OE1 GLN A 795       2.817   4.573   2.670  1.00  0.00           O  
ATOM   4897  HN  GLN A 795       0.498   2.292   1.939  1.00  0.00           H  
ATOM   4898  HA  GLN A 795      -0.201   5.006   2.667  1.00  0.00           H  
ATOM   4899  HB1 GLN A 795      -0.139   3.552  -0.048  1.00  0.00           H  
ATOM   4900  HB2 GLN A 795      -0.346   5.256   0.056  1.00  0.00           H  
ATOM   4901  HG1 GLN A 795       2.253   3.813   0.423  1.00  0.00           H  
ATOM   4902  HG2 GLN A 795       2.054   5.392  -0.254  1.00  0.00           H  
ATOM   4903 1HE2 GLN A 795       1.328   7.008   1.396  1.00  0.00           H  
ATOM   4904 2HE2 GLN A 795       2.222   7.084   2.907  1.00  0.00           H  
ATOM   4905  N   LEU A 796      -2.648   3.227   1.603  1.00  0.00           N  
ATOM   4906  CA  LEU A 796      -4.093   3.216   1.569  1.00  0.00           C  
ATOM   4907  C   LEU A 796      -4.709   3.461   2.980  1.00  0.00           C  
ATOM   4908  O   LEU A 796      -5.753   4.120   3.170  1.00  0.00           O  
ATOM   4909  CB  LEU A 796      -4.585   1.896   0.904  1.00  0.00           C  
ATOM   4910  CG  LEU A 796      -6.088   1.746   0.626  1.00  0.00           C  
ATOM   4911  CD1 LEU A 796      -6.514   2.939  -0.188  1.00  0.00           C  
ATOM   4912  CD2 LEU A 796      -6.373   0.491  -0.138  1.00  0.00           C  
ATOM   4913  HN  LEU A 796      -2.228   2.370   1.300  1.00  0.00           H  
ATOM   4914  HA  LEU A 796      -4.351   4.075   0.976  1.00  0.00           H  
ATOM   4915  HB1 LEU A 796      -4.014   1.676  -0.021  1.00  0.00           H  
ATOM   4916  HB2 LEU A 796      -4.300   1.040   1.557  1.00  0.00           H  
ATOM   4917  HG  LEU A 796      -6.543   1.733   1.642  1.00  0.00           H  
ATOM   4918 1HD1 LEU A 796      -5.819   3.025  -1.050  1.00  0.00           H  
ATOM   4919 2HD1 LEU A 796      -7.565   2.859  -0.538  1.00  0.00           H  
ATOM   4920 3HD1 LEU A 796      -6.528   3.931   0.317  1.00  0.00           H  
ATOM   4921 1HD2 LEU A 796      -5.683  -0.350   0.044  1.00  0.00           H  
ATOM   4922 2HD2 LEU A 796      -7.462   0.239  -0.075  1.00  0.00           H  
ATOM   4923 3HD2 LEU A 796      -6.212   0.666  -1.222  1.00  0.00           H  
ATOM   4924  N   MET A 797      -3.990   3.051   4.025  1.00  0.00           N  
ATOM   4925  CA  MET A 797      -4.177   3.479   5.350  1.00  0.00           C  
ATOM   4926  C   MET A 797      -3.870   4.910   5.607  1.00  0.00           C  
ATOM   4927  O   MET A 797      -4.599   5.579   6.294  1.00  0.00           O  
ATOM   4928  CB  MET A 797      -3.569   2.607   6.390  1.00  0.00           C  
ATOM   4929  CG  MET A 797      -3.863   1.064   6.402  1.00  0.00           C  
ATOM   4930  SD  MET A 797      -3.368   0.188   7.845  1.00  0.00           S  
ATOM   4931  CE  MET A 797      -4.362  -1.293   7.397  1.00  0.00           C  
ATOM   4932  HN  MET A 797      -3.198   2.440   3.939  1.00  0.00           H  
ATOM   4933  HA  MET A 797      -5.212   3.277   5.578  1.00  0.00           H  
ATOM   4934  HB1 MET A 797      -2.469   2.649   6.270  1.00  0.00           H  
ATOM   4935  HB2 MET A 797      -3.929   2.962   7.382  1.00  0.00           H  
ATOM   4936  HG1 MET A 797      -4.973   0.996   6.367  1.00  0.00           H  
ATOM   4937  HG2 MET A 797      -3.478   0.669   5.438  1.00  0.00           H
[truncated: 312,024 more chars]
