# Supplementary material for: Functional impact and molecular binding modes of drugs that target the PI3K isoform p110δ
Source: Commun Biol. 2023 Jun 5;6:603. doi: 10.1038/s42003-023-04921-z (PMC10241892; doi:10.1038/s42003-023-04921-z)
Supplement: Supplementary file 4 — Supplementary Data 1 [file 42003_2023_4921_MOESM4_ESM.zip › Supplementary Data 1/rep_structures/p110d-I777M_zstk474.pdb]

CRYST1  118.759  118.759  118.759  60.00  60.00  90.00 P 1           0
ATOM      1  N   ARG A 496      58.289 104.039  44.578  1.00  0.00           N  
ATOM      2  CA  ARG A 496      59.051 103.911  43.244  1.00  0.00           C  
ATOM      3  C   ARG A 496      58.056 103.515  42.137  1.00  0.00           C  
ATOM      4  O   ARG A 496      56.826 103.607  42.300  1.00  0.00           O  
ATOM      5  CB  ARG A 496      60.219 102.880  43.478  1.00  0.00           C  
ATOM      6  CG  ARG A 496      59.968 101.420  43.791  1.00  0.00           C  
ATOM      7  CD  ARG A 496      59.280 100.452  42.789  1.00  0.00           C  
ATOM      8  NE  ARG A 496      59.129  99.138  43.467  1.00  0.00           N  
ATOM      9  CZ  ARG A 496      58.254  98.199  43.112  1.00  0.00           C  
ATOM     10  NH1 ARG A 496      58.059  97.206  43.936  1.00  0.00           N1+
ATOM     11  NH2 ARG A 496      57.671  98.234  41.969  1.00  0.00           N  
ATOM     12  HA  ARG A 496      59.431 104.914  43.114  1.00  0.00           H  
ATOM     13  HB1 ARG A 496      60.748 102.780  42.505  1.00  0.00           H  
ATOM     14  HB2 ARG A 496      60.793 103.356  44.301  1.00  0.00           H  
ATOM     15  HG1 ARG A 496      60.941 101.028  44.158  1.00  0.00           H  
ATOM     16  HG2 ARG A 496      59.384 101.567  44.725  1.00  0.00           H  
ATOM     17  HD1 ARG A 496      58.228 100.801  42.716  1.00  0.00           H  
ATOM     18  HD2 ARG A 496      59.717 100.296  41.779  1.00  0.00           H  
ATOM     19  HE  ARG A 496      59.639  98.944  44.305  1.00  0.00           H  
ATOM     20 1HH1 ARG A 496      58.307  97.112  44.900  1.00  0.00           H  
ATOM     21 2HH1 ARG A 496      57.428  96.528  43.560  1.00  0.00           H  
ATOM     22 1HH2 ARG A 496      57.847  99.102  41.504  1.00  0.00           H  
ATOM     23 2HH2 ARG A 496      57.150  97.459  41.611  1.00  0.00           H  
ATOM     24  H1  ARG A 496      57.826 104.968  44.531  1.00  0.00           H  
ATOM     25  H2  ARG A 496      57.588 103.277  44.687  1.00  0.00           H  
ATOM     26  H3  ARG A 496      58.971 103.998  45.362  1.00  0.00           H  
ATOM     27  N   HIS A 497      58.446 103.001  40.956  1.00  0.00           N  
ATOM     28  CA  HIS A 497      57.499 102.852  39.868  1.00  0.00           C  
ATOM     29  C   HIS A 497      56.863 101.434  40.017  1.00  0.00           C  
ATOM     30  O   HIS A 497      57.672 100.510  40.338  1.00  0.00           O  
ATOM     31  CB  HIS A 497      58.117 103.023  38.501  1.00  0.00           C  
ATOM     32  CG  HIS A 497      57.272 102.869  37.265  1.00  0.00           C  
ATOM     33  CD2 HIS A 497      57.597 102.155  36.149  1.00  0.00           C  
ATOM     34  ND1 HIS A 497      56.079 103.594  37.071  1.00  0.00           N  
ATOM     35  CE1 HIS A 497      55.813 103.436  35.764  1.00  0.00           C  
ATOM     36  NE2 HIS A 497      56.693 102.560  35.181  1.00  0.00           N  
ATOM     37  HN  HIS A 497      59.399 102.849  40.710  1.00  0.00           H  
ATOM     38  HA  HIS A 497      56.732 103.609  39.942  1.00  0.00           H  
ATOM     39  HB1 HIS A 497      58.443 104.083  38.542  1.00  0.00           H  
ATOM     40  HB2 HIS A 497      59.054 102.433  38.415  1.00  0.00           H  
ATOM     41  HD2 HIS A 497      58.430 101.505  35.910  1.00  0.00           H  
ATOM     42  HE1 HIS A 497      55.075 103.959  35.155  1.00  0.00           H  
ATOM     43  HE2 HIS A 497      56.705 102.325  34.208  1.00  0.00           H  
ATOM     44  N   SER A 498      55.532 101.281  39.711  1.00  0.00           N  
ATOM     45  CA  SER A 498      54.900 100.001  39.775  1.00  0.00           C  
ATOM     46  C   SER A 498      53.674 100.093  38.939  1.00  0.00           C  
ATOM     47  O   SER A 498      53.250 101.173  38.606  1.00  0.00           O  
ATOM     48  CB  SER A 498      54.463  99.662  41.211  1.00  0.00           C  
ATOM     49  OG  SER A 498      53.921  98.293  41.313  1.00  0.00           O  
ATOM     50  HN  SER A 498      54.986 102.064  39.421  1.00  0.00           H  
ATOM     51  HA  SER A 498      55.436  99.158  39.366  1.00  0.00           H  
ATOM     52  HB1 SER A 498      55.435  99.650  41.748  1.00  0.00           H  
ATOM     53  HB2 SER A 498      53.710 100.377  41.606  1.00  0.00           H  
ATOM     54  HG1 SER A 498      54.668  97.700  41.211  1.00  0.00           H  
ATOM     55  N   GLU A 499      53.142  98.918  38.524  1.00  0.00           N  
ATOM     56  CA  GLU A 499      51.877  98.814  37.752  1.00  0.00           C  
ATOM     57  C   GLU A 499      50.714  98.546  38.677  1.00  0.00           C  
ATOM     58  O   GLU A 499      49.558  98.664  38.270  1.00  0.00           O  
ATOM     59  CB  GLU A 499      51.928  97.624  36.756  1.00  0.00           C  
ATOM     60  CG  GLU A 499      52.881  97.790  35.549  1.00  0.00           C  
ATOM     61  CD  GLU A 499      52.834  99.167  34.976  1.00  0.00           C  
ATOM     62  OE1 GLU A 499      51.891  99.569  34.191  1.00  0.00           O  
ATOM     63  OE2 GLU A 499      53.819  99.965  35.196  1.00  0.00           O1-
ATOM     64  HN  GLU A 499      53.637  98.099  38.801  1.00  0.00           H  
ATOM     65  HA  GLU A 499      51.688  99.717  37.191  1.00  0.00           H  
ATOM     66  HB1 GLU A 499      52.284  96.671  37.204  1.00  0.00           H  
ATOM     67  HB2 GLU A 499      50.923  97.485  36.307  1.00  0.00           H  
ATOM     68  HG1 GLU A 499      53.876  97.493  35.942  1.00  0.00           H  
ATOM     69  HG2 GLU A 499      52.515  97.027  34.830  1.00  0.00           H  
ATOM     70  N   CYS A 500      51.040  98.226  39.941  1.00  0.00           N  
ATOM     71  CA  CYS A 500      50.014  98.117  40.997  1.00  0.00           C  
ATOM     72  C   CYS A 500      49.121  96.898  40.871  1.00  0.00           C  
ATOM     73  O   CYS A 500      47.884  96.977  41.039  1.00  0.00           O  
ATOM     74  CB  CYS A 500      49.327  99.463  41.395  1.00  0.00           C  
ATOM     75  SG  CYS A 500      50.552 100.568  42.251  1.00  0.00           S  
ATOM     76  HN  CYS A 500      51.986  98.294  40.247  1.00  0.00           H  
ATOM     77  HA  CYS A 500      50.552  97.828  41.889  1.00  0.00           H  
ATOM     78  HB1 CYS A 500      48.949  99.972  40.483  1.00  0.00           H  
ATOM     79  HB2 CYS A 500      48.474  99.251  42.074  1.00  0.00           H  
ATOM     80  HG1 CYS A 500      50.332  99.919  43.385  1.00  0.00           H  
ATOM     81  N   VAL A 501      49.651  95.718  40.515  1.00  0.00           N  
ATOM     82  CA  VAL A 501      49.120  94.485  40.136  1.00  0.00           C  
ATOM     83  C   VAL A 501      49.301  93.356  41.257  1.00  0.00           C  
ATOM     84  O   VAL A 501      48.691  92.284  41.277  1.00  0.00           O  
ATOM     85  CB  VAL A 501      49.649  94.046  38.670  1.00  0.00           C  
ATOM     86  CG1 VAL A 501      49.506  95.116  37.610  1.00  0.00           C  
ATOM     87  CG2 VAL A 501      50.995  93.425  38.626  1.00  0.00           C  
ATOM     88  HN  VAL A 501      50.629  95.728  40.316  1.00  0.00           H  
ATOM     89  HA  VAL A 501      48.052  94.622  40.054  1.00  0.00           H  
ATOM     90  HB  VAL A 501      48.937  93.263  38.333  1.00  0.00           H  
ATOM     91 1HG1 VAL A 501      50.119  96.038  37.705  1.00  0.00           H  
ATOM     92 2HG1 VAL A 501      49.748  94.710  36.604  1.00  0.00           H  
ATOM     93 3HG1 VAL A 501      48.513  95.614  37.620  1.00  0.00           H  
ATOM     94 1HG2 VAL A 501      50.997  92.420  39.100  1.00  0.00           H  
ATOM     95 2HG2 VAL A 501      51.241  93.276  37.553  1.00  0.00           H  
ATOM     96 3HG2 VAL A 501      51.745  94.014  39.194  1.00  0.00           H  
ATOM     97  N   HIS A 502      50.306  93.532  42.167  1.00  0.00           N  
ATOM     98  CA  HIS A 502      50.781  92.485  43.052  1.00  0.00           C  
ATOM     99  C   HIS A 502      49.767  91.981  44.051  1.00  0.00           C  
ATOM    100  O   HIS A 502      48.745  92.585  44.266  1.00  0.00           O  
ATOM    101  CB  HIS A 502      52.030  92.949  43.832  1.00  0.00           C  
ATOM    102  CG  HIS A 502      53.250  92.049  43.531  1.00  0.00           C  
ATOM    103  CD2 HIS A 502      54.545  92.386  43.450  1.00  0.00           C  
ATOM    104  ND1 HIS A 502      53.050  90.662  43.248  1.00  0.00           N  
ATOM    105  CE1 HIS A 502      54.272  90.269  42.894  1.00  0.00           C  
ATOM    106  NE2 HIS A 502      55.155  91.252  42.997  1.00  0.00           N  
ATOM    107  HN  HIS A 502      50.859  94.362  42.182  1.00  0.00           H  
ATOM    108  HA  HIS A 502      50.937  91.669  42.361  1.00  0.00           H  
ATOM    109  HB1 HIS A 502      52.361  93.996  43.670  1.00  0.00           H  
ATOM    110  HB2 HIS A 502      52.003  92.747  44.924  1.00  0.00           H  
ATOM    111  HD2 HIS A 502      54.894  93.401  43.585  1.00  0.00           H  
ATOM    112  HE1 HIS A 502      54.443  89.305  42.415  1.00  0.00           H  
ATOM    113  HE2 HIS A 502      56.141  91.094  42.936  1.00  0.00           H  
ATOM    114  N   VAL A 503      50.099  90.868  44.718  1.00  0.00           N  
ATOM    115  CA  VAL A 503      49.391  90.388  45.900  1.00  0.00           C  
ATOM    116  C   VAL A 503      49.291  91.376  47.069  1.00  0.00           C  
ATOM    117  O   VAL A 503      50.149  92.256  47.227  1.00  0.00           O  
ATOM    118  CB  VAL A 503      49.986  89.070  46.452  1.00  0.00           C  
ATOM    119  CG1 VAL A 503      49.606  87.885  45.648  1.00  0.00           C  
ATOM    120  CG2 VAL A 503      51.536  89.184  46.646  1.00  0.00           C  
ATOM    121  HN  VAL A 503      50.855  90.313  44.377  1.00  0.00           H  
ATOM    122  HA  VAL A 503      48.423  90.153  45.482  1.00  0.00           H  
ATOM    123  HB  VAL A 503      49.498  89.001  47.448  1.00  0.00           H  
ATOM    124 1HG1 VAL A 503      49.905  86.976  46.212  1.00  0.00           H  
ATOM    125 2HG1 VAL A 503      48.525  87.956  45.402  1.00  0.00           H  
ATOM    126 3HG1 VAL A 503      50.223  87.946  44.726  1.00  0.00           H  
ATOM    127 1HG2 VAL A 503      52.087  89.250  45.684  1.00  0.00           H  
ATOM    128 2HG2 VAL A 503      51.853  90.009  47.319  1.00  0.00           H  
ATOM    129 3HG2 VAL A 503      51.839  88.222  47.112  1.00  0.00           H  
ATOM    130  N   THR A 504      48.276  91.354  48.032  1.00  0.00           N  
ATOM    131  CA  THR A 504      48.168  92.286  49.189  1.00  0.00           C  
ATOM    132  C   THR A 504      49.350  92.170  50.147  1.00  0.00           C  
ATOM    133  O   THR A 504      49.725  93.105  50.824  1.00  0.00           O  
ATOM    134  CB  THR A 504      46.906  92.026  50.007  1.00  0.00           C  
ATOM    135  CG2 THR A 504      46.804  90.661  50.685  1.00  0.00           C  
ATOM    136  OG1 THR A 504      46.670  93.086  50.893  1.00  0.00           O  
ATOM    137  HN  THR A 504      47.612  90.610  48.028  1.00  0.00           H  
ATOM    138  HA  THR A 504      48.111  93.300  48.821  1.00  0.00           H  
ATOM    139  HB  THR A 504      46.075  91.971  49.273  1.00  0.00           H  
ATOM    140  HG1 THR A 504      46.765  93.889  50.376  1.00  0.00           H  
ATOM    141 1HG2 THR A 504      47.069  89.851  49.972  1.00  0.00           H  
ATOM    142 2HG2 THR A 504      47.503  90.648  51.549  1.00  0.00           H  
ATOM    143 3HG2 THR A 504      45.807  90.304  51.020  1.00  0.00           H  
ATOM    144  N   GLU A 505      50.036  91.011  50.149  1.00  0.00           N  
ATOM    145  CA  GLU A 505      51.124  90.803  51.099  1.00  0.00           C  
ATOM    146  C   GLU A 505      51.986  89.625  50.574  1.00  0.00           C  
ATOM    147  O   GLU A 505      51.460  88.699  49.972  1.00  0.00           O  
ATOM    148  CB  GLU A 505      50.410  90.518  52.423  1.00  0.00           C  
ATOM    149  CG  GLU A 505      51.436  90.213  53.469  1.00  0.00           C  
ATOM    150  CD  GLU A 505      52.410  91.343  53.779  1.00  0.00           C  
ATOM    151  OE1 GLU A 505      53.362  91.374  53.019  1.00  0.00           O  
ATOM    152  OE2 GLU A 505      52.164  92.231  54.694  1.00  0.00           O1-
ATOM    153  HN  GLU A 505      49.887  90.276  49.492  1.00  0.00           H  
ATOM    154  HA  GLU A 505      51.760  91.673  51.151  1.00  0.00           H  
ATOM    155  HB1 GLU A 505      49.869  91.453  52.682  1.00  0.00           H  
ATOM    156  HB2 GLU A 505      49.735  89.643  52.313  1.00  0.00           H  
ATOM    157  HG1 GLU A 505      50.999  90.095  54.484  1.00  0.00           H  
ATOM    158  HG2 GLU A 505      52.107  89.354  53.252  1.00  0.00           H  
ATOM    159  N   GLU A 506      53.339  89.680  50.776  1.00  0.00           N  
ATOM    160  CA  GLU A 506      54.258  88.587  50.341  1.00  0.00           C  
ATOM    161  C   GLU A 506      54.615  88.698  48.851  1.00  0.00           C  
ATOM    162  O   GLU A 506      54.625  87.670  48.132  1.00  0.00           O  
ATOM    163  CB  GLU A 506      53.871  87.199  50.808  1.00  0.00           C  
ATOM    164  CG  GLU A 506      53.695  86.958  52.315  1.00  0.00           C  
ATOM    165  CD  GLU A 506      54.936  87.181  53.198  1.00  0.00           C  
ATOM    166  OE1 GLU A 506      54.857  87.705  54.339  1.00  0.00           O  
ATOM    167  OE2 GLU A 506      55.977  86.807  52.705  1.00  0.00           O1-
ATOM    168  HN  GLU A 506      53.701  90.505  51.204  1.00  0.00           H  
ATOM    169  HA  GLU A 506      55.160  88.779  50.904  1.00  0.00           H  
ATOM    170  HB1 GLU A 506      52.978  86.886  50.227  1.00  0.00           H  
ATOM    171  HB2 GLU A 506      54.712  86.602  50.394  1.00  0.00           H  
ATOM    172  HG1 GLU A 506      52.890  87.613  52.713  1.00  0.00           H  
ATOM    173  HG2 GLU A 506      53.429  85.891  52.466  1.00  0.00           H  
ATOM    174  N   GLU A 507      54.931  89.923  48.318  1.00  0.00           N  
ATOM    175  CA  GLU A 507      55.227  90.187  46.928  1.00  0.00           C  
ATOM    176  C   GLU A 507      56.504  89.449  46.466  1.00  0.00           C  
ATOM    177  O   GLU A 507      56.595  88.796  45.420  1.00  0.00           O  
ATOM    178  CB  GLU A 507      55.514  91.716  46.775  1.00  0.00           C  
ATOM    179  CG  GLU A 507      54.345  92.682  47.188  1.00  0.00           C  
ATOM    180  CD  GLU A 507      54.538  93.288  48.589  1.00  0.00           C  
ATOM    181  OE1 GLU A 507      54.752  92.576  49.587  1.00  0.00           O  
ATOM    182  OE2 GLU A 507      54.528  94.529  48.681  1.00  0.00           O1-
ATOM    183  HN  GLU A 507      54.871  90.737  48.889  1.00  0.00           H  
ATOM    184  HA  GLU A 507      54.437  89.783  46.311  1.00  0.00           H  
ATOM    185  HB1 GLU A 507      56.460  92.077  47.235  1.00  0.00           H  
ATOM    186  HB2 GLU A 507      55.778  91.899  45.712  1.00  0.00           H  
ATOM    187  HG1 GLU A 507      54.382  93.580  46.533  1.00  0.00           H  
ATOM    188  HG2 GLU A 507      53.334  92.222  47.213  1.00  0.00           H  
ATOM    189  N   GLN A 508      57.513  89.401  47.324  1.00  0.00           N  
ATOM    190  CA  GLN A 508      58.747  88.720  47.049  1.00  0.00           C  
ATOM    191  C   GLN A 508      58.632  87.196  46.827  1.00  0.00           C  
ATOM    192  O   GLN A 508      59.272  86.598  45.962  1.00  0.00           O  
ATOM    193  CB  GLN A 508      59.825  89.088  48.106  1.00  0.00           C  
ATOM    194  CG  GLN A 508      60.364  90.587  48.248  1.00  0.00           C  
ATOM    195  CD  GLN A 508      59.523  91.676  47.561  1.00  0.00           C  
ATOM    196  NE2 GLN A 508      59.577  91.713  46.186  1.00  0.00           N  
ATOM    197  OE1 GLN A 508      58.799  92.494  48.200  1.00  0.00           O  
ATOM    198  HN  GLN A 508      57.472  89.881  48.196  1.00  0.00           H  
ATOM    199  HA  GLN A 508      59.040  89.099  46.081  1.00  0.00           H  
ATOM    200  HB1 GLN A 508      59.326  88.857  49.072  1.00  0.00           H  
ATOM    201  HB2 GLN A 508      60.717  88.436  47.997  1.00  0.00           H  
ATOM    202  HG1 GLN A 508      60.438  90.760  49.342  1.00  0.00           H  
ATOM    203  HG2 GLN A 508      61.421  90.573  47.909  1.00  0.00           H  
ATOM    204 1HE2 GLN A 508      58.724  92.078  45.813  1.00  0.00           H  
ATOM    205 2HE2 GLN A 508      60.095  91.016  45.691  1.00  0.00           H  
ATOM    206  N   LEU A 509      57.742  86.608  47.674  1.00  0.00           N  
ATOM    207  CA  LEU A 509      57.289  85.252  47.659  1.00  0.00           C  
ATOM    208  C   LEU A 509      56.543  84.876  46.387  1.00  0.00           C  
ATOM    209  O   LEU A 509      56.791  83.816  45.735  1.00  0.00           O  
ATOM    210  CB  LEU A 509      56.405  84.821  48.869  1.00  0.00           C  
ATOM    211  CG  LEU A 509      55.988  83.358  49.056  1.00  0.00           C  
ATOM    212  CD1 LEU A 509      57.099  82.348  49.214  1.00  0.00           C  
ATOM    213  CD2 LEU A 509      55.011  83.229  50.199  1.00  0.00           C  
ATOM    214  HN  LEU A 509      57.325  87.260  48.304  1.00  0.00           H  
ATOM    215  HA  LEU A 509      58.108  84.551  47.717  1.00  0.00           H  
ATOM    216  HB1 LEU A 509      57.088  85.039  49.717  1.00  0.00           H  
ATOM    217  HB2 LEU A 509      55.483  85.429  48.983  1.00  0.00           H  
ATOM    218  HG  LEU A 509      55.443  83.066  48.132  1.00  0.00           H  
ATOM    219 1HD1 LEU A 509      57.474  82.345  50.259  1.00  0.00           H  
ATOM    220 2HD1 LEU A 509      56.519  81.407  49.097  1.00  0.00           H  
ATOM    221 3HD1 LEU A 509      57.850  82.380  48.397  1.00  0.00           H  
ATOM    222 1HD2 LEU A 509      54.605  82.195  50.248  1.00  0.00           H  
ATOM    223 2HD2 LEU A 509      55.458  83.380  51.205  1.00  0.00           H  
ATOM    224 3HD2 LEU A 509      54.154  83.935  50.233  1.00  0.00           H  
ATOM    225  N   GLN A 510      55.610  85.750  45.924  1.00  0.00           N  
ATOM    226  CA  GLN A 510      54.914  85.540  44.668  1.00  0.00           C  
ATOM    227  C   GLN A 510      55.892  85.501  43.533  1.00  0.00           C  
ATOM    228  O   GLN A 510      55.853  84.618  42.667  1.00  0.00           O  
ATOM    229  CB  GLN A 510      53.770  86.620  44.598  1.00  0.00           C  
ATOM    230  CG  GLN A 510      52.736  86.385  43.478  1.00  0.00           C  
ATOM    231  CD  GLN A 510      52.227  85.021  43.400  1.00  0.00           C  
ATOM    232  NE2 GLN A 510      51.943  84.354  44.500  1.00  0.00           N  
ATOM    233  OE1 GLN A 510      51.963  84.523  42.323  1.00  0.00           O  
ATOM    234  HN  GLN A 510      55.352  86.497  46.532  1.00  0.00           H  
ATOM    235  HA  GLN A 510      54.447  84.577  44.804  1.00  0.00           H  
ATOM    236  HB1 GLN A 510      53.413  86.647  45.650  1.00  0.00           H  
ATOM    237  HB2 GLN A 510      54.158  87.650  44.449  1.00  0.00           H  
ATOM    238  HG1 GLN A 510      51.877  87.026  43.771  1.00  0.00           H  
ATOM    239  HG2 GLN A 510      53.037  86.696  42.454  1.00  0.00           H  
ATOM    240 1HE2 GLN A 510      51.678  84.935  45.271  1.00  0.00           H  
ATOM    241 2HE2 GLN A 510      51.554  83.472  44.235  1.00  0.00           H  
ATOM    242  N   LEU A 511      56.910  86.325  43.541  1.00  0.00           N  
ATOM    243  CA  LEU A 511      58.035  86.250  42.610  1.00  0.00           C  
ATOM    244  C   LEU A 511      58.838  84.976  42.644  1.00  0.00           C  
ATOM    245  O   LEU A 511      59.211  84.500  41.524  1.00  0.00           O  
ATOM    246  CB  LEU A 511      58.935  87.479  42.566  1.00  0.00           C  
ATOM    247  CG  LEU A 511      58.257  88.894  42.230  1.00  0.00           C  
ATOM    248  CD1 LEU A 511      59.411  89.941  42.167  1.00  0.00           C  
ATOM    249  CD2 LEU A 511      57.450  88.834  40.904  1.00  0.00           C  
ATOM    250  HN  LEU A 511      57.016  86.860  44.376  1.00  0.00           H  
ATOM    251  HA  LEU A 511      57.543  86.235  41.649  1.00  0.00           H  
ATOM    252  HB1 LEU A 511      59.347  87.627  43.587  1.00  0.00           H  
ATOM    253  HB2 LEU A 511      59.712  87.354  41.782  1.00  0.00           H  
ATOM    254  HG  LEU A 511      57.579  89.168  43.065  1.00  0.00           H  
ATOM    255 1HD1 LEU A 511      59.144  90.998  41.957  1.00  0.00           H  
ATOM    256 2HD1 LEU A 511      60.103  89.875  43.034  1.00  0.00           H  
ATOM    257 3HD1 LEU A 511      60.019  89.591  41.306  1.00  0.00           H  
ATOM    258 1HD2 LEU A 511      58.084  88.598  40.023  1.00  0.00           H  
ATOM    259 2HD2 LEU A 511      56.729  87.992  40.978  1.00  0.00           H  
ATOM    260 3HD2 LEU A 511      56.959  89.807  40.694  1.00  0.00           H  
ATOM    261  N   ARG A 512      59.069  84.363  43.803  1.00  0.00           N  
ATOM    262  CA  ARG A 512      59.662  82.972  43.990  1.00  0.00           C  
ATOM    263  C   ARG A 512      58.788  81.852  43.361  1.00  0.00           C  
ATOM    264  O   ARG A 512      59.332  80.948  42.713  1.00  0.00           O  
ATOM    265  CB  ARG A 512      59.907  82.646  45.495  1.00  0.00           C  
ATOM    266  CG  ARG A 512      60.906  83.692  46.129  1.00  0.00           C  
ATOM    267  CD  ARG A 512      62.308  83.789  45.422  1.00  0.00           C  
ATOM    268  NE  ARG A 512      63.187  84.668  46.246  1.00  0.00           N  
ATOM    269  CZ  ARG A 512      64.457  84.907  45.998  1.00  0.00           C  
ATOM    270  NH1 ARG A 512      65.228  85.197  47.024  1.00  0.00           N1+
ATOM    271  NH2 ARG A 512      64.993  84.912  44.770  1.00  0.00           N  
ATOM    272  HN  ARG A 512      58.723  84.859  44.596  1.00  0.00           H  
ATOM    273  HA  ARG A 512      60.569  82.977  43.403  1.00  0.00           H  
ATOM    274  HB1 ARG A 512      58.981  82.637  46.111  1.00  0.00           H  
ATOM    275  HB2 ARG A 512      60.396  81.659  45.635  1.00  0.00           H  
ATOM    276  HG1 ARG A 512      60.481  84.719  46.115  1.00  0.00           H  
ATOM    277  HG2 ARG A 512      61.073  83.358  47.175  1.00  0.00           H  
ATOM    278  HD1 ARG A 512      62.652  82.737  45.319  1.00  0.00           H  
ATOM    279  HD2 ARG A 512      62.257  84.188  44.387  1.00  0.00           H  
ATOM    280  HE  ARG A 512      62.980  84.783  47.218  1.00  0.00           H  
ATOM    281 1HH1 ARG A 512      64.841  84.855  47.879  1.00  0.00           H  
ATOM    282 2HH1 ARG A 512      66.206  85.366  46.896  1.00  0.00           H  
ATOM    283 1HH2 ARG A 512      64.632  84.290  44.075  1.00  0.00           H  
ATOM    284 2HH2 ARG A 512      65.987  84.958  44.682  1.00  0.00           H  
ATOM    285  N   GLU A 513      57.477  81.968  43.594  1.00  0.00           N  
ATOM    286  CA  GLU A 513      56.428  81.101  42.995  1.00  0.00           C  
ATOM    287  C   GLU A 513      56.395  81.030  41.493  1.00  0.00           C  
ATOM    288  O   GLU A 513      56.658  79.950  40.947  1.00  0.00           O  
ATOM    289  CB  GLU A 513      55.013  81.290  43.670  1.00  0.00           C  
ATOM    290  CG  GLU A 513      55.064  80.703  45.100  1.00  0.00           C  
ATOM    291  CD  GLU A 513      53.645  80.647  45.738  1.00  0.00           C  
ATOM    292  OE1 GLU A 513      53.443  80.056  46.819  1.00  0.00           O  
ATOM    293  OE2 GLU A 513      52.692  81.149  45.089  1.00  0.00           O1-
ATOM    294  HN  GLU A 513      57.094  82.758  44.066  1.00  0.00           H  
ATOM    295  HA  GLU A 513      56.797  80.136  43.312  1.00  0.00           H  
ATOM    296  HB1 GLU A 513      54.721  82.353  43.810  1.00  0.00           H  
ATOM    297  HB2 GLU A 513      54.214  80.764  43.105  1.00  0.00           H  
ATOM    298  HG1 GLU A 513      55.384  79.644  44.994  1.00  0.00           H  
ATOM    299  HG2 GLU A 513      55.793  81.253  45.731  1.00  0.00           H  
ATOM    300  N   ILE A 514      56.251  82.298  40.901  1.00  0.00           N  
ATOM    301  CA  ILE A 514      56.320  82.460  39.466  1.00  0.00           C  
ATOM    302  C   ILE A 514      57.711  82.053  38.901  1.00  0.00           C  
ATOM    303  O   ILE A 514      57.821  81.465  37.812  1.00  0.00           O  
ATOM    304  CB  ILE A 514      55.810  83.835  38.922  1.00  0.00           C  
ATOM    305  CG1 ILE A 514      54.442  84.293  39.486  1.00  0.00           C  
ATOM    306  CG2 ILE A 514      55.686  83.950  37.391  1.00  0.00           C  
ATOM    307  CD  ILE A 514      54.147  85.676  38.938  1.00  0.00           C  
ATOM    308  HN  ILE A 514      56.087  83.088  41.488  1.00  0.00           H  
ATOM    309  HA  ILE A 514      55.705  81.681  39.039  1.00  0.00           H  
ATOM    310  HB  ILE A 514      56.568  84.479  39.418  1.00  0.00           H  
ATOM    311 1HG1 ILE A 514      53.641  83.579  39.199  1.00  0.00           H  
ATOM    312 2HG1 ILE A 514      54.579  84.358  40.586  1.00  0.00           H  
ATOM    313 1HG2 ILE A 514      56.564  83.593  36.812  1.00  0.00           H  
ATOM    314 2HG2 ILE A 514      54.940  83.196  37.059  1.00  0.00           H  
ATOM    315 3HG2 ILE A 514      55.345  84.905  36.935  1.00  0.00           H  
ATOM    316  HD1 ILE A 514      55.123  86.204  38.995  1.00  0.00           H  
ATOM    317  HD2 ILE A 514      53.832  85.627  37.873  1.00  0.00           H  
ATOM    318  HD3 ILE A 514      53.444  86.178  39.636  1.00  0.00           H  
ATOM    319  N   LEU A 515      58.824  82.447  39.544  1.00  0.00           N  
ATOM    320  CA  LEU A 515      60.110  82.350  38.907  1.00  0.00           C  
ATOM    321  C   LEU A 515      60.965  81.116  39.197  1.00  0.00           C  
ATOM    322  O   LEU A 515      61.933  80.869  38.496  1.00  0.00           O  
ATOM    323  CB  LEU A 515      60.864  83.624  39.270  1.00  0.00           C  
ATOM    324  CG  LEU A 515      60.366  84.927  38.726  1.00  0.00           C  
ATOM    325  CD1 LEU A 515      61.109  86.232  38.988  1.00  0.00           C  
ATOM    326  CD2 LEU A 515      60.181  84.864  37.220  1.00  0.00           C  
ATOM    327  HN  LEU A 515      58.741  83.004  40.368  1.00  0.00           H  
ATOM    328  HA  LEU A 515      59.962  82.474  37.844  1.00  0.00           H  
ATOM    329  HB1 LEU A 515      60.994  83.641  40.374  1.00  0.00           H  
ATOM    330  HB2 LEU A 515      61.854  83.588  38.768  1.00  0.00           H  
ATOM    331  HG  LEU A 515      59.335  85.031  39.125  1.00  0.00           H  
ATOM    332 1HD1 LEU A 515      60.502  87.040  38.528  1.00  0.00           H  
ATOM    333 2HD1 LEU A 515      61.229  86.386  40.082  1.00  0.00           H  
ATOM    334 3HD1 LEU A 515      62.075  86.085  38.459  1.00  0.00           H  
ATOM    335 1HD2 LEU A 515      59.403  84.125  36.931  1.00  0.00           H  
ATOM    336 2HD2 LEU A 515      59.834  85.875  36.920  1.00  0.00           H  
ATOM    337 3HD2 LEU A 515      61.126  84.620  36.688  1.00  0.00           H  
ATOM    338  N   GLU A 516      60.637  80.318  40.216  1.00  0.00           N  
ATOM    339  CA  GLU A 516      61.612  79.470  40.879  1.00  0.00           C  
ATOM    340  C   GLU A 516      60.916  78.223  41.416  1.00  0.00           C  
ATOM    341  O   GLU A 516      61.558  77.206  41.727  1.00  0.00           O  
ATOM    342  CB  GLU A 516      62.384  80.046  42.100  1.00  0.00           C  
ATOM    343  CG  GLU A 516      63.279  81.280  41.705  1.00  0.00           C  
ATOM    344  CD  GLU A 516      64.028  81.847  42.834  1.00  0.00           C  
ATOM    345  OE1 GLU A 516      63.974  83.057  43.115  1.00  0.00           O  
ATOM    346  OE2 GLU A 516      64.782  81.070  43.512  1.00  0.00           O1-
ATOM    347  HN  GLU A 516      59.781  80.664  40.594  1.00  0.00           H  
ATOM    348  HA  GLU A 516      62.344  79.146  40.155  1.00  0.00           H  
ATOM    349  HB1 GLU A 516      61.682  80.562  42.790  1.00  0.00           H  
ATOM    350  HB2 GLU A 516      63.046  79.289  42.572  1.00  0.00           H  
ATOM    351  HG1 GLU A 516      63.935  80.864  40.911  1.00  0.00           H  
ATOM    352  HG2 GLU A 516      62.584  82.042  41.292  1.00  0.00           H  
ATOM    353  N   ARG A 517      59.545  78.191  41.533  1.00  0.00           N  
ATOM    354  CA  ARG A 517      58.769  77.068  41.881  1.00  0.00           C  
ATOM    355  C   ARG A 517      58.030  76.525  40.688  1.00  0.00           C  
ATOM    356  O   ARG A 517      57.216  75.614  40.762  1.00  0.00           O  
ATOM    357  CB  ARG A 517      57.957  77.386  43.167  1.00  0.00           C  
ATOM    358  CG  ARG A 517      58.736  77.985  44.318  1.00  0.00           C  
ATOM    359  CD  ARG A 517      58.085  77.853  45.681  1.00  0.00           C  
ATOM    360  NE  ARG A 517      59.117  78.160  46.723  1.00  0.00           N  
ATOM    361  CZ  ARG A 517      58.903  78.477  48.004  1.00  0.00           C  
ATOM    362  NH1 ARG A 517      59.942  78.854  48.739  1.00  0.00           N1+
ATOM    363  NH2 ARG A 517      57.645  78.479  48.498  1.00  0.00           N  
ATOM    364  HN  ARG A 517      59.062  79.063  41.534  1.00  0.00           H  
ATOM    365  HA  ARG A 517      59.372  76.256  42.255  1.00  0.00           H  
ATOM    366  HB1 ARG A 517      57.200  78.171  42.955  1.00  0.00           H  
ATOM    367  HB2 ARG A 517      57.375  76.512  43.530  1.00  0.00           H  
ATOM    368  HG1 ARG A 517      59.779  77.619  44.436  1.00  0.00           H  
ATOM    369  HG2 ARG A 517      58.942  79.058  44.113  1.00  0.00           H  
ATOM    370  HD1 ARG A 517      57.180  78.493  45.621  1.00  0.00           H  
ATOM    371  HD2 ARG A 517      57.693  76.832  45.880  1.00  0.00           H  
ATOM    372  HE  ARG A 517      60.098  78.106  46.532  1.00  0.00           H  
ATOM    373 1HH1 ARG A 517      60.842  78.761  48.314  1.00  0.00           H  
ATOM    374 2HH1 ARG A 517      59.753  79.436  49.529  1.00  0.00           H  
ATOM    375 1HH2 ARG A 517      56.912  78.154  47.901  1.00  0.00           H  
ATOM    376 2HH2 ARG A 517      57.493  78.618  49.477  1.00  0.00           H  
ATOM    377  N   ARG A 518      58.159  77.094  39.446  1.00  0.00           N  
ATOM    378  CA  ARG A 518      57.364  76.719  38.368  1.00  0.00           C  
ATOM    379  C   ARG A 518      57.726  75.412  37.598  1.00  0.00           C  
ATOM    380  O   ARG A 518      58.910  75.033  37.407  1.00  0.00           O  
ATOM    381  CB  ARG A 518      57.328  77.725  37.140  1.00  0.00           C  
ATOM    382  CG  ARG A 518      58.625  77.923  36.252  1.00  0.00           C  
ATOM    383  CD  ARG A 518      58.739  79.257  35.597  1.00  0.00           C  
ATOM    384  NE  ARG A 518      57.621  79.219  34.590  1.00  0.00           N  
ATOM    385  CZ  ARG A 518      56.507  79.905  34.603  1.00  0.00           C  
ATOM    386  NH1 ARG A 518      55.510  79.443  33.872  1.00  0.00           N1+
ATOM    387  NH2 ARG A 518      56.353  81.001  35.289  1.00  0.00           N  
ATOM    388  HN  ARG A 518      58.742  77.888  39.294  1.00  0.00           H  
ATOM    389  HA  ARG A 518      56.323  76.701  38.655  1.00  0.00           H  
ATOM    390  HB1 ARG A 518      56.493  77.541  36.429  1.00  0.00           H  
ATOM    391  HB2 ARG A 518      57.088  78.710  37.595  1.00  0.00           H  
ATOM    392  HG1 ARG A 518      59.334  77.875  37.106  1.00  0.00           H  
ATOM    393  HG2 ARG A 518      58.858  77.006  35.669  1.00  0.00           H  
ATOM    394  HD1 ARG A 518      58.467  79.992  36.384  1.00  0.00           H  
ATOM    395  HD2 ARG A 518      59.686  79.527  35.082  1.00  0.00           H  
ATOM    396  HE  ARG A 518      57.631  78.410  34.002  1.00  0.00           H  
ATOM    397 1HH1 ARG A 518      55.577  78.553  33.422  1.00  0.00           H  
ATOM    398 2HH1 ARG A 518      54.683  79.965  33.663  1.00  0.00           H  
ATOM    399 1HH2 ARG A 518      56.905  81.179  36.104  1.00  0.00           H  
ATOM    400 2HH2 ARG A 518      55.418  81.347  35.217  1.00  0.00           H  
ATOM    401  N   GLY A 519      56.678  74.719  36.977  1.00  0.00           N  
ATOM    402  CA  GLY A 519      56.751  73.454  36.307  1.00  0.00           C  
ATOM    403  C   GLY A 519      56.734  73.508  34.853  1.00  0.00           C  
ATOM    404  O   GLY A 519      57.089  72.595  34.114  1.00  0.00           O  
ATOM    405  HN  GLY A 519      55.766  75.065  37.183  1.00  0.00           H  
ATOM    406  HA1 GLY A 519      57.692  72.972  36.525  1.00  0.00           H  
ATOM    407  HA2 GLY A 519      55.933  72.844  36.660  1.00  0.00           H  
ATOM    408  N   SER A 520      56.330  74.608  34.236  1.00  0.00           N  
ATOM    409  CA  SER A 520      56.572  74.854  32.835  1.00  0.00           C  
ATOM    410  C   SER A 520      57.850  75.707  32.604  1.00  0.00           C  
ATOM    411  O   SER A 520      58.060  76.745  33.225  1.00  0.00           O  
ATOM    412  CB  SER A 520      55.264  75.440  32.206  1.00  0.00           C  
ATOM    413  OG  SER A 520      54.640  76.354  33.071  1.00  0.00           O  
ATOM    414  HN  SER A 520      55.868  75.260  34.832  1.00  0.00           H  
ATOM    415  HA  SER A 520      56.634  73.897  32.341  1.00  0.00           H  
ATOM    416  HB1 SER A 520      55.393  75.861  31.186  1.00  0.00           H  
ATOM    417  HB2 SER A 520      54.556  74.590  32.315  1.00  0.00           H  
ATOM    418  HG1 SER A 520      54.245  77.023  32.506  1.00  0.00           H  
ATOM    419  N   GLY A 521      58.746  75.288  31.715  1.00  0.00           N  
ATOM    420  CA  GLY A 521      60.021  75.832  31.348  1.00  0.00           C  
ATOM    421  C   GLY A 521      59.829  76.694  30.119  1.00  0.00           C  
ATOM    422  O   GLY A 521      60.792  77.311  29.657  1.00  0.00           O  
ATOM    423  HN  GLY A 521      58.616  74.403  31.273  1.00  0.00           H  
ATOM    424  HA1 GLY A 521      60.396  76.509  32.100  1.00  0.00           H  
ATOM    425  HA2 GLY A 521      60.642  74.983  31.101  1.00  0.00           H  
ATOM    426  N   GLU A 522      58.603  76.726  29.567  1.00  0.00           N  
ATOM    427  CA  GLU A 522      58.222  77.569  28.503  1.00  0.00           C  
ATOM    428  C   GLU A 522      57.161  78.610  29.043  1.00  0.00           C  
ATOM    429  O   GLU A 522      56.230  78.241  29.736  1.00  0.00           O  
ATOM    430  CB  GLU A 522      57.491  76.648  27.441  1.00  0.00           C  
ATOM    431  CG  GLU A 522      57.032  77.260  26.068  1.00  0.00           C  
ATOM    432  CD  GLU A 522      56.643  76.260  25.041  1.00  0.00           C  
ATOM    433  OE1 GLU A 522      57.079  76.108  23.884  1.00  0.00           O  
ATOM    434  OE2 GLU A 522      55.718  75.418  25.442  1.00  0.00           O1-
ATOM    435  HN  GLU A 522      57.814  76.288  29.993  1.00  0.00           H  
ATOM    436  HA  GLU A 522      59.066  78.045  28.028  1.00  0.00           H  
ATOM    437  HB1 GLU A 522      58.196  75.811  27.253  1.00  0.00           H  
ATOM    438  HB2 GLU A 522      56.693  76.049  27.930  1.00  0.00           H  
ATOM    439  HG1 GLU A 522      56.096  77.810  26.306  1.00  0.00           H  
ATOM    440  HG2 GLU A 522      57.805  77.936  25.645  1.00  0.00           H  
ATOM    441  N   LEU A 523      57.419  79.918  28.835  1.00  0.00           N  
ATOM    442  CA  LEU A 523      56.540  80.934  29.246  1.00  0.00           C  
ATOM    443  C   LEU A 523      55.522  81.239  28.099  1.00  0.00           C  
ATOM    444  O   LEU A 523      55.801  81.562  26.953  1.00  0.00           O  
ATOM    445  CB  LEU A 523      57.235  82.204  29.869  1.00  0.00           C  
ATOM    446  CG  LEU A 523      57.552  82.026  31.399  1.00  0.00           C  
ATOM    447  CD1 LEU A 523      58.663  80.958  31.667  1.00  0.00           C  
ATOM    448  CD2 LEU A 523      57.908  83.323  32.202  1.00  0.00           C  
ATOM    449  HN  LEU A 523      58.305  80.177  28.457  1.00  0.00           H  
ATOM    450  HA  LEU A 523      55.896  80.493  29.994  1.00  0.00           H  
ATOM    451  HB1 LEU A 523      58.112  82.551  29.284  1.00  0.00           H  
ATOM    452  HB2 LEU A 523      56.537  83.067  29.906  1.00  0.00           H  
ATOM    453  HG  LEU A 523      56.600  81.605  31.788  1.00  0.00           H  
ATOM    454 1HD1 LEU A 523      59.511  81.371  31.080  1.00  0.00           H  
ATOM    455 2HD1 LEU A 523      58.871  80.947  32.760  1.00  0.00           H  
ATOM    456 3HD1 LEU A 523      58.273  79.959  31.380  1.00  0.00           H  
ATOM    457 1HD2 LEU A 523      58.864  83.743  31.822  1.00  0.00           H  
ATOM    458 2HD2 LEU A 523      57.095  84.074  32.105  1.00  0.00           H  
ATOM    459 3HD2 LEU A 523      58.051  83.126  33.286  1.00  0.00           H  
ATOM    460  N   TYR A 524      54.266  81.271  28.395  1.00  0.00           N  
ATOM    461  CA  TYR A 524      53.257  81.577  27.423  1.00  0.00           C  
ATOM    462  C   TYR A 524      52.883  83.001  27.282  1.00  0.00           C  
ATOM    463  O   TYR A 524      53.408  83.877  27.953  1.00  0.00           O  
ATOM    464  CB  TYR A 524      52.027  80.701  27.811  1.00  0.00           C  
ATOM    465  CG  TYR A 524      52.371  79.237  27.520  1.00  0.00           C  
ATOM    466  CD1 TYR A 524      52.352  78.287  28.547  1.00  0.00           C  
ATOM    467  CD2 TYR A 524      52.912  78.722  26.297  1.00  0.00           C  
ATOM    468  CE1 TYR A 524      52.863  77.017  28.452  1.00  0.00           C  
ATOM    469  CE2 TYR A 524      53.394  77.446  26.135  1.00  0.00           C  
ATOM    470  CZ  TYR A 524      53.379  76.553  27.282  1.00  0.00           C  
ATOM    471  OH  TYR A 524      53.716  75.182  27.144  1.00  0.00           O  
ATOM    472  HN  TYR A 524      53.939  81.125  29.325  1.00  0.00           H  
ATOM    473  HA  TYR A 524      53.713  81.432  26.455  1.00  0.00           H  
ATOM    474  HB1 TYR A 524      51.774  80.920  28.871  1.00  0.00           H  
ATOM    475  HB2 TYR A 524      51.128  80.964  27.213  1.00  0.00           H  
ATOM    476  HD1 TYR A 524      51.861  78.645  29.440  1.00  0.00           H  
ATOM    477  HD2 TYR A 524      53.014  79.432  25.490  1.00  0.00           H  
ATOM    478  HE1 TYR A 524      52.816  76.372  29.316  1.00  0.00           H  
ATOM    479  HE2 TYR A 524      53.795  77.148  25.176  1.00  0.00           H  
ATOM    480  HH  TYR A 524      54.372  75.163  26.444  1.00  0.00           H  
ATOM    481  N   GLU A 525      52.081  83.418  26.272  1.00  0.00           N  
ATOM    482  CA  GLU A 525      51.926  84.861  25.913  1.00  0.00           C  
ATOM    483  C   GLU A 525      51.233  85.757  26.964  1.00  0.00           C  
ATOM    484  O   GLU A 525      51.608  86.906  27.191  1.00  0.00           O  
ATOM    485  CB  GLU A 525      51.063  85.025  24.621  1.00  0.00           C  
ATOM    486  CG  GLU A 525      51.711  84.411  23.335  1.00  0.00           C  
ATOM    487  CD  GLU A 525      53.011  85.124  22.943  1.00  0.00           C  
ATOM    488  OE1 GLU A 525      53.031  86.332  22.729  1.00  0.00           O  
ATOM    489  OE2 GLU A 525      54.046  84.444  22.852  1.00  0.00           O1-
ATOM    490  HN  GLU A 525      51.753  82.798  25.563  1.00  0.00           H  
ATOM    491  HA  GLU A 525      52.918  85.252  25.740  1.00  0.00           H  
ATOM    492  HB1 GLU A 525      50.117  84.459  24.761  1.00  0.00           H  
ATOM    493  HB2 GLU A 525      50.621  86.035  24.485  1.00  0.00           H  
ATOM    494  HG1 GLU A 525      51.909  83.324  23.449  1.00  0.00           H  
ATOM    495  HG2 GLU A 525      51.055  84.511  22.444  1.00  0.00           H  
ATOM    496  N   HIS A 526      50.321  85.171  27.760  1.00  0.00           N  
ATOM    497  CA  HIS A 526      49.793  85.892  28.839  1.00  0.00           C  
ATOM    498  C   HIS A 526      50.781  86.085  30.010  1.00  0.00           C  
ATOM    499  O   HIS A 526      50.849  87.151  30.595  1.00  0.00           O  
ATOM    500  CB  HIS A 526      48.599  85.154  29.383  1.00  0.00           C  
ATOM    501  CG  HIS A 526      48.911  83.691  29.820  1.00  0.00           C  
ATOM    502  CD2 HIS A 526      49.082  83.217  31.093  1.00  0.00           C  
ATOM    503  ND1 HIS A 526      48.751  82.619  28.925  1.00  0.00           N  
ATOM    504  CE1 HIS A 526      48.957  81.537  29.734  1.00  0.00           C  
ATOM    505  NE2 HIS A 526      49.117  81.858  31.071  1.00  0.00           N  
ATOM    506  HN  HIS A 526      49.944  84.271  27.556  1.00  0.00           H  
ATOM    507  HA  HIS A 526      49.485  86.836  28.413  1.00  0.00           H  
ATOM    508  HB1 HIS A 526      48.163  85.829  30.150  1.00  0.00           H  
ATOM    509  HB2 HIS A 526      47.823  85.057  28.593  1.00  0.00           H  
ATOM    510  HD2 HIS A 526      49.069  83.842  31.978  1.00  0.00           H  
ATOM    511  HE1 HIS A 526      48.906  80.498  29.410  1.00  0.00           H  
ATOM    512  HE2 HIS A 526      49.084  81.268  31.878  1.00  0.00           H  
ATOM    513  N   GLU A 527      51.687  85.036  30.232  1.00  0.00           N  
ATOM    514  CA  GLU A 527      52.727  85.114  31.239  1.00  0.00           C  
ATOM    515  C   GLU A 527      53.744  86.133  30.903  1.00  0.00           C  
ATOM    516  O   GLU A 527      54.178  86.998  31.648  1.00  0.00           O  
ATOM    517  CB  GLU A 527      53.434  83.732  31.442  1.00  0.00           C  
ATOM    518  CG  GLU A 527      52.543  82.610  32.072  1.00  0.00           C  
ATOM    519  CD  GLU A 527      53.201  81.315  32.207  1.00  0.00           C  
ATOM    520  OE1 GLU A 527      53.300  80.770  33.354  1.00  0.00           O  
ATOM    521  OE2 GLU A 527      53.669  80.853  31.156  1.00  0.00           O1-
ATOM    522  HN  GLU A 527      51.582  84.174  29.741  1.00  0.00           H  
ATOM    523  HA  GLU A 527      52.330  85.453  32.184  1.00  0.00           H  
ATOM    524  HB1 GLU A 527      53.924  83.368  30.513  1.00  0.00           H  
ATOM    525  HB2 GLU A 527      54.093  83.908  32.320  1.00  0.00           H  
ATOM    526  HG1 GLU A 527      52.166  83.041  33.024  1.00  0.00           H  
ATOM    527  HG2 GLU A 527      51.651  82.498  31.420  1.00  0.00           H  
ATOM    528  N   LYS A 528      54.195  86.253  29.649  1.00  0.00           N  
ATOM    529  CA  LYS A 528      55.189  87.260  29.231  1.00  0.00           C  
ATOM    530  C   LYS A 528      54.580  88.689  29.360  1.00  0.00           C  
ATOM    531  O   LYS A 528      55.301  89.589  29.778  1.00  0.00           O  
ATOM    532  CB  LYS A 528      55.753  87.075  27.759  1.00  0.00           C  
ATOM    533  CG  LYS A 528      56.586  85.801  27.632  1.00  0.00           C  
ATOM    534  CD  LYS A 528      57.040  85.584  26.210  1.00  0.00           C  
ATOM    535  CE  LYS A 528      55.848  85.231  25.289  1.00  0.00           C  
ATOM    536  NZ  LYS A 528      56.200  85.476  23.889  1.00  0.00           N1+
ATOM    537  HN  LYS A 528      53.854  85.695  28.896  1.00  0.00           H  
ATOM    538  HA  LYS A 528      56.034  87.169  29.898  1.00  0.00           H  
ATOM    539  HB1 LYS A 528      54.852  87.096  27.111  1.00  0.00           H  
ATOM    540  HB2 LYS A 528      56.372  87.925  27.400  1.00  0.00           H  
ATOM    541  HG1 LYS A 528      57.520  85.887  28.228  1.00  0.00           H  
ATOM    542  HG2 LYS A 528      56.029  84.900  27.965  1.00  0.00           H  
ATOM    543  HD1 LYS A 528      57.521  86.505  25.820  1.00  0.00           H  
ATOM    544  HD2 LYS A 528      57.759  84.739  26.161  1.00  0.00           H  
ATOM    545  HE1 LYS A 528      55.643  84.147  25.430  1.00  0.00           H  
ATOM    546  HE2 LYS A 528      54.876  85.759  25.393  1.00  0.00           H  
ATOM    547  HZ1 LYS A 528      57.117  85.009  23.733  1.00  0.00           H  
ATOM    548  HZ2 LYS A 528      55.426  85.015  23.370  1.00  0.00           H  
ATOM    549  HZ3 LYS A 528      56.214  86.502  23.724  1.00  0.00           H  
ATOM    550  N   ASP A 529      53.298  88.885  29.137  1.00  0.00           N  
ATOM    551  CA  ASP A 529      52.595  90.065  29.407  1.00  0.00           C  
ATOM    552  C   ASP A 529      52.585  90.493  30.877  1.00  0.00           C  
ATOM    553  O   ASP A 529      52.823  91.601  31.325  1.00  0.00           O  
ATOM    554  CB  ASP A 529      51.194  89.901  28.737  1.00  0.00           C  
ATOM    555  CG  ASP A 529      51.355  90.137  27.270  1.00  0.00           C  
ATOM    556  OD1 ASP A 529      52.319  90.716  26.808  1.00  0.00           O  
ATOM    557  OD2 ASP A 529      50.244  89.892  26.675  1.00  0.00           O1-
ATOM    558  HN  ASP A 529      52.856  88.105  28.701  1.00  0.00           H  
ATOM    559  HA  ASP A 529      53.103  90.915  28.977  1.00  0.00           H  
ATOM    560  HB1 ASP A 529      50.836  88.855  28.846  1.00  0.00           H  
ATOM    561  HB2 ASP A 529      50.643  90.759  29.176  1.00  0.00           H  
ATOM    562  N   LEU A 530      52.310  89.502  31.659  1.00  0.00           N  
ATOM    563  CA  LEU A 530      52.401  89.658  33.165  1.00  0.00           C  
ATOM    564  C   LEU A 530      53.828  89.949  33.639  1.00  0.00           C  
ATOM    565  O   LEU A 530      54.056  90.845  34.459  1.00  0.00           O  
ATOM    566  CB  LEU A 530      51.620  88.494  33.850  1.00  0.00           C  
ATOM    567  CG  LEU A 530      51.744  88.412  35.338  1.00  0.00           C  
ATOM    568  CD1 LEU A 530      50.935  89.425  36.136  1.00  0.00           C  
ATOM    569  CD2 LEU A 530      51.369  87.036  35.876  1.00  0.00           C  
ATOM    570  HN  LEU A 530      52.098  88.575  31.361  1.00  0.00           H  
ATOM    571  HA  LEU A 530      51.792  90.532  33.352  1.00  0.00           H  
ATOM    572  HB1 LEU A 530      50.618  88.546  33.374  1.00  0.00           H  
ATOM    573  HB2 LEU A 530      52.020  87.528  33.475  1.00  0.00           H  
ATOM    574  HG  LEU A 530      52.832  88.458  35.561  1.00  0.00           H  
ATOM    575 1HD1 LEU A 530      51.546  90.344  36.265  1.00  0.00           H  
ATOM    576 2HD1 LEU A 530      50.055  89.602  35.480  1.00  0.00           H  
ATOM    577 3HD1 LEU A 530      50.514  89.050  37.092  1.00  0.00           H  
ATOM    578 1HD2 LEU A 530      51.903  86.201  35.374  1.00  0.00           H  
ATOM    579 2HD2 LEU A 530      51.584  87.044  36.966  1.00  0.00           H  
ATOM    580 3HD2 LEU A 530      50.297  86.756  35.802  1.00  0.00           H  
ATOM    581  N   VAL A 531      54.834  89.184  33.115  1.00  0.00           N  
ATOM    582  CA  VAL A 531      56.241  89.311  33.504  1.00  0.00           C  
ATOM    583  C   VAL A 531      56.788  90.650  33.147  1.00  0.00           C  
ATOM    584  O   VAL A 531      57.558  91.285  33.876  1.00  0.00           O  
ATOM    585  CB  VAL A 531      57.032  88.130  32.966  1.00  0.00           C  
ATOM    586  CG1 VAL A 531      58.562  88.279  33.042  1.00  0.00           C  
ATOM    587  CG2 VAL A 531      56.654  86.882  33.787  1.00  0.00           C  
ATOM    588  HN  VAL A 531      54.632  88.515  32.405  1.00  0.00           H  
ATOM    589  HA  VAL A 531      56.407  89.226  34.567  1.00  0.00           H  
ATOM    590  HB  VAL A 531      56.686  87.930  31.930  1.00  0.00           H  
ATOM    591 1HG1 VAL A 531      58.940  89.316  32.915  1.00  0.00           H  
ATOM    592 2HG1 VAL A 531      59.025  87.950  33.997  1.00  0.00           H  
ATOM    593 3HG1 VAL A 531      59.066  87.590  32.330  1.00  0.00           H  
ATOM    594 1HG2 VAL A 531      55.574  86.712  33.588  1.00  0.00           H  
ATOM    595 2HG2 VAL A 531      57.368  86.084  33.488  1.00  0.00           H  
ATOM    596 3HG2 VAL A 531      56.873  87.005  34.869  1.00  0.00           H  
ATOM    597  N   TRP A 532      56.406  91.189  31.970  1.00  0.00           N  
ATOM    598  CA  TRP A 532      56.661  92.532  31.452  1.00  0.00           C  
ATOM    599  C   TRP A 532      56.003  93.625  32.360  1.00  0.00           C  
ATOM    600  O   TRP A 532      56.655  94.575  32.718  1.00  0.00           O  
ATOM    601  CB  TRP A 532      56.116  92.750  30.007  1.00  0.00           C  
ATOM    602  CG  TRP A 532      56.256  94.052  29.423  1.00  0.00           C  
ATOM    603  CD1 TRP A 532      55.220  94.993  29.460  1.00  0.00           C  
ATOM    604  CD2 TRP A 532      57.544  94.798  29.279  1.00  0.00           C  
ATOM    605  CE2 TRP A 532      57.182  96.133  29.131  1.00  0.00           C  
ATOM    606  CE3 TRP A 532      58.888  94.478  29.325  1.00  0.00           C  
ATOM    607  NE1 TRP A 532      55.804  96.214  29.189  1.00  0.00           N  
ATOM    608  CZ2 TRP A 532      58.189  97.153  28.992  1.00  0.00           C  
ATOM    609  CZ3 TRP A 532      59.842  95.472  29.271  1.00  0.00           C  
ATOM    610  CH2 TRP A 532      59.469  96.816  29.077  1.00  0.00           C  
ATOM    611  HN  TRP A 532      55.852  90.573  31.414  1.00  0.00           H  
ATOM    612  HA  TRP A 532      57.730  92.683  31.400  1.00  0.00           H  
ATOM    613  HB1 TRP A 532      56.800  92.121  29.398  1.00  0.00           H  
ATOM    614  HB2 TRP A 532      55.104  92.333  29.811  1.00  0.00           H  
ATOM    615  HD1 TRP A 532      54.172  94.799  29.632  1.00  0.00           H  
ATOM    616  HE1 TRP A 532      55.325  97.063  29.240  1.00  0.00           H  
ATOM    617  HE3 TRP A 532      59.177  93.438  29.277  1.00  0.00           H  
ATOM    618  HZ2 TRP A 532      57.944  98.199  29.094  1.00  0.00           H  
ATOM    619  HZ3 TRP A 532      60.903  95.325  29.407  1.00  0.00           H  
ATOM    620  HH2 TRP A 532      60.178  97.620  28.946  1.00  0.00           H  
ATOM    621  N   LYS A 533      54.762  93.420  32.904  1.00  0.00           N  
ATOM    622  CA  LYS A 533      54.260  94.171  34.032  1.00  0.00           C  
ATOM    623  C   LYS A 533      54.985  94.139  35.366  1.00  0.00           C  
ATOM    624  O   LYS A 533      55.106  95.123  36.096  1.00  0.00           O  
ATOM    625  CB  LYS A 533      52.762  93.856  34.341  1.00  0.00           C  
ATOM    626  CG  LYS A 533      51.832  94.253  33.218  1.00  0.00           C  
ATOM    627  CD  LYS A 533      50.379  93.992  33.482  1.00  0.00           C  
ATOM    628  CE  LYS A 533      49.559  94.427  32.264  1.00  0.00           C  
ATOM    629  NZ  LYS A 533      48.156  94.556  32.653  1.00  0.00           N1+
ATOM    630  HN  LYS A 533      54.182  92.682  32.572  1.00  0.00           H  
ATOM    631  HA  LYS A 533      54.272  95.198  33.699  1.00  0.00           H  
ATOM    632  HB1 LYS A 533      52.572  92.776  34.524  1.00  0.00           H  
ATOM    633  HB2 LYS A 533      52.461  94.353  35.288  1.00  0.00           H  
ATOM    634  HG1 LYS A 533      52.007  95.346  33.129  1.00  0.00           H  
ATOM    635  HG2 LYS A 533      52.185  93.852  32.243  1.00  0.00           H  
ATOM    636  HD1 LYS A 533      50.183  92.921  33.704  1.00  0.00           H  
ATOM    637  HD2 LYS A 533      49.976  94.564  34.344  1.00  0.00           H  
ATOM    638  HE1 LYS A 533      49.874  95.414  31.861  1.00  0.00           H  
ATOM    639  HE2 LYS A 533      49.723  93.724  31.420  1.00  0.00           H  
ATOM    640  HZ1 LYS A 533      47.977  95.543  32.928  1.00  0.00           H  
ATOM    641  HZ2 LYS A 533      47.576  94.321  31.822  1.00  0.00           H  
ATOM    642  HZ3 LYS A 533      48.017  93.959  33.494  1.00  0.00           H  
ATOM    643  N   LEU A 534      55.513  92.933  35.777  1.00  0.00           N  
ATOM    644  CA  LEU A 534      56.119  92.661  37.134  1.00  0.00           C  
ATOM    645  C   LEU A 534      57.559  93.132  37.134  1.00  0.00           C  
ATOM    646  O   LEU A 534      58.306  92.927  38.114  1.00  0.00           O  
ATOM    647  CB  LEU A 534      55.937  91.088  37.443  1.00  0.00           C  
ATOM    648  CG  LEU A 534      54.548  90.654  38.003  1.00  0.00           C  
ATOM    649  CD1 LEU A 534      54.343  89.158  37.922  1.00  0.00           C  
ATOM    650  CD2 LEU A 534      54.265  91.115  39.407  1.00  0.00           C  
ATOM    651  HN  LEU A 534      55.310  92.060  35.344  1.00  0.00           H  
ATOM    652  HA  LEU A 534      55.551  93.214  37.869  1.00  0.00           H  
ATOM    653  HB1 LEU A 534      56.134  90.735  36.408  1.00  0.00           H  
ATOM    654  HB2 LEU A 534      56.660  90.771  38.225  1.00  0.00           H  
ATOM    655  HG  LEU A 534      53.738  91.105  37.392  1.00  0.00           H  
ATOM    656 1HD1 LEU A 534      54.885  88.677  38.764  1.00  0.00           H  
ATOM    657 2HD1 LEU A 534      53.271  88.872  37.976  1.00  0.00           H  
ATOM    658 3HD1 LEU A 534      54.737  88.784  36.952  1.00  0.00           H  
ATOM    659 1HD2 LEU A 534      55.033  90.715  40.105  1.00  0.00           H  
ATOM    660 2HD2 LEU A 534      54.263  92.224  39.477  1.00  0.00           H  
ATOM    661 3HD2 LEU A 534      53.267  90.711  39.680  1.00  0.00           H  
ATOM    662  N   ARG A 535      58.059  93.710  36.072  1.00  0.00           N  
ATOM    663  CA  ARG A 535      59.472  93.888  35.899  1.00  0.00           C  
ATOM    664  C   ARG A 535      60.182  94.733  36.981  1.00  0.00           C  
ATOM    665  O   ARG A 535      61.226  94.348  37.520  1.00  0.00           O  
ATOM    666  CB  ARG A 535      59.825  94.592  34.515  1.00  0.00           C  
ATOM    667  CG  ARG A 535      59.161  95.969  34.151  1.00  0.00           C  
ATOM    668  CD  ARG A 535      59.375  96.345  32.669  1.00  0.00           C  
ATOM    669  NE  ARG A 535      58.862  97.749  32.392  1.00  0.00           N  
ATOM    670  CZ  ARG A 535      57.691  98.157  32.635  1.00  0.00           C  
ATOM    671  NH1 ARG A 535      57.419  99.413  32.450  1.00  0.00           N1+
ATOM    672  NH2 ARG A 535      56.629  97.398  32.821  1.00  0.00           N  
ATOM    673  HN  ARG A 535      57.547  93.510  35.241  1.00  0.00           H  
ATOM    674  HA  ARG A 535      59.859  92.887  35.776  1.00  0.00           H  
ATOM    675  HB1 ARG A 535      60.908  94.817  34.621  1.00  0.00           H  
ATOM    676  HB2 ARG A 535      59.671  93.931  33.636  1.00  0.00           H  
ATOM    677  HG1 ARG A 535      58.078  95.917  34.390  1.00  0.00           H  
ATOM    678  HG2 ARG A 535      59.563  96.735  34.850  1.00  0.00           H  
ATOM    679  HD1 ARG A 535      60.423  96.386  32.303  1.00  0.00           H  
ATOM    680  HD2 ARG A 535      58.768  95.709  31.989  1.00  0.00           H  
ATOM    681  HE  ARG A 535      59.388  98.469  31.941  1.00  0.00           H  
ATOM    682 1HH1 ARG A 535      58.086 100.133  32.261  1.00  0.00           H  
ATOM    683 2HH1 ARG A 535      56.471  99.714  32.341  1.00  0.00           H  
ATOM    684 1HH2 ARG A 535      56.656  96.411  32.665  1.00  0.00           H  
ATOM    685 2HH2 ARG A 535      55.740  97.841  32.933  1.00  0.00           H  
ATOM    686  N   HIS A 536      59.531  95.822  37.461  1.00  0.00           N  
ATOM    687  CA  HIS A 536      60.173  96.655  38.515  1.00  0.00           C  
ATOM    688  C   HIS A 536      59.945  96.117  39.913  1.00  0.00           C  
ATOM    689  O   HIS A 536      60.698  96.584  40.773  1.00  0.00           O  
ATOM    690  CB  HIS A 536      59.615  98.128  38.439  1.00  0.00           C  
ATOM    691  CG  HIS A 536      60.128  98.980  37.344  1.00  0.00           C  
ATOM    692  CD2 HIS A 536      59.591  99.250  36.174  1.00  0.00           C  
ATOM    693  ND1 HIS A 536      61.307  99.696  37.612  1.00  0.00           N  
ATOM    694  CE1 HIS A 536      61.504 100.311  36.403  1.00  0.00           C  
ATOM    695  NE2 HIS A 536      60.516 100.053  35.531  1.00  0.00           N  
ATOM    696  HN  HIS A 536      58.633  96.016  37.074  1.00  0.00           H  
ATOM    697  HA  HIS A 536      61.226  96.735  38.285  1.00  0.00           H  
ATOM    698  HB1 HIS A 536      58.520  98.205  38.265  1.00  0.00           H  
ATOM    699  HB2 HIS A 536      59.809  98.750  39.339  1.00  0.00           H  
ATOM    700  HD2 HIS A 536      58.600  98.926  35.882  1.00  0.00           H  
ATOM    701  HE1 HIS A 536      62.391 100.843  36.059  1.00  0.00           H  
ATOM    702  HE2 HIS A 536      60.451 100.229  34.549  1.00  0.00           H  
ATOM    703  N   GLU A 537      59.034  95.107  40.079  1.00  0.00           N  
ATOM    704  CA  GLU A 537      58.849  94.236  41.230  1.00  0.00           C  
ATOM    705  C   GLU A 537      59.978  93.279  41.371  1.00  0.00           C  
ATOM    706  O   GLU A 537      60.607  93.209  42.434  1.00  0.00           O  
ATOM    707  CB  GLU A 537      57.577  93.322  41.175  1.00  0.00           C  
ATOM    708  CG  GLU A 537      56.299  94.116  40.842  1.00  0.00           C  
ATOM    709  CD  GLU A 537      56.102  95.442  41.633  1.00  0.00           C  
ATOM    710  OE1 GLU A 537      56.452  95.450  42.796  1.00  0.00           O  
ATOM    711  OE2 GLU A 537      55.765  96.432  40.991  1.00  0.00           O1-
ATOM    712  HN  GLU A 537      58.495  95.000  39.248  1.00  0.00           H  
ATOM    713  HA  GLU A 537      58.896  94.750  42.179  1.00  0.00           H  
ATOM    714  HB1 GLU A 537      57.601  92.363  40.614  1.00  0.00           H  
ATOM    715  HB2 GLU A 537      57.377  93.055  42.235  1.00  0.00           H  
ATOM    716  HG1 GLU A 537      56.166  94.372  39.770  1.00  0.00           H  
ATOM    717  HG2 GLU A 537      55.366  93.547  41.042  1.00  0.00           H  
ATOM    718  N   VAL A 538      60.382  92.657  40.239  1.00  0.00           N  
ATOM    719  CA  VAL A 538      61.561  91.900  40.030  1.00  0.00           C  
ATOM    720  C   VAL A 538      62.805  92.667  40.392  1.00  0.00           C  
ATOM    721  O   VAL A 538      63.696  92.195  41.121  1.00  0.00           O  
ATOM    722  CB  VAL A 538      61.647  91.233  38.677  1.00  0.00           C  
ATOM    723  CG1 VAL A 538      62.811  90.278  38.641  1.00  0.00           C  
ATOM    724  CG2 VAL A 538      60.357  90.339  38.475  1.00  0.00           C  
ATOM    725  HN  VAL A 538      59.739  92.637  39.479  1.00  0.00           H  
ATOM    726  HA  VAL A 538      61.561  91.047  40.692  1.00  0.00           H  
ATOM    727  HB  VAL A 538      61.711  92.006  37.881  1.00  0.00           H  
ATOM    728 1HG1 VAL A 538      63.812  90.713  38.850  1.00  0.00           H  
ATOM    729 2HG1 VAL A 538      62.731  89.472  39.403  1.00  0.00           H  
ATOM    730 3HG1 VAL A 538      62.772  89.780  37.649  1.00  0.00           H  
ATOM    731 1HG2 VAL A 538      59.363  90.728  38.782  1.00  0.00           H  
ATOM    732 2HG2 VAL A 538      60.269  90.038  37.410  1.00  0.00           H  
ATOM    733 3HG2 VAL A 538      60.539  89.362  38.973  1.00  0.00           H  
ATOM    734  N   GLN A 539      62.943  93.870  39.850  1.00  0.00           N  
ATOM    735  CA  GLN A 539      63.990  94.851  40.142  1.00  0.00           C  
ATOM    736  C   GLN A 539      64.053  95.205  41.693  1.00  0.00           C  
ATOM    737  O   GLN A 539      65.174  95.367  42.183  1.00  0.00           O  
ATOM    738  CB  GLN A 539      63.924  96.049  39.191  1.00  0.00           C  
ATOM    739  CG  GLN A 539      64.243  95.850  37.658  1.00  0.00           C  
ATOM    740  CD  GLN A 539      65.180  94.620  37.304  1.00  0.00           C  
ATOM    741  NE2 GLN A 539      66.468  94.960  37.431  1.00  0.00           N  
ATOM    742  OE1 GLN A 539      64.771  93.472  37.015  1.00  0.00           O  
ATOM    743  HN  GLN A 539      62.431  94.097  39.026  1.00  0.00           H  
ATOM    744  HA  GLN A 539      64.877  94.298  39.871  1.00  0.00           H  
ATOM    745  HB1 GLN A 539      62.934  96.542  39.288  1.00  0.00           H  
ATOM    746  HB2 GLN A 539      64.595  96.822  39.620  1.00  0.00           H  
ATOM    747  HG1 GLN A 539      63.305  95.664  37.092  1.00  0.00           H  
ATOM    748  HG2 GLN A 539      64.757  96.755  37.268  1.00  0.00           H  
ATOM    749 1HE2 GLN A 539      66.862  95.877  37.490  1.00  0.00           H  
ATOM    750 2HE2 GLN A 539      67.132  94.240  37.230  1.00  0.00           H  
ATOM    751  N   GLU A 540      62.908  95.324  42.390  1.00  0.00           N  
ATOM    752  CA  GLU A 540      62.759  95.617  43.807  1.00  0.00           C  
ATOM    753  C   GLU A 540      63.302  94.558  44.694  1.00  0.00           C  
ATOM    754  O   GLU A 540      64.014  94.696  45.694  1.00  0.00           O  
ATOM    755  CB  GLU A 540      61.240  95.917  44.162  1.00  0.00           C  
ATOM    756  CG  GLU A 540      60.899  96.263  45.633  1.00  0.00           C  
ATOM    757  CD  GLU A 540      61.138  97.719  45.981  1.00  0.00           C  
ATOM    758  OE1 GLU A 540      60.171  98.516  46.029  1.00  0.00           O  
ATOM    759  OE2 GLU A 540      62.276  98.137  46.166  1.00  0.00           O1-
ATOM    760  HN  GLU A 540      62.059  95.040  41.951  1.00  0.00           H  
ATOM    761  HA  GLU A 540      63.321  96.500  44.069  1.00  0.00           H  
ATOM    762  HB1 GLU A 540      60.939  96.744  43.485  1.00  0.00           H  
ATOM    763  HB2 GLU A 540      60.600  95.052  43.885  1.00  0.00           H  
ATOM    764  HG1 GLU A 540      59.825  96.091  45.860  1.00  0.00           H  
ATOM    765  HG2 GLU A 540      61.418  95.558  46.316  1.00  0.00           H  
ATOM    766  N   HIS A 541      62.873  93.339  44.226  1.00  0.00           N  
ATOM    767  CA  HIS A 541      63.185  92.081  44.820  1.00  0.00           C  
ATOM    768  C   HIS A 541      64.695  91.720  44.792  1.00  0.00           C  
ATOM    769  O   HIS A 541      65.552  92.397  44.262  1.00  0.00           O  
ATOM    770  CB  HIS A 541      62.357  91.039  43.984  1.00  0.00           C  
ATOM    771  CG  HIS A 541      62.375  89.621  44.320  1.00  0.00           C  
ATOM    772  CD2 HIS A 541      63.034  88.610  43.660  1.00  0.00           C  
ATOM    773  ND1 HIS A 541      61.601  89.066  45.264  1.00  0.00           N  
ATOM    774  CE1 HIS A 541      61.791  87.741  45.270  1.00  0.00           C  
ATOM    775  NE2 HIS A 541      62.643  87.397  44.268  1.00  0.00           N  
ATOM    776  HN  HIS A 541      62.088  93.365  43.612  1.00  0.00           H  
ATOM    777  HA  HIS A 541      62.845  92.089  45.844  1.00  0.00           H  
ATOM    778  HB1 HIS A 541      61.321  91.438  43.987  1.00  0.00           H  
ATOM    779  HB2 HIS A 541      62.832  91.087  42.980  1.00  0.00           H  
ATOM    780  HD2 HIS A 541      63.799  88.640  42.895  1.00  0.00           H  
ATOM    781  HE1 HIS A 541      61.330  87.185  46.087  1.00  0.00           H  
ATOM    782  HE2 HIS A 541      62.974  86.483  44.033  1.00  0.00           H  
ATOM    783  N   PHE A 542      64.986  90.571  45.441  1.00  0.00           N  
ATOM    784  CA  PHE A 542      66.323  89.901  45.572  1.00  0.00           C  
ATOM    785  C   PHE A 542      66.951  89.610  44.167  1.00  0.00           C  
ATOM    786  O   PHE A 542      66.289  88.965  43.359  1.00  0.00           O  
ATOM    787  CB  PHE A 542      66.189  88.581  46.301  1.00  0.00           C  
ATOM    788  CG  PHE A 542      65.589  88.731  47.653  1.00  0.00           C  
ATOM    789  CD1 PHE A 542      66.345  89.314  48.705  1.00  0.00           C  
ATOM    790  CD2 PHE A 542      64.214  88.502  47.982  1.00  0.00           C  
ATOM    791  CE1 PHE A 542      65.850  89.578  50.008  1.00  0.00           C  
ATOM    792  CE2 PHE A 542      63.637  88.855  49.236  1.00  0.00           C  
ATOM    793  CZ  PHE A 542      64.465  89.459  50.230  1.00  0.00           C  
ATOM    794  HN  PHE A 542      64.238  90.089  45.891  1.00  0.00           H  
ATOM    795  HA  PHE A 542      66.889  90.556  46.217  1.00  0.00           H  
ATOM    796  HB1 PHE A 542      65.461  88.000  45.695  1.00  0.00           H  
ATOM    797  HB2 PHE A 542      67.115  87.991  46.469  1.00  0.00           H  
ATOM    798  HD1 PHE A 542      67.391  89.550  48.578  1.00  0.00           H  
ATOM    799  HD2 PHE A 542      63.634  87.964  47.246  1.00  0.00           H  
ATOM    800  HE1 PHE A 542      66.499  89.996  50.763  1.00  0.00           H  
ATOM    801  HE2 PHE A 542      62.583  88.688  49.398  1.00  0.00           H  
ATOM    802  HZ  PHE A 542      64.127  89.698  51.228  1.00  0.00           H  
ATOM    803  N   PRO A 543      68.135  90.152  43.911  1.00  0.00           N  
ATOM    804  CA  PRO A 543      69.037  89.711  42.852  1.00  0.00           C  
ATOM    805  C   PRO A 543      69.117  88.289  42.430  1.00  0.00           C  
ATOM    806  O   PRO A 543      69.014  87.399  43.292  1.00  0.00           O  
ATOM    807  CB  PRO A 543      70.416  90.178  43.325  1.00  0.00           C  
ATOM    808  CG  PRO A 543      70.061  91.492  43.948  1.00  0.00           C  
ATOM    809  CD  PRO A 543      68.719  91.221  44.652  1.00  0.00           C  
ATOM    810  HA  PRO A 543      68.725  90.259  41.975  1.00  0.00           H  
ATOM    811  HB1 PRO A 543      70.913  89.488  44.041  1.00  0.00           H  
ATOM    812  HB2 PRO A 543      71.096  90.362  42.466  1.00  0.00           H  
ATOM    813  HG1 PRO A 543      70.837  91.755  44.698  1.00  0.00           H  
ATOM    814  HG2 PRO A 543      69.916  92.373  43.285  1.00  0.00           H  
ATOM    815  HD1 PRO A 543      68.841  90.910  45.711  1.00  0.00           H  
ATOM    816  HD2 PRO A 543      68.006  92.072  44.622  1.00  0.00           H  
ATOM    817  N   GLU A 544      69.409  88.036  41.122  1.00  0.00           N  
ATOM    818  CA  GLU A 544      69.645  86.725  40.582  1.00  0.00           C  
ATOM    819  C   GLU A 544      68.358  85.884  40.351  1.00  0.00           C  
ATOM    820  O   GLU A 544      68.441  84.649  40.177  1.00  0.00           O  
ATOM    821  CB  GLU A 544      70.720  85.764  41.177  1.00  0.00           C  
ATOM    822  CG  GLU A 544      72.026  86.599  41.322  1.00  0.00           C  
ATOM    823  CD  GLU A 544      73.257  85.711  41.510  1.00  0.00           C  
ATOM    824  OE1 GLU A 544      73.118  84.427  41.509  1.00  0.00           O  
ATOM    825  OE2 GLU A 544      74.325  86.307  41.592  1.00  0.00           O1-
ATOM    826  HN  GLU A 544      69.681  88.840  40.599  1.00  0.00           H  
ATOM    827  HA  GLU A 544      70.037  86.888  39.589  1.00  0.00           H  
ATOM    828  HB1 GLU A 544      70.275  85.372  42.116  1.00  0.00           H  
ATOM    829  HB2 GLU A 544      70.949  84.919  40.494  1.00  0.00           H  
ATOM    830  HG1 GLU A 544      72.216  87.201  40.408  1.00  0.00           H  
ATOM    831  HG2 GLU A 544      71.945  87.320  42.163  1.00  0.00           H  
ATOM    832  N   ALA A 545      67.105  86.457  40.432  1.00  0.00           N  
ATOM    833  CA  ALA A 545      65.804  85.897  40.235  1.00  0.00           C  
ATOM    834  C   ALA A 545      65.643  85.631  38.705  1.00  0.00           C  
ATOM    835  O   ALA A 545      65.306  84.481  38.326  1.00  0.00           O  
ATOM    836  CB  ALA A 545      64.777  87.045  40.556  1.00  0.00           C  
ATOM    837  HN  ALA A 545      67.095  87.422  40.685  1.00  0.00           H  
ATOM    838  HA  ALA A 545      65.712  84.929  40.706  1.00  0.00           H  
ATOM    839  HB1 ALA A 545      65.074  87.257  41.605  1.00  0.00           H  
ATOM    840  HB2 ALA A 545      64.934  87.906  39.871  1.00  0.00           H  
ATOM    841  HB3 ALA A 545      63.714  86.727  40.525  1.00  0.00           H  
ATOM    842  N   LEU A 546      65.961  86.687  37.864  1.00  0.00           N  
ATOM    843  CA  LEU A 546      65.921  86.481  36.442  1.00  0.00           C  
ATOM    844  C   LEU A 546      66.966  85.431  35.946  1.00  0.00           C  
ATOM    845  O   LEU A 546      66.678  84.578  35.089  1.00  0.00           O  
ATOM    846  CB  LEU A 546      66.101  87.912  35.790  1.00  0.00           C  
ATOM    847  CG  LEU A 546      66.261  87.938  34.198  1.00  0.00           C  
ATOM    848  CD1 LEU A 546      65.054  87.203  33.461  1.00  0.00           C  
ATOM    849  CD2 LEU A 546      66.304  89.402  33.775  1.00  0.00           C  
ATOM    850  HN  LEU A 546      66.275  87.524  38.305  1.00  0.00           H  
ATOM    851  HA  LEU A 546      64.958  86.023  36.270  1.00  0.00           H  
ATOM    852  HB1 LEU A 546      65.119  88.361  36.053  1.00  0.00           H  
ATOM    853  HB2 LEU A 546      66.829  88.554  36.330  1.00  0.00           H  
ATOM    854  HG  LEU A 546      67.246  87.457  34.021  1.00  0.00           H  
ATOM    855 1HD1 LEU A 546      64.080  87.683  33.695  1.00  0.00           H  
ATOM    856 2HD1 LEU A 546      65.178  87.085  32.364  1.00  0.00           H  
ATOM    857 3HD1 LEU A 546      64.913  86.187  33.889  1.00  0.00           H  
ATOM    858 1HD2 LEU A 546      66.420  89.482  32.673  1.00  0.00           H  
ATOM    859 2HD2 LEU A 546      65.302  89.848  33.949  1.00  0.00           H  
ATOM    860 3HD2 LEU A 546      67.139  89.943  34.269  1.00  0.00           H  
ATOM    861  N   ALA A 547      68.172  85.393  36.506  1.00  0.00           N  
ATOM    862  CA  ALA A 547      69.197  84.435  36.114  1.00  0.00           C  
ATOM    863  C   ALA A 547      68.730  82.973  36.295  1.00  0.00           C  
ATOM    864  O   ALA A 547      68.845  82.144  35.431  1.00  0.00           O  
ATOM    865  CB  ALA A 547      70.493  84.703  36.909  1.00  0.00           C  
ATOM    866  HN  ALA A 547      68.427  86.170  37.076  1.00  0.00           H  
ATOM    867  HA  ALA A 547      69.445  84.516  35.066  1.00  0.00           H  
ATOM    868  HB1 ALA A 547      70.225  84.713  37.987  1.00  0.00           H  
ATOM    869  HB2 ALA A 547      71.351  84.064  36.607  1.00  0.00           H  
ATOM    870  HB3 ALA A 547      70.729  85.776  36.744  1.00  0.00           H  
ATOM    871  N   ARG A 548      68.156  82.661  37.518  1.00  0.00           N  
ATOM    872  CA  ARG A 548      67.514  81.445  37.865  1.00  0.00           C  
ATOM    873  C   ARG A 548      66.291  81.095  37.005  1.00  0.00           C  
ATOM    874  O   ARG A 548      66.129  79.952  36.531  1.00  0.00           O  
ATOM    875  CB  ARG A 548      66.990  81.424  39.242  1.00  0.00           C  
ATOM    876  CG  ARG A 548      68.106  81.410  40.349  1.00  0.00           C  
ATOM    877  CD  ARG A 548      67.503  81.582  41.758  1.00  0.00           C  
ATOM    878  NE  ARG A 548      68.681  81.813  42.693  1.00  0.00           N  
ATOM    879  CZ  ARG A 548      68.553  81.755  44.043  1.00  0.00           C  
ATOM    880  NH1 ARG A 548      69.632  82.061  44.739  1.00  0.00           N1+
ATOM    881  NH2 ARG A 548      67.422  81.538  44.706  1.00  0.00           N  
ATOM    882  HN  ARG A 548      68.117  83.405  38.181  1.00  0.00           H  
ATOM    883  HA  ARG A 548      68.323  80.745  37.715  1.00  0.00           H  
ATOM    884  HB1 ARG A 548      66.361  82.332  39.363  1.00  0.00           H  
ATOM    885  HB2 ARG A 548      66.352  80.580  39.581  1.00  0.00           H  
ATOM    886  HG1 ARG A 548      68.693  80.467  40.319  1.00  0.00           H  
ATOM    887  HG2 ARG A 548      68.938  82.107  40.113  1.00  0.00           H  
ATOM    888  HD1 ARG A 548      66.846  82.475  41.809  1.00  0.00           H  
ATOM    889  HD2 ARG A 548      67.011  80.612  41.986  1.00  0.00           H  
ATOM    890  HE  ARG A 548      69.610  81.608  42.385  1.00  0.00           H  
ATOM    891 1HH1 ARG A 548      70.306  82.635  44.275  1.00  0.00           H  
ATOM    892 2HH1 ARG A 548      69.568  82.159  45.733  1.00  0.00           H  
ATOM    893 1HH2 ARG A 548      66.574  81.286  44.239  1.00  0.00           H  
ATOM    894 2HH2 ARG A 548      67.436  81.418  45.699  1.00  0.00           H  
ATOM    895  N   LEU A 549      65.482  82.091  36.589  1.00  0.00           N  
ATOM    896  CA  LEU A 549      64.592  81.852  35.449  1.00  0.00           C  
ATOM    897  C   LEU A 549      65.171  81.472  34.048  1.00  0.00           C  
ATOM    898  O   LEU A 549      64.746  80.541  33.387  1.00  0.00           O  
ATOM    899  CB  LEU A 549      63.655  83.081  35.305  1.00  0.00           C  
ATOM    900  CG  LEU A 549      62.700  83.149  34.106  1.00  0.00           C  
ATOM    901  CD1 LEU A 549      61.651  81.977  34.227  1.00  0.00           C  
ATOM    902  CD2 LEU A 549      62.014  84.488  34.004  1.00  0.00           C  
ATOM    903  HN  LEU A 549      65.565  83.069  36.764  1.00  0.00           H  
ATOM    904  HA  LEU A 549      63.989  80.984  35.667  1.00  0.00           H  
ATOM    905  HB1 LEU A 549      63.038  83.141  36.227  1.00  0.00           H  
ATOM    906  HB2 LEU A 549      64.288  83.993  35.285  1.00  0.00           H  
ATOM    907  HG  LEU A 549      63.286  83.006  33.173  1.00  0.00           H  
ATOM    908 1HD1 LEU A 549      61.175  81.765  33.246  1.00  0.00           H  
ATOM    909 2HD1 LEU A 549      62.177  81.050  34.541  1.00  0.00           H  
ATOM    910 3HD1 LEU A 549      60.847  82.183  34.965  1.00  0.00           H  
ATOM    911 1HD2 LEU A 549      62.692  85.341  34.225  1.00  0.00           H  
ATOM    912 2HD2 LEU A 549      61.557  84.601  32.998  1.00  0.00           H  
ATOM    913 3HD2 LEU A 549      61.122  84.533  34.665  1.00  0.00           H  
ATOM    914  N   LEU A 550      66.235  82.220  33.598  1.00  0.00           N  
ATOM    915  CA  LEU A 550      66.842  82.045  32.311  1.00  0.00           C  
ATOM    916  C   LEU A 550      67.474  80.651  32.063  1.00  0.00           C  
ATOM    917  O   LEU A 550      67.292  80.092  31.002  1.00  0.00           O  
ATOM    918  CB  LEU A 550      67.985  83.115  31.976  1.00  0.00           C  
ATOM    919  CG  LEU A 550      67.509  84.588  31.775  1.00  0.00           C  
ATOM    920  CD1 LEU A 550      68.751  85.530  31.983  1.00  0.00           C  
ATOM    921  CD2 LEU A 550      66.931  84.850  30.448  1.00  0.00           C  
ATOM    922  HN  LEU A 550      66.524  83.030  34.104  1.00  0.00           H  
ATOM    923  HA  LEU A 550      66.063  82.122  31.567  1.00  0.00           H  
ATOM    924  HB1 LEU A 550      68.780  83.027  32.748  1.00  0.00           H  
ATOM    925  HB2 LEU A 550      68.586  82.898  31.067  1.00  0.00           H  
ATOM    926  HG  LEU A 550      66.740  84.813  32.544  1.00  0.00           H  
ATOM    927 1HD1 LEU A 550      69.453  85.493  31.122  1.00  0.00           H  
ATOM    928 2HD1 LEU A 550      68.429  86.587  32.101  1.00  0.00           H  
ATOM    929 3HD1 LEU A 550      69.371  85.237  32.857  1.00  0.00           H  
ATOM    930 1HD2 LEU A 550      66.680  85.930  30.378  1.00  0.00           H  
ATOM    931 2HD2 LEU A 550      67.636  84.528  29.653  1.00  0.00           H  
ATOM    932 3HD2 LEU A 550      66.042  84.229  30.204  1.00  0.00           H  
ATOM    933  N   LEU A 551      68.168  80.129  33.075  1.00  0.00           N  
ATOM    934  CA  LEU A 551      68.591  78.799  32.951  1.00  0.00           C  
ATOM    935  C   LEU A 551      67.568  77.721  32.780  1.00  0.00           C  
ATOM    936  O   LEU A 551      67.732  76.895  31.896  1.00  0.00           O  
ATOM    937  CB  LEU A 551      69.414  78.435  34.251  1.00  0.00           C  
ATOM    938  CG  LEU A 551      70.674  79.248  34.367  1.00  0.00           C  
ATOM    939  CD1 LEU A 551      71.504  78.804  35.574  1.00  0.00           C  
ATOM    940  CD2 LEU A 551      71.584  79.274  33.107  1.00  0.00           C  
ATOM    941  HN  LEU A 551      68.310  80.610  33.936  1.00  0.00           H  
ATOM    942  HA  LEU A 551      69.311  78.725  32.148  1.00  0.00           H  
ATOM    943  HB1 LEU A 551      68.772  78.734  35.108  1.00  0.00           H  
ATOM    944  HB2 LEU A 551      69.691  77.363  34.336  1.00  0.00           H  
ATOM    945  HG  LEU A 551      70.471  80.339  34.412  1.00  0.00           H  
ATOM    946 1HD1 LEU A 551      71.873  77.757  35.586  1.00  0.00           H  
ATOM    947 2HD1 LEU A 551      72.452  79.359  35.740  1.00  0.00           H  
ATOM    948 3HD1 LEU A 551      70.993  78.843  36.560  1.00  0.00           H  
ATOM    949 1HD2 LEU A 551      71.409  78.300  32.604  1.00  0.00           H  
ATOM    950 2HD2 LEU A 551      71.299  80.119  32.444  1.00  0.00           H  
ATOM    951 3HD2 LEU A 551      72.656  79.509  33.279  1.00  0.00           H  
ATOM    952  N   VAL A 552      66.498  77.734  33.593  1.00  0.00           N  
ATOM    953  CA  VAL A 552      65.367  76.776  33.544  1.00  0.00           C  
ATOM    954  C   VAL A 552      64.590  76.832  32.187  1.00  0.00           C  
ATOM    955  O   VAL A 552      64.167  75.822  31.660  1.00  0.00           O  
ATOM    956  CB  VAL A 552      64.314  76.989  34.661  1.00  0.00           C  
ATOM    957  CG1 VAL A 552      63.089  76.045  34.527  1.00  0.00           C  
ATOM    958  CG2 VAL A 552      65.019  76.575  35.880  1.00  0.00           C  
ATOM    959  HN  VAL A 552      66.395  78.353  34.367  1.00  0.00           H  
ATOM    960  HA  VAL A 552      65.743  75.765  33.505  1.00  0.00           H  
ATOM    961  HB  VAL A 552      64.010  78.055  34.733  1.00  0.00           H  
ATOM    962 1HG1 VAL A 552      62.469  76.124  35.446  1.00  0.00           H  
ATOM    963 2HG1 VAL A 552      62.421  76.251  33.663  1.00  0.00           H  
ATOM    964 3HG1 VAL A 552      63.420  75.015  34.273  1.00  0.00           H  
ATOM    965 1HG2 VAL A 552      65.313  75.517  35.710  1.00  0.00           H  
ATOM    966 2HG2 VAL A 552      65.895  77.200  36.156  1.00  0.00           H  
ATOM    967 3HG2 VAL A 552      64.350  76.591  36.767  1.00  0.00           H  
ATOM    968  N   THR A 553      64.345  78.064  31.669  1.00  0.00           N  
ATOM    969  CA  THR A 553      63.543  78.376  30.439  1.00  0.00           C  
ATOM    970  C   THR A 553      64.128  77.720  29.222  1.00  0.00           C  
ATOM    971  O   THR A 553      65.337  77.491  29.211  1.00  0.00           O  
ATOM    972  CB  THR A 553      63.112  79.781  30.071  1.00  0.00           C  
ATOM    973  CG2 THR A 553      61.993  80.204  30.978  1.00  0.00           C  
ATOM    974  OG1 THR A 553      64.120  80.712  30.359  1.00  0.00           O  
ATOM    975  HN  THR A 553      64.771  78.856  32.100  1.00  0.00           H  
ATOM    976  HA  THR A 553      62.585  77.938  30.678  1.00  0.00           H  
ATOM    977  HB  THR A 553      62.735  79.968  29.042  1.00  0.00           H  
ATOM    978  HG1 THR A 553      64.379  80.623  31.278  1.00  0.00           H  
ATOM    979 1HG2 THR A 553      62.380  80.184  32.019  1.00  0.00           H  
ATOM    980 2HG2 THR A 553      61.863  81.296  30.820  1.00  0.00           H  
ATOM    981 3HG2 THR A 553      61.017  79.683  30.865  1.00  0.00           H  
ATOM    982  N   LYS A 554      63.301  77.317  28.264  1.00  0.00           N  
ATOM    983  CA  LYS A 554      63.702  76.395  27.238  1.00  0.00           C  
ATOM    984  C   LYS A 554      62.883  76.773  26.021  1.00  0.00           C  
ATOM    985  O   LYS A 554      61.688  76.961  26.177  1.00  0.00           O  
ATOM    986  CB  LYS A 554      63.594  74.933  27.780  1.00  0.00           C  
ATOM    987  CG  LYS A 554      62.330  74.559  28.555  1.00  0.00           C  
ATOM    988  CD  LYS A 554      62.051  73.115  28.366  1.00  0.00           C  
ATOM    989  CE  LYS A 554      60.602  72.774  28.743  1.00  0.00           C  
ATOM    990  NZ  LYS A 554      60.350  71.324  28.574  1.00  0.00           N1+
ATOM    991  HN  LYS A 554      62.314  77.462  28.264  1.00  0.00           H  
ATOM    992  HA  LYS A 554      64.731  76.545  26.949  1.00  0.00           H  
ATOM    993  HB1 LYS A 554      63.686  74.304  26.869  1.00  0.00           H  
ATOM    994  HB2 LYS A 554      64.382  74.650  28.510  1.00  0.00           H  
ATOM    995  HG1 LYS A 554      62.454  74.803  29.631  1.00  0.00           H  
ATOM    996  HG2 LYS A 554      61.499  75.093  28.046  1.00  0.00           H  
ATOM    997  HD1 LYS A 554      62.103  72.849  27.288  1.00  0.00           H  
ATOM    998  HD2 LYS A 554      62.789  72.600  29.016  1.00  0.00           H  
ATOM    999  HE1 LYS A 554      60.391  73.114  29.780  1.00  0.00           H  
ATOM   1000  HE2 LYS A 554      59.920  73.404  28.133  1.00  0.00           H  
ATOM   1001  HZ1 LYS A 554      60.271  71.187  27.545  1.00  0.00           H  
ATOM   1002  HZ2 LYS A 554      61.135  70.769  28.969  1.00  0.00           H  
ATOM   1003  HZ3 LYS A 554      59.485  71.015  29.061  1.00  0.00           H  
ATOM   1004  N   TRP A 555      63.452  76.847  24.793  1.00  0.00           N  
ATOM   1005  CA  TRP A 555      62.799  77.221  23.536  1.00  0.00           C  
ATOM   1006  C   TRP A 555      62.940  76.211  22.390  1.00  0.00           C  
ATOM   1007  O   TRP A 555      64.037  75.837  22.050  1.00  0.00           O  
ATOM   1008  CB  TRP A 555      63.027  78.707  23.063  1.00  0.00           C  
ATOM   1009  CG  TRP A 555      62.800  79.663  24.185  1.00  0.00           C  
ATOM   1010  CD1 TRP A 555      63.864  80.161  24.893  1.00  0.00           C  
ATOM   1011  CD2 TRP A 555      61.588  80.030  24.835  1.00  0.00           C  
ATOM   1012  CE2 TRP A 555      61.941  80.813  25.928  1.00  0.00           C  
ATOM   1013  CE3 TRP A 555      60.252  79.806  24.563  1.00  0.00           C  
ATOM   1014  NE1 TRP A 555      63.345  80.936  25.890  1.00  0.00           N  
ATOM   1015  CZ2 TRP A 555      60.973  81.381  26.807  1.00  0.00           C  
ATOM   1016  CZ3 TRP A 555      59.297  80.456  25.362  1.00  0.00           C  
ATOM   1017  CH2 TRP A 555      59.653  81.312  26.434  1.00  0.00           C  
ATOM   1018  HN  TRP A 555      64.366  76.478  24.642  1.00  0.00           H  
ATOM   1019  HA  TRP A 555      61.738  77.280  23.730  1.00  0.00           H  
ATOM   1020  HB1 TRP A 555      64.028  78.823  22.595  1.00  0.00           H  
ATOM   1021  HB2 TRP A 555      62.431  78.914  22.149  1.00  0.00           H  
ATOM   1022  HD1 TRP A 555      64.907  80.134  24.611  1.00  0.00           H  
ATOM   1023  HE1 TRP A 555      63.782  81.187  26.726  1.00  0.00           H  
ATOM   1024  HE3 TRP A 555      59.940  79.093  23.814  1.00  0.00           H  
ATOM   1025  HZ2 TRP A 555      61.303  82.087  27.556  1.00  0.00           H  
ATOM   1026  HZ3 TRP A 555      58.252  80.319  25.122  1.00  0.00           H  
ATOM   1027  HH2 TRP A 555      58.846  81.812  26.949  1.00  0.00           H  
ATOM   1028  N   ASN A 556      61.771  75.850  21.803  1.00  0.00           N  
ATOM   1029  CA  ASN A 556      61.677  75.154  20.551  1.00  0.00           C  
ATOM   1030  C   ASN A 556      62.182  75.741  19.269  1.00  0.00           C  
ATOM   1031  O   ASN A 556      62.749  74.969  18.517  1.00  0.00           O  
ATOM   1032  CB  ASN A 556      60.132  74.766  20.229  1.00  0.00           C  
ATOM   1033  CG  ASN A 556      59.948  73.789  19.083  1.00  0.00           C  
ATOM   1034  ND2 ASN A 556      60.392  72.471  19.299  1.00  0.00           N  
ATOM   1035  OD1 ASN A 556      59.478  74.156  18.014  1.00  0.00           O  
ATOM   1036  HN  ASN A 556      60.948  76.163  22.273  1.00  0.00           H  
ATOM   1037  HA  ASN A 556      62.224  74.230  20.667  1.00  0.00           H  
ATOM   1038  HB1 ASN A 556      59.707  74.326  21.157  1.00  0.00           H  
ATOM   1039  HB2 ASN A 556      59.494  75.583  19.830  1.00  0.00           H  
ATOM   1040 1HD2 ASN A 556      60.261  72.121  20.226  1.00  0.00           H  
ATOM   1041 2HD2 ASN A 556      60.298  71.837  18.532  1.00  0.00           H  
ATOM   1042  N   LYS A 557      61.985  77.040  19.018  1.00  0.00           N  
ATOM   1043  CA  LYS A 557      62.176  77.682  17.680  1.00  0.00           C  
ATOM   1044  C   LYS A 557      62.792  79.070  17.876  1.00  0.00           C  
ATOM   1045  O   LYS A 557      62.622  79.721  18.873  1.00  0.00           O  
ATOM   1046  CB  LYS A 557      60.760  77.812  17.020  1.00  0.00           C  
ATOM   1047  CG  LYS A 557      59.674  78.541  17.834  1.00  0.00           C  
ATOM   1048  CD  LYS A 557      58.337  78.504  17.164  1.00  0.00           C  
ATOM   1049  CE  LYS A 557      57.299  79.481  17.777  1.00  0.00           C  
ATOM   1050  NZ  LYS A 557      57.129  79.257  19.136  1.00  0.00           N1+
ATOM   1051  HN  LYS A 557      61.544  77.654  19.668  1.00  0.00           H  
ATOM   1052  HA  LYS A 557      62.810  77.216  16.940  1.00  0.00           H  
ATOM   1053  HB1 LYS A 557      60.746  78.366  16.057  1.00  0.00           H  
ATOM   1054  HB2 LYS A 557      60.448  76.766  16.810  1.00  0.00           H  
ATOM   1055  HG1 LYS A 557      59.541  77.965  18.775  1.00  0.00           H  
ATOM   1056  HG2 LYS A 557      60.085  79.553  18.035  1.00  0.00           H  
ATOM   1057  HD1 LYS A 557      58.390  78.719  16.076  1.00  0.00           H  
ATOM   1058  HD2 LYS A 557      57.888  77.495  17.047  1.00  0.00           H  
ATOM   1059  HE1 LYS A 557      57.623  80.526  17.578  1.00  0.00           H  
ATOM   1060  HE2 LYS A 557      56.326  79.434  17.241  1.00  0.00           H  
ATOM   1061  HZ1 LYS A 557      57.885  79.770  19.633  1.00  0.00           H  
ATOM   1062  HZ2 LYS A 557      56.235  79.641  19.506  1.00  0.00           H  
ATOM   1063  HZ3 LYS A 557      57.135  78.234  19.321  1.00  0.00           H  
ATOM   1064  N   HIS A 558      63.593  79.540  16.855  1.00  0.00           N  
ATOM   1065  CA  HIS A 558      64.450  80.703  16.955  1.00  0.00           C  
ATOM   1066  C   HIS A 558      63.684  81.988  17.148  1.00  0.00           C  
ATOM   1067  O   HIS A 558      64.230  82.903  17.790  1.00  0.00           O  
ATOM   1068  CB  HIS A 558      65.411  80.956  15.760  1.00  0.00           C  
ATOM   1069  CG  HIS A 558      66.230  79.757  15.327  1.00  0.00           C  
ATOM   1070  CD2 HIS A 558      66.242  79.340  14.002  1.00  0.00           C  
ATOM   1071  ND1 HIS A 558      67.153  79.075  16.037  1.00  0.00           N  
ATOM   1072  CE1 HIS A 558      67.678  78.190  15.216  1.00  0.00           C  
ATOM   1073  NE2 HIS A 558      67.182  78.299  13.944  1.00  0.00           N  
ATOM   1074  HN  HIS A 558      63.610  78.986  16.026  1.00  0.00           H  
ATOM   1075  HA  HIS A 558      65.054  80.520  17.832  1.00  0.00           H  
ATOM   1076  HB1 HIS A 558      64.878  81.403  14.894  1.00  0.00           H  
ATOM   1077  HB2 HIS A 558      66.188  81.674  16.100  1.00  0.00           H  
ATOM   1078  HD2 HIS A 558      65.697  79.812  13.194  1.00  0.00           H  
ATOM   1079  HE1 HIS A 558      68.405  77.404  15.419  1.00  0.00           H  
ATOM   1080  HE2 HIS A 558      67.476  77.804  13.127  1.00  0.00           H  
ATOM   1081  N   GLU A 559      62.466  82.024  16.694  1.00  0.00           N  
ATOM   1082  CA  GLU A 559      61.614  83.148  16.756  1.00  0.00           C  
ATOM   1083  C   GLU A 559      61.256  83.507  18.207  1.00  0.00           C  
ATOM   1084  O   GLU A 559      61.115  84.674  18.519  1.00  0.00           O  
ATOM   1085  CB  GLU A 559      60.356  82.872  15.911  1.00  0.00           C  
ATOM   1086  CG  GLU A 559      60.634  83.184  14.449  1.00  0.00           C  
ATOM   1087  CD  GLU A 559      59.689  82.476  13.527  1.00  0.00           C  
ATOM   1088  OE1 GLU A 559      60.051  81.930  12.461  1.00  0.00           O  
ATOM   1089  OE2 GLU A 559      58.495  82.734  13.712  1.00  0.00           O1-
ATOM   1090  HN  GLU A 559      62.217  81.248  16.119  1.00  0.00           H  
ATOM   1091  HA  GLU A 559      62.115  84.025  16.374  1.00  0.00           H  
ATOM   1092  HB1 GLU A 559      60.145  81.794  16.078  1.00  0.00           H  
ATOM   1093  HB2 GLU A 559      59.501  83.474  16.286  1.00  0.00           H  
ATOM   1094  HG1 GLU A 559      60.546  84.272  14.241  1.00  0.00           H  
ATOM   1095  HG2 GLU A 559      61.670  82.890  14.173  1.00  0.00           H  
ATOM   1096  N   ASP A 560      61.065  82.465  19.050  1.00  0.00           N  
ATOM   1097  CA  ASP A 560      60.825  82.614  20.445  1.00  0.00           C  
ATOM   1098  C   ASP A 560      62.023  83.349  21.039  1.00  0.00           C  
ATOM   1099  O   ASP A 560      61.774  84.258  21.827  1.00  0.00           O  
ATOM   1100  CB  ASP A 560      60.766  81.281  21.247  1.00  0.00           C  
ATOM   1101  CG  ASP A 560      59.577  80.441  20.950  1.00  0.00           C  
ATOM   1102  OD1 ASP A 560      59.554  79.168  21.133  1.00  0.00           O  
ATOM   1103  OD2 ASP A 560      58.518  81.013  20.540  1.00  0.00           O1-
ATOM   1104  HN  ASP A 560      61.299  81.566  18.688  1.00  0.00           H  
ATOM   1105  HA  ASP A 560      59.927  83.211  20.519  1.00  0.00           H  
ATOM   1106  HB1 ASP A 560      61.576  80.580  20.956  1.00  0.00           H  
ATOM   1107  HB2 ASP A 560      60.926  81.405  22.340  1.00  0.00           H  
ATOM   1108  N   VAL A 561      63.261  82.981  20.710  1.00  0.00           N  
ATOM   1109  CA  VAL A 561      64.454  83.652  21.182  1.00  0.00           C  
ATOM   1110  C   VAL A 561      64.518  85.141  20.847  1.00  0.00           C  
ATOM   1111  O   VAL A 561      64.980  86.008  21.664  1.00  0.00           O  
ATOM   1112  CB  VAL A 561      65.688  82.850  20.839  1.00  0.00           C  
ATOM   1113  CG1 VAL A 561      66.999  83.508  21.266  1.00  0.00           C  
ATOM   1114  CG2 VAL A 561      65.569  81.404  21.280  1.00  0.00           C  
ATOM   1115  HN  VAL A 561      63.409  82.292  20.005  1.00  0.00           H  
ATOM   1116  HA  VAL A 561      64.494  83.658  22.262  1.00  0.00           H  
ATOM   1117  HB  VAL A 561      65.707  82.886  19.729  1.00  0.00           H  
ATOM   1118 1HG1 VAL A 561      67.149  84.516  20.826  1.00  0.00           H  
ATOM   1119 2HG1 VAL A 561      66.966  83.510  22.376  1.00  0.00           H  
ATOM   1120 3HG1 VAL A 561      67.773  82.785  20.930  1.00  0.00           H  
ATOM   1121 1HG2 VAL A 561      66.473  80.852  20.945  1.00  0.00           H  
ATOM   1122 2HG2 VAL A 561      65.562  81.248  22.380  1.00  0.00           H  
ATOM   1123 3HG2 VAL A 561      64.781  80.852  20.725  1.00  0.00           H  
ATOM   1124  N   ALA A 562      64.123  85.530  19.578  1.00  0.00           N  
ATOM   1125  CA  ALA A 562      63.943  86.945  19.098  1.00  0.00           C  
ATOM   1126  C   ALA A 562      62.841  87.735  19.836  1.00  0.00           C  
ATOM   1127  O   ALA A 562      63.014  88.952  20.161  1.00  0.00           O  
ATOM   1128  CB  ALA A 562      63.622  86.923  17.602  1.00  0.00           C  
ATOM   1129  HN  ALA A 562      63.913  84.809  18.923  1.00  0.00           H  
ATOM   1130  HA  ALA A 562      64.885  87.373  19.413  1.00  0.00           H  
ATOM   1131  HB1 ALA A 562      63.565  88.004  17.354  1.00  0.00           H  
ATOM   1132  HB2 ALA A 562      64.434  86.514  16.963  1.00  0.00           H  
ATOM   1133  HB3 ALA A 562      62.645  86.429  17.405  1.00  0.00           H  
ATOM   1134  N   GLN A 563      61.685  87.183  20.225  1.00  0.00           N  
ATOM   1135  CA  GLN A 563      60.636  87.797  21.124  1.00  0.00           C  
ATOM   1136  C   GLN A 563      61.188  87.943  22.559  1.00  0.00           C  
ATOM   1137  O   GLN A 563      61.204  89.070  23.068  1.00  0.00           O  
ATOM   1138  CB  GLN A 563      59.424  86.829  21.185  1.00  0.00           C  
ATOM   1139  CG  GLN A 563      58.594  86.794  19.805  1.00  0.00           C  
ATOM   1140  CD  GLN A 563      58.417  88.138  19.298  1.00  0.00           C  
ATOM   1141  NE2 GLN A 563      57.458  88.952  19.764  1.00  0.00           N  
ATOM   1142  OE1 GLN A 563      59.159  88.564  18.410  1.00  0.00           O  
ATOM   1143  HN  GLN A 563      61.487  86.246  19.947  1.00  0.00           H  
ATOM   1144  HA  GLN A 563      60.277  88.745  20.751  1.00  0.00           H  
ATOM   1145  HB1 GLN A 563      59.723  85.833  21.580  1.00  0.00           H  
ATOM   1146  HB2 GLN A 563      58.660  87.190  21.907  1.00  0.00           H  
ATOM   1147  HG1 GLN A 563      59.201  86.114  19.171  1.00  0.00           H  
ATOM   1148  HG2 GLN A 563      57.655  86.211  19.923  1.00  0.00           H  
ATOM   1149 1HE2 GLN A 563      57.278  89.801  19.269  1.00  0.00           H  
ATOM   1150 2HE2 GLN A 563      56.703  88.641  20.341  1.00  0.00           H  
ATOM   1151  N   MET A 564      61.893  86.896  23.080  1.00  0.00           N  
ATOM   1152  CA  MET A 564      62.634  87.015  24.331  1.00  0.00           C  
ATOM   1153  C   MET A 564      63.772  88.029  24.337  1.00  0.00           C  
ATOM   1154  O   MET A 564      64.056  88.711  25.368  1.00  0.00           O  
ATOM   1155  CB  MET A 564      63.042  85.645  24.741  1.00  0.00           C  
ATOM   1156  CG  MET A 564      61.905  84.587  25.087  1.00  0.00           C  
ATOM   1157  SD  MET A 564      60.608  85.263  26.130  1.00  0.00           S  
ATOM   1158  CE  MET A 564      61.686  85.557  27.530  1.00  0.00           C  
ATOM   1159  HN  MET A 564      61.913  86.062  22.535  1.00  0.00           H  
ATOM   1160  HA  MET A 564      61.866  87.425  24.972  1.00  0.00           H  
ATOM   1161  HB1 MET A 564      63.829  85.247  24.066  1.00  0.00           H  
ATOM   1162  HB2 MET A 564      63.592  85.801  25.694  1.00  0.00           H  
ATOM   1163  HG1 MET A 564      61.444  84.262  24.130  1.00  0.00           H  
ATOM   1164  HG2 MET A 564      62.417  83.709  25.534  1.00  0.00           H  
ATOM   1165  HE1 MET A 564      62.370  86.428  27.445  1.00  0.00           H  
ATOM   1166  HE2 MET A 564      61.109  85.839  28.437  1.00  0.00           H  
ATOM   1167  HE3 MET A 564      62.312  84.665  27.748  1.00  0.00           H  
ATOM   1168  N   LEU A 565      64.550  88.122  23.213  1.00  0.00           N  
ATOM   1169  CA  LEU A 565      65.407  89.266  22.964  1.00  0.00           C  
ATOM   1170  C   LEU A 565      64.827  90.675  23.055  1.00  0.00           C  
ATOM   1171  O   LEU A 565      65.402  91.567  23.672  1.00  0.00           O  
ATOM   1172  CB  LEU A 565      66.192  89.119  21.640  1.00  0.00           C  
ATOM   1173  CG  LEU A 565      67.294  90.191  21.345  1.00  0.00           C  
ATOM   1174  CD1 LEU A 565      68.402  89.317  20.652  1.00  0.00           C  
ATOM   1175  CD2 LEU A 565      66.779  91.343  20.443  1.00  0.00           C  
ATOM   1176  HN  LEU A 565      64.552  87.414  22.512  1.00  0.00           H  
ATOM   1177  HA  LEU A 565      66.178  89.207  23.719  1.00  0.00           H  
ATOM   1178  HB1 LEU A 565      66.667  88.120  21.752  1.00  0.00           H  
ATOM   1179  HB2 LEU A 565      65.480  89.071  20.789  1.00  0.00           H  
ATOM   1180  HG  LEU A 565      67.665  90.660  22.281  1.00  0.00           H  
ATOM   1181 1HD1 LEU A 565      68.228  88.601  19.820  1.00  0.00           H  
ATOM   1182 2HD1 LEU A 565      69.125  90.090  20.310  1.00  0.00           H  
ATOM   1183 3HD1 LEU A 565      68.992  88.713  21.374  1.00  0.00           H  
ATOM   1184 1HD2 LEU A 565      65.908  91.828  20.936  1.00  0.00           H  
ATOM   1185 2HD2 LEU A 565      67.579  92.108  20.339  1.00  0.00           H  
ATOM   1186 3HD2 LEU A 565      66.480  90.952  19.447  1.00  0.00           H  
ATOM   1187  N   TYR A 566      63.722  90.936  22.419  1.00  0.00           N  
ATOM   1188  CA  TYR A 566      63.018  92.223  22.478  1.00  0.00           C  
ATOM   1189  C   TYR A 566      62.556  92.561  23.916  1.00  0.00           C  
ATOM   1190  O   TYR A 566      62.771  93.701  24.372  1.00  0.00           O  
ATOM   1191  CB  TYR A 566      61.893  92.363  21.491  1.00  0.00           C  
ATOM   1192  CG  TYR A 566      61.421  93.854  21.437  1.00  0.00           C  
ATOM   1193  CD1 TYR A 566      60.263  94.436  22.089  1.00  0.00           C  
ATOM   1194  CD2 TYR A 566      62.119  94.676  20.549  1.00  0.00           C  
ATOM   1195  CE1 TYR A 566      59.979  95.820  21.882  1.00  0.00           C  
ATOM   1196  CE2 TYR A 566      61.772  96.011  20.386  1.00  0.00           C  
ATOM   1197  CZ  TYR A 566      60.837  96.675  21.190  1.00  0.00           C  
ATOM   1198  OH  TYR A 566      60.562  98.006  20.974  1.00  0.00           O  
ATOM   1199  HN  TYR A 566      63.448  90.198  21.809  1.00  0.00           H  
ATOM   1200  HA  TYR A 566      63.702  93.041  22.309  1.00  0.00           H  
ATOM   1201  HB1 TYR A 566      62.020  92.029  20.438  1.00  0.00           H  
ATOM   1202  HB2 TYR A 566      61.017  91.790  21.863  1.00  0.00           H  
ATOM   1203  HD1 TYR A 566      59.617  93.852  22.729  1.00  0.00           H  
ATOM   1204  HD2 TYR A 566      62.947  94.383  19.920  1.00  0.00           H  
ATOM   1205  HE1 TYR A 566      59.168  96.250  22.451  1.00  0.00           H  
ATOM   1206  HE2 TYR A 566      62.290  96.585  19.632  1.00  0.00           H  
ATOM   1207  HH  TYR A 566      59.717  98.273  21.340  1.00  0.00           H  
ATOM   1208  N   LEU A 567      62.004  91.594  24.653  1.00  0.00           N  
ATOM   1209  CA  LEU A 567      61.557  91.787  25.952  1.00  0.00           C  
ATOM   1210  C   LEU A 567      62.809  92.044  26.934  1.00  0.00           C  
ATOM   1211  O   LEU A 567      62.833  92.966  27.767  1.00  0.00           O  
ATOM   1212  CB  LEU A 567      60.998  90.328  26.327  1.00  0.00           C  
ATOM   1213  CG  LEU A 567      59.995  90.410  27.490  1.00  0.00           C  
ATOM   1214  CD1 LEU A 567      58.652  89.675  27.194  1.00  0.00           C  
ATOM   1215  CD2 LEU A 567      60.654  89.824  28.766  1.00  0.00           C  
ATOM   1216  HN  LEU A 567      61.826  90.729  24.191  1.00  0.00           H  
ATOM   1217  HA  LEU A 567      60.868  92.618  25.968  1.00  0.00           H  
ATOM   1218  HB1 LEU A 567      60.441  89.943  25.446  1.00  0.00           H  
ATOM   1219  HB2 LEU A 567      61.792  89.553  26.382  1.00  0.00           H  
ATOM   1220  HG  LEU A 567      59.781  91.481  27.692  1.00  0.00           H  
ATOM   1221 1HD1 LEU A 567      58.871  88.590  27.296  1.00  0.00           H  
ATOM   1222 2HD1 LEU A 567      57.861  90.053  27.877  1.00  0.00           H  
ATOM   1223 3HD1 LEU A 567      58.308  89.841  26.150  1.00  0.00           H  
ATOM   1224 1HD2 LEU A 567      61.452  90.516  29.107  1.00  0.00           H  
ATOM   1225 2HD2 LEU A 567      59.841  89.677  29.509  1.00  0.00           H  
ATOM   1226 3HD2 LEU A 567      61.050  88.801  28.592  1.00  0.00           H  
ATOM   1227  N   LEU A 568      63.936  91.324  26.753  1.00  0.00           N  
ATOM   1228  CA  LEU A 568      65.112  91.583  27.564  1.00  0.00           C  
ATOM   1229  C   LEU A 568      65.887  92.843  27.174  1.00  0.00           C  
ATOM   1230  O   LEU A 568      66.483  93.464  28.100  1.00  0.00           O  
ATOM   1231  CB  LEU A 568      66.041  90.394  27.769  1.00  0.00           C  
ATOM   1232  CG  LEU A 568      65.319  89.340  28.607  1.00  0.00           C  
ATOM   1233  CD1 LEU A 568      65.904  87.901  28.325  1.00  0.00           C  
ATOM   1234  CD2 LEU A 568      65.307  89.619  30.149  1.00  0.00           C  
ATOM   1235  HN  LEU A 568      63.949  90.621  26.045  1.00  0.00           H  
ATOM   1236  HA  LEU A 568      64.737  91.826  28.547  1.00  0.00           H  
ATOM   1237  HB1 LEU A 568      66.461  90.013  26.814  1.00  0.00           H  
ATOM   1238  HB2 LEU A 568      66.845  90.780  28.432  1.00  0.00           H  
ATOM   1239  HG  LEU A 568      64.284  89.239  28.217  1.00  0.00           H  
ATOM   1240 1HD1 LEU A 568      65.272  87.155  28.851  1.00  0.00           H  
ATOM   1241 2HD1 LEU A 568      65.966  87.722  27.231  1.00  0.00           H  
ATOM   1242 3HD1 LEU A 568      66.944  87.875  28.718  1.00  0.00           H  
ATOM   1243 1HD2 LEU A 568      65.052  88.645  30.622  1.00  0.00           H  
ATOM   1244 2HD2 LEU A 568      66.322  89.997  30.396  1.00  0.00           H  
ATOM   1245 3HD2 LEU A 568      64.507  90.360  30.361  1.00  0.00           H  
ATOM   1246  N   CYS A 569      65.859  93.347  25.932  1.00  0.00           N  
ATOM   1247  CA  CYS A 569      66.305  94.675  25.582  1.00  0.00           C  
ATOM   1248  C   CYS A 569      65.438  95.771  26.094  1.00  0.00           C  
ATOM   1249  O   CYS A 569      65.926  96.886  26.234  1.00  0.00           O  
ATOM   1250  CB  CYS A 569      66.467  94.773  24.082  1.00  0.00           C  
ATOM   1251  SG  CYS A 569      67.568  93.581  23.488  1.00  0.00           S  
ATOM   1252  HN  CYS A 569      65.524  92.808  25.164  1.00  0.00           H  
ATOM   1253  HA  CYS A 569      67.301  94.720  25.998  1.00  0.00           H  
ATOM   1254  HB1 CYS A 569      65.452  94.618  23.659  1.00  0.00           H  
ATOM   1255  HB2 CYS A 569      66.746  95.821  23.845  1.00  0.00           H  
ATOM   1256  HG1 CYS A 569      67.334  93.770  22.198  1.00  0.00           H  
ATOM   1257  N   SER A 570      64.132  95.462  26.453  1.00  0.00           N  
ATOM   1258  CA  SER A 570      63.226  96.414  27.007  1.00  0.00           C  
ATOM   1259  C   SER A 570      63.290  96.266  28.608  1.00  0.00           C  
ATOM   1260  O   SER A 570      62.741  97.109  29.338  1.00  0.00           O  
ATOM   1261  CB  SER A 570      61.799  96.106  26.584  1.00  0.00           C  
ATOM   1262  OG  SER A 570      61.665  95.989  25.177  1.00  0.00           O  
ATOM   1263  HN  SER A 570      63.732  94.548  26.432  1.00  0.00           H  
ATOM   1264  HA  SER A 570      63.573  97.403  26.747  1.00  0.00           H  
ATOM   1265  HB1 SER A 570      61.417  95.179  27.063  1.00  0.00           H  
ATOM   1266  HB2 SER A 570      61.139  96.886  27.022  1.00  0.00           H  
ATOM   1267  HG1 SER A 570      62.348  95.405  24.840  1.00  0.00           H  
ATOM   1268  N   TRP A 571      64.109  95.313  29.201  1.00  0.00           N  
ATOM   1269  CA  TRP A 571      64.314  95.125  30.649  1.00  0.00           C  
ATOM   1270  C   TRP A 571      65.280  96.227  31.202  1.00  0.00           C  
ATOM   1271  O   TRP A 571      66.116  96.649  30.435  1.00  0.00           O  
ATOM   1272  CB  TRP A 571      64.850  93.665  30.954  1.00  0.00           C  
ATOM   1273  CG  TRP A 571      64.458  93.058  32.250  1.00  0.00           C  
ATOM   1274  CD1 TRP A 571      65.257  93.135  33.361  1.00  0.00           C  
ATOM   1275  CD2 TRP A 571      63.258  92.366  32.620  1.00  0.00           C  
ATOM   1276  CE2 TRP A 571      63.339  92.004  33.985  1.00  0.00           C  
ATOM   1277  CE3 TRP A 571      62.078  92.060  31.869  1.00  0.00           C  
ATOM   1278  NE1 TRP A 571      64.630  92.481  34.401  1.00  0.00           N  
ATOM   1279  CZ2 TRP A 571      62.378  91.182  34.580  1.00  0.00           C  
ATOM   1280  CZ3 TRP A 571      61.185  91.241  32.475  1.00  0.00           C  
ATOM   1281  CH2 TRP A 571      61.313  90.825  33.814  1.00  0.00           C  
ATOM   1282  HN  TRP A 571      64.646  94.629  28.713  1.00  0.00           H  
ATOM   1283  HA  TRP A 571      63.365  95.253  31.148  1.00  0.00           H  
ATOM   1284  HB1 TRP A 571      64.521  93.020  30.112  1.00  0.00           H  
ATOM   1285  HB2 TRP A 571      65.958  93.743  30.972  1.00  0.00           H  
ATOM   1286  HD1 TRP A 571      66.270  93.493  33.477  1.00  0.00           H  
ATOM   1287  HE1 TRP A 571      64.739  92.497  35.370  1.00  0.00           H  
ATOM   1288  HE3 TRP A 571      62.092  92.297  30.815  1.00  0.00           H  
ATOM   1289  HZ2 TRP A 571      62.413  90.832  35.601  1.00  0.00           H  
ATOM   1290  HZ3 TRP A 571      60.403  90.862  31.833  1.00  0.00           H  
ATOM   1291  HH2 TRP A 571      60.513  90.179  34.144  1.00  0.00           H  
ATOM   1292  N   PRO A 572      65.113  96.819  32.408  1.00  0.00           N  
ATOM   1293  CA  PRO A 572      66.059  97.612  33.191  1.00  0.00           C  
ATOM   1294  C   PRO A 572      67.472  97.090  33.212  1.00  0.00           C  
ATOM   1295  O   PRO A 572      67.590  95.827  33.409  1.00  0.00           O  
ATOM   1296  CB  PRO A 572      65.385  97.851  34.555  1.00  0.00           C  
ATOM   1297  CG  PRO A 572      63.861  97.620  34.370  1.00  0.00           C  
ATOM   1298  CD  PRO A 572      63.857  96.601  33.231  1.00  0.00           C  
ATOM   1299  HA  PRO A 572      66.201  98.537  32.651  1.00  0.00           H  
ATOM   1300  HB1 PRO A 572      65.850  97.153  35.284  1.00  0.00           H  
ATOM   1301  HB2 PRO A 572      65.617  98.895  34.857  1.00  0.00           H  
ATOM   1302  HG1 PRO A 572      63.358  97.368  35.327  1.00  0.00           H  
ATOM   1303  HG2 PRO A 572      63.375  98.520  33.935  1.00  0.00           H  
ATOM   1304  HD1 PRO A 572      63.918  95.568  33.634  1.00  0.00           H  
ATOM   1305  HD2 PRO A 572      62.937  96.764  32.629  1.00  0.00           H  
ATOM   1306  N   GLU A 573      68.515  97.865  32.900  1.00  0.00           N  
ATOM   1307  CA  GLU A 573      69.939  97.492  32.766  1.00  0.00           C  
ATOM   1308  C   GLU A 573      70.581  97.056  34.061  1.00  0.00           C  
ATOM   1309  O   GLU A 573      70.476  97.779  35.076  1.00  0.00           O  
ATOM   1310  CB  GLU A 573      70.702  98.547  32.049  1.00  0.00           C  
ATOM   1311  CG  GLU A 573      70.537  98.445  30.524  1.00  0.00           C  
ATOM   1312  CD  GLU A 573      70.805  99.749  29.769  1.00  0.00           C  
ATOM   1313  OE1 GLU A 573      70.815  99.698  28.530  1.00  0.00           O  
ATOM   1314  OE2 GLU A 573      70.962 100.858  30.344  1.00  0.00           O1-
ATOM   1315  HN  GLU A 573      68.405  98.824  32.650  1.00  0.00           H  
ATOM   1316  HA  GLU A 573      70.014  96.614  32.140  1.00  0.00           H  
ATOM   1317  HB1 GLU A 573      70.406  99.503  32.530  1.00  0.00           H  
ATOM   1318  HB2 GLU A 573      71.765  98.406  32.342  1.00  0.00           H  
ATOM   1319  HG1 GLU A 573      71.210  97.650  30.138  1.00  0.00           H  
ATOM   1320  HG2 GLU A 573      69.601  98.015  30.110  1.00  0.00           H  
ATOM   1321  N   LEU A 574      71.267  95.881  34.093  1.00  0.00           N  
ATOM   1322  CA  LEU A 574      71.941  95.259  35.235  1.00  0.00           C  
ATOM   1323  C   LEU A 574      73.107  96.142  35.633  1.00  0.00           C  
ATOM   1324  O   LEU A 574      73.706  96.758  34.732  1.00  0.00           O  
ATOM   1325  CB  LEU A 574      72.374  93.753  35.032  1.00  0.00           C  
ATOM   1326  CG  LEU A 574      71.250  92.801  34.863  1.00  0.00           C  
ATOM   1327  CD1 LEU A 574      71.569  91.353  34.461  1.00  0.00           C  
ATOM   1328  CD2 LEU A 574      70.362  92.659  36.127  1.00  0.00           C  
ATOM   1329  HN  LEU A 574      71.477  95.409  33.241  1.00  0.00           H  
ATOM   1330  HA  LEU A 574      71.241  95.226  36.056  1.00  0.00           H  
ATOM   1331  HB1 LEU A 574      73.081  93.653  34.180  1.00  0.00           H  
ATOM   1332  HB2 LEU A 574      72.979  93.375  35.884  1.00  0.00           H  
ATOM   1333  HG  LEU A 574      70.520  93.143  34.099  1.00  0.00           H  
ATOM   1334 1HD1 LEU A 574      70.649  90.749  34.609  1.00  0.00           H  
ATOM   1335 2HD1 LEU A 574      72.047  91.380  33.459  1.00  0.00           H  
ATOM   1336 3HD1 LEU A 574      72.414  91.201  35.166  1.00  0.00           H  
ATOM   1337 1HD2 LEU A 574      70.856  92.605  37.120  1.00  0.00           H  
ATOM   1338 2HD2 LEU A 574      69.754  93.587  36.206  1.00  0.00           H  
ATOM   1339 3HD2 LEU A 574      69.596  91.859  36.037  1.00  0.00           H  
ATOM   1340  N   PRO A 575      73.560  96.188  36.881  1.00  0.00           N  
ATOM   1341  CA  PRO A 575      74.981  96.497  37.125  1.00  0.00           C  
ATOM   1342  C   PRO A 575      75.987  95.703  36.310  1.00  0.00           C  
ATOM   1343  O   PRO A 575      75.723  94.566  35.940  1.00  0.00           O  
ATOM   1344  CB  PRO A 575      75.074  96.389  38.674  1.00  0.00           C  
ATOM   1345  CG  PRO A 575      74.022  95.307  39.002  1.00  0.00           C  
ATOM   1346  CD  PRO A 575      72.893  95.686  38.068  1.00  0.00           C  
ATOM   1347  HA  PRO A 575      75.094  97.534  36.847  1.00  0.00           H  
ATOM   1348  HB1 PRO A 575      76.139  96.329  38.983  1.00  0.00           H  
ATOM   1349  HB2 PRO A 575      74.664  97.372  38.990  1.00  0.00           H  
ATOM   1350  HG1 PRO A 575      74.487  94.316  38.810  1.00  0.00           H  
ATOM   1351  HG2 PRO A 575      73.708  95.218  40.064  1.00  0.00           H  
ATOM   1352  HD1 PRO A 575      72.360  94.734  37.860  1.00  0.00           H  
ATOM   1353  HD2 PRO A 575      72.133  96.349  38.534  1.00  0.00           H  
ATOM   1354  N   VAL A 576      77.119  96.337  35.972  1.00  0.00           N  
ATOM   1355  CA  VAL A 576      78.176  95.911  34.986  1.00  0.00           C  
ATOM   1356  C   VAL A 576      78.809  94.637  35.333  1.00  0.00           C  
ATOM   1357  O   VAL A 576      79.118  93.778  34.502  1.00  0.00           O  
ATOM   1358  CB  VAL A 576      79.124  96.985  34.708  1.00  0.00           C  
ATOM   1359  CG1 VAL A 576      78.410  97.959  33.755  1.00  0.00           C  
ATOM   1360  CG2 VAL A 576      79.489  97.741  36.031  1.00  0.00           C  
ATOM   1361  HN  VAL A 576      77.250  97.297  36.205  1.00  0.00           H  
ATOM   1362  HA  VAL A 576      77.656  95.674  34.069  1.00  0.00           H  
ATOM   1363  HB  VAL A 576      80.117  96.563  34.444  1.00  0.00           H  
ATOM   1364 1HG1 VAL A 576      78.774  97.704  32.737  1.00  0.00           H  
ATOM   1365 2HG1 VAL A 576      77.300  97.994  33.702  1.00  0.00           H  
ATOM   1366 3HG1 VAL A 576      78.805  98.988  33.899  1.00  0.00           H  
ATOM   1367 1HG2 VAL A 576      78.662  98.261  36.560  1.00  0.00           H  
ATOM   1368 2HG2 VAL A 576      79.945  97.062  36.784  1.00  0.00           H  
ATOM   1369 3HG2 VAL A 576      80.246  98.543  35.897  1.00  0.00           H  
ATOM   1370  N   LEU A 577      78.998  94.439  36.634  1.00  0.00           N  
ATOM   1371  CA  LEU A 577      79.499  93.164  37.142  1.00  0.00           C  
ATOM   1372  C   LEU A 577      78.523  92.039  37.213  1.00  0.00           C  
ATOM   1373  O   LEU A 577      78.917  90.890  37.059  1.00  0.00           O  
ATOM   1374  CB  LEU A 577      80.220  93.297  38.502  1.00  0.00           C  
ATOM   1375  CG  LEU A 577      81.036  94.620  38.686  1.00  0.00           C  
ATOM   1376  CD1 LEU A 577      81.459  94.731  40.165  1.00  0.00           C  
ATOM   1377  CD2 LEU A 577      82.232  94.628  37.766  1.00  0.00           C  
ATOM   1378  HN  LEU A 577      78.781  95.170  37.276  1.00  0.00           H  
ATOM   1379  HA  LEU A 577      80.316  92.930  36.475  1.00  0.00           H  
ATOM   1380  HB1 LEU A 577      79.480  93.324  39.330  1.00  0.00           H  
ATOM   1381  HB2 LEU A 577      80.847  92.415  38.754  1.00  0.00           H  
ATOM   1382  HG  LEU A 577      80.347  95.460  38.455  1.00  0.00           H  
ATOM   1383 1HD1 LEU A 577      81.942  95.682  40.473  1.00  0.00           H  
ATOM   1384 2HD1 LEU A 577      80.559  94.607  40.804  1.00  0.00           H  
ATOM   1385 3HD1 LEU A 577      82.187  93.900  40.281  1.00  0.00           H  
ATOM   1386 1HD2 LEU A 577      82.929  95.419  38.113  1.00  0.00           H  
ATOM   1387 2HD2 LEU A 577      82.863  93.715  37.793  1.00  0.00           H  
ATOM   1388 3HD2 LEU A 577      81.878  94.798  36.725  1.00  0.00           H  
ATOM   1389  N   SER A 578      77.197  92.263  37.451  1.00  0.00           N  
ATOM   1390  CA  SER A 578      76.132  91.288  37.306  1.00  0.00           C  
ATOM   1391  C   SER A 578      76.001  90.864  35.871  1.00  0.00           C  
ATOM   1392  O   SER A 578      76.024  89.688  35.541  1.00  0.00           O  
ATOM   1393  CB  SER A 578      74.809  91.837  37.941  1.00  0.00           C  
ATOM   1394  OG  SER A 578      73.701  90.895  37.812  1.00  0.00           O  
ATOM   1395  HN  SER A 578      76.960  93.217  37.618  1.00  0.00           H  
ATOM   1396  HA  SER A 578      76.528  90.414  37.802  1.00  0.00           H  
ATOM   1397  HB1 SER A 578      74.993  91.974  39.029  1.00  0.00           H  
ATOM   1398  HB2 SER A 578      74.620  92.742  37.326  1.00  0.00           H  
ATOM   1399  HG1 SER A 578      73.787  90.358  38.603  1.00  0.00           H  
ATOM   1400  N   ALA A 579      76.132  91.839  34.903  1.00  0.00           N  
ATOM   1401  CA  ALA A 579      76.345  91.527  33.516  1.00  0.00           C  
ATOM   1402  C   ALA A 579      77.629  90.692  33.172  1.00  0.00           C  
ATOM   1403  O   ALA A 579      77.637  89.872  32.283  1.00  0.00           O  
ATOM   1404  CB  ALA A 579      76.346  92.886  32.773  1.00  0.00           C  
ATOM   1405  HN  ALA A 579      76.111  92.800  35.164  1.00  0.00           H  
ATOM   1406  HA  ALA A 579      75.446  91.013  33.207  1.00  0.00           H  
ATOM   1407  HB1 ALA A 579      77.109  93.576  33.191  1.00  0.00           H  
ATOM   1408  HB2 ALA A 579      76.650  92.698  31.721  1.00  0.00           H  
ATOM   1409  HB3 ALA A 579      75.347  93.372  32.738  1.00  0.00           H  
ATOM   1410  N   LEU A 580      78.760  90.942  33.845  1.00  0.00           N  
ATOM   1411  CA  LEU A 580      79.969  90.102  33.761  1.00  0.00           C  
ATOM   1412  C   LEU A 580      79.728  88.744  34.326  1.00  0.00           C  
ATOM   1413  O   LEU A 580      80.113  87.754  33.793  1.00  0.00           O  
ATOM   1414  CB  LEU A 580      81.200  90.802  34.367  1.00  0.00           C  
ATOM   1415  CG  LEU A 580      82.516  90.044  34.001  1.00  0.00           C  
ATOM   1416  CD1 LEU A 580      83.588  90.925  33.341  1.00  0.00           C  
ATOM   1417  CD2 LEU A 580      83.072  89.485  35.314  1.00  0.00           C  
ATOM   1418  HN  LEU A 580      78.740  91.710  34.480  1.00  0.00           H  
ATOM   1419  HA  LEU A 580      80.188  89.987  32.709  1.00  0.00           H  
ATOM   1420  HB1 LEU A 580      81.152  91.788  33.855  1.00  0.00           H  
ATOM   1421  HB2 LEU A 580      81.061  90.893  35.466  1.00  0.00           H  
ATOM   1422  HG  LEU A 580      82.258  89.219  33.302  1.00  0.00           H  
ATOM   1423 1HD1 LEU A 580      84.472  90.296  33.101  1.00  0.00           H  
ATOM   1424 2HD1 LEU A 580      83.105  91.323  32.424  1.00  0.00           H  
ATOM   1425 3HD1 LEU A 580      83.842  91.731  34.063  1.00  0.00           H  
ATOM   1426 1HD2 LEU A 580      82.306  88.899  35.865  1.00  0.00           H  
ATOM   1427 2HD2 LEU A 580      83.969  88.864  35.104  1.00  0.00           H  
ATOM   1428 3HD2 LEU A 580      83.319  90.325  35.998  1.00  0.00           H  
ATOM   1429  N   GLU A 581      78.946  88.626  35.494  1.00  0.00           N  
ATOM   1430  CA  GLU A 581      78.497  87.359  36.146  1.00  0.00           C  
ATOM   1431  C   GLU A 581      77.381  86.708  35.318  1.00  0.00           C  
ATOM   1432  O   GLU A 581      77.145  85.517  35.547  1.00  0.00           O  
ATOM   1433  CB  GLU A 581      77.980  87.565  37.556  1.00  0.00           C  
ATOM   1434  CG  GLU A 581      79.068  87.374  38.723  1.00  0.00           C  
ATOM   1435  CD  GLU A 581      78.544  87.520  40.127  1.00  0.00           C  
ATOM   1436  OE1 GLU A 581      78.465  88.587  40.804  1.00  0.00           O  
ATOM   1437  OE2 GLU A 581      77.990  86.408  40.534  1.00  0.00           O1-
ATOM   1438  HN  GLU A 581      78.665  89.403  36.052  1.00  0.00           H  
ATOM   1439  HA  GLU A 581      79.237  86.576  36.067  1.00  0.00           H  
ATOM   1440  HB1 GLU A 581      77.421  88.512  37.715  1.00  0.00           H  
ATOM   1441  HB2 GLU A 581      77.245  86.771  37.813  1.00  0.00           H  
ATOM   1442  HG1 GLU A 581      79.356  86.309  38.592  1.00  0.00           H  
ATOM   1443  HG2 GLU A 581      79.851  88.119  38.466  1.00  0.00           H  
ATOM   1444  N   LEU A 582      76.727  87.334  34.325  1.00  0.00           N  
ATOM   1445  CA  LEU A 582      75.804  86.711  33.392  1.00  0.00           C  
ATOM   1446  C   LEU A 582      76.484  85.995  32.199  1.00  0.00           C  
ATOM   1447  O   LEU A 582      75.815  85.141  31.595  1.00  0.00           O  
ATOM   1448  CB  LEU A 582      74.814  87.785  32.936  1.00  0.00           C  
ATOM   1449  CG  LEU A 582      73.586  87.309  32.062  1.00  0.00           C  
ATOM   1450  CD1 LEU A 582      72.664  86.236  32.744  1.00  0.00           C  
ATOM   1451  CD2 LEU A 582      72.719  88.540  31.646  1.00  0.00           C  
ATOM   1452  HN  LEU A 582      76.788  88.327  34.252  1.00  0.00           H  
ATOM   1453  HA  LEU A 582      75.305  85.889  33.883  1.00  0.00           H  
ATOM   1454  HB1 LEU A 582      74.400  88.291  33.834  1.00  0.00           H  
ATOM   1455  HB2 LEU A 582      75.304  88.578  32.331  1.00  0.00           H  
ATOM   1456  HG  LEU A 582      74.020  86.817  31.165  1.00  0.00           H  
ATOM   1457 1HD1 LEU A 582      72.150  86.733  33.594  1.00  0.00           H  
ATOM   1458 2HD1 LEU A 582      71.844  85.899  32.074  1.00  0.00           H  
ATOM   1459 3HD1 LEU A 582      73.322  85.382  33.015  1.00  0.00           H  
ATOM   1460 1HD2 LEU A 582      73.213  89.381  31.115  1.00  0.00           H  
ATOM   1461 2HD2 LEU A 582      71.911  88.230  30.947  1.00  0.00           H  
ATOM   1462 3HD2 LEU A 582      72.205  88.996  32.520  1.00  0.00           H  
ATOM   1463  N   LEU A 583      77.700  86.420  31.832  1.00  0.00           N  
ATOM   1464  CA  LEU A 583      78.451  85.736  30.804  1.00  0.00           C  
ATOM   1465  C   LEU A 583      79.005  84.409  31.363  1.00  0.00           C  
ATOM   1466  O   LEU A 583      79.161  84.161  32.530  1.00  0.00           O  
ATOM   1467  CB  LEU A 583      79.670  86.543  30.257  1.00  0.00           C  
ATOM   1468  CG  LEU A 583      79.402  87.897  29.535  1.00  0.00           C  
ATOM   1469  CD1 LEU A 583      80.636  88.597  29.012  1.00  0.00           C  
ATOM   1470  CD2 LEU A 583      78.419  87.756  28.340  1.00  0.00           C  
ATOM   1471  HN  LEU A 583      77.996  87.243  32.311  1.00  0.00           H  
ATOM   1472  HA  LEU A 583      77.837  85.423  29.972  1.00  0.00           H  
ATOM   1473  HB1 LEU A 583      80.279  86.843  31.137  1.00  0.00           H  
ATOM   1474  HB2 LEU A 583      80.350  85.917  29.640  1.00  0.00           H  
ATOM   1475  HG  LEU A 583      78.935  88.534  30.316  1.00  0.00           H  
ATOM   1476 1HD1 LEU A 583      80.509  89.481  28.352  1.00  0.00           H  
ATOM   1477 2HD1 LEU A 583      81.207  88.996  29.878  1.00  0.00           H  
ATOM   1478 3HD1 LEU A 583      81.290  87.826  28.552  1.00  0.00           H  
ATOM   1479 1HD2 LEU A 583      77.398  87.536  28.718  1.00  0.00           H  
ATOM   1480 2HD2 LEU A 583      78.326  88.570  27.588  1.00  0.00           H  
ATOM   1481 3HD2 LEU A 583      78.815  86.939  27.701  1.00  0.00           H  
ATOM   1482  N   ASP A 584      79.112  83.509  30.366  1.00  0.00           N  
ATOM   1483  CA  ASP A 584      79.441  82.148  30.539  1.00  0.00           C  
ATOM   1484  C   ASP A 584      80.591  81.680  29.640  1.00  0.00           C  
ATOM   1485  O   ASP A 584      81.007  82.277  28.597  1.00  0.00           O  
ATOM   1486  CB  ASP A 584      78.149  81.292  30.219  1.00  0.00           C  
ATOM   1487  CG  ASP A 584      77.270  81.153  31.398  1.00  0.00           C  
ATOM   1488  OD1 ASP A 584      76.065  81.381  31.266  1.00  0.00           O  
ATOM   1489  OD2 ASP A 584      77.802  80.698  32.449  1.00  0.00           O1-
ATOM   1490  HN  ASP A 584      78.935  83.732  29.410  1.00  0.00           H  
ATOM   1491  HA  ASP A 584      79.878  81.995  31.516  1.00  0.00           H  
ATOM   1492  HB1 ASP A 584      77.631  81.845  29.407  1.00  0.00           H  
ATOM   1493  HB2 ASP A 584      78.445  80.306  29.800  1.00  0.00           H  
ATOM   1494  N   PHE A 585      81.215  80.528  30.044  1.00  0.00           N  
ATOM   1495  CA  PHE A 585      82.240  79.873  29.312  1.00  0.00           C  
ATOM   1496  C   PHE A 585      81.894  79.427  27.862  1.00  0.00           C  
ATOM   1497  O   PHE A 585      82.592  79.596  26.856  1.00  0.00           O  
ATOM   1498  CB  PHE A 585      82.698  78.685  30.174  1.00  0.00           C  
ATOM   1499  CG  PHE A 585      83.919  78.031  29.523  1.00  0.00           C  
ATOM   1500  CD1 PHE A 585      83.771  76.848  28.705  1.00  0.00           C  
ATOM   1501  CD2 PHE A 585      85.222  78.420  29.850  1.00  0.00           C  
ATOM   1502  CE1 PHE A 585      84.821  76.024  28.341  1.00  0.00           C  
ATOM   1503  CE2 PHE A 585      86.278  77.547  29.523  1.00  0.00           C  
ATOM   1504  CZ  PHE A 585      86.096  76.374  28.798  1.00  0.00           C  
ATOM   1505  HN  PHE A 585      80.938  80.090  30.895  1.00  0.00           H  
ATOM   1506  HA  PHE A 585      83.030  80.609  29.262  1.00  0.00           H  
ATOM   1507  HB1 PHE A 585      83.099  79.033  31.150  1.00  0.00           H  
ATOM   1508  HB2 PHE A 585      81.958  77.886  30.392  1.00  0.00           H  
ATOM   1509  HD1 PHE A 585      82.749  76.599  28.462  1.00  0.00           H  
ATOM   1510  HD2 PHE A 585      85.445  79.323  30.398  1.00  0.00           H  
ATOM   1511  HE1 PHE A 585      84.643  75.078  27.851  1.00  0.00           H  
ATOM   1512  HE2 PHE A 585      87.289  77.770  29.829  1.00  0.00           H  
ATOM   1513  HZ  PHE A 585      86.923  75.729  28.543  1.00  0.00           H  
ATOM   1514  N   SER A 586      80.740  78.775  27.727  1.00  0.00           N  
ATOM   1515  CA  SER A 586      80.086  78.671  26.479  1.00  0.00           C  
ATOM   1516  C   SER A 586      79.132  79.815  26.475  1.00  0.00           C  
ATOM   1517  O   SER A 586      78.380  79.959  27.433  1.00  0.00           O  
ATOM   1518  CB  SER A 586      79.369  77.336  26.337  1.00  0.00           C  
ATOM   1519  OG  SER A 586      80.266  76.268  26.525  1.00  0.00           O  
ATOM   1520  HN  SER A 586      80.300  78.337  28.508  1.00  0.00           H  
ATOM   1521  HA  SER A 586      80.892  78.770  25.768  1.00  0.00           H  
ATOM   1522  HB1 SER A 586      78.694  77.258  27.215  1.00  0.00           H  
ATOM   1523  HB2 SER A 586      78.895  77.192  25.343  1.00  0.00           H  
ATOM   1524  HG1 SER A 586      80.915  76.273  25.817  1.00  0.00           H  
ATOM   1525  N   PHE A 587      79.217  80.710  25.504  1.00  0.00           N  
ATOM   1526  CA  PHE A 587      78.498  81.998  25.550  1.00  0.00           C  
ATOM   1527  C   PHE A 587      77.008  81.800  25.231  1.00  0.00           C  
ATOM   1528  O   PHE A 587      76.650  81.041  24.307  1.00  0.00           O  
ATOM   1529  CB  PHE A 587      79.270  83.049  24.689  1.00  0.00           C  
ATOM   1530  CG  PHE A 587      78.596  84.396  24.563  1.00  0.00           C  
ATOM   1531  CD1 PHE A 587      77.577  84.621  23.572  1.00  0.00           C  
ATOM   1532  CD2 PHE A 587      79.073  85.528  25.233  1.00  0.00           C  
ATOM   1533  CE1 PHE A 587      77.011  85.903  23.400  1.00  0.00           C  
ATOM   1534  CE2 PHE A 587      78.572  86.839  25.037  1.00  0.00           C  
ATOM   1535  CZ  PHE A 587      77.520  87.041  24.133  1.00  0.00           C  
ATOM   1536  HN  PHE A 587      79.750  80.428  24.710  1.00  0.00           H  
ATOM   1537  HA  PHE A 587      78.695  82.336  26.556  1.00  0.00           H  
ATOM   1538  HB1 PHE A 587      80.225  83.198  25.236  1.00  0.00           H  
ATOM   1539  HB2 PHE A 587      79.489  82.615  23.690  1.00  0.00           H  
ATOM   1540  HD1 PHE A 587      77.184  83.740  23.087  1.00  0.00           H  
ATOM   1541  HD2 PHE A 587      79.850  85.317  25.953  1.00  0.00           H  
ATOM   1542  HE1 PHE A 587      76.131  86.059  22.792  1.00  0.00           H  
ATOM   1543  HE2 PHE A 587      78.903  87.635  25.689  1.00  0.00           H  
ATOM   1544  HZ  PHE A 587      77.104  88.029  24.003  1.00  0.00           H  
ATOM   1545  N   PRO A 588      76.125  82.427  26.003  1.00  0.00           N  
ATOM   1546  CA  PRO A 588      74.663  82.230  25.852  1.00  0.00           C  
ATOM   1547  C   PRO A 588      73.907  82.410  24.519  1.00  0.00           C  
ATOM   1548  O   PRO A 588      74.523  82.837  23.564  1.00  0.00           O  
ATOM   1549  CB  PRO A 588      74.102  83.169  26.917  1.00  0.00           C  
ATOM   1550  CG  PRO A 588      75.174  83.270  27.930  1.00  0.00           C  
ATOM   1551  CD  PRO A 588      76.475  83.326  27.120  1.00  0.00           C  
ATOM   1552  HA  PRO A 588      74.466  81.182  26.028  1.00  0.00           H  
ATOM   1553  HB1 PRO A 588      73.840  84.138  26.442  1.00  0.00           H  
ATOM   1554  HB2 PRO A 588      73.166  82.766  27.356  1.00  0.00           H  
ATOM   1555  HG1 PRO A 588      75.009  84.196  28.523  1.00  0.00           H  
ATOM   1556  HG2 PRO A 588      74.995  82.449  28.656  1.00  0.00           H  
ATOM   1557  HD1 PRO A 588      76.619  84.349  26.711  1.00  0.00           H  
ATOM   1558  HD2 PRO A 588      77.397  82.988  27.639  1.00  0.00           H  
ATOM   1559  N   ASP A 589      72.558  82.187  24.521  1.00  0.00           N  
ATOM   1560  CA  ASP A 589      71.693  82.507  23.370  1.00  0.00           C  
ATOM   1561  C   ASP A 589      71.464  84.017  23.234  1.00  0.00           C  
ATOM   1562  O   ASP A 589      71.722  84.763  24.200  1.00  0.00           O  
ATOM   1563  CB  ASP A 589      70.373  81.769  23.304  1.00  0.00           C  
ATOM   1564  CG  ASP A 589      70.475  80.252  23.175  1.00  0.00           C  
ATOM   1565  OD1 ASP A 589      71.486  79.578  23.527  1.00  0.00           O  
ATOM   1566  OD2 ASP A 589      69.445  79.722  22.660  1.00  0.00           O1-
ATOM   1567  HN  ASP A 589      72.145  81.697  25.285  1.00  0.00           H  
ATOM   1568  HA  ASP A 589      72.228  82.160  22.497  1.00  0.00           H  
ATOM   1569  HB1 ASP A 589      69.750  82.044  24.183  1.00  0.00           H  
ATOM   1570  HB2 ASP A 589      69.832  82.181  22.426  1.00  0.00           H  
ATOM   1571  N   CYS A 590      71.119  84.517  22.066  1.00  0.00           N  
ATOM   1572  CA  CYS A 590      71.212  85.871  21.647  1.00  0.00           C  
ATOM   1573  C   CYS A 590      70.435  86.812  22.596  1.00  0.00           C  
ATOM   1574  O   CYS A 590      70.860  87.889  22.918  1.00  0.00           O  
ATOM   1575  CB  CYS A 590      70.540  86.006  20.285  1.00  0.00           C  
ATOM   1576  SG  CYS A 590      71.205  87.419  19.226  1.00  0.00           S  
ATOM   1577  HN  CYS A 590      71.036  83.863  21.318  1.00  0.00           H  
ATOM   1578  HA  CYS A 590      72.214  86.268  21.711  1.00  0.00           H  
ATOM   1579  HB1 CYS A 590      70.739  85.021  19.815  1.00  0.00           H  
ATOM   1580  HB2 CYS A 590      69.437  85.958  20.409  1.00  0.00           H  
ATOM   1581  HG1 CYS A 590      70.932  86.872  18.051  1.00  0.00           H  
ATOM   1582  N   HIS A 591      69.232  86.427  23.124  1.00  0.00           N  
ATOM   1583  CA  HIS A 591      68.536  87.242  24.102  1.00  0.00           C  
ATOM   1584  C   HIS A 591      69.326  87.610  25.364  1.00  0.00           C  
ATOM   1585  O   HIS A 591      69.424  88.753  25.778  1.00  0.00           O  
ATOM   1586  CB  HIS A 591      67.143  86.705  24.399  1.00  0.00           C  
ATOM   1587  CG  HIS A 591      67.134  85.364  25.083  1.00  0.00           C  
ATOM   1588  CD2 HIS A 591      66.268  84.994  26.036  1.00  0.00           C  
ATOM   1589  ND1 HIS A 591      67.903  84.259  24.589  1.00  0.00           N  
ATOM   1590  CE1 HIS A 591      67.462  83.261  25.334  1.00  0.00           C  
ATOM   1591  NE2 HIS A 591      66.428  83.679  26.202  1.00  0.00           N  
ATOM   1592  HN  HIS A 591      68.868  85.517  22.944  1.00  0.00           H  
ATOM   1593  HA  HIS A 591      68.195  88.146  23.622  1.00  0.00           H  
ATOM   1594  HB1 HIS A 591      66.539  87.474  24.926  1.00  0.00           H  
ATOM   1595  HB2 HIS A 591      66.735  86.615  23.369  1.00  0.00           H  
ATOM   1596  HD2 HIS A 591      65.553  85.618  26.555  1.00  0.00           H  
ATOM   1597  HE1 HIS A 591      67.731  82.216  25.186  1.00  0.00           H  
ATOM   1598  HE2 HIS A 591      65.826  83.037  26.678  1.00  0.00           H  
ATOM   1599  N   VAL A 592      69.987  86.574  25.974  1.00  0.00           N  
ATOM   1600  CA  VAL A 592      70.779  86.693  27.163  1.00  0.00           C  
ATOM   1601  C   VAL A 592      72.050  87.408  26.897  1.00  0.00           C  
ATOM   1602  O   VAL A 592      72.468  88.295  27.674  1.00  0.00           O  
ATOM   1603  CB  VAL A 592      71.239  85.334  27.738  1.00  0.00           C  
ATOM   1604  CG1 VAL A 592      72.359  85.484  28.788  1.00  0.00           C  
ATOM   1605  CG2 VAL A 592      69.900  84.781  28.291  1.00  0.00           C  
ATOM   1606  HN  VAL A 592      70.032  85.696  25.505  1.00  0.00           H  
ATOM   1607  HA  VAL A 592      70.269  87.312  27.886  1.00  0.00           H  
ATOM   1608  HB  VAL A 592      71.440  84.598  26.930  1.00  0.00           H  
ATOM   1609 1HG1 VAL A 592      72.434  84.511  29.320  1.00  0.00           H  
ATOM   1610 2HG1 VAL A 592      73.391  85.737  28.465  1.00  0.00           H  
ATOM   1611 3HG1 VAL A 592      72.128  86.225  29.582  1.00  0.00           H  
ATOM   1612 1HG2 VAL A 592      70.160  83.827  28.796  1.00  0.00           H  
ATOM   1613 2HG2 VAL A 592      69.503  85.415  29.114  1.00  0.00           H  
ATOM   1614 3HG2 VAL A 592      69.150  84.653  27.482  1.00  0.00           H  
ATOM   1615  N   GLY A 593      72.608  87.159  25.722  1.00  0.00           N  
ATOM   1616  CA  GLY A 593      73.831  87.807  25.293  1.00  0.00           C  
ATOM   1617  C   GLY A 593      73.695  89.282  24.968  1.00  0.00           C  
ATOM   1618  O   GLY A 593      74.612  90.056  25.221  1.00  0.00           O  
ATOM   1619  HN  GLY A 593      72.224  86.495  25.085  1.00  0.00           H  
ATOM   1620  HA1 GLY A 593      74.645  87.774  26.002  1.00  0.00           H  
ATOM   1621  HA2 GLY A 593      74.049  87.477  24.288  1.00  0.00           H  
ATOM   1622  N   SER A 594      72.559  89.656  24.315  1.00  0.00           N  
ATOM   1623  CA  SER A 594      72.327  91.028  23.965  1.00  0.00           C  
ATOM   1624  C   SER A 594      72.025  91.824  25.236  1.00  0.00           C  
ATOM   1625  O   SER A 594      72.481  92.944  25.433  1.00  0.00           O  
ATOM   1626  CB  SER A 594      71.245  91.222  22.916  1.00  0.00           C  
ATOM   1627  OG  SER A 594      71.286  92.508  22.380  1.00  0.00           O  
ATOM   1628  HN  SER A 594      71.927  88.980  23.946  1.00  0.00           H  
ATOM   1629  HA  SER A 594      73.267  91.403  23.587  1.00  0.00           H  
ATOM   1630  HB1 SER A 594      71.092  90.441  22.141  1.00  0.00           H  
ATOM   1631  HB2 SER A 594      70.330  91.253  23.546  1.00  0.00           H  
ATOM   1632  HG1 SER A 594      71.157  92.426  21.433  1.00  0.00           H  
ATOM   1633  N   PHE A 595      71.316  91.230  26.227  1.00  0.00           N  
ATOM   1634  CA  PHE A 595      71.099  91.848  27.517  1.00  0.00           C  
ATOM   1635  C   PHE A 595      72.315  92.056  28.324  1.00  0.00           C  
ATOM   1636  O   PHE A 595      72.594  93.116  28.791  1.00  0.00           O  
ATOM   1637  CB  PHE A 595      70.014  90.985  28.187  1.00  0.00           C  
ATOM   1638  CG  PHE A 595      69.529  91.371  29.558  1.00  0.00           C  
ATOM   1639  CD1 PHE A 595      69.150  90.420  30.510  1.00  0.00           C  
ATOM   1640  CD2 PHE A 595      69.354  92.745  29.826  1.00  0.00           C  
ATOM   1641  CE1 PHE A 595      68.884  90.859  31.810  1.00  0.00           C  
ATOM   1642  CE2 PHE A 595      68.919  93.167  31.065  1.00  0.00           C  
ATOM   1643  CZ  PHE A 595      68.785  92.252  32.106  1.00  0.00           C  
ATOM   1644  HN  PHE A 595      70.958  90.301  26.152  1.00  0.00           H  
ATOM   1645  HA  PHE A 595      70.632  92.814  27.387  1.00  0.00           H  
ATOM   1646  HB1 PHE A 595      69.218  90.988  27.412  1.00  0.00           H  
ATOM   1647  HB2 PHE A 595      70.312  89.929  28.356  1.00  0.00           H  
ATOM   1648  HD1 PHE A 595      69.449  89.429  30.200  1.00  0.00           H  
ATOM   1649  HD2 PHE A 595      69.506  93.492  29.062  1.00  0.00           H  
ATOM   1650  HE1 PHE A 595      68.751  90.126  32.592  1.00  0.00           H  
ATOM   1651  HE2 PHE A 595      68.879  94.229  31.261  1.00  0.00           H  
ATOM   1652  HZ  PHE A 595      68.647  92.567  33.130  1.00  0.00           H  
ATOM   1653  N   ALA A 596      73.159  91.005  28.454  1.00  0.00           N  
ATOM   1654  CA  ALA A 596      74.505  91.009  29.058  1.00  0.00           C  
ATOM   1655  C   ALA A 596      75.411  91.965  28.399  1.00  0.00           C  
ATOM   1656  O   ALA A 596      75.989  92.820  29.072  1.00  0.00           O  
ATOM   1657  CB  ALA A 596      75.170  89.589  28.943  1.00  0.00           C  
ATOM   1658  HN  ALA A 596      72.943  90.094  28.112  1.00  0.00           H  
ATOM   1659  HA  ALA A 596      74.372  91.278  30.095  1.00  0.00           H  
ATOM   1660  HB1 ALA A 596      75.329  89.391  27.862  1.00  0.00           H  
ATOM   1661  HB2 ALA A 596      76.158  89.644  29.448  1.00  0.00           H  
ATOM   1662  HB3 ALA A 596      74.581  88.831  29.502  1.00  0.00           H  
ATOM   1663  N   ILE A 597      75.553  92.105  27.074  1.00  0.00           N  
ATOM   1664  CA  ILE A 597      76.420  93.180  26.502  1.00  0.00           C  
ATOM   1665  C   ILE A 597      75.749  94.508  26.360  1.00  0.00           C  
ATOM   1666  O   ILE A 597      76.462  95.528  26.371  1.00  0.00           O  
ATOM   1667  CB  ILE A 597      76.971  92.725  25.166  1.00  0.00           C  
ATOM   1668  CG1 ILE A 597      77.811  91.351  25.268  1.00  0.00           C  
ATOM   1669  CG2 ILE A 597      77.832  93.713  24.435  1.00  0.00           C  
ATOM   1670  CD  ILE A 597      78.956  91.246  26.331  1.00  0.00           C  
ATOM   1671  HN  ILE A 597      74.995  91.491  26.521  1.00  0.00           H  
ATOM   1672  HA  ILE A 597      77.296  93.394  27.095  1.00  0.00           H  
ATOM   1673  HB  ILE A 597      76.068  92.554  24.541  1.00  0.00           H  
ATOM   1674 1HG1 ILE A 597      77.030  90.578  25.429  1.00  0.00           H  
ATOM   1675 2HG1 ILE A 597      78.227  91.061  24.281  1.00  0.00           H  
ATOM   1676 1HG2 ILE A 597      77.259  94.597  24.083  1.00  0.00           H  
ATOM   1677 2HG2 ILE A 597      78.514  94.147  25.196  1.00  0.00           H  
ATOM   1678 3HG2 ILE A 597      78.316  93.297  23.525  1.00  0.00           H  
ATOM   1679  HD1 ILE A 597      78.571  91.168  27.370  1.00  0.00           H  
ATOM   1680  HD2 ILE A 597      79.512  90.315  26.090  1.00  0.00           H  
ATOM   1681  HD3 ILE A 597      79.682  92.086  26.361  1.00  0.00           H  
ATOM   1682  N   LYS A 598      74.433  94.601  26.329  1.00  0.00           N  
ATOM   1683  CA  LYS A 598      73.752  95.839  26.658  1.00  0.00           C  
ATOM   1684  C   LYS A 598      73.998  96.488  27.989  1.00  0.00           C  
ATOM   1685  O   LYS A 598      74.303  97.707  28.131  1.00  0.00           O  
ATOM   1686  CB  LYS A 598      72.247  95.875  26.291  1.00  0.00           C  
ATOM   1687  CG  LYS A 598      71.522  97.181  26.493  1.00  0.00           C  
ATOM   1688  CD  LYS A 598      70.226  97.093  25.660  1.00  0.00           C  
ATOM   1689  CE  LYS A 598      69.137  98.067  25.928  1.00  0.00           C  
ATOM   1690  NZ  LYS A 598      68.982  98.299  27.387  1.00  0.00           N1+
ATOM   1691  HN  LYS A 598      73.842  93.844  26.066  1.00  0.00           H  
ATOM   1692  HA  LYS A 598      74.149  96.502  25.904  1.00  0.00           H  
ATOM   1693  HB1 LYS A 598      72.198  95.657  25.203  1.00  0.00           H  
ATOM   1694  HB2 LYS A 598      71.756  95.008  26.784  1.00  0.00           H  
ATOM   1695  HG1 LYS A 598      71.411  97.476  27.559  1.00  0.00           H  
ATOM   1696  HG2 LYS A 598      72.219  97.941  26.079  1.00  0.00           H  
ATOM   1697  HD1 LYS A 598      70.495  97.214  24.588  1.00  0.00           H  
ATOM   1698  HD2 LYS A 598      69.727  96.104  25.752  1.00  0.00           H  
ATOM   1699  HE1 LYS A 598      69.338  99.040  25.430  1.00  0.00           H  
ATOM   1700  HE2 LYS A 598      68.195  97.642  25.520  1.00  0.00           H  
ATOM   1701  HZ1 LYS A 598      68.817  97.336  27.746  1.00  0.00           H  
ATOM   1702  HZ2 LYS A 598      69.840  98.686  27.829  1.00  0.00           H  
ATOM   1703  HZ3 LYS A 598      68.213  98.949  27.646  1.00  0.00           H  
ATOM   1704  N   SER A 599      74.030  95.629  29.028  1.00  0.00           N  
ATOM   1705  CA  SER A 599      74.384  96.112  30.352  1.00  0.00           C  
ATOM   1706  C   SER A 599      75.939  96.284  30.556  1.00  0.00           C  
ATOM   1707  O   SER A 599      76.467  97.131  31.251  1.00  0.00           O  
ATOM   1708  CB  SER A 599      73.741  95.223  31.417  1.00  0.00           C  
ATOM   1709  OG  SER A 599      72.283  95.310  31.391  1.00  0.00           O  
ATOM   1710  HN  SER A 599      73.854  94.675  28.796  1.00  0.00           H  
ATOM   1711  HA  SER A 599      73.865  97.058  30.375  1.00  0.00           H  
ATOM   1712  HB1 SER A 599      73.993  94.143  31.344  1.00  0.00           H  
ATOM   1713  HB2 SER A 599      74.149  95.635  32.365  1.00  0.00           H  
ATOM   1714  HG1 SER A 599      71.998  94.712  30.697  1.00  0.00           H  
ATOM   1715  N   LEU A 600      76.723  95.531  29.812  1.00  0.00           N  
ATOM   1716  CA  LEU A 600      78.167  95.575  30.070  1.00  0.00           C  
ATOM   1717  C   LEU A 600      78.910  96.752  29.391  1.00  0.00           C  
ATOM   1718  O   LEU A 600      79.861  97.319  29.896  1.00  0.00           O  
ATOM   1719  CB  LEU A 600      78.741  94.291  29.608  1.00  0.00           C  
ATOM   1720  CG  LEU A 600      80.295  94.040  29.812  1.00  0.00           C  
ATOM   1721  CD1 LEU A 600      80.830  94.462  31.171  1.00  0.00           C  
ATOM   1722  CD2 LEU A 600      80.774  92.587  29.462  1.00  0.00           C  
ATOM   1723  HN  LEU A 600      76.337  94.795  29.261  1.00  0.00           H  
ATOM   1724  HA  LEU A 600      78.331  95.683  31.131  1.00  0.00           H  
ATOM   1725  HB1 LEU A 600      78.197  93.514  30.186  1.00  0.00           H  
ATOM   1726  HB2 LEU A 600      78.509  94.148  28.531  1.00  0.00           H  
ATOM   1727  HG  LEU A 600      80.849  94.726  29.135  1.00  0.00           H  
ATOM   1728 1HD1 LEU A 600      80.468  95.483  31.415  1.00  0.00           H  
ATOM   1729 2HD1 LEU A 600      80.347  93.894  31.995  1.00  0.00           H  
ATOM   1730 3HD1 LEU A 600      81.927  94.326  31.284  1.00  0.00           H  
ATOM   1731 1HD2 LEU A 600      80.142  92.468  28.556  1.00  0.00           H  
ATOM   1732 2HD2 LEU A 600      81.813  92.376  29.130  1.00  0.00           H  
ATOM   1733 3HD2 LEU A 600      80.410  91.912  30.264  1.00  0.00           H  
ATOM   1734  N   ARG A 601      78.400  97.163  28.180  1.00  0.00           N  
ATOM   1735  CA  ARG A 601      78.618  98.407  27.528  1.00  0.00           C  
ATOM   1736  C   ARG A 601      78.795  99.614  28.341  1.00  0.00           C  
ATOM   1737  O   ARG A 601      79.154 100.618  27.764  1.00  0.00           O  
ATOM   1738  CB  ARG A 601      77.641  98.582  26.326  1.00  0.00           C  
ATOM   1739  CG  ARG A 601      78.129  97.955  24.949  1.00  0.00           C  
ATOM   1740  CD  ARG A 601      77.185  97.952  23.736  1.00  0.00           C  
ATOM   1741  NE  ARG A 601      77.807  97.063  22.707  1.00  0.00           N  
ATOM   1742  CZ  ARG A 601      78.740  97.390  21.863  1.00  0.00           C  
ATOM   1743  NH1 ARG A 601      79.207  96.568  20.928  1.00  0.00           N1+
ATOM   1744  NH2 ARG A 601      79.401  98.529  21.831  1.00  0.00           N  
ATOM   1745  HN  ARG A 601      77.631  96.687  27.758  1.00  0.00           H  
ATOM   1746  HA  ARG A 601      79.612  98.399  27.104  1.00  0.00           H  
ATOM   1747  HB1 ARG A 601      76.592  98.332  26.591  1.00  0.00           H  
ATOM   1748  HB2 ARG A 601      77.530  99.672  26.143  1.00  0.00           H  
ATOM   1749  HG1 ARG A 601      79.082  98.472  24.706  1.00  0.00           H  
ATOM   1750  HG2 ARG A 601      78.288  96.877  25.167  1.00  0.00           H  
ATOM   1751  HD1 ARG A 601      76.223  97.424  23.913  1.00  0.00           H  
ATOM   1752  HD2 ARG A 601      76.964  98.954  23.310  1.00  0.00           H  
ATOM   1753  HE  ARG A 601      77.231  96.342  22.324  1.00  0.00           H  
ATOM   1754 1HH1 ARG A 601      78.855  95.633  20.888  1.00  0.00           H  
ATOM   1755 2HH1 ARG A 601      79.697  96.996  20.169  1.00  0.00           H  
ATOM   1756 1HH2 ARG A 601      79.073  99.350  22.298  1.00  0.00           H  
ATOM   1757 2HH2 ARG A 601      79.766  98.840  20.954  1.00  0.00           H  
ATOM   1758  N   LYS A 602      78.307  99.679  29.602  1.00  0.00           N  
ATOM   1759  CA  LYS A 602      78.313 100.756  30.515  1.00  0.00           C  
ATOM   1760  C   LYS A 602      79.484 100.867  31.471  1.00  0.00           C  
ATOM   1761  O   LYS A 602      79.721 101.934  32.091  1.00  0.00           O  
ATOM   1762  CB  LYS A 602      76.914 100.689  31.238  1.00  0.00           C  
ATOM   1763  CG  LYS A 602      75.736 100.242  30.379  1.00  0.00           C  
ATOM   1764  CD  LYS A 602      74.384 100.201  31.110  1.00  0.00           C  
ATOM   1765  CE  LYS A 602      73.795 101.606  31.492  1.00  0.00           C  
ATOM   1766  NZ  LYS A 602      72.602 101.377  32.354  1.00  0.00           N1+
ATOM   1767  HN  LYS A 602      77.846  98.875  29.969  1.00  0.00           H  
ATOM   1768  HA  LYS A 602      78.364 101.669  29.941  1.00  0.00           H  
ATOM   1769  HB1 LYS A 602      76.980  99.966  32.079  1.00  0.00           H  
ATOM   1770  HB2 LYS A 602      76.732 101.701  31.660  1.00  0.00           H  
ATOM   1771  HG1 LYS A 602      75.532 100.924  29.527  1.00  0.00           H  
ATOM   1772  HG2 LYS A 602      75.942  99.233  29.963  1.00  0.00           H  
ATOM   1773  HD1 LYS A 602      73.663  99.759  30.389  1.00  0.00           H  
ATOM   1774  HD2 LYS A 602      74.425  99.537  31.999  1.00  0.00           H  
ATOM   1775  HE1 LYS A 602      74.494 102.272  32.040  1.00  0.00           H  
ATOM   1776  HE2 LYS A 602      73.511 102.157  30.569  1.00  0.00           H  
ATOM   1777  HZ1 LYS A 602      72.428 102.292  32.815  1.00  0.00           H  
ATOM   1778  HZ2 LYS A 602      71.787 100.998  31.831  1.00  0.00           H  
ATOM   1779  HZ3 LYS A 602      72.749 100.714  33.142  1.00  0.00           H  
ATOM   1780  N   LEU A 603      80.152  99.741  31.684  1.00  0.00           N  
ATOM   1781  CA  LEU A 603      81.346  99.649  32.501  1.00  0.00           C  
ATOM   1782  C   LEU A 603      82.461 100.702  32.018  1.00  0.00           C  
ATOM   1783  O   LEU A 603      82.675 100.804  30.810  1.00  0.00           O  
ATOM   1784  CB  LEU A 603      81.981  98.278  32.387  1.00  0.00           C  
ATOM   1785  CG  LEU A 603      83.076  97.873  33.404  1.00  0.00           C  
ATOM   1786  CD1 LEU A 603      82.672  98.079  34.841  1.00  0.00           C  
ATOM   1787  CD2 LEU A 603      83.415  96.428  33.352  1.00  0.00           C  
ATOM   1788  HN  LEU A 603      79.879  98.934  31.167  1.00  0.00           H  
ATOM   1789  HA  LEU A 603      81.088  99.809  33.538  1.00  0.00           H  
ATOM   1790  HB1 LEU A 603      81.152  97.570  32.602  1.00  0.00           H  
ATOM   1791  HB2 LEU A 603      82.422  97.982  31.412  1.00  0.00           H  
ATOM   1792  HG  LEU A 603      83.994  98.485  33.273  1.00  0.00           H  
ATOM   1793 1HD1 LEU A 603      81.883  97.395  35.223  1.00  0.00           H  
ATOM   1794 2HD1 LEU A 603      83.557  97.959  35.502  1.00  0.00           H  
ATOM   1795 3HD1 LEU A 603      82.142  99.053  34.916  1.00  0.00           H  
ATOM   1796 1HD2 LEU A 603      83.049  95.752  34.154  1.00  0.00           H  
ATOM   1797 2HD2 LEU A 603      83.245  95.982  32.349  1.00  0.00           H  
ATOM   1798 3HD2 LEU A 603      84.510  96.286  33.478  1.00  0.00           H  
ATOM   1799  N   THR A 604      83.171 101.324  32.903  1.00  0.00           N  
ATOM   1800  CA  THR A 604      84.374 102.128  32.558  1.00  0.00           C  
ATOM   1801  C   THR A 604      85.497 101.333  31.923  1.00  0.00           C  
ATOM   1802  O   THR A 604      85.743 100.120  32.107  1.00  0.00           O  
ATOM   1803  CB  THR A 604      84.931 103.185  33.554  1.00  0.00           C  
ATOM   1804  CG2 THR A 604      83.780 103.976  34.085  1.00  0.00           C  
ATOM   1805  OG1 THR A 604      85.579 102.605  34.740  1.00  0.00           O  
ATOM   1806  HN  THR A 604      82.967 101.227  33.874  1.00  0.00           H  
ATOM   1807  HA  THR A 604      84.045 102.685  31.694  1.00  0.00           H  
ATOM   1808  HB  THR A 604      85.712 103.770  33.022  1.00  0.00           H  
ATOM   1809  HG1 THR A 604      84.870 102.319  35.321  1.00  0.00           H  
ATOM   1810 1HG2 THR A 604      83.253 104.566  33.305  1.00  0.00           H  
ATOM   1811 2HG2 THR A 604      83.084 103.339  34.672  1.00  0.00           H  
ATOM   1812 3HG2 THR A 604      84.287 104.701  34.756  1.00  0.00           H  
ATOM   1813  N   ASP A 605      86.246 101.962  31.047  1.00  0.00           N  
ATOM   1814  CA  ASP A 605      87.402 101.419  30.405  1.00  0.00           C  
ATOM   1815  C   ASP A 605      88.467 100.966  31.430  1.00  0.00           C  
ATOM   1816  O   ASP A 605      88.924  99.799  31.358  1.00  0.00           O  
ATOM   1817  CB  ASP A 605      88.014 102.340  29.268  1.00  0.00           C  
ATOM   1818  CG  ASP A 605      88.591 103.652  29.776  1.00  0.00           C  
ATOM   1819  OD1 ASP A 605      88.029 104.293  30.730  1.00  0.00           O  
ATOM   1820  OD2 ASP A 605      89.654 104.078  29.244  1.00  0.00           O1-
ATOM   1821  HN  ASP A 605      86.120 102.947  30.950  1.00  0.00           H  
ATOM   1822  HA  ASP A 605      87.110 100.521  29.880  1.00  0.00           H  
ATOM   1823  HB1 ASP A 605      88.936 101.844  28.898  1.00  0.00           H  
ATOM   1824  HB2 ASP A 605      87.260 102.627  28.503  1.00  0.00           H  
ATOM   1825  N   ASP A 606      88.990 101.707  32.463  1.00  0.00           N  
ATOM   1826  CA  ASP A 606      90.006 101.239  33.444  1.00  0.00           C  
ATOM   1827  C   ASP A 606      89.491 100.049  34.286  1.00  0.00           C  
ATOM   1828  O   ASP A 606      90.195  99.100  34.525  1.00  0.00           O  
ATOM   1829  CB  ASP A 606      90.356 102.489  34.327  1.00  0.00           C  
ATOM   1830  CG  ASP A 606      91.133 103.577  33.589  1.00  0.00           C  
ATOM   1831  OD1 ASP A 606      91.689 103.155  32.522  1.00  0.00           O  
ATOM   1832  OD2 ASP A 606      91.355 104.752  34.054  1.00  0.00           O1-
ATOM   1833  HN  ASP A 606      88.779 102.680  32.432  1.00  0.00           H  
ATOM   1834  HA  ASP A 606      90.913 100.902  32.963  1.00  0.00           H  
ATOM   1835  HB1 ASP A 606      89.418 102.901  34.755  1.00  0.00           H  
ATOM   1836  HB2 ASP A 606      91.105 102.220  35.102  1.00  0.00           H  
ATOM   1837  N   GLU A 607      88.216 100.029  34.531  1.00  0.00           N  
ATOM   1838  CA  GLU A 607      87.611  98.845  35.303  1.00  0.00           C  
ATOM   1839  C   GLU A 607      87.591  97.573  34.435  1.00  0.00           C  
ATOM   1840  O   GLU A 607      88.005  96.483  34.863  1.00  0.00           O  
ATOM   1841  CB  GLU A 607      86.149  99.232  35.843  1.00  0.00           C  
ATOM   1842  CG  GLU A 607      86.215 100.308  36.987  1.00  0.00           C  
ATOM   1843  CD  GLU A 607      84.832 100.736  37.474  1.00  0.00           C  
ATOM   1844  OE1 GLU A 607      84.295 101.676  36.818  1.00  0.00           O  
ATOM   1845  OE2 GLU A 607      84.370 100.227  38.550  1.00  0.00           O1-
ATOM   1846  HN  GLU A 607      87.550 100.711  34.242  1.00  0.00           H  
ATOM   1847  HA  GLU A 607      88.348  98.562  36.040  1.00  0.00           H  
ATOM   1848  HB1 GLU A 607      85.561  99.656  35.001  1.00  0.00           H  
ATOM   1849  HB2 GLU A 607      85.506  98.422  36.249  1.00  0.00           H  
ATOM   1850  HG1 GLU A 607      86.774  99.833  37.820  1.00  0.00           H  
ATOM   1851  HG2 GLU A 607      86.780 101.212  36.673  1.00  0.00           H  
ATOM   1852  N   LEU A 608      87.066  97.763  33.179  1.00  0.00           N  
ATOM   1853  CA  LEU A 608      87.100  96.782  32.087  1.00  0.00           C  
ATOM   1854  C   LEU A 608      88.458  96.059  31.778  1.00  0.00           C  
ATOM   1855  O   LEU A 608      88.551  94.905  31.392  1.00  0.00           O  
ATOM   1856  CB  LEU A 608      86.490  97.394  30.799  1.00  0.00           C  
ATOM   1857  CG  LEU A 608      86.489  96.508  29.520  1.00  0.00           C  
ATOM   1858  CD1 LEU A 608      85.620  95.208  29.699  1.00  0.00           C  
ATOM   1859  CD2 LEU A 608      85.810  97.259  28.360  1.00  0.00           C  
ATOM   1860  HN  LEU A 608      86.673  98.662  33.006  1.00  0.00           H  
ATOM   1861  HA  LEU A 608      86.518  95.927  32.398  1.00  0.00           H  
ATOM   1862  HB1 LEU A 608      85.437  97.724  30.924  1.00  0.00           H  
ATOM   1863  HB2 LEU A 608      87.083  98.321  30.652  1.00  0.00           H  
ATOM   1864  HG  LEU A 608      87.532  96.174  29.333  1.00  0.00           H  
ATOM   1865 1HD1 LEU A 608      84.549  95.443  29.878  1.00  0.00           H  
ATOM   1866 2HD1 LEU A 608      85.675  94.584  28.781  1.00  0.00           H  
ATOM   1867 3HD1 LEU A 608      86.135  94.617  30.487  1.00  0.00           H  
ATOM   1868 1HD2 LEU A 608      84.786  97.542  28.686  1.00  0.00           H  
ATOM   1869 2HD2 LEU A 608      86.237  98.239  28.057  1.00  0.00           H  
ATOM   1870 3HD2 LEU A 608      85.735  96.606  27.465  1.00  0.00           H  
ATOM   1871  N   PHE A 609      89.572  96.813  32.021  1.00  0.00           N  
ATOM   1872  CA  PHE A 609      90.980  96.337  31.931  1.00  0.00           C  
ATOM   1873  C   PHE A 609      91.363  95.196  32.910  1.00  0.00           C  
ATOM   1874  O   PHE A 609      92.214  94.327  32.635  1.00  0.00           O  
ATOM   1875  CB  PHE A 609      92.051  97.531  31.963  1.00  0.00           C  
ATOM   1876  CG  PHE A 609      93.412  97.181  31.532  1.00  0.00           C  
ATOM   1877  CD1 PHE A 609      94.471  96.898  32.442  1.00  0.00           C  
ATOM   1878  CD2 PHE A 609      93.733  97.238  30.148  1.00  0.00           C  
ATOM   1879  CE1 PHE A 609      95.600  96.385  31.901  1.00  0.00           C  
ATOM   1880  CE2 PHE A 609      94.883  96.803  29.670  1.00  0.00           C  
ATOM   1881  CZ  PHE A 609      95.879  96.361  30.528  1.00  0.00           C  
ATOM   1882  HN  PHE A 609      89.454  97.781  32.224  1.00  0.00           H  
ATOM   1883  HA  PHE A 609      91.061  95.797  30.999  1.00  0.00           H  
ATOM   1884  HB1 PHE A 609      91.700  98.327  31.273  1.00  0.00           H  
ATOM   1885  HB2 PHE A 609      92.062  98.027  32.956  1.00  0.00           H  
ATOM   1886  HD1 PHE A 609      94.279  96.774  33.498  1.00  0.00           H  
ATOM   1887  HD2 PHE A 609      92.917  97.515  29.496  1.00  0.00           H  
ATOM   1888  HE1 PHE A 609      96.379  96.031  32.560  1.00  0.00           H  
ATOM   1889  HE2 PHE A 609      94.951  96.697  28.598  1.00  0.00           H  
ATOM   1890  HZ  PHE A 609      96.799  95.911  30.183  1.00  0.00           H  
ATOM   1891  N   GLN A 610      90.766  95.305  34.097  1.00  0.00           N  
ATOM   1892  CA  GLN A 610      91.084  94.378  35.122  1.00  0.00           C  
ATOM   1893  C   GLN A 610      90.480  93.041  34.844  1.00  0.00           C  
ATOM   1894  O   GLN A 610      90.872  91.955  35.383  1.00  0.00           O  
ATOM   1895  CB  GLN A 610      90.492  94.893  36.484  1.00  0.00           C  
ATOM   1896  CG  GLN A 610      90.886  96.290  36.997  1.00  0.00           C  
ATOM   1897  CD  GLN A 610      92.301  96.678  36.549  1.00  0.00           C  
ATOM   1898  NE2 GLN A 610      92.457  97.898  35.974  1.00  0.00           N  
ATOM   1899  OE1 GLN A 610      93.276  96.001  36.846  1.00  0.00           O  
ATOM   1900  HN  GLN A 610      90.077  95.991  34.318  1.00  0.00           H  
ATOM   1901  HA  GLN A 610      92.150  94.210  35.161  1.00  0.00           H  
ATOM   1902  HB1 GLN A 610      89.402  94.878  36.275  1.00  0.00           H  
ATOM   1903  HB2 GLN A 610      90.777  94.141  37.251  1.00  0.00           H  
ATOM   1904  HG1 GLN A 610      90.184  97.030  36.557  1.00  0.00           H  
ATOM   1905  HG2 GLN A 610      90.848  96.313  38.108  1.00  0.00           H  
ATOM   1906 1HE2 GLN A 610      93.398  98.190  35.803  1.00  0.00           H  
ATOM   1907 2HE2 GLN A 610      91.593  98.393  35.887  1.00  0.00           H  
ATOM   1908  N   TYR A 611      89.437  92.973  34.048  1.00  0.00           N  
ATOM   1909  CA  TYR A 611      88.619  91.792  33.736  1.00  0.00           C  
ATOM   1910  C   TYR A 611      88.997  91.300  32.350  1.00  0.00           C  
ATOM   1911  O   TYR A 611      88.273  90.466  31.819  1.00  0.00           O  
ATOM   1912  CB  TYR A 611      87.049  92.082  33.682  1.00  0.00           C  
ATOM   1913  CG  TYR A 611      86.589  92.751  34.967  1.00  0.00           C  
ATOM   1914  CD1 TYR A 611      87.083  92.318  36.219  1.00  0.00           C  
ATOM   1915  CD2 TYR A 611      85.714  93.859  34.899  1.00  0.00           C  
ATOM   1916  CE1 TYR A 611      86.835  93.069  37.350  1.00  0.00           C  
ATOM   1917  CE2 TYR A 611      85.373  94.570  36.104  1.00  0.00           C  
ATOM   1918  CZ  TYR A 611      86.062  94.202  37.275  1.00  0.00           C  
ATOM   1919  OH  TYR A 611      85.858  94.885  38.485  1.00  0.00           O  
ATOM   1920  HN  TYR A 611      89.049  93.820  33.689  1.00  0.00           H  
ATOM   1921  HA  TYR A 611      88.837  91.023  34.461  1.00  0.00           H  
ATOM   1922  HB1 TYR A 611      86.812  92.791  32.860  1.00  0.00           H  
ATOM   1923  HB2 TYR A 611      86.371  91.209  33.568  1.00  0.00           H  
ATOM   1924  HD1 TYR A 611      87.671  91.427  36.383  1.00  0.00           H  
ATOM   1925  HD2 TYR A 611      85.181  94.157  34.008  1.00  0.00           H  
ATOM   1926  HE1 TYR A 611      87.154  92.815  38.350  1.00  0.00           H  
ATOM   1927  HE2 TYR A 611      84.784  95.467  35.989  1.00  0.00           H  
ATOM   1928  HH  TYR A 611      85.348  95.698  38.458  1.00  0.00           H  
ATOM   1929  N   LEU A 612      90.013  91.917  31.620  1.00  0.00           N  
ATOM   1930  CA  LEU A 612      90.206  91.919  30.179  1.00  0.00           C  
ATOM   1931  C   LEU A 612      90.658  90.449  29.688  1.00  0.00           C  
ATOM   1932  O   LEU A 612      90.112  89.892  28.737  1.00  0.00           O  
ATOM   1933  CB  LEU A 612      91.189  93.044  29.802  1.00  0.00           C  
ATOM   1934  CG  LEU A 612      91.616  93.041  28.249  1.00  0.00           C  
ATOM   1935  CD1 LEU A 612      90.475  93.092  27.253  1.00  0.00           C  
ATOM   1936  CD2 LEU A 612      92.612  94.130  27.827  1.00  0.00           C  
ATOM   1937  HN  LEU A 612      90.625  92.572  32.057  1.00  0.00           H  
ATOM   1938  HA  LEU A 612      89.255  92.184  29.739  1.00  0.00           H  
ATOM   1939  HB1 LEU A 612      90.714  94.030  29.992  1.00  0.00           H  
ATOM   1940  HB2 LEU A 612      92.191  92.964  30.276  1.00  0.00           H  
ATOM   1941  HG  LEU A 612      92.209  92.120  28.072  1.00  0.00           H  
ATOM   1942 1HD1 LEU A 612      90.848  93.031  26.208  1.00  0.00           H  
ATOM   1943 2HD1 LEU A 612      89.857  92.184  27.416  1.00  0.00           H  
ATOM   1944 3HD1 LEU A 612      89.788  93.954  27.395  1.00  0.00           H  
ATOM   1945 1HD2 LEU A 612      93.510  94.176  28.479  1.00  0.00           H  
ATOM   1946 2HD2 LEU A 612      93.083  94.030  26.827  1.00  0.00           H  
ATOM   1947 3HD2 LEU A 612      92.265  95.170  28.008  1.00  0.00           H  
ATOM   1948  N   LEU A 613      91.632  89.848  30.411  1.00  0.00           N  
ATOM   1949  CA  LEU A 613      92.226  88.595  30.053  1.00  0.00           C  
ATOM   1950  C   LEU A 613      91.154  87.475  29.997  1.00  0.00           C  
ATOM   1951  O   LEU A 613      91.139  86.597  29.127  1.00  0.00           O  
ATOM   1952  CB  LEU A 613      93.297  88.397  31.087  1.00  0.00           C  
ATOM   1953  CG  LEU A 613      94.141  87.191  30.892  1.00  0.00           C  
ATOM   1954  CD1 LEU A 613      95.083  87.416  29.629  1.00  0.00           C  
ATOM   1955  CD2 LEU A 613      94.958  86.934  32.202  1.00  0.00           C  
ATOM   1956  HN  LEU A 613      92.168  90.432  31.015  1.00  0.00           H  
ATOM   1957  HA  LEU A 613      92.559  88.678  29.028  1.00  0.00           H  
ATOM   1958  HB1 LEU A 613      93.961  89.247  31.354  1.00  0.00           H  
ATOM   1959  HB2 LEU A 613      92.852  88.131  32.070  1.00  0.00           H  
ATOM   1960  HG  LEU A 613      93.426  86.379  30.641  1.00  0.00           H  
ATOM   1961 1HD1 LEU A 613      95.752  86.544  29.465  1.00  0.00           H  
ATOM   1962 2HD1 LEU A 613      94.397  87.626  28.782  1.00  0.00           H  
ATOM   1963 3HD1 LEU A 613      95.710  88.318  29.795  1.00  0.00           H  
ATOM   1964 1HD2 LEU A 613      95.604  86.044  32.049  1.00  0.00           H  
ATOM   1965 2HD2 LEU A 613      95.536  87.843  32.472  1.00  0.00           H  
ATOM   1966 3HD2 LEU A 613      94.259  86.716  33.037  1.00  0.00           H  
ATOM   1967  N   GLN A 614      90.246  87.551  30.976  1.00  0.00           N  
ATOM   1968  CA  GLN A 614      89.183  86.553  31.182  1.00  0.00           C  
ATOM   1969  C   GLN A 614      88.215  86.463  29.972  1.00  0.00           C  
ATOM   1970  O   GLN A 614      87.840  85.340  29.531  1.00  0.00           O  
ATOM   1971  CB  GLN A 614      88.376  86.796  32.526  1.00  0.00           C  
ATOM   1972  CG  GLN A 614      88.927  86.205  33.834  1.00  0.00           C  
ATOM   1973  CD  GLN A 614      90.007  87.153  34.487  1.00  0.00           C  
ATOM   1974  NE2 GLN A 614      90.500  86.749  35.669  1.00  0.00           N  
ATOM   1975  OE1 GLN A 614      90.420  88.204  33.903  1.00  0.00           O  
ATOM   1976  HN  GLN A 614      90.321  88.276  31.655  1.00  0.00           H  
ATOM   1977  HA  GLN A 614      89.582  85.549  31.176  1.00  0.00           H  
ATOM   1978  HB1 GLN A 614      88.046  87.851  32.636  1.00  0.00           H  
ATOM   1979  HB2 GLN A 614      87.441  86.202  32.431  1.00  0.00           H  
ATOM   1980  HG1 GLN A 614      88.105  86.013  34.555  1.00  0.00           H  
ATOM   1981  HG2 GLN A 614      89.322  85.186  33.634  1.00  0.00           H  
ATOM   1982 1HE2 GLN A 614      90.128  85.932  36.110  1.00  0.00           H  
ATOM   1983 2HE2 GLN A 614      91.294  87.201  36.074  1.00  0.00           H  
ATOM   1984  N   LEU A 615      87.718  87.611  29.437  1.00  0.00           N  
ATOM   1985  CA  LEU A 615      86.864  87.651  28.286  1.00  0.00           C  
ATOM   1986  C   LEU A 615      87.469  87.160  26.944  1.00  0.00           C  
ATOM   1987  O   LEU A 615      86.740  86.543  26.199  1.00  0.00           O  
ATOM   1988  CB  LEU A 615      86.472  89.168  28.207  1.00  0.00           C  
ATOM   1989  CG  LEU A 615      85.607  89.833  29.340  1.00  0.00           C  
ATOM   1990  CD1 LEU A 615      85.706  91.350  29.220  1.00  0.00           C  
ATOM   1991  CD2 LEU A 615      84.150  89.347  29.284  1.00  0.00           C  
ATOM   1992  HN  LEU A 615      87.859  88.505  29.856  1.00  0.00           H  
ATOM   1993  HA  LEU A 615      86.018  87.009  28.486  1.00  0.00           H  
ATOM   1994  HB1 LEU A 615      87.339  89.853  28.089  1.00  0.00           H  
ATOM   1995  HB2 LEU A 615      85.939  89.285  27.240  1.00  0.00           H  
ATOM   1996  HG  LEU A 615      86.005  89.603  30.352  1.00  0.00           H  
ATOM   1997 1HD1 LEU A 615      85.483  91.665  28.178  1.00  0.00           H  
ATOM   1998 2HD1 LEU A 615      85.007  91.877  29.903  1.00  0.00           H  
ATOM   1999 3HD1 LEU A 615      86.743  91.671  29.459  1.00  0.00           H  
ATOM   2000 1HD2 LEU A 615      83.742  89.499  30.307  1.00  0.00           H  
ATOM   2001 2HD2 LEU A 615      83.579  89.959  28.553  1.00  0.00           H  
ATOM   2002 3HD2 LEU A 615      84.087  88.296  28.929  1.00  0.00           H  
ATOM   2003  N   VAL A 616      88.798  87.400  26.676  1.00  0.00           N  
ATOM   2004  CA  VAL A 616      89.492  86.792  25.566  1.00  0.00           C  
ATOM   2005  C   VAL A 616      89.503  85.307  25.672  1.00  0.00           C  
ATOM   2006  O   VAL A 616      89.380  84.625  24.654  1.00  0.00           O  
ATOM   2007  CB  VAL A 616      90.883  87.374  25.586  1.00  0.00           C  
ATOM   2008  CG1 VAL A 616      91.705  86.622  24.504  1.00  0.00           C  
ATOM   2009  CG2 VAL A 616      90.748  88.873  25.123  1.00  0.00           C  
ATOM   2010  HN  VAL A 616      89.239  87.941  27.388  1.00  0.00           H  
ATOM   2011  HA  VAL A 616      89.002  86.952  24.617  1.00  0.00           H  
ATOM   2012  HB  VAL A 616      91.410  87.232  26.555  1.00  0.00           H  
ATOM   2013 1HG1 VAL A 616      91.062  86.463  23.613  1.00  0.00           H  
ATOM   2014 2HG1 VAL A 616      92.726  87.012  24.303  1.00  0.00           H  
ATOM   2015 3HG1 VAL A 616      91.958  85.562  24.718  1.00  0.00           H  
ATOM   2016 1HG2 VAL A 616      90.023  88.873  24.282  1.00  0.00           H  
ATOM   2017 2HG2 VAL A 616      90.398  89.538  25.941  1.00  0.00           H  
ATOM   2018 3HG2 VAL A 616      91.665  89.361  24.728  1.00  0.00           H  
ATOM   2019  N   GLN A 617      89.656  84.816  26.963  1.00  0.00           N  
ATOM   2020  CA  GLN A 617      89.619  83.467  27.207  1.00  0.00           C  
ATOM   2021  C   GLN A 617      88.365  82.785  26.762  1.00  0.00           C  
ATOM   2022  O   GLN A 617      88.502  81.673  26.303  1.00  0.00           O  
ATOM   2023  CB  GLN A 617      89.948  83.080  28.692  1.00  0.00           C  
ATOM   2024  CG  GLN A 617      91.440  83.178  29.180  1.00  0.00           C  
ATOM   2025  CD  GLN A 617      92.447  82.796  28.134  1.00  0.00           C  
ATOM   2026  NE2 GLN A 617      92.982  83.826  27.344  1.00  0.00           N  
ATOM   2027  OE1 GLN A 617      92.724  81.613  27.980  1.00  0.00           O  
ATOM   2028  HN  GLN A 617      89.779  85.418  27.748  1.00  0.00           H  
ATOM   2029  HA  GLN A 617      90.463  83.054  26.675  1.00  0.00           H  
ATOM   2030  HB1 GLN A 617      89.330  83.529  29.498  1.00  0.00           H  
ATOM   2031  HB2 GLN A 617      89.578  82.041  28.823  1.00  0.00           H  
ATOM   2032  HG1 GLN A 617      91.701  84.199  29.532  1.00  0.00           H  
ATOM   2033  HG2 GLN A 617      91.601  82.521  30.062  1.00  0.00           H  
ATOM   2034 1HE2 GLN A 617      92.731  84.794  27.372  1.00  0.00           H  
ATOM   2035 2HE2 GLN A 617      93.861  83.662  26.896  1.00  0.00           H  
ATOM   2036  N   VAL A 618      87.152  83.405  26.947  1.00  0.00           N  
ATOM   2037  CA  VAL A 618      85.894  82.888  26.544  1.00  0.00           C  
ATOM   2038  C   VAL A 618      85.683  82.785  25.023  1.00  0.00           C  
ATOM   2039  O   VAL A 618      84.939  81.975  24.510  1.00  0.00           O  
ATOM   2040  CB  VAL A 618      84.718  83.590  27.229  1.00  0.00           C  
ATOM   2041  CG1 VAL A 618      83.369  83.434  26.560  1.00  0.00           C  
ATOM   2042  CG2 VAL A 618      84.757  83.303  28.799  1.00  0.00           C  
ATOM   2043  HN  VAL A 618      87.037  84.278  27.417  1.00  0.00           H  
ATOM   2044  HA  VAL A 618      85.931  81.848  26.832  1.00  0.00           H  
ATOM   2045  HB  VAL A 618      84.856  84.689  27.141  1.00  0.00           H  
ATOM   2046 1HG1 VAL A 618      82.942  82.478  26.935  1.00  0.00           H  
ATOM   2047 2HG1 VAL A 618      82.629  84.134  27.004  1.00  0.00           H  
ATOM   2048 3HG1 VAL A 618      83.386  83.583  25.459  1.00  0.00           H  
ATOM   2049 1HG2 VAL A 618      84.407  82.273  29.024  1.00  0.00           H  
ATOM   2050 2HG2 VAL A 618      85.790  83.538  29.132  1.00  0.00           H  
ATOM   2051 3HG2 VAL A 618      84.071  84.031  29.285  1.00  0.00           H  
ATOM   2052  N   LEU A 619      86.281  83.697  24.330  1.00  0.00           N  
ATOM   2053  CA  LEU A 619      86.098  83.877  22.830  1.00  0.00           C  
ATOM   2054  C   LEU A 619      86.820  82.796  22.013  1.00  0.00           C  
ATOM   2055  O   LEU A 619      86.394  82.534  20.894  1.00  0.00           O  
ATOM   2056  CB  LEU A 619      86.733  85.268  22.409  1.00  0.00           C  
ATOM   2057  CG  LEU A 619      85.888  86.526  22.750  1.00  0.00           C  
ATOM   2058  CD1 LEU A 619      86.309  87.761  21.997  1.00  0.00           C  
ATOM   2059  CD2 LEU A 619      84.360  86.242  22.480  1.00  0.00           C  
ATOM   2060  HN  LEU A 619      86.727  84.417  24.858  1.00  0.00           H  
ATOM   2061  HA  LEU A 619      85.035  83.819  22.654  1.00  0.00           H  
ATOM   2062  HB1 LEU A 619      87.767  85.365  22.803  1.00  0.00           H  
ATOM   2063  HB2 LEU A 619      86.773  85.294  21.299  1.00  0.00           H  
ATOM   2064  HG  LEU A 619      85.968  86.664  23.850  1.00  0.00           H  
ATOM   2065 1HD1 LEU A 619      86.372  87.569  20.904  1.00  0.00           H  
ATOM   2066 2HD1 LEU A 619      85.523  88.535  22.128  1.00  0.00           H  
ATOM   2067 3HD1 LEU A 619      87.279  88.176  22.344  1.00  0.00           H  
ATOM   2068 1HD2 LEU A 619      84.274  86.060  21.387  1.00  0.00           H  
ATOM   2069 2HD2 LEU A 619      83.962  85.345  23.001  1.00  0.00           H  
ATOM   2070 3HD2 LEU A 619      83.643  87.056  22.716  1.00  0.00           H  
ATOM   2071  N   LYS A 620      87.782  82.078  22.643  1.00  0.00           N  
ATOM   2072  CA  LYS A 620      88.356  80.808  22.196  1.00  0.00           C  
ATOM   2073  C   LYS A 620      87.339  79.757  21.836  1.00  0.00           C  
ATOM   2074  O   LYS A 620      87.410  79.072  20.763  1.00  0.00           O  
ATOM   2075  CB  LYS A 620      89.289  80.282  23.381  1.00  0.00           C  
ATOM   2076  CG  LYS A 620      90.494  81.232  23.512  1.00  0.00           C  
ATOM   2077  CD  LYS A 620      91.438  80.661  24.571  1.00  0.00           C  
ATOM   2078  CE  LYS A 620      92.907  81.151  24.514  1.00  0.00           C  
ATOM   2079  NZ  LYS A 620      93.773  80.606  25.557  1.00  0.00           N1+
ATOM   2080  HN  LYS A 620      88.002  82.264  23.597  1.00  0.00           H  
ATOM   2081  HA  LYS A 620      89.011  81.031  21.367  1.00  0.00           H  
ATOM   2082  HB1 LYS A 620      88.836  80.270  24.395  1.00  0.00           H  
ATOM   2083  HB2 LYS A 620      89.707  79.300  23.071  1.00  0.00           H  
ATOM   2084  HG1 LYS A 620      90.980  81.385  22.525  1.00  0.00           H  
ATOM   2085  HG2 LYS A 620      90.155  82.244  23.821  1.00  0.00           H  
ATOM   2086  HD1 LYS A 620      91.040  80.956  25.565  1.00  0.00           H  
ATOM   2087  HD2 LYS A 620      91.480  79.561  24.428  1.00  0.00           H  
ATOM   2088  HE1 LYS A 620      93.313  80.713  23.577  1.00  0.00           H  
ATOM   2089  HE2 LYS A 620      92.989  82.251  24.378  1.00  0.00           H  
ATOM   2090  HZ1 LYS A 620      93.685  81.061  26.488  1.00  0.00           H  
ATOM   2091  HZ2 LYS A 620      93.621  79.617  25.839  1.00  0.00           H  
ATOM   2092  HZ3 LYS A 620      94.768  80.791  25.320  1.00  0.00           H  
ATOM   2093  N   TYR A 621      86.303  79.580  22.651  1.00  0.00           N  
ATOM   2094  CA  TYR A 621      85.391  78.428  22.533  1.00  0.00           C  
ATOM   2095  C   TYR A 621      84.151  78.740  21.731  1.00  0.00           C  
ATOM   2096  O   TYR A 621      83.177  77.970  21.656  1.00  0.00           O  
ATOM   2097  CB  TYR A 621      85.064  77.922  24.000  1.00  0.00           C  
ATOM   2098  CG  TYR A 621      86.268  77.841  24.796  1.00  0.00           C  
ATOM   2099  CD1 TYR A 621      86.548  78.807  25.890  1.00  0.00           C  
ATOM   2100  CD2 TYR A 621      87.165  76.722  24.694  1.00  0.00           C  
ATOM   2101  CE1 TYR A 621      87.654  78.577  26.690  1.00  0.00           C  
ATOM   2102  CE2 TYR A 621      88.302  76.599  25.442  1.00  0.00           C  
ATOM   2103  CZ  TYR A 621      88.577  77.519  26.512  1.00  0.00           C  
ATOM   2104  OH  TYR A 621      89.773  77.303  27.307  1.00  0.00           O  
ATOM   2105  HN  TYR A 621      86.408  80.010  23.544  1.00  0.00           H  
ATOM   2106  HA  TYR A 621      85.879  77.653  21.960  1.00  0.00           H  
ATOM   2107  HB1 TYR A 621      84.465  78.753  24.430  1.00  0.00           H  
ATOM   2108  HB2 TYR A 621      84.451  77.012  24.177  1.00  0.00           H  
ATOM   2109  HD1 TYR A 621      85.890  79.622  26.152  1.00  0.00           H  
ATOM   2110  HD2 TYR A 621      87.040  76.024  23.881  1.00  0.00           H  
ATOM   2111  HE1 TYR A 621      87.985  79.355  27.361  1.00  0.00           H  
ATOM   2112  HE2 TYR A 621      89.060  75.883  25.158  1.00  0.00           H  
ATOM   2113  HH  TYR A 621      89.770  78.085  27.864  1.00  0.00           H  
ATOM   2114  N   GLU A 622      84.139  79.917  21.132  1.00  0.00           N  
ATOM   2115  CA  GLU A 622      82.947  80.403  20.430  1.00  0.00           C  
ATOM   2116  C   GLU A 622      83.357  80.256  18.964  1.00  0.00           C  
ATOM   2117  O   GLU A 622      84.369  80.767  18.472  1.00  0.00           O  
ATOM   2118  CB  GLU A 622      82.489  81.742  20.865  1.00  0.00           C  
ATOM   2119  CG  GLU A 622      81.280  82.302  20.089  1.00  0.00           C  
ATOM   2120  CD  GLU A 622      80.042  81.372  20.077  1.00  0.00           C  
ATOM   2121  OE1 GLU A 622      79.929  80.644  19.015  1.00  0.00           O  
ATOM   2122  OE2 GLU A 622      79.220  81.302  21.046  1.00  0.00           O1-
ATOM   2123  HN  GLU A 622      84.923  80.516  21.284  1.00  0.00           H  
ATOM   2124  HA  GLU A 622      82.199  79.634  20.549  1.00  0.00           H  
ATOM   2125  HB1 GLU A 622      82.207  81.603  21.931  1.00  0.00           H  
ATOM   2126  HB2 GLU A 622      83.274  82.504  20.668  1.00  0.00           H  
ATOM   2127  HG1 GLU A 622      80.938  83.212  20.627  1.00  0.00           H  
ATOM   2128  HG2 GLU A 622      81.507  82.670  19.065  1.00  0.00           H  
ATOM   2129  N   SER A 623      82.603  79.486  18.079  1.00  0.00           N  
ATOM   2130  CA  SER A 623      82.789  79.474  16.662  1.00  0.00           C  
ATOM   2131  C   SER A 623      82.279  80.697  15.874  1.00  0.00           C  
ATOM   2132  O   SER A 623      82.817  81.069  14.864  1.00  0.00           O  
ATOM   2133  CB  SER A 623      82.331  78.091  16.194  1.00  0.00           C  
ATOM   2134  OG  SER A 623      82.334  77.821  14.796  1.00  0.00           O  
ATOM   2135  HN  SER A 623      81.703  79.291  18.462  1.00  0.00           H  
ATOM   2136  HA  SER A 623      83.848  79.417  16.462  1.00  0.00           H  
ATOM   2137  HB1 SER A 623      82.947  77.313  16.692  1.00  0.00           H  
ATOM   2138  HB2 SER A 623      81.310  77.898  16.587  1.00  0.00           H  
ATOM   2139  HG1 SER A 623      81.564  78.313  14.502  1.00  0.00           H  
ATOM   2140  N   TYR A 624      81.148  81.226  16.398  1.00  0.00           N  
ATOM   2141  CA  TYR A 624      80.346  82.301  15.807  1.00  0.00           C  
ATOM   2142  C   TYR A 624      81.224  83.581  15.913  1.00  0.00           C  
ATOM   2143  O   TYR A 624      81.574  83.941  17.013  1.00  0.00           O  
ATOM   2144  CB  TYR A 624      78.930  82.494  16.600  1.00  0.00           C  
ATOM   2145  CG  TYR A 624      78.052  83.557  16.012  1.00  0.00           C  
ATOM   2146  CD1 TYR A 624      77.420  84.552  16.820  1.00  0.00           C  
ATOM   2147  CD2 TYR A 624      77.702  83.639  14.648  1.00  0.00           C  
ATOM   2148  CE1 TYR A 624      76.462  85.484  16.301  1.00  0.00           C  
ATOM   2149  CE2 TYR A 624      76.790  84.565  14.141  1.00  0.00           C  
ATOM   2150  CZ  TYR A 624      76.168  85.505  14.983  1.00  0.00           C  
ATOM   2151  OH  TYR A 624      75.465  86.622  14.438  1.00  0.00           O  
ATOM   2152  HN  TYR A 624      80.765  80.904  17.261  1.00  0.00           H  
ATOM   2153  HA  TYR A 624      80.208  82.218  14.739  1.00  0.00           H  
ATOM   2154  HB1 TYR A 624      78.320  81.574  16.473  1.00  0.00           H  
ATOM   2155  HB2 TYR A 624      79.144  82.604  17.685  1.00  0.00           H  
ATOM   2156  HD1 TYR A 624      77.691  84.550  17.865  1.00  0.00           H  
ATOM   2157  HD2 TYR A 624      78.057  82.849  14.004  1.00  0.00           H  
ATOM   2158  HE1 TYR A 624      76.081  86.298  16.899  1.00  0.00           H  
ATOM   2159  HE2 TYR A 624      76.453  84.516  13.116  1.00  0.00           H  
ATOM   2160  HH  TYR A 624      75.792  86.754  13.545  1.00  0.00           H  
ATOM   2161  N   LEU A 625      81.504  84.346  14.793  1.00  0.00           N  
ATOM   2162  CA  LEU A 625      82.453  85.524  14.753  1.00  0.00           C  
ATOM   2163  C   LEU A 625      81.678  86.811  15.223  1.00  0.00           C  
ATOM   2164  O   LEU A 625      82.307  87.664  15.829  1.00  0.00           O  
ATOM   2165  CB  LEU A 625      83.108  85.669  13.349  1.00  0.00           C  
ATOM   2166  CG  LEU A 625      83.939  86.914  13.153  1.00  0.00           C  
ATOM   2167  CD1 LEU A 625      85.232  86.869  14.002  1.00  0.00           C  
ATOM   2168  CD2 LEU A 625      84.263  87.025  11.666  1.00  0.00           C  
ATOM   2169  HN  LEU A 625      81.216  83.997  13.904  1.00  0.00           H  
ATOM   2170  HA  LEU A 625      83.244  85.318  15.459  1.00  0.00           H  
ATOM   2171  HB1 LEU A 625      83.676  84.773  13.018  1.00  0.00           H  
ATOM   2172  HB2 LEU A 625      82.285  85.411  12.651  1.00  0.00           H  
ATOM   2173  HG  LEU A 625      83.433  87.858  13.452  1.00  0.00           H  
ATOM   2174 1HD1 LEU A 625      85.895  87.760  13.980  1.00  0.00           H  
ATOM   2175 2HD1 LEU A 625      84.943  86.895  15.074  1.00  0.00           H  
ATOM   2176 3HD1 LEU A 625      85.883  85.983  13.848  1.00  0.00           H  
ATOM   2177 1HD2 LEU A 625      85.057  86.276  11.462  1.00  0.00           H  
ATOM   2178 2HD2 LEU A 625      83.352  86.833  11.058  1.00  0.00           H  
ATOM   2179 3HD2 LEU A 625      84.723  87.966  11.296  1.00  0.00           H  
ATOM   2180  N   ASP A 626      80.400  86.854  14.918  1.00  0.00           N  
ATOM   2181  CA  ASP A 626      79.652  88.097  15.164  1.00  0.00           C  
ATOM   2182  C   ASP A 626      78.964  88.023  16.527  1.00  0.00           C  
ATOM   2183  O   ASP A 626      77.936  88.662  16.765  1.00  0.00           O  
ATOM   2184  CB  ASP A 626      78.634  88.277  14.007  1.00  0.00           C  
ATOM   2185  CG  ASP A 626      79.374  88.926  12.873  1.00  0.00           C  
ATOM   2186  OD1 ASP A 626      78.715  88.952  11.793  1.00  0.00           O  
ATOM   2187  OD2 ASP A 626      80.534  89.302  12.919  1.00  0.00           O1-
ATOM   2188  HN  ASP A 626      80.020  86.260  14.213  1.00  0.00           H  
ATOM   2189  HA  ASP A 626      80.294  88.965  15.201  1.00  0.00           H  
ATOM   2190  HB1 ASP A 626      78.154  87.299  13.784  1.00  0.00           H  
ATOM   2191  HB2 ASP A 626      77.850  89.012  14.288  1.00  0.00           H  
ATOM   2192  N   CYS A 627      79.587  87.213  17.487  1.00  0.00           N  
ATOM   2193  CA  CYS A 627      79.270  87.190  18.877  1.00  0.00           C  
ATOM   2194  C   CYS A 627      79.302  88.536  19.474  1.00  0.00           C  
ATOM   2195  O   CYS A 627      80.244  89.290  19.205  1.00  0.00           O  
ATOM   2196  CB  CYS A 627      80.211  86.313  19.791  1.00  0.00           C  
ATOM   2197  SG  CYS A 627      80.337  86.392  21.692  1.00  0.00           S  
ATOM   2198  HN  CYS A 627      80.336  86.624  17.194  1.00  0.00           H  
ATOM   2199  HA  CYS A 627      78.266  86.798  18.815  1.00  0.00           H  
ATOM   2200  HB1 CYS A 627      79.783  85.352  19.436  1.00  0.00           H  
ATOM   2201  HB2 CYS A 627      81.214  86.308  19.313  1.00  0.00           H  
ATOM   2202  HG1 CYS A 627      79.204  85.769  21.977  1.00  0.00           H  
ATOM   2203  N   GLU A 628      78.266  88.931  20.275  1.00  0.00           N  
ATOM   2204  CA  GLU A 628      78.277  90.255  20.993  1.00  0.00           C  
ATOM   2205  C   GLU A 628      79.486  90.607  21.795  1.00  0.00           C  
ATOM   2206  O   GLU A 628      79.927  91.741  21.893  1.00  0.00           O  
ATOM   2207  CB  GLU A 628      77.017  90.449  21.822  1.00  0.00           C  
ATOM   2208  CG  GLU A 628      75.691  90.667  21.007  1.00  0.00           C  
ATOM   2209  CD  GLU A 628      75.680  91.788  19.997  1.00  0.00           C  
ATOM   2210  OE1 GLU A 628      75.077  91.575  18.931  1.00  0.00           O  
ATOM   2211  OE2 GLU A 628      76.194  92.881  20.289  1.00  0.00           O1-
ATOM   2212  HN  GLU A 628      77.436  88.388  20.376  1.00  0.00           H  
ATOM   2213  HA  GLU A 628      78.232  91.001  20.214  1.00  0.00           H  
ATOM   2214  HB1 GLU A 628      76.817  89.575  22.478  1.00  0.00           H  
ATOM   2215  HB2 GLU A 628      76.941  91.356  22.457  1.00  0.00           H  
ATOM   2216  HG1 GLU A 628      75.415  89.700  20.535  1.00  0.00           H  
ATOM   2217  HG2 GLU A 628      74.891  90.791  21.767  1.00  0.00           H  
ATOM   2218  N   LEU A 629      80.179  89.686  22.508  1.00  0.00           N  
ATOM   2219  CA  LEU A 629      81.401  89.962  23.174  1.00  0.00           C  
ATOM   2220  C   LEU A 629      82.591  90.326  22.252  1.00  0.00           C  
ATOM   2221  O   LEU A 629      83.398  91.214  22.527  1.00  0.00           O  
ATOM   2222  CB  LEU A 629      81.743  88.850  24.224  1.00  0.00           C  
ATOM   2223  CG  LEU A 629      83.051  89.003  24.998  1.00  0.00           C  
ATOM   2224  CD1 LEU A 629      83.030  90.382  25.826  1.00  0.00           C  
ATOM   2225  CD2 LEU A 629      83.262  87.803  25.919  1.00  0.00           C  
ATOM   2226  HN  LEU A 629      79.938  88.718  22.514  1.00  0.00           H  
ATOM   2227  HA  LEU A 629      81.253  90.868  23.742  1.00  0.00           H  
ATOM   2228  HB1 LEU A 629      80.836  88.814  24.865  1.00  0.00           H  
ATOM   2229  HB2 LEU A 629      81.792  87.875  23.694  1.00  0.00           H  
ATOM   2230  HG  LEU A 629      83.951  89.075  24.352  1.00  0.00           H  
ATOM   2231 1HD1 LEU A 629      83.929  90.635  26.427  1.00  0.00           H  
ATOM   2232 2HD1 LEU A 629      82.950  91.242  25.126  1.00  0.00           H  
ATOM   2233 3HD1 LEU A 629      82.124  90.312  26.464  1.00  0.00           H  
ATOM   2234 1HD2 LEU A 629      83.360  87.006  25.150  1.00  0.00           H  
ATOM   2235 2HD2 LEU A 629      84.144  87.647  26.578  1.00  0.00           H  
ATOM   2236 3HD2 LEU A 629      82.307  87.594  26.446  1.00  0.00           H  
ATOM   2237  N   THR A 630      82.640  89.609  21.071  1.00  0.00           N  
ATOM   2238  CA  THR A 630      83.652  89.897  20.070  1.00  0.00           C  
ATOM   2239  C   THR A 630      83.423  91.259  19.541  1.00  0.00           C  
ATOM   2240  O   THR A 630      84.375  92.028  19.393  1.00  0.00           O  
ATOM   2241  CB  THR A 630      83.667  88.899  18.911  1.00  0.00           C  
ATOM   2242  CG2 THR A 630      84.969  89.169  18.108  1.00  0.00           C  
ATOM   2243  OG1 THR A 630      83.819  87.710  19.545  1.00  0.00           O  
ATOM   2244  HN  THR A 630      82.168  88.737  20.974  1.00  0.00           H  
ATOM   2245  HA  THR A 630      84.566  89.796  20.635  1.00  0.00           H  
ATOM   2246  HB  THR A 630      82.726  88.884  18.321  1.00  0.00           H  
ATOM   2247  HG1 THR A 630      83.803  87.016  18.882  1.00  0.00           H  
ATOM   2248 1HG2 THR A 630      84.954  88.248  17.488  1.00  0.00           H  
ATOM   2249 2HG2 THR A 630      84.899  90.035  17.415  1.00  0.00           H  
ATOM   2250 3HG2 THR A 630      85.900  89.408  18.666  1.00  0.00           H  
ATOM   2251  N   LYS A 631      82.196  91.647  19.133  1.00  0.00           N  
ATOM   2252  CA  LYS A 631      81.869  92.990  18.651  1.00  0.00           C  
ATOM   2253  C   LYS A 631      82.238  94.156  19.544  1.00  0.00           C  
ATOM   2254  O   LYS A 631      82.720  95.193  19.136  1.00  0.00           O  
ATOM   2255  CB  LYS A 631      80.395  93.107  18.391  1.00  0.00           C  
ATOM   2256  CG  LYS A 631      79.908  92.037  17.368  1.00  0.00           C  
ATOM   2257  CD  LYS A 631      78.387  91.932  17.095  1.00  0.00           C  
ATOM   2258  CE  LYS A 631      77.664  93.192  16.866  1.00  0.00           C  
ATOM   2259  NZ  LYS A 631      76.202  93.004  16.823  1.00  0.00           N1+
ATOM   2260  HN  LYS A 631      81.451  90.990  19.048  1.00  0.00           H  
ATOM   2261  HA  LYS A 631      82.530  93.182  17.819  1.00  0.00           H  
ATOM   2262  HB1 LYS A 631      79.879  92.841  19.338  1.00  0.00           H  
ATOM   2263  HB2 LYS A 631      80.119  94.152  18.134  1.00  0.00           H  
ATOM   2264  HG1 LYS A 631      80.328  92.300  16.374  1.00  0.00           H  
ATOM   2265  HG2 LYS A 631      80.217  90.985  17.549  1.00  0.00           H  
ATOM   2266  HD1 LYS A 631      78.313  91.204  16.259  1.00  0.00           H  
ATOM   2267  HD2 LYS A 631      77.963  91.400  17.973  1.00  0.00           H  
ATOM   2268  HE1 LYS A 631      77.923  93.959  17.628  1.00  0.00           H  
ATOM   2269  HE2 LYS A 631      78.030  93.504  15.864  1.00  0.00           H  
ATOM   2270  HZ1 LYS A 631      75.834  92.549  17.683  1.00  0.00           H  
ATOM   2271  HZ2 LYS A 631      75.761  93.945  16.762  1.00  0.00           H  
ATOM   2272  HZ3 LYS A 631      75.903  92.378  16.048  1.00  0.00           H  
ATOM   2273  N   PHE A 632      81.907  93.991  20.830  1.00  0.00           N  
ATOM   2274  CA  PHE A 632      82.107  94.937  21.868  1.00  0.00           C  
ATOM   2275  C   PHE A 632      83.603  95.102  22.193  1.00  0.00           C  
ATOM   2276  O   PHE A 632      84.002  96.245  22.294  1.00  0.00           O  
ATOM   2277  CB  PHE A 632      81.278  94.380  23.046  1.00  0.00           C  
ATOM   2278  CG  PHE A 632      81.651  94.997  24.352  1.00  0.00           C  
ATOM   2279  CD1 PHE A 632      81.376  96.309  24.733  1.00  0.00           C  
ATOM   2280  CD2 PHE A 632      82.456  94.311  25.228  1.00  0.00           C  
ATOM   2281  CE1 PHE A 632      81.758  96.872  25.896  1.00  0.00           C  
ATOM   2282  CE2 PHE A 632      82.781  94.751  26.480  1.00  0.00           C  
ATOM   2283  CZ  PHE A 632      82.431  96.030  26.857  1.00  0.00           C  
ATOM   2284  HN  PHE A 632      81.723  93.052  21.108  1.00  0.00           H  
ATOM   2285  HA  PHE A 632      81.791  95.905  21.508  1.00  0.00           H  
ATOM   2286  HB1 PHE A 632      80.171  94.463  22.987  1.00  0.00           H  
ATOM   2287  HB2 PHE A 632      81.513  93.306  23.208  1.00  0.00           H  
ATOM   2288  HD1 PHE A 632      80.762  96.848  24.027  1.00  0.00           H  
ATOM   2289  HD2 PHE A 632      82.937  93.355  25.085  1.00  0.00           H  
ATOM   2290  HE1 PHE A 632      81.452  97.907  25.937  1.00  0.00           H  
ATOM   2291  HE2 PHE A 632      83.253  94.105  27.206  1.00  0.00           H  
ATOM   2292  HZ  PHE A 632      82.513  96.452  27.847  1.00  0.00           H  
ATOM   2293  N   LEU A 633      84.479  94.053  22.272  1.00  0.00           N  
ATOM   2294  CA  LEU A 633      85.898  94.150  22.425  1.00  0.00           C  
ATOM   2295  C   LEU A 633      86.514  94.939  21.208  1.00  0.00           C  
ATOM   2296  O   LEU A 633      87.375  95.805  21.418  1.00  0.00           O  
ATOM   2297  CB  LEU A 633      86.586  92.775  22.525  1.00  0.00           C  
ATOM   2298  CG  LEU A 633      86.483  92.085  23.916  1.00  0.00           C  
ATOM   2299  CD1 LEU A 633      87.125  90.728  23.961  1.00  0.00           C  
ATOM   2300  CD2 LEU A 633      86.931  92.877  25.149  1.00  0.00           C  
ATOM   2301  HN  LEU A 633      84.231  93.090  22.194  1.00  0.00           H  
ATOM   2302  HA  LEU A 633      86.034  94.670  23.361  1.00  0.00           H  
ATOM   2303  HB1 LEU A 633      86.176  92.026  21.814  1.00  0.00           H  
ATOM   2304  HB2 LEU A 633      87.696  92.785  22.479  1.00  0.00           H  
ATOM   2305  HG  LEU A 633      85.415  91.871  24.133  1.00  0.00           H  
ATOM   2306 1HD1 LEU A 633      88.229  90.843  23.996  1.00  0.00           H  
ATOM   2307 2HD1 LEU A 633      86.846  90.064  24.806  1.00  0.00           H  
ATOM   2308 3HD1 LEU A 633      86.949  90.203  22.999  1.00  0.00           H  
ATOM   2309 1HD2 LEU A 633      88.038  92.889  25.059  1.00  0.00           H  
ATOM   2310 2HD2 LEU A 633      86.521  93.909  25.172  1.00  0.00           H  
ATOM   2311 3HD2 LEU A 633      86.685  92.319  26.078  1.00  0.00           H  
ATOM   2312  N   LEU A 634      86.120  94.632  19.937  1.00  0.00           N  
ATOM   2313  CA  LEU A 634      86.487  95.398  18.706  1.00  0.00           C  
ATOM   2314  C   LEU A 634      86.158  96.866  18.733  1.00  0.00           C  
ATOM   2315  O   LEU A 634      86.960  97.789  18.464  1.00  0.00           O  
ATOM   2316  CB  LEU A 634      85.969  94.766  17.357  1.00  0.00           C  
ATOM   2317  CG  LEU A 634      86.820  93.567  16.873  1.00  0.00           C  
ATOM   2318  CD1 LEU A 634      86.169  92.734  15.670  1.00  0.00           C  
ATOM   2319  CD2 LEU A 634      88.214  93.943  16.446  1.00  0.00           C  
ATOM   2320  HN  LEU A 634      85.551  93.822  19.820  1.00  0.00           H  
ATOM   2321  HA  LEU A 634      87.562  95.438  18.610  1.00  0.00           H  
ATOM   2322  HB1 LEU A 634      84.893  94.524  17.491  1.00  0.00           H  
ATOM   2323  HB2 LEU A 634      86.070  95.468  16.502  1.00  0.00           H  
ATOM   2324  HG  LEU A 634      86.867  92.887  17.750  1.00  0.00           H  
ATOM   2325 1HD1 LEU A 634      86.727  91.775  15.629  1.00  0.00           H  
ATOM   2326 2HD1 LEU A 634      85.124  92.406  15.860  1.00  0.00           H  
ATOM   2327 3HD1 LEU A 634      86.389  93.086  14.640  1.00  0.00           H  
ATOM   2328 1HD2 LEU A 634      88.186  94.756  15.690  1.00  0.00           H  
ATOM   2329 2HD2 LEU A 634      88.770  94.309  17.334  1.00  0.00           H  
ATOM   2330 3HD2 LEU A 634      88.722  93.044  16.034  1.00  0.00           H  
ATOM   2331  N   ASP A 635      84.789  97.141  19.044  1.00  0.00           N  
ATOM   2332  CA  ASP A 635      84.292  98.561  19.245  1.00  0.00           C  
ATOM   2333  C   ASP A 635      85.063  99.404  20.306  1.00  0.00           C  
ATOM   2334  O   ASP A 635      85.568 100.498  20.027  1.00  0.00           O  
ATOM   2335  CB  ASP A 635      82.783  98.624  19.589  1.00  0.00           C  
ATOM   2336  CG  ASP A 635      81.775  98.139  18.566  1.00  0.00           C  
ATOM   2337  OD1 ASP A 635      80.636  97.743  19.078  1.00  0.00           O  
ATOM   2338  OD2 ASP A 635      82.070  98.185  17.336  1.00  0.00           O1-
ATOM   2339  HN  ASP A 635      84.168  96.385  19.231  1.00  0.00           H  
ATOM   2340  HA  ASP A 635      84.321  99.096  18.308  1.00  0.00           H  
ATOM   2341  HB1 ASP A 635      82.573  97.984  20.473  1.00  0.00           H  
ATOM   2342  HB2 ASP A 635      82.401  99.643  19.815  1.00  0.00           H  
ATOM   2343  N   ARG A 636      85.264  98.768  21.492  1.00  0.00           N  
ATOM   2344  CA  ARG A 636      86.150  99.242  22.538  1.00  0.00           C  
ATOM   2345  C   ARG A 636      87.678  99.393  22.199  1.00  0.00           C  
ATOM   2346  O   ARG A 636      88.219 100.438  22.451  1.00  0.00           O  
ATOM   2347  CB  ARG A 636      85.926  98.282  23.774  1.00  0.00           C  
ATOM   2348  CG  ARG A 636      84.606  98.477  24.502  1.00  0.00           C  
ATOM   2349  CD  ARG A 636      84.457  99.936  25.081  1.00  0.00           C  
ATOM   2350  NE  ARG A 636      83.102 100.113  25.563  1.00  0.00           N  
ATOM   2351  CZ  ARG A 636      82.232 100.921  25.077  1.00  0.00           C  
ATOM   2352  NH1 ARG A 636      81.133 101.111  25.717  1.00  0.00           N1+
ATOM   2353  NH2 ARG A 636      82.351 101.681  24.026  1.00  0.00           N  
ATOM   2354  HN  ARG A 636      84.775  97.918  21.676  1.00  0.00           H  
ATOM   2355  HA  ARG A 636      85.828 100.263  22.679  1.00  0.00           H  
ATOM   2356  HB1 ARG A 636      86.154  97.228  23.504  1.00  0.00           H  
ATOM   2357  HB2 ARG A 636      86.630  98.571  24.582  1.00  0.00           H  
ATOM   2358  HG1 ARG A 636      83.730  98.314  23.839  1.00  0.00           H  
ATOM   2359  HG2 ARG A 636      84.572  97.762  25.353  1.00  0.00           H  
ATOM   2360  HD1 ARG A 636      85.133 100.079  25.950  1.00  0.00           H  
ATOM   2361  HD2 ARG A 636      84.692 100.686  24.295  1.00  0.00           H  
ATOM   2362  HE  ARG A 636      82.791  99.696  26.416  1.00  0.00           H  
ATOM   2363 1HH1 ARG A 636      81.144 100.713  26.634  1.00  0.00           H  
ATOM   2364 2HH1 ARG A 636      80.392 101.621  25.281  1.00  0.00           H  
ATOM   2365 1HH2 ARG A 636      83.086 101.620  23.351  1.00  0.00           H  
ATOM   2366 2HH2 ARG A 636      81.819 102.516  24.158  1.00  0.00           H  
ATOM   2367  N   ALA A 637      88.320  98.415  21.492  1.00  0.00           N  
ATOM   2368  CA  ALA A 637      89.701  98.517  21.109  1.00  0.00           C  
ATOM   2369  C   ALA A 637      90.014  99.633  20.085  1.00  0.00           C  
ATOM   2370  O   ALA A 637      90.924 100.466  20.200  1.00  0.00           O  
ATOM   2371  CB  ALA A 637      90.192  97.345  20.250  1.00  0.00           C  
ATOM   2372  HN  ALA A 637      87.851  97.556  21.303  1.00  0.00           H  
ATOM   2373  HA  ALA A 637      90.287  98.645  22.007  1.00  0.00           H  
ATOM   2374  HB1 ALA A 637      91.237  97.431  19.882  1.00  0.00           H  
ATOM   2375  HB2 ALA A 637      90.171  96.408  20.847  1.00  0.00           H  
ATOM   2376  HB3 ALA A 637      89.404  97.083  19.513  1.00  0.00           H  
ATOM   2377  N   LEU A 638      89.168  99.677  19.072  1.00  0.00           N  
ATOM   2378  CA  LEU A 638      89.141 100.569  17.975  1.00  0.00           C  
ATOM   2379  C   LEU A 638      89.131 102.002  18.421  1.00  0.00           C  
ATOM   2380  O   LEU A 638      89.798 102.806  17.864  1.00  0.00           O  
ATOM   2381  CB  LEU A 638      88.040 100.277  16.962  1.00  0.00           C  
ATOM   2382  CG  LEU A 638      88.259  99.054  16.100  1.00  0.00           C  
ATOM   2383  CD1 LEU A 638      87.079  98.850  15.177  1.00  0.00           C  
ATOM   2384  CD2 LEU A 638      89.508  99.160  15.318  1.00  0.00           C  
ATOM   2385  HN  LEU A 638      88.511  98.926  19.086  1.00  0.00           H  
ATOM   2386  HA  LEU A 638      90.092 100.536  17.466  1.00  0.00           H  
ATOM   2387  HB1 LEU A 638      87.095 100.178  17.537  1.00  0.00           H  
ATOM   2388  HB2 LEU A 638      87.813 101.138  16.297  1.00  0.00           H  
ATOM   2389  HG  LEU A 638      88.355  98.086  16.638  1.00  0.00           H  
ATOM   2390 1HD1 LEU A 638      87.010  99.741  14.517  1.00  0.00           H  
ATOM   2391 2HD1 LEU A 638      87.083  98.007  14.453  1.00  0.00           H  
ATOM   2392 3HD1 LEU A 638      86.136  98.828  15.765  1.00  0.00           H  
ATOM   2393 1HD2 LEU A 638      89.544  98.344  14.565  1.00  0.00           H  
ATOM   2394 2HD2 LEU A 638      89.530 100.159  14.831  1.00  0.00           H  
ATOM   2395 3HD2 LEU A 638      90.464  99.074  15.876  1.00  0.00           H  
ATOM   2396  N   ALA A 639      88.299 102.283  19.474  1.00  0.00           N  
ATOM   2397  CA  ALA A 639      88.236 103.530  20.098  1.00  0.00           C  
ATOM   2398  C   ALA A 639      89.447 103.927  20.982  1.00  0.00           C  
ATOM   2399  O   ALA A 639      89.716 105.131  21.024  1.00  0.00           O  
ATOM   2400  CB  ALA A 639      86.978 103.575  21.029  1.00  0.00           C  
ATOM   2401  HN  ALA A 639      87.604 101.647  19.801  1.00  0.00           H  
ATOM   2402  HA  ALA A 639      88.105 104.284  19.336  1.00  0.00           H  
ATOM   2403  HB1 ALA A 639      86.929 104.452  21.709  1.00  0.00           H  
ATOM   2404  HB2 ALA A 639      86.051 103.465  20.426  1.00  0.00           H  
ATOM   2405  HB3 ALA A 639      86.991 102.750  21.773  1.00  0.00           H  
ATOM   2406  N   ASN A 640      90.043 102.974  21.700  1.00  0.00           N  
ATOM   2407  CA  ASN A 640      90.810 103.323  22.870  1.00  0.00           C  
ATOM   2408  C   ASN A 640      91.987 102.389  22.931  1.00  0.00           C  
ATOM   2409  O   ASN A 640      91.924 101.181  23.015  1.00  0.00           O  
ATOM   2410  CB  ASN A 640      89.810 103.041  24.043  1.00  0.00           C  
ATOM   2411  CG  ASN A 640      90.441 103.183  25.493  1.00  0.00           C  
ATOM   2412  ND2 ASN A 640      89.530 103.529  26.426  1.00  0.00           N  
ATOM   2413  OD1 ASN A 640      91.588 102.859  25.809  1.00  0.00           O  
ATOM   2414  HN  ASN A 640      89.805 102.008  21.641  1.00  0.00           H  
ATOM   2415  HA  ASN A 640      91.078 104.362  22.753  1.00  0.00           H  
ATOM   2416  HB1 ASN A 640      88.915 103.688  23.918  1.00  0.00           H  
ATOM   2417  HB2 ASN A 640      89.417 102.002  24.015  1.00  0.00           H  
ATOM   2418 1HD2 ASN A 640      89.713 103.852  27.355  1.00  0.00           H  
ATOM   2419 2HD2 ASN A 640      88.609 103.763  26.116  1.00  0.00           H  
ATOM   2420  N   ARG A 641      93.222 102.947  22.770  1.00  0.00           N  
ATOM   2421  CA  ARG A 641      94.389 102.225  22.553  1.00  0.00           C  
ATOM   2422  C   ARG A 641      94.881 101.218  23.688  1.00  0.00           C  
ATOM   2423  O   ARG A 641      95.312 100.089  23.445  1.00  0.00           O  
ATOM   2424  CB  ARG A 641      95.583 103.094  22.065  1.00  0.00           C  
ATOM   2425  CG  ARG A 641      96.295 103.968  23.099  1.00  0.00           C  
ATOM   2426  CD  ARG A 641      97.353 105.006  22.601  1.00  0.00           C  
ATOM   2427  NE  ARG A 641      97.835 105.845  23.728  1.00  0.00           N  
ATOM   2428  CZ  ARG A 641      98.711 106.848  23.707  1.00  0.00           C  
ATOM   2429  NH1 ARG A 641      98.887 107.632  24.758  1.00  0.00           N1+
ATOM   2430  NH2 ARG A 641      99.376 107.118  22.606  1.00  0.00           N  
ATOM   2431  HN  ARG A 641      93.175 103.934  22.631  1.00  0.00           H  
ATOM   2432  HA  ARG A 641      94.162 101.555  21.738  1.00  0.00           H  
ATOM   2433  HB1 ARG A 641      96.356 102.417  21.643  1.00  0.00           H  
ATOM   2434  HB2 ARG A 641      95.268 103.828  21.292  1.00  0.00           H  
ATOM   2435  HG1 ARG A 641      95.512 104.496  23.685  1.00  0.00           H  
ATOM   2436  HG2 ARG A 641      96.889 103.412  23.856  1.00  0.00           H  
ATOM   2437  HD1 ARG A 641      98.160 104.407  22.129  1.00  0.00           H  
ATOM   2438  HD2 ARG A 641      96.954 105.670  21.803  1.00  0.00           H  
ATOM   2439  HE  ARG A 641      97.300 105.733  24.565  1.00  0.00           H  
ATOM   2440 1HH1 ARG A 641      98.646 107.344  25.685  1.00  0.00           H  
ATOM   2441 2HH1 ARG A 641      99.131 108.597  24.665  1.00  0.00           H  
ATOM   2442 1HH2 ARG A 641      99.090 106.802  21.702  1.00  0.00           H  
ATOM   2443 2HH2 ARG A 641     100.038 107.868  22.626  1.00  0.00           H  
ATOM   2444  N   LYS A 642      94.655 101.641  24.965  1.00  0.00           N  
ATOM   2445  CA  LYS A 642      94.836 100.799  26.156  1.00  0.00           C  
ATOM   2446  C   LYS A 642      93.956  99.591  26.219  1.00  0.00           C  
ATOM   2447  O   LYS A 642      94.399  98.517  26.579  1.00  0.00           O  
ATOM   2448  CB  LYS A 642      94.733 101.572  27.483  1.00  0.00           C  
ATOM   2449  CG  LYS A 642      95.039 100.908  28.835  1.00  0.00           C  
ATOM   2450  CD  LYS A 642      96.582 100.713  28.980  1.00  0.00           C  
ATOM   2451  CE  LYS A 642      96.971  99.946  30.173  1.00  0.00           C  
ATOM   2452  NZ  LYS A 642      96.316 100.290  31.485  1.00  0.00           N1+
ATOM   2453  HN  LYS A 642      94.220 102.522  25.136  1.00  0.00           H  
ATOM   2454  HA  LYS A 642      95.808 100.342  26.275  1.00  0.00           H  
ATOM   2455  HB1 LYS A 642      95.476 102.393  27.578  1.00  0.00           H  
ATOM   2456  HB2 LYS A 642      93.713 101.980  27.651  1.00  0.00           H  
ATOM   2457  HG1 LYS A 642      94.747 101.570  29.679  1.00  0.00           H  
ATOM   2458  HG2 LYS A 642      94.362 100.029  28.844  1.00  0.00           H  
ATOM   2459  HD1 LYS A 642      96.854 100.102  28.093  1.00  0.00           H  
ATOM   2460  HD2 LYS A 642      97.180 101.649  29.034  1.00  0.00           H  
ATOM   2461  HE1 LYS A 642      96.773  98.884  29.911  1.00  0.00           H  
ATOM   2462  HE2 LYS A 642      98.061 100.090  30.332  1.00  0.00           H  
ATOM   2463  HZ1 LYS A 642      96.678  99.627  32.201  1.00  0.00           H  
ATOM   2464  HZ2 LYS A 642      96.631 101.216  31.841  1.00  0.00           H  
ATOM   2465  HZ3 LYS A 642      95.282 100.185  31.511  1.00  0.00           H  
ATOM   2466  N   ILE A 643      92.618  99.696  25.832  1.00  0.00           N  
ATOM   2467  CA  ILE A 643      91.872  98.477  25.581  1.00  0.00           C  
ATOM   2468  C   ILE A 643      92.445  97.616  24.398  1.00  0.00           C  
ATOM   2469  O   ILE A 643      92.702  96.431  24.558  1.00  0.00           O  
ATOM   2470  CB  ILE A 643      90.358  98.697  25.395  1.00  0.00           C  
ATOM   2471  CG1 ILE A 643      89.696  99.370  26.584  1.00  0.00           C  
ATOM   2472  CG2 ILE A 643      89.568  97.378  25.066  1.00  0.00           C  
ATOM   2473  CD  ILE A 643      89.815  98.686  27.952  1.00  0.00           C  
ATOM   2474  HN  ILE A 643      92.100 100.543  25.927  1.00  0.00           H  
ATOM   2475  HA  ILE A 643      92.014  97.852  26.449  1.00  0.00           H  
ATOM   2476  HB  ILE A 643      90.166  99.321  24.497  1.00  0.00           H  
ATOM   2477 1HG1 ILE A 643      90.063 100.418  26.619  1.00  0.00           H  
ATOM   2478 2HG1 ILE A 643      88.591  99.414  26.468  1.00  0.00           H  
ATOM   2479 1HG2 ILE A 643      89.772  96.634  25.865  1.00  0.00           H  
ATOM   2480 2HG2 ILE A 643      88.464  97.409  25.187  1.00  0.00           H  
ATOM   2481 3HG2 ILE A 643      89.913  97.076  24.054  1.00  0.00           H  
ATOM   2482  HD1 ILE A 643      90.861  98.783  28.312  1.00  0.00           H  
ATOM   2483  HD2 ILE A 643      89.231  99.262  28.702  1.00  0.00           H  
ATOM   2484  HD3 ILE A 643      89.506  97.619  27.973  1.00  0.00           H  
ATOM   2485  N   GLY A 644      92.739  98.243  23.230  1.00  0.00           N  
ATOM   2486  CA  GLY A 644      93.128  97.571  21.946  1.00  0.00           C  
ATOM   2487  C   GLY A 644      94.528  97.014  21.809  1.00  0.00           C  
ATOM   2488  O   GLY A 644      94.643  95.900  21.285  1.00  0.00           O  
ATOM   2489  HN  GLY A 644      92.653  99.235  23.182  1.00  0.00           H  
ATOM   2490  HA1 GLY A 644      92.455  96.778  21.653  1.00  0.00           H  
ATOM   2491  HA2 GLY A 644      92.936  98.456  21.358  1.00  0.00           H  
ATOM   2492  N   HIS A 645      95.502  97.737  22.218  1.00  0.00           N  
ATOM   2493  CA  HIS A 645      96.906  97.242  22.246  1.00  0.00           C  
ATOM   2494  C   HIS A 645      97.135  95.972  23.038  1.00  0.00           C  
ATOM   2495  O   HIS A 645      97.706  95.000  22.583  1.00  0.00           O  
ATOM   2496  CB  HIS A 645      97.817  98.421  22.653  1.00  0.00           C  
ATOM   2497  CG  HIS A 645      97.888  99.531  21.682  1.00  0.00           C  
ATOM   2498  CD2 HIS A 645      97.284  99.695  20.462  1.00  0.00           C  
ATOM   2499  ND1 HIS A 645      98.904 100.509  21.806  1.00  0.00           N  
ATOM   2500  CE1 HIS A 645      98.859 101.279  20.722  1.00  0.00           C  
ATOM   2501  NE2 HIS A 645      97.909 100.779  19.823  1.00  0.00           N  
ATOM   2502  HN  HIS A 645      95.429  98.676  22.543  1.00  0.00           H  
ATOM   2503  HA  HIS A 645      97.144  97.077  21.206  1.00  0.00           H  
ATOM   2504  HB1 HIS A 645      97.262  98.829  23.525  1.00  0.00           H  
ATOM   2505  HB2 HIS A 645      98.867  98.212  22.950  1.00  0.00           H  
ATOM   2506  HD2 HIS A 645      96.498  99.033  20.118  1.00  0.00           H  
ATOM   2507  HE1 HIS A 645      99.340 102.231  20.499  1.00  0.00           H  
ATOM   2508  HE2 HIS A 645      97.691 101.272  18.981  1.00  0.00           H  
ATOM   2509  N   PHE A 646      96.574  95.917  24.203  1.00  0.00           N  
ATOM   2510  CA  PHE A 646      96.522  94.601  24.886  1.00  0.00           C  
ATOM   2511  C   PHE A 646      95.640  93.492  24.321  1.00  0.00           C  
ATOM   2512  O   PHE A 646      95.857  92.292  24.377  1.00  0.00           O  
ATOM   2513  CB  PHE A 646      96.049  94.838  26.358  1.00  0.00           C  
ATOM   2514  CG  PHE A 646      97.195  95.364  27.217  1.00  0.00           C  
ATOM   2515  CD1 PHE A 646      98.119  94.436  27.580  1.00  0.00           C  
ATOM   2516  CD2 PHE A 646      97.477  96.734  27.511  1.00  0.00           C  
ATOM   2517  CE1 PHE A 646      99.189  94.739  28.453  1.00  0.00           C  
ATOM   2518  CE2 PHE A 646      98.558  97.083  28.314  1.00  0.00           C  
ATOM   2519  CZ  PHE A 646      99.431  96.060  28.831  1.00  0.00           C  
ATOM   2520  HN  PHE A 646      96.105  96.671  24.655  1.00  0.00           H  
ATOM   2521  HA  PHE A 646      97.496  94.137  24.954  1.00  0.00           H  
ATOM   2522  HB1 PHE A 646      95.190  95.536  26.439  1.00  0.00           H  
ATOM   2523  HB2 PHE A 646      95.641  93.867  26.712  1.00  0.00           H  
ATOM   2524  HD1 PHE A 646      97.927  93.385  27.426  1.00  0.00           H  
ATOM   2525  HD2 PHE A 646      96.802  97.501  27.163  1.00  0.00           H  
ATOM   2526  HE1 PHE A 646      99.701  93.901  28.902  1.00  0.00           H  
ATOM   2527  HE2 PHE A 646      98.811  98.133  28.333  1.00  0.00           H  
ATOM   2528  HZ  PHE A 646     100.266  96.386  29.435  1.00  0.00           H  
ATOM   2529  N   LEU A 647      94.504  93.962  23.772  1.00  0.00           N  
ATOM   2530  CA  LEU A 647      93.629  93.107  23.019  1.00  0.00           C  
ATOM   2531  C   LEU A 647      94.266  92.390  21.836  1.00  0.00           C  
ATOM   2532  O   LEU A 647      94.278  91.163  21.772  1.00  0.00           O  
ATOM   2533  CB  LEU A 647      92.358  93.718  22.495  1.00  0.00           C  
ATOM   2534  CG  LEU A 647      91.366  92.856  21.677  1.00  0.00           C  
ATOM   2535  CD1 LEU A 647      90.748  91.788  22.544  1.00  0.00           C  
ATOM   2536  CD2 LEU A 647      90.194  93.591  21.087  1.00  0.00           C  
ATOM   2537  HN  LEU A 647      94.243  94.923  23.821  1.00  0.00           H  
ATOM   2538  HA  LEU A 647      93.289  92.309  23.661  1.00  0.00           H  
ATOM   2539  HB1 LEU A 647      91.738  93.997  23.373  1.00  0.00           H  
ATOM   2540  HB2 LEU A 647      92.450  94.615  21.844  1.00  0.00           H  
ATOM   2541  HG  LEU A 647      91.908  92.304  20.879  1.00  0.00           H  
ATOM   2542 1HD1 LEU A 647      89.838  91.285  22.154  1.00  0.00           H  
ATOM   2543 2HD1 LEU A 647      91.484  90.956  22.564  1.00  0.00           H  
ATOM   2544 3HD1 LEU A 647      90.411  91.987  23.583  1.00  0.00           H  
ATOM   2545 1HD2 LEU A 647      90.588  94.520  20.623  1.00  0.00           H  
ATOM   2546 2HD2 LEU A 647      89.599  93.095  20.292  1.00  0.00           H  
ATOM   2547 3HD2 LEU A 647      89.483  93.780  21.920  1.00  0.00           H  
ATOM   2548  N   PHE A 648      94.902  93.125  20.967  1.00  0.00           N  
ATOM   2549  CA  PHE A 648      95.722  92.693  19.861  1.00  0.00           C  
ATOM   2550  C   PHE A 648      96.789  91.800  20.308  1.00  0.00           C  
ATOM   2551  O   PHE A 648      96.944  90.728  19.785  1.00  0.00           O  
ATOM   2552  CB  PHE A 648      96.136  93.979  19.094  1.00  0.00           C  
ATOM   2553  CG  PHE A 648      97.293  93.826  18.158  1.00  0.00           C  
ATOM   2554  CD1 PHE A 648      97.129  93.656  16.801  1.00  0.00           C  
ATOM   2555  CD2 PHE A 648      98.587  93.739  18.695  1.00  0.00           C  
ATOM   2556  CE1 PHE A 648      98.163  93.458  15.897  1.00  0.00           C  
ATOM   2557  CE2 PHE A 648      99.686  93.533  17.868  1.00  0.00           C  
ATOM   2558  CZ  PHE A 648      99.473  93.350  16.494  1.00  0.00           C  
ATOM   2559  HN  PHE A 648      94.850  94.116  21.069  1.00  0.00           H  
ATOM   2560  HA  PHE A 648      95.118  92.076  19.211  1.00  0.00           H  
ATOM   2561  HB1 PHE A 648      95.345  94.553  18.565  1.00  0.00           H  
ATOM   2562  HB2 PHE A 648      96.498  94.697  19.859  1.00  0.00           H  
ATOM   2563  HD1 PHE A 648      96.112  93.582  16.446  1.00  0.00           H  
ATOM   2564  HD2 PHE A 648      98.672  93.764  19.770  1.00  0.00           H  
ATOM   2565  HE1 PHE A 648      98.135  93.335  14.823  1.00  0.00           H  
ATOM   2566  HE2 PHE A 648     100.674  93.325  18.249  1.00  0.00           H  
ATOM   2567  HZ  PHE A 648     100.305  93.032  15.882  1.00  0.00           H  
ATOM   2568  N   TRP A 649      97.585  92.203  21.349  1.00  0.00           N  
ATOM   2569  CA  TRP A 649      98.700  91.516  21.903  1.00  0.00           C  
ATOM   2570  C   TRP A 649      98.296  90.173  22.499  1.00  0.00           C  
ATOM   2571  O   TRP A 649      98.918  89.109  22.245  1.00  0.00           O  
ATOM   2572  CB  TRP A 649      99.697  92.359  22.829  1.00  0.00           C  
ATOM   2573  CG  TRP A 649     100.728  93.183  22.093  1.00  0.00           C  
ATOM   2574  CD1 TRP A 649     100.739  94.544  22.142  1.00  0.00           C  
ATOM   2575  CD2 TRP A 649     101.837  92.824  21.215  1.00  0.00           C  
ATOM   2576  CE2 TRP A 649     102.273  94.110  20.682  1.00  0.00           C  
ATOM   2577  CE3 TRP A 649     102.315  91.677  20.703  1.00  0.00           C  
ATOM   2578  NE1 TRP A 649     101.689  95.076  21.348  1.00  0.00           N  
ATOM   2579  CZ2 TRP A 649     103.380  94.167  19.840  1.00  0.00           C  
ATOM   2580  CZ3 TRP A 649     103.427  91.774  19.874  1.00  0.00           C  
ATOM   2581  CH2 TRP A 649     103.962  93.003  19.412  1.00  0.00           C  
ATOM   2582  HN  TRP A 649      97.469  93.088  21.794  1.00  0.00           H  
ATOM   2583  HA  TRP A 649      99.409  91.228  21.140  1.00  0.00           H  
ATOM   2584  HB1 TRP A 649      99.155  92.951  23.596  1.00  0.00           H  
ATOM   2585  HB2 TRP A 649     100.364  91.634  23.343  1.00  0.00           H  
ATOM   2586  HD1 TRP A 649     100.189  95.138  22.857  1.00  0.00           H  
ATOM   2587  HE1 TRP A 649     102.079  95.968  21.279  1.00  0.00           H  
ATOM   2588  HE3 TRP A 649     101.848  90.741  20.973  1.00  0.00           H  
ATOM   2589  HZ2 TRP A 649     103.776  95.087  19.438  1.00  0.00           H  
ATOM   2590  HZ3 TRP A 649     103.843  90.839  19.529  1.00  0.00           H  
ATOM   2591  HH2 TRP A 649     104.650  92.995  18.580  1.00  0.00           H  
ATOM   2592  N   HIS A 650      97.153  90.069  23.172  1.00  0.00           N  
ATOM   2593  CA  HIS A 650      96.645  88.812  23.622  1.00  0.00           C  
ATOM   2594  C   HIS A 650      96.069  87.953  22.551  1.00  0.00           C  
ATOM   2595  O   HIS A 650      96.021  86.683  22.709  1.00  0.00           O  
ATOM   2596  CB  HIS A 650      95.585  89.185  24.745  1.00  0.00           C  
ATOM   2597  CG  HIS A 650      96.077  89.736  26.078  1.00  0.00           C  
ATOM   2598  CD2 HIS A 650      95.408  90.631  26.889  1.00  0.00           C  
ATOM   2599  ND1 HIS A 650      97.287  89.425  26.645  1.00  0.00           N  
ATOM   2600  CE1 HIS A 650      97.360  90.040  27.811  1.00  0.00           C  
ATOM   2601  NE2 HIS A 650      96.271  90.744  28.011  1.00  0.00           N  
ATOM   2602  HN  HIS A 650      96.659  90.816  23.609  1.00  0.00           H  
ATOM   2603  HA  HIS A 650      97.483  88.221  23.959  1.00  0.00           H  
ATOM   2604  HB1 HIS A 650      94.701  89.735  24.358  1.00  0.00           H  
ATOM   2605  HB2 HIS A 650      95.191  88.199  25.070  1.00  0.00           H  
ATOM   2606  HD2 HIS A 650      94.366  90.919  26.819  1.00  0.00           H  
ATOM   2607  HE1 HIS A 650      98.243  90.041  28.449  1.00  0.00           H  
ATOM   2608  HE2 HIS A 650      96.079  91.322  28.804  1.00  0.00           H  
ATOM   2609  N   LEU A 651      95.631  88.540  21.390  1.00  0.00           N  
ATOM   2610  CA  LEU A 651      95.274  87.709  20.229  1.00  0.00           C  
ATOM   2611  C   LEU A 651      96.598  87.156  19.638  1.00  0.00           C  
ATOM   2612  O   LEU A 651      96.674  85.952  19.434  1.00  0.00           O  
ATOM   2613  CB  LEU A 651      94.372  88.429  19.161  1.00  0.00           C  
ATOM   2614  CG  LEU A 651      92.923  88.931  19.617  1.00  0.00           C  
ATOM   2615  CD1 LEU A 651      92.242  89.741  18.504  1.00  0.00           C  
ATOM   2616  CD2 LEU A 651      92.007  87.798  20.003  1.00  0.00           C  
ATOM   2617  HN  LEU A 651      95.467  89.518  21.295  1.00  0.00           H  
ATOM   2618  HA  LEU A 651      94.816  86.795  20.576  1.00  0.00           H  
ATOM   2619  HB1 LEU A 651      94.845  89.367  18.802  1.00  0.00           H  
ATOM   2620  HB2 LEU A 651      94.186  87.760  18.294  1.00  0.00           H  
ATOM   2621  HG  LEU A 651      93.051  89.713  20.395  1.00  0.00           H  
ATOM   2622 1HD1 LEU A 651      91.298  90.131  18.942  1.00  0.00           H  
ATOM   2623 2HD1 LEU A 651      92.800  90.614  18.103  1.00  0.00           H  
ATOM   2624 3HD1 LEU A 651      91.984  88.997  17.720  1.00  0.00           H  
ATOM   2625 1HD2 LEU A 651      92.470  87.324  20.895  1.00  0.00           H  
ATOM   2626 2HD2 LEU A 651      91.004  88.078  20.391  1.00  0.00           H  
ATOM   2627 3HD2 LEU A 651      91.978  86.978  19.256  1.00  0.00           H  
ATOM   2628  N   ARG A 652      97.640  87.998  19.470  1.00  0.00           N  
ATOM   2629  CA  ARG A 652      98.930  87.652  18.922  1.00  0.00           C  
ATOM   2630  C   ARG A 652      99.724  86.603  19.690  1.00  0.00           C  
ATOM   2631  O   ARG A 652     100.494  85.766  19.098  1.00  0.00           O  
ATOM   2632  CB  ARG A 652      99.726  88.922  18.743  1.00  0.00           C  
ATOM   2633  CG  ARG A 652      99.246  89.924  17.662  1.00  0.00           C  
ATOM   2634  CD  ARG A 652      99.196  89.390  16.227  1.00  0.00           C  
ATOM   2635  NE  ARG A 652     100.571  88.924  15.788  1.00  0.00           N  
ATOM   2636  CZ  ARG A 652     100.816  87.784  15.216  1.00  0.00           C  
ATOM   2637  NH1 ARG A 652     101.975  87.233  15.534  1.00  0.00           N1+
ATOM   2638  NH2 ARG A 652     100.163  87.116  14.350  1.00  0.00           N  
ATOM   2639  HN  ARG A 652      97.431  88.952  19.668  1.00  0.00           H  
ATOM   2640  HA  ARG A 652      98.792  87.235  17.935  1.00  0.00           H  
ATOM   2641  HB1 ARG A 652      99.548  89.571  19.626  1.00  0.00           H  
ATOM   2642  HB2 ARG A 652     100.761  88.571  18.544  1.00  0.00           H  
ATOM   2643  HG1 ARG A 652      98.225  90.244  17.963  1.00  0.00           H  
ATOM   2644  HG2 ARG A 652      99.820  90.872  17.734  1.00  0.00           H  
ATOM   2645  HD1 ARG A 652      98.551  88.497  16.086  1.00  0.00           H  
ATOM   2646  HD2 ARG A 652      98.787  90.147  15.523  1.00  0.00           H  
ATOM   2647  HE  ARG A 652     101.372  89.472  16.024  1.00  0.00           H  
ATOM   2648 1HH1 ARG A 652     102.549  87.629  16.251  1.00  0.00           H  
ATOM   2649 2HH1 ARG A 652     102.221  86.381  15.070  1.00  0.00           H  
ATOM   2650 1HH2 ARG A 652     100.428  86.169  14.166  1.00  0.00           H  
ATOM   2651 2HH2 ARG A 652      99.333  87.574  14.032  1.00  0.00           H  
ATOM   2652  N   SER A 653      99.555  86.551  21.044  1.00  0.00           N  
ATOM   2653  CA  SER A 653     100.332  85.641  21.962  1.00  0.00           C  
ATOM   2654  C   SER A 653      99.792  84.177  21.898  1.00  0.00           C  
ATOM   2655  O   SER A 653     100.347  83.314  22.615  1.00  0.00           O  
ATOM   2656  CB  SER A 653     100.561  86.118  23.416  1.00  0.00           C  
ATOM   2657  OG  SER A 653      99.428  85.836  24.272  1.00  0.00           O  
ATOM   2658  HN  SER A 653      98.898  87.096  21.559  1.00  0.00           H  
ATOM   2659  HA  SER A 653     101.327  85.661  21.542  1.00  0.00           H  
ATOM   2660  HB1 SER A 653     101.498  85.642  23.778  1.00  0.00           H  
ATOM   2661  HB2 SER A 653     100.762  87.210  23.370  1.00  0.00           H  
ATOM   2662  HG1 SER A 653      99.143  86.622  24.744  1.00  0.00           H  
ATOM   2663  N   GLU A 654      98.775  83.895  21.144  1.00  0.00           N  
ATOM   2664  CA  GLU A 654      98.027  82.658  21.268  1.00  0.00           C  
ATOM   2665  C   GLU A 654      97.647  82.173  19.853  1.00  0.00           C  
ATOM   2666  O   GLU A 654      96.469  82.029  19.540  1.00  0.00           O  
ATOM   2667  CB  GLU A 654      96.845  82.797  22.224  1.00  0.00           C  
ATOM   2668  CG  GLU A 654      97.224  83.122  23.695  1.00  0.00           C  
ATOM   2669  CD  GLU A 654      96.268  82.405  24.716  1.00  0.00           C  
ATOM   2670  OE1 GLU A 654      95.397  83.059  25.382  1.00  0.00           O  
ATOM   2671  OE2 GLU A 654      96.315  81.163  24.757  1.00  0.00           O1-
ATOM   2672  HN  GLU A 654      98.218  84.531  20.617  1.00  0.00           H  
ATOM   2673  HA  GLU A 654      98.623  81.882  21.724  1.00  0.00           H  
ATOM   2674  HB1 GLU A 654      96.106  83.531  21.837  1.00  0.00           H  
ATOM   2675  HB2 GLU A 654      96.272  81.848  22.145  1.00  0.00           H  
ATOM   2676  HG1 GLU A 654      98.246  82.700  23.807  1.00  0.00           H  
ATOM   2677  HG2 GLU A 654      97.235  84.225  23.826  1.00  0.00           H  
ATOM   2678  N   MET A 655      98.672  81.921  19.038  1.00  0.00           N  
ATOM   2679  CA  MET A 655      98.508  81.479  17.627  1.00  0.00           C  
ATOM   2680  C   MET A 655      98.879  80.035  17.301  1.00  0.00           C  
ATOM   2681  O   MET A 655      99.027  79.616  16.161  1.00  0.00           O  
ATOM   2682  CB  MET A 655      99.271  82.379  16.706  1.00  0.00           C  
ATOM   2683  CG  MET A 655      98.899  83.879  16.620  1.00  0.00           C  
ATOM   2684  SD  MET A 655      97.466  84.288  15.382  1.00  0.00           S  
ATOM   2685  CE  MET A 655      96.103  84.596  16.519  1.00  0.00           C  
ATOM   2686  HN  MET A 655      99.601  81.990  19.393  1.00  0.00           H  
ATOM   2687  HA  MET A 655      97.461  81.582  17.384  1.00  0.00           H  
ATOM   2688  HB1 MET A 655     100.352  82.331  16.959  1.00  0.00           H  
ATOM   2689  HB2 MET A 655      99.299  82.035  15.650  1.00  0.00           H  
ATOM   2690  HG1 MET A 655      98.529  84.188  17.621  1.00  0.00           H  
ATOM   2691  HG2 MET A 655      99.823  84.409  16.308  1.00  0.00           H  
ATOM   2692  HE1 MET A 655      96.028  83.770  17.258  1.00  0.00           H  
ATOM   2693  HE2 MET A 655      96.272  85.559  17.045  1.00  0.00           H  
ATOM   2694  HE3 MET A 655      95.168  84.569  15.918  1.00  0.00           H  
ATOM   2695  N   HIS A 656      98.895  79.203  18.349  1.00  0.00           N  
ATOM   2696  CA  HIS A 656      99.422  77.861  18.353  1.00  0.00           C  
ATOM   2697  C   HIS A 656      98.391  76.873  18.142  1.00  0.00           C  
ATOM   2698  O   HIS A 656      98.632  75.889  17.485  1.00  0.00           O  
ATOM   2699  CB  HIS A 656     100.411  77.556  19.548  1.00  0.00           C  
ATOM   2700  CG  HIS A 656     101.751  78.244  19.497  1.00  0.00           C  
ATOM   2701  CD2 HIS A 656     102.723  78.055  20.487  1.00  0.00           C  
ATOM   2702  ND1 HIS A 656     102.237  79.021  18.421  1.00  0.00           N  
ATOM   2703  CE1 HIS A 656     103.448  79.322  18.811  1.00  0.00           C  
ATOM   2704  NE2 HIS A 656     103.812  78.817  19.976  1.00  0.00           N  
ATOM   2705  HN  HIS A 656      98.634  79.611  19.220  1.00  0.00           H  
ATOM   2706  HA  HIS A 656     100.037  77.874  17.465  1.00  0.00           H  
ATOM   2707  HB1 HIS A 656      99.941  77.650  20.550  1.00  0.00           H  
ATOM   2708  HB2 HIS A 656     100.750  76.501  19.469  1.00  0.00           H  
ATOM   2709  HD2 HIS A 656     102.709  77.365  21.322  1.00  0.00           H  
ATOM   2710  HE1 HIS A 656     104.198  79.945  18.324  1.00  0.00           H  
ATOM   2711  HE2 HIS A 656     104.710  78.953  20.394  1.00  0.00           H  
ATOM   2712  N   VAL A 657      97.143  77.036  18.571  1.00  0.00           N  
ATOM   2713  CA  VAL A 657      96.186  75.864  18.643  1.00  0.00           C  
ATOM   2714  C   VAL A 657      95.296  76.149  17.510  1.00  0.00           C  
ATOM   2715  O   VAL A 657      94.620  77.189  17.635  1.00  0.00           O  
ATOM   2716  CB  VAL A 657      95.610  75.677  20.004  1.00  0.00           C  
ATOM   2717  CG1 VAL A 657      94.751  74.387  19.949  1.00  0.00           C  
ATOM   2718  CG2 VAL A 657      96.657  75.667  21.129  1.00  0.00           C  
ATOM   2719  HN  VAL A 657      96.736  77.929  18.745  1.00  0.00           H  
ATOM   2720  HA  VAL A 657      96.764  74.970  18.455  1.00  0.00           H  
ATOM   2721  HB  VAL A 657      94.932  76.527  20.236  1.00  0.00           H  
ATOM   2722 1HG1 VAL A 657      95.283  73.548  19.452  1.00  0.00           H  
ATOM   2723 2HG1 VAL A 657      94.538  74.026  20.979  1.00  0.00           H  
ATOM   2724 3HG1 VAL A 657      93.802  74.458  19.376  1.00  0.00           H  
ATOM   2725 1HG2 VAL A 657      97.397  74.863  20.930  1.00  0.00           H  
ATOM   2726 2HG2 VAL A 657      97.183  76.641  21.233  1.00  0.00           H  
ATOM   2727 3HG2 VAL A 657      96.190  75.512  22.126  1.00  0.00           H  
ATOM   2728  N   PRO A 658      95.281  75.325  16.381  1.00  0.00           N  
ATOM   2729  CA  PRO A 658      94.697  75.736  15.073  1.00  0.00           C  
ATOM   2730  C   PRO A 658      93.288  76.388  15.131  1.00  0.00           C  
ATOM   2731  O   PRO A 658      93.009  77.418  14.493  1.00  0.00           O  
ATOM   2732  CB  PRO A 658      94.829  74.446  14.248  1.00  0.00           C  
ATOM   2733  CG  PRO A 658      96.166  73.959  14.728  1.00  0.00           C  
ATOM   2734  CD  PRO A 658      96.094  74.097  16.223  1.00  0.00           C  
ATOM   2735  HA  PRO A 658      95.366  76.459  14.629  1.00  0.00           H  
ATOM   2736  HB1 PRO A 658      94.005  73.734  14.466  1.00  0.00           H  
ATOM   2737  HB2 PRO A 658      94.872  74.593  13.148  1.00  0.00           H  
ATOM   2738  HG1 PRO A 658      96.265  72.913  14.368  1.00  0.00           H  
ATOM   2739  HG2 PRO A 658      96.966  74.634  14.354  1.00  0.00           H  
ATOM   2740  HD1 PRO A 658      95.608  73.299  16.824  1.00  0.00           H  
ATOM   2741  HD2 PRO A 658      97.149  74.150  16.566  1.00  0.00           H  
ATOM   2742  N   SER A 659      92.418  75.823  15.965  1.00  0.00           N  
ATOM   2743  CA  SER A 659      90.999  76.349  16.005  1.00  0.00           C  
ATOM   2744  C   SER A 659      90.974  77.776  16.578  1.00  0.00           C  
ATOM   2745  O   SER A 659      90.288  78.678  16.092  1.00  0.00           O  
ATOM   2746  CB  SER A 659      90.030  75.435  16.837  1.00  0.00           C  
ATOM   2747  OG  SER A 659      90.621  75.147  18.054  1.00  0.00           O  
ATOM   2748  HN  SER A 659      92.589  74.964  16.443  1.00  0.00           H  
ATOM   2749  HA  SER A 659      90.738  76.303  14.958  1.00  0.00           H  
ATOM   2750  HB1 SER A 659      89.012  75.859  16.971  1.00  0.00           H  
ATOM   2751  HB2 SER A 659      89.982  74.451  16.324  1.00  0.00           H  
ATOM   2752  HG1 SER A 659      91.144  74.353  17.923  1.00  0.00           H  
ATOM   2753  N   VAL A 660      91.652  78.072  17.727  1.00  0.00           N  
ATOM   2754  CA  VAL A 660      91.795  79.298  18.424  1.00  0.00           C  
ATOM   2755  C   VAL A 660      92.547  80.230  17.547  1.00  0.00           C  
ATOM   2756  O   VAL A 660      92.194  81.424  17.407  1.00  0.00           O  
ATOM   2757  CB  VAL A 660      92.564  79.109  19.653  1.00  0.00           C  
ATOM   2758  CG1 VAL A 660      93.094  80.423  20.206  1.00  0.00           C  
ATOM   2759  CG2 VAL A 660      91.531  78.562  20.663  1.00  0.00           C  
ATOM   2760  HN  VAL A 660      92.219  77.305  18.017  1.00  0.00           H  
ATOM   2761  HA  VAL A 660      90.829  79.756  18.582  1.00  0.00           H  
ATOM   2762  HB  VAL A 660      93.453  78.461  19.490  1.00  0.00           H  
ATOM   2763 1HG1 VAL A 660      93.976  80.726  19.601  1.00  0.00           H  
ATOM   2764 2HG1 VAL A 660      92.356  81.252  20.148  1.00  0.00           H  
ATOM   2765 3HG1 VAL A 660      93.268  80.359  21.301  1.00  0.00           H  
ATOM   2766 1HG2 VAL A 660      91.053  77.628  20.295  1.00  0.00           H  
ATOM   2767 2HG2 VAL A 660      92.006  78.396  21.653  1.00  0.00           H  
ATOM   2768 3HG2 VAL A 660      90.678  79.268  20.748  1.00  0.00           H  
ATOM   2769  N   ALA A 661      93.599  79.786  16.870  1.00  0.00           N  
ATOM   2770  CA  ALA A 661      94.444  80.519  16.003  1.00  0.00           C  
ATOM   2771  C   ALA A 661      93.751  81.102  14.737  1.00  0.00           C  
ATOM   2772  O   ALA A 661      94.035  82.214  14.319  1.00  0.00           O  
ATOM   2773  CB  ALA A 661      95.631  79.630  15.550  1.00  0.00           C  
ATOM   2774  HN  ALA A 661      93.935  78.856  16.992  1.00  0.00           H  
ATOM   2775  HA  ALA A 661      94.693  81.460  16.471  1.00  0.00           H  
ATOM   2776  HB1 ALA A 661      95.210  78.857  14.873  1.00  0.00           H  
ATOM   2777  HB2 ALA A 661      96.246  80.336  14.951  1.00  0.00           H  
ATOM   2778  HB3 ALA A 661      96.180  79.330  16.468  1.00  0.00           H  
ATOM   2779  N   LEU A 662      92.817  80.309  14.164  1.00  0.00           N  
ATOM   2780  CA  LEU A 662      91.897  80.781  13.159  1.00  0.00           C  
ATOM   2781  C   LEU A 662      90.879  81.777  13.765  1.00  0.00           C  
ATOM   2782  O   LEU A 662      90.657  82.877  13.277  1.00  0.00           O  
ATOM   2783  CB  LEU A 662      91.177  79.545  12.533  1.00  0.00           C  
ATOM   2784  CG  LEU A 662      90.187  79.860  11.372  1.00  0.00           C  
ATOM   2785  CD1 LEU A 662      90.664  80.927  10.408  1.00  0.00           C  
ATOM   2786  CD2 LEU A 662      89.928  78.522  10.723  1.00  0.00           C  
ATOM   2787  HN  LEU A 662      92.727  79.354  14.435  1.00  0.00           H  
ATOM   2788  HA  LEU A 662      92.514  81.388  12.512  1.00  0.00           H  
ATOM   2789  HB1 LEU A 662      92.007  78.983  12.052  1.00  0.00           H  
ATOM   2790  HB2 LEU A 662      90.630  78.947  13.293  1.00  0.00           H  
ATOM   2791  HG  LEU A 662      89.239  80.246  11.805  1.00  0.00           H  
ATOM   2792 1HD1 LEU A 662      91.630  80.679   9.920  1.00  0.00           H  
ATOM   2793 2HD1 LEU A 662      90.008  81.022   9.516  1.00  0.00           H  
ATOM   2794 3HD1 LEU A 662      90.774  81.910  10.914  1.00  0.00           H  
ATOM   2795 1HD2 LEU A 662      90.679  77.719  10.882  1.00  0.00           H  
ATOM   2796 2HD2 LEU A 662      89.017  78.084  11.183  1.00  0.00           H  
ATOM   2797 3HD2 LEU A 662      89.576  78.588   9.672  1.00  0.00           H  
ATOM   2798  N   ARG A 663      90.271  81.379  14.913  1.00  0.00           N  
ATOM   2799  CA  ARG A 663      89.307  82.154  15.630  1.00  0.00           C  
ATOM   2800  C   ARG A 663      89.833  83.575  15.948  1.00  0.00           C  
ATOM   2801  O   ARG A 663      89.187  84.547  15.504  1.00  0.00           O  
ATOM   2802  CB  ARG A 663      88.568  81.378  16.749  1.00  0.00           C  
ATOM   2803  CG  ARG A 663      87.646  80.265  16.276  1.00  0.00           C  
ATOM   2804  CD  ARG A 663      87.259  79.336  17.455  1.00  0.00           C  
ATOM   2805  NE  ARG A 663      86.333  78.301  16.904  1.00  0.00           N  
ATOM   2806  CZ  ARG A 663      85.994  77.212  17.614  1.00  0.00           C  
ATOM   2807  NH1 ARG A 663      85.450  76.286  16.915  1.00  0.00           N1+
ATOM   2808  NH2 ARG A 663      86.305  77.088  18.894  1.00  0.00           N  
ATOM   2809  HN  ARG A 663      90.409  80.504  15.371  1.00  0.00           H  
ATOM   2810  HA  ARG A 663      88.457  82.308  14.983  1.00  0.00           H  
ATOM   2811  HB1 ARG A 663      89.356  80.935  17.395  1.00  0.00           H  
ATOM   2812  HB2 ARG A 663      87.983  82.114  17.342  1.00  0.00           H  
ATOM   2813  HG1 ARG A 663      86.774  80.804  15.849  1.00  0.00           H  
ATOM   2814  HG2 ARG A 663      87.902  79.651  15.385  1.00  0.00           H  
ATOM   2815  HD1 ARG A 663      88.193  78.775  17.671  1.00  0.00           H  
ATOM   2816  HD2 ARG A 663      86.834  79.862  18.337  1.00  0.00           H  
ATOM   2817  HE  ARG A 663      85.940  78.313  15.985  1.00  0.00           H  
ATOM   2818 1HH1 ARG A 663      85.199  76.489  15.968  1.00  0.00           H  
ATOM   2819 2HH1 ARG A 663      85.124  75.444  17.344  1.00  0.00           H  
ATOM   2820 1HH2 ARG A 663      86.797  77.801  19.393  1.00  0.00           H  
ATOM   2821 2HH2 ARG A 663      85.871  76.290  19.312  1.00  0.00           H  
ATOM   2822  N   PHE A 664      90.981  83.643  16.668  1.00  0.00           N  
ATOM   2823  CA  PHE A 664      91.705  84.879  16.891  1.00  0.00           C  
ATOM   2824  C   PHE A 664      92.114  85.544  15.594  1.00  0.00           C  
ATOM   2825  O   PHE A 664      92.047  86.771  15.450  1.00  0.00           O  
ATOM   2826  CB  PHE A 664      92.857  84.704  17.849  1.00  0.00           C  
ATOM   2827  CG  PHE A 664      92.475  84.487  19.353  1.00  0.00           C  
ATOM   2828  CD1 PHE A 664      91.253  84.308  19.844  1.00  0.00           C  
ATOM   2829  CD2 PHE A 664      93.607  84.494  20.209  1.00  0.00           C  
ATOM   2830  CE1 PHE A 664      91.110  84.120  21.203  1.00  0.00           C  
ATOM   2831  CE2 PHE A 664      93.460  84.250  21.561  1.00  0.00           C  
ATOM   2832  CZ  PHE A 664      92.225  84.001  22.011  1.00  0.00           C  
ATOM   2833  HN  PHE A 664      91.439  82.840  17.040  1.00  0.00           H  
ATOM   2834  HA  PHE A 664      91.029  85.645  17.242  1.00  0.00           H  
ATOM   2835  HB1 PHE A 664      93.559  83.937  17.456  1.00  0.00           H  
ATOM   2836  HB2 PHE A 664      93.601  85.526  17.762  1.00  0.00           H  
ATOM   2837  HD1 PHE A 664      90.374  84.375  19.220  1.00  0.00           H  
ATOM   2838  HD2 PHE A 664      94.645  84.538  19.912  1.00  0.00           H  
ATOM   2839  HE1 PHE A 664      90.090  84.100  21.556  1.00  0.00           H  
ATOM   2840  HE2 PHE A 664      94.300  84.236  22.239  1.00  0.00           H  
ATOM   2841  HZ  PHE A 664      92.089  83.839  23.070  1.00  0.00           H  
ATOM   2842  N   GLY A 665      92.504  84.710  14.570  1.00  0.00           N  
ATOM   2843  CA  GLY A 665      92.980  85.202  13.260  1.00  0.00           C  
ATOM   2844  C   GLY A 665      92.010  86.062  12.593  1.00  0.00           C  
ATOM   2845  O   GLY A 665      92.310  87.126  12.047  1.00  0.00           O  
ATOM   2846  HN  GLY A 665      92.512  83.722  14.702  1.00  0.00           H  
ATOM   2847  HA1 GLY A 665      93.752  85.924  13.479  1.00  0.00           H  
ATOM   2848  HA2 GLY A 665      93.344  84.354  12.699  1.00  0.00           H  
ATOM   2849  N   LEU A 666      90.808  85.568  12.631  1.00  0.00           N  
ATOM   2850  CA  LEU A 666      89.608  86.276  12.222  1.00  0.00           C  
ATOM   2851  C   LEU A 666      89.299  87.580  13.010  1.00  0.00           C  
ATOM   2852  O   LEU A 666      88.907  88.646  12.436  1.00  0.00           O  
ATOM   2853  CB  LEU A 666      88.333  85.395  12.186  1.00  0.00           C  
ATOM   2854  CG  LEU A 666      88.313  84.252  11.198  1.00  0.00           C  
ATOM   2855  CD1 LEU A 666      87.150  83.180  11.390  1.00  0.00           C  
ATOM   2856  CD2 LEU A 666      88.217  84.804   9.806  1.00  0.00           C  
ATOM   2857  HN  LEU A 666      90.804  84.656  13.037  1.00  0.00           H  
ATOM   2858  HA  LEU A 666      89.822  86.544  11.198  1.00  0.00           H  
ATOM   2859  HB1 LEU A 666      88.374  84.932  13.195  1.00  0.00           H  
ATOM   2860  HB2 LEU A 666      87.409  86.012  12.187  1.00  0.00           H  
ATOM   2861  HG  LEU A 666      89.312  83.769  11.214  1.00  0.00           H  
ATOM   2862 1HD1 LEU A 666      86.924  82.677  10.425  1.00  0.00           H  
ATOM   2863 2HD1 LEU A 666      87.461  82.462  12.178  1.00  0.00           H  
ATOM   2864 3HD1 LEU A 666      86.199  83.643  11.733  1.00  0.00           H  
ATOM   2865 1HD2 LEU A 666      88.906  85.647   9.585  1.00  0.00           H  
ATOM   2866 2HD2 LEU A 666      88.379  83.993   9.063  1.00  0.00           H  
ATOM   2867 3HD2 LEU A 666      87.208  85.246   9.655  1.00  0.00           H  
ATOM   2868  N   ILE A 667      89.426  87.615  14.334  1.00  0.00           N  
ATOM   2869  CA  ILE A 667      89.334  88.834  15.208  1.00  0.00           C  
ATOM   2870  C   ILE A 667      90.452  89.836  14.857  1.00  0.00           C  
ATOM   2871  O   ILE A 667      90.201  91.034  14.792  1.00  0.00           O  
ATOM   2872  CB  ILE A 667      89.099  88.412  16.710  1.00  0.00           C  
ATOM   2873  CG1 ILE A 667      87.997  87.367  16.997  1.00  0.00           C  
ATOM   2874  CG2 ILE A 667      88.894  89.717  17.532  1.00  0.00           C  
ATOM   2875  CD  ILE A 667      87.919  86.911  18.440  1.00  0.00           C  
ATOM   2876  HN  ILE A 667      89.372  86.758  14.842  1.00  0.00           H  
ATOM   2877  HA  ILE A 667      88.440  89.356  14.901  1.00  0.00           H  
ATOM   2878  HB  ILE A 667      90.041  87.967  17.097  1.00  0.00           H  
ATOM   2879 1HG1 ILE A 667      87.068  87.946  16.807  1.00  0.00           H  
ATOM   2880 2HG1 ILE A 667      88.076  86.517  16.285  1.00  0.00           H  
ATOM   2881 1HG2 ILE A 667      89.603  90.465  17.116  1.00  0.00           H  
ATOM   2882 2HG2 ILE A 667      87.903  90.110  17.221  1.00  0.00           H  
ATOM   2883 3HG2 ILE A 667      89.065  89.623  18.626  1.00  0.00           H  
ATOM   2884  HD1 ILE A 667      87.642  87.760  19.101  1.00  0.00           H  
ATOM   2885  HD2 ILE A 667      87.160  86.112  18.587  1.00  0.00           H  
ATOM   2886  HD3 ILE A 667      88.875  86.453  18.776  1.00  0.00           H  
ATOM   2887  N   LEU A 668      91.709  89.417  14.677  1.00  0.00           N  
ATOM   2888  CA  LEU A 668      92.755  90.290  14.220  1.00  0.00           C  
ATOM   2889  C   LEU A 668      92.563  90.905  12.835  1.00  0.00           C  
ATOM   2890  O   LEU A 668      92.952  92.015  12.505  1.00  0.00           O  
ATOM   2891  CB  LEU A 668      94.111  89.552  14.355  1.00  0.00           C  
ATOM   2892  CG  LEU A 668      94.704  89.534  15.732  1.00  0.00           C  
ATOM   2893  CD1 LEU A 668      95.713  88.443  16.007  1.00  0.00           C  
ATOM   2894  CD2 LEU A 668      95.217  90.962  16.062  1.00  0.00           C  
ATOM   2895  HN  LEU A 668      91.899  88.445  14.789  1.00  0.00           H  
ATOM   2896  HA  LEU A 668      92.804  91.220  14.767  1.00  0.00           H  
ATOM   2897  HB1 LEU A 668      94.025  88.507  13.987  1.00  0.00           H  
ATOM   2898  HB2 LEU A 668      94.773  89.973  13.568  1.00  0.00           H  
ATOM   2899  HG  LEU A 668      93.901  89.417  16.491  1.00  0.00           H  
ATOM   2900 1HD1 LEU A 668      95.246  87.435  15.952  1.00  0.00           H  
ATOM   2901 2HD1 LEU A 668      96.590  88.470  15.325  1.00  0.00           H  
ATOM   2902 3HD1 LEU A 668      96.154  88.769  16.973  1.00  0.00           H  
ATOM   2903 1HD2 LEU A 668      94.336  91.631  15.965  1.00  0.00           H  
ATOM   2904 2HD2 LEU A 668      95.582  90.945  17.112  1.00  0.00           H  
ATOM   2905 3HD2 LEU A 668      96.098  91.305  15.477  1.00  0.00           H  
ATOM   2906  N   GLU A 669      92.045  90.071  11.941  1.00  0.00           N  
ATOM   2907  CA  GLU A 669      91.562  90.484  10.559  1.00  0.00           C  
ATOM   2908  C   GLU A 669      90.515  91.581  10.748  1.00  0.00           C  
ATOM   2909  O   GLU A 669      90.639  92.687  10.190  1.00  0.00           O  
ATOM   2910  CB  GLU A 669      91.096  89.262   9.698  1.00  0.00           C  
ATOM   2911  CG  GLU A 669      90.588  89.770   8.372  1.00  0.00           C  
ATOM   2912  CD  GLU A 669      90.127  88.641   7.564  1.00  0.00           C  
ATOM   2913  OE1 GLU A 669      90.845  88.268   6.498  1.00  0.00           O  
ATOM   2914  OE2 GLU A 669      88.972  88.083   7.855  1.00  0.00           O1-
ATOM   2915  HN  GLU A 669      91.799  89.164  12.274  1.00  0.00           H  
ATOM   2916  HA  GLU A 669      92.342  91.018  10.040  1.00  0.00           H  
ATOM   2917  HB1 GLU A 669      91.863  88.461   9.619  1.00  0.00           H  
ATOM   2918  HB2 GLU A 669      90.230  88.822  10.238  1.00  0.00           H  
ATOM   2919  HG1 GLU A 669      89.777  90.528   8.422  1.00  0.00           H  
ATOM   2920  HG2 GLU A 669      91.493  90.158   7.858  1.00  0.00           H  
ATOM   2921  N   ALA A 670      89.419  91.401  11.517  1.00  0.00           N  
ATOM   2922  CA  ALA A 670      88.443  92.370  11.691  1.00  0.00           C  
ATOM   2923  C   ALA A 670      88.943  93.737  12.267  1.00  0.00           C  
ATOM   2924  O   ALA A 670      88.608  94.803  11.720  1.00  0.00           O  
ATOM   2925  CB  ALA A 670      87.449  91.738  12.686  1.00  0.00           C  
ATOM   2926  HN  ALA A 670      89.326  90.550  12.028  1.00  0.00           H  
ATOM   2927  HA  ALA A 670      87.957  92.661  10.771  1.00  0.00           H  
ATOM   2928  HB1 ALA A 670      86.472  92.263  12.648  1.00  0.00           H  
ATOM   2929  HB2 ALA A 670      87.172  90.709  12.373  1.00  0.00           H  
ATOM   2930  HB3 ALA A 670      87.850  91.649  13.719  1.00  0.00           H  
ATOM   2931  N   TYR A 671      89.860  93.705  13.220  1.00  0.00           N  
ATOM   2932  CA  TYR A 671      90.466  94.850  13.830  1.00  0.00           C  
ATOM   2933  C   TYR A 671      91.193  95.813  12.861  1.00  0.00           C  
ATOM   2934  O   TYR A 671      90.971  97.027  12.743  1.00  0.00           O  
ATOM   2935  CB  TYR A 671      91.398  94.410  15.022  1.00  0.00           C  
ATOM   2936  CG  TYR A 671      92.274  95.495  15.573  1.00  0.00           C  
ATOM   2937  CD1 TYR A 671      93.688  95.634  15.367  1.00  0.00           C  
ATOM   2938  CD2 TYR A 671      91.607  96.435  16.419  1.00  0.00           C  
ATOM   2939  CE1 TYR A 671      94.437  96.629  16.078  1.00  0.00           C  
ATOM   2940  CE2 TYR A 671      92.379  97.400  17.089  1.00  0.00           C  
ATOM   2941  CZ  TYR A 671      93.753  97.477  16.947  1.00  0.00           C  
ATOM   2942  OH  TYR A 671      94.470  98.321  17.708  1.00  0.00           O  
ATOM   2943  HN  TYR A 671      90.048  92.813  13.624  1.00  0.00           H  
ATOM   2944  HA  TYR A 671      89.673  95.471  14.218  1.00  0.00           H  
ATOM   2945  HB1 TYR A 671      90.836  93.959  15.866  1.00  0.00           H  
ATOM   2946  HB2 TYR A 671      92.043  93.574  14.676  1.00  0.00           H  
ATOM   2947  HD1 TYR A 671      94.141  94.980  14.637  1.00  0.00           H  
ATOM   2948  HD2 TYR A 671      90.543  96.353  16.584  1.00  0.00           H  
ATOM   2949  HE1 TYR A 671      95.516  96.665  16.025  1.00  0.00           H  
ATOM   2950  HE2 TYR A 671      91.945  98.119  17.768  1.00  0.00           H  
ATOM   2951  HH  TYR A 671      93.951  98.732  18.403  1.00  0.00           H  
ATOM   2952  N   CYS A 672      91.954  95.222  11.947  1.00  0.00           N  
ATOM   2953  CA  CYS A 672      92.714  95.918  10.856  1.00  0.00           C  
ATOM   2954  C   CYS A 672      91.915  96.610   9.740  1.00  0.00           C  
ATOM   2955  O   CYS A 672      92.369  97.561   9.209  1.00  0.00           O  
ATOM   2956  CB  CYS A 672      93.628  94.827  10.214  1.00  0.00           C  
ATOM   2957  SG  CYS A 672      94.840  95.469   9.183  1.00  0.00           S  
ATOM   2958  HN  CYS A 672      91.858  94.231  11.892  1.00  0.00           H  
ATOM   2959  HA  CYS A 672      93.252  96.688  11.390  1.00  0.00           H  
ATOM   2960  HB1 CYS A 672      94.150  94.225  10.989  1.00  0.00           H  
ATOM   2961  HB2 CYS A 672      93.015  94.088   9.656  1.00  0.00           H  
ATOM   2962  HG1 CYS A 672      93.996  96.214   8.486  1.00  0.00           H  
ATOM   2963  N   ARG A 673      90.683  96.094   9.375  1.00  0.00           N  
ATOM   2964  CA  ARG A 673      89.757  96.906   8.620  1.00  0.00           C  
ATOM   2965  C   ARG A 673      89.339  98.165   9.407  1.00  0.00           C  
ATOM   2966  O   ARG A 673      89.419  99.266   8.926  1.00  0.00           O  
ATOM   2967  CB  ARG A 673      88.561  96.064   8.218  1.00  0.00           C  
ATOM   2968  CG  ARG A 673      88.860  94.875   7.336  1.00  0.00           C  
ATOM   2969  CD  ARG A 673      87.573  94.255   6.765  1.00  0.00           C  
ATOM   2970  NE  ARG A 673      87.911  93.073   5.855  1.00  0.00           N  
ATOM   2971  CZ  ARG A 673      87.207  92.699   4.860  1.00  0.00           C  
ATOM   2972  NH1 ARG A 673      87.779  91.972   3.958  1.00  0.00           N1+
ATOM   2973  NH2 ARG A 673      85.935  92.966   4.741  1.00  0.00           N  
ATOM   2974  HN  ARG A 673      90.453  95.247   9.848  1.00  0.00           H  
ATOM   2975  HA  ARG A 673      90.227  97.239   7.707  1.00  0.00           H  
ATOM   2976  HB1 ARG A 673      88.017  95.759   9.137  1.00  0.00           H  
ATOM   2977  HB2 ARG A 673      87.887  96.783   7.705  1.00  0.00           H  
ATOM   2978  HG1 ARG A 673      89.527  95.051   6.465  1.00  0.00           H  
ATOM   2979  HG2 ARG A 673      89.379  94.132   7.977  1.00  0.00           H  
ATOM   2980  HD1 ARG A 673      86.891  93.871   7.553  1.00  0.00           H  
ATOM   2981  HD2 ARG A 673      86.896  94.984   6.271  1.00  0.00           H  
ATOM   2982  HE  ARG A 673      88.885  92.899   5.707  1.00  0.00           H  
ATOM   2983 1HH1 ARG A 673      87.219  91.723   3.167  1.00  0.00           H  
ATOM   2984 2HH1 ARG A 673      88.745  91.741   4.076  1.00  0.00           H  
ATOM   2985 1HH2 ARG A 673      85.391  93.303   5.509  1.00  0.00           H  
ATOM   2986 2HH2 ARG A 673      85.523  92.570   3.920  1.00  0.00           H  
ATOM   2987  N   GLY A 674      89.014  98.072  10.723  1.00  0.00           N  
ATOM   2988  CA  GLY A 674      88.629  99.165  11.582  1.00  0.00           C  
ATOM   2989  C   GLY A 674      89.605 100.268  11.829  1.00  0.00           C  
ATOM   2990  O   GLY A 674      89.275 101.427  11.877  1.00  0.00           O  
ATOM   2991  HN  GLY A 674      89.038  97.208  11.222  1.00  0.00           H  
ATOM   2992  HA1 GLY A 674      87.712  99.638  11.264  1.00  0.00           H  
ATOM   2993  HA2 GLY A 674      88.493  98.678  12.536  1.00  0.00           H  
ATOM   2994  N   SER A 675      90.874  99.917  11.967  1.00  0.00           N  
ATOM   2995  CA  SER A 675      91.998 100.847  12.277  1.00  0.00           C  
ATOM   2996  C   SER A 675      93.287 100.281  11.760  1.00  0.00           C  
ATOM   2997  O   SER A 675      93.759  99.304  12.303  1.00  0.00           O  
ATOM   2998  CB  SER A 675      92.198 101.118  13.787  1.00  0.00           C  
ATOM   2999  OG  SER A 675      93.335 101.925  14.012  1.00  0.00           O  
ATOM   3000  HN  SER A 675      91.134  98.956  11.918  1.00  0.00           H  
ATOM   3001  HA  SER A 675      91.733 101.794  11.831  1.00  0.00           H  
ATOM   3002  HB1 SER A 675      91.320 101.604  14.262  1.00  0.00           H  
ATOM   3003  HB2 SER A 675      92.343 100.149  14.312  1.00  0.00           H  
ATOM   3004  HG1 SER A 675      93.015 102.827  14.086  1.00  0.00           H  
ATOM   3005  N   THR A 676      93.852 100.885  10.697  1.00  0.00           N  
ATOM   3006  CA  THR A 676      95.282 100.718  10.368  1.00  0.00           C  
ATOM   3007  C   THR A 676      96.135 101.682  11.101  1.00  0.00           C  
ATOM   3008  O   THR A 676      97.333 101.464  11.145  1.00  0.00           O  
ATOM   3009  CB  THR A 676      95.531 100.849   8.856  1.00  0.00           C  
ATOM   3010  CG2 THR A 676      95.295  99.501   8.085  1.00  0.00           C  
ATOM   3011  OG1 THR A 676      94.767 101.861   8.291  1.00  0.00           O  
ATOM   3012  HN  THR A 676      93.289 101.554  10.217  1.00  0.00           H  
ATOM   3013  HA  THR A 676      95.570  99.702  10.594  1.00  0.00           H  
ATOM   3014  HB  THR A 676      96.610 101.063   8.695  1.00  0.00           H  
ATOM   3015  HG1 THR A 676      95.257 102.684   8.361  1.00  0.00           H  
ATOM   3016 1HG2 THR A 676      95.311  99.771   7.008  1.00  0.00           H  
ATOM   3017 2HG2 THR A 676      96.067  98.768   8.400  1.00  0.00           H  
ATOM   3018 3HG2 THR A 676      94.313  99.085   8.400  1.00  0.00           H  
ATOM   3019  N   HIS A 677      95.649 102.776  11.741  1.00  0.00           N  
ATOM   3020  CA  HIS A 677      96.466 103.733  12.489  1.00  0.00           C  
ATOM   3021  C   HIS A 677      97.007 103.030  13.764  1.00  0.00           C  
ATOM   3022  O   HIS A 677      98.193 103.243  14.120  1.00  0.00           O  
ATOM   3023  CB  HIS A 677      95.856 105.114  12.851  1.00  0.00           C  
ATOM   3024  CG  HIS A 677      95.452 106.036  11.729  1.00  0.00           C  
ATOM   3025  CD2 HIS A 677      94.241 106.481  11.245  1.00  0.00           C  
ATOM   3026  ND1 HIS A 677      96.534 106.492  10.931  1.00  0.00           N  
ATOM   3027  CE1 HIS A 677      95.916 107.190  10.007  1.00  0.00           C  
ATOM   3028  NE2 HIS A 677      94.579 107.245  10.162  1.00  0.00           N  
ATOM   3029  HN  HIS A 677      94.665 102.923  11.679  1.00  0.00           H  
ATOM   3030  HA  HIS A 677      97.291 103.983  11.839  1.00  0.00           H  
ATOM   3031  HB1 HIS A 677      95.090 105.009  13.649  1.00  0.00           H  
ATOM   3032  HB2 HIS A 677      96.653 105.750  13.292  1.00  0.00           H  
ATOM   3033  HD2 HIS A 677      93.219 106.305  11.556  1.00  0.00           H  
ATOM   3034  HE1 HIS A 677      96.360 107.686   9.144  1.00  0.00           H  
ATOM   3035  HE2 HIS A 677      93.954 107.849   9.667  1.00  0.00           H  
ATOM   3036  N   HIS A 678      96.201 102.282  14.449  1.00  0.00           N  
ATOM   3037  CA  HIS A 678      96.666 101.624  15.655  1.00  0.00           C  
ATOM   3038  C   HIS A 678      97.830 100.736  15.426  1.00  0.00           C  
ATOM   3039  O   HIS A 678      98.705 100.669  16.249  1.00  0.00           O  
ATOM   3040  CB  HIS A 678      95.496 100.976  16.427  1.00  0.00           C  
ATOM   3041  CG  HIS A 678      94.508 101.845  17.120  1.00  0.00           C  
ATOM   3042  CD2 HIS A 678      93.168 101.774  17.171  1.00  0.00           C  
ATOM   3043  ND1 HIS A 678      94.933 102.973  17.766  1.00  0.00           N  
ATOM   3044  CE1 HIS A 678      93.830 103.593  18.222  1.00  0.00           C  
ATOM   3045  NE2 HIS A 678      92.740 102.917  17.878  1.00  0.00           N  
ATOM   3046  HN  HIS A 678      95.252 102.093  14.208  1.00  0.00           H  
ATOM   3047  HA  HIS A 678      97.017 102.425  16.287  1.00  0.00           H  
ATOM   3048  HB1 HIS A 678      94.990 100.246  15.759  1.00  0.00           H  
ATOM   3049  HB2 HIS A 678      95.859 100.481  17.354  1.00  0.00           H  
ATOM   3050  HD2 HIS A 678      92.541 101.015  16.718  1.00  0.00           H  
ATOM   3051  HE1 HIS A 678      93.806 104.616  18.596  1.00  0.00           H  
ATOM   3052  HE2 HIS A 678      91.811 103.285  17.924  1.00  0.00           H  
ATOM   3053  N   MET A 679      97.792  99.994  14.304  1.00  0.00           N  
ATOM   3054  CA  MET A 679      98.796  99.067  13.863  1.00  0.00           C  
ATOM   3055  C   MET A 679     100.193  99.556  13.851  1.00  0.00           C  
ATOM   3056  O   MET A 679     101.109  98.831  14.145  1.00  0.00           O  
ATOM   3057  CB  MET A 679      98.491  98.463  12.456  1.00  0.00           C  
ATOM   3058  CG  MET A 679      97.395  97.356  12.404  1.00  0.00           C  
ATOM   3059  SD  MET A 679      97.853  95.901  13.424  1.00  0.00           S  
ATOM   3060  CE  MET A 679      96.447  94.974  12.762  1.00  0.00           C  
ATOM   3061  HN  MET A 679      96.993 100.083  13.713  1.00  0.00           H  
ATOM   3062  HA  MET A 679      98.783  98.262  14.583  1.00  0.00           H  
ATOM   3063  HB1 MET A 679      98.306  99.270  11.717  1.00  0.00           H  
ATOM   3064  HB2 MET A 679      99.383  97.998  11.984  1.00  0.00           H  
ATOM   3065  HG1 MET A 679      96.442  97.798  12.765  1.00  0.00           H  
ATOM   3066  HG2 MET A 679      97.212  97.059  11.349  1.00  0.00           H  
ATOM   3067  HE1 MET A 679      96.357  93.895  13.015  1.00  0.00           H  
ATOM   3068  HE2 MET A 679      95.555  95.465  13.208  1.00  0.00           H  
ATOM   3069  HE3 MET A 679      96.469  95.100  11.658  1.00  0.00           H  
ATOM   3070  N   LYS A 680     100.452 100.847  13.573  1.00  0.00           N  
ATOM   3071  CA  LYS A 680     101.699 101.518  13.483  1.00  0.00           C  
ATOM   3072  C   LYS A 680     102.550 101.431  14.742  1.00  0.00           C  
ATOM   3073  O   LYS A 680     103.719 101.063  14.770  1.00  0.00           O  
ATOM   3074  CB  LYS A 680     101.527 102.971  13.064  1.00  0.00           C  
ATOM   3075  CG  LYS A 680     100.583 103.153  11.767  1.00  0.00           C  
ATOM   3076  CD  LYS A 680     100.473 104.533  11.146  1.00  0.00           C  
ATOM   3077  CE  LYS A 680      99.638 104.537   9.857  1.00  0.00           C  
ATOM   3078  NZ  LYS A 680     100.190 103.674   8.767  1.00  0.00           N1+
ATOM   3079  HN  LYS A 680      99.688 101.443  13.342  1.00  0.00           H  
ATOM   3080  HA  LYS A 680     102.214 100.887  12.773  1.00  0.00           H  
ATOM   3081  HB1 LYS A 680     101.155 103.557  13.931  1.00  0.00           H  
ATOM   3082  HB2 LYS A 680     102.535 103.410  12.901  1.00  0.00           H  
ATOM   3083  HG1 LYS A 680     100.829 102.302  11.098  1.00  0.00           H  
ATOM   3084  HG2 LYS A 680      99.624 102.945  12.289  1.00  0.00           H  
ATOM   3085  HD1 LYS A 680     100.148 105.232  11.945  1.00  0.00           H  
ATOM   3086  HD2 LYS A 680     101.533 104.790  10.931  1.00  0.00           H  
ATOM   3087  HE1 LYS A 680      98.542 104.394   9.970  1.00  0.00           H  
ATOM   3088  HE2 LYS A 680      99.745 105.555   9.424  1.00  0.00           H  
ATOM   3089  HZ1 LYS A 680     101.228 103.722   8.717  1.00  0.00           H  
ATOM   3090  HZ2 LYS A 680      99.829 102.726   8.995  1.00  0.00           H  
ATOM   3091  HZ3 LYS A 680      99.672 103.941   7.906  1.00  0.00           H  
ATOM   3092  N   VAL A 681     101.994 101.696  15.942  1.00  0.00           N  
ATOM   3093  CA  VAL A 681     102.680 101.545  17.302  1.00  0.00           C  
ATOM   3094  C   VAL A 681     103.044 100.069  17.482  1.00  0.00           C  
ATOM   3095  O   VAL A 681     104.120  99.697  17.926  1.00  0.00           O  
ATOM   3096  CB  VAL A 681     101.810 102.160  18.415  1.00  0.00           C  
ATOM   3097  CG1 VAL A 681     102.134 101.526  19.771  1.00  0.00           C  
ATOM   3098  CG2 VAL A 681     102.099 103.697  18.471  1.00  0.00           C  
ATOM   3099  HN  VAL A 681     101.021 101.896  16.023  1.00  0.00           H  
ATOM   3100  HA  VAL A 681     103.563 102.162  17.226  1.00  0.00           H  
ATOM   3101  HB  VAL A 681     100.724 101.992  18.247  1.00  0.00           H  
ATOM   3102 1HG1 VAL A 681     101.595 101.994  20.623  1.00  0.00           H  
ATOM   3103 2HG1 VAL A 681     101.972 100.427  19.809  1.00  0.00           H  
ATOM   3104 3HG1 VAL A 681     103.195 101.735  20.025  1.00  0.00           H  
ATOM   3105 1HG2 VAL A 681     103.081 103.873  18.960  1.00  0.00           H  
ATOM   3106 2HG2 VAL A 681     102.016 104.065  17.424  1.00  0.00           H  
ATOM   3107 3HG2 VAL A 681     101.315 104.163  19.105  1.00  0.00           H  
ATOM   3108  N   LEU A 682     102.108  99.165  17.086  1.00  0.00           N  
ATOM   3109  CA  LEU A 682     102.083  97.758  17.276  1.00  0.00           C  
ATOM   3110  C   LEU A 682     103.155  97.023  16.416  1.00  0.00           C  
ATOM   3111  O   LEU A 682     103.716  96.045  16.902  1.00  0.00           O  
ATOM   3112  CB  LEU A 682     100.674  97.221  17.094  1.00  0.00           C  
ATOM   3113  CG  LEU A 682      99.650  97.836  18.003  1.00  0.00           C  
ATOM   3114  CD1 LEU A 682      98.225  97.395  17.540  1.00  0.00           C  
ATOM   3115  CD2 LEU A 682      99.840  97.374  19.445  1.00  0.00           C  
ATOM   3116  HN  LEU A 682     101.357  99.611  16.605  1.00  0.00           H  
ATOM   3117  HA  LEU A 682     102.455  97.553  18.269  1.00  0.00           H  
ATOM   3118  HB1 LEU A 682     100.402  97.337  16.024  1.00  0.00           H  
ATOM   3119  HB2 LEU A 682     100.571  96.143  17.345  1.00  0.00           H  
ATOM   3120  HG  LEU A 682      99.650  98.948  17.993  1.00  0.00           H  
ATOM   3121 1HD1 LEU A 682      98.059  97.927  16.579  1.00  0.00           H  
ATOM   3122 2HD1 LEU A 682      98.097  96.321  17.290  1.00  0.00           H  
ATOM   3123 3HD1 LEU A 682      97.500  97.696  18.327  1.00  0.00           H  
ATOM   3124 1HD2 LEU A 682      99.118  97.917  20.092  1.00  0.00           H  
ATOM   3125 2HD2 LEU A 682      99.550  96.314  19.609  1.00  0.00           H  
ATOM   3126 3HD2 LEU A 682     100.833  97.558  19.909  1.00  0.00           H  
ATOM   3127  N   MET A 683     103.379  97.566  15.218  1.00  0.00           N  
ATOM   3128  CA  MET A 683     104.396  97.163  14.287  1.00  0.00           C  
ATOM   3129  C   MET A 683     105.777  97.605  14.705  1.00  0.00           C  
ATOM   3130  O   MET A 683     106.700  96.728  14.687  1.00  0.00           O  
ATOM   3131  CB  MET A 683     104.088  97.702  12.815  1.00  0.00           C  
ATOM   3132  CG  MET A 683     105.168  97.388  11.747  1.00  0.00           C  
ATOM   3133  SD  MET A 683     106.687  98.340  11.767  1.00  0.00           S  
ATOM   3134  CE  MET A 683     107.239  97.415  10.308  1.00  0.00           C  
ATOM   3135  HN  MET A 683     102.687  98.190  14.860  1.00  0.00           H  
ATOM   3136  HA  MET A 683     104.356  96.085  14.340  1.00  0.00           H  
ATOM   3137  HB1 MET A 683     103.172  97.198  12.439  1.00  0.00           H  
ATOM   3138  HB2 MET A 683     103.830  98.781  12.863  1.00  0.00           H  
ATOM   3139  HG1 MET A 683     105.618  96.387  11.917  1.00  0.00           H  
ATOM   3140  HG2 MET A 683     104.634  97.327  10.775  1.00  0.00           H  
ATOM   3141  HE1 MET A 683     106.714  97.514   9.334  1.00  0.00           H  
ATOM   3142  HE2 MET A 683     108.303  97.673  10.117  1.00  0.00           H  
ATOM   3143  HE3 MET A 683     107.399  96.348  10.571  1.00  0.00           H  
ATOM   3144  N   LYS A 684     105.884  98.822  15.252  1.00  0.00           N  
ATOM   3145  CA  LYS A 684     107.101  99.264  15.880  1.00  0.00           C  
ATOM   3146  C   LYS A 684     107.439  98.549  17.116  1.00  0.00           C  
ATOM   3147  O   LYS A 684     108.558  98.305  17.377  1.00  0.00           O  
ATOM   3148  CB  LYS A 684     107.147 100.859  15.923  1.00  0.00           C  
ATOM   3149  CG  LYS A 684     108.226 101.509  16.718  1.00  0.00           C  
ATOM   3150  CD  LYS A 684     109.674 101.337  16.119  1.00  0.00           C  
ATOM   3151  CE  LYS A 684     110.641 101.989  17.012  1.00  0.00           C  
ATOM   3152  NZ  LYS A 684     111.828 102.623  16.353  1.00  0.00           N1+
ATOM   3153  HN  LYS A 684     105.131  99.476  15.219  1.00  0.00           H  
ATOM   3154  HA  LYS A 684     107.918  99.079  15.198  1.00  0.00           H  
ATOM   3155  HB1 LYS A 684     107.097 101.179  14.860  1.00  0.00           H  
ATOM   3156  HB2 LYS A 684     106.227 101.340  16.319  1.00  0.00           H  
ATOM   3157  HG1 LYS A 684     107.991 102.591  16.820  1.00  0.00           H  
ATOM   3158  HG2 LYS A 684     108.311 101.086  17.741  1.00  0.00           H  
ATOM   3159  HD1 LYS A 684     109.898 100.262  15.952  1.00  0.00           H  
ATOM   3160  HD2 LYS A 684     109.677 101.636  15.049  1.00  0.00           H  
ATOM   3161  HE1 LYS A 684     110.245 102.894  17.519  1.00  0.00           H  
ATOM   3162  HE2 LYS A 684     111.083 101.251  17.715  1.00  0.00           H  
ATOM   3163  HZ1 LYS A 684     112.468 101.963  15.866  1.00  0.00           H  
ATOM   3164  HZ2 LYS A 684     111.459 103.353  15.711  1.00  0.00           H  
ATOM   3165  HZ3 LYS A 684     112.379 103.119  17.083  1.00  0.00           H  
ATOM   3166  N   GLN A 685     106.486  98.214  17.995  1.00  0.00           N  
ATOM   3167  CA  GLN A 685     106.743  97.378  19.122  1.00  0.00           C  
ATOM   3168  C   GLN A 685     107.140  95.896  18.718  1.00  0.00           C  
ATOM   3169  O   GLN A 685     108.113  95.249  19.238  1.00  0.00           O  
ATOM   3170  CB  GLN A 685     105.436  97.253  19.896  1.00  0.00           C  
ATOM   3171  CG  GLN A 685     105.108  98.538  20.797  1.00  0.00           C  
ATOM   3172  CD  GLN A 685     103.719  98.442  21.337  1.00  0.00           C  
ATOM   3173  NE2 GLN A 685     103.232  99.393  22.214  1.00  0.00           N  
ATOM   3174  OE1 GLN A 685     103.041  97.433  21.150  1.00  0.00           O  
ATOM   3175  HN  GLN A 685     105.571  98.597  17.884  1.00  0.00           H  
ATOM   3176  HA  GLN A 685     107.570  97.711  19.731  1.00  0.00           H  
ATOM   3177  HB1 GLN A 685     104.621  96.936  19.211  1.00  0.00           H  
ATOM   3178  HB2 GLN A 685     105.476  96.447  20.660  1.00  0.00           H  
ATOM   3179  HG1 GLN A 685     105.856  98.577  21.617  1.00  0.00           H  
ATOM   3180  HG2 GLN A 685     105.146  99.471  20.194  1.00  0.00           H  
ATOM   3181 1HE2 GLN A 685     103.840 100.146  22.466  1.00  0.00           H  
ATOM   3182 2HE2 GLN A 685     102.383  99.241  22.721  1.00  0.00           H  
ATOM   3183  N   GLY A 686     106.442  95.382  17.709  1.00  0.00           N  
ATOM   3184  CA  GLY A 686     106.893  94.196  17.131  1.00  0.00           C  
ATOM   3185  C   GLY A 686     108.273  94.031  16.609  1.00  0.00           C  
ATOM   3186  O   GLY A 686     108.927  92.944  16.602  1.00  0.00           O  
ATOM   3187  HN  GLY A 686     105.672  95.891  17.333  1.00  0.00           H  
ATOM   3188  HA1 GLY A 686     106.762  93.359  17.801  1.00  0.00           H  
ATOM   3189  HA2 GLY A 686     106.217  94.119  16.292  1.00  0.00           H  
ATOM   3190  N   GLU A 687     108.787  95.156  16.059  1.00  0.00           N  
ATOM   3191  CA  GLU A 687     110.180  95.237  15.614  1.00  0.00           C  
ATOM   3192  C   GLU A 687     111.230  95.243  16.740  1.00  0.00           C  
ATOM   3193  O   GLU A 687     112.133  94.412  16.751  1.00  0.00           O  
ATOM   3194  CB  GLU A 687     110.309  96.512  14.786  1.00  0.00           C  
ATOM   3195  CG  GLU A 687     109.698  96.496  13.379  1.00  0.00           C  
ATOM   3196  CD  GLU A 687     110.521  95.792  12.259  1.00  0.00           C  
ATOM   3197  OE1 GLU A 687     110.254  94.580  12.099  1.00  0.00           O  
ATOM   3198  OE2 GLU A 687     111.437  96.405  11.658  1.00  0.00           O1-
ATOM   3199  HN  GLU A 687     108.157  95.906  15.869  1.00  0.00           H  
ATOM   3200  HA  GLU A 687     110.421  94.374  15.009  1.00  0.00           H  
ATOM   3201  HB1 GLU A 687     109.793  97.275  15.408  1.00  0.00           H  
ATOM   3202  HB2 GLU A 687     111.376  96.806  14.692  1.00  0.00           H  
ATOM   3203  HG1 GLU A 687     108.687  96.034  13.376  1.00  0.00           H  
ATOM   3204  HG2 GLU A 687     109.521  97.559  13.106  1.00  0.00           H  
ATOM   3205  N   ALA A 688     110.968  96.036  17.825  1.00  0.00           N  
ATOM   3206  CA  ALA A 688     111.718  95.918  19.088  1.00  0.00           C  
ATOM   3207  C   ALA A 688     111.769  94.555  19.789  1.00  0.00           C  
ATOM   3208  O   ALA A 688     112.746  93.966  20.234  1.00  0.00           O  
ATOM   3209  CB  ALA A 688     111.120  96.895  20.130  1.00  0.00           C  
ATOM   3210  HN  ALA A 688     110.303  96.775  17.747  1.00  0.00           H  
ATOM   3211  HA  ALA A 688     112.739  96.209  18.890  1.00  0.00           H  
ATOM   3212  HB1 ALA A 688     110.134  96.667  20.588  1.00  0.00           H  
ATOM   3213  HB2 ALA A 688     111.856  96.965  20.960  1.00  0.00           H  
ATOM   3214  HB3 ALA A 688     111.038  97.947  19.785  1.00  0.00           H  
ATOM   3215  N   LEU A 689     110.557  93.892  19.980  1.00  0.00           N  
ATOM   3216  CA  LEU A 689     110.232  92.509  20.507  1.00  0.00           C  
ATOM   3217  C   LEU A 689     111.034  91.440  19.826  1.00  0.00           C  
ATOM   3218  O   LEU A 689     111.559  90.489  20.426  1.00  0.00           O  
ATOM   3219  CB  LEU A 689     108.774  92.035  20.640  1.00  0.00           C  
ATOM   3220  CG  LEU A 689     107.878  92.855  21.618  1.00  0.00           C  
ATOM   3221  CD1 LEU A 689     106.427  92.551  21.261  1.00  0.00           C  
ATOM   3222  CD2 LEU A 689     108.176  92.530  23.066  1.00  0.00           C  
ATOM   3223  HN  LEU A 689     109.783  94.413  19.630  1.00  0.00           H  
ATOM   3224  HA  LEU A 689     110.572  92.430  21.530  1.00  0.00           H  
ATOM   3225  HB1 LEU A 689     108.351  92.145  19.618  1.00  0.00           H  
ATOM   3226  HB2 LEU A 689     108.647  90.961  20.893  1.00  0.00           H  
ATOM   3227  HG  LEU A 689     108.131  93.918  21.415  1.00  0.00           H  
ATOM   3228 1HD1 LEU A 689     106.180  91.491  21.486  1.00  0.00           H  
ATOM   3229 2HD1 LEU A 689     105.726  93.178  21.851  1.00  0.00           H  
ATOM   3230 3HD1 LEU A 689     106.371  92.929  20.218  1.00  0.00           H  
ATOM   3231 1HD2 LEU A 689     109.010  93.182  23.407  1.00  0.00           H  
ATOM   3232 2HD2 LEU A 689     107.332  92.867  23.706  1.00  0.00           H  
ATOM   3233 3HD2 LEU A 689     108.446  91.455  23.140  1.00  0.00           H  
ATOM   3234  N   SER A 690     111.152  91.568  18.505  1.00  0.00           N  
ATOM   3235  CA  SER A 690     111.782  90.617  17.613  1.00  0.00           C  
ATOM   3236  C   SER A 690     113.245  90.786  17.611  1.00  0.00           C  
ATOM   3237  O   SER A 690     114.009  89.859  17.423  1.00  0.00           O  
ATOM   3238  CB  SER A 690     111.287  90.809  16.176  1.00  0.00           C  
ATOM   3239  OG  SER A 690     109.935  90.355  16.163  1.00  0.00           O  
ATOM   3240  HN  SER A 690     110.691  92.324  18.047  1.00  0.00           H  
ATOM   3241  HA  SER A 690     111.371  89.666  17.920  1.00  0.00           H  
ATOM   3242  HB1 SER A 690     111.335  91.873  15.859  1.00  0.00           H  
ATOM   3243  HB2 SER A 690     111.732  90.041  15.510  1.00  0.00           H  
ATOM   3244  HG1 SER A 690     109.454  91.155  16.388  1.00  0.00           H  
ATOM   3245  N   LYS A 691     113.753  91.996  17.863  1.00  0.00           N  
ATOM   3246  CA  LYS A 691     115.213  92.069  18.042  1.00  0.00           C  
ATOM   3247  C   LYS A 691     115.630  91.797  19.486  1.00  0.00           C  
ATOM   3248  O   LYS A 691     116.849  91.536  19.740  1.00  0.00           O  
ATOM   3249  CB  LYS A 691     115.605  93.530  17.638  1.00  0.00           C  
ATOM   3250  CG  LYS A 691     115.472  93.891  16.119  1.00  0.00           C  
ATOM   3251  CD  LYS A 691     116.250  92.957  15.246  1.00  0.00           C  
ATOM   3252  CE  LYS A 691     116.078  93.205  13.708  1.00  0.00           C  
ATOM   3253  NZ  LYS A 691     116.939  92.256  12.938  1.00  0.00           N1+
ATOM   3254  HN  LYS A 691     113.218  92.837  17.899  1.00  0.00           H  
ATOM   3255  HA  LYS A 691     115.758  91.380  17.415  1.00  0.00           H  
ATOM   3256  HB1 LYS A 691     114.943  94.174  18.255  1.00  0.00           H  
ATOM   3257  HB2 LYS A 691     116.633  93.791  17.970  1.00  0.00           H  
ATOM   3258  HG1 LYS A 691     114.392  93.820  15.871  1.00  0.00           H  
ATOM   3259  HG2 LYS A 691     115.822  94.936  15.973  1.00  0.00           H  
ATOM   3260  HD1 LYS A 691     117.340  93.083  15.418  1.00  0.00           H  
ATOM   3261  HD2 LYS A 691     116.022  91.926  15.591  1.00  0.00           H  
ATOM   3262  HE1 LYS A 691     115.005  92.976  13.532  1.00  0.00           H  
ATOM   3263  HE2 LYS A 691     116.296  94.275  13.505  1.00  0.00           H  
ATOM   3264  HZ1 LYS A 691     116.780  92.351  11.914  1.00  0.00           H  
ATOM   3265  HZ2 LYS A 691     117.953  92.441  13.078  1.00  0.00           H  
ATOM   3266  HZ3 LYS A 691     116.663  91.296  13.229  1.00  0.00           H  
ATOM   3267  N   LEU A 692     114.748  91.746  20.498  1.00  0.00           N  
ATOM   3268  CA  LEU A 692     115.227  91.205  21.756  1.00  0.00           C  
ATOM   3269  C   LEU A 692     115.345  89.738  21.757  1.00  0.00           C  
ATOM   3270  O   LEU A 692     116.260  89.151  22.294  1.00  0.00           O  
ATOM   3271  CB  LEU A 692     114.216  91.580  22.878  1.00  0.00           C  
ATOM   3272  CG  LEU A 692     114.250  93.089  23.256  1.00  0.00           C  
ATOM   3273  CD1 LEU A 692     112.957  93.403  23.969  1.00  0.00           C  
ATOM   3274  CD2 LEU A 692     115.512  93.565  24.031  1.00  0.00           C  
ATOM   3275  HN  LEU A 692     113.819  92.101  20.433  1.00  0.00           H  
ATOM   3276  HA  LEU A 692     116.232  91.557  21.937  1.00  0.00           H  
ATOM   3277  HB1 LEU A 692     113.210  91.481  22.416  1.00  0.00           H  
ATOM   3278  HB2 LEU A 692     114.315  90.963  23.796  1.00  0.00           H  
ATOM   3279  HG  LEU A 692     114.223  93.700  22.328  1.00  0.00           H  
ATOM   3280 1HD1 LEU A 692     112.084  93.270  23.294  1.00  0.00           H  
ATOM   3281 2HD1 LEU A 692     112.830  92.768  24.872  1.00  0.00           H  
ATOM   3282 3HD1 LEU A 692     113.020  94.490  24.190  1.00  0.00           H  
ATOM   3283 1HD2 LEU A 692     116.433  93.309  23.464  1.00  0.00           H  
ATOM   3284 2HD2 LEU A 692     115.346  94.657  24.151  1.00  0.00           H  
ATOM   3285 3HD2 LEU A 692     115.635  93.077  25.022  1.00  0.00           H  
ATOM   3286  N   LYS A 693     114.422  89.070  21.032  1.00  0.00           N  
ATOM   3287  CA  LYS A 693     114.571  87.596  20.725  1.00  0.00           C  
ATOM   3288  C   LYS A 693     115.954  87.270  20.130  1.00  0.00           C  
ATOM   3289  O   LYS A 693     116.710  86.367  20.553  1.00  0.00           O  
ATOM   3290  CB  LYS A 693     113.513  87.106  19.681  1.00  0.00           C  
ATOM   3291  CG  LYS A 693     113.566  85.628  19.258  1.00  0.00           C  
ATOM   3292  CD  LYS A 693     114.320  85.438  17.922  1.00  0.00           C  
ATOM   3293  CE  LYS A 693     114.067  84.048  17.337  1.00  0.00           C  
ATOM   3294  NZ  LYS A 693     114.582  82.911  18.125  1.00  0.00           N1+
ATOM   3295  HN  LYS A 693     113.623  89.551  20.680  1.00  0.00           H  
ATOM   3296  HA  LYS A 693     114.503  87.056  21.658  1.00  0.00           H  
ATOM   3297  HB1 LYS A 693     112.506  87.311  20.103  1.00  0.00           H  
ATOM   3298  HB2 LYS A 693     113.542  87.759  18.783  1.00  0.00           H  
ATOM   3299  HG1 LYS A 693     114.064  84.957  19.989  1.00  0.00           H  
ATOM   3300  HG2 LYS A 693     112.540  85.212  19.161  1.00  0.00           H  
ATOM   3301  HD1 LYS A 693     113.904  86.206  17.235  1.00  0.00           H  
ATOM   3302  HD2 LYS A 693     115.423  85.567  17.949  1.00  0.00           H  
ATOM   3303  HE1 LYS A 693     113.012  83.808  17.084  1.00  0.00           H  
ATOM   3304  HE2 LYS A 693     114.582  83.979  16.355  1.00  0.00           H  
ATOM   3305  HZ1 LYS A 693     113.847  82.606  18.794  1.00  0.00           H  
ATOM   3306  HZ2 LYS A 693     114.742  82.065  17.544  1.00  0.00           H  
ATOM   3307  HZ3 LYS A 693     115.493  83.122  18.582  1.00  0.00           H  
ATOM   3308  N   ALA A 694     116.373  88.017  19.140  1.00  0.00           N  
ATOM   3309  CA  ALA A 694     117.730  87.876  18.499  1.00  0.00           C  
ATOM   3310  C   ALA A 694     118.839  88.120  19.524  1.00  0.00           C  
ATOM   3311  O   ALA A 694     119.678  87.282  19.657  1.00  0.00           O  
ATOM   3312  CB  ALA A 694     117.943  88.932  17.324  1.00  0.00           C  
ATOM   3313  HN  ALA A 694     115.800  88.750  18.781  1.00  0.00           H  
ATOM   3314  HA  ALA A 694     117.800  86.870  18.112  1.00  0.00           H  
ATOM   3315  HB1 ALA A 694     116.995  89.007  16.750  1.00  0.00           H  
ATOM   3316  HB2 ALA A 694     118.140  89.973  17.660  1.00  0.00           H  
ATOM   3317  HB3 ALA A 694     118.733  88.523  16.660  1.00  0.00           H  
ATOM   3318  N   LEU A 695     118.807  89.233  20.304  1.00  0.00           N  
ATOM   3319  CA  LEU A 695     119.787  89.534  21.315  1.00  0.00           C  
ATOM   3320  C   LEU A 695     119.950  88.555  22.408  1.00  0.00           C  
ATOM   3321  O   LEU A 695     121.003  88.361  23.037  1.00  0.00           O  
ATOM   3322  CB  LEU A 695     119.491  90.985  21.896  1.00  0.00           C  
ATOM   3323  CG  LEU A 695     120.613  91.657  22.588  1.00  0.00           C  
ATOM   3324  CD1 LEU A 695     121.815  92.043  21.700  1.00  0.00           C  
ATOM   3325  CD2 LEU A 695     120.067  93.016  23.050  1.00  0.00           C  
ATOM   3326  HN  LEU A 695     118.051  89.842  20.072  1.00  0.00           H  
ATOM   3327  HA  LEU A 695     120.696  89.562  20.734  1.00  0.00           H  
ATOM   3328  HB1 LEU A 695     119.239  91.616  21.016  1.00  0.00           H  
ATOM   3329  HB2 LEU A 695     118.572  90.933  22.517  1.00  0.00           H  
ATOM   3330  HG  LEU A 695     120.981  91.092  23.471  1.00  0.00           H  
ATOM   3331 1HD1 LEU A 695     122.165  91.113  21.201  1.00  0.00           H  
ATOM   3332 2HD1 LEU A 695     121.564  92.796  20.924  1.00  0.00           H  
ATOM   3333 3HD1 LEU A 695     122.611  92.459  22.355  1.00  0.00           H  
ATOM   3334 1HD2 LEU A 695     120.664  93.607  23.777  1.00  0.00           H  
ATOM   3335 2HD2 LEU A 695     120.005  93.660  22.145  1.00  0.00           H  
ATOM   3336 3HD2 LEU A 695     119.026  92.951  23.433  1.00  0.00           H  
ATOM   3337  N   ASN A 696     118.780  87.962  22.821  1.00  0.00           N  
ATOM   3338  CA  ASN A 696     118.689  86.816  23.750  1.00  0.00           C  
ATOM   3339  C   ASN A 696     119.337  85.539  23.163  1.00  0.00           C  
ATOM   3340  O   ASN A 696     120.223  85.062  23.863  1.00  0.00           O  
ATOM   3341  CB  ASN A 696     117.179  86.684  24.250  1.00  0.00           C  
ATOM   3342  CG  ASN A 696     116.764  85.327  24.770  1.00  0.00           C  
ATOM   3343  ND2 ASN A 696     117.075  84.974  26.022  1.00  0.00           N  
ATOM   3344  OD1 ASN A 696     116.015  84.624  24.075  1.00  0.00           O  
ATOM   3345  HN  ASN A 696     117.919  88.372  22.530  1.00  0.00           H  
ATOM   3346  HA  ASN A 696     119.333  87.039  24.587  1.00  0.00           H  
ATOM   3347  HB1 ASN A 696     117.070  87.375  25.113  1.00  0.00           H  
ATOM   3348  HB2 ASN A 696     116.489  86.992  23.435  1.00  0.00           H  
ATOM   3349 1HD2 ASN A 696     116.526  84.170  26.256  1.00  0.00           H  
ATOM   3350 2HD2 ASN A 696     117.595  85.535  26.665  1.00  0.00           H  
ATOM   3351  N   ASP A 697     119.094  85.146  21.871  1.00  0.00           N  
ATOM   3352  CA  ASP A 697     119.742  84.028  21.237  1.00  0.00           C  
ATOM   3353  C   ASP A 697     121.293  84.239  21.069  1.00  0.00           C  
ATOM   3354  O   ASP A 697     122.086  83.345  21.354  1.00  0.00           O  
ATOM   3355  CB  ASP A 697     119.043  83.834  19.881  1.00  0.00           C  
ATOM   3356  CG  ASP A 697     117.668  83.085  20.026  1.00  0.00           C  
ATOM   3357  OD1 ASP A 697     116.906  83.419  19.118  1.00  0.00           O  
ATOM   3358  OD2 ASP A 697     117.581  82.221  20.886  1.00  0.00           O1-
ATOM   3359  HN  ASP A 697     118.342  85.509  21.325  1.00  0.00           H  
ATOM   3360  HA  ASP A 697     119.738  83.142  21.854  1.00  0.00           H  
ATOM   3361  HB1 ASP A 697     118.812  84.868  19.547  1.00  0.00           H  
ATOM   3362  HB2 ASP A 697     119.665  83.320  19.116  1.00  0.00           H  
ATOM   3363  N   PHE A 698     121.714  85.456  20.762  1.00  0.00           N  
ATOM   3364  CA  PHE A 698     123.050  85.896  20.756  1.00  0.00           C  
ATOM   3365  C   PHE A 698     123.828  85.786  22.043  1.00  0.00           C  
ATOM   3366  O   PHE A 698     124.976  85.264  22.060  1.00  0.00           O  
ATOM   3367  CB  PHE A 698     123.007  87.364  20.126  1.00  0.00           C  
ATOM   3368  CG  PHE A 698     124.345  87.909  19.884  1.00  0.00           C  
ATOM   3369  CD1 PHE A 698     124.803  89.106  20.525  1.00  0.00           C  
ATOM   3370  CD2 PHE A 698     125.230  87.361  18.957  1.00  0.00           C  
ATOM   3371  CE1 PHE A 698     126.005  89.777  20.126  1.00  0.00           C  
ATOM   3372  CE2 PHE A 698     126.388  87.956  18.531  1.00  0.00           C  
ATOM   3373  CZ  PHE A 698     126.770  89.211  19.048  1.00  0.00           C  
ATOM   3374  HN  PHE A 698     121.066  86.182  20.547  1.00  0.00           H  
ATOM   3375  HA  PHE A 698     123.577  85.224  20.095  1.00  0.00           H  
ATOM   3376  HB1 PHE A 698     122.452  87.456  19.167  1.00  0.00           H  
ATOM   3377  HB2 PHE A 698     122.442  87.994  20.845  1.00  0.00           H  
ATOM   3378  HD1 PHE A 698     124.202  89.565  21.296  1.00  0.00           H  
ATOM   3379  HD2 PHE A 698     124.965  86.465  18.415  1.00  0.00           H  
ATOM   3380  HE1 PHE A 698     126.167  90.800  20.431  1.00  0.00           H  
ATOM   3381  HE2 PHE A 698     126.925  87.515  17.704  1.00  0.00           H  
ATOM   3382  HZ  PHE A 698     127.540  89.805  18.580  1.00  0.00           H  
ATOM   3383  N   VAL A 699     123.133  86.200  23.149  1.00  0.00           N  
ATOM   3384  CA  VAL A 699     123.608  86.024  24.486  1.00  0.00           C  
ATOM   3385  C   VAL A 699     123.779  84.596  24.906  1.00  0.00           C  
ATOM   3386  O   VAL A 699     124.745  84.226  25.555  1.00  0.00           O  
ATOM   3387  CB  VAL A 699     122.679  86.760  25.440  1.00  0.00           C  
ATOM   3388  CG1 VAL A 699     122.580  86.250  26.902  1.00  0.00           C  
ATOM   3389  CG2 VAL A 699     123.282  88.168  25.546  1.00  0.00           C  
ATOM   3390  HN  VAL A 699     122.273  86.682  23.007  1.00  0.00           H  
ATOM   3391  HA  VAL A 699     124.568  86.511  24.566  1.00  0.00           H  
ATOM   3392  HB  VAL A 699     121.597  86.772  25.187  1.00  0.00           H  
ATOM   3393 1HG1 VAL A 699     121.851  86.864  27.472  1.00  0.00           H  
ATOM   3394 2HG1 VAL A 699     122.278  85.188  27.031  1.00  0.00           H  
ATOM   3395 3HG1 VAL A 699     123.544  86.442  27.420  1.00  0.00           H  
ATOM   3396 1HG2 VAL A 699     124.242  88.026  26.087  1.00  0.00           H  
ATOM   3397 2HG2 VAL A 699     123.334  88.630  24.537  1.00  0.00           H  
ATOM   3398 3HG2 VAL A 699     122.642  88.845  26.153  1.00  0.00           H  
ATOM   3399  N   LYS A 700     122.764  83.754  24.652  1.00  0.00           N  
ATOM   3400  CA  LYS A 700     122.793  82.307  24.865  1.00  0.00           C  
ATOM   3401  C   LYS A 700     123.882  81.570  24.089  1.00  0.00           C  
ATOM   3402  O   LYS A 700     124.460  80.619  24.624  1.00  0.00           O  
ATOM   3403  CB  LYS A 700     121.389  81.774  24.610  1.00  0.00           C  
ATOM   3404  CG  LYS A 700     120.352  82.117  25.735  1.00  0.00           C  
ATOM   3405  CD  LYS A 700     119.133  81.164  25.691  1.00  0.00           C  
ATOM   3406  CE  LYS A 700     118.429  81.088  24.341  1.00  0.00           C  
ATOM   3407  NZ  LYS A 700     117.342  80.157  24.446  1.00  0.00           N1+
ATOM   3408  HN  LYS A 700     121.995  84.123  24.135  1.00  0.00           H  
ATOM   3409  HA  LYS A 700     122.990  82.119  25.911  1.00  0.00           H  
ATOM   3410  HB1 LYS A 700     120.909  82.223  23.715  1.00  0.00           H  
ATOM   3411  HB2 LYS A 700     121.429  80.697  24.341  1.00  0.00           H  
ATOM   3412  HG1 LYS A 700     120.792  82.053  26.754  1.00  0.00           H  
ATOM   3413  HG2 LYS A 700     119.928  83.141  25.661  1.00  0.00           H  
ATOM   3414  HD1 LYS A 700     119.460  80.143  25.984  1.00  0.00           H  
ATOM   3415  HD2 LYS A 700     118.478  81.451  26.542  1.00  0.00           H  
ATOM   3416  HE1 LYS A 700     118.037  82.079  24.029  1.00  0.00           H  
ATOM   3417  HE2 LYS A 700     119.220  80.757  23.634  1.00  0.00           H  
ATOM   3418  HZ1 LYS A 700     116.538  80.608  24.930  1.00  0.00           H  
ATOM   3419  HZ2 LYS A 700     116.897  79.794  23.579  1.00  0.00           H  
ATOM   3420  HZ3 LYS A 700     117.636  79.388  25.082  1.00  0.00           H  
ATOM   3421  N   LEU A 701     124.104  81.973  22.765  1.00  0.00           N  
ATOM   3422  CA  LEU A 701     125.196  81.298  22.004  1.00  0.00           C  
ATOM   3423  C   LEU A 701     126.567  81.698  22.479  1.00  0.00           C  
ATOM   3424  O   LEU A 701     127.437  80.846  22.610  1.00  0.00           O  
ATOM   3425  CB  LEU A 701     124.894  81.623  20.494  1.00  0.00           C  
ATOM   3426  CG  LEU A 701     125.959  81.377  19.460  1.00  0.00           C  
ATOM   3427  CD1 LEU A 701     126.388  79.874  19.351  1.00  0.00           C  
ATOM   3428  CD2 LEU A 701     125.531  81.866  18.118  1.00  0.00           C  
ATOM   3429  HN  LEU A 701     123.620  82.790  22.463  1.00  0.00           H  
ATOM   3430  HA  LEU A 701     125.040  80.254  22.232  1.00  0.00           H  
ATOM   3431  HB1 LEU A 701     123.973  81.024  20.329  1.00  0.00           H  
ATOM   3432  HB2 LEU A 701     124.553  82.678  20.417  1.00  0.00           H  
ATOM   3433  HG  LEU A 701     126.865  81.932  19.787  1.00  0.00           H  
ATOM   3434 1HD1 LEU A 701     127.136  79.770  18.537  1.00  0.00           H  
ATOM   3435 2HD1 LEU A 701     126.931  79.643  20.293  1.00  0.00           H  
ATOM   3436 3HD1 LEU A 701     125.476  79.261  19.184  1.00  0.00           H  
ATOM   3437 1HD2 LEU A 701     126.363  81.557  17.450  1.00  0.00           H  
ATOM   3438 2HD2 LEU A 701     124.644  81.277  17.797  1.00  0.00           H  
ATOM   3439 3HD2 LEU A 701     125.449  82.974  18.131  1.00  0.00           H  
ATOM   3440  N   SER A 702     126.631  82.945  22.938  1.00  0.00           N  
ATOM   3441  CA  SER A 702     127.763  83.538  23.480  1.00  0.00           C  
ATOM   3442  C   SER A 702     128.247  82.999  24.844  1.00  0.00           C  
ATOM   3443  O   SER A 702     129.422  82.698  24.976  1.00  0.00           O  
ATOM   3444  CB  SER A 702     127.585  85.039  23.668  1.00  0.00           C  
ATOM   3445  OG  SER A 702     128.856  85.640  24.028  1.00  0.00           O  
ATOM   3446  HN  SER A 702     125.751  83.406  22.865  1.00  0.00           H  
ATOM   3447  HA  SER A 702     128.598  83.352  22.821  1.00  0.00           H  
ATOM   3448  HB1 SER A 702     127.188  85.548  22.763  1.00  0.00           H  
ATOM   3449  HB2 SER A 702     126.811  85.366  24.395  1.00  0.00           H  
ATOM   3450  HG1 SER A 702     129.044  85.586  24.968  1.00  0.00           H  
ATOM   3451  N   SER A 703     127.311  82.965  25.805  1.00  0.00           N  
ATOM   3452  CA  SER A 703     127.527  82.544  27.176  1.00  0.00           C  
ATOM   3453  C   SER A 703     128.123  81.149  27.236  1.00  0.00           C  
ATOM   3454  O   SER A 703     127.690  80.189  26.562  1.00  0.00           O  
ATOM   3455  CB  SER A 703     126.237  82.578  28.072  1.00  0.00           C  
ATOM   3456  OG  SER A 703     125.652  83.911  27.996  1.00  0.00           O  
ATOM   3457  HN  SER A 703     126.362  83.074  25.523  1.00  0.00           H  
ATOM   3458  HA  SER A 703     128.182  83.298  27.589  1.00  0.00           H  
ATOM   3459  HB1 SER A 703     125.459  81.908  27.647  1.00  0.00           H  
ATOM   3460  HB2 SER A 703     126.518  82.281  29.105  1.00  0.00           H  
ATOM   3461  HG1 SER A 703     125.499  84.109  27.069  1.00  0.00           H  
ATOM   3462  N   GLN A 704     129.136  81.011  28.096  1.00  0.00           N  
ATOM   3463  CA  GLN A 704     129.983  79.878  28.236  1.00  0.00           C  
ATOM   3464  C   GLN A 704     131.038  79.690  27.145  1.00  0.00           C  
ATOM   3465  O   GLN A 704     132.211  79.373  27.404  1.00  0.00           O  
ATOM   3466  CB  GLN A 704     129.272  78.628  28.653  1.00  0.00           C  
ATOM   3467  CG  GLN A 704     130.234  77.448  29.097  1.00  0.00           C  
ATOM   3468  CD  GLN A 704     130.990  77.849  30.381  1.00  0.00           C  
ATOM   3469  NE2 GLN A 704     132.308  77.808  30.353  1.00  0.00           N  
ATOM   3470  OE1 GLN A 704     130.294  78.316  31.314  1.00  0.00           O  
ATOM   3471  HN  GLN A 704     129.455  81.728  28.712  1.00  0.00           H  
ATOM   3472  HA  GLN A 704     130.568  80.110  29.114  1.00  0.00           H  
ATOM   3473  HB1 GLN A 704     128.570  78.830  29.490  1.00  0.00           H  
ATOM   3474  HB2 GLN A 704     128.631  78.245  27.831  1.00  0.00           H  
ATOM   3475  HG1 GLN A 704     129.621  76.549  29.320  1.00  0.00           H  
ATOM   3476  HG2 GLN A 704     130.887  77.098  28.268  1.00  0.00           H  
ATOM   3477 1HE2 GLN A 704     132.711  77.477  29.500  1.00  0.00           H  
ATOM   3478 2HE2 GLN A 704     132.817  78.186  31.127  1.00  0.00           H  
ATOM   3479  N   LYS A 705     130.752  80.015  25.922  1.00  0.00           N  
ATOM   3480  CA  LYS A 705     131.706  80.104  24.787  1.00  0.00           C  
ATOM   3481  C   LYS A 705     132.756  81.276  24.794  1.00  0.00           C  
ATOM   3482  O   LYS A 705     133.773  81.147  24.141  1.00  0.00           O  
ATOM   3483  CB  LYS A 705     130.952  80.101  23.456  1.00  0.00           C  
ATOM   3484  CG  LYS A 705     130.563  78.665  22.985  1.00  0.00           C  
ATOM   3485  CD  LYS A 705     130.013  78.743  21.575  1.00  0.00           C  
ATOM   3486  CE  LYS A 705     129.393  77.436  21.068  1.00  0.00           C  
ATOM   3487  NZ  LYS A 705     130.394  76.446  20.833  1.00  0.00           N1+
ATOM   3488  HN  LYS A 705     129.803  80.100  25.630  1.00  0.00           H  
ATOM   3489  HA  LYS A 705     132.262  79.178  24.819  1.00  0.00           H  
ATOM   3490  HB1 LYS A 705     130.029  80.712  23.542  1.00  0.00           H  
ATOM   3491  HB2 LYS A 705     131.700  80.510  22.743  1.00  0.00           H  
ATOM   3492  HG1 LYS A 705     131.437  77.983  23.071  1.00  0.00           H  
ATOM   3493  HG2 LYS A 705     129.801  78.183  23.634  1.00  0.00           H  
ATOM   3494  HD1 LYS A 705     129.355  79.634  21.500  1.00  0.00           H  
ATOM   3495  HD2 LYS A 705     130.818  79.099  20.896  1.00  0.00           H  
ATOM   3496  HE1 LYS A 705     128.620  76.952  21.705  1.00  0.00           H  
ATOM   3497  HE2 LYS A 705     128.932  77.623  20.075  1.00  0.00           H  
ATOM   3498  HZ1 LYS A 705     130.982  76.699  20.014  1.00  0.00           H  
ATOM   3499  HZ2 LYS A 705     131.118  76.376  21.576  1.00  0.00           H  
ATOM   3500  HZ3 LYS A 705     129.937  75.521  20.705  1.00  0.00           H  
ATOM   3501  N   THR A 706     132.356  82.404  25.472  1.00  0.00           N  
ATOM   3502  CA  THR A 706     133.163  83.451  25.899  1.00  0.00           C  
ATOM   3503  C   THR A 706     132.717  83.859  27.268  1.00  0.00           C  
ATOM   3504  O   THR A 706     131.596  83.510  27.635  1.00  0.00           O  
ATOM   3505  CB  THR A 706     133.134  84.554  24.842  1.00  0.00           C  
ATOM   3506  CG2 THR A 706     131.892  85.452  24.883  1.00  0.00           C  
ATOM   3507  OG1 THR A 706     134.348  85.302  24.985  1.00  0.00           O  
ATOM   3508  HN  THR A 706     131.429  82.440  25.839  1.00  0.00           H  
ATOM   3509  HA  THR A 706     134.160  83.058  26.038  1.00  0.00           H  
ATOM   3510  HB  THR A 706     133.224  84.163  23.806  1.00  0.00           H  
ATOM   3511  HG1 THR A 706     134.509  85.500  24.059  1.00  0.00           H  
ATOM   3512 1HG2 THR A 706     131.773  85.885  23.867  1.00  0.00           H  
ATOM   3513 2HG2 THR A 706     130.941  84.899  25.040  1.00  0.00           H  
ATOM   3514 3HG2 THR A 706     132.022  86.351  25.523  1.00  0.00           H  
ATOM   3515  N   PRO A 707     133.633  84.531  28.045  1.00  0.00           N  
ATOM   3516  CA  PRO A 707     133.318  85.078  29.312  1.00  0.00           C  
ATOM   3517  C   PRO A 707     132.166  85.982  29.472  1.00  0.00           C  
ATOM   3518  O   PRO A 707     131.652  86.457  28.505  1.00  0.00           O  
ATOM   3519  CB  PRO A 707     134.611  85.844  29.686  1.00  0.00           C  
ATOM   3520  CG  PRO A 707     135.715  84.892  29.193  1.00  0.00           C  
ATOM   3521  CD  PRO A 707     135.161  84.557  27.842  1.00  0.00           C  
ATOM   3522  HA  PRO A 707     133.189  84.285  30.035  1.00  0.00           H  
ATOM   3523  HB1 PRO A 707     134.573  86.834  29.184  1.00  0.00           H  
ATOM   3524  HB2 PRO A 707     134.714  86.063  30.771  1.00  0.00           H  
ATOM   3525  HG1 PRO A 707     136.701  85.401  29.204  1.00  0.00           H  
ATOM   3526  HG2 PRO A 707     135.823  83.994  29.838  1.00  0.00           H  
ATOM   3527  HD1 PRO A 707     135.419  85.449  27.231  1.00  0.00           H  
ATOM   3528  HD2 PRO A 707     135.593  83.664  27.343  1.00  0.00           H  
ATOM   3529  N   LYS A 708     131.696  86.138  30.729  1.00  0.00           N  
ATOM   3530  CA  LYS A 708     130.582  86.874  31.125  1.00  0.00           C  
ATOM   3531  C   LYS A 708     130.678  88.310  30.873  1.00  0.00           C  
ATOM   3532  O   LYS A 708     129.819  88.864  30.288  1.00  0.00           O  
ATOM   3533  CB  LYS A 708     130.061  86.497  32.553  1.00  0.00           C  
ATOM   3534  CG  LYS A 708     129.827  84.916  32.677  1.00  0.00           C  
ATOM   3535  CD  LYS A 708     129.616  84.433  34.150  1.00  0.00           C  
ATOM   3536  CE  LYS A 708     129.204  82.958  34.363  1.00  0.00           C  
ATOM   3537  NZ  LYS A 708     128.959  82.673  35.795  1.00  0.00           N1+
ATOM   3538  HN  LYS A 708     132.214  85.692  31.456  1.00  0.00           H  
ATOM   3539  HA  LYS A 708     129.824  86.571  30.418  1.00  0.00           H  
ATOM   3540  HB1 LYS A 708     130.761  86.879  33.327  1.00  0.00           H  
ATOM   3541  HB2 LYS A 708     129.031  86.887  32.700  1.00  0.00           H  
ATOM   3542  HG1 LYS A 708     128.982  84.760  31.973  1.00  0.00           H  
ATOM   3543  HG2 LYS A 708     130.716  84.394  32.262  1.00  0.00           H  
ATOM   3544  HD1 LYS A 708     130.644  84.464  34.569  1.00  0.00           H  
ATOM   3545  HD2 LYS A 708     128.924  85.144  34.650  1.00  0.00           H  
ATOM   3546  HE1 LYS A 708     128.265  82.719  33.819  1.00  0.00           H  
ATOM   3547  HE2 LYS A 708     130.125  82.401  34.091  1.00  0.00           H  
ATOM   3548  HZ1 LYS A 708     128.062  83.089  36.115  1.00  0.00           H  
ATOM   3549  HZ2 LYS A 708     129.026  81.642  35.915  1.00  0.00           H  
ATOM   3550  HZ3 LYS A 708     129.614  83.145  36.451  1.00  0.00           H  
ATOM   3551  N   PRO A 709     131.882  88.954  31.157  1.00  0.00           N  
ATOM   3552  CA  PRO A 709     132.097  90.370  30.797  1.00  0.00           C  
ATOM   3553  C   PRO A 709     132.296  90.539  29.268  1.00  0.00           C  
ATOM   3554  O   PRO A 709     131.773  91.528  28.627  1.00  0.00           O  
ATOM   3555  CB  PRO A 709     133.252  90.948  31.622  1.00  0.00           C  
ATOM   3556  CG  PRO A 709     133.859  89.761  32.302  1.00  0.00           C  
ATOM   3557  CD  PRO A 709     132.733  88.625  32.284  1.00  0.00           C  
ATOM   3558  HA  PRO A 709     131.237  90.924  31.141  1.00  0.00           H  
ATOM   3559  HB1 PRO A 709     133.895  91.630  31.026  1.00  0.00           H  
ATOM   3560  HB2 PRO A 709     132.804  91.651  32.358  1.00  0.00           H  
ATOM   3561  HG1 PRO A 709     134.739  89.291  31.811  1.00  0.00           H  
ATOM   3562  HG2 PRO A 709     134.177  90.096  33.312  1.00  0.00           H  
ATOM   3563  HD1 PRO A 709     133.224  87.650  32.074  1.00  0.00           H  
ATOM   3564  HD2 PRO A 709     132.262  88.563  33.288  1.00  0.00           H  
ATOM   3565  N   GLN A 710     133.016  89.555  28.646  1.00  0.00           N  
ATOM   3566  CA  GLN A 710     132.900  89.576  27.174  1.00  0.00           C  
ATOM   3567  C   GLN A 710     131.599  89.444  26.527  1.00  0.00           C  
ATOM   3568  O   GLN A 710     131.237  90.125  25.586  1.00  0.00           O  
ATOM   3569  CB  GLN A 710     133.906  88.626  26.474  1.00  0.00           C  
ATOM   3570  CG  GLN A 710     134.039  88.773  24.920  1.00  0.00           C  
ATOM   3571  CD  GLN A 710     134.593  90.218  24.539  1.00  0.00           C  
ATOM   3572  NE2 GLN A 710     133.873  90.921  23.620  1.00  0.00           N  
ATOM   3573  OE1 GLN A 710     135.604  90.780  25.021  1.00  0.00           O  
ATOM   3574  HN  GLN A 710     133.467  88.811  29.131  1.00  0.00           H  
ATOM   3575  HA  GLN A 710     133.243  90.578  26.965  1.00  0.00           H  
ATOM   3576  HB1 GLN A 710     134.900  88.904  26.886  1.00  0.00           H  
ATOM   3577  HB2 GLN A 710     133.713  87.555  26.699  1.00  0.00           H  
ATOM   3578  HG1 GLN A 710     134.890  88.172  24.532  1.00  0.00           H  
ATOM   3579  HG2 GLN A 710     133.160  88.457  24.320  1.00  0.00           H  
ATOM   3580 1HE2 GLN A 710     132.890  90.817  23.470  1.00  0.00           H  
ATOM   3581 2HE2 GLN A 710     134.427  91.670  23.258  1.00  0.00           H  
ATOM   3582  N   THR A 711     130.696  88.594  27.098  1.00  0.00           N  
ATOM   3583  CA  THR A 711     129.314  88.453  26.672  1.00  0.00           C  
ATOM   3584  C   THR A 711     128.394  89.656  26.860  1.00  0.00           C  
ATOM   3585  O   THR A 711     127.528  90.005  26.045  1.00  0.00           O  
ATOM   3586  CB  THR A 711     128.712  87.116  27.271  1.00  0.00           C  
ATOM   3587  CG2 THR A 711     127.219  86.958  26.821  1.00  0.00           C  
ATOM   3588  OG1 THR A 711     129.466  85.992  26.851  1.00  0.00           O  
ATOM   3589  HN  THR A 711     131.023  88.012  27.838  1.00  0.00           H  
ATOM   3590  HA  THR A 711     129.356  88.205  25.622  1.00  0.00           H  
ATOM   3591  HB  THR A 711     128.656  87.210  28.377  1.00  0.00           H  
ATOM   3592  HG1 THR A 711     130.101  85.743  27.525  1.00  0.00           H  
ATOM   3593 1HG2 THR A 711     126.681  87.886  27.112  1.00  0.00           H  
ATOM   3594 2HG2 THR A 711     127.169  86.839  25.718  1.00  0.00           H  
ATOM   3595 3HG2 THR A 711     126.739  86.079  27.302  1.00  0.00           H  
ATOM   3596  N   LYS A 712     128.607  90.385  27.997  1.00  0.00           N  
ATOM   3597  CA  LYS A 712     128.024  91.697  28.080  1.00  0.00           C  
ATOM   3598  C   LYS A 712     128.551  92.812  26.985  1.00  0.00           C  
ATOM   3599  O   LYS A 712     127.740  93.514  26.435  1.00  0.00           O  
ATOM   3600  CB  LYS A 712     128.081  92.256  29.520  1.00  0.00           C  
ATOM   3601  CG  LYS A 712     127.652  91.297  30.660  1.00  0.00           C  
ATOM   3602  CD  LYS A 712     127.891  91.865  32.082  1.00  0.00           C  
ATOM   3603  CE  LYS A 712     127.313  91.042  33.259  1.00  0.00           C  
ATOM   3604  NZ  LYS A 712     127.565  91.649  34.559  1.00  0.00           N1+
ATOM   3605  HN  LYS A 712     129.199  89.992  28.696  1.00  0.00           H  
ATOM   3606  HA  LYS A 712     126.977  91.617  27.826  1.00  0.00           H  
ATOM   3607  HB1 LYS A 712     129.100  92.562  29.839  1.00  0.00           H  
ATOM   3608  HB2 LYS A 712     127.460  93.175  29.585  1.00  0.00           H  
ATOM   3609  HG1 LYS A 712     126.567  91.094  30.523  1.00  0.00           H  
ATOM   3610  HG2 LYS A 712     128.222  90.350  30.559  1.00  0.00           H  
ATOM   3611  HD1 LYS A 712     129.002  91.903  32.100  1.00  0.00           H  
ATOM   3612  HD2 LYS A 712     127.486  92.896  32.002  1.00  0.00           H  
ATOM   3613  HE1 LYS A 712     126.214  90.906  33.167  1.00  0.00           H  
ATOM   3614  HE2 LYS A 712     127.781  90.035  33.293  1.00  0.00           H  
ATOM   3615  HZ1 LYS A 712     127.148  91.139  35.363  1.00  0.00           H  
ATOM   3616  HZ2 LYS A 712     128.599  91.752  34.621  1.00  0.00           H  
ATOM   3617  HZ3 LYS A 712     127.118  92.587  34.517  1.00  0.00           H  
ATOM   3618  N   GLU A 713     129.860  92.780  26.648  1.00  0.00           N  
ATOM   3619  CA  GLU A 713     130.419  93.616  25.629  1.00  0.00           C  
ATOM   3620  C   GLU A 713     129.833  93.360  24.208  1.00  0.00           C  
ATOM   3621  O   GLU A 713     129.501  94.271  23.429  1.00  0.00           O  
ATOM   3622  CB  GLU A 713     131.910  93.347  25.552  1.00  0.00           C  
ATOM   3623  CG  GLU A 713     132.830  94.103  24.602  1.00  0.00           C  
ATOM   3624  CD  GLU A 713     133.314  95.404  25.227  1.00  0.00           C  
ATOM   3625  OE1 GLU A 713     134.536  95.801  25.265  1.00  0.00           O  
ATOM   3626  OE2 GLU A 713     132.470  96.136  25.730  1.00  0.00           O1-
ATOM   3627  HN  GLU A 713     130.376  92.041  27.076  1.00  0.00           H  
ATOM   3628  HA  GLU A 713     130.198  94.648  25.858  1.00  0.00           H  
ATOM   3629  HB1 GLU A 713     132.429  93.185  26.521  1.00  0.00           H  
ATOM   3630  HB2 GLU A 713     132.058  92.306  25.191  1.00  0.00           H  
ATOM   3631  HG1 GLU A 713     133.762  93.498  24.573  1.00  0.00           H  
ATOM   3632  HG2 GLU A 713     132.503  94.384  23.578  1.00  0.00           H  
ATOM   3633  N   LEU A 714     129.695  92.056  23.822  1.00  0.00           N  
ATOM   3634  CA  LEU A 714     129.001  91.714  22.589  1.00  0.00           C  
ATOM   3635  C   LEU A 714     127.573  92.086  22.648  1.00  0.00           C  
ATOM   3636  O   LEU A 714     127.050  92.650  21.627  1.00  0.00           O  
ATOM   3637  CB  LEU A 714     129.193  90.214  22.302  1.00  0.00           C  
ATOM   3638  CG  LEU A 714     130.650  89.902  21.973  1.00  0.00           C  
ATOM   3639  CD1 LEU A 714     130.908  88.336  21.941  1.00  0.00           C  
ATOM   3640  CD2 LEU A 714     131.047  90.587  20.641  1.00  0.00           C  
ATOM   3641  HN  LEU A 714     129.990  91.325  24.433  1.00  0.00           H  
ATOM   3642  HA  LEU A 714     129.482  92.258  21.789  1.00  0.00           H  
ATOM   3643  HB1 LEU A 714     128.864  89.665  23.210  1.00  0.00           H  
ATOM   3644  HB2 LEU A 714     128.619  89.899  21.404  1.00  0.00           H  
ATOM   3645  HG  LEU A 714     131.359  90.283  22.739  1.00  0.00           H  
ATOM   3646 1HD1 LEU A 714     131.975  88.113  21.724  1.00  0.00           H  
ATOM   3647 2HD1 LEU A 714     130.504  87.916  22.888  1.00  0.00           H  
ATOM   3648 3HD1 LEU A 714     130.330  88.008  21.051  1.00  0.00           H  
ATOM   3649 1HD2 LEU A 714     130.991  91.695  20.718  1.00  0.00           H  
ATOM   3650 2HD2 LEU A 714     132.089  90.271  20.421  1.00  0.00           H  
ATOM   3651 3HD2 LEU A 714     130.401  90.226  19.813  1.00  0.00           H  
ATOM   3652  N   MET A 715     126.837  91.879  23.742  1.00  0.00           N  
ATOM   3653  CA  MET A 715     125.499  92.479  23.772  1.00  0.00           C  
ATOM   3654  C   MET A 715     125.424  94.054  23.669  1.00  0.00           C  
ATOM   3655  O   MET A 715     124.678  94.604  22.933  1.00  0.00           O  
ATOM   3656  CB  MET A 715     124.789  91.867  24.994  1.00  0.00           C  
ATOM   3657  CG  MET A 715     123.377  92.409  25.313  1.00  0.00           C  
ATOM   3658  SD  MET A 715     122.705  92.024  26.956  1.00  0.00           S  
ATOM   3659  CE  MET A 715     121.204  93.038  27.115  1.00  0.00           C  
ATOM   3660  HN  MET A 715     127.198  91.632  24.636  1.00  0.00           H  
ATOM   3661  HA  MET A 715     124.956  92.048  22.944  1.00  0.00           H  
ATOM   3662  HB1 MET A 715     124.824  90.762  24.884  1.00  0.00           H  
ATOM   3663  HB2 MET A 715     125.411  92.124  25.878  1.00  0.00           H  
ATOM   3664  HG1 MET A 715     123.450  93.517  25.260  1.00  0.00           H  
ATOM   3665  HG2 MET A 715     122.674  91.890  24.626  1.00  0.00           H  
ATOM   3666  HE1 MET A 715     120.326  92.590  26.601  1.00  0.00           H  
ATOM   3667  HE2 MET A 715     120.826  93.331  28.118  1.00  0.00           H  
ATOM   3668  HE3 MET A 715     121.421  93.915  26.468  1.00  0.00           H  
ATOM   3669  N   HIS A 716     126.310  94.816  24.442  1.00  0.00           N  
ATOM   3670  CA  HIS A 716     126.345  96.247  24.220  1.00  0.00           C  
ATOM   3671  C   HIS A 716     126.828  96.660  22.815  1.00  0.00           C  
ATOM   3672  O   HIS A 716     126.328  97.581  22.248  1.00  0.00           O  
ATOM   3673  CB  HIS A 716     127.222  96.881  25.255  1.00  0.00           C  
ATOM   3674  CG  HIS A 716     126.841  96.689  26.805  1.00  0.00           C  
ATOM   3675  CD2 HIS A 716     125.664  96.217  27.306  1.00  0.00           C  
ATOM   3676  ND1 HIS A 716     127.750  96.829  27.897  1.00  0.00           N  
ATOM   3677  CE1 HIS A 716     127.112  96.490  28.975  1.00  0.00           C  
ATOM   3678  NE2 HIS A 716     125.862  96.081  28.693  1.00  0.00           N  
ATOM   3679  HN  HIS A 716     126.819  94.440  25.213  1.00  0.00           H  
ATOM   3680  HA  HIS A 716     125.390  96.726  24.380  1.00  0.00           H  
ATOM   3681  HB1 HIS A 716     128.241  96.446  25.170  1.00  0.00           H  
ATOM   3682  HB2 HIS A 716     127.421  97.971  25.174  1.00  0.00           H  
ATOM   3683  HD2 HIS A 716     124.676  95.931  26.966  1.00  0.00           H  
ATOM   3684  HE1 HIS A 716     127.432  96.504  30.017  1.00  0.00           H  
ATOM   3685  HE2 HIS A 716     125.289  95.591  29.350  1.00  0.00           H  
ATOM   3686  N   LEU A 717     127.833  95.995  22.259  1.00  0.00           N  
ATOM   3687  CA  LEU A 717     128.230  96.242  20.864  1.00  0.00           C  
ATOM   3688  C   LEU A 717     127.150  96.095  19.853  1.00  0.00           C  
ATOM   3689  O   LEU A 717     126.934  96.968  19.029  1.00  0.00           O  
ATOM   3690  CB  LEU A 717     129.531  95.426  20.415  1.00  0.00           C  
ATOM   3691  CG  LEU A 717     129.984  95.584  18.939  1.00  0.00           C  
ATOM   3692  CD1 LEU A 717     130.330  97.036  18.612  1.00  0.00           C  
ATOM   3693  CD2 LEU A 717     131.208  94.603  18.703  1.00  0.00           C  
ATOM   3694  HN  LEU A 717     128.363  95.278  22.706  1.00  0.00           H  
ATOM   3695  HA  LEU A 717     128.511  97.283  20.801  1.00  0.00           H  
ATOM   3696  HB1 LEU A 717     130.378  95.804  21.027  1.00  0.00           H  
ATOM   3697  HB2 LEU A 717     129.569  94.358  20.719  1.00  0.00           H  
ATOM   3698  HG  LEU A 717     129.221  95.267  18.197  1.00  0.00           H  
ATOM   3699 1HD1 LEU A 717     129.486  97.738  18.777  1.00  0.00           H  
ATOM   3700 2HD1 LEU A 717     131.185  97.318  19.264  1.00  0.00           H  
ATOM   3701 3HD1 LEU A 717     130.774  97.079  17.594  1.00  0.00           H  
ATOM   3702 1HD2 LEU A 717     131.908  95.019  19.459  1.00  0.00           H  
ATOM   3703 2HD2 LEU A 717     131.031  93.576  19.086  1.00  0.00           H  
ATOM   3704 3HD2 LEU A 717     131.654  94.653  17.687  1.00  0.00           H  
ATOM   3705  N   CYS A 718     126.376  94.959  19.994  1.00  0.00           N  
ATOM   3706  CA  CYS A 718     125.228  94.770  19.106  1.00  0.00           C  
ATOM   3707  C   CYS A 718     124.132  95.862  19.268  1.00  0.00           C  
ATOM   3708  O   CYS A 718     123.730  96.458  18.240  1.00  0.00           O  
ATOM   3709  CB  CYS A 718     124.393  93.319  19.258  1.00  0.00           C  
ATOM   3710  SG  CYS A 718     123.459  92.828  17.760  1.00  0.00           S  
ATOM   3711  HN  CYS A 718     126.642  94.188  20.565  1.00  0.00           H  
ATOM   3712  HA  CYS A 718     125.592  94.904  18.098  1.00  0.00           H  
ATOM   3713  HB1 CYS A 718     125.225  92.634  19.532  1.00  0.00           H  
ATOM   3714  HB2 CYS A 718     123.731  93.291  20.149  1.00  0.00           H  
ATOM   3715  HG1 CYS A 718     122.688  93.903  17.813  1.00  0.00           H  
ATOM   3716  N   MET A 719     123.821  96.201  20.518  1.00  0.00           N  
ATOM   3717  CA  MET A 719     122.944  97.380  20.739  1.00  0.00           C  
ATOM   3718  C   MET A 719     123.285  98.738  20.042  1.00  0.00           C  
ATOM   3719  O   MET A 719     122.393  99.439  19.531  1.00  0.00           O  
ATOM   3720  CB  MET A 719     122.729  97.566  22.252  1.00  0.00           C  
ATOM   3721  CG  MET A 719     121.847  96.457  22.826  1.00  0.00           C  
ATOM   3722  SD  MET A 719     121.688  96.598  24.638  1.00  0.00           S  
ATOM   3723  CE  MET A 719     120.197  97.671  24.539  1.00  0.00           C  
ATOM   3724  HN  MET A 719     124.219  95.719  21.294  1.00  0.00           H  
ATOM   3725  HA  MET A 719     121.984  97.081  20.346  1.00  0.00           H  
ATOM   3726  HB1 MET A 719     123.727  97.430  22.722  1.00  0.00           H  
ATOM   3727  HB2 MET A 719     122.303  98.568  22.474  1.00  0.00           H  
ATOM   3728  HG1 MET A 719     120.849  96.370  22.344  1.00  0.00           H  
ATOM   3729  HG2 MET A 719     122.347  95.487  22.621  1.00  0.00           H  
ATOM   3730  HE1 MET A 719     119.799  97.673  23.502  1.00  0.00           H  
ATOM   3731  HE2 MET A 719     119.415  97.535  25.317  1.00  0.00           H  
ATOM   3732  HE3 MET A 719     120.458  98.738  24.705  1.00  0.00           H  
ATOM   3733  N   ARG A 720     124.563  99.056  19.995  1.00  0.00           N  
ATOM   3734  CA  ARG A 720     125.117 100.246  19.300  1.00  0.00           C  
ATOM   3735  C   ARG A 720     124.966 100.217  17.799  1.00  0.00           C  
ATOM   3736  O   ARG A 720     124.823 101.217  17.090  1.00  0.00           O  
ATOM   3737  CB  ARG A 720     126.593 100.556  19.782  1.00  0.00           C  
ATOM   3738  CG  ARG A 720     126.722 100.857  21.251  1.00  0.00           C  
ATOM   3739  CD  ARG A 720     126.081 102.199  21.639  1.00  0.00           C  
ATOM   3740  NE  ARG A 720     126.520 102.381  23.058  1.00  0.00           N  
ATOM   3741  CZ  ARG A 720     126.070 103.284  23.862  1.00  0.00           C  
ATOM   3742  NH1 ARG A 720     126.629 103.312  25.021  1.00  0.00           N1+
ATOM   3743  NH2 ARG A 720     125.139 104.166  23.569  1.00  0.00           N  
ATOM   3744  HN  ARG A 720     125.302  98.448  20.275  1.00  0.00           H  
ATOM   3745  HA  ARG A 720     124.409 101.008  19.587  1.00  0.00           H  
ATOM   3746  HB1 ARG A 720     127.237  99.710  19.459  1.00  0.00           H  
ATOM   3747  HB2 ARG A 720     127.064 101.462  19.343  1.00  0.00           H  
ATOM   3748  HG1 ARG A 720     126.393  99.970  21.833  1.00  0.00           H  
ATOM   3749  HG2 ARG A 720     127.797 100.910  21.526  1.00  0.00           H  
ATOM   3750  HD1 ARG A 720     126.464 103.035  21.016  1.00  0.00           H  
ATOM   3751  HD2 ARG A 720     124.985 102.017  21.613  1.00  0.00           H  
ATOM   3752  HE  ARG A 720     127.207 101.829  23.531  1.00  0.00           H  
ATOM   3753 1HH1 ARG A 720     127.189 102.524  25.278  1.00  0.00           H  
ATOM   3754 2HH1 ARG A 720     126.052 103.582  25.791  1.00  0.00           H  
ATOM   3755 1HH2 ARG A 720     124.887 104.286  22.609  1.00  0.00           H  
ATOM   3756 2HH2 ARG A 720     125.053 104.909  24.233  1.00  0.00           H  
ATOM   3757  N   GLN A 721     125.009  99.056  17.198  1.00  0.00           N  
ATOM   3758  CA  GLN A 721     124.848  98.960  15.783  1.00  0.00           C  
ATOM   3759  C   GLN A 721     123.516  99.460  15.208  1.00  0.00           C  
ATOM   3760  O   GLN A 721     122.500  99.169  15.785  1.00  0.00           O  
ATOM   3761  CB  GLN A 721     125.045  97.469  15.307  1.00  0.00           C  
ATOM   3762  CG  GLN A 721     126.462  96.769  15.456  1.00  0.00           C  
ATOM   3763  CD  GLN A 721     127.549  97.866  15.285  1.00  0.00           C  
ATOM   3764  NE2 GLN A 721     128.241  98.092  16.368  1.00  0.00           N  
ATOM   3765  OE1 GLN A 721     127.771  98.500  14.249  1.00  0.00           O  
ATOM   3766  HN  GLN A 721     124.988  98.244  17.775  1.00  0.00           H  
ATOM   3767  HA  GLN A 721     125.571  99.609  15.313  1.00  0.00           H  
ATOM   3768  HB1 GLN A 721     124.262  96.739  15.604  1.00  0.00           H  
ATOM   3769  HB2 GLN A 721     124.820  97.488  14.219  1.00  0.00           H  
ATOM   3770  HG1 GLN A 721     126.574  96.248  16.431  1.00  0.00           H  
ATOM   3771  HG2 GLN A 721     126.633  96.101  14.584  1.00  0.00           H  
ATOM   3772 1HE2 GLN A 721     127.993  97.564  17.180  1.00  0.00           H  
ATOM   3773 2HE2 GLN A 721     129.070  98.642  16.276  1.00  0.00           H  
ATOM   3774  N   GLU A 722     123.454 100.106  14.051  1.00  0.00           N  
ATOM   3775  CA  GLU A 722     122.294 100.795  13.485  1.00  0.00           C  
ATOM   3776  C   GLU A 722     120.927 100.183  13.546  1.00  0.00           C  
ATOM   3777  O   GLU A 722     119.986 100.791  13.957  1.00  0.00           O  
ATOM   3778  CB  GLU A 722     122.638 101.372  12.083  1.00  0.00           C  
ATOM   3779  CG  GLU A 722     121.491 101.976  11.336  1.00  0.00           C  
ATOM   3780  CD  GLU A 722     122.055 102.865  10.193  1.00  0.00           C  
ATOM   3781  OE1 GLU A 722     122.712 102.252   9.293  1.00  0.00           O  
ATOM   3782  OE2 GLU A 722     121.928 104.093  10.159  1.00  0.00           O1-
ATOM   3783  HN  GLU A 722     124.242 100.127  13.440  1.00  0.00           H  
ATOM   3784  HA  GLU A 722     122.188 101.711  14.045  1.00  0.00           H  
ATOM   3785  HB1 GLU A 722     123.501 102.056  12.228  1.00  0.00           H  
ATOM   3786  HB2 GLU A 722     122.985 100.493  11.501  1.00  0.00           H  
ATOM   3787  HG1 GLU A 722     120.932 101.207  10.759  1.00  0.00           H  
ATOM   3788  HG2 GLU A 722     120.760 102.558  11.938  1.00  0.00           H  
ATOM   3789  N   ALA A 723     120.756  98.919  13.193  1.00  0.00           N  
ATOM   3790  CA  ALA A 723     119.558  98.119  13.256  1.00  0.00           C  
ATOM   3791  C   ALA A 723     118.926  97.958  14.683  1.00  0.00           C  
ATOM   3792  O   ALA A 723     117.728  98.135  14.834  1.00  0.00           O  
ATOM   3793  CB  ALA A 723     119.629  96.763  12.456  1.00  0.00           C  
ATOM   3794  HN  ALA A 723     121.528  98.533  12.693  1.00  0.00           H  
ATOM   3795  HA  ALA A 723     118.791  98.730  12.803  1.00  0.00           H  
ATOM   3796  HB1 ALA A 723     118.692  96.241  12.746  1.00  0.00           H  
ATOM   3797  HB2 ALA A 723     119.639  96.877  11.351  1.00  0.00           H  
ATOM   3798  HB3 ALA A 723     120.519  96.200  12.811  1.00  0.00           H  
ATOM   3799  N   TYR A 724     119.808  97.660  15.670  1.00  0.00           N  
ATOM   3800  CA  TYR A 724     119.422  97.485  17.040  1.00  0.00           C  
ATOM   3801  C   TYR A 724     119.236  98.891  17.710  1.00  0.00           C  
ATOM   3802  O   TYR A 724     118.261  98.956  18.462  1.00  0.00           O  
ATOM   3803  CB  TYR A 724     120.478  96.638  17.711  1.00  0.00           C  
ATOM   3804  CG  TYR A 724     120.249  95.215  17.178  1.00  0.00           C  
ATOM   3805  CD1 TYR A 724     120.991  94.767  16.095  1.00  0.00           C  
ATOM   3806  CD2 TYR A 724     119.426  94.341  17.847  1.00  0.00           C  
ATOM   3807  CE1 TYR A 724     120.884  93.389  15.650  1.00  0.00           C  
ATOM   3808  CE2 TYR A 724     119.279  92.991  17.404  1.00  0.00           C  
ATOM   3809  CZ  TYR A 724     120.063  92.529  16.337  1.00  0.00           C  
ATOM   3810  OH  TYR A 724     119.883  91.158  16.014  1.00  0.00           O  
ATOM   3811  HN  TYR A 724     120.780  97.472  15.555  1.00  0.00           H  
ATOM   3812  HA  TYR A 724     118.427  97.068  17.006  1.00  0.00           H  
ATOM   3813  HB1 TYR A 724     121.493  96.971  17.405  1.00  0.00           H  
ATOM   3814  HB2 TYR A 724     120.395  96.565  18.817  1.00  0.00           H  
ATOM   3815  HD1 TYR A 724     121.725  95.367  15.579  1.00  0.00           H  
ATOM   3816  HD2 TYR A 724     118.738  94.613  18.634  1.00  0.00           H  
ATOM   3817  HE1 TYR A 724     121.633  92.942  15.015  1.00  0.00           H  
ATOM   3818  HE2 TYR A 724     118.630  92.270  17.879  1.00  0.00           H  
ATOM   3819  HH  TYR A 724     120.410  90.995  15.228  1.00  0.00           H  
ATOM   3820  N   LEU A 725     119.925  99.922  17.203  1.00  0.00           N  
ATOM   3821  CA  LEU A 725     119.569 101.293  17.556  1.00  0.00           C  
ATOM   3822  C   LEU A 725     118.161 101.726  17.102  1.00  0.00           C  
ATOM   3823  O   LEU A 725     117.345 102.259  17.839  1.00  0.00           O  
ATOM   3824  CB  LEU A 725     120.616 102.371  16.977  1.00  0.00           C  
ATOM   3825  CG  LEU A 725     120.198 103.887  16.995  1.00  0.00           C  
ATOM   3826  CD1 LEU A 725     120.002 104.349  18.441  1.00  0.00           C  
ATOM   3827  CD2 LEU A 725     121.423 104.589  16.401  1.00  0.00           C  
ATOM   3828  HN  LEU A 725     120.740  99.790  16.645  1.00  0.00           H  
ATOM   3829  HA  LEU A 725     119.591 101.326  18.635  1.00  0.00           H  
ATOM   3830  HB1 LEU A 725     121.574 102.255  17.527  1.00  0.00           H  
ATOM   3831  HB2 LEU A 725     120.930 102.250  15.917  1.00  0.00           H  
ATOM   3832  HG  LEU A 725     119.291 104.070  16.381  1.00  0.00           H  
ATOM   3833 1HD1 LEU A 725     120.994 104.223  18.925  1.00  0.00           H  
ATOM   3834 2HD1 LEU A 725     119.800 105.439  18.368  1.00  0.00           H  
ATOM   3835 3HD1 LEU A 725     119.208 103.726  18.907  1.00  0.00           H  
ATOM   3836 1HD2 LEU A 725     121.267 105.687  16.339  1.00  0.00           H  
ATOM   3837 2HD2 LEU A 725     122.441 104.374  16.791  1.00  0.00           H  
ATOM   3838 3HD2 LEU A 725     121.457 104.279  15.334  1.00  0.00           H  
ATOM   3839  N   GLU A 726     117.810 101.472  15.820  1.00  0.00           N  
ATOM   3840  CA  GLU A 726     116.477 101.772  15.301  1.00  0.00           C  
ATOM   3841  C   GLU A 726     115.387 100.940  15.905  1.00  0.00           C  
ATOM   3842  O   GLU A 726     114.317 101.463  16.221  1.00  0.00           O  
ATOM   3843  CB  GLU A 726     116.404 101.610  13.777  1.00  0.00           C  
ATOM   3844  CG  GLU A 726     117.252 102.726  13.088  1.00  0.00           C  
ATOM   3845  CD  GLU A 726     116.974 102.931  11.586  1.00  0.00           C  
ATOM   3846  OE1 GLU A 726     115.914 103.518  11.299  1.00  0.00           O  
ATOM   3847  OE2 GLU A 726     117.700 102.423  10.677  1.00  0.00           O1-
ATOM   3848  HN  GLU A 726     118.457 101.087  15.166  1.00  0.00           H  
ATOM   3849  HA  GLU A 726     116.319 102.820  15.507  1.00  0.00           H  
ATOM   3850  HB1 GLU A 726     116.756 100.591  13.507  1.00  0.00           H  
ATOM   3851  HB2 GLU A 726     115.352 101.765  13.456  1.00  0.00           H  
ATOM   3852  HG1 GLU A 726     116.919 103.685  13.538  1.00  0.00           H  
ATOM   3853  HG2 GLU A 726     118.342 102.768  13.299  1.00  0.00           H  
ATOM   3854  N   ALA A 727     115.574  99.628  16.112  1.00  0.00           N  
ATOM   3855  CA  ALA A 727     114.460  98.780  16.651  1.00  0.00           C  
ATOM   3856  C   ALA A 727     114.026  99.208  18.116  1.00  0.00           C  
ATOM   3857  O   ALA A 727     112.882  99.386  18.526  1.00  0.00           O  
ATOM   3858  CB  ALA A 727     114.930  97.332  16.792  1.00  0.00           C  
ATOM   3859  HN  ALA A 727     116.386  99.067  15.970  1.00  0.00           H  
ATOM   3860  HA  ALA A 727     113.664  98.834  15.923  1.00  0.00           H  
ATOM   3861  HB1 ALA A 727     115.816  97.268  17.458  1.00  0.00           H  
ATOM   3862  HB2 ALA A 727     114.161  96.629  17.177  1.00  0.00           H  
ATOM   3863  HB3 ALA A 727     115.342  97.034  15.804  1.00  0.00           H  
ATOM   3864  N   LEU A 728     115.065  99.380  18.953  1.00  0.00           N  
ATOM   3865  CA  LEU A 728     114.987  99.424  20.361  1.00  0.00           C  
ATOM   3866  C   LEU A 728     115.027 100.836  20.834  1.00  0.00           C  
ATOM   3867  O   LEU A 728     115.357 100.991  21.995  1.00  0.00           O  
ATOM   3868  CB  LEU A 728     116.190  98.617  20.854  1.00  0.00           C  
ATOM   3869  CG  LEU A 728     116.311  97.131  20.536  1.00  0.00           C  
ATOM   3870  CD1 LEU A 728     117.504  96.423  21.350  1.00  0.00           C  
ATOM   3871  CD2 LEU A 728     115.040  96.411  20.919  1.00  0.00           C  
ATOM   3872  HN  LEU A 728     116.022  99.360  18.672  1.00  0.00           H  
ATOM   3873  HA  LEU A 728     114.055  99.024  20.733  1.00  0.00           H  
ATOM   3874  HB1 LEU A 728     117.019  99.263  20.493  1.00  0.00           H  
ATOM   3875  HB2 LEU A 728     116.292  98.703  21.957  1.00  0.00           H  
ATOM   3876  HG  LEU A 728     116.477  97.097  19.438  1.00  0.00           H  
ATOM   3877 1HD1 LEU A 728     118.384  97.084  21.496  1.00  0.00           H  
ATOM   3878 2HD1 LEU A 728     117.128  96.188  22.368  1.00  0.00           H  
ATOM   3879 3HD1 LEU A 728     117.776  95.446  20.897  1.00  0.00           H  
ATOM   3880 1HD2 LEU A 728     114.212  96.888  20.353  1.00  0.00           H  
ATOM   3881 2HD2 LEU A 728     114.951  95.361  20.564  1.00  0.00           H  
ATOM   3882 3HD2 LEU A 728     114.867  96.432  22.016  1.00  0.00           H  
ATOM   3883  N   SER A 729     114.781 101.818  19.959  1.00  0.00           N  
ATOM   3884  CA  SER A 729     114.503 103.134  20.480  1.00  0.00           C  
ATOM   3885  C   SER A 729     113.222 103.792  20.068  1.00  0.00           C  
ATOM   3886  O   SER A 729     112.595 103.566  19.025  1.00  0.00           O  
ATOM   3887  CB  SER A 729     115.609 104.235  20.177  1.00  0.00           C  
ATOM   3888  OG  SER A 729     115.841 104.272  18.763  1.00  0.00           O  
ATOM   3889  HN  SER A 729     114.539 101.620  19.013  1.00  0.00           H  
ATOM   3890  HA  SER A 729     114.453 103.063  21.556  1.00  0.00           H  
ATOM   3891  HB1 SER A 729     115.406 105.260  20.554  1.00  0.00           H  
ATOM   3892  HB2 SER A 729     116.529 103.753  20.571  1.00  0.00           H  
ATOM   3893  HG1 SER A 729     116.365 103.492  18.567  1.00  0.00           H  
ATOM   3894  N   HIS A 730     112.779 104.785  20.846  1.00  0.00           N  
ATOM   3895  CA  HIS A 730     111.585 105.608  20.600  1.00  0.00           C  
ATOM   3896  C   HIS A 730     110.209 104.990  20.339  1.00  0.00           C  
ATOM   3897  O   HIS A 730     109.673 105.168  19.257  1.00  0.00           O  
ATOM   3898  CB  HIS A 730     111.804 106.748  19.553  1.00  0.00           C  
ATOM   3899  CG  HIS A 730     112.711 107.818  20.067  1.00  0.00           C  
ATOM   3900  CD2 HIS A 730     113.929 108.119  19.766  1.00  0.00           C  
ATOM   3901  ND1 HIS A 730     112.220 108.554  21.106  1.00  0.00           N  
ATOM   3902  CE1 HIS A 730     113.232 109.352  21.458  1.00  0.00           C  
ATOM   3903  NE2 HIS A 730     114.316 109.133  20.647  1.00  0.00           N  
ATOM   3904  HN  HIS A 730     113.306 105.069  21.644  1.00  0.00           H  
ATOM   3905  HA  HIS A 730     111.440 106.071  21.565  1.00  0.00           H  
ATOM   3906  HB1 HIS A 730     112.201 106.376  18.585  1.00  0.00           H  
ATOM   3907  HB2 HIS A 730     110.867 107.283  19.291  1.00  0.00           H  
ATOM   3908  HD2 HIS A 730     114.488 107.534  19.047  1.00  0.00           H  
ATOM   3909  HE1 HIS A 730     113.189 110.219  22.117  1.00  0.00           H  
ATOM   3910  HE2 HIS A 730     115.232 109.524  20.732  1.00  0.00           H  
ATOM   3911  N   LEU A 731     109.561 104.352  21.351  1.00  0.00           N  
ATOM   3912  CA  LEU A 731     108.335 103.612  21.067  1.00  0.00           C  
ATOM   3913  C   LEU A 731     107.366 103.730  22.243  1.00  0.00           C  
ATOM   3914  O   LEU A 731     107.772 103.666  23.363  1.00  0.00           O  
ATOM   3915  CB  LEU A 731     108.548 102.184  20.624  1.00  0.00           C  
ATOM   3916  CG  LEU A 731     109.242 101.208  21.648  1.00  0.00           C  
ATOM   3917  CD1 LEU A 731     108.773  99.754  21.429  1.00  0.00           C  
ATOM   3918  CD2 LEU A 731     110.731 101.241  21.587  1.00  0.00           C  
ATOM   3919  HN  LEU A 731     109.912 104.288  22.282  1.00  0.00           H  
ATOM   3920  HA  LEU A 731     107.774 104.182  20.340  1.00  0.00           H  
ATOM   3921  HB1 LEU A 731     107.545 101.729  20.477  1.00  0.00           H  
ATOM   3922  HB2 LEU A 731     109.215 102.198  19.737  1.00  0.00           H  
ATOM   3923  HG  LEU A 731     108.932 101.478  22.681  1.00  0.00           H  
ATOM   3924 1HD1 LEU A 731     107.665  99.766  21.508  1.00  0.00           H  
ATOM   3925 2HD1 LEU A 731     109.014  99.460  20.385  1.00  0.00           H  
ATOM   3926 3HD1 LEU A 731     109.191  98.985  22.114  1.00  0.00           H  
ATOM   3927 1HD2 LEU A 731     111.220 100.626  22.371  1.00  0.00           H  
ATOM   3928 2HD2 LEU A 731     111.199 101.067  20.594  1.00  0.00           H  
ATOM   3929 3HD2 LEU A 731     110.966 102.264  21.956  1.00  0.00           H  
ATOM   3930  N   GLN A 732     106.050 103.948  21.956  1.00  0.00           N  
ATOM   3931  CA  GLN A 732     105.051 103.775  23.008  1.00  0.00           C  
ATOM   3932  C   GLN A 732     105.127 102.336  23.612  1.00  0.00           C  
ATOM   3933  O   GLN A 732     105.070 101.352  22.897  1.00  0.00           O  
ATOM   3934  CB  GLN A 732     103.570 103.994  22.477  1.00  0.00           C  
ATOM   3935  CG  GLN A 732     103.340 105.433  21.747  1.00  0.00           C  
ATOM   3936  CD  GLN A 732     103.930 106.706  22.294  1.00  0.00           C  
ATOM   3937  NE2 GLN A 732     103.615 107.025  23.566  1.00  0.00           N  
ATOM   3938  OE1 GLN A 732     104.790 107.331  21.692  1.00  0.00           O  
ATOM   3939  HN  GLN A 732     105.784 104.241  21.041  1.00  0.00           H  
ATOM   3940  HA  GLN A 732     105.236 104.401  23.868  1.00  0.00           H  
ATOM   3941  HB1 GLN A 732     103.297 103.204  21.746  1.00  0.00           H  
ATOM   3942  HB2 GLN A 732     102.906 103.916  23.364  1.00  0.00           H  
ATOM   3943  HG1 GLN A 732     103.625 105.347  20.677  1.00  0.00           H  
ATOM   3944  HG2 GLN A 732     102.247 105.517  21.921  1.00  0.00           H  
ATOM   3945 1HE2 GLN A 732     102.866 106.606  24.079  1.00  0.00           H  
ATOM   3946 2HE2 GLN A 732     104.105 107.773  24.013  1.00  0.00           H  
ATOM   3947  N   SER A 733     105.329 102.252  24.911  1.00  0.00           N  
ATOM   3948  CA  SER A 733     105.531 100.995  25.640  1.00  0.00           C  
ATOM   3949  C   SER A 733     104.477  99.956  25.452  1.00  0.00           C  
ATOM   3950  O   SER A 733     103.339 100.214  25.716  1.00  0.00           O  
ATOM   3951  CB  SER A 733     105.816 101.087  27.191  1.00  0.00           C  
ATOM   3952  OG  SER A 733     106.166  99.836  27.794  1.00  0.00           O  
ATOM   3953  HN  SER A 733     105.152 103.018  25.523  1.00  0.00           H  
ATOM   3954  HA  SER A 733     106.440 100.606  25.205  1.00  0.00           H  
ATOM   3955  HB1 SER A 733     106.578 101.876  27.366  1.00  0.00           H  
ATOM   3956  HB2 SER A 733     104.914 101.408  27.755  1.00  0.00           H  
ATOM   3957  HG1 SER A 733     106.176 100.113  28.714  1.00  0.00           H  
ATOM   3958  N   PRO A 734     104.737  98.748  25.102  1.00  0.00           N  
ATOM   3959  CA  PRO A 734     103.749  97.658  25.191  1.00  0.00           C  
ATOM   3960  C   PRO A 734     102.955  97.660  26.468  1.00  0.00           C  
ATOM   3961  O   PRO A 734     101.784  97.373  26.539  1.00  0.00           O  
ATOM   3962  CB  PRO A 734     104.546  96.398  25.003  1.00  0.00           C  
ATOM   3963  CG  PRO A 734     105.749  96.779  24.141  1.00  0.00           C  
ATOM   3964  CD  PRO A 734     106.068  98.233  24.683  1.00  0.00           C  
ATOM   3965  HA  PRO A 734     102.976  97.800  24.449  1.00  0.00           H  
ATOM   3966  HB1 PRO A 734     104.995  95.989  25.933  1.00  0.00           H  
ATOM   3967  HB2 PRO A 734     104.012  95.630  24.405  1.00  0.00           H  
ATOM   3968  HG1 PRO A 734     106.561  96.022  24.180  1.00  0.00           H  
ATOM   3969  HG2 PRO A 734     105.299  96.794  23.126  1.00  0.00           H  
ATOM   3970  HD1 PRO A 734     106.868  98.265  25.452  1.00  0.00           H  
ATOM   3971  HD2 PRO A 734     106.419  98.881  23.851  1.00  0.00           H  
ATOM   3972  N   LEU A 735     103.608  97.982  27.655  1.00  0.00           N  
ATOM   3973  CA  LEU A 735     102.967  97.851  28.959  1.00  0.00           C  
ATOM   3974  C   LEU A 735     102.161  99.119  29.246  1.00  0.00           C  
ATOM   3975  O   LEU A 735     101.277  99.184  30.068  1.00  0.00           O  
ATOM   3976  CB  LEU A 735     104.061  97.691  30.119  1.00  0.00           C  
ATOM   3977  CG  LEU A 735     105.029  96.516  29.797  1.00  0.00           C  
ATOM   3978  CD1 LEU A 735     106.068  96.484  30.907  1.00  0.00           C  
ATOM   3979  CD2 LEU A 735     104.292  95.157  29.668  1.00  0.00           C  
ATOM   3980  HN  LEU A 735     104.469  98.485  27.696  1.00  0.00           H  
ATOM   3981  HA  LEU A 735     102.277  97.020  28.953  1.00  0.00           H  
ATOM   3982  HB1 LEU A 735     104.688  98.600  30.239  1.00  0.00           H  
ATOM   3983  HB2 LEU A 735     103.534  97.457  31.068  1.00  0.00           H  
ATOM   3984  HG  LEU A 735     105.530  96.820  28.853  1.00  0.00           H  
ATOM   3985 1HD1 LEU A 735     106.792  95.678  30.660  1.00  0.00           H  
ATOM   3986 2HD1 LEU A 735     106.594  97.461  30.965  1.00  0.00           H  
ATOM   3987 3HD1 LEU A 735     105.634  96.209  31.893  1.00  0.00           H  
ATOM   3988 1HD2 LEU A 735     104.923  94.321  30.039  1.00  0.00           H  
ATOM   3989 2HD2 LEU A 735     103.454  95.088  30.393  1.00  0.00           H  
ATOM   3990 3HD2 LEU A 735     103.971  95.065  28.609  1.00  0.00           H  
ATOM   3991  N   ASP A 736     102.442 100.259  28.593  1.00  0.00           N  
ATOM   3992  CA  ASP A 736     101.608 101.412  28.751  1.00  0.00           C  
ATOM   3993  C   ASP A 736     101.701 102.259  27.538  1.00  0.00           C  
ATOM   3994  O   ASP A 736     102.773 102.896  27.332  1.00  0.00           O  
ATOM   3995  CB  ASP A 736     101.941 102.279  29.976  1.00  0.00           C  
ATOM   3996  CG  ASP A 736     101.228 103.590  30.178  1.00  0.00           C  
ATOM   3997  OD1 ASP A 736     100.102 103.815  29.696  1.00  0.00           O  
ATOM   3998  OD2 ASP A 736     101.765 104.496  30.891  1.00  0.00           O1-
ATOM   3999  HN  ASP A 736     103.126 100.244  27.866  1.00  0.00           H  
ATOM   4000  HA  ASP A 736     100.578 101.144  28.939  1.00  0.00           H  
ATOM   4001  HB1 ASP A 736     101.513 101.672  30.801  1.00  0.00           H  
ATOM   4002  HB2 ASP A 736     103.022 102.408  30.201  1.00  0.00           H  
ATOM   4003  N   PRO A 737     100.682 102.443  26.679  1.00  0.00           N  
ATOM   4004  CA  PRO A 737     100.775 103.176  25.449  1.00  0.00           C  
ATOM   4005  C   PRO A 737     101.118 104.655  25.642  1.00  0.00           C  
ATOM   4006  O   PRO A 737     101.626 105.278  24.729  1.00  0.00           O  
ATOM   4007  CB  PRO A 737      99.525 102.883  24.700  1.00  0.00           C  
ATOM   4008  CG  PRO A 737      99.116 101.440  25.115  1.00  0.00           C  
ATOM   4009  CD  PRO A 737      99.447 101.595  26.628  1.00  0.00           C  
ATOM   4010  HA  PRO A 737     101.591 102.792  24.855  1.00  0.00           H  
ATOM   4011  HB1 PRO A 737      98.773 103.604  25.085  1.00  0.00           H  
ATOM   4012  HB2 PRO A 737      99.599 102.927  23.592  1.00  0.00           H  
ATOM   4013  HG1 PRO A 737      98.091 101.034  24.974  1.00  0.00           H  
ATOM   4014  HG2 PRO A 737      99.810 100.672  24.714  1.00  0.00           H  
ATOM   4015  HD1 PRO A 737      98.555 102.089  27.070  1.00  0.00           H  
ATOM   4016  HD2 PRO A 737      99.686 100.592  27.041  1.00  0.00           H  
ATOM   4017  N   SER A 738     100.840 105.263  26.855  1.00  0.00           N  
ATOM   4018  CA  SER A 738     101.156 106.634  27.167  1.00  0.00           C  
ATOM   4019  C   SER A 738     102.538 106.981  27.675  1.00  0.00           C  
ATOM   4020  O   SER A 738     102.858 108.174  27.671  1.00  0.00           O  
ATOM   4021  CB  SER A 738     100.280 107.147  28.356  1.00  0.00           C  
ATOM   4022  OG  SER A 738      98.953 107.138  27.820  1.00  0.00           O  
ATOM   4023  HN  SER A 738     100.453 104.791  27.642  1.00  0.00           H  
ATOM   4024  HA  SER A 738     101.031 107.215  26.265  1.00  0.00           H  
ATOM   4025  HB1 SER A 738     100.258 106.515  29.269  1.00  0.00           H  
ATOM   4026  HB2 SER A 738     100.556 108.202  28.572  1.00  0.00           H  
ATOM   4027  HG1 SER A 738      98.589 106.259  27.950  1.00  0.00           H  
ATOM   4028  N   THR A 739     103.343 105.905  27.901  1.00  0.00           N  
ATOM   4029  CA  THR A 739     104.721 106.094  28.373  1.00  0.00           C  
ATOM   4030  C   THR A 739     105.671 105.529  27.337  1.00  0.00           C  
ATOM   4031  O   THR A 739     105.741 104.344  26.999  1.00  0.00           O  
ATOM   4032  CB  THR A 739     104.879 105.275  29.686  1.00  0.00           C  
ATOM   4033  CG2 THR A 739     106.267 105.407  30.218  1.00  0.00           C  
ATOM   4034  OG1 THR A 739     104.051 105.866  30.693  1.00  0.00           O  
ATOM   4035  HN  THR A 739     102.938 105.013  27.715  1.00  0.00           H  
ATOM   4036  HA  THR A 739     104.971 107.126  28.576  1.00  0.00           H  
ATOM   4037  HB  THR A 739     104.552 104.244  29.430  1.00  0.00           H  
ATOM   4038  HG1 THR A 739     103.173 105.506  30.552  1.00  0.00           H  
ATOM   4039 1HG2 THR A 739     106.469 106.376  30.725  1.00  0.00           H  
ATOM   4040 2HG2 THR A 739     106.500 104.627  30.974  1.00  0.00           H  
ATOM   4041 3HG2 THR A 739     107.126 105.256  29.530  1.00  0.00           H  
ATOM   4042  N   LEU A 740     106.388 106.524  26.723  1.00  0.00           N  
ATOM   4043  CA  LEU A 740     107.349 106.431  25.598  1.00  0.00           C  
ATOM   4044  C   LEU A 740     108.690 105.954  25.982  1.00  0.00           C  
ATOM   4045  O   LEU A 740     109.315 106.561  26.834  1.00  0.00           O  
ATOM   4046  CB  LEU A 740     107.329 107.846  24.876  1.00  0.00           C  
ATOM   4047  CG  LEU A 740     108.518 108.348  24.080  1.00  0.00           C  
ATOM   4048  CD1 LEU A 740     108.898 107.482  22.882  1.00  0.00           C  
ATOM   4049  CD2 LEU A 740     108.216 109.790  23.684  1.00  0.00           C  
ATOM   4050  HN  LEU A 740     106.299 107.437  27.116  1.00  0.00           H  
ATOM   4051  HA  LEU A 740     106.971 105.659  24.945  1.00  0.00           H  
ATOM   4052  HB1 LEU A 740     106.363 107.971  24.340  1.00  0.00           H  
ATOM   4053  HB2 LEU A 740     107.224 108.608  25.678  1.00  0.00           H  
ATOM   4054  HG  LEU A 740     109.365 108.400  24.799  1.00  0.00           H  
ATOM   4055 1HD1 LEU A 740     109.049 106.450  23.266  1.00  0.00           H  
ATOM   4056 2HD1 LEU A 740     108.189 107.598  22.034  1.00  0.00           H  
ATOM   4057 3HD1 LEU A 740     109.900 107.829  22.550  1.00  0.00           H  
ATOM   4058 1HD2 LEU A 740     107.340 109.766  23.000  1.00  0.00           H  
ATOM   4059 2HD2 LEU A 740     107.944 110.377  24.587  1.00  0.00           H  
ATOM   4060 3HD2 LEU A 740     109.063 110.327  23.206  1.00  0.00           H  
ATOM   4061  N   LEU A 741     109.139 104.843  25.454  1.00  0.00           N  
ATOM   4062  CA  LEU A 741     110.464 104.228  25.707  1.00  0.00           C  
ATOM   4063  C   LEU A 741     111.382 104.906  24.731  1.00  0.00           C  
ATOM   4064  O   LEU A 741     111.513 104.550  23.532  1.00  0.00           O  
ATOM   4065  CB  LEU A 741     110.480 102.714  25.450  1.00  0.00           C  
ATOM   4066  CG  LEU A 741     109.415 101.807  25.962  1.00  0.00           C  
ATOM   4067  CD1 LEU A 741     109.600 100.334  25.708  1.00  0.00           C  
ATOM   4068  CD2 LEU A 741     109.321 101.888  27.504  1.00  0.00           C  
ATOM   4069  HN  LEU A 741     108.541 104.379  24.806  1.00  0.00           H  
ATOM   4070  HA  LEU A 741     110.724 104.569  26.699  1.00  0.00           H  
ATOM   4071  HB1 LEU A 741     110.573 102.315  24.417  1.00  0.00           H  
ATOM   4072  HB2 LEU A 741     111.404 102.252  25.862  1.00  0.00           H  
ATOM   4073  HG  LEU A 741     108.425 102.041  25.514  1.00  0.00           H  
ATOM   4074 1HD1 LEU A 741     109.796 100.149  24.630  1.00  0.00           H  
ATOM   4075 2HD1 LEU A 741     110.484  99.997  26.290  1.00  0.00           H  
ATOM   4076 3HD1 LEU A 741     108.751  99.688  26.019  1.00  0.00           H  
ATOM   4077 1HD2 LEU A 741     108.870 102.867  27.776  1.00  0.00           H  
ATOM   4078 2HD2 LEU A 741     108.714 101.105  28.008  1.00  0.00           H  
ATOM   4079 3HD2 LEU A 741     110.324 101.840  27.978  1.00  0.00           H  
ATOM   4080  N   ALA A 742     112.159 105.852  25.254  1.00  0.00           N  
ATOM   4081  CA  ALA A 742     113.017 106.730  24.526  1.00  0.00           C  
ATOM   4082  C   ALA A 742     114.427 106.267  24.128  1.00  0.00           C  
ATOM   4083  O   ALA A 742     114.565 105.484  23.142  1.00  0.00           O  
ATOM   4084  CB  ALA A 742     113.023 108.086  25.281  1.00  0.00           C  
ATOM   4085  HN  ALA A 742     112.157 106.047  26.231  1.00  0.00           H  
ATOM   4086  HA  ALA A 742     112.667 106.798  23.506  1.00  0.00           H  
ATOM   4087  HB1 ALA A 742     112.010 108.519  25.135  1.00  0.00           H  
ATOM   4088  HB2 ALA A 742     113.297 107.926  26.345  1.00  0.00           H  
ATOM   4089  HB3 ALA A 742     113.610 108.825  24.694  1.00  0.00           H  
ATOM   4090  N   GLU A 743     115.525 106.703  24.778  1.00  0.00           N  
ATOM   4091  CA  GLU A 743     116.848 106.127  24.523  1.00  0.00           C  
ATOM   4092  C   GLU A 743     117.268 105.142  25.597  1.00  0.00           C  
ATOM   4093  O   GLU A 743     117.348 105.504  26.784  1.00  0.00           O  
ATOM   4094  CB  GLU A 743     117.885 107.313  24.428  1.00  0.00           C  
ATOM   4095  CG  GLU A 743     117.677 108.229  23.272  1.00  0.00           C  
ATOM   4096  CD  GLU A 743     118.855 109.028  22.858  1.00  0.00           C  
ATOM   4097  OE1 GLU A 743     119.867 108.395  22.434  1.00  0.00           O  
ATOM   4098  OE2 GLU A 743     118.637 110.283  22.742  1.00  0.00           O1-
ATOM   4099  HN  GLU A 743     115.491 107.388  25.500  1.00  0.00           H  
ATOM   4100  HA  GLU A 743     116.802 105.564  23.602  1.00  0.00           H  
ATOM   4101  HB1 GLU A 743     117.761 107.776  25.431  1.00  0.00           H  
ATOM   4102  HB2 GLU A 743     118.806 106.694  24.377  1.00  0.00           H  
ATOM   4103  HG1 GLU A 743     117.556 107.506  22.437  1.00  0.00           H  
ATOM   4104  HG2 GLU A 743     116.760 108.819  23.487  1.00  0.00           H  
ATOM   4105  N   VAL A 744     117.691 103.968  25.135  1.00  0.00           N  
ATOM   4106  CA  VAL A 744     118.098 102.803  25.905  1.00  0.00           C  
ATOM   4107  C   VAL A 744     119.489 102.998  26.476  1.00  0.00           C  
ATOM   4108  O   VAL A 744     120.481 103.386  25.859  1.00  0.00           O  
ATOM   4109  CB  VAL A 744     118.071 101.497  25.110  1.00  0.00           C  
ATOM   4110  CG1 VAL A 744     118.992 101.418  23.922  1.00  0.00           C  
ATOM   4111  CG2 VAL A 744     118.195 100.288  26.038  1.00  0.00           C  
ATOM   4112  HN  VAL A 744     117.691 103.825  24.148  1.00  0.00           H  
ATOM   4113  HA  VAL A 744     117.500 102.560  26.771  1.00  0.00           H  
ATOM   4114  HB  VAL A 744     117.039 101.387  24.714  1.00  0.00           H  
ATOM   4115 1HG1 VAL A 744     118.714 102.113  23.101  1.00  0.00           H  
ATOM   4116 2HG1 VAL A 744     120.046 101.605  24.223  1.00  0.00           H  
ATOM   4117 3HG1 VAL A 744     118.923 100.485  23.323  1.00  0.00           H  
ATOM   4118 1HG2 VAL A 744     119.224 100.278  26.457  1.00  0.00           H  
ATOM   4119 2HG2 VAL A 744     117.444 100.420  26.846  1.00  0.00           H  
ATOM   4120 3HG2 VAL A 744     117.967  99.364  25.466  1.00  0.00           H  
ATOM   4121  N   CYS A 745     119.605 102.828  27.811  1.00  0.00           N  
ATOM   4122  CA  CYS A 745     120.890 102.868  28.565  1.00  0.00           C  
ATOM   4123  C   CYS A 745     121.780 101.643  28.292  1.00  0.00           C  
ATOM   4124  O   CYS A 745     121.768 100.664  29.091  1.00  0.00           O  
ATOM   4125  CB  CYS A 745     120.488 102.849  30.074  1.00  0.00           C  
ATOM   4126  SG  CYS A 745     119.408 104.200  30.681  1.00  0.00           S  
ATOM   4127  HN  CYS A 745     118.803 102.574  28.345  1.00  0.00           H  
ATOM   4128  HA  CYS A 745     121.276 103.859  28.381  1.00  0.00           H  
ATOM   4129  HB1 CYS A 745     120.022 101.864  30.289  1.00  0.00           H  
ATOM   4130  HB2 CYS A 745     121.449 102.922  30.628  1.00  0.00           H  
ATOM   4131  HG1 CYS A 745     120.559 104.824  30.881  1.00  0.00           H  
ATOM   4132  N   VAL A 746     122.535 101.586  27.199  1.00  0.00           N  
ATOM   4133  CA  VAL A 746     123.405 100.443  26.772  1.00  0.00           C  
ATOM   4134  C   VAL A 746     124.356  99.966  27.782  1.00  0.00           C  
ATOM   4135  O   VAL A 746     124.484  98.737  28.105  1.00  0.00           O  
ATOM   4136  CB  VAL A 746     124.146 100.817  25.469  1.00  0.00           C  
ATOM   4137  CG1 VAL A 746     125.013  99.677  24.856  1.00  0.00           C  
ATOM   4138  CG2 VAL A 746     123.062 101.277  24.376  1.00  0.00           C  
ATOM   4139  HN  VAL A 746     122.511 102.345  26.554  1.00  0.00           H  
ATOM   4140  HA  VAL A 746     122.714  99.659  26.499  1.00  0.00           H  
ATOM   4141  HB  VAL A 746     124.815 101.688  25.635  1.00  0.00           H  
ATOM   4142 1HG1 VAL A 746     124.447  98.730  24.725  1.00  0.00           H  
ATOM   4143 2HG1 VAL A 746     125.604 100.035  23.987  1.00  0.00           H  
ATOM   4144 3HG1 VAL A 746     125.808  99.496  25.610  1.00  0.00           H  
ATOM   4145 1HG2 VAL A 746     122.901 102.352  24.609  1.00  0.00           H  
ATOM   4146 2HG2 VAL A 746     123.542 101.328  23.376  1.00  0.00           H  
ATOM   4147 3HG2 VAL A 746     122.116 100.700  24.311  1.00  0.00           H  
ATOM   4148  N   GLU A 747     125.102 100.843  28.467  1.00  0.00           N  
ATOM   4149  CA  GLU A 747     125.987 100.476  29.590  1.00  0.00           C  
ATOM   4150  C   GLU A 747     125.359  99.701  30.737  1.00  0.00           C  
ATOM   4151  O   GLU A 747     125.970  98.832  31.366  1.00  0.00           O  
ATOM   4152  CB  GLU A 747     126.597 101.788  30.153  1.00  0.00           C  
ATOM   4153  CG  GLU A 747     127.748 102.294  29.255  1.00  0.00           C  
ATOM   4154  CD  GLU A 747     128.303 103.537  29.829  1.00  0.00           C  
ATOM   4155  OE1 GLU A 747     129.584 103.627  30.029  1.00  0.00           O  
ATOM   4156  OE2 GLU A 747     127.464 104.496  29.969  1.00  0.00           O1-
ATOM   4157  HN  GLU A 747     125.110 101.794  28.168  1.00  0.00           H  
ATOM   4158  HA  GLU A 747     126.722  99.774  29.223  1.00  0.00           H  
ATOM   4159  HB1 GLU A 747     125.850 102.612  30.155  1.00  0.00           H  
ATOM   4160  HB2 GLU A 747     126.968 101.656  31.192  1.00  0.00           H  
ATOM   4161  HG1 GLU A 747     128.475 101.466  29.400  1.00  0.00           H  
ATOM   4162  HG2 GLU A 747     127.442 102.255  28.188  1.00  0.00           H  
ATOM   4163  N   GLN A 748     124.099  99.982  31.101  1.00  0.00           N  
ATOM   4164  CA  GLN A 748     123.351  99.413  32.156  1.00  0.00           C  
ATOM   4165  C   GLN A 748     122.702  98.092  31.862  1.00  0.00           C  
ATOM   4166  O   GLN A 748     122.360  97.311  32.663  1.00  0.00           O  
ATOM   4167  CB  GLN A 748     122.131 100.427  32.439  1.00  0.00           C  
ATOM   4168  CG  GLN A 748     122.736 101.642  33.092  1.00  0.00           C  
ATOM   4169  CD  GLN A 748     123.056 101.355  34.604  1.00  0.00           C  
ATOM   4170  NE2 GLN A 748     122.004 101.509  35.395  1.00  0.00           N  
ATOM   4171  OE1 GLN A 748     124.161 101.050  34.994  1.00  0.00           O  
ATOM   4172  HN  GLN A 748     123.664 100.669  30.524  1.00  0.00           H  
ATOM   4173  HA  GLN A 748     123.938  99.204  33.038  1.00  0.00           H  
ATOM   4174  HB1 GLN A 748     121.610 100.863  31.560  1.00  0.00           H  
ATOM   4175  HB2 GLN A 748     121.343  99.936  33.048  1.00  0.00           H  
ATOM   4176  HG1 GLN A 748     123.690 101.975  32.630  1.00  0.00           H  
ATOM   4177  HG2 GLN A 748     121.971 102.435  32.946  1.00  0.00           H  
ATOM   4178 1HE2 GLN A 748     121.208 101.961  34.994  1.00  0.00           H  
ATOM   4179 2HE2 GLN A 748     122.210 101.729  36.350  1.00  0.00           H  
ATOM   4180  N   CYS A 749     122.449  97.832  30.584  1.00  0.00           N  
ATOM   4181  CA  CYS A 749     121.759  96.606  30.135  1.00  0.00           C  
ATOM   4182  C   CYS A 749     122.524  95.316  30.425  1.00  0.00           C  
ATOM   4183  O   CYS A 749     123.731  95.189  30.343  1.00  0.00           O  
ATOM   4184  CB  CYS A 749     121.608  96.655  28.594  1.00  0.00           C  
ATOM   4185  SG  CYS A 749     120.420  97.995  28.168  1.00  0.00           S  
ATOM   4186  HN  CYS A 749     122.818  98.436  29.883  1.00  0.00           H  
ATOM   4187  HA  CYS A 749     120.747  96.477  30.487  1.00  0.00           H  
ATOM   4188  HB1 CYS A 749     122.595  96.839  28.119  1.00  0.00           H  
ATOM   4189  HB2 CYS A 749     121.234  95.706  28.150  1.00  0.00           H  
ATOM   4190  HG1 CYS A 749     121.237  98.987  28.489  1.00  0.00           H  
ATOM   4191  N   THR A 750     121.737  94.318  30.787  1.00  0.00           N  
ATOM   4192  CA  THR A 750     122.268  93.095  31.299  1.00  0.00           C  
ATOM   4193  C   THR A 750     121.376  91.870  31.038  1.00  0.00           C  
ATOM   4194  O   THR A 750     120.240  91.968  30.609  1.00  0.00           O  
ATOM   4195  CB  THR A 750     122.818  93.187  32.761  1.00  0.00           C  
ATOM   4196  CG2 THR A 750     121.697  93.184  33.760  1.00  0.00           C  
ATOM   4197  OG1 THR A 750     123.723  92.149  33.126  1.00  0.00           O  
ATOM   4198  HN  THR A 750     120.794  94.471  31.067  1.00  0.00           H  
ATOM   4199  HA  THR A 750     123.103  92.833  30.667  1.00  0.00           H  
ATOM   4200  HB  THR A 750     123.482  94.078  32.775  1.00  0.00           H  
ATOM   4201  HG1 THR A 750     124.216  92.395  33.911  1.00  0.00           H  
ATOM   4202 1HG2 THR A 750     121.046  94.051  33.515  1.00  0.00           H  
ATOM   4203 2HG2 THR A 750     121.029  92.298  33.715  1.00  0.00           H  
ATOM   4204 3HG2 THR A 750     122.199  93.377  34.731  1.00  0.00           H  
ATOM   4205  N   PHE A 751     121.847  90.731  31.449  1.00  0.00           N  
ATOM   4206  CA  PHE A 751     121.065  89.458  31.414  1.00  0.00           C  
ATOM   4207  C   PHE A 751     121.133  88.897  32.835  1.00  0.00           C  
ATOM   4208  O   PHE A 751     122.176  89.096  33.460  1.00  0.00           O  
ATOM   4209  CB  PHE A 751     121.333  88.497  30.280  1.00  0.00           C  
ATOM   4210  CG  PHE A 751     122.868  88.405  30.118  1.00  0.00           C  
ATOM   4211  CD1 PHE A 751     123.492  89.079  29.094  1.00  0.00           C  
ATOM   4212  CD2 PHE A 751     123.681  87.664  30.975  1.00  0.00           C  
ATOM   4213  CE1 PHE A 751     124.839  89.025  28.875  1.00  0.00           C  
ATOM   4214  CE2 PHE A 751     125.000  87.537  30.736  1.00  0.00           C  
ATOM   4215  CZ  PHE A 751     125.633  88.191  29.676  1.00  0.00           C  
ATOM   4216  HN  PHE A 751     122.699  90.645  31.961  1.00  0.00           H  
ATOM   4217  HA  PHE A 751     120.016  89.628  31.225  1.00  0.00           H  
ATOM   4218  HB1 PHE A 751     120.838  87.519  30.457  1.00  0.00           H  
ATOM   4219  HB2 PHE A 751     120.918  88.806  29.296  1.00  0.00           H  
ATOM   4220  HD1 PHE A 751     122.926  89.760  28.474  1.00  0.00           H  
ATOM   4221  HD2 PHE A 751     123.180  87.346  31.877  1.00  0.00           H  
ATOM   4222  HE1 PHE A 751     125.182  89.548  27.995  1.00  0.00           H  
ATOM   4223  HE2 PHE A 751     125.670  86.978  31.371  1.00  0.00           H  
ATOM   4224  HZ  PHE A 751     126.679  88.108  29.423  1.00  0.00           H  
ATOM   4225  N   MET A 752     120.099  88.157  33.280  1.00  0.00           N  
ATOM   4226  CA  MET A 752     120.112  87.398  34.602  1.00  0.00           C  
ATOM   4227  C   MET A 752     120.472  85.982  34.454  1.00  0.00           C  
ATOM   4228  O   MET A 752     120.254  85.358  33.365  1.00  0.00           O  
ATOM   4229  CB  MET A 752     118.755  87.611  35.427  1.00  0.00           C  
ATOM   4230  CG  MET A 752     118.712  89.028  36.082  1.00  0.00           C  
ATOM   4231  SD  MET A 752     118.584  90.422  34.918  1.00  0.00           S  
ATOM   4232  CE  MET A 752     117.060  90.040  34.134  1.00  0.00           C  
ATOM   4233  HN  MET A 752     119.301  88.017  32.699  1.00  0.00           H  
ATOM   4234  HA  MET A 752     120.899  87.798  35.224  1.00  0.00           H  
ATOM   4235  HB1 MET A 752     117.853  87.373  34.822  1.00  0.00           H  
ATOM   4236  HB2 MET A 752     118.914  86.928  36.289  1.00  0.00           H  
ATOM   4237  HG1 MET A 752     117.863  89.005  36.797  1.00  0.00           H  
ATOM   4238  HG2 MET A 752     119.650  89.102  36.674  1.00  0.00           H  
ATOM   4239  HE1 MET A 752     116.244  90.176  34.875  1.00  0.00           H  
ATOM   4240  HE2 MET A 752     116.861  90.786  33.335  1.00  0.00           H  
ATOM   4241  HE3 MET A 752     117.055  89.032  33.670  1.00  0.00           H  
ATOM   4242  N   ASP A 753     121.057  85.417  35.490  1.00  0.00           N  
ATOM   4243  CA  ASP A 753     121.497  84.106  35.678  1.00  0.00           C  
ATOM   4244  C   ASP A 753     120.390  83.049  35.642  1.00  0.00           C  
ATOM   4245  O   ASP A 753     119.289  83.168  36.149  1.00  0.00           O  
ATOM   4246  CB  ASP A 753     122.320  83.929  36.998  1.00  0.00           C  
ATOM   4247  CG  ASP A 753     123.672  84.565  37.095  1.00  0.00           C  
ATOM   4248  OD1 ASP A 753     124.290  84.714  38.218  1.00  0.00           O  
ATOM   4249  OD2 ASP A 753     124.286  84.675  36.004  1.00  0.00           O1-
ATOM   4250  HN  ASP A 753     121.206  85.955  36.317  1.00  0.00           H  
ATOM   4251  HA  ASP A 753     122.197  83.883  34.886  1.00  0.00           H  
ATOM   4252  HB1 ASP A 753     121.668  84.182  37.861  1.00  0.00           H  
ATOM   4253  HB2 ASP A 753     122.473  82.831  37.071  1.00  0.00           H  
ATOM   4254  N   SER A 754     120.680  81.943  34.855  1.00  0.00           N  
ATOM   4255  CA  SER A 754     119.803  81.058  34.193  1.00  0.00           C  
ATOM   4256  C   SER A 754     120.402  80.785  32.792  1.00  0.00           C  
ATOM   4257  O   SER A 754     121.039  81.684  32.143  1.00  0.00           O  
ATOM   4258  CB  SER A 754     118.272  81.409  34.024  1.00  0.00           C  
ATOM   4259  OG  SER A 754     117.546  80.541  33.144  1.00  0.00           O  
ATOM   4260  HN  SER A 754     121.614  81.756  34.562  1.00  0.00           H  
ATOM   4261  HA  SER A 754     119.762  80.133  34.751  1.00  0.00           H  
ATOM   4262  HB1 SER A 754     117.971  81.311  35.088  1.00  0.00           H  
ATOM   4263  HB2 SER A 754     118.275  82.503  33.831  1.00  0.00           H  
ATOM   4264  HG1 SER A 754     116.617  80.493  33.383  1.00  0.00           H  
ATOM   4265  N   LYS A 755     120.200  79.574  32.270  1.00  0.00           N  
ATOM   4266  CA  LYS A 755     120.678  79.326  30.944  1.00  0.00           C  
ATOM   4267  C   LYS A 755     119.703  79.873  29.761  1.00  0.00           C  
ATOM   4268  O   LYS A 755     120.069  80.043  28.632  1.00  0.00           O  
ATOM   4269  CB  LYS A 755     121.158  77.875  30.631  1.00  0.00           C  
ATOM   4270  CG  LYS A 755     120.088  76.847  30.834  1.00  0.00           C  
ATOM   4271  CD  LYS A 755     120.618  75.402  30.560  1.00  0.00           C  
ATOM   4272  CE  LYS A 755     121.584  74.914  31.544  1.00  0.00           C  
ATOM   4273  NZ  LYS A 755     122.142  73.559  31.148  1.00  0.00           N1+
ATOM   4274  HN  LYS A 755     119.687  78.818  32.667  1.00  0.00           H  
ATOM   4275  HA  LYS A 755     121.643  79.812  30.935  1.00  0.00           H  
ATOM   4276  HB1 LYS A 755     121.488  77.812  29.572  1.00  0.00           H  
ATOM   4277  HB2 LYS A 755     122.011  77.682  31.316  1.00  0.00           H  
ATOM   4278  HG1 LYS A 755     119.667  76.813  31.861  1.00  0.00           H  
ATOM   4279  HG2 LYS A 755     119.158  77.041  30.260  1.00  0.00           H  
ATOM   4280  HD1 LYS A 755     119.624  74.908  30.623  1.00  0.00           H  
ATOM   4281  HD2 LYS A 755     121.110  75.332  29.565  1.00  0.00           H  
ATOM   4282  HE1 LYS A 755     122.460  75.582  31.692  1.00  0.00           H  
ATOM   4283  HE2 LYS A 755     121.153  74.824  32.565  1.00  0.00           H  
ATOM   4284  HZ1 LYS A 755     122.130  73.495  30.111  1.00  0.00           H  
ATOM   4285  HZ2 LYS A 755     123.123  73.554  31.495  1.00  0.00           H  
ATOM   4286  HZ3 LYS A 755     121.561  72.769  31.494  1.00  0.00           H  
ATOM   4287  N   MET A 756     118.479  80.382  30.162  1.00  0.00           N  
ATOM   4288  CA  MET A 756     117.416  80.922  29.333  1.00  0.00           C  
ATOM   4289  C   MET A 756     117.424  82.494  29.258  1.00  0.00           C  
ATOM   4290  O   MET A 756     116.511  83.138  28.759  1.00  0.00           O  
ATOM   4291  CB  MET A 756     116.029  80.337  29.674  1.00  0.00           C  
ATOM   4292  CG  MET A 756     115.801  78.779  29.648  1.00  0.00           C  
ATOM   4293  SD  MET A 756     116.380  78.044  31.112  1.00  0.00           S  
ATOM   4294  CE  MET A 756     114.879  78.426  32.050  1.00  0.00           C  
ATOM   4295  HN  MET A 756     118.171  80.403  31.110  1.00  0.00           H  
ATOM   4296  HA  MET A 756     117.511  80.492  28.346  1.00  0.00           H  
ATOM   4297  HB1 MET A 756     115.743  80.888  30.595  1.00  0.00           H  
ATOM   4298  HB2 MET A 756     115.407  80.756  28.855  1.00  0.00           H  
ATOM   4299  HG1 MET A 756     114.728  78.569  29.449  1.00  0.00           H  
ATOM   4300  HG2 MET A 756     116.388  78.365  28.800  1.00  0.00           H  
ATOM   4301  HE1 MET A 756     115.033  78.160  33.117  1.00  0.00           H  
ATOM   4302  HE2 MET A 756     114.517  79.445  31.797  1.00  0.00           H  
ATOM   4303  HE3 MET A 756     114.083  77.710  31.750  1.00  0.00           H  
ATOM   4304  N   LYS A 757     118.515  83.030  29.849  1.00  0.00           N  
ATOM   4305  CA  LYS A 757     118.862  84.428  29.948  1.00  0.00           C  
ATOM   4306  C   LYS A 757     117.822  85.554  29.712  1.00  0.00           C  
ATOM   4307  O   LYS A 757     117.746  86.135  28.599  1.00  0.00           O  
ATOM   4308  CB  LYS A 757     120.110  84.585  29.060  1.00  0.00           C  
ATOM   4309  CG  LYS A 757     121.275  83.655  29.407  1.00  0.00           C  
ATOM   4310  CD  LYS A 757     122.073  84.254  30.595  1.00  0.00           C  
ATOM   4311  CE  LYS A 757     123.464  83.548  30.890  1.00  0.00           C  
ATOM   4312  NZ  LYS A 757     123.428  82.078  30.781  1.00  0.00           N1+
ATOM   4313  HN  LYS A 757     119.083  82.324  30.265  1.00  0.00           H  
ATOM   4314  HA  LYS A 757     119.117  84.587  30.986  1.00  0.00           H  
ATOM   4315  HB1 LYS A 757     119.721  84.383  28.039  1.00  0.00           H  
ATOM   4316  HB2 LYS A 757     120.501  85.618  29.183  1.00  0.00           H  
ATOM   4317  HG1 LYS A 757     120.897  82.689  29.805  1.00  0.00           H  
ATOM   4318  HG2 LYS A 757     122.085  83.521  28.659  1.00  0.00           H  
ATOM   4319  HD1 LYS A 757     122.293  85.304  30.302  1.00  0.00           H  
ATOM   4320  HD2 LYS A 757     121.375  84.208  31.459  1.00  0.00           H  
ATOM   4321  HE1 LYS A 757     124.214  83.926  30.161  1.00  0.00           H  
ATOM   4322  HE2 LYS A 757     123.641  83.775  31.962  1.00  0.00           H  
ATOM   4323  HZ1 LYS A 757     123.225  81.804  29.798  1.00  0.00           H  
ATOM   4324  HZ2 LYS A 757     124.297  81.582  31.063  1.00  0.00           H  
ATOM   4325  HZ3 LYS A 757     122.644  81.781  31.397  1.00  0.00           H  
ATOM   4326  N   PRO A 758     116.910  85.865  30.630  1.00  0.00           N  
ATOM   4327  CA  PRO A 758     116.114  87.076  30.530  1.00  0.00           C  
ATOM   4328  C   PRO A 758     116.976  88.304  30.553  1.00  0.00           C  
ATOM   4329  O   PRO A 758     118.087  88.300  31.172  1.00  0.00           O  
ATOM   4330  CB  PRO A 758     115.152  86.852  31.718  1.00  0.00           C  
ATOM   4331  CG  PRO A 758     115.964  85.996  32.740  1.00  0.00           C  
ATOM   4332  CD  PRO A 758     116.704  85.078  31.876  1.00  0.00           C  
ATOM   4333  HA  PRO A 758     115.571  87.038  29.598  1.00  0.00           H  
ATOM   4334  HB1 PRO A 758     114.777  87.789  32.182  1.00  0.00           H  
ATOM   4335  HB2 PRO A 758     114.276  86.273  31.355  1.00  0.00           H  
ATOM   4336  HG1 PRO A 758     116.673  86.625  33.322  1.00  0.00           H  
ATOM   4337  HG2 PRO A 758     115.424  85.480  33.563  1.00  0.00           H  
ATOM   4338  HD1 PRO A 758     117.609  84.817  32.466  1.00  0.00           H  
ATOM   4339  HD2 PRO A 758     116.032  84.223  31.649  1.00  0.00           H  
ATOM   4340  N   LEU A 759     116.587  89.332  29.822  1.00  0.00           N  
ATOM   4341  CA  LEU A 759     117.321  90.555  29.567  1.00  0.00           C  
ATOM   4342  C   LEU A 759     116.756  91.744  30.273  1.00  0.00           C  
ATOM   4343  O   LEU A 759     115.564  91.978  30.187  1.00  0.00           O  
ATOM   4344  CB  LEU A 759     117.287  90.934  28.058  1.00  0.00           C  
ATOM   4345  CG  LEU A 759     117.733  89.916  27.024  1.00  0.00           C  
ATOM   4346  CD1 LEU A 759     117.840  90.488  25.554  1.00  0.00           C  
ATOM   4347  CD2 LEU A 759     119.082  89.219  27.350  1.00  0.00           C  
ATOM   4348  HN  LEU A 759     115.667  89.302  29.441  1.00  0.00           H  
ATOM   4349  HA  LEU A 759     118.380  90.473  29.759  1.00  0.00           H  
ATOM   4350  HB1 LEU A 759     116.210  91.126  27.864  1.00  0.00           H  
ATOM   4351  HB2 LEU A 759     117.883  91.863  27.927  1.00  0.00           H  
ATOM   4352  HG  LEU A 759     116.982  89.099  27.002  1.00  0.00           H  
ATOM   4353 1HD1 LEU A 759     116.832  90.608  25.104  1.00  0.00           H  
ATOM   4354 2HD1 LEU A 759     118.377  91.459  25.608  1.00  0.00           H  
ATOM   4355 3HD1 LEU A 759     118.402  89.753  24.938  1.00  0.00           H  
ATOM   4356 1HD2 LEU A 759     118.970  88.707  28.330  1.00  0.00           H  
ATOM   4357 2HD2 LEU A 759     119.276  88.279  26.790  1.00  0.00           H  
ATOM   4358 3HD2 LEU A 759     119.998  89.845  27.379  1.00  0.00           H  
ATOM   4359  N   TRP A 760     117.595  92.508  30.977  1.00  0.00           N  
ATOM   4360  CA  TRP A 760     117.191  93.716  31.674  1.00  0.00           C  
ATOM   4361  C   TRP A 760     117.446  94.980  30.884  1.00  0.00           C  
ATOM   4362  O   TRP A 760     118.636  95.362  30.631  1.00  0.00           O  
ATOM   4363  CB  TRP A 760     117.961  93.685  33.004  1.00  0.00           C  
ATOM   4364  CG  TRP A 760     117.879  94.839  33.905  1.00  0.00           C  
ATOM   4365  CD1 TRP A 760     118.528  96.074  33.823  1.00  0.00           C  
ATOM   4366  CD2 TRP A 760     117.178  94.766  35.114  1.00  0.00           C  
ATOM   4367  CE2 TRP A 760     117.400  95.976  35.755  1.00  0.00           C  
ATOM   4368  CE3 TRP A 760     116.281  93.884  35.667  1.00  0.00           C  
ATOM   4369  NE1 TRP A 760     118.291  96.702  35.008  1.00  0.00           N  
ATOM   4370  CZ2 TRP A 760     116.935  96.192  37.043  1.00  0.00           C  
ATOM   4371  CZ3 TRP A 760     115.755  94.068  36.938  1.00  0.00           C  
ATOM   4372  CH2 TRP A 760     116.121  95.205  37.634  1.00  0.00           C  
ATOM   4373  HN  TRP A 760     118.575  92.407  30.825  1.00  0.00           H  
ATOM   4374  HA  TRP A 760     116.132  93.773  31.880  1.00  0.00           H  
ATOM   4375  HB1 TRP A 760     117.426  92.776  33.353  1.00  0.00           H  
ATOM   4376  HB2 TRP A 760     118.988  93.442  32.656  1.00  0.00           H  
ATOM   4377  HD1 TRP A 760     119.060  96.450  32.961  1.00  0.00           H  
ATOM   4378  HE1 TRP A 760     118.586  97.548  35.395  1.00  0.00           H  
ATOM   4379  HE3 TRP A 760     116.024  92.938  35.212  1.00  0.00           H  
ATOM   4380  HZ2 TRP A 760     117.237  97.028  37.656  1.00  0.00           H  
ATOM   4381  HZ3 TRP A 760     115.031  93.411  37.397  1.00  0.00           H  
ATOM   4382  HH2 TRP A 760     115.659  95.452  38.578  1.00  0.00           H  
ATOM   4383  N   ILE A 761     116.403  95.649  30.336  1.00  0.00           N  
ATOM   4384  CA  ILE A 761     116.595  96.824  29.418  1.00  0.00           C  
ATOM   4385  C   ILE A 761     115.999  98.119  29.965  1.00  0.00           C  
ATOM   4386  O   ILE A 761     114.811  98.222  30.076  1.00  0.00           O  
ATOM   4387  CB  ILE A 761     115.870  96.540  28.042  1.00  0.00           C  
ATOM   4388  CG1 ILE A 761     116.410  95.135  27.511  1.00  0.00           C  
ATOM   4389  CG2 ILE A 761     116.115  97.719  27.034  1.00  0.00           C  
ATOM   4390  CD  ILE A 761     117.907  94.930  27.305  1.00  0.00           C  
ATOM   4391  HN  ILE A 761     115.448  95.458  30.554  1.00  0.00           H  
ATOM   4392  HA  ILE A 761     117.661  96.970  29.328  1.00  0.00           H  
ATOM   4393  HB  ILE A 761     114.780  96.466  28.245  1.00  0.00           H  
ATOM   4394 1HG1 ILE A 761     116.033  94.325  28.171  1.00  0.00           H  
ATOM   4395 2HG1 ILE A 761     116.012  94.889  26.504  1.00  0.00           H  
ATOM   4396 1HG2 ILE A 761     116.028  98.708  27.534  1.00  0.00           H  
ATOM   4397 2HG2 ILE A 761     117.067  97.545  26.490  1.00  0.00           H  
ATOM   4398 3HG2 ILE A 761     115.325  97.672  26.253  1.00  0.00           H  
ATOM   4399  HD1 ILE A 761     118.405  95.774  26.780  1.00  0.00           H  
ATOM   4400  HD2 ILE A 761     118.520  94.699  28.203  1.00  0.00           H  
ATOM   4401  HD3 ILE A 761     118.086  94.043  26.661  1.00  0.00           H  
ATOM   4402  N   MET A 762     116.909  99.104  30.216  1.00  0.00           N  
ATOM   4403  CA  MET A 762     116.545 100.310  30.833  1.00  0.00           C  
ATOM   4404  C   MET A 762     116.563 101.494  29.870  1.00  0.00           C  
ATOM   4405  O   MET A 762     117.394 101.624  28.960  1.00  0.00           O  
ATOM   4406  CB  MET A 762     117.657 100.601  31.852  1.00  0.00           C  
ATOM   4407  CG  MET A 762     117.746  99.547  33.010  1.00  0.00           C  
ATOM   4408  SD  MET A 762     116.077  99.282  33.873  1.00  0.00           S  
ATOM   4409  CE  MET A 762     115.796 101.015  34.443  1.00  0.00           C  
ATOM   4410  HN  MET A 762     117.821  99.001  29.829  1.00  0.00           H  
ATOM   4411  HA  MET A 762     115.558 100.113  31.225  1.00  0.00           H  
ATOM   4412  HB1 MET A 762     118.608 100.586  31.277  1.00  0.00           H  
ATOM   4413  HB2 MET A 762     117.583 101.587  32.358  1.00  0.00           H  
ATOM   4414  HG1 MET A 762     118.060  98.574  32.576  1.00  0.00           H  
ATOM   4415  HG2 MET A 762     118.467  99.736  33.834  1.00  0.00           H  
ATOM   4416  HE1 MET A 762     114.965 100.968  35.180  1.00  0.00           H  
ATOM   4417  HE2 MET A 762     116.683 101.487  34.917  1.00  0.00           H  
ATOM   4418  HE3 MET A 762     115.397 101.753  33.715  1.00  0.00           H  
ATOM   4419  N   TYR A 763     115.695 102.440  30.148  1.00  0.00           N  
ATOM   4420  CA  TYR A 763     115.518 103.597  29.221  1.00  0.00           C  
ATOM   4421  C   TYR A 763     115.582 104.884  29.974  1.00  0.00           C  
ATOM   4422  O   TYR A 763     115.200 104.935  31.142  1.00  0.00           O  
ATOM   4423  CB  TYR A 763     114.200 103.653  28.428  1.00  0.00           C  
ATOM   4424  CG  TYR A 763     114.137 102.573  27.385  1.00  0.00           C  
ATOM   4425  CD1 TYR A 763     113.846 101.223  27.659  1.00  0.00           C  
ATOM   4426  CD2 TYR A 763     114.391 102.981  26.049  1.00  0.00           C  
ATOM   4427  CE1 TYR A 763     113.811 100.331  26.580  1.00  0.00           C  
ATOM   4428  CE2 TYR A 763     114.285 102.108  25.029  1.00  0.00           C  
ATOM   4429  CZ  TYR A 763     114.123 100.728  25.330  1.00  0.00           C  
ATOM   4430  OH  TYR A 763     114.290  99.726  24.318  1.00  0.00           O  
ATOM   4431  HN  TYR A 763     115.038 102.264  30.877  1.00  0.00           H  
ATOM   4432  HA  TYR A 763     116.376 103.630  28.568  1.00  0.00           H  
ATOM   4433  HB1 TYR A 763     113.329 103.624  29.117  1.00  0.00           H  
ATOM   4434  HB2 TYR A 763     114.008 104.645  27.966  1.00  0.00           H  
ATOM   4435  HD1 TYR A 763     113.653 100.819  28.642  1.00  0.00           H  
ATOM   4436  HD2 TYR A 763     114.761 103.968  25.818  1.00  0.00           H  
ATOM   4437  HE1 TYR A 763     113.468  99.325  26.767  1.00  0.00           H  
ATOM   4438  HE2 TYR A 763     114.571 102.427  24.038  1.00  0.00           H  
ATOM   4439  HH  TYR A 763     114.624 100.252  23.589  1.00  0.00           H  
ATOM   4440  N   SER A 764     115.910 105.951  29.302  1.00  0.00           N  
ATOM   4441  CA  SER A 764     115.878 107.274  29.861  1.00  0.00           C  
ATOM   4442  C   SER A 764     115.580 108.243  28.716  1.00  0.00           C  
ATOM   4443  O   SER A 764     115.981 107.927  27.613  1.00  0.00           O  
ATOM   4444  CB  SER A 764     117.224 107.672  30.535  1.00  0.00           C  
ATOM   4445  OG  SER A 764     118.398 107.422  29.767  1.00  0.00           O  
ATOM   4446  HN  SER A 764     116.210 105.942  28.351  1.00  0.00           H  
ATOM   4447  HA  SER A 764     115.029 107.380  30.520  1.00  0.00           H  
ATOM   4448  HB1 SER A 764     117.337 108.732  30.849  1.00  0.00           H  
ATOM   4449  HB2 SER A 764     117.323 107.094  31.479  1.00  0.00           H  
ATOM   4450  HG1 SER A 764     118.448 108.147  29.140  1.00  0.00           H  
ATOM   4451  N   ASN A 765     114.928 109.350  29.048  1.00  0.00           N  
ATOM   4452  CA  ASN A 765     114.380 110.273  28.013  1.00  0.00           C  
ATOM   4453  C   ASN A 765     115.467 110.964  27.227  1.00  0.00           C  
ATOM   4454  O   ASN A 765     115.351 111.260  26.045  1.00  0.00           O  
ATOM   4455  CB  ASN A 765     113.528 111.330  28.654  1.00  0.00           C  
ATOM   4456  CG  ASN A 765     112.254 110.819  29.258  1.00  0.00           C  
ATOM   4457  ND2 ASN A 765     111.641 111.598  30.220  1.00  0.00           N  
ATOM   4458  OD1 ASN A 765     111.675 109.754  29.005  1.00  0.00           O  
ATOM   4459  HN  ASN A 765     114.756 109.517  30.016  1.00  0.00           H  
ATOM   4460  HA  ASN A 765     113.836 109.727  27.256  1.00  0.00           H  
ATOM   4461  HB1 ASN A 765     114.167 111.769  29.449  1.00  0.00           H  
ATOM   4462  HB2 ASN A 765     113.198 112.138  27.966  1.00  0.00           H  
ATOM   4463 1HD2 ASN A 765     110.940 111.164  30.785  1.00  0.00           H  
ATOM   4464 2HD2 ASN A 765     112.097 112.428  30.543  1.00  0.00           H  
ATOM   4465  N   GLU A 766     116.712 111.000  27.765  1.00  0.00           N  
ATOM   4466  CA  GLU A 766     117.908 111.397  27.028  1.00  0.00           C  
ATOM   4467  C   GLU A 766     118.975 110.393  27.268  1.00  0.00           C  
ATOM   4468  O   GLU A 766     118.882 109.571  28.198  1.00  0.00           O  
ATOM   4469  CB  GLU A 766     118.264 112.931  27.232  1.00  0.00           C  
ATOM   4470  CG  GLU A 766     117.128 113.997  27.062  1.00  0.00           C  
ATOM   4471  CD  GLU A 766     117.530 115.422  27.004  1.00  0.00           C  
ATOM   4472  OE1 GLU A 766     118.427 115.729  26.220  1.00  0.00           O  
ATOM   4473  OE2 GLU A 766     116.902 116.309  27.677  1.00  0.00           O1-
ATOM   4474  HN  GLU A 766     116.835 110.748  28.721  1.00  0.00           H  
ATOM   4475  HA  GLU A 766     117.714 111.309  25.969  1.00  0.00           H  
ATOM   4476  HB1 GLU A 766     118.614 113.044  28.281  1.00  0.00           H  
ATOM   4477  HB2 GLU A 766     119.168 113.056  26.599  1.00  0.00           H  
ATOM   4478  HG1 GLU A 766     116.659 113.861  26.065  1.00  0.00           H  
ATOM   4479  HG2 GLU A 766     116.422 113.956  27.918  1.00  0.00           H  
ATOM   4480  N   GLU A 767     120.079 110.481  26.447  1.00  0.00           N  
ATOM   4481  CA  GLU A 767     121.235 109.674  26.503  1.00  0.00           C  
ATOM   4482  C   GLU A 767     122.000 109.475  27.819  1.00  0.00           C  
ATOM   4483  O   GLU A 767     122.141 110.433  28.588  1.00  0.00           O  
ATOM   4484  CB  GLU A 767     122.254 110.366  25.501  1.00  0.00           C  
ATOM   4485  CG  GLU A 767     123.597 109.739  25.304  1.00  0.00           C  
ATOM   4486  CD  GLU A 767     124.415 110.140  24.054  1.00  0.00           C  
ATOM   4487  OE1 GLU A 767     125.568 110.613  24.263  1.00  0.00           O  
ATOM   4488  OE2 GLU A 767     123.916 110.035  22.915  1.00  0.00           O1-
ATOM   4489  HN  GLU A 767     120.039 111.106  25.671  1.00  0.00           H  
ATOM   4490  HA  GLU A 767     121.168 108.702  26.034  1.00  0.00           H  
ATOM   4491  HB1 GLU A 767     121.751 110.315  24.512  1.00  0.00           H  
ATOM   4492  HB2 GLU A 767     122.365 111.436  25.781  1.00  0.00           H  
ATOM   4493  HG1 GLU A 767     124.244 109.950  26.183  1.00  0.00           H  
ATOM   4494  HG2 GLU A 767     123.441 108.639  25.290  1.00  0.00           H  
ATOM   4495  N   ALA A 768     122.483 108.239  28.059  1.00  0.00           N  
ATOM   4496  CA  ALA A 768     123.368 107.860  29.127  1.00  0.00           C  
ATOM   4497  C   ALA A 768     122.790 107.783  30.531  1.00  0.00           C  
ATOM   4498  O   ALA A 768     123.471 107.815  31.560  1.00  0.00           O  
ATOM   4499  CB  ALA A 768     124.721 108.634  29.050  1.00  0.00           C  
ATOM   4500  HN  ALA A 768     122.229 107.449  27.507  1.00  0.00           H  
ATOM   4501  HA  ALA A 768     123.603 106.826  28.922  1.00  0.00           H  
ATOM   4502  HB1 ALA A 768     125.410 108.297  29.853  1.00  0.00           H  
ATOM   4503  HB2 ALA A 768     125.247 108.385  28.104  1.00  0.00           H  
ATOM   4504  HB3 ALA A 768     124.522 109.726  29.004  1.00  0.00           H  
ATOM   4505  N   GLY A 769     121.418 107.682  30.581  1.00  0.00           N  
ATOM   4506  CA  GLY A 769     120.638 107.730  31.804  1.00  0.00           C  
ATOM   4507  C   GLY A 769     119.949 109.032  32.166  1.00  0.00           C  
ATOM   4508  O   GLY A 769     119.301 109.102  33.216  1.00  0.00           O  
ATOM   4509  HN  GLY A 769     120.948 107.582  29.708  1.00  0.00           H  
ATOM   4510  HA1 GLY A 769     119.948 106.903  31.717  1.00  0.00           H  
ATOM   4511  HA2 GLY A 769     121.324 107.576  32.625  1.00  0.00           H  
ATOM   4512  N   SER A 770     120.217 110.173  31.474  1.00  0.00           N  
ATOM   4513  CA  SER A 770     119.653 111.504  31.695  1.00  0.00           C  
ATOM   4514  C   SER A 770     118.171 111.649  31.472  1.00  0.00           C  
ATOM   4515  O   SER A 770     117.583 111.097  30.480  1.00  0.00           O  
ATOM   4516  CB  SER A 770     120.471 112.521  30.840  1.00  0.00           C  
ATOM   4517  OG  SER A 770     119.843 113.831  30.649  1.00  0.00           O  
ATOM   4518  HN  SER A 770     120.828 109.928  30.726  1.00  0.00           H  
ATOM   4519  HA  SER A 770     119.736 111.604  32.767  1.00  0.00           H  
ATOM   4520  HB1 SER A 770     121.491 112.629  31.270  1.00  0.00           H  
ATOM   4521  HB2 SER A 770     120.547 112.183  29.784  1.00  0.00           H  
ATOM   4522  HG1 SER A 770     120.372 114.366  30.050  1.00  0.00           H  
ATOM   4523  N   GLY A 771     117.570 112.430  32.412  1.00  0.00           N  
ATOM   4524  CA  GLY A 771     116.210 112.683  32.598  1.00  0.00           C  
ATOM   4525  C   GLY A 771     115.399 111.528  33.097  1.00  0.00           C  
ATOM   4526  O   GLY A 771     115.961 110.585  33.683  1.00  0.00           O  
ATOM   4527  HN  GLY A 771     118.241 112.831  33.030  1.00  0.00           H  
ATOM   4528  HA1 GLY A 771     116.118 113.542  33.246  1.00  0.00           H  
ATOM   4529  HA2 GLY A 771     115.764 112.911  31.642  1.00  0.00           H  
ATOM   4530  N   GLY A 772     114.045 111.661  33.111  1.00  0.00           N  
ATOM   4531  CA  GLY A 772     113.047 110.649  33.573  1.00  0.00           C  
ATOM   4532  C   GLY A 772     113.351 109.237  33.073  1.00  0.00           C  
ATOM   4533  O   GLY A 772     113.774 109.074  31.936  1.00  0.00           O  
ATOM   4534  HN  GLY A 772     113.679 112.402  32.554  1.00  0.00           H  
ATOM   4535  HA1 GLY A 772     112.993 110.623  34.652  1.00  0.00           H  
ATOM   4536  HA2 GLY A 772     112.086 111.007  33.235  1.00  0.00           H  
ATOM   4537  N   SER A 773     113.190 108.168  33.863  1.00  0.00           N  
ATOM   4538  CA  SER A 773     113.563 106.860  33.605  1.00  0.00           C  
ATOM   4539  C   SER A 773     112.431 105.837  33.729  1.00  0.00           C  
ATOM   4540  O   SER A 773     111.688 105.835  34.715  1.00  0.00           O  
ATOM   4541  CB  SER A 773     114.769 106.347  34.472  1.00  0.00           C  
ATOM   4542  OG  SER A 773     115.890 107.200  34.362  1.00  0.00           O  
ATOM   4543  HN  SER A 773     112.801 108.346  34.763  1.00  0.00           H  
ATOM   4544  HA  SER A 773     113.874 106.823  32.572  1.00  0.00           H  
ATOM   4545  HB1 SER A 773     114.474 106.363  35.543  1.00  0.00           H  
ATOM   4546  HB2 SER A 773     115.070 105.341  34.110  1.00  0.00           H  
ATOM   4547  HG1 SER A 773     115.596 108.079  34.614  1.00  0.00           H  
ATOM   4548  N   VAL A 774     112.465 104.837  32.870  1.00  0.00           N  
ATOM   4549  CA  VAL A 774     111.434 103.841  32.646  1.00  0.00           C  
ATOM   4550  C   VAL A 774     112.127 102.628  31.976  1.00  0.00           C  
ATOM   4551  O   VAL A 774     113.209 102.699  31.423  1.00  0.00           O  
ATOM   4552  CB  VAL A 774     110.231 104.252  31.833  1.00  0.00           C  
ATOM   4553  CG1 VAL A 774     110.658 105.014  30.563  1.00  0.00           C  
ATOM   4554  CG2 VAL A 774     109.275 103.102  31.502  1.00  0.00           C  
ATOM   4555  HN  VAL A 774     113.190 104.853  32.186  1.00  0.00           H  
ATOM   4556  HA  VAL A 774     111.091 103.572  33.634  1.00  0.00           H  
ATOM   4557  HB  VAL A 774     109.627 104.937  32.465  1.00  0.00           H  
ATOM   4558 1HG1 VAL A 774     111.111 105.977  30.882  1.00  0.00           H  
ATOM   4559 2HG1 VAL A 774     111.486 104.562  29.975  1.00  0.00           H  
ATOM   4560 3HG1 VAL A 774     109.881 105.216  29.794  1.00  0.00           H  
ATOM   4561 1HG2 VAL A 774     108.612 103.581  30.748  1.00  0.00           H  
ATOM   4562 2HG2 VAL A 774     109.635 102.247  30.891  1.00  0.00           H  
ATOM   4563 3HG2 VAL A 774     108.606 102.809  32.340  1.00  0.00           H  
ATOM   4564  N   GLY A 775     111.635 101.431  32.182  1.00  0.00           N  
ATOM   4565  CA  GLY A 775     112.450 100.245  31.743  1.00  0.00           C  
ATOM   4566  C   GLY A 775     111.506  99.055  31.804  1.00  0.00           C  
ATOM   4567  O   GLY A 775     110.426  99.011  32.445  1.00  0.00           O  
ATOM   4568  HN  GLY A 775     110.744 101.328  32.617  1.00  0.00           H  
ATOM   4569  HA1 GLY A 775     112.667 100.476  30.710  1.00  0.00           H  
ATOM   4570  HA2 GLY A 775     113.338 100.194  32.353  1.00  0.00           H  
ATOM   4571  N   ILE A 776     112.052  98.014  31.216  1.00  0.00           N  
ATOM   4572  CA  ILE A 776     111.400  96.789  30.838  1.00  0.00           C  
ATOM   4573  C   ILE A 776     112.407  95.654  31.027  1.00  0.00           C  
ATOM   4574  O   ILE A 776     113.581  95.912  30.978  1.00  0.00           O  
ATOM   4575  CB  ILE A 776     110.725  96.763  29.465  1.00  0.00           C  
ATOM   4576  CG1 ILE A 776     111.632  97.428  28.403  1.00  0.00           C  
ATOM   4577  CG2 ILE A 776     109.391  97.552  29.600  1.00  0.00           C  
ATOM   4578  CD  ILE A 776     111.218  97.193  26.918  1.00  0.00           C  
ATOM   4579  HN  ILE A 776     112.951  98.123  30.800  1.00  0.00           H  
ATOM   4580  HA  ILE A 776     110.715  96.588  31.649  1.00  0.00           H  
ATOM   4581  HB  ILE A 776     110.469  95.723  29.170  1.00  0.00           H  
ATOM   4582 1HG1 ILE A 776     111.620  98.521  28.602  1.00  0.00           H  
ATOM   4583 2HG1 ILE A 776     112.679  97.066  28.482  1.00  0.00           H  
ATOM   4584 1HG2 ILE A 776     108.667  96.999  30.236  1.00  0.00           H  
ATOM   4585 2HG2 ILE A 776     109.465  98.584  30.004  1.00  0.00           H  
ATOM   4586 3HG2 ILE A 776     108.858  97.599  28.626  1.00  0.00           H  
ATOM   4587  HD1 ILE A 776     110.906  96.157  26.669  1.00  0.00           H  
ATOM   4588  HD2 ILE A 776     110.359  97.824  26.604  1.00  0.00           H  
ATOM   4589  HD3 ILE A 776     112.034  97.375  26.187  1.00  0.00           H  
ATOM   4590  N   MET A 777     111.854  94.451  31.283  1.00  0.00           N  
ATOM   4591  CA  MET A 777     112.689  93.263  31.348  1.00  0.00           C  
ATOM   4592  C   MET A 777     112.133  92.126  30.491  1.00  0.00           C  
ATOM   4593  O   MET A 777     110.961  91.784  30.621  1.00  0.00           O  
ATOM   4594  CB  MET A 777     112.672  92.732  32.822  1.00  0.00           C  
ATOM   4595  CG  MET A 777     113.752  91.737  33.292  1.00  0.00           C  
ATOM   4596  SD  MET A 777     113.296  90.010  32.866  1.00  0.00           S  
ATOM   4597  CE  MET A 777     111.652  89.888  33.680  1.00  0.00           C  
ATOM   4598  HN  MET A 777     110.882  94.326  31.466  1.00  0.00           H  
ATOM   4599  HA  MET A 777     113.702  93.527  31.082  1.00  0.00           H  
ATOM   4600  HB1 MET A 777     112.948  93.608  33.447  1.00  0.00           H  
ATOM   4601  HB2 MET A 777     111.657  92.404  33.132  1.00  0.00           H  
ATOM   4602  HG1 MET A 777     114.723  92.046  32.849  1.00  0.00           H  
ATOM   4603  HG2 MET A 777     113.905  91.621  34.386  1.00  0.00           H  
ATOM   4604  HE1 MET A 777     111.441  90.517  34.572  1.00  0.00           H  
ATOM   4605  HE2 MET A 777     110.893  90.046  32.883  1.00  0.00           H  
ATOM   4606  HE3 MET A 777     111.477  88.873  34.094  1.00  0.00           H  
ATOM   4607  N   PHE A 778     112.950  91.395  29.645  1.00  0.00           N  
ATOM   4608  CA  PHE A 778     112.471  90.464  28.645  1.00  0.00           C  
ATOM   4609  C   PHE A 778     112.757  88.999  29.003  1.00  0.00           C  
ATOM   4610  O   PHE A 778     113.895  88.511  29.203  1.00  0.00           O  
ATOM   4611  CB  PHE A 778     113.028  90.989  27.303  1.00  0.00           C  
ATOM   4612  CG  PHE A 778     112.839  90.031  26.165  1.00  0.00           C  
ATOM   4613  CD1 PHE A 778     111.610  90.048  25.583  1.00  0.00           C  
ATOM   4614  CD2 PHE A 778     113.755  89.040  25.815  1.00  0.00           C  
ATOM   4615  CE1 PHE A 778     111.320  89.263  24.515  1.00  0.00           C  
ATOM   4616  CE2 PHE A 778     113.535  88.294  24.679  1.00  0.00           C  
ATOM   4617  CZ  PHE A 778     112.296  88.373  24.049  1.00  0.00           C  
ATOM   4618  HN  PHE A 778     113.930  91.579  29.650  1.00  0.00           H  
ATOM   4619  HA  PHE A 778     111.409  90.579  28.479  1.00  0.00           H  
ATOM   4620  HB1 PHE A 778     112.578  91.948  26.966  1.00  0.00           H  
ATOM   4621  HB2 PHE A 778     114.116  91.171  27.432  1.00  0.00           H  
ATOM   4622  HD1 PHE A 778     111.015  90.810  26.064  1.00  0.00           H  
ATOM   4623  HD2 PHE A 778     114.669  89.043  26.391  1.00  0.00           H  
ATOM   4624  HE1 PHE A 778     110.371  89.382  24.013  1.00  0.00           H  
ATOM   4625  HE2 PHE A 778     114.269  87.577  24.343  1.00  0.00           H  
ATOM   4626  HZ  PHE A 778     112.072  87.659  23.270  1.00  0.00           H  
ATOM   4627  N   LYS A 779     111.695  88.225  28.997  1.00  0.00           N  
ATOM   4628  CA  LYS A 779     111.825  86.768  29.336  1.00  0.00           C  
ATOM   4629  C   LYS A 779     111.495  85.970  28.091  1.00  0.00           C  
ATOM   4630  O   LYS A 779     110.727  86.389  27.199  1.00  0.00           O  
ATOM   4631  CB  LYS A 779     110.947  86.246  30.496  1.00  0.00           C  
ATOM   4632  CG  LYS A 779     111.108  87.178  31.749  1.00  0.00           C  
ATOM   4633  CD  LYS A 779     110.371  86.622  32.906  1.00  0.00           C  
ATOM   4634  CE  LYS A 779     110.925  85.264  33.324  1.00  0.00           C  
ATOM   4635  NZ  LYS A 779     110.334  84.934  34.583  1.00  0.00           N1+
ATOM   4636  HN  LYS A 779     110.878  88.740  28.749  1.00  0.00           H  
ATOM   4637  HA  LYS A 779     112.847  86.525  29.584  1.00  0.00           H  
ATOM   4638  HB1 LYS A 779     109.886  86.114  30.194  1.00  0.00           H  
ATOM   4639  HB2 LYS A 779     111.231  85.193  30.708  1.00  0.00           H  
ATOM   4640  HG1 LYS A 779     112.206  87.228  31.918  1.00  0.00           H  
ATOM   4641  HG2 LYS A 779     110.738  88.207  31.558  1.00  0.00           H  
ATOM   4642  HD1 LYS A 779     110.448  87.261  33.813  1.00  0.00           H  
ATOM   4643  HD2 LYS A 779     109.285  86.559  32.683  1.00  0.00           H  
ATOM   4644  HE1 LYS A 779     110.664  84.380  32.704  1.00  0.00           H  
ATOM   4645  HE2 LYS A 779     112.026  85.347  33.444  1.00  0.00           H  
ATOM   4646  HZ1 LYS A 779     110.426  83.918  34.780  1.00  0.00           H  
ATOM   4647  HZ2 LYS A 779     110.758  85.366  35.429  1.00  0.00           H  
ATOM   4648  HZ3 LYS A 779     109.332  85.211  34.544  1.00  0.00           H  
ATOM   4649  N   ASN A 780     112.123  84.715  28.007  1.00  0.00           N  
ATOM   4650  CA  ASN A 780     111.897  83.849  26.868  1.00  0.00           C  
ATOM   4651  C   ASN A 780     112.261  82.460  27.282  1.00  0.00           C  
ATOM   4652  O   ASN A 780     113.371  82.171  27.592  1.00  0.00           O  
ATOM   4653  CB  ASN A 780     112.847  84.355  25.684  1.00  0.00           C  
ATOM   4654  CG  ASN A 780     112.545  83.730  24.337  1.00  0.00           C  
ATOM   4655  ND2 ASN A 780     113.238  84.314  23.294  1.00  0.00           N  
ATOM   4656  OD1 ASN A 780     111.659  82.901  24.188  1.00  0.00           O  
ATOM   4657  HN  ASN A 780     112.699  84.448  28.776  1.00  0.00           H  
ATOM   4658  HA  ASN A 780     110.849  83.822  26.608  1.00  0.00           H  
ATOM   4659  HB1 ASN A 780     112.679  85.453  25.655  1.00  0.00           H  
ATOM   4660  HB2 ASN A 780     113.908  84.128  25.922  1.00  0.00           H  
ATOM   4661 1HD2 ASN A 780     114.092  84.772  23.539  1.00  0.00           H  
ATOM   4662 2HD2 ASN A 780     112.905  84.029  22.396  1.00  0.00           H  
ATOM   4663  N   GLY A 781     111.239  81.559  27.399  1.00  0.00           N  
ATOM   4664  CA  GLY A 781     111.499  80.206  27.940  1.00  0.00           C  
ATOM   4665  C   GLY A 781     111.047  80.034  29.358  1.00  0.00           C  
ATOM   4666  O   GLY A 781     111.197  78.948  29.926  1.00  0.00           O  
ATOM   4667  HN  GLY A 781     110.338  81.858  27.092  1.00  0.00           H  
ATOM   4668  HA1 GLY A 781     110.986  79.434  27.385  1.00  0.00           H  
ATOM   4669  HA2 GLY A 781     112.531  79.892  27.891  1.00  0.00           H  
ATOM   4670  N   ASP A 782     110.504  81.062  29.984  1.00  0.00           N  
ATOM   4671  CA  ASP A 782     109.759  80.908  31.232  1.00  0.00           C  
ATOM   4672  C   ASP A 782     108.462  81.731  31.027  1.00  0.00           C  
ATOM   4673  O   ASP A 782     108.424  82.828  30.484  1.00  0.00           O  
ATOM   4674  CB  ASP A 782     110.683  81.346  32.352  1.00  0.00           C  
ATOM   4675  CG  ASP A 782     110.226  81.246  33.819  1.00  0.00           C  
ATOM   4676  OD1 ASP A 782     109.596  80.280  34.216  1.00  0.00           O  
ATOM   4677  OD2 ASP A 782     110.629  82.197  34.563  1.00  0.00           O1-
ATOM   4678  HN  ASP A 782     110.281  81.846  29.410  1.00  0.00           H  
ATOM   4679  HA  ASP A 782     109.456  79.898  31.466  1.00  0.00           H  
ATOM   4680  HB1 ASP A 782     111.592  80.718  32.227  1.00  0.00           H  
ATOM   4681  HB2 ASP A 782     110.980  82.405  32.198  1.00  0.00           H  
ATOM   4682  N   ASP A 783     107.331  81.072  31.305  1.00  0.00           N  
ATOM   4683  CA  ASP A 783     105.977  81.630  31.115  1.00  0.00           C  
ATOM   4684  C   ASP A 783     105.797  82.826  32.027  1.00  0.00           C  
ATOM   4685  O   ASP A 783     106.410  82.818  33.122  1.00  0.00           O  
ATOM   4686  CB  ASP A 783     104.837  80.595  31.370  1.00  0.00           C  
ATOM   4687  CG  ASP A 783     103.371  80.926  31.131  1.00  0.00           C  
ATOM   4688  OD1 ASP A 783     102.964  82.038  30.703  1.00  0.00           O  
ATOM   4689  OD2 ASP A 783     102.546  79.978  31.128  1.00  0.00           O1-
ATOM   4690  HN  ASP A 783     107.240  80.171  31.720  1.00  0.00           H  
ATOM   4691  HA  ASP A 783     105.855  81.990  30.104  1.00  0.00           H  
ATOM   4692  HB1 ASP A 783     105.111  79.843  30.598  1.00  0.00           H  
ATOM   4693  HB2 ASP A 783     105.018  80.224  32.401  1.00  0.00           H  
ATOM   4694  N   LEU A 784     104.990  83.885  31.696  1.00  0.00           N  
ATOM   4695  CA  LEU A 784     104.694  85.113  32.395  1.00  0.00           C  
ATOM   4696  C   LEU A 784     103.184  85.262  32.743  1.00  0.00           C  
ATOM   4697  O   LEU A 784     102.771  86.140  33.488  1.00  0.00           O  
ATOM   4698  CB  LEU A 784     105.110  86.395  31.587  1.00  0.00           C  
ATOM   4699  CG  LEU A 784     106.584  86.515  31.165  1.00  0.00           C  
ATOM   4700  CD1 LEU A 784     106.817  85.816  29.805  1.00  0.00           C  
ATOM   4701  CD2 LEU A 784     106.839  87.991  30.997  1.00  0.00           C  
ATOM   4702  HN  LEU A 784     104.497  83.845  30.830  1.00  0.00           H  
ATOM   4703  HA  LEU A 784     105.267  85.065  33.310  1.00  0.00           H  
ATOM   4704  HB1 LEU A 784     104.423  86.680  30.760  1.00  0.00           H  
ATOM   4705  HB2 LEU A 784     104.876  87.228  32.284  1.00  0.00           H  
ATOM   4706  HG  LEU A 784     107.315  86.149  31.918  1.00  0.00           H  
ATOM   4707 1HD1 LEU A 784     107.814  86.095  29.400  1.00  0.00           H  
ATOM   4708 2HD1 LEU A 784     106.850  84.724  30.004  1.00  0.00           H  
ATOM   4709 3HD1 LEU A 784     105.960  86.035  29.132  1.00  0.00           H  
ATOM   4710 1HD2 LEU A 784     107.919  88.188  31.177  1.00  0.00           H  
ATOM   4711 2HD2 LEU A 784     106.442  88.328  30.016  1.00  0.00           H  
ATOM   4712 3HD2 LEU A 784     106.333  88.598  31.779  1.00  0.00           H  
ATOM   4713  N   ARG A 785     102.344  84.407  32.183  1.00  0.00           N  
ATOM   4714  CA  ARG A 785     100.930  84.485  32.237  1.00  0.00           C  
ATOM   4715  C   ARG A 785     100.241  84.490  33.591  1.00  0.00           C  
ATOM   4716  O   ARG A 785      99.480  85.382  33.898  1.00  0.00           O  
ATOM   4717  CB  ARG A 785     100.195  83.505  31.362  1.00  0.00           C  
ATOM   4718  CG  ARG A 785     100.362  83.679  29.831  1.00  0.00           C  
ATOM   4719  CD  ARG A 785      99.706  82.631  29.018  1.00  0.00           C  
ATOM   4720  NE  ARG A 785     100.245  81.355  29.622  1.00  0.00           N  
ATOM   4721  CZ  ARG A 785      99.674  80.160  29.591  1.00  0.00           C  
ATOM   4722  NH1 ARG A 785     100.179  79.173  30.269  1.00  0.00           N1+
ATOM   4723  NH2 ARG A 785      98.557  79.952  28.974  1.00  0.00           N  
ATOM   4724  HN  ARG A 785     102.687  83.772  31.495  1.00  0.00           H  
ATOM   4725  HA  ARG A 785     100.781  85.437  31.751  1.00  0.00           H  
ATOM   4726  HB1 ARG A 785     100.521  82.518  31.754  1.00  0.00           H  
ATOM   4727  HB2 ARG A 785      99.099  83.573  31.532  1.00  0.00           H  
ATOM   4728  HG1 ARG A 785     100.000  84.613  29.350  1.00  0.00           H  
ATOM   4729  HG2 ARG A 785     101.464  83.626  29.703  1.00  0.00           H  
ATOM   4730  HD1 ARG A 785      98.597  82.677  29.067  1.00  0.00           H  
ATOM   4731  HD2 ARG A 785     100.001  82.774  27.957  1.00  0.00           H  
ATOM   4732  HE  ARG A 785     101.086  81.344  30.163  1.00  0.00           H  
ATOM   4733 1HH1 ARG A 785     101.094  79.282  30.658  1.00  0.00           H  
ATOM   4734 2HH1 ARG A 785      99.695  78.321  30.472  1.00  0.00           H  
ATOM   4735 1HH2 ARG A 785      98.463  80.451  28.112  1.00  0.00           H  
ATOM   4736 2HH2 ARG A 785      98.198  79.019  29.002  1.00  0.00           H  
ATOM   4737  N   GLN A 786     100.613  83.523  34.517  1.00  0.00           N  
ATOM   4738  CA  GLN A 786     100.148  83.568  35.918  1.00  0.00           C  
ATOM   4739  C   GLN A 786     100.673  84.765  36.698  1.00  0.00           C  
ATOM   4740  O   GLN A 786     100.013  85.275  37.634  1.00  0.00           O  
ATOM   4741  CB  GLN A 786     100.327  82.225  36.564  1.00  0.00           C  
ATOM   4742  CG  GLN A 786     100.078  82.171  38.143  1.00  0.00           C  
ATOM   4743  CD  GLN A 786      98.631  82.200  38.491  1.00  0.00           C  
ATOM   4744  NE2 GLN A 786      98.238  83.319  39.073  1.00  0.00           N  
ATOM   4745  OE1 GLN A 786      97.876  81.229  38.284  1.00  0.00           O  
ATOM   4746  HN  GLN A 786     101.181  82.767  34.206  1.00  0.00           H  
ATOM   4747  HA  GLN A 786      99.079  83.718  35.909  1.00  0.00           H  
ATOM   4748  HB1 GLN A 786      99.835  81.422  35.974  1.00  0.00           H  
ATOM   4749  HB2 GLN A 786     101.396  81.949  36.441  1.00  0.00           H  
ATOM   4750  HG1 GLN A 786     100.603  81.236  38.434  1.00  0.00           H  
ATOM   4751  HG2 GLN A 786     100.690  82.895  38.721  1.00  0.00           H  
ATOM   4752 1HE2 GLN A 786      98.930  83.927  39.461  1.00  0.00           H  
ATOM   4753 2HE2 GLN A 786      97.330  83.267  39.490  1.00  0.00           H  
ATOM   4754  N   ASP A 787     101.832  85.395  36.437  1.00  0.00           N  
ATOM   4755  CA  ASP A 787     102.337  86.600  37.015  1.00  0.00           C  
ATOM   4756  C   ASP A 787     101.520  87.756  36.645  1.00  0.00           C  
ATOM   4757  O   ASP A 787     100.963  88.502  37.486  1.00  0.00           O  
ATOM   4758  CB  ASP A 787     103.803  86.856  36.634  1.00  0.00           C  
ATOM   4759  CG  ASP A 787     104.625  85.634  36.944  1.00  0.00           C  
ATOM   4760  OD1 ASP A 787     104.463  85.017  38.024  1.00  0.00           O  
ATOM   4761  OD2 ASP A 787     105.532  85.295  36.081  1.00  0.00           O1-
ATOM   4762  HN  ASP A 787     102.403  85.045  35.699  1.00  0.00           H  
ATOM   4763  HA  ASP A 787     102.266  86.589  38.093  1.00  0.00           H  
ATOM   4764  HB1 ASP A 787     103.864  87.033  35.539  1.00  0.00           H  
ATOM   4765  HB2 ASP A 787     104.287  87.768  37.043  1.00  0.00           H  
ATOM   4766  N   MET A 788     101.097  87.829  35.347  1.00  0.00           N  
ATOM   4767  CA  MET A 788     100.122  88.791  34.870  1.00  0.00           C  
ATOM   4768  C   MET A 788      98.676  88.609  35.486  1.00  0.00           C  
ATOM   4769  O   MET A 788      98.099  89.538  36.007  1.00  0.00           O  
ATOM   4770  CB  MET A 788     100.059  88.817  33.273  1.00  0.00           C  
ATOM   4771  CG  MET A 788      98.781  89.495  32.708  1.00  0.00           C  
ATOM   4772  SD  MET A 788      98.911  89.669  30.966  1.00  0.00           S  
ATOM   4773  CE  MET A 788      98.648  87.967  30.575  1.00  0.00           C  
ATOM   4774  HN  MET A 788     101.487  87.168  34.712  1.00  0.00           H  
ATOM   4775  HA  MET A 788     100.447  89.767  35.196  1.00  0.00           H  
ATOM   4776  HB1 MET A 788     100.982  89.307  32.897  1.00  0.00           H  
ATOM   4777  HB2 MET A 788     100.062  87.776  32.882  1.00  0.00           H  
ATOM   4778  HG1 MET A 788      97.961  88.773  32.911  1.00  0.00           H  
ATOM   4779  HG2 MET A 788      98.491  90.408  33.271  1.00  0.00           H  
ATOM   4780  HE1 MET A 788      98.372  87.932  29.499  1.00  0.00           H  
ATOM   4781  HE2 MET A 788      99.570  87.350  30.601  1.00  0.00           H  
ATOM   4782  HE3 MET A 788      97.851  87.459  31.160  1.00  0.00           H  
ATOM   4783  N   LEU A 789      98.179  87.345  35.596  1.00  0.00           N  
ATOM   4784  CA  LEU A 789      97.065  87.032  36.464  1.00  0.00           C  
ATOM   4785  C   LEU A 789      97.165  87.498  37.961  1.00  0.00           C  
ATOM   4786  O   LEU A 789      96.201  88.096  38.468  1.00  0.00           O  
ATOM   4787  CB  LEU A 789      96.644  85.556  36.383  1.00  0.00           C  
ATOM   4788  CG  LEU A 789      95.300  85.214  37.082  1.00  0.00           C  
ATOM   4789  CD1 LEU A 789      94.151  85.898  36.336  1.00  0.00           C  
ATOM   4790  CD2 LEU A 789      94.884  83.682  37.046  1.00  0.00           C  
ATOM   4791  HN  LEU A 789      98.612  86.502  35.291  1.00  0.00           H  
ATOM   4792  HA  LEU A 789      96.325  87.726  36.093  1.00  0.00           H  
ATOM   4793  HB1 LEU A 789      96.563  85.273  35.312  1.00  0.00           H  
ATOM   4794  HB2 LEU A 789      97.419  84.973  36.926  1.00  0.00           H  
ATOM   4795  HG  LEU A 789      95.226  85.443  38.167  1.00  0.00           H  
ATOM   4796 1HD1 LEU A 789      94.067  85.590  35.272  1.00  0.00           H  
ATOM   4797 2HD1 LEU A 789      93.163  85.807  36.838  1.00  0.00           H  
ATOM   4798 3HD1 LEU A 789      94.317  86.997  36.350  1.00  0.00           H  
ATOM   4799 1HD2 LEU A 789      95.716  83.025  37.379  1.00  0.00           H  
ATOM   4800 2HD2 LEU A 789      94.019  83.509  37.722  1.00  0.00           H  
ATOM   4801 3HD2 LEU A 789      94.699  83.426  35.980  1.00  0.00           H  
ATOM   4802  N   THR A 790      98.313  87.272  38.596  1.00  0.00           N  
ATOM   4803  CA  THR A 790      98.487  87.620  39.979  1.00  0.00           C  
ATOM   4804  C   THR A 790      98.530  89.128  40.144  1.00  0.00           C  
ATOM   4805  O   THR A 790      97.800  89.693  40.907  1.00  0.00           O  
ATOM   4806  CB  THR A 790      99.706  86.930  40.639  1.00  0.00           C  
ATOM   4807  CG2 THR A 790      99.564  86.924  42.170  1.00  0.00           C  
ATOM   4808  OG1 THR A 790      99.885  85.598  40.120  1.00  0.00           O  
ATOM   4809  HN  THR A 790      99.129  86.958  38.118  1.00  0.00           H  
ATOM   4810  HA  THR A 790      97.649  87.222  40.532  1.00  0.00           H  
ATOM   4811  HB  THR A 790     100.608  87.496  40.319  1.00  0.00           H  
ATOM   4812  HG1 THR A 790      99.890  85.653  39.162  1.00  0.00           H  
ATOM   4813 1HG2 THR A 790     100.513  86.578  42.633  1.00  0.00           H  
ATOM   4814 2HG2 THR A 790      99.293  87.972  42.423  1.00  0.00           H  
ATOM   4815 3HG2 THR A 790      98.767  86.262  42.572  1.00  0.00           H  
ATOM   4816  N   LEU A 791      99.288  89.775  39.290  1.00  0.00           N  
ATOM   4817  CA  LEU A 791      99.501  91.250  39.129  1.00  0.00           C  
ATOM   4818  C   LEU A 791      98.275  92.050  38.771  1.00  0.00           C  
ATOM   4819  O   LEU A 791      98.066  93.071  39.418  1.00  0.00           O  
ATOM   4820  CB  LEU A 791     100.591  91.541  38.016  1.00  0.00           C  
ATOM   4821  CG  LEU A 791     102.040  91.250  38.456  1.00  0.00           C  
ATOM   4822  CD1 LEU A 791     102.854  91.268  37.171  1.00  0.00           C  
ATOM   4823  CD2 LEU A 791     102.574  92.256  39.500  1.00  0.00           C  
ATOM   4824  HN  LEU A 791      99.689  89.211  38.571  1.00  0.00           H  
ATOM   4825  HA  LEU A 791      99.792  91.726  40.053  1.00  0.00           H  
ATOM   4826  HB1 LEU A 791     100.368  90.878  37.153  1.00  0.00           H  
ATOM   4827  HB2 LEU A 791     100.478  92.612  37.743  1.00  0.00           H  
ATOM   4828  HG  LEU A 791     102.042  90.259  38.957  1.00  0.00           H  
ATOM   4829 1HD1 LEU A 791     102.935  92.324  36.832  1.00  0.00           H  
ATOM   4830 2HD1 LEU A 791     103.893  90.892  37.290  1.00  0.00           H  
ATOM   4831 3HD1 LEU A 791     102.314  90.609  36.459  1.00  0.00           H  
ATOM   4832 1HD2 LEU A 791     103.663  92.104  39.657  1.00  0.00           H  
ATOM   4833 2HD2 LEU A 791     102.439  93.331  39.254  1.00  0.00           H  
ATOM   4834 3HD2 LEU A 791     102.096  92.070  40.484  1.00  0.00           H  
ATOM   4835  N   GLN A 792      97.460  91.619  37.815  1.00  0.00           N  
ATOM   4836  CA  GLN A 792      96.106  92.200  37.560  1.00  0.00           C  
ATOM   4837  C   GLN A 792      95.066  91.912  38.755  1.00  0.00           C  
ATOM   4838  O   GLN A 792      94.198  92.757  38.998  1.00  0.00           O  
ATOM   4839  CB  GLN A 792      95.637  91.663  36.172  1.00  0.00           C  
ATOM   4840  CG  GLN A 792      96.360  92.342  34.922  1.00  0.00           C  
ATOM   4841  CD  GLN A 792      96.181  93.871  34.836  1.00  0.00           C  
ATOM   4842  NE2 GLN A 792      95.060  94.429  34.362  1.00  0.00           N  
ATOM   4843  OE1 GLN A 792      97.130  94.540  35.343  1.00  0.00           O  
ATOM   4844  HN  GLN A 792      97.692  90.842  37.235  1.00  0.00           H  
ATOM   4845  HA  GLN A 792      96.338  93.254  37.566  1.00  0.00           H  
ATOM   4846  HB1 GLN A 792      95.737  90.558  36.107  1.00  0.00           H  
ATOM   4847  HB2 GLN A 792      94.537  91.810  36.118  1.00  0.00           H  
ATOM   4848  HG1 GLN A 792      97.413  92.069  35.152  1.00  0.00           H  
ATOM   4849  HG2 GLN A 792      96.248  91.822  33.946  1.00  0.00           H  
ATOM   4850 1HE2 GLN A 792      94.480  93.903  33.740  1.00  0.00           H  
ATOM   4851 2HE2 GLN A 792      94.875  95.354  34.691  1.00  0.00           H  
ATOM   4852  N   MET A 793      95.129  90.827  39.447  1.00  0.00           N  
ATOM   4853  CA  MET A 793      94.294  90.658  40.659  1.00  0.00           C  
ATOM   4854  C   MET A 793      94.668  91.667  41.714  1.00  0.00           C  
ATOM   4855  O   MET A 793      93.839  92.272  42.325  1.00  0.00           O  
ATOM   4856  CB  MET A 793      94.344  89.263  41.283  1.00  0.00           C  
ATOM   4857  CG  MET A 793      93.603  88.271  40.351  1.00  0.00           C  
ATOM   4858  SD  MET A 793      91.792  88.491  40.408  1.00  0.00           S  
ATOM   4859  CE  MET A 793      91.444  87.971  38.642  1.00  0.00           C  
ATOM   4860  HN  MET A 793      95.732  90.088  39.155  1.00  0.00           H  
ATOM   4861  HA  MET A 793      93.284  90.868  40.338  1.00  0.00           H  
ATOM   4862  HB1 MET A 793      95.330  88.763  41.400  1.00  0.00           H  
ATOM   4863  HB2 MET A 793      93.777  89.236  42.237  1.00  0.00           H  
ATOM   4864  HG1 MET A 793      93.985  88.536  39.342  1.00  0.00           H  
ATOM   4865  HG2 MET A 793      93.980  87.254  40.589  1.00  0.00           H  
ATOM   4866  HE1 MET A 793      92.025  87.032  38.524  1.00  0.00           H  
ATOM   4867  HE2 MET A 793      90.358  87.803  38.477  1.00  0.00           H  
ATOM   4868  HE3 MET A 793      91.670  88.790  37.925  1.00  0.00           H  
ATOM   4869  N   ILE A 794      95.942  91.884  42.001  1.00  0.00           N  
ATOM   4870  CA  ILE A 794      96.468  92.816  42.951  1.00  0.00           C  
ATOM   4871  C   ILE A 794      96.260  94.287  42.655  1.00  0.00           C  
ATOM   4872  O   ILE A 794      95.841  95.098  43.460  1.00  0.00           O  
ATOM   4873  CB  ILE A 794      97.899  92.441  43.315  1.00  0.00           C  
ATOM   4874  CG1 ILE A 794      97.940  91.053  44.080  1.00  0.00           C  
ATOM   4875  CG2 ILE A 794      98.593  93.560  44.134  1.00  0.00           C  
ATOM   4876  CD  ILE A 794      99.343  90.408  44.128  1.00  0.00           C  
ATOM   4877  HN  ILE A 794      96.637  91.347  41.529  1.00  0.00           H  
ATOM   4878  HA  ILE A 794      95.950  92.734  43.896  1.00  0.00           H  
ATOM   4879  HB  ILE A 794      98.466  92.227  42.383  1.00  0.00           H  
ATOM   4880 1HG1 ILE A 794      97.696  91.307  45.134  1.00  0.00           H  
ATOM   4881 2HG1 ILE A 794      97.136  90.345  43.787  1.00  0.00           H  
ATOM   4882 1HG2 ILE A 794      98.071  93.680  45.108  1.00  0.00           H  
ATOM   4883 2HG2 ILE A 794      99.625  93.225  44.370  1.00  0.00           H  
ATOM   4884 3HG2 ILE A 794      98.614  94.441  43.456  1.00  0.00           H  
ATOM   4885  HD1 ILE A 794     100.067  91.107  44.598  1.00  0.00           H  
ATOM   4886  HD2 ILE A 794      99.448  89.557  44.833  1.00  0.00           H  
ATOM   4887  HD3 ILE A 794      99.828  90.124  43.170  1.00  0.00           H  
ATOM   4888  N   GLN A 795      96.436  94.696  41.375  1.00  0.00           N  
ATOM   4889  CA  GLN A 795      95.853  95.925  40.833  1.00  0.00           C  
ATOM   4890  C   GLN A 795      94.193  96.062  41.056  1.00  0.00           C  
ATOM   4891  O   GLN A 795      93.694  97.129  41.456  1.00  0.00           O  
ATOM   4892  CB  GLN A 795      96.355  96.258  39.442  1.00  0.00           C  
ATOM   4893  CG  GLN A 795      95.743  97.451  38.741  1.00  0.00           C  
ATOM   4894  CD  GLN A 795      96.159  98.843  39.301  1.00  0.00           C  
ATOM   4895  NE2 GLN A 795      95.995  99.008  40.602  1.00  0.00           N  
ATOM   4896  OE1 GLN A 795      96.750  99.672  38.601  1.00  0.00           O  
ATOM   4897  HN  GLN A 795      96.791  94.124  40.640  1.00  0.00           H  
ATOM   4898  HA  GLN A 795      96.264  96.669  41.499  1.00  0.00           H  
ATOM   4899  HB1 GLN A 795      97.465  96.319  39.437  1.00  0.00           H  
ATOM   4900  HB2 GLN A 795      96.194  95.369  38.795  1.00  0.00           H  
ATOM   4901  HG1 GLN A 795      96.028  97.296  37.679  1.00  0.00           H  
ATOM   4902  HG2 GLN A 795      94.651  97.297  38.876  1.00  0.00           H  
ATOM   4903 1HE2 GLN A 795      96.527  99.650  41.153  1.00  0.00           H  
ATOM   4904 2HE2 GLN A 795      95.303  98.468  41.083  1.00  0.00           H  
ATOM   4905  N   LEU A 796      93.520  94.978  40.782  1.00  0.00           N  
ATOM   4906  CA  LEU A 796      92.072  94.804  41.124  1.00  0.00           C  
ATOM   4907  C   LEU A 796      91.793  94.939  42.586  1.00  0.00           C  
ATOM   4908  O   LEU A 796      90.816  95.625  42.986  1.00  0.00           O  
ATOM   4909  CB  LEU A 796      91.498  93.462  40.581  1.00  0.00           C  
ATOM   4910  CG  LEU A 796      89.918  93.320  40.762  1.00  0.00           C  
ATOM   4911  CD1 LEU A 796      89.079  94.332  39.949  1.00  0.00           C  
ATOM   4912  CD2 LEU A 796      89.391  91.974  40.317  1.00  0.00           C  
ATOM   4913  HN  LEU A 796      93.997  94.170  40.443  1.00  0.00           H  
ATOM   4914  HA  LEU A 796      91.609  95.652  40.641  1.00  0.00           H  
ATOM   4915  HB1 LEU A 796      91.672  93.485  39.484  1.00  0.00           H  
ATOM   4916  HB2 LEU A 796      91.903  92.514  40.994  1.00  0.00           H  
ATOM   4917  HG  LEU A 796      89.593  93.390  41.822  1.00  0.00           H  
ATOM   4918 1HD1 LEU A 796      89.225  95.378  40.296  1.00  0.00           H  
ATOM   4919 2HD1 LEU A 796      89.377  94.327  38.880  1.00  0.00           H  
ATOM   4920 3HD1 LEU A 796      88.009  94.074  40.097  1.00  0.00           H  
ATOM   4921 1HD2 LEU A 796      89.266  91.839  39.221  1.00  0.00           H  
ATOM   4922 2HD2 LEU A 796      89.867  91.183  40.935  1.00  0.00           H  
ATOM   4923 3HD2 LEU A 796      88.353  91.867  40.698  1.00  0.00           H  
ATOM   4924  N   MET A 797      92.613  94.379  43.490  1.00  0.00           N  
ATOM   4925  CA  MET A 797      92.412  94.519  44.891  1.00  0.00           C  
ATOM   4926  C   MET A 797      92.540  96.000  45.340  1.00  0.00           C  
ATOM   4927  O   MET A 797      91.754  96.411  46.144  1.00  0.00           O  
ATOM   4928  CB  MET A 797      93.345  93.724  45.669  1.00  0.00           C  
ATOM   4929  CG  MET A 797      93.047  92.163  45.591  1.00  0.00           C  
ATOM   4930  SD  MET A 797      94.248  91.097  46.400  1.00  0.00           S  
ATOM   4931  CE  MET A 797      93.413  89.455  46.163  1.00  0.00           C  
ATOM   4932  HN  MET A 797      93.431  93.925  43.144  1.00  0.00           H  
ATOM   4933  HA  MET A 797      91.412  94.225  45.174  1.00  0.00           H  
ATOM   4934  HB1 MET A 797      94.380  93.885  45.296  1.00  0.00           H  
ATOM   4935  HB2 MET A 797      93.380  93.980  46.750  1.00  0.00           H  
ATOM   4936  HG1 MET A 797      91.995  92.090  45.939  1.00  0.00           H  
ATOM   4937  HG2 MET A 797      92.994  91.956  44.500  1.00  0.00           H
[truncated: 311,052 more chars]
