# Supplementary material for: Functional impact and molecular binding modes of drugs that target the PI3K isoform p110δ
Source: Commun Biol. 2023 Jun 5;6:603. doi: 10.1038/s42003-023-04921-z (PMC10241892; doi:10.1038/s42003-023-04921-z)
Supplement: Supplementary file 4 — Supplementary Data 1 [file 42003_2023_4921_MOESM4_ESM.zip › Supplementary Data 1/rep_structures/p110d-I777M_idelalisib.pdb]

CRYST1  111.370  111.370  111.370  60.00  60.00  90.00 P 1           1
ATOM      1  N   ARG A 496      48.709  89.601  44.292  1.00  0.00           N
ATOM      2  H1  ARG A 496      48.523  90.360  44.978  1.00  0.00           H
ATOM      3  H2  ARG A 496      49.628  89.160  44.500  1.00  0.00           H
ATOM      4  H3  ARG A 496      48.799  90.081  43.374  1.00  0.00           H
ATOM      5  CA  ARG A 496      47.597  88.628  44.198  1.00  0.00           C
ATOM      6  HA  ARG A 496      47.929  88.063  43.340  1.00  0.00           H
ATOM      7  CB  ARG A 496      47.470  87.655  45.416  1.00  0.00           C
ATOM      8  HB1 ARG A 496      46.580  87.020  45.216  1.00  0.00           H
ATOM      9  HB2 ARG A 496      48.148  86.781  45.315  1.00  0.00           H
ATOM     10  CG  ARG A 496      47.692  88.191  46.860  1.00  0.00           C
ATOM     11  HG1 ARG A 496      48.665  88.718  46.958  1.00  0.00           H
ATOM     12  HG2 ARG A 496      46.889  88.875  47.211  1.00  0.00           H
ATOM     13  CD  ARG A 496      47.710  86.958  47.761  1.00  0.00           C
ATOM     14  HD1 ARG A 496      46.664  86.604  47.646  1.00  0.00           H
ATOM     15  HD2 ARG A 496      48.379  86.129  47.443  1.00  0.00           H
ATOM     16  NE  ARG A 496      47.918  87.432  49.165  1.00  0.00           N
ATOM     17  HE  ARG A 496      47.286  88.139  49.483  1.00  0.00           H
ATOM     18  CZ  ARG A 496      48.954  87.193  49.916  1.00  0.00           C
ATOM     19  NH1 ARG A 496      49.010  87.741  51.102  1.00  0.00           N
ATOM     20 1HH1 ARG A 496      48.313  88.317  51.529  1.00  0.00           H
ATOM     21 2HH1 ARG A 496      49.820  87.525  51.647  1.00  0.00           H
ATOM     22  NH2 ARG A 496      49.934  86.389  49.430  1.00  0.00           N
ATOM     23 1HH2 ARG A 496      50.084  86.024  48.511  1.00  0.00           H
ATOM     24 2HH2 ARG A 496      50.682  86.267  50.082  1.00  0.00           H
ATOM     25  C   ARG A 496      46.306  89.299  43.756  1.00  0.00           C
ATOM     26  O   ARG A 496      46.303  90.534  43.673  1.00  0.00           O
ATOM     27  N   HIS A 497      45.239  88.621  43.353  1.00  0.00           N
ATOM     28  HN  HIS A 497      45.360  87.638  43.242  1.00  0.00           H
ATOM     29  CA  HIS A 497      44.024  89.224  42.864  1.00  0.00           C
ATOM     30  HA  HIS A 497      44.151  89.673  41.890  1.00  0.00           H
ATOM     31  CB  HIS A 497      42.943  88.079  42.572  1.00  0.00           C
ATOM     32  HB1 HIS A 497      43.270  87.509  41.677  1.00  0.00           H
ATOM     33  HB2 HIS A 497      42.865  87.297  43.357  1.00  0.00           H
ATOM     34  ND1 HIS A 497      40.500  88.582  43.095  1.00  0.00           N
ATOM     35  CG  HIS A 497      41.481  88.486  42.148  1.00  0.00           C
ATOM     36  CE1 HIS A 497      39.417  88.986  42.383  1.00  0.00           C
ATOM     37  HE1 HIS A 497      38.423  89.058  42.824  1.00  0.00           H
ATOM     38  NE2 HIS A 497      39.669  89.022  41.056  1.00  0.00           N
ATOM     39  HE2 HIS A 497      39.007  89.221  40.334  1.00  0.00           H
ATOM     40  CD2 HIS A 497      40.973  88.660  40.895  1.00  0.00           C
ATOM     41  HD2 HIS A 497      41.420  88.634  39.909  1.00  0.00           H
ATOM     42  C   HIS A 497      43.429  90.385  43.671  1.00  0.00           C
ATOM     43  O   HIS A 497      43.689  90.551  44.875  1.00  0.00           O
ATOM     44  N   SER A 498      42.649  91.308  43.062  1.00  0.00           N
ATOM     45  HN  SER A 498      42.448  91.047  42.121  1.00  0.00           H
ATOM     46  CA  SER A 498      42.229  92.620  43.619  1.00  0.00           C
ATOM     47  HA  SER A 498      42.929  93.041  44.325  1.00  0.00           H
ATOM     48  CB  SER A 498      42.055  93.770  42.516  1.00  0.00           C
ATOM     49  HB1 SER A 498      41.723  94.753  42.913  1.00  0.00           H
ATOM     50  HB2 SER A 498      43.006  93.946  41.969  1.00  0.00           H
ATOM     51  OG  SER A 498      41.058  93.432  41.542  1.00  0.00           O
ATOM     52  HG1 SER A 498      41.398  92.875  40.838  1.00  0.00           H
ATOM     53  C   SER A 498      41.016  92.564  44.484  1.00  0.00           C
ATOM     54  O   SER A 498      40.558  93.636  44.973  1.00  0.00           O
ATOM     55  N   GLU A 499      40.537  91.392  44.784  1.00  0.00           N
ATOM     56  HN  GLU A 499      41.010  90.617  44.373  1.00  0.00           H
ATOM     57  CA  GLU A 499      39.585  91.212  45.886  1.00  0.00           C
ATOM     58  HA  GLU A 499      39.398  92.122  46.436  1.00  0.00           H
ATOM     59  CB  GLU A 499      38.234  90.681  45.360  1.00  0.00           C
ATOM     60  HB1 GLU A 499      38.374  89.699  44.860  1.00  0.00           H
ATOM     61  HB2 GLU A 499      37.560  90.591  46.239  1.00  0.00           H
ATOM     62  CG  GLU A 499      37.574  91.718  44.297  1.00  0.00           C
ATOM     63  HG1 GLU A 499      37.865  92.735  44.637  1.00  0.00           H
ATOM     64  HG2 GLU A 499      37.899  91.494  43.259  1.00  0.00           H
ATOM     65  CD  GLU A 499      35.995  91.719  44.290  1.00  0.00           C
ATOM     66  OE1 GLU A 499      35.499  91.763  45.460  1.00  0.00           O
ATOM     67  OE2 GLU A 499      35.355  91.707  43.271  1.00  0.00           O
ATOM     68  C   GLU A 499      40.029  90.155  46.819  1.00  0.00           C
ATOM     69  O   GLU A 499      39.276  89.772  47.749  1.00  0.00           O
ATOM     70  N   CYS A 500      41.313  89.655  46.669  1.00  0.00           N
ATOM     71  HN  CYS A 500      41.812  90.025  45.889  1.00  0.00           H
ATOM     72  CA  CYS A 500      42.047  88.878  47.584  1.00  0.00           C
ATOM     73  HA  CYS A 500      41.382  88.517  48.354  1.00  0.00           H
ATOM     74  CB  CYS A 500      42.919  87.802  46.876  1.00  0.00           C
ATOM     75  HB1 CYS A 500      43.691  88.270  46.229  1.00  0.00           H
ATOM     76  HB2 CYS A 500      43.398  87.189  47.670  1.00  0.00           H
ATOM     77  SG  CYS A 500      41.877  86.718  45.991  1.00  0.00           S
ATOM     78  HG1 CYS A 500      41.073  87.519  45.307  1.00  0.00           H
ATOM     79  C   CYS A 500      42.892  89.774  48.519  1.00  0.00           C
ATOM     80  O   CYS A 500      43.207  90.924  48.176  1.00  0.00           O
ATOM     81  N   VAL A 501      43.253  89.317  49.728  1.00  0.00           N
ATOM     82  HN  VAL A 501      42.951  88.419  50.037  1.00  0.00           H
ATOM     83  CA  VAL A 501      44.191  90.093  50.605  1.00  0.00           C
ATOM     84  HA  VAL A 501      43.799  91.093  50.487  1.00  0.00           H
ATOM     85  CB  VAL A 501      43.916  89.795  52.020  1.00  0.00           C
ATOM     86  HB  VAL A 501      42.833  89.700  52.249  1.00  0.00           H
ATOM     87  CG1 VAL A 501      44.523  88.381  52.205  1.00  0.00           C
ATOM     88 1HG1 VAL A 501      44.026  87.797  53.009  1.00  0.00           H
ATOM     89 2HG1 VAL A 501      44.485  87.694  51.333  1.00  0.00           H
ATOM     90 3HG1 VAL A 501      45.531  88.512  52.652  1.00  0.00           H
ATOM     91  CG2 VAL A 501      44.562  90.876  52.897  1.00  0.00           C
ATOM     92 1HG2 VAL A 501      44.431  91.942  52.612  1.00  0.00           H
ATOM     93 2HG2 VAL A 501      44.193  90.711  53.931  1.00  0.00           H
ATOM     94 3HG2 VAL A 501      45.653  90.681  52.822  1.00  0.00           H
ATOM     95  C   VAL A 501      45.646  90.266  50.305  1.00  0.00           C
ATOM     96  O   VAL A 501      46.434  89.433  49.970  1.00  0.00           O
ATOM     97  N   HIS A 502      46.127  91.537  50.408  1.00  0.00           N
ATOM     98  HN  HIS A 502      45.527  92.271  50.718  1.00  0.00           H
ATOM     99  CA  HIS A 502      47.495  91.915  50.099  1.00  0.00           C
ATOM    100  HA  HIS A 502      47.715  91.514  49.120  1.00  0.00           H
ATOM    101  CB  HIS A 502      47.608  93.463  50.147  1.00  0.00           C
ATOM    102  HB1 HIS A 502      46.752  93.917  49.603  1.00  0.00           H
ATOM    103  HB2 HIS A 502      47.567  93.854  51.186  1.00  0.00           H
ATOM    104  ND1 HIS A 502      49.310  93.822  48.303  1.00  0.00           N
ATOM    105  CG  HIS A 502      48.950  93.946  49.637  1.00  0.00           C
ATOM    106  CE1 HIS A 502      50.443  94.484  48.135  1.00  0.00           C
ATOM    107  HE1 HIS A 502      51.031  94.524  47.219  1.00  0.00           H
ATOM    108  NE2 HIS A 502      50.834  95.010  49.352  1.00  0.00           N
ATOM    109  HE2 HIS A 502      51.739  95.421  49.461  1.00  0.00           H
ATOM    110  CD2 HIS A 502      49.923  94.721  50.295  1.00  0.00           C
ATOM    111  HD2 HIS A 502      49.980  94.940  51.354  1.00  0.00           H
ATOM    112  C   HIS A 502      48.595  91.249  50.928  1.00  0.00           C
ATOM    113  O   HIS A 502      48.480  91.043  52.145  1.00  0.00           O
ATOM    114  N   VAL A 503      49.746  91.015  50.268  1.00  0.00           N
ATOM    115  HN  VAL A 503      49.756  91.285  49.309  1.00  0.00           H
ATOM    116  CA  VAL A 503      51.052  90.671  50.766  1.00  0.00           C
ATOM    117  HA  VAL A 503      51.090  89.595  50.678  1.00  0.00           H
ATOM    118  CB  VAL A 503      52.045  91.180  49.713  1.00  0.00           C
ATOM    119  HB  VAL A 503      52.103  92.286  49.807  1.00  0.00           H
ATOM    120  CG1 VAL A 503      53.441  90.551  50.158  1.00  0.00           C
ATOM    121 1HG1 VAL A 503      54.204  90.809  49.393  1.00  0.00           H
ATOM    122 2HG1 VAL A 503      53.813  91.103  51.047  1.00  0.00           H
ATOM    123 3HG1 VAL A 503      53.358  89.455  50.325  1.00  0.00           H
ATOM    124  CG2 VAL A 503      51.741  90.893  48.218  1.00  0.00           C
ATOM    125 1HG2 VAL A 503      51.550  89.811  48.050  1.00  0.00           H
ATOM    126 2HG2 VAL A 503      50.867  91.452  47.821  1.00  0.00           H
ATOM    127 3HG2 VAL A 503      52.572  91.264  47.581  1.00  0.00           H
ATOM    128  C   VAL A 503      51.404  91.015  52.270  1.00  0.00           C
ATOM    129  O   VAL A 503      51.583  92.148  52.676  1.00  0.00           O
ATOM    130  N   THR A 504      51.561  89.986  53.187  1.00  0.00           N
ATOM    131  HN  THR A 504      51.571  89.040  52.873  1.00  0.00           H
ATOM    132  CA  THR A 504      51.743  90.210  54.596  1.00  0.00           C
ATOM    133  HA  THR A 504      51.076  90.992  54.928  1.00  0.00           H
ATOM    134  CB  THR A 504      51.172  88.946  55.417  1.00  0.00           C
ATOM    135  HB  THR A 504      51.425  89.016  56.497  1.00  0.00           H
ATOM    136  OG1 THR A 504      51.701  87.698  54.913  1.00  0.00           O
ATOM    137  HG1 THR A 504      51.461  87.614  53.988  1.00  0.00           H
ATOM    138  CG2 THR A 504      49.651  88.833  55.173  1.00  0.00           C
ATOM    139 1HG2 THR A 504      49.361  88.687  54.111  1.00  0.00           H
ATOM    140 2HG2 THR A 504      49.330  87.935  55.743  1.00  0.00           H
ATOM    141 3HG2 THR A 504      49.173  89.690  55.695  1.00  0.00           H
ATOM    142  C   THR A 504      53.187  90.543  54.898  1.00  0.00           C
ATOM    143  O   THR A 504      54.104  90.469  54.081  1.00  0.00           O
ATOM    144  N   GLU A 505      53.448  90.973  56.108  1.00  0.00           N
ATOM    145  HN  GLU A 505      52.821  90.950  56.883  1.00  0.00           H
ATOM    146  CA  GLU A 505      54.821  91.384  56.461  1.00  0.00           C
ATOM    147  HA  GLU A 505      55.027  92.141  55.719  1.00  0.00           H
ATOM    148  CB  GLU A 505      54.861  91.988  57.841  1.00  0.00           C
ATOM    149  HB1 GLU A 505      54.280  92.935  57.862  1.00  0.00           H
ATOM    150  HB2 GLU A 505      54.278  91.384  58.568  1.00  0.00           H
ATOM    151  CG  GLU A 505      56.227  92.285  58.629  1.00  0.00           C
ATOM    152  HG1 GLU A 505      56.789  91.343  58.803  1.00  0.00           H
ATOM    153  HG2 GLU A 505      56.920  92.873  57.990  1.00  0.00           H
ATOM    154  CD  GLU A 505      55.791  92.945  59.879  1.00  0.00           C
ATOM    155  OE1 GLU A 505      55.455  94.179  59.861  1.00  0.00           O
ATOM    156  OE2 GLU A 505      55.647  92.242  60.935  1.00  0.00           O
ATOM    157  C   GLU A 505      55.949  90.390  56.364  1.00  0.00           C
ATOM    158  O   GLU A 505      57.032  90.673  55.772  1.00  0.00           O
ATOM    159  N   GLU A 506      55.647  89.175  56.775  1.00  0.00           N
ATOM    160  HN  GLU A 506      54.905  89.158  57.441  1.00  0.00           H
ATOM    161  CA  GLU A 506      56.585  87.978  56.682  1.00  0.00           C
ATOM    162  HA  GLU A 506      57.573  88.240  57.031  1.00  0.00           H
ATOM    163  CB  GLU A 506      55.882  86.755  57.351  1.00  0.00           C
ATOM    164  HB1 GLU A 506      54.948  86.509  56.802  1.00  0.00           H
ATOM    165  HB2 GLU A 506      56.473  85.834  57.159  1.00  0.00           H
ATOM    166  CG  GLU A 506      55.685  86.935  58.832  1.00  0.00           C
ATOM    167  HG1 GLU A 506      56.633  87.235  59.327  1.00  0.00           H
ATOM    168  HG2 GLU A 506      54.874  87.632  59.133  1.00  0.00           H
ATOM    169  CD  GLU A 506      55.471  85.635  59.592  1.00  0.00           C
ATOM    170  OE1 GLU A 506      54.355  85.368  60.067  1.00  0.00           O
ATOM    171  OE2 GLU A 506      56.440  84.917  59.791  1.00  0.00           O
ATOM    172  C   GLU A 506      56.904  87.678  55.277  1.00  0.00           C
ATOM    173  O   GLU A 506      58.040  87.476  54.929  1.00  0.00           O
ATOM    174  N   GLU A 507      55.924  87.715  54.350  1.00  0.00           N
ATOM    175  HN  GLU A 507      54.991  87.943  54.621  1.00  0.00           H
ATOM    176  CA  GLU A 507      56.064  87.456  52.899  1.00  0.00           C
ATOM    177  HA  GLU A 507      56.466  86.455  52.843  1.00  0.00           H
ATOM    178  CB  GLU A 507      54.672  87.519  52.226  1.00  0.00           C
ATOM    179  HB1 GLU A 507      54.231  88.471  52.592  1.00  0.00           H
ATOM    180  HB2 GLU A 507      54.734  87.612  51.120  1.00  0.00           H
ATOM    181  CG  GLU A 507      53.715  86.354  52.616  1.00  0.00           C
ATOM    182  HG1 GLU A 507      54.230  85.396  52.389  1.00  0.00           H
ATOM    183  HG2 GLU A 507      53.371  86.356  53.672  1.00  0.00           H
ATOM    184  CD  GLU A 507      52.380  86.458  51.848  1.00  0.00           C
ATOM    185  OE1 GLU A 507      52.079  85.546  51.098  1.00  0.00           O
ATOM    186  OE2 GLU A 507      51.633  87.462  52.125  1.00  0.00           O
ATOM    187  C   GLU A 507      57.025  88.443  52.215  1.00  0.00           C
ATOM    188  O   GLU A 507      57.953  88.169  51.492  1.00  0.00           O
ATOM    189  N   GLN A 508      56.776  89.741  52.588  1.00  0.00           N
ATOM    190  HN  GLN A 508      56.004  89.801  53.215  1.00  0.00           H
ATOM    191  CA  GLN A 508      57.486  91.052  52.211  1.00  0.00           C
ATOM    192  HA  GLN A 508      57.549  91.038  51.133  1.00  0.00           H
ATOM    193  CB  GLN A 508      56.826  92.318  52.655  1.00  0.00           C
ATOM    194  HB1 GLN A 508      55.730  92.235  52.489  1.00  0.00           H
ATOM    195  HB2 GLN A 508      56.870  92.494  53.751  1.00  0.00           H
ATOM    196  CG  GLN A 508      57.171  93.653  51.828  1.00  0.00           C
ATOM    197  HG1 GLN A 508      56.627  94.506  52.287  1.00  0.00           H
ATOM    198  HG2 GLN A 508      58.255  93.830  52.000  1.00  0.00           H
ATOM    199  CD  GLN A 508      56.947  93.471  50.337  1.00  0.00           C
ATOM    200  OE1 GLN A 508      57.940  93.558  49.581  1.00  0.00           O
ATOM    201  NE2 GLN A 508      55.652  93.302  49.897  1.00  0.00           N
ATOM    202 1HE2 GLN A 508      54.861  93.465  50.486  1.00  0.00           H
ATOM    203 2HE2 GLN A 508      55.532  92.995  48.952  1.00  0.00           H
ATOM    204  C   GLN A 508      58.955  91.048  52.625  1.00  0.00           C
ATOM    205  O   GLN A 508      59.817  91.322  51.849  1.00  0.00           O
ATOM    206  N   LEU A 509      59.158  90.674  53.940  1.00  0.00           N
ATOM    207  HN  LEU A 509      58.369  90.478  54.517  1.00  0.00           H
ATOM    208  CA  LEU A 509      60.439  90.452  54.607  1.00  0.00           C
ATOM    209  HA  LEU A 509      61.032  91.332  54.410  1.00  0.00           H
ATOM    210  CB  LEU A 509      60.260  90.195  56.127  1.00  0.00           C
ATOM    211  HB1 LEU A 509      59.280  89.688  56.261  1.00  0.00           H
ATOM    212  HB2 LEU A 509      60.993  89.488  56.571  1.00  0.00           H
ATOM    213  CG  LEU A 509      60.384  91.573  56.855  1.00  0.00           C
ATOM    214  HG  LEU A 509      59.760  92.234  56.217  1.00  0.00           H
ATOM    215  CD1 LEU A 509      59.780  91.419  58.275  1.00  0.00           C
ATOM    216 1HD1 LEU A 509      59.687  92.346  58.880  1.00  0.00           H
ATOM    217 2HD1 LEU A 509      58.771  90.964  58.178  1.00  0.00           H
ATOM    218 3HD1 LEU A 509      60.466  90.778  58.869  1.00  0.00           H
ATOM    219  CD2 LEU A 509      61.855  92.064  56.958  1.00  0.00           C
ATOM    220 1HD2 LEU A 509      62.388  91.966  55.988  1.00  0.00           H
ATOM    221 2HD2 LEU A 509      61.897  93.152  57.178  1.00  0.00           H
ATOM    222 3HD2 LEU A 509      62.315  91.390  57.712  1.00  0.00           H
ATOM    223  C   LEU A 509      61.231  89.335  54.038  1.00  0.00           C
ATOM    224  O   LEU A 509      62.430  89.543  53.729  1.00  0.00           O
ATOM    225  N   GLN A 510      60.637  88.259  53.667  1.00  0.00           N
ATOM    226  HN  GLN A 510      59.720  88.121  54.033  1.00  0.00           H
ATOM    227  CA  GLN A 510      61.242  87.197  52.823  1.00  0.00           C
ATOM    228  HA  GLN A 510      62.092  86.816  53.370  1.00  0.00           H
ATOM    229  CB  GLN A 510      60.368  85.897  52.720  1.00  0.00           C
ATOM    230  HB1 GLN A 510      59.355  86.237  52.416  1.00  0.00           H
ATOM    231  HB2 GLN A 510      60.783  85.226  51.938  1.00  0.00           H
ATOM    232  CG  GLN A 510      60.171  85.086  54.057  1.00  0.00           C
ATOM    233  HG1 GLN A 510      59.672  85.724  54.817  1.00  0.00           H
ATOM    234  HG2 GLN A 510      59.481  84.236  53.866  1.00  0.00           H
ATOM    235  CD  GLN A 510      61.528  84.441  54.479  1.00  0.00           C
ATOM    236  OE1 GLN A 510      61.701  84.157  55.668  1.00  0.00           O
ATOM    237  NE2 GLN A 510      62.448  84.045  53.557  1.00  0.00           N
ATOM    238 1HE2 GLN A 510      63.401  83.888  53.816  1.00  0.00           H
ATOM    239 2HE2 GLN A 510      62.354  84.018  52.562  1.00  0.00           H
ATOM    240  C   GLN A 510      61.538  87.736  51.444  1.00  0.00           C
ATOM    241  O   GLN A 510      62.639  87.491  51.001  1.00  0.00           O
ATOM    242  N   LEU A 511      60.646  88.468  50.753  1.00  0.00           N
ATOM    243  HN  LEU A 511      59.725  88.619  51.103  1.00  0.00           H
ATOM    244  CA  LEU A 511      60.929  89.073  49.527  1.00  0.00           C
ATOM    245  HA  LEU A 511      61.167  88.267  48.849  1.00  0.00           H
ATOM    246  CB  LEU A 511      59.593  89.782  48.939  1.00  0.00           C
ATOM    247  HB1 LEU A 511      58.717  89.101  48.987  1.00  0.00           H
ATOM    248  HB2 LEU A 511      59.407  90.623  49.641  1.00  0.00           H
ATOM    249  CG  LEU A 511      59.751  90.196  47.482  1.00  0.00           C
ATOM    250  HG  LEU A 511      60.648  90.777  47.179  1.00  0.00           H
ATOM    251  CD1 LEU A 511      59.753  88.954  46.658  1.00  0.00           C
ATOM    252 1HD1 LEU A 511      60.716  88.402  46.693  1.00  0.00           H
ATOM    253 2HD1 LEU A 511      58.909  88.329  47.020  1.00  0.00           H
ATOM    254 3HD1 LEU A 511      59.630  89.231  45.589  1.00  0.00           H
ATOM    255  CD2 LEU A 511      58.456  91.041  47.094  1.00  0.00           C
ATOM    256 1HD2 LEU A 511      58.309  91.951  47.714  1.00  0.00           H
ATOM    257 2HD2 LEU A 511      58.684  91.458  46.090  1.00  0.00           H
ATOM    258 3HD2 LEU A 511      57.521  90.444  47.166  1.00  0.00           H
ATOM    259  C   LEU A 511      62.183  90.071  49.429  1.00  0.00           C
ATOM    260  O   LEU A 511      63.001  89.996  48.509  1.00  0.00           O
ATOM    261  N   ARG A 512      62.297  90.942  50.461  1.00  0.00           N
ATOM    262  HN  ARG A 512      61.630  91.108  51.183  1.00  0.00           H
ATOM    263  CA  ARG A 512      63.401  91.823  50.602  1.00  0.00           C
ATOM    264  HA  ARG A 512      63.467  92.435  49.715  1.00  0.00           H
ATOM    265  CB  ARG A 512      63.298  92.860  51.753  1.00  0.00           C
ATOM    266  HB1 ARG A 512      63.280  92.232  52.669  1.00  0.00           H
ATOM    267  HB2 ARG A 512      64.223  93.475  51.733  1.00  0.00           H
ATOM    268  CG  ARG A 512      62.134  93.964  51.868  1.00  0.00           C
ATOM    269  HG1 ARG A 512      61.491  93.690  52.731  1.00  0.00           H
ATOM    270  HG2 ARG A 512      62.583  94.916  52.224  1.00  0.00           H
ATOM    271  CD  ARG A 512      61.116  94.104  50.716  1.00  0.00           C
ATOM    272  HD1 ARG A 512      60.511  93.183  50.568  1.00  0.00           H
ATOM    273  HD2 ARG A 512      60.444  94.942  51.000  1.00  0.00           H
ATOM    274  NE  ARG A 512      61.865  94.484  49.439  1.00  0.00           N
ATOM    275  HE  ARG A 512      62.824  94.753  49.357  1.00  0.00           H
ATOM    276  CZ  ARG A 512      61.273  94.581  48.257  1.00  0.00           C
ATOM    277  NH1 ARG A 512      61.916  95.320  47.359  1.00  0.00           N
ATOM    278 1HH1 ARG A 512      62.898  95.474  47.465  1.00  0.00           H
ATOM    279 2HH1 ARG A 512      61.635  95.389  46.402  1.00  0.00           H
ATOM    280  NH2 ARG A 512      60.053  94.216  47.940  1.00  0.00           N
ATOM    281 1HH2 ARG A 512      59.425  93.869  48.636  1.00  0.00           H
ATOM    282 2HH2 ARG A 512      59.687  94.628  47.106  1.00  0.00           H
ATOM    283  C   ARG A 512      64.729  91.133  50.738  1.00  0.00           C
ATOM    284  O   ARG A 512      65.699  91.552  50.096  1.00  0.00           O
ATOM    285  N   GLU A 513      64.922  90.041  51.553  1.00  0.00           N
ATOM    286  HN  GLU A 513      64.239  89.633  52.153  1.00  0.00           H
ATOM    287  CA  GLU A 513      66.153  89.259  51.443  1.00  0.00           C
ATOM    288  HA  GLU A 513      66.920  90.019  51.461  1.00  0.00           H
ATOM    289  CB  GLU A 513      66.409  88.342  52.628  1.00  0.00           C
ATOM    290  HB1 GLU A 513      67.384  87.858  52.403  1.00  0.00           H
ATOM    291  HB2 GLU A 513      66.501  89.041  53.487  1.00  0.00           H
ATOM    292  CG  GLU A 513      65.311  87.390  52.916  1.00  0.00           C
ATOM    293  HG1 GLU A 513      64.403  87.954  53.219  1.00  0.00           H
ATOM    294  HG2 GLU A 513      65.149  86.850  51.958  1.00  0.00           H
ATOM    295  CD  GLU A 513      65.508  86.503  54.174  1.00  0.00           C
ATOM    296  OE1 GLU A 513      65.684  85.259  54.093  1.00  0.00           O
ATOM    297  OE2 GLU A 513      65.589  87.076  55.286  1.00  0.00           O
ATOM    298  C   GLU A 513      66.302  88.384  50.159  1.00  0.00           C
ATOM    299  O   GLU A 513      67.391  88.310  49.572  1.00  0.00           O
ATOM    300  N   ILE A 514      65.239  87.850  49.575  1.00  0.00           N
ATOM    301  HN  ILE A 514      64.337  87.851  49.999  1.00  0.00           H
ATOM    302  CA  ILE A 514      65.340  87.108  48.339  1.00  0.00           C
ATOM    303  HA  ILE A 514      66.073  86.343  48.548  1.00  0.00           H
ATOM    304  CB  ILE A 514      63.994  86.312  48.044  1.00  0.00           C
ATOM    305  HB  ILE A 514      63.069  86.924  47.996  1.00  0.00           H
ATOM    306  CG2 ILE A 514      64.064  85.583  46.673  1.00  0.00           C
ATOM    307 1HG2 ILE A 514      64.063  86.255  45.788  1.00  0.00           H
ATOM    308 2HG2 ILE A 514      65.009  85.030  46.485  1.00  0.00           H
ATOM    309 3HG2 ILE A 514      63.169  84.932  46.581  1.00  0.00           H
ATOM    310  CG1 ILE A 514      63.802  85.218  49.092  1.00  0.00           C
ATOM    311 1HG1 ILE A 514      64.584  84.428  49.102  1.00  0.00           H
ATOM    312 2HG1 ILE A 514      64.033  85.571  50.120  1.00  0.00           H
ATOM    313  CD  ILE A 514      62.362  84.552  49.135  1.00  0.00           C
ATOM    314  HD1 ILE A 514      61.634  85.321  49.470  1.00  0.00           H
ATOM    315  HD2 ILE A 514      62.114  84.219  48.104  1.00  0.00           H
ATOM    316  HD3 ILE A 514      62.317  83.702  49.849  1.00  0.00           H
ATOM    317  C   ILE A 514      65.898  87.918  47.115  1.00  0.00           C
ATOM    318  O   ILE A 514      66.636  87.426  46.234  1.00  0.00           O
ATOM    319  N   LEU A 515      65.451  89.208  46.966  1.00  0.00           N
ATOM    320  HN  LEU A 515      64.899  89.640  47.676  1.00  0.00           H
ATOM    321  CA  LEU A 515      65.991  90.040  45.954  1.00  0.00           C
ATOM    322  HA  LEU A 515      65.990  89.508  45.014  1.00  0.00           H
ATOM    323  CB  LEU A 515      65.173  91.351  45.736  1.00  0.00           C
ATOM    324  HB1 LEU A 515      65.293  92.070  46.575  1.00  0.00           H
ATOM    325  HB2 LEU A 515      65.562  91.852  44.824  1.00  0.00           H
ATOM    326  CG  LEU A 515      63.711  91.101  45.356  1.00  0.00           C
ATOM    327  HG  LEU A 515      63.333  90.185  45.860  1.00  0.00           H
ATOM    328  CD1 LEU A 515      62.811  92.298  45.790  1.00  0.00           C
ATOM    329 1HD1 LEU A 515      61.719  92.132  45.673  1.00  0.00           H
ATOM    330 2HD1 LEU A 515      62.839  92.389  46.897  1.00  0.00           H
ATOM    331 3HD1 LEU A 515      63.119  93.165  45.167  1.00  0.00           H
ATOM    332  CD2 LEU A 515      63.570  90.945  43.862  1.00  0.00           C
ATOM    333 1HD2 LEU A 515      63.965  91.812  43.291  1.00  0.00           H
ATOM    334 2HD2 LEU A 515      64.204  90.128  43.455  1.00  0.00           H
ATOM    335 3HD2 LEU A 515      62.501  90.794  43.599  1.00  0.00           H
ATOM    336  C   LEU A 515      67.514  90.461  46.150  1.00  0.00           C
ATOM    337  O   LEU A 515      68.273  90.401  45.231  1.00  0.00           O
ATOM    338  N   GLU A 516      67.862  90.841  47.428  1.00  0.00           N
ATOM    339  HN  GLU A 516      67.197  90.860  48.171  1.00  0.00           H
ATOM    340  CA  GLU A 516      69.117  91.562  47.691  1.00  0.00           C
ATOM    341  HA  GLU A 516      69.727  91.575  46.800  1.00  0.00           H
ATOM    342  CB  GLU A 516      68.781  93.058  48.110  1.00  0.00           C
ATOM    343  HB1 GLU A 516      68.024  92.999  48.922  1.00  0.00           H
ATOM    344  HB2 GLU A 516      69.756  93.469  48.449  1.00  0.00           H
ATOM    345  CG  GLU A 516      68.098  93.808  47.061  1.00  0.00           C
ATOM    346  HG1 GLU A 516      68.573  93.733  46.060  1.00  0.00           H
ATOM    347  HG2 GLU A 516      67.037  93.571  46.831  1.00  0.00           H
ATOM    348  CD  GLU A 516      68.084  95.249  47.399  1.00  0.00           C
ATOM    349  OE1 GLU A 516      69.128  95.887  47.663  1.00  0.00           O
ATOM    350  OE2 GLU A 516      66.970  95.822  47.543  1.00  0.00           O
ATOM    351  C   GLU A 516      70.061  90.910  48.708  1.00  0.00           C
ATOM    352  O   GLU A 516      70.920  91.573  49.227  1.00  0.00           O
ATOM    353  N   ARG A 517      69.978  89.577  48.917  1.00  0.00           N
ATOM    354  HN  ARG A 517      69.295  89.168  48.318  1.00  0.00           H
ATOM    355  CA  ARG A 517      70.769  88.715  49.840  1.00  0.00           C
ATOM    356  HA  ARG A 517      71.798  89.010  49.982  1.00  0.00           H
ATOM    357  CB  ARG A 517      70.195  88.782  51.323  1.00  0.00           C
ATOM    358  HB1 ARG A 517      69.159  88.408  51.175  1.00  0.00           H
ATOM    359  HB2 ARG A 517      70.800  88.111  51.969  1.00  0.00           H
ATOM    360  CG  ARG A 517      70.219  90.157  51.943  1.00  0.00           C
ATOM    361  HG1 ARG A 517      71.245  90.579  51.886  1.00  0.00           H
ATOM    362  HG2 ARG A 517      69.478  90.836  51.469  1.00  0.00           H
ATOM    363  CD  ARG A 517      69.862  90.029  53.454  1.00  0.00           C
ATOM    364  HD1 ARG A 517      68.892  89.502  53.579  1.00  0.00           H
ATOM    365  HD2 ARG A 517      70.655  89.549  54.066  1.00  0.00           H
ATOM    366  NE  ARG A 517      69.759  91.471  53.834  1.00  0.00           N
ATOM    367  HE  ARG A 517      69.606  92.172  53.138  1.00  0.00           H
ATOM    368  CZ  ARG A 517      69.482  91.842  55.054  1.00  0.00           C
ATOM    369  NH1 ARG A 517      69.547  93.130  55.313  1.00  0.00           N
ATOM    370 1HH1 ARG A 517      69.853  93.723  54.568  1.00  0.00           H
ATOM    371 2HH1 ARG A 517      69.220  93.484  56.189  1.00  0.00           H
ATOM    372  NH2 ARG A 517      69.104  91.066  56.025  1.00  0.00           N
ATOM    373 1HH2 ARG A 517      68.706  90.167  55.840  1.00  0.00           H
ATOM    374 2HH2 ARG A 517      68.970  91.459  56.935  1.00  0.00           H
ATOM    375  C   ARG A 517      70.826  87.272  49.343  1.00  0.00           C
ATOM    376  O   ARG A 517      70.982  86.308  50.132  1.00  0.00           O
ATOM    377  N   ARG A 518      70.687  86.993  47.999  1.00  0.00           N
ATOM    378  HN  ARG A 518      70.552  87.736  47.349  1.00  0.00           H
ATOM    379  CA  ARG A 518      70.985  85.692  47.475  1.00  0.00           C
ATOM    380  HA  ARG A 518      71.585  85.154  48.193  1.00  0.00           H
ATOM    381  CB  ARG A 518      69.697  85.038  46.932  1.00  0.00           C
ATOM    382  HB1 ARG A 518      69.327  85.745  46.158  1.00  0.00           H
ATOM    383  HB2 ARG A 518      69.809  84.023  46.494  1.00  0.00           H
ATOM    384  CG  ARG A 518      68.502  84.878  47.906  1.00  0.00           C
ATOM    385  HG1 ARG A 518      68.504  85.828  48.482  1.00  0.00           H
ATOM    386  HG2 ARG A 518      67.608  84.664  47.282  1.00  0.00           H
ATOM    387  CD  ARG A 518      68.714  83.774  48.949  1.00  0.00           C
ATOM    388  HD1 ARG A 518      68.701  82.818  48.383  1.00  0.00           H
ATOM    389  HD2 ARG A 518      69.632  83.924  49.556  1.00  0.00           H
ATOM    390  NE  ARG A 518      67.529  83.653  49.796  1.00  0.00           N
ATOM    391  HE  ARG A 518      66.818  82.996  49.544  1.00  0.00           H
ATOM    392  CZ  ARG A 518      67.303  84.480  50.850  1.00  0.00           C
ATOM    393  NH1 ARG A 518      66.303  84.137  51.613  1.00  0.00           N
ATOM    394 1HH1 ARG A 518      65.812  83.288  51.416  1.00  0.00           H
ATOM    395 2HH1 ARG A 518      66.036  84.727  52.375  1.00  0.00           H
ATOM    396  NH2 ARG A 518      68.100  85.462  51.141  1.00  0.00           N
ATOM    397 1HH2 ARG A 518      68.967  85.625  50.669  1.00  0.00           H
ATOM    398 2HH2 ARG A 518      68.029  85.673  52.116  1.00  0.00           H
ATOM    399  C   ARG A 518      71.937  85.758  46.323  1.00  0.00           C
ATOM    400  O   ARG A 518      71.816  86.633  45.493  1.00  0.00           O
ATOM    401  N   GLY A 519      73.002  84.884  46.372  1.00  0.00           N
ATOM    402  HN  GLY A 519      73.079  84.287  47.166  1.00  0.00           H
ATOM    403  CA  GLY A 519      74.140  84.689  45.417  1.00  0.00           C
ATOM    404  HA1 GLY A 519      74.834  85.502  45.573  1.00  0.00           H
ATOM    405  HA2 GLY A 519      74.500  83.711  45.699  1.00  0.00           H
ATOM    406  C   GLY A 519      73.783  84.661  43.926  1.00  0.00           C
ATOM    407  O   GLY A 519      72.712  84.237  43.480  1.00  0.00           O
ATOM    408  N   SER A 520      74.843  84.945  43.184  1.00  0.00           N
ATOM    409  HN  SER A 520      75.619  85.292  43.705  1.00  0.00           H
ATOM    410  CA  SER A 520      74.946  84.905  41.723  1.00  0.00           C
ATOM    411  HA  SER A 520      74.288  85.625  41.258  1.00  0.00           H
ATOM    412  CB  SER A 520      76.306  85.347  41.082  1.00  0.00           C
ATOM    413  HB1 SER A 520      77.164  84.662  41.251  1.00  0.00           H
ATOM    414  HB2 SER A 520      76.223  85.556  39.994  1.00  0.00           H
ATOM    415  OG  SER A 520      76.666  86.648  41.533  1.00  0.00           O
ATOM    416  HG1 SER A 520      75.904  87.126  41.198  1.00  0.00           H
ATOM    417  C   SER A 520      74.690  83.481  41.158  1.00  0.00           C
ATOM    418  O   SER A 520      75.517  82.608  41.266  1.00  0.00           O
ATOM    419  N   GLY A 521      73.494  83.237  40.671  1.00  0.00           N
ATOM    420  HN  GLY A 521      72.806  83.958  40.653  1.00  0.00           H
ATOM    421  CA  GLY A 521      73.105  81.954  40.126  1.00  0.00           C
ATOM    422  HA1 GLY A 521      72.416  82.141  39.315  1.00  0.00           H
ATOM    423  HA2 GLY A 521      74.012  81.560  39.691  1.00  0.00           H
ATOM    424  C   GLY A 521      72.482  80.943  41.154  1.00  0.00           C
ATOM    425  O   GLY A 521      72.337  79.767  40.896  1.00  0.00           O
ATOM    426  N   GLU A 522      72.250  81.539  42.429  1.00  0.00           N
ATOM    427  HN  GLU A 522      72.371  82.514  42.595  1.00  0.00           H
ATOM    428  CA  GLU A 522      71.931  80.699  43.580  1.00  0.00           C
ATOM    429  HA  GLU A 522      72.254  79.684  43.398  1.00  0.00           H
ATOM    430  CB  GLU A 522      72.811  81.185  44.779  1.00  0.00           C
ATOM    431  HB1 GLU A 522      72.686  82.255  45.051  1.00  0.00           H
ATOM    432  HB2 GLU A 522      72.440  80.606  45.652  1.00  0.00           H
ATOM    433  CG  GLU A 522      74.249  80.744  44.620  1.00  0.00           C
ATOM    434  HG1 GLU A 522      74.432  79.654  44.507  1.00  0.00           H
ATOM    435  HG2 GLU A 522      74.624  81.172  43.666  1.00  0.00           H
ATOM    436  CD  GLU A 522      75.302  81.088  45.658  1.00  0.00           C
ATOM    437  OE1 GLU A 522      76.378  81.625  45.278  1.00  0.00           O
ATOM    438  OE2 GLU A 522      75.195  80.686  46.852  1.00  0.00           O
ATOM    439  C   GLU A 522      70.434  80.663  43.913  1.00  0.00           C
ATOM    440  O   GLU A 522      69.967  79.948  44.794  1.00  0.00           O
ATOM    441  N   LEU A 523      69.475  81.375  43.230  1.00  0.00           N
ATOM    442  HN  LEU A 523      69.743  81.898  42.425  1.00  0.00           H
ATOM    443  CA  LEU A 523      68.125  81.370  43.672  1.00  0.00           C
ATOM    444  HA  LEU A 523      68.154  81.572  44.732  1.00  0.00           H
ATOM    445  CB  LEU A 523      67.252  82.587  43.256  1.00  0.00           C
ATOM    446  HB1 LEU A 523      67.003  82.564  42.174  1.00  0.00           H
ATOM    447  HB2 LEU A 523      66.293  82.499  43.809  1.00  0.00           H
ATOM    448  CG  LEU A 523      67.882  83.872  43.715  1.00  0.00           C
ATOM    449  HG  LEU A 523      68.604  83.829  44.558  1.00  0.00           H
ATOM    450  CD1 LEU A 523      68.655  84.551  42.648  1.00  0.00           C
ATOM    451 1HD1 LEU A 523      68.933  85.598  42.894  1.00  0.00           H
ATOM    452 2HD1 LEU A 523      69.464  83.847  42.357  1.00  0.00           H
ATOM    453 3HD1 LEU A 523      68.018  84.704  41.750  1.00  0.00           H
ATOM    454  CD2 LEU A 523      66.628  84.686  44.171  1.00  0.00           C
ATOM    455 1HD2 LEU A 523      66.282  84.362  45.176  1.00  0.00           H
ATOM    456 2HD2 LEU A 523      66.970  85.735  44.297  1.00  0.00           H
ATOM    457 3HD2 LEU A 523      65.810  84.603  43.424  1.00  0.00           H
ATOM    458  C   LEU A 523      67.420  80.022  43.383  1.00  0.00           C
ATOM    459  O   LEU A 523      67.558  79.479  42.253  1.00  0.00           O
ATOM    460  N   TYR A 524      66.723  79.492  44.354  1.00  0.00           N
ATOM    461  HN  TYR A 524      66.646  79.926  45.248  1.00  0.00           H
ATOM    462  CA  TYR A 524      65.861  78.345  43.972  1.00  0.00           C
ATOM    463  HA  TYR A 524      66.398  77.608  43.392  1.00  0.00           H
ATOM    464  CB  TYR A 524      65.322  77.814  45.298  1.00  0.00           C
ATOM    465  HB1 TYR A 524      64.602  78.497  45.797  1.00  0.00           H
ATOM    466  HB2 TYR A 524      64.826  76.862  45.008  1.00  0.00           H
ATOM    467  CG  TYR A 524      66.403  77.246  46.232  1.00  0.00           C
ATOM    468  CD1 TYR A 524      67.422  76.369  45.881  1.00  0.00           C
ATOM    469  HD1 TYR A 524      67.529  76.169  44.825  1.00  0.00           H
ATOM    470  CE1 TYR A 524      68.294  75.844  46.815  1.00  0.00           C
ATOM    471  HE1 TYR A 524      68.929  75.090  46.375  1.00  0.00           H
ATOM    472  CZ  TYR A 524      68.161  76.136  48.193  1.00  0.00           C
ATOM    473  OH  TYR A 524      69.046  75.616  49.183  1.00  0.00           O
ATOM    474  HH  TYR A 524      68.538  75.715  49.991  1.00  0.00           H
ATOM    475  CD2 TYR A 524      66.233  77.438  47.630  1.00  0.00           C
ATOM    476  HD2 TYR A 524      65.483  78.186  47.839  1.00  0.00           H
ATOM    477  CE2 TYR A 524      67.157  76.965  48.566  1.00  0.00           C
ATOM    478  HE2 TYR A 524      66.968  77.269  49.585  1.00  0.00           H
ATOM    479  C   TYR A 524      64.657  78.760  43.138  1.00  0.00           C
ATOM    480  O   TYR A 524      64.192  79.863  43.172  1.00  0.00           O
ATOM    481  N   GLU A 525      64.135  77.784  42.348  1.00  0.00           N
ATOM    482  HN  GLU A 525      64.556  76.881  42.325  1.00  0.00           H
ATOM    483  CA  GLU A 525      62.885  78.005  41.637  1.00  0.00           C
ATOM    484  HA  GLU A 525      63.188  78.757  40.923  1.00  0.00           H
ATOM    485  CB  GLU A 525      62.548  76.644  41.021  1.00  0.00           C
ATOM    486  HB1 GLU A 525      62.434  75.998  41.918  1.00  0.00           H
ATOM    487  HB2 GLU A 525      61.537  76.714  40.565  1.00  0.00           H
ATOM    488  CG  GLU A 525      63.601  76.041  40.028  1.00  0.00           C
ATOM    489  HG1 GLU A 525      63.062  75.187  39.565  1.00  0.00           H
ATOM    490  HG2 GLU A 525      63.731  76.852  39.281  1.00  0.00           H
ATOM    491  CD  GLU A 525      64.939  75.571  40.565  1.00  0.00           C
ATOM    492  OE1 GLU A 525      64.981  74.833  41.574  1.00  0.00           O
ATOM    493  OE2 GLU A 525      65.963  76.121  40.082  1.00  0.00           O
ATOM    494  C   GLU A 525      61.656  78.466  42.356  1.00  0.00           C
ATOM    495  O   GLU A 525      60.962  79.365  41.835  1.00  0.00           O
ATOM    496  N   HIS A 526      61.331  77.873  43.548  1.00  0.00           N
ATOM    497  HN  HIS A 526      61.847  77.168  44.028  1.00  0.00           H
ATOM    498  CA  HIS A 526      60.271  78.370  44.412  1.00  0.00           C
ATOM    499  HA  HIS A 526      59.378  78.351  43.804  1.00  0.00           H
ATOM    500  CB  HIS A 526      60.111  77.484  45.627  1.00  0.00           C
ATOM    501  HB1 HIS A 526      59.538  77.940  46.462  1.00  0.00           H
ATOM    502  HB2 HIS A 526      59.777  76.450  45.397  1.00  0.00           H
ATOM    503  ND1 HIS A 526      62.387  76.333  45.826  1.00  0.00           N
ATOM    504  CG  HIS A 526      61.369  77.088  46.427  1.00  0.00           C
ATOM    505  CE1 HIS A 526      63.237  76.110  46.802  1.00  0.00           C
ATOM    506  HE1 HIS A 526      64.239  75.684  46.738  1.00  0.00           H
ATOM    507  NE2 HIS A 526      62.874  76.694  47.926  1.00  0.00           N
ATOM    508  HE2 HIS A 526      63.395  76.663  48.779  1.00  0.00           H
ATOM    509  CD2 HIS A 526      61.689  77.342  47.742  1.00  0.00           C
ATOM    510  HD2 HIS A 526      61.240  78.034  48.444  1.00  0.00           H
ATOM    511  C   HIS A 526      60.603  79.773  44.845  1.00  0.00           C
ATOM    512  O   HIS A 526      59.646  80.622  44.828  1.00  0.00           O
ATOM    513  N   GLU A 527      61.816  80.120  45.341  1.00  0.00           N
ATOM    514  HN  GLU A 527      62.629  79.554  45.452  1.00  0.00           H
ATOM    515  CA  GLU A 527      62.139  81.549  45.617  1.00  0.00           C
ATOM    516  HA  GLU A 527      61.488  81.881  46.411  1.00  0.00           H
ATOM    517  CB  GLU A 527      63.575  81.691  46.106  1.00  0.00           C
ATOM    518  HB1 GLU A 527      64.253  81.330  45.303  1.00  0.00           H
ATOM    519  HB2 GLU A 527      63.890  82.752  46.202  1.00  0.00           H
ATOM    520  CG  GLU A 527      63.908  81.156  47.562  1.00  0.00           C
ATOM    521  HG1 GLU A 527      63.323  81.763  48.285  1.00  0.00           H
ATOM    522  HG2 GLU A 527      63.677  80.085  47.741  1.00  0.00           H
ATOM    523  CD  GLU A 527      65.398  81.214  47.796  1.00  0.00           C
ATOM    524  OE1 GLU A 527      65.841  81.490  48.931  1.00  0.00           O
ATOM    525  OE2 GLU A 527      66.072  80.835  46.832  1.00  0.00           O
ATOM    526  C   GLU A 527      61.869  82.544  44.480  1.00  0.00           C
ATOM    527  O   GLU A 527      61.283  83.570  44.713  1.00  0.00           O
ATOM    528  N   LYS A 528      62.275  82.199  43.225  1.00  0.00           N
ATOM    529  HN  LYS A 528      62.727  81.319  43.099  1.00  0.00           H
ATOM    530  CA  LYS A 528      61.879  82.911  41.970  1.00  0.00           C
ATOM    531  HA  LYS A 528      62.326  83.886  42.099  1.00  0.00           H
ATOM    532  CB  LYS A 528      62.619  82.284  40.736  1.00  0.00           C
ATOM    533  HB1 LYS A 528      62.555  81.175  40.730  1.00  0.00           H
ATOM    534  HB2 LYS A 528      62.238  82.625  39.749  1.00  0.00           H
ATOM    535  CG  LYS A 528      64.149  82.667  40.723  1.00  0.00           C
ATOM    536  HG1 LYS A 528      64.355  83.756  40.656  1.00  0.00           H
ATOM    537  HG2 LYS A 528      64.518  82.295  41.703  1.00  0.00           H
ATOM    538  CD  LYS A 528      64.774  81.878  39.613  1.00  0.00           C
ATOM    539  HD1 LYS A 528      64.463  80.827  39.799  1.00  0.00           H
ATOM    540  HD2 LYS A 528      64.226  82.212  38.706  1.00  0.00           H
ATOM    541  CE  LYS A 528      66.324  81.943  39.540  1.00  0.00           C
ATOM    542  HE1 LYS A 528      66.745  82.971  39.535  1.00  0.00           H
ATOM    543  HE2 LYS A 528      66.879  81.538  40.413  1.00  0.00           H
ATOM    544  NZ  LYS A 528      66.752  81.322  38.274  1.00  0.00           N
ATOM    545  HZ1 LYS A 528      66.184  81.678  37.479  1.00  0.00           H
ATOM    546  HZ2 LYS A 528      67.755  81.549  38.118  1.00  0.00           H
ATOM    547  HZ3 LYS A 528      66.709  80.288  38.376  1.00  0.00           H
ATOM    548  C   LYS A 528      60.386  83.003  41.659  1.00  0.00           C
ATOM    549  O   LYS A 528      59.880  84.020  41.261  1.00  0.00           O
ATOM    550  N   ASP A 529      59.689  81.876  41.800  1.00  0.00           N
ATOM    551  HN  ASP A 529      60.086  80.963  41.748  1.00  0.00           H
ATOM    552  CA  ASP A 529      58.204  81.900  41.780  1.00  0.00           C
ATOM    553  HA  ASP A 529      57.972  82.387  40.844  1.00  0.00           H
ATOM    554  CB  ASP A 529      57.573  80.423  41.664  1.00  0.00           C
ATOM    555  HB1 ASP A 529      57.988  79.816  42.497  1.00  0.00           H
ATOM    556  HB2 ASP A 529      56.494  80.435  41.927  1.00  0.00           H
ATOM    557  CG  ASP A 529      57.720  79.765  40.365  1.00  0.00           C
ATOM    558  OD1 ASP A 529      58.290  80.361  39.423  1.00  0.00           O
ATOM    559  OD2 ASP A 529      57.240  78.628  40.153  1.00  0.00           O
ATOM    560  C   ASP A 529      57.643  82.800  42.842  1.00  0.00           C
ATOM    561  O   ASP A 529      56.634  83.510  42.589  1.00  0.00           O
ATOM    562  N   LEU A 530      58.139  82.939  44.080  1.00  0.00           N
ATOM    563  HN  LEU A 530      58.951  82.390  44.265  1.00  0.00           H
ATOM    564  CA  LEU A 530      57.785  83.904  45.121  1.00  0.00           C
ATOM    565  HA  LEU A 530      56.712  83.798  45.194  1.00  0.00           H
ATOM    566  CB  LEU A 530      58.381  83.535  46.513  1.00  0.00           C
ATOM    567  HB1 LEU A 530      58.341  82.453  46.764  1.00  0.00           H
ATOM    568  HB2 LEU A 530      59.462  83.790  46.490  1.00  0.00           H
ATOM    569  CG  LEU A 530      57.642  84.294  47.649  1.00  0.00           C
ATOM    570  HG  LEU A 530      57.411  85.312  47.269  1.00  0.00           H
ATOM    571  CD1 LEU A 530      56.253  83.634  48.004  1.00  0.00           C
ATOM    572 1HD1 LEU A 530      55.460  83.524  47.234  1.00  0.00           H
ATOM    573 2HD1 LEU A 530      56.407  82.610  48.406  1.00  0.00           H
ATOM    574 3HD1 LEU A 530      55.759  84.149  48.855  1.00  0.00           H
ATOM    575  CD2 LEU A 530      58.587  84.443  48.860  1.00  0.00           C
ATOM    576 1HD2 LEU A 530      58.786  83.469  49.357  1.00  0.00           H
ATOM    577 2HD2 LEU A 530      59.528  84.959  48.577  1.00  0.00           H
ATOM    578 3HD2 LEU A 530      58.222  85.167  49.619  1.00  0.00           H
ATOM    579  C   LEU A 530      58.096  85.284  44.666  1.00  0.00           C
ATOM    580  O   LEU A 530      57.214  86.136  44.771  1.00  0.00           O
ATOM    581  N   VAL A 531      59.244  85.560  44.077  1.00  0.00           N
ATOM    582  HN  VAL A 531      59.802  84.768  43.841  1.00  0.00           H
ATOM    583  CA  VAL A 531      59.489  86.901  43.482  1.00  0.00           C
ATOM    584  HA  VAL A 531      59.419  87.659  44.248  1.00  0.00           H
ATOM    585  CB  VAL A 531      60.943  86.982  42.934  1.00  0.00           C
ATOM    586  HB  VAL A 531      61.132  86.081  42.311  1.00  0.00           H
ATOM    587  CG1 VAL A 531      61.333  88.241  42.208  1.00  0.00           C
ATOM    588 1HG1 VAL A 531      61.036  89.092  42.857  1.00  0.00           H
ATOM    589 2HG1 VAL A 531      62.359  88.319  41.790  1.00  0.00           H
ATOM    590 3HG1 VAL A 531      60.745  88.419  41.282  1.00  0.00           H
ATOM    591  CG2 VAL A 531      61.807  87.002  44.200  1.00  0.00           C
ATOM    592 1HG2 VAL A 531      61.561  87.917  44.781  1.00  0.00           H
ATOM    593 2HG2 VAL A 531      61.767  86.053  44.776  1.00  0.00           H
ATOM    594 3HG2 VAL A 531      62.898  87.025  43.994  1.00  0.00           H
ATOM    595  C   VAL A 531      58.481  87.376  42.457  1.00  0.00           C
ATOM    596  O   VAL A 531      57.959  88.475  42.582  1.00  0.00           O
ATOM    597  N   TRP A 532      58.146  86.541  41.432  1.00  0.00           N
ATOM    598  HN  TRP A 532      58.542  85.631  41.339  1.00  0.00           H
ATOM    599  CA  TRP A 532      57.181  86.896  40.364  1.00  0.00           C
ATOM    600  HA  TRP A 532      57.341  87.864  39.913  1.00  0.00           H
ATOM    601  CB  TRP A 532      57.464  86.016  39.084  1.00  0.00           C
ATOM    602  HB1 TRP A 532      58.520  86.184  38.781  1.00  0.00           H
ATOM    603  HB2 TRP A 532      57.303  84.967  39.412  1.00  0.00           H
ATOM    604  CG  TRP A 532      56.538  86.319  37.941  1.00  0.00           C
ATOM    605  CD1 TRP A 532      56.952  87.012  36.829  1.00  0.00           C
ATOM    606  HD1 TRP A 532      57.939  87.380  36.591  1.00  0.00           H
ATOM    607  NE1 TRP A 532      55.932  87.061  35.921  1.00  0.00           N
ATOM    608  HE1 TRP A 532      55.743  87.697  35.205  1.00  0.00           H
ATOM    609  CE2 TRP A 532      54.815  86.584  36.468  1.00  0.00           C
ATOM    610  CD2 TRP A 532      55.135  86.005  37.679  1.00  0.00           C
ATOM    611  CE3 TRP A 532      54.106  85.341  38.396  1.00  0.00           C
ATOM    612  HE3 TRP A 532      54.373  84.885  39.338  1.00  0.00           H
ATOM    613  CZ3 TRP A 532      52.787  85.336  37.899  1.00  0.00           C
ATOM    614  HZ3 TRP A 532      51.916  84.909  38.374  1.00  0.00           H
ATOM    615  CZ2 TRP A 532      53.595  86.517  35.966  1.00  0.00           C
ATOM    616  HZ2 TRP A 532      53.405  87.007  35.022  1.00  0.00           H
ATOM    617  CH2 TRP A 532      52.547  85.994  36.699  1.00  0.00           C
ATOM    618  HH2 TRP A 532      51.536  86.144  36.348  1.00  0.00           H
ATOM    619  C   TRP A 532      55.795  86.925  40.913  1.00  0.00           C
ATOM    620  O   TRP A 532      54.994  87.707  40.464  1.00  0.00           O
ATOM    621  N   LYS A 533      55.406  86.151  41.923  1.00  0.00           N
ATOM    622  HN  LYS A 533      55.997  85.450  42.315  1.00  0.00           H
ATOM    623  CA  LYS A 533      54.000  86.127  42.374  1.00  0.00           C
ATOM    624  HA  LYS A 533      53.309  86.203  41.548  1.00  0.00           H
ATOM    625  CB  LYS A 533      53.631  84.757  43.122  1.00  0.00           C
ATOM    626  HB1 LYS A 533      54.503  84.587  43.789  1.00  0.00           H
ATOM    627  HB2 LYS A 533      52.637  84.884  43.600  1.00  0.00           H
ATOM    628  CG  LYS A 533      53.562  83.558  42.112  1.00  0.00           C
ATOM    629  HG1 LYS A 533      52.752  83.765  41.380  1.00  0.00           H
ATOM    630  HG2 LYS A 533      54.514  83.282  41.610  1.00  0.00           H
ATOM    631  CD  LYS A 533      53.081  82.254  42.831  1.00  0.00           C
ATOM    632  HD1 LYS A 533      52.070  82.434  43.256  1.00  0.00           H
ATOM    633  HD2 LYS A 533      53.022  81.430  42.088  1.00  0.00           H
ATOM    634  CE  LYS A 533      54.083  81.757  43.887  1.00  0.00           C
ATOM    635  HE1 LYS A 533      55.031  81.437  43.403  1.00  0.00           H
ATOM    636  HE2 LYS A 533      54.386  82.523  44.632  1.00  0.00           H
ATOM    637  NZ  LYS A 533      53.449  80.542  44.544  1.00  0.00           N
ATOM    638  HZ1 LYS A 533      54.104  80.034  45.172  1.00  0.00           H
ATOM    639  HZ2 LYS A 533      52.708  80.740  45.247  1.00  0.00           H
ATOM    640  HZ3 LYS A 533      53.057  79.888  43.837  1.00  0.00           H
ATOM    641  C   LYS A 533      53.715  87.386  43.185  1.00  0.00           C
ATOM    642  O   LYS A 533      52.547  87.882  43.233  1.00  0.00           O
ATOM    643  N   LEU A 534      54.707  88.055  43.772  1.00  0.00           N
ATOM    644  HN  LEU A 534      55.598  87.614  43.847  1.00  0.00           H
ATOM    645  CA  LEU A 534      54.548  89.236  44.636  1.00  0.00           C
ATOM    646  HA  LEU A 534      53.495  89.396  44.815  1.00  0.00           H
ATOM    647  CB  LEU A 534      55.299  89.017  46.039  1.00  0.00           C
ATOM    648  HB1 LEU A 534      56.400  89.067  45.901  1.00  0.00           H
ATOM    649  HB2 LEU A 534      54.943  89.945  46.537  1.00  0.00           H
ATOM    650  CG  LEU A 534      54.975  87.694  46.790  1.00  0.00           C
ATOM    651  HG  LEU A 534      55.239  86.785  46.209  1.00  0.00           H
ATOM    652  CD1 LEU A 534      55.761  87.621  48.122  1.00  0.00           C
ATOM    653 1HD1 LEU A 534      55.427  86.711  48.665  1.00  0.00           H
ATOM    654 2HD1 LEU A 534      56.829  87.410  47.900  1.00  0.00           H
ATOM    655 3HD1 LEU A 534      55.624  88.550  48.716  1.00  0.00           H
ATOM    656  CD2 LEU A 534      53.511  87.627  47.230  1.00  0.00           C
ATOM    657 1HD2 LEU A 534      53.399  86.717  47.857  1.00  0.00           H
ATOM    658 2HD2 LEU A 534      53.234  88.548  47.787  1.00  0.00           H
ATOM    659 3HD2 LEU A 534      52.746  87.595  46.425  1.00  0.00           H
ATOM    660  C   LEU A 534      55.113  90.494  43.829  1.00  0.00           C
ATOM    661  O   LEU A 534      55.371  91.560  44.391  1.00  0.00           O
ATOM    662  N   ARG A 535      55.392  90.309  42.544  1.00  0.00           N
ATOM    663  HN  ARG A 535      55.136  89.425  42.161  1.00  0.00           H
ATOM    664  CA  ARG A 535      56.011  91.258  41.560  1.00  0.00           C
ATOM    665  HA  ARG A 535      57.076  91.130  41.687  1.00  0.00           H
ATOM    666  CB  ARG A 535      55.814  90.959  40.025  1.00  0.00           C
ATOM    667  HB1 ARG A 535      56.470  91.537  39.339  1.00  0.00           H
ATOM    668  HB2 ARG A 535      56.113  89.890  40.008  1.00  0.00           H
ATOM    669  CG  ARG A 535      54.396  91.043  39.431  1.00  0.00           C
ATOM    670  HG1 ARG A 535      53.671  91.159  40.265  1.00  0.00           H
ATOM    671  HG2 ARG A 535      54.404  92.020  38.902  1.00  0.00           H
ATOM    672  CD  ARG A 535      54.113  89.981  38.329  1.00  0.00           C
ATOM    673  HD1 ARG A 535      54.507  90.351  37.359  1.00  0.00           H
ATOM    674  HD2 ARG A 535      54.471  88.943  38.500  1.00  0.00           H
ATOM    675  NE  ARG A 535      52.681  89.887  38.164  1.00  0.00           N
ATOM    676  HE  ARG A 535      52.321  90.567  37.525  1.00  0.00           H
ATOM    677  CZ  ARG A 535      51.898  89.007  38.792  1.00  0.00           C
ATOM    678  NH1 ARG A 535      50.552  88.957  38.574  1.00  0.00           N
ATOM    679 1HH1 ARG A 535      50.343  89.267  37.646  1.00  0.00           H
ATOM    680 2HH1 ARG A 535      50.217  88.092  38.949  1.00  0.00           H
ATOM    681  NH2 ARG A 535      52.352  88.090  39.627  1.00  0.00           N
ATOM    682 1HH2 ARG A 535      53.276  88.040  40.006  1.00  0.00           H
ATOM    683 2HH2 ARG A 535      51.681  87.539  40.123  1.00  0.00           H
ATOM    684  C   ARG A 535      55.656  92.703  41.743  1.00  0.00           C
ATOM    685  O   ARG A 535      56.535  93.565  41.671  1.00  0.00           O
ATOM    686  N   HIS A 536      54.396  93.026  41.906  1.00  0.00           N
ATOM    687  HN  HIS A 536      53.712  92.345  41.657  1.00  0.00           H
ATOM    688  CA  HIS A 536      53.913  94.411  42.118  1.00  0.00           C
ATOM    689  HA  HIS A 536      54.125  94.903  41.180  1.00  0.00           H
ATOM    690  CB  HIS A 536      52.374  94.413  42.383  1.00  0.00           C
ATOM    691  HB1 HIS A 536      52.152  93.796  43.280  1.00  0.00           H
ATOM    692  HB2 HIS A 536      52.055  95.457  42.594  1.00  0.00           H
ATOM    693  ND1 HIS A 536      51.574  92.558  41.047  1.00  0.00           N
ATOM    694  CG  HIS A 536      51.662  93.877  41.159  1.00  0.00           C
ATOM    695  CE1 HIS A 536      50.876  92.328  39.957  1.00  0.00           C
ATOM    696  HE1 HIS A 536      50.711  91.370  39.464  1.00  0.00           H
ATOM    697  NE2 HIS A 536      50.504  93.519  39.402  1.00  0.00           N
ATOM    698  HE2 HIS A 536      49.660  93.693  38.894  1.00  0.00           H
ATOM    699  CD2 HIS A 536      51.074  94.474  40.161  1.00  0.00           C
ATOM    700  HD2 HIS A 536      50.900  95.523  39.959  1.00  0.00           H
ATOM    701  C   HIS A 536      54.572  95.184  43.315  1.00  0.00           C
ATOM    702  O   HIS A 536      54.688  96.436  43.194  1.00  0.00           O
ATOM    703  N   GLU A 537      55.051  94.523  44.421  1.00  0.00           N
ATOM    704  HN  GLU A 537      54.964  93.533  44.502  1.00  0.00           H
ATOM    705  CA  GLU A 537      55.724  95.204  45.509  1.00  0.00           C
ATOM    706  HA  GLU A 537      55.694  96.269  45.336  1.00  0.00           H
ATOM    707  CB  GLU A 537      55.182  94.688  46.900  1.00  0.00           C
ATOM    708  HB1 GLU A 537      55.517  93.629  46.912  1.00  0.00           H
ATOM    709  HB2 GLU A 537      55.757  95.032  47.786  1.00  0.00           H
ATOM    710  CG  GLU A 537      53.679  94.927  47.141  1.00  0.00           C
ATOM    711  HG1 GLU A 537      53.185  94.434  46.277  1.00  0.00           H
ATOM    712  HG2 GLU A 537      53.507  94.542  48.169  1.00  0.00           H
ATOM    713  CD  GLU A 537      53.236  96.317  47.115  1.00  0.00           C
ATOM    714  OE1 GLU A 537      52.158  96.564  46.543  1.00  0.00           O
ATOM    715  OE2 GLU A 537      53.909  97.233  47.632  1.00  0.00           O
ATOM    716  C   GLU A 537      57.241  94.868  45.488  1.00  0.00           C
ATOM    717  O   GLU A 537      58.026  95.194  46.371  1.00  0.00           O
ATOM    718  N   VAL A 538      57.727  94.176  44.436  1.00  0.00           N
ATOM    719  HN  VAL A 538      57.125  93.801  43.735  1.00  0.00           H
ATOM    720  CA  VAL A 538      59.171  94.046  44.236  1.00  0.00           C
ATOM    721  HA  VAL A 538      59.639  93.571  45.086  1.00  0.00           H
ATOM    722  CB  VAL A 538      59.653  93.132  43.003  1.00  0.00           C
ATOM    723  HB  VAL A 538      59.048  93.525  42.158  1.00  0.00           H
ATOM    724  CG1 VAL A 538      61.134  93.277  42.489  1.00  0.00           C
ATOM    725 1HG1 VAL A 538      61.207  94.199  41.873  1.00  0.00           H
ATOM    726 2HG1 VAL A 538      61.889  93.237  43.302  1.00  0.00           H
ATOM    727 3HG1 VAL A 538      61.476  92.517  41.755  1.00  0.00           H
ATOM    728  CG2 VAL A 538      59.344  91.668  43.307  1.00  0.00           C
ATOM    729 1HG2 VAL A 538      60.045  91.291  44.082  1.00  0.00           H
ATOM    730 2HG2 VAL A 538      58.297  91.567  43.664  1.00  0.00           H
ATOM    731 3HG2 VAL A 538      59.513  90.982  42.450  1.00  0.00           H
ATOM    732  C   VAL A 538      59.963  95.333  44.158  1.00  0.00           C
ATOM    733  O   VAL A 538      61.017  95.477  44.824  1.00  0.00           O
ATOM    734  N   GLN A 539      59.482  96.298  43.348  1.00  0.00           N
ATOM    735  HN  GLN A 539      58.627  96.199  42.846  1.00  0.00           H
ATOM    736  CA  GLN A 539      60.053  97.619  43.065  1.00  0.00           C
ATOM    737  HA  GLN A 539      59.232  98.258  42.775  1.00  0.00           H
ATOM    738  CB  GLN A 539      60.735  98.349  44.279  1.00  0.00           C
ATOM    739  HB1 GLN A 539      61.724  97.899  44.511  1.00  0.00           H
ATOM    740  HB2 GLN A 539      61.055  99.402  44.127  1.00  0.00           H
ATOM    741  CG  GLN A 539      59.769  98.402  45.482  1.00  0.00           C
ATOM    742  HG1 GLN A 539      58.823  98.921  45.218  1.00  0.00           H
ATOM    743  HG2 GLN A 539      59.466  97.363  45.734  1.00  0.00           H
ATOM    744  CD  GLN A 539      60.435  98.948  46.691  1.00  0.00           C
ATOM    745  OE1 GLN A 539      60.591  98.221  47.744  1.00  0.00           O
ATOM    746  NE2 GLN A 539      60.929 100.172  46.568  1.00  0.00           N
ATOM    747 1HE2 GLN A 539      60.833 100.574  45.657  1.00  0.00           H
ATOM    748 2HE2 GLN A 539      61.327 100.540  47.408  1.00  0.00           H
ATOM    749  C   GLN A 539      61.015  97.500  41.950  1.00  0.00           C
ATOM    750  O   GLN A 539      62.092  96.888  42.056  1.00  0.00           O
ATOM    751  N   GLU A 540      60.707  98.092  40.772  1.00  0.00           N
ATOM    752  HN  GLU A 540      59.930  98.717  40.742  1.00  0.00           H
ATOM    753  CA  GLU A 540      61.379  97.968  39.485  1.00  0.00           C
ATOM    754  HA  GLU A 540      61.953  97.065  39.632  1.00  0.00           H
ATOM    755  CB  GLU A 540      60.281  97.865  38.314  1.00  0.00           C
ATOM    756  HB1 GLU A 540      60.882  97.738  37.388  1.00  0.00           H
ATOM    757  HB2 GLU A 540      59.750  96.895  38.422  1.00  0.00           H
ATOM    758  CG  GLU A 540      59.235  99.004  38.355  1.00  0.00           C
ATOM    759  HG1 GLU A 540      59.764  99.980  38.409  1.00  0.00           H
ATOM    760  HG2 GLU A 540      58.715  99.058  37.375  1.00  0.00           H
ATOM    761  CD  GLU A 540      58.169  98.870  39.407  1.00  0.00           C
ATOM    762  OE1 GLU A 540      58.308  99.455  40.539  1.00  0.00           O
ATOM    763  OE2 GLU A 540      57.185  98.147  39.159  1.00  0.00           O
ATOM    764  C   GLU A 540      62.384  99.155  39.394  1.00  0.00           C
ATOM    765  O   GLU A 540      63.195  99.262  38.470  1.00  0.00           O
ATOM    766  N   HIS A 541      62.364 100.123  40.358  1.00  0.00           N
ATOM    767  HN  HIS A 541      61.705 100.072  41.104  1.00  0.00           H
ATOM    768  CA  HIS A 541      63.246 101.323  40.253  1.00  0.00           C
ATOM    769  HA  HIS A 541      63.613 101.431  39.244  1.00  0.00           H
ATOM    770  CB  HIS A 541      62.560 102.598  40.662  1.00  0.00           C
ATOM    771  HB1 HIS A 541      62.237 102.493  41.720  1.00  0.00           H
ATOM    772  HB2 HIS A 541      63.285 103.439  40.611  1.00  0.00           H
ATOM    773  ND1 HIS A 541      60.485 103.850  39.996  1.00  0.00           N
ATOM    774  CG  HIS A 541      61.501 102.945  39.668  1.00  0.00           C
ATOM    775  CE1 HIS A 541      59.757 103.980  38.862  1.00  0.00           C
ATOM    776  HE1 HIS A 541      58.881 104.576  38.604  1.00  0.00           H
ATOM    777  NE2 HIS A 541      60.342 103.285  37.814  1.00  0.00           N
ATOM    778  HE2 HIS A 541      59.848 103.080  36.969  1.00  0.00           H
ATOM    779  CD2 HIS A 541      61.399 102.580  38.348  1.00  0.00           C
ATOM    780  HD2 HIS A 541      61.958 101.825  37.809  1.00  0.00           H
ATOM    781  C   HIS A 541      64.666 101.255  40.921  1.00  0.00           C
ATOM    782  O   HIS A 541      65.405 102.242  40.993  1.00  0.00           O
ATOM    783  N   PHE A 542      65.068 100.073  41.315  1.00  0.00           N
ATOM    784  HN  PHE A 542      64.507  99.280  41.091  1.00  0.00           H
ATOM    785  CA  PHE A 542      66.385  99.823  41.887  1.00  0.00           C
ATOM    786  HA  PHE A 542      66.996 100.694  41.703  1.00  0.00           H
ATOM    787  CB  PHE A 542      66.298  99.500  43.420  1.00  0.00           C
ATOM    788  HB1 PHE A 542      65.613  98.650  43.627  1.00  0.00           H
ATOM    789  HB2 PHE A 542      67.318  99.277  43.800  1.00  0.00           H
ATOM    790  CG  PHE A 542      65.874 100.795  44.195  1.00  0.00           C
ATOM    791  CD1 PHE A 542      66.762 101.727  44.698  1.00  0.00           C
ATOM    792  HD1 PHE A 542      67.805 101.545  44.488  1.00  0.00           H
ATOM    793  CE1 PHE A 542      66.314 102.891  45.369  1.00  0.00           C
ATOM    794  HE1 PHE A 542      67.078 103.616  45.608  1.00  0.00           H
ATOM    795  CZ  PHE A 542      64.946 103.051  45.629  1.00  0.00           C
ATOM    796  HZ  PHE A 542      64.686 103.828  46.332  1.00  0.00           H
ATOM    797  CD2 PHE A 542      64.495 100.991  44.425  1.00  0.00           C
ATOM    798  HD2 PHE A 542      63.790 100.302  43.983  1.00  0.00           H
ATOM    799  CE2 PHE A 542      64.038 102.051  45.234  1.00  0.00           C
ATOM    800  HE2 PHE A 542      62.997 102.133  45.511  1.00  0.00           H
ATOM    801  C   PHE A 542      67.173  98.636  41.218  1.00  0.00           C
ATOM    802  O   PHE A 542      66.528  97.775  40.721  1.00  0.00           O
ATOM    803  N   PRO A 543      68.522  98.698  41.127  1.00  0.00           N
ATOM    804  CD  PRO A 543      69.484  99.684  41.729  1.00  0.00           C
ATOM    805  HD1 PRO A 543      69.190  99.669  42.800  1.00  0.00           H
ATOM    806  HD2 PRO A 543      69.312 100.678  41.263  1.00  0.00           H
ATOM    807  CA  PRO A 543      69.193  97.982  40.076  1.00  0.00           C
ATOM    808  HA  PRO A 543      68.701  98.140  39.127  1.00  0.00           H
ATOM    809  CB  PRO A 543      70.609  98.512  39.942  1.00  0.00           C
ATOM    810  HB1 PRO A 543      71.473  97.858  39.696  1.00  0.00           H
ATOM    811  HB2 PRO A 543      70.694  99.428  39.319  1.00  0.00           H
ATOM    812  CG  PRO A 543      70.893  99.050  41.344  1.00  0.00           C
ATOM    813  HG1 PRO A 543      71.109  98.210  42.038  1.00  0.00           H
ATOM    814  HG2 PRO A 543      71.652  99.836  41.544  1.00  0.00           H
ATOM    815  C   PRO A 543      69.205  96.512  40.426  1.00  0.00           C
ATOM    816  O   PRO A 543      68.873  95.613  39.650  1.00  0.00           O
ATOM    817  N   GLU A 544      69.677  96.164  41.606  1.00  0.00           N
ATOM    818  HN  GLU A 544      70.114  96.860  42.171  1.00  0.00           H
ATOM    819  CA  GLU A 544      69.562  94.834  42.144  1.00  0.00           C
ATOM    820  HA  GLU A 544      70.067  94.224  41.410  1.00  0.00           H
ATOM    821  CB  GLU A 544      70.200  94.711  43.528  1.00  0.00           C
ATOM    822  HB1 GLU A 544      69.724  95.535  44.102  1.00  0.00           H
ATOM    823  HB2 GLU A 544      70.189  93.713  44.016  1.00  0.00           H
ATOM    824  CG  GLU A 544      71.707  94.995  43.295  1.00  0.00           C
ATOM    825  HG1 GLU A 544      72.110  94.180  42.656  1.00  0.00           H
ATOM    826  HG2 GLU A 544      71.639  95.990  42.805  1.00  0.00           H
ATOM    827  CD  GLU A 544      72.464  95.015  44.588  1.00  0.00           C
ATOM    828  OE1 GLU A 544      72.190  95.991  45.310  1.00  0.00           O
ATOM    829  OE2 GLU A 544      73.333  94.082  44.831  1.00  0.00           O
ATOM    830  C   GLU A 544      68.224  94.204  42.221  1.00  0.00           C
ATOM    831  O   GLU A 544      68.031  93.037  41.846  1.00  0.00           O
ATOM    832  N   ALA A 545      67.198  94.915  42.666  1.00  0.00           N
ATOM    833  HN  ALA A 545      67.439  95.788  43.084  1.00  0.00           H
ATOM    834  CA  ALA A 545      65.793  94.543  42.620  1.00  0.00           C
ATOM    835  HA  ALA A 545      65.651  93.644  43.202  1.00  0.00           H
ATOM    836  CB  ALA A 545      64.948  95.613  43.374  1.00  0.00           C
ATOM    837  HB1 ALA A 545      65.025  96.633  42.941  1.00  0.00           H
ATOM    838  HB2 ALA A 545      63.919  95.210  43.486  1.00  0.00           H
ATOM    839  HB3 ALA A 545      65.404  95.608  44.387  1.00  0.00           H
ATOM    840  C   ALA A 545      65.256  94.317  41.218  1.00  0.00           C
ATOM    841  O   ALA A 545      64.737  93.249  40.906  1.00  0.00           O
ATOM    842  N   LEU A 546      65.498  95.238  40.300  1.00  0.00           N
ATOM    843  HN  LEU A 546      66.023  96.065  40.487  1.00  0.00           H
ATOM    844  CA  LEU A 546      65.138  95.044  38.798  1.00  0.00           C
ATOM    845  HA  LEU A 546      64.081  94.820  38.806  1.00  0.00           H
ATOM    846  CB  LEU A 546      65.436  96.359  38.014  1.00  0.00           C
ATOM    847  HB1 LEU A 546      64.772  97.124  38.469  1.00  0.00           H
ATOM    848  HB2 LEU A 546      66.463  96.677  38.295  1.00  0.00           H
ATOM    849  CG  LEU A 546      65.142  96.333  36.505  1.00  0.00           C
ATOM    850  HG  LEU A 546      65.771  95.537  36.054  1.00  0.00           H
ATOM    851  CD1 LEU A 546      63.678  96.008  36.340  1.00  0.00           C
ATOM    852 1HD1 LEU A 546      63.128  96.733  36.978  1.00  0.00           H
ATOM    853 2HD1 LEU A 546      63.395  96.016  35.266  1.00  0.00           H
ATOM    854 3HD1 LEU A 546      63.495  94.946  36.608  1.00  0.00           H
ATOM    855  CD2 LEU A 546      65.399  97.699  35.815  1.00  0.00           C
ATOM    856 1HD2 LEU A 546      64.949  98.528  36.402  1.00  0.00           H
ATOM    857 2HD2 LEU A 546      66.483  97.925  35.719  1.00  0.00           H
ATOM    858 3HD2 LEU A 546      64.986  97.791  34.788  1.00  0.00           H
ATOM    859  C   LEU A 546      65.883  93.919  38.123  1.00  0.00           C
ATOM    860  O   LEU A 546      65.295  93.187  37.354  1.00  0.00           O
ATOM    861  N   ALA A 547      67.223  93.795  38.312  1.00  0.00           N
ATOM    862  HN  ALA A 547      67.821  94.452  38.764  1.00  0.00           H
ATOM    863  CA  ALA A 547      67.997  92.679  37.759  1.00  0.00           C
ATOM    864  HA  ALA A 547      67.837  92.685  36.691  1.00  0.00           H
ATOM    865  CB  ALA A 547      69.406  93.002  38.187  1.00  0.00           C
ATOM    866  HB1 ALA A 547      70.129  92.240  37.826  1.00  0.00           H
ATOM    867  HB2 ALA A 547      69.708  94.057  38.009  1.00  0.00           H
ATOM    868  HB3 ALA A 547      69.495  92.960  39.294  1.00  0.00           H
ATOM    869  C   ALA A 547      67.503  91.223  38.181  1.00  0.00           C
ATOM    870  O   ALA A 547      67.630  90.284  37.376  1.00  0.00           O
ATOM    871  N   ARG A 548      67.016  91.063  39.345  1.00  0.00           N
ATOM    872  HN  ARG A 548      67.004  91.904  39.880  1.00  0.00           H
ATOM    873  CA  ARG A 548      66.363  89.842  39.852  1.00  0.00           C
ATOM    874  HA  ARG A 548      67.069  89.058  39.624  1.00  0.00           H
ATOM    875  CB  ARG A 548      66.288  89.807  41.381  1.00  0.00           C
ATOM    876  HB1 ARG A 548      66.057  90.823  41.766  1.00  0.00           H
ATOM    877  HB2 ARG A 548      65.487  89.109  41.706  1.00  0.00           H
ATOM    878  CG  ARG A 548      67.497  89.130  42.068  1.00  0.00           C
ATOM    879  HG1 ARG A 548      67.305  88.986  43.153  1.00  0.00           H
ATOM    880  HG2 ARG A 548      67.737  88.132  41.643  1.00  0.00           H
ATOM    881  CD  ARG A 548      68.751  90.066  42.122  1.00  0.00           C
ATOM    882  HD1 ARG A 548      68.653  90.703  41.217  1.00  0.00           H
ATOM    883  HD2 ARG A 548      68.811  90.824  42.932  1.00  0.00           H
ATOM    884  NE  ARG A 548      70.014  89.286  42.007  1.00  0.00           N
ATOM    885  HE  ARG A 548      70.519  89.207  41.147  1.00  0.00           H
ATOM    886  CZ  ARG A 548      70.515  88.633  42.993  1.00  0.00           C
ATOM    887  NH1 ARG A 548      71.671  87.966  42.797  1.00  0.00           N
ATOM    888 1HH1 ARG A 548      72.297  88.090  42.027  1.00  0.00           H
ATOM    889 2HH1 ARG A 548      72.053  87.605  43.647  1.00  0.00           H
ATOM    890  NH2 ARG A 548      70.037  88.417  44.169  1.00  0.00           N
ATOM    891 1HH2 ARG A 548      69.257  88.957  44.487  1.00  0.00           H
ATOM    892 2HH2 ARG A 548      70.730  88.168  44.846  1.00  0.00           H
ATOM    893  C   ARG A 548      64.974  89.516  39.308  1.00  0.00           C
ATOM    894  O   ARG A 548      64.598  88.372  39.056  1.00  0.00           O
ATOM    895  N   LEU A 549      64.189  90.562  38.998  1.00  0.00           N
ATOM    896  HN  LEU A 549      64.445  91.495  39.237  1.00  0.00           H
ATOM    897  CA  LEU A 549      62.953  90.424  38.234  1.00  0.00           C
ATOM    898  HA  LEU A 549      62.466  89.545  38.630  1.00  0.00           H
ATOM    899  CB  LEU A 549      62.220  91.814  38.573  1.00  0.00           C
ATOM    900  HB1 LEU A 549      62.073  91.811  39.674  1.00  0.00           H
ATOM    901  HB2 LEU A 549      62.906  92.629  38.256  1.00  0.00           H
ATOM    902  CG  LEU A 549      60.821  92.001  37.902  1.00  0.00           C
ATOM    903  HG  LEU A 549      60.237  91.057  37.852  1.00  0.00           H
ATOM    904  CD1 LEU A 549      59.883  92.792  38.773  1.00  0.00           C
ATOM    905 1HD1 LEU A 549      60.280  93.766  39.130  1.00  0.00           H
ATOM    906 2HD1 LEU A 549      58.872  93.102  38.430  1.00  0.00           H
ATOM    907 3HD1 LEU A 549      59.710  92.224  39.712  1.00  0.00           H
ATOM    908  CD2 LEU A 549      60.906  92.630  36.525  1.00  0.00           C
ATOM    909 1HD2 LEU A 549      61.392  91.932  35.810  1.00  0.00           H
ATOM    910 2HD2 LEU A 549      59.880  92.982  36.288  1.00  0.00           H
ATOM    911 3HD2 LEU A 549      61.595  93.480  36.718  1.00  0.00           H
ATOM    912  C   LEU A 549      63.127  90.284  36.739  1.00  0.00           C
ATOM    913  O   LEU A 549      62.312  89.509  36.126  1.00  0.00           O
ATOM    914  N   LEU A 550      64.169  90.824  36.116  1.00  0.00           N
ATOM    915  HN  LEU A 550      64.814  91.397  36.614  1.00  0.00           H
ATOM    916  CA  LEU A 550      64.479  90.503  34.703  1.00  0.00           C
ATOM    917  HA  LEU A 550      63.605  90.766  34.126  1.00  0.00           H
ATOM    918  CB  LEU A 550      65.722  91.358  34.267  1.00  0.00           C
ATOM    919  HB1 LEU A 550      66.500  91.311  35.059  1.00  0.00           H
ATOM    920  HB2 LEU A 550      66.162  90.948  33.332  1.00  0.00           H
ATOM    921  CG  LEU A 550      65.368  92.849  34.041  1.00  0.00           C
ATOM    922  HG  LEU A 550      64.707  93.218  34.855  1.00  0.00           H
ATOM    923  CD1 LEU A 550      66.648  93.844  34.049  1.00  0.00           C
ATOM    924 1HD1 LEU A 550      66.309  94.892  33.899  1.00  0.00           H
ATOM    925 2HD1 LEU A 550      67.133  93.824  35.048  1.00  0.00           H
ATOM    926 3HD1 LEU A 550      67.365  93.517  33.266  1.00  0.00           H
ATOM    927  CD2 LEU A 550      64.633  92.921  32.744  1.00  0.00           C
ATOM    928 1HD2 LEU A 550      65.212  92.473  31.908  1.00  0.00           H
ATOM    929 2HD2 LEU A 550      63.696  92.324  32.767  1.00  0.00           H
ATOM    930 3HD2 LEU A 550      64.402  93.962  32.435  1.00  0.00           H
ATOM    931  C   LEU A 550      64.674  89.006  34.458  1.00  0.00           C
ATOM    932  O   LEU A 550      64.249  88.498  33.417  1.00  0.00           O
ATOM    933  N   LEU A 551      65.357  88.297  35.417  1.00  0.00           N
ATOM    934  HN  LEU A 551      65.765  88.753  36.205  1.00  0.00           H
ATOM    935  CA  LEU A 551      65.665  86.851  35.344  1.00  0.00           C
ATOM    936  HA  LEU A 551      66.174  86.716  34.401  1.00  0.00           H
ATOM    937  CB  LEU A 551      66.758  86.404  36.394  1.00  0.00           C
ATOM    938  HB1 LEU A 551      66.385  86.859  37.336  1.00  0.00           H
ATOM    939  HB2 LEU A 551      67.033  85.329  36.338  1.00  0.00           H
ATOM    940  CG  LEU A 551      68.177  87.069  36.061  1.00  0.00           C
ATOM    941  HG  LEU A 551      67.970  88.080  35.650  1.00  0.00           H
ATOM    942  CD1 LEU A 551      69.072  87.191  37.332  1.00  0.00           C
ATOM    943 1HD1 LEU A 551      69.992  87.752  37.063  1.00  0.00           H
ATOM    944 2HD1 LEU A 551      68.565  87.779  38.127  1.00  0.00           H
ATOM    945 3HD1 LEU A 551      69.359  86.178  37.686  1.00  0.00           H
ATOM    946  CD2 LEU A 551      68.861  86.251  35.083  1.00  0.00           C
ATOM    947 1HD2 LEU A 551      68.271  86.259  34.143  1.00  0.00           H
ATOM    948 2HD2 LEU A 551      69.845  86.638  34.742  1.00  0.00           H
ATOM    949 3HD2 LEU A 551      69.108  85.222  35.423  1.00  0.00           H
ATOM    950  C   LEU A 551      64.508  85.841  35.409  1.00  0.00           C
ATOM    951  O   LEU A 551      64.806  84.669  35.145  1.00  0.00           O
ATOM    952  N   VAL A 552      63.278  86.303  35.748  1.00  0.00           N
ATOM    953  HN  VAL A 552      63.222  87.280  35.938  1.00  0.00           H
ATOM    954  CA  VAL A 552      62.100  85.461  36.062  1.00  0.00           C
ATOM    955  HA  VAL A 552      62.288  84.425  35.823  1.00  0.00           H
ATOM    956  CB  VAL A 552      61.640  85.480  37.545  1.00  0.00           C
ATOM    957  HB  VAL A 552      60.889  84.667  37.640  1.00  0.00           H
ATOM    958  CG1 VAL A 552      62.889  85.194  38.342  1.00  0.00           C
ATOM    959 1HG1 VAL A 552      63.641  86.002  38.214  1.00  0.00           H
ATOM    960 2HG1 VAL A 552      62.618  85.193  39.420  1.00  0.00           H
ATOM    961 3HG1 VAL A 552      63.134  84.142  38.082  1.00  0.00           H
ATOM    962  CG2 VAL A 552      61.128  86.806  38.009  1.00  0.00           C
ATOM    963 1HG2 VAL A 552      60.840  86.817  39.082  1.00  0.00           H
ATOM    964 2HG2 VAL A 552      61.913  87.567  37.814  1.00  0.00           H
ATOM    965 3HG2 VAL A 552      60.247  87.086  37.392  1.00  0.00           H
ATOM    966  C   VAL A 552      60.938  85.866  35.179  1.00  0.00           C
ATOM    967  O   VAL A 552      59.874  85.268  35.290  1.00  0.00           O
ATOM    968  N   THR A 553      61.061  86.916  34.303  1.00  0.00           N
ATOM    969  HN  THR A 553      61.988  87.267  34.197  1.00  0.00           H
ATOM    970  CA  THR A 553      59.911  87.459  33.620  1.00  0.00           C
ATOM    971  HA  THR A 553      58.982  86.925  33.755  1.00  0.00           H
ATOM    972  CB  THR A 553      59.506  88.904  34.024  1.00  0.00           C
ATOM    973  HB  THR A 553      60.292  89.601  33.662  1.00  0.00           H
ATOM    974  OG1 THR A 553      59.525  89.115  35.385  1.00  0.00           O
ATOM    975  HG1 THR A 553      60.450  89.115  35.644  1.00  0.00           H
ATOM    976  CG2 THR A 553      58.104  89.304  33.508  1.00  0.00           C
ATOM    977 1HG2 THR A 553      58.021  89.229  32.402  1.00  0.00           H
ATOM    978 2HG2 THR A 553      57.247  88.872  34.069  1.00  0.00           H
ATOM    979 3HG2 THR A 553      57.912  90.351  33.826  1.00  0.00           H
ATOM    980  C   THR A 553      60.115  87.397  32.157  1.00  0.00           C
ATOM    981  O   THR A 553      61.146  87.685  31.598  1.00  0.00           O
ATOM    982  N   LYS A 554      59.029  86.956  31.531  1.00  0.00           N
ATOM    983  HN  LYS A 554      58.249  86.579  32.024  1.00  0.00           H
ATOM    984  CA  LYS A 554      58.926  86.850  30.082  1.00  0.00           C
ATOM    985  HA  LYS A 554      59.818  87.127  29.539  1.00  0.00           H
ATOM    986  CB  LYS A 554      58.676  85.293  29.764  1.00  0.00           C
ATOM    987  HB1 LYS A 554      57.810  85.040  30.412  1.00  0.00           H
ATOM    988  HB2 LYS A 554      58.408  85.233  28.687  1.00  0.00           H
ATOM    989  CG  LYS A 554      59.763  84.421  30.211  1.00  0.00           C
ATOM    990  HG1 LYS A 554      60.010  84.583  31.282  1.00  0.00           H
ATOM    991  HG2 LYS A 554      59.390  83.375  30.201  1.00  0.00           H
ATOM    992  CD  LYS A 554      61.120  84.379  29.355  1.00  0.00           C
ATOM    993  HD1 LYS A 554      61.600  85.381  29.326  1.00  0.00           H
ATOM    994  HD2 LYS A 554      61.809  83.663  29.851  1.00  0.00           H
ATOM    995  CE  LYS A 554      60.956  83.788  27.948  1.00  0.00           C
ATOM    996  HE1 LYS A 554      60.745  82.697  27.954  1.00  0.00           H
ATOM    997  HE2 LYS A 554      60.169  84.361  27.414  1.00  0.00           H
ATOM    998  NZ  LYS A 554      62.167  83.892  27.256  1.00  0.00           N
ATOM    999  HZ1 LYS A 554      62.098  83.935  26.219  1.00  0.00           H
ATOM   1000  HZ2 LYS A 554      62.606  84.783  27.565  1.00  0.00           H
ATOM   1001  HZ3 LYS A 554      62.795  83.090  27.464  1.00  0.00           H
ATOM   1002  C   LYS A 554      57.741  87.709  29.557  1.00  0.00           C
ATOM   1003  O   LYS A 554      56.752  87.956  30.305  1.00  0.00           O
ATOM   1004  N   TRP A 555      57.937  88.222  28.337  1.00  0.00           N
ATOM   1005  HN  TRP A 555      58.808  88.094  27.869  1.00  0.00           H
ATOM   1006  CA  TRP A 555      56.936  88.901  27.588  1.00  0.00           C
ATOM   1007  HA  TRP A 555      56.055  88.864  28.211  1.00  0.00           H
ATOM   1008  CB  TRP A 555      57.366  90.385  27.594  1.00  0.00           C
ATOM   1009  HB1 TRP A 555      58.380  90.287  27.150  1.00  0.00           H
ATOM   1010  HB2 TRP A 555      56.748  91.028  26.931  1.00  0.00           H
ATOM   1011  CG  TRP A 555      57.455  91.055  28.936  1.00  0.00           C
ATOM   1012  CD1 TRP A 555      56.524  91.768  29.554  1.00  0.00           C
ATOM   1013  HD1 TRP A 555      55.639  92.127  29.050  1.00  0.00           H
ATOM   1014  NE1 TRP A 555      57.016  92.228  30.818  1.00  0.00           N
ATOM   1015  HE1 TRP A 555      56.669  93.052  31.211  1.00  0.00           H
ATOM   1016  CE2 TRP A 555      58.266  91.796  30.962  1.00  0.00           C
ATOM   1017  CD2 TRP A 555      58.652  91.121  29.776  1.00  0.00           C
ATOM   1018  CE3 TRP A 555      59.977  90.666  29.631  1.00  0.00           C
ATOM   1019  HE3 TRP A 555      60.273  90.149  28.730  1.00  0.00           H
ATOM   1020  CZ3 TRP A 555      60.940  90.997  30.597  1.00  0.00           C
ATOM   1021  HZ3 TRP A 555      61.945  90.677  30.366  1.00  0.00           H
ATOM   1022  CZ2 TRP A 555      59.158  91.978  31.983  1.00  0.00           C
ATOM   1023  HZ2 TRP A 555      58.871  92.611  32.810  1.00  0.00           H
ATOM   1024  CH2 TRP A 555      60.509  91.550  31.812  1.00  0.00           C
ATOM   1025  HH2 TRP A 555      61.173  91.976  32.549  1.00  0.00           H
ATOM   1026  C   TRP A 555      56.731  88.134  26.294  1.00  0.00           C
ATOM   1027  O   TRP A 555      57.674  87.596  25.761  1.00  0.00           O
ATOM   1028  N   ASN A 556      55.441  88.081  25.876  1.00  0.00           N
ATOM   1029  HN  ASN A 556      54.680  88.571  26.296  1.00  0.00           H
ATOM   1030  CA  ASN A 556      55.005  87.048  24.889  1.00  0.00           C
ATOM   1031  HA  ASN A 556      55.728  86.292  24.619  1.00  0.00           H
ATOM   1032  CB  ASN A 556      53.794  86.232  25.426  1.00  0.00           C
ATOM   1033  HB1 ASN A 556      52.912  86.906  25.471  1.00  0.00           H
ATOM   1034  HB2 ASN A 556      53.550  85.418  24.710  1.00  0.00           H
ATOM   1035  CG  ASN A 556      54.199  85.665  26.815  1.00  0.00           C
ATOM   1036  OD1 ASN A 556      55.265  85.038  26.972  1.00  0.00           O
ATOM   1037  ND2 ASN A 556      53.385  85.873  27.880  1.00  0.00           N
ATOM   1038 1HD2 ASN A 556      52.502  86.255  27.609  1.00  0.00           H
ATOM   1039 2HD2 ASN A 556      53.712  85.434  28.717  1.00  0.00           H
ATOM   1040  C   ASN A 556      54.701  87.707  23.581  1.00  0.00           C
ATOM   1041  O   ASN A 556      55.141  87.233  22.508  1.00  0.00           O
ATOM   1042  N   LYS A 557      53.963  88.834  23.534  1.00  0.00           N
ATOM   1043  HN  LYS A 557      53.618  89.225  24.384  1.00  0.00           H
ATOM   1044  CA  LYS A 557      53.587  89.482  22.275  1.00  0.00           C
ATOM   1045  HA  LYS A 557      53.535  88.792  21.446  1.00  0.00           H
ATOM   1046  CB  LYS A 557      52.147  90.064  22.378  1.00  0.00           C
ATOM   1047  HB1 LYS A 557      51.760  90.021  21.337  1.00  0.00           H
ATOM   1048  HB2 LYS A 557      51.502  89.306  22.871  1.00  0.00           H
ATOM   1049  CG  LYS A 557      51.989  91.438  22.969  1.00  0.00           C
ATOM   1050  HG1 LYS A 557      52.609  91.424  23.891  1.00  0.00           H
ATOM   1051  HG2 LYS A 557      52.341  92.255  22.303  1.00  0.00           H
ATOM   1052  CD  LYS A 557      50.512  91.679  23.364  1.00  0.00           C
ATOM   1053  HD1 LYS A 557      49.967  91.571  22.402  1.00  0.00           H
ATOM   1054  HD2 LYS A 557      50.055  90.833  23.921  1.00  0.00           H
ATOM   1055  CE  LYS A 557      50.182  93.080  23.942  1.00  0.00           C
ATOM   1056  HE1 LYS A 557      50.818  93.858  23.468  1.00  0.00           H
ATOM   1057  HE2 LYS A 557      49.127  93.263  23.648  1.00  0.00           H
ATOM   1058  NZ  LYS A 557      50.326  93.109  25.339  1.00  0.00           N
ATOM   1059  HZ1 LYS A 557      50.153  94.053  25.739  1.00  0.00           H
ATOM   1060  HZ2 LYS A 557      49.609  92.536  25.829  1.00  0.00           H
ATOM   1061  HZ3 LYS A 557      51.237  92.839  25.762  1.00  0.00           H
ATOM   1062  C   LYS A 557      54.759  90.418  22.055  1.00  0.00           C
ATOM   1063  O   LYS A 557      55.416  90.965  22.928  1.00  0.00           O
ATOM   1064  N   HIS A 558      55.105  90.647  20.749  1.00  0.00           N
ATOM   1065  HN  HIS A 558      54.741  90.148  19.966  1.00  0.00           H
ATOM   1066  CA  HIS A 558      56.268  91.332  20.305  1.00  0.00           C
ATOM   1067  HA  HIS A 558      57.154  90.899  20.746  1.00  0.00           H
ATOM   1068  CB  HIS A 558      56.373  91.335  18.696  1.00  0.00           C
ATOM   1069  HB1 HIS A 558      55.480  91.787  18.213  1.00  0.00           H
ATOM   1070  HB2 HIS A 558      57.200  91.964  18.303  1.00  0.00           H
ATOM   1071  ND1 HIS A 558      55.299  89.179  18.063  1.00  0.00           N
ATOM   1072  CG  HIS A 558      56.506  89.940  18.201  1.00  0.00           C
ATOM   1073  CE1 HIS A 558      55.698  88.159  17.300  1.00  0.00           C
ATOM   1074  HE1 HIS A 558      54.953  87.388  17.102  1.00  0.00           H
ATOM   1075  NE2 HIS A 558      56.965  88.252  16.898  1.00  0.00           N
ATOM   1076  HE2 HIS A 558      57.529  87.553  16.457  1.00  0.00           H
ATOM   1077  CD2 HIS A 558      57.489  89.400  17.490  1.00  0.00           C
ATOM   1078  HD2 HIS A 558      58.479  89.743  17.215  1.00  0.00           H
ATOM   1079  C   HIS A 558      56.203  92.807  20.639  1.00  0.00           C
ATOM   1080  O   HIS A 558      57.223  93.384  20.927  1.00  0.00           O
ATOM   1081  N   GLU A 559      55.000  93.382  20.766  1.00  0.00           N
ATOM   1082  HN  GLU A 559      54.169  92.854  20.609  1.00  0.00           H
ATOM   1083  CA  GLU A 559      54.779  94.727  21.212  1.00  0.00           C
ATOM   1084  HA  GLU A 559      55.226  95.359  20.459  1.00  0.00           H
ATOM   1085  CB  GLU A 559      53.271  94.996  21.076  1.00  0.00           C
ATOM   1086  HB1 GLU A 559      52.841  94.523  20.167  1.00  0.00           H
ATOM   1087  HB2 GLU A 559      52.761  94.554  21.958  1.00  0.00           H
ATOM   1088  CG  GLU A 559      52.866  96.505  20.989  1.00  0.00           C
ATOM   1089  HG1 GLU A 559      51.758  96.579  20.939  1.00  0.00           H
ATOM   1090  HG2 GLU A 559      53.208  97.079  21.877  1.00  0.00           H
ATOM   1091  CD  GLU A 559      53.279  97.234  19.677  1.00  0.00           C
ATOM   1092  OE1 GLU A 559      53.144  98.480  19.607  1.00  0.00           O
ATOM   1093  OE2 GLU A 559      53.630  96.612  18.693  1.00  0.00           O
ATOM   1094  C   GLU A 559      55.313  94.979  22.635  1.00  0.00           C
ATOM   1095  O   GLU A 559      55.839  96.064  22.895  1.00  0.00           O
ATOM   1096  N   ASP A 560      55.215  94.017  23.583  1.00  0.00           N
ATOM   1097  HN  ASP A 560      54.963  93.125  23.217  1.00  0.00           H
ATOM   1098  CA  ASP A 560      55.640  94.043  24.952  1.00  0.00           C
ATOM   1099  HA  ASP A 560      55.493  95.038  25.345  1.00  0.00           H
ATOM   1100  CB  ASP A 560      54.833  93.032  25.813  1.00  0.00           C
ATOM   1101  HB1 ASP A 560      54.757  92.082  25.242  1.00  0.00           H
ATOM   1102  HB2 ASP A 560      55.146  92.894  26.870  1.00  0.00           H
ATOM   1103  CG  ASP A 560      53.398  93.395  25.974  1.00  0.00           C
ATOM   1104  OD1 ASP A 560      52.651  92.483  26.393  1.00  0.00           O
ATOM   1105  OD2 ASP A 560      52.942  94.519  25.548  1.00  0.00           O
ATOM   1106  C   ASP A 560      57.093  93.793  25.130  1.00  0.00           C
ATOM   1107  O   ASP A 560      57.849  94.305  25.992  1.00  0.00           O
ATOM   1108  N   VAL A 561      57.688  92.936  24.232  1.00  0.00           N
ATOM   1109  HN  VAL A 561      57.090  92.283  23.773  1.00  0.00           H
ATOM   1110  CA  VAL A 561      59.158  92.742  24.292  1.00  0.00           C
ATOM   1111  HA  VAL A 561      59.404  92.502  25.316  1.00  0.00           H
ATOM   1112  CB  VAL A 561      59.628  91.503  23.489  1.00  0.00           C
ATOM   1113  HB  VAL A 561      59.192  91.633  22.476  1.00  0.00           H
ATOM   1114  CG1 VAL A 561      61.196  91.457  23.407  1.00  0.00           C
ATOM   1115 1HG1 VAL A 561      61.620  92.192  22.690  1.00  0.00           H
ATOM   1116 2HG1 VAL A 561      61.548  91.720  24.428  1.00  0.00           H
ATOM   1117 3HG1 VAL A 561      61.542  90.416  23.235  1.00  0.00           H
ATOM   1118  CG2 VAL A 561      59.085  90.239  24.205  1.00  0.00           C
ATOM   1119 1HG2 VAL A 561      57.997  90.045  24.097  1.00  0.00           H
ATOM   1120 2HG2 VAL A 561      59.477  89.283  23.796  1.00  0.00           H
ATOM   1121 3HG2 VAL A 561      59.167  90.335  25.309  1.00  0.00           H
ATOM   1122  C   VAL A 561      59.860  94.003  23.808  1.00  0.00           C
ATOM   1123  O   VAL A 561      60.827  94.433  24.406  1.00  0.00           O
ATOM   1124  N   ALA A 562      59.389  94.551  22.655  1.00  0.00           N
ATOM   1125  HN  ALA A 562      58.624  94.106  22.194  1.00  0.00           H
ATOM   1126  CA  ALA A 562      59.811  95.901  22.094  1.00  0.00           C
ATOM   1127  HA  ALA A 562      60.838  95.812  21.771  1.00  0.00           H
ATOM   1128  CB  ALA A 562      59.052  96.283  20.829  1.00  0.00           C
ATOM   1129  HB1 ALA A 562      59.504  97.125  20.262  1.00  0.00           H
ATOM   1130  HB2 ALA A 562      59.080  95.408  20.145  1.00  0.00           H
ATOM   1131  HB3 ALA A 562      57.967  96.421  21.023  1.00  0.00           H
ATOM   1132  C   ALA A 562      59.669  96.969  23.120  1.00  0.00           C
ATOM   1133  O   ALA A 562      60.537  97.843  23.244  1.00  0.00           O
ATOM   1134  N   GLN A 563      58.566  97.069  23.849  1.00  0.00           N
ATOM   1135  HN  GLN A 563      57.862  96.383  23.683  1.00  0.00           H
ATOM   1136  CA  GLN A 563      58.337  98.083  24.834  1.00  0.00           C
ATOM   1137  HA  GLN A 563      58.638  99.028  24.408  1.00  0.00           H
ATOM   1138  CB  GLN A 563      56.934  98.190  25.368  1.00  0.00           C
ATOM   1139  HB1 GLN A 563      56.249  98.496  24.549  1.00  0.00           H
ATOM   1140  HB2 GLN A 563      56.620  97.148  25.589  1.00  0.00           H
ATOM   1141  CG  GLN A 563      56.563  99.227  26.488  1.00  0.00           C
ATOM   1142  HG1 GLN A 563      55.470  99.086  26.628  1.00  0.00           H
ATOM   1143  HG2 GLN A 563      57.010  98.968  27.471  1.00  0.00           H
ATOM   1144  CD  GLN A 563      56.831 100.681  26.246  1.00  0.00           C
ATOM   1145  OE1 GLN A 563      56.675 101.217  25.153  1.00  0.00           O
ATOM   1146  NE2 GLN A 563      57.037 101.413  27.413  1.00  0.00           N
ATOM   1147 1HE2 GLN A 563      56.932 100.948  28.292  1.00  0.00           H
ATOM   1148 2HE2 GLN A 563      57.235 102.392  27.380  1.00  0.00           H
ATOM   1149  C   GLN A 563      59.234  97.933  25.995  1.00  0.00           C
ATOM   1150  O   GLN A 563      59.829  98.912  26.521  1.00  0.00           O
ATOM   1151  N   MET A 564      59.414  96.693  26.508  1.00  0.00           N
ATOM   1152  HN  MET A 564      58.996  95.892  26.087  1.00  0.00           H
ATOM   1153  CA  MET A 564      60.489  96.496  27.467  1.00  0.00           C
ATOM   1154  HA  MET A 564      60.207  97.165  28.267  1.00  0.00           H
ATOM   1155  CB  MET A 564      60.404  94.994  28.028  1.00  0.00           C
ATOM   1156  HB1 MET A 564      60.309  94.248  27.210  1.00  0.00           H
ATOM   1157  HB2 MET A 564      61.291  94.782  28.663  1.00  0.00           H
ATOM   1158  CG  MET A 564      59.186  94.773  28.965  1.00  0.00           C
ATOM   1159  HG1 MET A 564      58.257  95.090  28.446  1.00  0.00           H
ATOM   1160  HG2 MET A 564      59.073  93.696  29.217  1.00  0.00           H
ATOM   1161  SD  MET A 564      59.301  95.693  30.392  1.00  0.00           S
ATOM   1162  CE  MET A 564      60.732  94.932  31.186  1.00  0.00           C
ATOM   1163  HE1 MET A 564      60.977  93.988  30.655  1.00  0.00           H
ATOM   1164  HE2 MET A 564      61.551  95.684  31.177  1.00  0.00           H
ATOM   1165  HE3 MET A 564      60.632  94.762  32.280  1.00  0.00           H
ATOM   1166  C   MET A 564      61.873  96.822  27.039  1.00  0.00           C
ATOM   1167  O   MET A 564      62.678  97.448  27.769  1.00  0.00           O
ATOM   1168  N   LEU A 565      62.211  96.384  25.893  1.00  0.00           N
ATOM   1169  HN  LEU A 565      61.572  95.891  25.308  1.00  0.00           H
ATOM   1170  CA  LEU A 565      63.571  96.644  25.420  1.00  0.00           C
ATOM   1171  HA  LEU A 565      64.387  96.341  26.059  1.00  0.00           H
ATOM   1172  CB  LEU A 565      63.775  95.935  24.054  1.00  0.00           C
ATOM   1173  HB1 LEU A 565      63.583  94.851  24.204  1.00  0.00           H
ATOM   1174  HB2 LEU A 565      62.909  96.173  23.400  1.00  0.00           H
ATOM   1175  CG  LEU A 565      65.103  96.219  23.332  1.00  0.00           C
ATOM   1176  HG  LEU A 565      65.069  97.231  22.876  1.00  0.00           H
ATOM   1177  CD1 LEU A 565      66.402  96.017  24.188  1.00  0.00           C
ATOM   1178 1HD1 LEU A 565      66.455  96.819  24.955  1.00  0.00           H
ATOM   1179 2HD1 LEU A 565      66.356  95.065  24.760  1.00  0.00           H
ATOM   1180 3HD1 LEU A 565      67.307  96.016  23.544  1.00  0.00           H
ATOM   1181  CD2 LEU A 565      65.292  95.344  22.085  1.00  0.00           C
ATOM   1182 1HD2 LEU A 565      64.374  95.270  21.464  1.00  0.00           H
ATOM   1183 2HD2 LEU A 565      65.985  95.882  21.403  1.00  0.00           H
ATOM   1184 3HD2 LEU A 565      65.787  94.387  22.356  1.00  0.00           H
ATOM   1185  C   LEU A 565      63.834  98.133  25.264  1.00  0.00           C
ATOM   1186  O   LEU A 565      64.854  98.610  25.677  1.00  0.00           O
ATOM   1187  N   TYR A 566      62.882  98.968  24.718  1.00  0.00           N
ATOM   1188  HN  TYR A 566      62.147  98.559  24.182  1.00  0.00           H
ATOM   1189  CA  TYR A 566      63.009 100.375  24.704  1.00  0.00           C
ATOM   1190  HA  TYR A 566      63.940 100.571  24.193  1.00  0.00           H
ATOM   1191  CB  TYR A 566      61.933 100.898  23.734  1.00  0.00           C
ATOM   1192  HB1 TYR A 566      62.273 100.770  22.684  1.00  0.00           H
ATOM   1193  HB2 TYR A 566      61.019 100.278  23.855  1.00  0.00           H
ATOM   1194  CG  TYR A 566      61.556 102.375  23.882  1.00  0.00           C
ATOM   1195  CD1 TYR A 566      62.515 103.394  23.653  1.00  0.00           C
ATOM   1196  HD1 TYR A 566      63.510 103.114  23.342  1.00  0.00           H
ATOM   1197  CE1 TYR A 566      62.076 104.765  23.579  1.00  0.00           C
ATOM   1198  HE1 TYR A 566      62.798 105.472  23.198  1.00  0.00           H
ATOM   1199  CZ  TYR A 566      60.733 105.095  23.885  1.00  0.00           C
ATOM   1200  OH  TYR A 566      60.348 106.508  23.775  1.00  0.00           O
ATOM   1201  HH  TYR A 566      61.018 106.967  23.263  1.00  0.00           H
ATOM   1202  CD2 TYR A 566      60.331 102.767  24.328  1.00  0.00           C
ATOM   1203  HD2 TYR A 566      59.603 101.998  24.540  1.00  0.00           H
ATOM   1204  CE2 TYR A 566      59.924 104.137  24.369  1.00  0.00           C
ATOM   1205  HE2 TYR A 566      58.932 104.420  24.688  1.00  0.00           H
ATOM   1206  C   TYR A 566      63.052 101.060  26.133  1.00  0.00           C
ATOM   1207  O   TYR A 566      63.810 101.997  26.345  1.00  0.00           O
ATOM   1208  N   LEU A 567      62.230 100.571  27.082  1.00  0.00           N
ATOM   1209  HN  LEU A 567      61.582  99.848  26.857  1.00  0.00           H
ATOM   1210  CA  LEU A 567      62.199 101.033  28.448  1.00  0.00           C
ATOM   1211  HA  LEU A 567      61.998 102.091  28.377  1.00  0.00           H
ATOM   1212  CB  LEU A 567      60.968 100.270  29.231  1.00  0.00           C
ATOM   1213  HB1 LEU A 567      60.064 100.142  28.598  1.00  0.00           H
ATOM   1214  HB2 LEU A 567      61.383  99.281  29.521  1.00  0.00           H
ATOM   1215  CG  LEU A 567      60.426 100.981  30.473  1.00  0.00           C
ATOM   1216  HG  LEU A 567      61.375 101.348  30.919  1.00  0.00           H
ATOM   1217  CD1 LEU A 567      59.577 102.228  30.124  1.00  0.00           C
ATOM   1218 1HD1 LEU A 567      60.161 102.882  29.441  1.00  0.00           H
ATOM   1219 2HD1 LEU A 567      58.592 102.002  29.663  1.00  0.00           H
ATOM   1220 3HD1 LEU A 567      59.420 102.861  31.023  1.00  0.00           H
ATOM   1221  CD2 LEU A 567      59.781 100.045  31.477  1.00  0.00           C
ATOM   1222 1HD2 LEU A 567      59.142 100.641  32.162  1.00  0.00           H
ATOM   1223 2HD2 LEU A 567      59.114  99.308  30.980  1.00  0.00           H
ATOM   1224 3HD2 LEU A 567      60.535  99.438  32.021  1.00  0.00           H
ATOM   1225  C   LEU A 567      63.541 100.800  29.093  1.00  0.00           C
ATOM   1226  O   LEU A 567      64.020 101.676  29.793  1.00  0.00           O
ATOM   1227  N   LEU A 568      64.146  99.594  28.894  1.00  0.00           N
ATOM   1228  HN  LEU A 568      63.644  98.850  28.458  1.00  0.00           H
ATOM   1229  CA  LEU A 568      65.390  99.238  29.600  1.00  0.00           C
ATOM   1230  HA  LEU A 568      65.419  99.726  30.563  1.00  0.00           H
ATOM   1231  CB  LEU A 568      65.467  97.759  29.872  1.00  0.00           C
ATOM   1232  HB1 LEU A 568      65.485  97.227  28.897  1.00  0.00           H
ATOM   1233  HB2 LEU A 568      66.397  97.459  30.399  1.00  0.00           H
ATOM   1234  CG  LEU A 568      64.325  97.074  30.672  1.00  0.00           C
ATOM   1235  HG  LEU A 568      63.407  97.437  30.164  1.00  0.00           H
ATOM   1236  CD1 LEU A 568      64.331  95.621  30.357  1.00  0.00           C
ATOM   1237 1HD1 LEU A 568      63.922  95.417  29.345  1.00  0.00           H
ATOM   1238 2HD1 LEU A 568      65.308  95.096  30.431  1.00  0.00           H
ATOM   1239 3HD1 LEU A 568      63.546  95.053  30.900  1.00  0.00           H
ATOM   1240  CD2 LEU A 568      64.179  97.431  32.167  1.00  0.00           C
ATOM   1241 1HD2 LEU A 568      63.499  96.640  32.550  1.00  0.00           H
ATOM   1242 2HD2 LEU A 568      65.122  97.316  32.744  1.00  0.00           H
ATOM   1243 3HD2 LEU A 568      63.856  98.490  32.260  1.00  0.00           H
ATOM   1244  C   LEU A 568      66.653  99.788  28.954  1.00  0.00           C
ATOM   1245  O   LEU A 568      67.658 100.022  29.579  1.00  0.00           O
ATOM   1246  N   CYS A 569      66.552 100.085  27.638  1.00  0.00           N
ATOM   1247  HN  CYS A 569      65.816  99.685  27.097  1.00  0.00           H
ATOM   1248  CA  CYS A 569      67.453 100.858  26.827  1.00  0.00           C
ATOM   1249  HA  CYS A 569      68.450 100.510  27.051  1.00  0.00           H
ATOM   1250  CB  CYS A 569      67.084 100.832  25.265  1.00  0.00           C
ATOM   1251  HB1 CYS A 569      66.924  99.807  24.866  1.00  0.00           H
ATOM   1252  HB2 CYS A 569      66.105 101.357  25.229  1.00  0.00           H
ATOM   1253  SG  CYS A 569      68.194 101.605  24.096  1.00  0.00           S
ATOM   1254  HG1 CYS A 569      69.034 100.581  24.056  1.00  0.00           H
ATOM   1255  C   CYS A 569      67.543 102.280  27.457  1.00  0.00           C
ATOM   1256  O   CYS A 569      68.567 102.861  27.706  1.00  0.00           O
ATOM   1257  N   SER A 570      66.391 102.830  27.707  1.00  0.00           N
ATOM   1258  HN  SER A 570      65.552 102.362  27.441  1.00  0.00           H
ATOM   1259  CA  SER A 570      66.274 104.164  28.365  1.00  0.00           C
ATOM   1260  HA  SER A 570      66.867 104.904  27.850  1.00  0.00           H
ATOM   1261  CB  SER A 570      64.819 104.589  28.354  1.00  0.00           C
ATOM   1262  HB1 SER A 570      64.198 103.889  28.952  1.00  0.00           H
ATOM   1263  HB2 SER A 570      64.787 105.616  28.777  1.00  0.00           H
ATOM   1264  OG  SER A 570      64.276 104.642  27.048  1.00  0.00           O
ATOM   1265  HG1 SER A 570      64.187 103.710  26.834  1.00  0.00           H
ATOM   1266  C   SER A 570      66.680 104.285  29.818  1.00  0.00           C
ATOM   1267  O   SER A 570      67.284 105.265  30.299  1.00  0.00           O
ATOM   1268  N   TRP A 571      66.353 103.228  30.633  1.00  0.00           N
ATOM   1269  HN  TRP A 571      65.887 102.493  30.145  1.00  0.00           H
ATOM   1270  CA  TRP A 571      66.526 103.177  32.055  1.00  0.00           C
ATOM   1271  HA  TRP A 571      66.103 104.086  32.458  1.00  0.00           H
ATOM   1272  CB  TRP A 571      65.760 101.930  32.687  1.00  0.00           C
ATOM   1273  HB1 TRP A 571      64.662 101.987  32.530  1.00  0.00           H
ATOM   1274  HB2 TRP A 571      66.077 101.048  32.090  1.00  0.00           H
ATOM   1275  CG  TRP A 571      66.031 101.720  34.157  1.00  0.00           C
ATOM   1276  CD1 TRP A 571      66.931 100.769  34.657  1.00  0.00           C
ATOM   1277  HD1 TRP A 571      67.353 100.013  34.012  1.00  0.00           H
ATOM   1278  NE1 TRP A 571      67.021 100.879  35.988  1.00  0.00           N
ATOM   1279  HE1 TRP A 571      67.789 100.593  36.519  1.00  0.00           H
ATOM   1280  CE2 TRP A 571      66.107 101.811  36.470  1.00  0.00           C
ATOM   1281  CD2 TRP A 571      65.487 102.357  35.301  1.00  0.00           C
ATOM   1282  CE3 TRP A 571      64.645 103.418  35.487  1.00  0.00           C
ATOM   1283  HE3 TRP A 571      64.170 103.865  34.625  1.00  0.00           H
ATOM   1284  CZ3 TRP A 571      64.486 103.978  36.766  1.00  0.00           C
ATOM   1285  HZ3 TRP A 571      63.908 104.880  36.903  1.00  0.00           H
ATOM   1286  CZ2 TRP A 571      65.894 102.272  37.756  1.00  0.00           C
ATOM   1287  HZ2 TRP A 571      66.429 101.815  38.576  1.00  0.00           H
ATOM   1288  CH2 TRP A 571      65.089 103.385  37.841  1.00  0.00           C
ATOM   1289  HH2 TRP A 571      64.827 103.784  38.810  1.00  0.00           H
ATOM   1290  C   TRP A 571      68.045 103.154  32.461  1.00  0.00           C
ATOM   1291  O   TRP A 571      68.813 102.529  31.715  1.00  0.00           O
ATOM   1292  N   PRO A 572      68.617 103.776  33.503  1.00  0.00           N
ATOM   1293  CD  PRO A 572      67.841 104.728  34.276  1.00  0.00           C
ATOM   1294  HD1 PRO A 572      67.326 104.208  35.112  1.00  0.00           H
ATOM   1295  HD2 PRO A 572      67.138 105.275  33.612  1.00  0.00           H
ATOM   1296  CA  PRO A 572      69.999 103.928  33.745  1.00  0.00           C
ATOM   1297  HA  PRO A 572      70.438 104.452  32.909  1.00  0.00           H
ATOM   1298  CB  PRO A 572      70.053 104.836  34.957  1.00  0.00           C
ATOM   1299  HB1 PRO A 572      69.899 104.190  35.848  1.00  0.00           H
ATOM   1300  HB2 PRO A 572      70.970 105.454  35.061  1.00  0.00           H
ATOM   1301  CG  PRO A 572      68.862 105.724  34.878  1.00  0.00           C
ATOM   1302  HG1 PRO A 572      68.494 106.061  35.870  1.00  0.00           H
ATOM   1303  HG2 PRO A 572      69.040 106.545  34.150  1.00  0.00           H
ATOM   1304  C   PRO A 572      70.808 102.678  33.999  1.00  0.00           C
ATOM   1305  O   PRO A 572      70.308 101.799  34.693  1.00  0.00           O
ATOM   1306  N   GLU A 573      71.968 102.486  33.393  1.00  0.00           N
ATOM   1307  HN  GLU A 573      72.476 103.202  32.921  1.00  0.00           H
ATOM   1308  CA  GLU A 573      72.707 101.238  33.407  1.00  0.00           C
ATOM   1309  HA  GLU A 573      72.091 100.558  32.838  1.00  0.00           H
ATOM   1310  CB  GLU A 573      74.024 101.524  32.613  1.00  0.00           C
ATOM   1311  HB1 GLU A 573      74.613 102.352  33.062  1.00  0.00           H
ATOM   1312  HB2 GLU A 573      74.678 100.663  32.871  1.00  0.00           H
ATOM   1313  CG  GLU A 573      73.834 101.685  31.157  1.00  0.00           C
ATOM   1314  HG1 GLU A 573      74.614 101.185  30.544  1.00  0.00           H
ATOM   1315  HG2 GLU A 573      72.869 101.250  30.820  1.00  0.00           H
ATOM   1316  CD  GLU A 573      73.689 103.113  30.655  1.00  0.00           C
ATOM   1317  OE1 GLU A 573      73.519 104.004  31.525  1.00  0.00           O
ATOM   1318  OE2 GLU A 573      73.628 103.260  29.441  1.00  0.00           O
ATOM   1319  C   GLU A 573      72.989 100.546  34.731  1.00  0.00           C
ATOM   1320  O   GLU A 573      73.018 101.132  35.815  1.00  0.00           O
ATOM   1321  N   LEU A 574      73.255  99.213  34.693  1.00  0.00           N
ATOM   1322  HN  LEU A 574      73.330  98.791  33.793  1.00  0.00           H
ATOM   1323  CA  LEU A 574      73.491  98.364  35.926  1.00  0.00           C
ATOM   1324  HA  LEU A 574      72.794  98.779  36.639  1.00  0.00           H
ATOM   1325  CB  LEU A 574      73.074  96.917  35.631  1.00  0.00           C
ATOM   1326  HB1 LEU A 574      73.590  96.819  34.651  1.00  0.00           H
ATOM   1327  HB2 LEU A 574      73.396  96.247  36.457  1.00  0.00           H
ATOM   1328  CG  LEU A 574      71.571  96.504  35.515  1.00  0.00           C
ATOM   1329  HG  LEU A 574      71.173  97.014  34.611  1.00  0.00           H
ATOM   1330  CD1 LEU A 574      71.415  94.947  35.378  1.00  0.00           C
ATOM   1331 1HD1 LEU A 574      71.976  94.428  36.185  1.00  0.00           H
ATOM   1332 2HD1 LEU A 574      70.338  94.676  35.405  1.00  0.00           H
ATOM   1333 3HD1 LEU A 574      71.814  94.636  34.389  1.00  0.00           H
ATOM   1334  CD2 LEU A 574      70.795  97.006  36.734  1.00  0.00           C
ATOM   1335 1HD2 LEU A 574      70.827  98.115  36.682  1.00  0.00           H
ATOM   1336 2HD2 LEU A 574      69.724  96.735  36.622  1.00  0.00           H
ATOM   1337 3HD2 LEU A 574      71.298  96.652  37.659  1.00  0.00           H
ATOM   1338  C   LEU A 574      74.948  98.314  36.438  1.00  0.00           C
ATOM   1339  O   LEU A 574      75.885  98.265  35.659  1.00  0.00           O
ATOM   1340  N   PRO A 575      75.159  98.176  37.758  1.00  0.00           N
ATOM   1341  CD  PRO A 575      74.128  98.367  38.788  1.00  0.00           C
ATOM   1342  HD1 PRO A 575      73.426  97.506  38.768  1.00  0.00           H
ATOM   1343  HD2 PRO A 575      73.645  99.362  38.684  1.00  0.00           H
ATOM   1344  CA  PRO A 575      76.351  97.432  38.366  1.00  0.00           C
ATOM   1345  HA  PRO A 575      77.114  98.197  38.360  1.00  0.00           H
ATOM   1346  CB  PRO A 575      75.972  97.107  39.796  1.00  0.00           C
ATOM   1347  HB1 PRO A 575      75.551  96.079  39.780  1.00  0.00           H
ATOM   1348  HB2 PRO A 575      76.854  97.223  40.461  1.00  0.00           H
ATOM   1349  CG  PRO A 575      74.870  98.138  40.151  1.00  0.00           C
ATOM   1350  HG1 PRO A 575      74.234  97.886  41.027  1.00  0.00           H
ATOM   1351  HG2 PRO A 575      75.417  99.067  40.423  1.00  0.00           H
ATOM   1352  C   PRO A 575      76.833  96.286  37.612  1.00  0.00           C
ATOM   1353  O   PRO A 575      76.032  95.415  37.314  1.00  0.00           O
ATOM   1354  N   VAL A 576      78.102  96.175  37.451  1.00  0.00           N
ATOM   1355  HN  VAL A 576      78.680  96.983  37.540  1.00  0.00           H
ATOM   1356  CA  VAL A 576      78.697  95.133  36.639  1.00  0.00           C
ATOM   1357  HA  VAL A 576      78.247  95.178  35.659  1.00  0.00           H
ATOM   1358  CB  VAL A 576      80.253  95.217  36.328  1.00  0.00           C
ATOM   1359  HB  VAL A 576      80.541  96.214  35.931  1.00  0.00           H
ATOM   1360  CG1 VAL A 576      81.070  94.940  37.601  1.00  0.00           C
ATOM   1361 1HG1 VAL A 576      82.181  94.951  37.592  1.00  0.00           H
ATOM   1362 2HG1 VAL A 576      80.907  95.602  38.478  1.00  0.00           H
ATOM   1363 3HG1 VAL A 576      80.825  93.936  38.008  1.00  0.00           H
ATOM   1364  CG2 VAL A 576      80.566  94.208  35.185  1.00  0.00           C
ATOM   1365 1HG2 VAL A 576      81.623  94.494  34.998  1.00  0.00           H
ATOM   1366 2HG2 VAL A 576      80.596  93.186  35.619  1.00  0.00           H
ATOM   1367 3HG2 VAL A 576      79.916  94.365  34.299  1.00  0.00           H
ATOM   1368  C   VAL A 576      78.265  93.735  37.173  1.00  0.00           C
ATOM   1369  O   VAL A 576      77.973  92.840  36.411  1.00  0.00           O
ATOM   1370  N   LEU A 577      78.256  93.523  38.491  1.00  0.00           N
ATOM   1371  HN  LEU A 577      78.636  94.247  39.062  1.00  0.00           H
ATOM   1372  CA  LEU A 577      77.832  92.177  38.882  1.00  0.00           C
ATOM   1373  HA  LEU A 577      78.441  91.461  38.352  1.00  0.00           H
ATOM   1374  CB  LEU A 577      77.866  92.083  40.376  1.00  0.00           C
ATOM   1375  HB1 LEU A 577      78.922  92.225  40.691  1.00  0.00           H
ATOM   1376  HB2 LEU A 577      77.253  92.895  40.820  1.00  0.00           H
ATOM   1377  CG  LEU A 577      77.511  90.723  40.902  1.00  0.00           C
ATOM   1378  HG  LEU A 577      76.416  90.606  40.753  1.00  0.00           H
ATOM   1379  CD1 LEU A 577      78.246  89.637  40.144  1.00  0.00           C
ATOM   1380 1HD1 LEU A 577      78.525  88.853  40.880  1.00  0.00           H
ATOM   1381 2HD1 LEU A 577      77.541  89.202  39.404  1.00  0.00           H
ATOM   1382 3HD1 LEU A 577      79.122  90.046  39.597  1.00  0.00           H
ATOM   1383  CD2 LEU A 577      77.805  90.607  42.414  1.00  0.00           C
ATOM   1384 1HD2 LEU A 577      78.898  90.753  42.546  1.00  0.00           H
ATOM   1385 2HD2 LEU A 577      77.227  91.372  42.975  1.00  0.00           H
ATOM   1386 3HD2 LEU A 577      77.481  89.583  42.698  1.00  0.00           H
ATOM   1387  C   LEU A 577      76.400  91.883  38.432  1.00  0.00           C
ATOM   1388  O   LEU A 577      76.169  90.838  37.828  1.00  0.00           O
ATOM   1389  N   SER A 578      75.372  92.853  38.736  1.00  0.00           N
ATOM   1390  HN  SER A 578      75.502  93.738  39.175  1.00  0.00           H
ATOM   1391  CA  SER A 578      73.969  92.678  38.344  1.00  0.00           C
ATOM   1392  HA  SER A 578      73.621  91.768  38.812  1.00  0.00           H
ATOM   1393  CB  SER A 578      73.210  93.965  38.709  1.00  0.00           C
ATOM   1394  HB1 SER A 578      73.649  94.859  38.217  1.00  0.00           H
ATOM   1395  HB2 SER A 578      72.186  93.912  38.283  1.00  0.00           H
ATOM   1396  OG  SER A 578      73.156  94.162  40.140  1.00  0.00           O
ATOM   1397  HG1 SER A 578      72.483  93.512  40.353  1.00  0.00           H
ATOM   1398  C   SER A 578      73.825  92.430  36.791  1.00  0.00           C
ATOM   1399  O   SER A 578      73.090  91.524  36.308  1.00  0.00           O
ATOM   1400  N   ALA A 579      74.636  93.251  35.983  1.00  0.00           N
ATOM   1401  HN  ALA A 579      75.252  93.821  36.521  1.00  0.00           H
ATOM   1402  CA  ALA A 579      74.722  93.149  34.532  1.00  0.00           C
ATOM   1403  HA  ALA A 579      73.754  93.366  34.104  1.00  0.00           H
ATOM   1404  CB  ALA A 579      75.613  94.237  34.040  1.00  0.00           C
ATOM   1405  HB1 ALA A 579      76.606  94.300  34.534  1.00  0.00           H
ATOM   1406  HB2 ALA A 579      75.671  94.280  32.932  1.00  0.00           H
ATOM   1407  HB3 ALA A 579      75.134  95.214  34.264  1.00  0.00           H
ATOM   1408  C   ALA A 579      75.269  91.728  34.104  1.00  0.00           C
ATOM   1409  O   ALA A 579      74.621  91.044  33.317  1.00  0.00           O
ATOM   1410  N   LEU A 580      76.340  91.198  34.709  1.00  0.00           N
ATOM   1411  HN  LEU A 580      76.777  91.693  35.456  1.00  0.00           H
ATOM   1412  CA  LEU A 580      76.889  89.945  34.374  1.00  0.00           C
ATOM   1413  HA  LEU A 580      77.084  89.880  33.314  1.00  0.00           H
ATOM   1414  CB  LEU A 580      78.244  89.552  35.105  1.00  0.00           C
ATOM   1415  HB1 LEU A 580      78.009  89.503  36.190  1.00  0.00           H
ATOM   1416  HB2 LEU A 580      78.575  88.500  34.970  1.00  0.00           H
ATOM   1417  CG  LEU A 580      79.542  90.453  34.848  1.00  0.00           C
ATOM   1418  HG  LEU A 580      79.299  91.509  34.602  1.00  0.00           H
ATOM   1419  CD1 LEU A 580      80.512  90.464  36.034  1.00  0.00           C
ATOM   1420 1HD1 LEU A 580      81.409  91.091  35.840  1.00  0.00           H
ATOM   1421 2HD1 LEU A 580      79.910  90.762  36.918  1.00  0.00           H
ATOM   1422 3HD1 LEU A 580      80.844  89.410  36.148  1.00  0.00           H
ATOM   1423  CD2 LEU A 580      80.252  89.986  33.557  1.00  0.00           C
ATOM   1424 1HD2 LEU A 580      80.685  88.981  33.750  1.00  0.00           H
ATOM   1425 2HD2 LEU A 580      79.547  90.099  32.706  1.00  0.00           H
ATOM   1426 3HD2 LEU A 580      81.120  90.664  33.417  1.00  0.00           H
ATOM   1427  C   LEU A 580      76.003  88.779  34.649  1.00  0.00           C
ATOM   1428  O   LEU A 580      75.951  87.859  33.830  1.00  0.00           O
ATOM   1429  N   GLU A 581      75.257  88.823  35.774  1.00  0.00           N
ATOM   1430  HN  GLU A 581      75.465  89.480  36.494  1.00  0.00           H
ATOM   1431  CA  GLU A 581      74.196  87.911  36.087  1.00  0.00           C
ATOM   1432  HA  GLU A 581      74.720  86.976  36.220  1.00  0.00           H
ATOM   1433  CB  GLU A 581      73.619  88.252  37.508  1.00  0.00           C
ATOM   1434  HB1 GLU A 581      73.374  89.328  37.379  1.00  0.00           H
ATOM   1435  HB2 GLU A 581      72.633  87.750  37.605  1.00  0.00           H
ATOM   1436  CG  GLU A 581      74.456  88.115  38.737  1.00  0.00           C
ATOM   1437  HG1 GLU A 581      74.892  87.094  38.701  1.00  0.00           H
ATOM   1438  HG2 GLU A 581      75.311  88.824  38.725  1.00  0.00           H
ATOM   1439  CD  GLU A 581      73.743  88.263  39.991  1.00  0.00           C
ATOM   1440  OE1 GLU A 581      74.318  88.036  41.087  1.00  0.00           O
ATOM   1441  OE2 GLU A 581      72.412  88.370  39.984  1.00  0.00           O
ATOM   1442  C   GLU A 581      73.125  87.655  34.985  1.00  0.00           C
ATOM   1443  O   GLU A 581      72.647  86.567  34.857  1.00  0.00           O
ATOM   1444  N   LEU A 582      72.961  88.631  34.087  1.00  0.00           N
ATOM   1445  HN  LEU A 582      73.503  89.465  34.018  1.00  0.00           H
ATOM   1446  CA  LEU A 582      71.849  88.589  33.117  1.00  0.00           C
ATOM   1447  HA  LEU A 582      71.003  88.065  33.538  1.00  0.00           H
ATOM   1448  CB  LEU A 582      71.280  90.026  32.881  1.00  0.00           C
ATOM   1449  HB1 LEU A 582      72.214  90.617  32.768  1.00  0.00           H
ATOM   1450  HB2 LEU A 582      70.690  90.151  31.948  1.00  0.00           H
ATOM   1451  CG  LEU A 582      70.600  90.713  34.050  1.00  0.00           C
ATOM   1452  HG  LEU A 582      71.350  90.973  34.827  1.00  0.00           H
ATOM   1453  CD1 LEU A 582      70.098  92.053  33.555  1.00  0.00           C
ATOM   1454 1HD1 LEU A 582      70.891  92.734  33.175  1.00  0.00           H
ATOM   1455 2HD1 LEU A 582      69.487  91.915  32.638  1.00  0.00           H
ATOM   1456 3HD1 LEU A 582      69.417  92.602  34.240  1.00  0.00           H
ATOM   1457  CD2 LEU A 582      69.551  89.808  34.760  1.00  0.00           C
ATOM   1458 1HD2 LEU A 582      68.783  89.395  34.071  1.00  0.00           H
ATOM   1459 2HD2 LEU A 582      70.039  88.896  35.164  1.00  0.00           H
ATOM   1460 3HD2 LEU A 582      69.039  90.251  35.641  1.00  0.00           H
ATOM   1461  C   LEU A 582      72.383  87.866  31.835  1.00  0.00           C
ATOM   1462  O   LEU A 582      71.610  87.470  31.004  1.00  0.00           O
ATOM   1463  N   LEU A 583      73.754  87.773  31.710  1.00  0.00           N
ATOM   1464  HN  LEU A 583      74.352  87.921  32.494  1.00  0.00           H
ATOM   1465  CA  LEU A 583      74.398  87.151  30.600  1.00  0.00           C
ATOM   1466  HA  LEU A 583      73.758  86.943  29.756  1.00  0.00           H
ATOM   1467  CB  LEU A 583      75.716  87.872  30.145  1.00  0.00           C
ATOM   1468  HB1 LEU A 583      76.561  87.838  30.865  1.00  0.00           H
ATOM   1469  HB2 LEU A 583      76.058  87.414  29.193  1.00  0.00           H
ATOM   1470  CG  LEU A 583      75.502  89.260  29.733  1.00  0.00           C
ATOM   1471  HG  LEU A 583      74.975  89.655  30.628  1.00  0.00           H
ATOM   1472  CD1 LEU A 583      76.666  90.195  29.512  1.00  0.00           C
ATOM   1473 1HD1 LEU A 583      76.292  91.159  29.104  1.00  0.00           H
ATOM   1474 2HD1 LEU A 583      77.138  90.451  30.485  1.00  0.00           H
ATOM   1475 3HD1 LEU A 583      77.372  89.677  28.828  1.00  0.00           H
ATOM   1476  CD2 LEU A 583      74.497  89.441  28.558  1.00  0.00           C
ATOM   1477 1HD2 LEU A 583      74.351  90.536  28.443  1.00  0.00           H
ATOM   1478 2HD2 LEU A 583      74.913  88.894  27.684  1.00  0.00           H
ATOM   1479 3HD2 LEU A 583      73.501  89.077  28.887  1.00  0.00           H
ATOM   1480  C   LEU A 583      74.867  85.773  30.967  1.00  0.00           C
ATOM   1481  O   LEU A 583      75.696  85.162  30.335  1.00  0.00           O
ATOM   1482  N   ASP A 584      74.346  85.183  31.995  1.00  0.00           N
ATOM   1483  HN  ASP A 584      73.667  85.682  32.528  1.00  0.00           H
ATOM   1484  CA  ASP A 584      74.674  83.851  32.330  1.00  0.00           C
ATOM   1485  HA  ASP A 584      75.746  83.761  32.423  1.00  0.00           H
ATOM   1486  CB  ASP A 584      74.106  83.531  33.720  1.00  0.00           C
ATOM   1487  HB1 ASP A 584      74.303  84.441  34.325  1.00  0.00           H
ATOM   1488  HB2 ASP A 584      73.021  83.376  33.903  1.00  0.00           H
ATOM   1489  CG  ASP A 584      74.922  82.445  34.343  1.00  0.00           C
ATOM   1490  OD1 ASP A 584      75.958  81.968  33.836  1.00  0.00           O
ATOM   1491  OD2 ASP A 584      74.500  82.042  35.434  1.00  0.00           O
ATOM   1492  C   ASP A 584      74.214  82.803  31.256  1.00  0.00           C
ATOM   1493  O   ASP A 584      73.327  83.026  30.442  1.00  0.00           O
ATOM   1494  N   PHE A 585      74.862  81.625  31.209  1.00  0.00           N
ATOM   1495  HN  PHE A 585      75.611  81.462  31.846  1.00  0.00           H
ATOM   1496  CA  PHE A 585      74.764  80.544  30.167  1.00  0.00           C
ATOM   1497  HA  PHE A 585      74.897  81.052  29.224  1.00  0.00           H
ATOM   1498  CB  PHE A 585      75.883  79.415  30.383  1.00  0.00           C
ATOM   1499  HB1 PHE A 585      75.769  79.109  31.445  1.00  0.00           H
ATOM   1500  HB2 PHE A 585      75.779  78.525  29.725  1.00  0.00           H
ATOM   1501  CG  PHE A 585      77.111  79.964  30.009  1.00  0.00           C
ATOM   1502  CD1 PHE A 585      78.000  80.172  31.033  1.00  0.00           C
ATOM   1503  HD1 PHE A 585      77.824  79.887  32.060  1.00  0.00           H
ATOM   1504  CE1 PHE A 585      79.225  80.790  30.862  1.00  0.00           C
ATOM   1505  HE1 PHE A 585      79.933  80.870  31.673  1.00  0.00           H
ATOM   1506  CZ  PHE A 585      79.587  81.191  29.512  1.00  0.00           C
ATOM   1507  HZ  PHE A 585      80.533  81.702  29.410  1.00  0.00           H
ATOM   1508  CD2 PHE A 585      77.431  80.456  28.675  1.00  0.00           C
ATOM   1509  HD2 PHE A 585      76.682  80.334  27.906  1.00  0.00           H
ATOM   1510  CE2 PHE A 585      78.705  81.046  28.454  1.00  0.00           C
ATOM   1511  HE2 PHE A 585      78.790  81.475  27.466  1.00  0.00           H
ATOM   1512  C   PHE A 585      73.332  79.999  30.144  1.00  0.00           C
ATOM   1513  O   PHE A 585      72.747  79.883  29.087  1.00  0.00           O
ATOM   1514  N   SER A 586      72.697  79.687  31.287  1.00  0.00           N
ATOM   1515  HN  SER A 586      73.218  79.671  32.137  1.00  0.00           H
ATOM   1516  CA  SER A 586      71.321  79.112  31.404  1.00  0.00           C
ATOM   1517  HA  SER A 586      71.167  78.284  30.728  1.00  0.00           H
ATOM   1518  CB  SER A 586      71.021  78.489  32.766  1.00  0.00           C
ATOM   1519  HB1 SER A 586      69.969  78.246  33.027  1.00  0.00           H
ATOM   1520  HB2 SER A 586      71.632  77.572  32.907  1.00  0.00           H
ATOM   1521  OG  SER A 586      71.382  79.453  33.789  1.00  0.00           O
ATOM   1522  HG1 SER A 586      70.654  80.077  33.844  1.00  0.00           H
ATOM   1523  C   SER A 586      70.216  80.105  31.081  1.00  0.00           C
ATOM   1524  O   SER A 586      69.033  79.798  31.070  1.00  0.00           O
ATOM   1525  N   PHE A 587      70.566  81.380  30.872  1.00  0.00           N
ATOM   1526  HN  PHE A 587      71.510  81.703  30.875  1.00  0.00           H
ATOM   1527  CA  PHE A 587      69.585  82.464  30.604  1.00  0.00           C
ATOM   1528  HA  PHE A 587      68.614  82.161  30.965  1.00  0.00           H
ATOM   1529  CB  PHE A 587      70.003  83.721  31.520  1.00  0.00           C
ATOM   1530  HB1 PHE A 587      70.085  83.358  32.567  1.00  0.00           H
ATOM   1531  HB2 PHE A 587      71.016  84.040  31.193  1.00  0.00           H
ATOM   1532  CG  PHE A 587      69.012  84.779  31.385  1.00  0.00           C
ATOM   1533  CD1 PHE A 587      68.904  85.868  30.461  1.00  0.00           C
ATOM   1534  HD1 PHE A 587      69.649  85.916  29.680  1.00  0.00           H
ATOM   1535  CE1 PHE A 587      67.849  86.771  30.493  1.00  0.00           C
ATOM   1536  HE1 PHE A 587      67.819  87.499  29.696  1.00  0.00           H
ATOM   1537  CZ  PHE A 587      66.805  86.566  31.463  1.00  0.00           C
ATOM   1538  HZ  PHE A 587      65.978  87.260  31.460  1.00  0.00           H
ATOM   1539  CD2 PHE A 587      67.893  84.557  32.169  1.00  0.00           C
ATOM   1540  HD2 PHE A 587      67.890  83.746  32.882  1.00  0.00           H
ATOM   1541  CE2 PHE A 587      66.741  85.359  32.192  1.00  0.00           C
ATOM   1542  HE2 PHE A 587      65.864  85.175  32.795  1.00  0.00           H
ATOM   1543  C   PHE A 587      69.500  82.778  29.129  1.00  0.00           C
ATOM   1544  O   PHE A 587      70.512  83.051  28.472  1.00  0.00           O
ATOM   1545  N   PRO A 588      68.353  82.744  28.510  1.00  0.00           N
ATOM   1546  CD  PRO A 588      67.034  82.491  29.039  1.00  0.00           C
ATOM   1547  HD1 PRO A 588      66.757  83.244  29.807  1.00  0.00           H
ATOM   1548  HD2 PRO A 588      67.026  81.466  29.466  1.00  0.00           H
ATOM   1549  CA  PRO A 588      68.209  82.913  27.019  1.00  0.00           C
ATOM   1550  HA  PRO A 588      69.048  82.453  26.518  1.00  0.00           H
ATOM   1551  CB  PRO A 588      66.960  82.199  26.767  1.00  0.00           C
ATOM   1552  HB1 PRO A 588      66.535  82.472  25.778  1.00  0.00           H
ATOM   1553  HB2 PRO A 588      67.246  81.135  26.632  1.00  0.00           H
ATOM   1554  CG  PRO A 588      66.071  82.454  27.904  1.00  0.00           C
ATOM   1555  HG1 PRO A 588      65.666  83.469  27.704  1.00  0.00           H
ATOM   1556  HG2 PRO A 588      65.246  81.732  28.086  1.00  0.00           H
ATOM   1557  C   PRO A 588      68.188  84.369  26.505  1.00  0.00           C
ATOM   1558  O   PRO A 588      68.921  84.620  25.553  1.00  0.00           O
ATOM   1559  N   ASP A 589      67.400  85.211  27.044  1.00  0.00           N
ATOM   1560  HN  ASP A 589      66.879  84.969  27.858  1.00  0.00           H
ATOM   1561  CA  ASP A 589      66.912  86.460  26.438  1.00  0.00           C
ATOM   1562  HA  ASP A 589      66.476  86.172  25.493  1.00  0.00           H
ATOM   1563  CB  ASP A 589      65.758  87.143  27.188  1.00  0.00           C
ATOM   1564  HB1 ASP A 589      65.933  87.144  28.285  1.00  0.00           H
ATOM   1565  HB2 ASP A 589      65.332  88.018  26.653  1.00  0.00           H
ATOM   1566  CG  ASP A 589      64.624  86.114  27.228  1.00  0.00           C
ATOM   1567  OD1 ASP A 589      63.801  86.225  28.175  1.00  0.00           O
ATOM   1568  OD2 ASP A 589      64.387  85.337  26.195  1.00  0.00           O
ATOM   1569  C   ASP A 589      67.832  87.581  26.085  1.00  0.00           C
ATOM   1570  O   ASP A 589      68.663  88.117  26.858  1.00  0.00           O
ATOM   1571  N   CYS A 590      67.661  88.032  24.811  1.00  0.00           N
ATOM   1572  HN  CYS A 590      67.009  87.686  24.140  1.00  0.00           H
ATOM   1573  CA  CYS A 590      68.591  88.995  24.198  1.00  0.00           C
ATOM   1574  HA  CYS A 590      69.564  88.945  24.664  1.00  0.00           H
ATOM   1575  CB  CYS A 590      69.000  88.726  22.775  1.00  0.00           C
ATOM   1576  HB1 CYS A 590      68.109  88.720  22.111  1.00  0.00           H
ATOM   1577  HB2 CYS A 590      69.776  89.428  22.402  1.00  0.00           H
ATOM   1578  SG  CYS A 590      69.652  87.110  22.583  1.00  0.00           S
ATOM   1579  HG1 CYS A 590      68.545  86.404  22.759  1.00  0.00           H
ATOM   1580  C   CYS A 590      68.224  90.468  24.350  1.00  0.00           C
ATOM   1581  O   CYS A 590      69.150  91.302  24.372  1.00  0.00           O
ATOM   1582  N   HIS A 591      66.948  90.815  24.575  1.00  0.00           N
ATOM   1583  HN  HIS A 591      66.330  90.064  24.355  1.00  0.00           H
ATOM   1584  CA  HIS A 591      66.616  92.168  25.001  1.00  0.00           C
ATOM   1585  HA  HIS A 591      67.172  92.862  24.388  1.00  0.00           H
ATOM   1586  CB  HIS A 591      65.072  92.434  25.307  1.00  0.00           C
ATOM   1587  HB1 HIS A 591      64.964  93.523  25.495  1.00  0.00           H
ATOM   1588  HB2 HIS A 591      64.526  92.289  24.350  1.00  0.00           H
ATOM   1589  ND1 HIS A 591      64.034  90.301  26.003  1.00  0.00           N
ATOM   1590  CG  HIS A 591      64.343  91.613  26.323  1.00  0.00           C
ATOM   1591  CE1 HIS A 591      63.147  89.911  26.832  1.00  0.00           C
ATOM   1592  HE1 HIS A 591      62.635  88.951  26.766  1.00  0.00           H
ATOM   1593  NE2 HIS A 591      62.899  90.882  27.771  1.00  0.00           N
ATOM   1594  HE2 HIS A 591      62.287  90.903  28.561  1.00  0.00           H
ATOM   1595  CD2 HIS A 591      63.683  91.961  27.421  1.00  0.00           C
ATOM   1596  HD2 HIS A 591      63.876  92.831  28.036  1.00  0.00           H
ATOM   1597  C   HIS A 591      67.231  92.401  26.396  1.00  0.00           C
ATOM   1598  O   HIS A 591      67.674  93.545  26.563  1.00  0.00           O
ATOM   1599  N   VAL A 592      67.172  91.414  27.362  1.00  0.00           N
ATOM   1600  HN  VAL A 592      66.720  90.538  27.208  1.00  0.00           H
ATOM   1601  CA  VAL A 592      67.730  91.616  28.662  1.00  0.00           C
ATOM   1602  HA  VAL A 592      67.391  92.564  29.052  1.00  0.00           H
ATOM   1603  CB  VAL A 592      67.149  90.492  29.557  1.00  0.00           C
ATOM   1604  HB  VAL A 592      67.539  89.507  29.221  1.00  0.00           H
ATOM   1605  CG1 VAL A 592      67.662  90.756  30.998  1.00  0.00           C
ATOM   1606 1HG1 VAL A 592      67.218  89.890  31.534  1.00  0.00           H
ATOM   1607 2HG1 VAL A 592      68.761  90.820  31.147  1.00  0.00           H
ATOM   1608 3HG1 VAL A 592      67.242  91.726  31.340  1.00  0.00           H
ATOM   1609  CG2 VAL A 592      65.586  90.504  29.470  1.00  0.00           C
ATOM   1610 1HG2 VAL A 592      65.341  91.587  29.484  1.00  0.00           H
ATOM   1611 2HG2 VAL A 592      65.273  90.096  28.485  1.00  0.00           H
ATOM   1612 3HG2 VAL A 592      65.036  89.997  30.292  1.00  0.00           H
ATOM   1613  C   VAL A 592      69.274  91.654  28.586  1.00  0.00           C
ATOM   1614  O   VAL A 592      69.805  92.423  29.245  1.00  0.00           O
ATOM   1615  N   GLY A 593      69.883  90.714  27.828  1.00  0.00           N
ATOM   1616  HN  GLY A 593      69.430  89.867  27.563  1.00  0.00           H
ATOM   1617  CA  GLY A 593      71.321  90.714  27.550  1.00  0.00           C
ATOM   1618  HA1 GLY A 593      71.762  90.606  28.530  1.00  0.00           H
ATOM   1619  HA2 GLY A 593      71.563  89.946  26.830  1.00  0.00           H
ATOM   1620  C   GLY A 593      71.948  91.961  26.857  1.00  0.00           C
ATOM   1621  O   GLY A 593      73.030  92.393  27.107  1.00  0.00           O
ATOM   1622  N   SER A 594      71.144  92.564  26.006  1.00  0.00           N
ATOM   1623  HN  SER A 594      70.215  92.271  25.793  1.00  0.00           H
ATOM   1624  CA  SER A 594      71.544  93.842  25.428  1.00  0.00           C
ATOM   1625  HA  SER A 594      72.562  93.732  25.085  1.00  0.00           H
ATOM   1626  CB  SER A 594      70.419  94.289  24.389  1.00  0.00           C
ATOM   1627  HB1 SER A 594      70.402  93.541  23.568  1.00  0.00           H
ATOM   1628  HB2 SER A 594      69.370  94.322  24.752  1.00  0.00           H
ATOM   1629  OG  SER A 594      70.756  95.520  23.666  1.00  0.00           O
ATOM   1630  HG1 SER A 594      71.423  95.357  22.995  1.00  0.00           H
ATOM   1631  C   SER A 594      71.683  94.931  26.548  1.00  0.00           C
ATOM   1632  O   SER A 594      72.532  95.788  26.475  1.00  0.00           O
ATOM   1633  N   PHE A 595      70.732  94.956  27.533  1.00  0.00           N
ATOM   1634  HN  PHE A 595      69.898  94.413  27.472  1.00  0.00           H
ATOM   1635  CA  PHE A 595      70.817  95.790  28.702  1.00  0.00           C
ATOM   1636  HA  PHE A 595      70.926  96.808  28.357  1.00  0.00           H
ATOM   1637  CB  PHE A 595      69.506  95.774  29.529  1.00  0.00           C
ATOM   1638  HB1 PHE A 595      68.734  96.307  28.933  1.00  0.00           H
ATOM   1639  HB2 PHE A 595      69.077  94.770  29.733  1.00  0.00           H
ATOM   1640  CG  PHE A 595      69.482  96.540  30.819  1.00  0.00           C
ATOM   1641  CD1 PHE A 595      69.054  95.951  32.038  1.00  0.00           C
ATOM   1642  HD1 PHE A 595      68.648  94.950  32.063  1.00  0.00           H
ATOM   1643  CE1 PHE A 595      68.896  96.684  33.199  1.00  0.00           C
ATOM   1644  HE1 PHE A 595      68.474  96.323  34.126  1.00  0.00           H
ATOM   1645  CZ  PHE A 595      69.313  98.052  33.257  1.00  0.00           C
ATOM   1646  HZ  PHE A 595      69.205  98.608  34.176  1.00  0.00           H
ATOM   1647  CD2 PHE A 595      69.836  97.908  30.909  1.00  0.00           C
ATOM   1648  HD2 PHE A 595      70.223  98.394  30.025  1.00  0.00           H
ATOM   1649  CE2 PHE A 595      69.731  98.638  32.066  1.00  0.00           C
ATOM   1650  HE2 PHE A 595      69.941  99.697  32.063  1.00  0.00           H
ATOM   1651  C   PHE A 595      72.072  95.559  29.565  1.00  0.00           C
ATOM   1652  O   PHE A 595      72.763  96.466  30.034  1.00  0.00           O
ATOM   1653  N   ALA A 596      72.412  94.319  29.787  1.00  0.00           N
ATOM   1654  HN  ALA A 596      71.868  93.539  29.486  1.00  0.00           H
ATOM   1655  CA  ALA A 596      73.698  94.027  30.358  1.00  0.00           C
ATOM   1656  HA  ALA A 596      73.764  94.474  31.339  1.00  0.00           H
ATOM   1657  CB  ALA A 596      73.854  92.490  30.608  1.00  0.00           C
ATOM   1658  HB1 ALA A 596      73.138  92.152  31.387  1.00  0.00           H
ATOM   1659  HB2 ALA A 596      73.708  91.990  29.627  1.00  0.00           H
ATOM   1660  HB3 ALA A 596      74.906  92.197  30.812  1.00  0.00           H
ATOM   1661  C   ALA A 596      74.912  94.562  29.649  1.00  0.00           C
ATOM   1662  O   ALA A 596      75.758  95.242  30.179  1.00  0.00           O
ATOM   1663  N   ILE A 597      74.968  94.369  28.297  1.00  0.00           N
ATOM   1664  HN  ILE A 597      74.271  93.771  27.908  1.00  0.00           H
ATOM   1665  CA  ILE A 597      76.141  94.642  27.440  1.00  0.00           C
ATOM   1666  HA  ILE A 597      76.993  94.332  28.027  1.00  0.00           H
ATOM   1667  CB  ILE A 597      76.000  93.839  26.097  1.00  0.00           C
ATOM   1668  HB  ILE A 597      75.034  94.169  25.659  1.00  0.00           H
ATOM   1669  CG2 ILE A 597      77.178  94.240  25.141  1.00  0.00           C
ATOM   1670 1HG2 ILE A 597      77.272  93.523  24.298  1.00  0.00           H
ATOM   1671 2HG2 ILE A 597      77.047  95.235  24.666  1.00  0.00           H
ATOM   1672 3HG2 ILE A 597      78.160  94.185  25.658  1.00  0.00           H
ATOM   1673  CG1 ILE A 597      76.059  92.316  26.388  1.00  0.00           C
ATOM   1674 1HG1 ILE A 597      77.077  91.909  26.565  1.00  0.00           H
ATOM   1675 2HG1 ILE A 597      75.513  92.125  27.337  1.00  0.00           H
ATOM   1676  CD  ILE A 597      75.424  91.488  25.306  1.00  0.00           C
ATOM   1677  HD1 ILE A 597      75.982  91.510  24.346  1.00  0.00           H
ATOM   1678  HD2 ILE A 597      75.429  90.446  25.690  1.00  0.00           H
ATOM   1679  HD3 ILE A 597      74.340  91.649  25.126  1.00  0.00           H
ATOM   1680  C   ILE A 597      76.200  96.187  27.300  1.00  0.00           C
ATOM   1681  O   ILE A 597      77.290  96.755  27.166  1.00  0.00           O
ATOM   1682  N   LYS A 598      75.078  96.916  27.265  1.00  0.00           N
ATOM   1683  HN  LYS A 598      74.150  96.584  27.115  1.00  0.00           H
ATOM   1684  CA  LYS A 598      75.014  98.381  27.372  1.00  0.00           C
ATOM   1685  HA  LYS A 598      75.569  98.825  26.559  1.00  0.00           H
ATOM   1686  CB  LYS A 598      73.571  98.894  27.279  1.00  0.00           C
ATOM   1687  HB1 LYS A 598      73.283  98.601  26.247  1.00  0.00           H
ATOM   1688  HB2 LYS A 598      72.864  98.379  27.963  1.00  0.00           H
ATOM   1689  CG  LYS A 598      73.404 100.377  27.508  1.00  0.00           C
ATOM   1690  HG1 LYS A 598      73.340 100.480  28.612  1.00  0.00           H
ATOM   1691  HG2 LYS A 598      74.184 100.927  26.939  1.00  0.00           H
ATOM   1692  CD  LYS A 598      72.063 100.817  26.895  1.00  0.00           C
ATOM   1693  HD1 LYS A 598      71.948 100.415  25.866  1.00  0.00           H
ATOM   1694  HD2 LYS A 598      71.310 100.378  27.583  1.00  0.00           H
ATOM   1695  CE  LYS A 598      71.843 102.362  26.690  1.00  0.00           C
ATOM   1696  HE1 LYS A 598      72.755 102.857  26.291  1.00  0.00           H
ATOM   1697  HE2 LYS A 598      71.054 102.574  25.937  1.00  0.00           H
ATOM   1698  NZ  LYS A 598      71.507 102.968  27.962  1.00  0.00           N
ATOM   1699  HZ1 LYS A 598      71.002 103.874  27.881  1.00  0.00           H
ATOM   1700  HZ2 LYS A 598      70.768 102.384  28.402  1.00  0.00           H
ATOM   1701  HZ3 LYS A 598      72.345 103.028  28.575  1.00  0.00           H
ATOM   1702  C   LYS A 598      75.601  98.913  28.710  1.00  0.00           C
ATOM   1703  O   LYS A 598      76.451  99.816  28.732  1.00  0.00           O
ATOM   1704  N   SER A 599      75.331  98.256  29.838  1.00  0.00           N
ATOM   1705  HN  SER A 599      74.661  97.523  29.921  1.00  0.00           H
ATOM   1706  CA  SER A 599      76.063  98.494  31.077  1.00  0.00           C
ATOM   1707  HA  SER A 599      75.950  99.556  31.235  1.00  0.00           H
ATOM   1708  CB  SER A 599      75.473  97.707  32.264  1.00  0.00           C
ATOM   1709  HB1 SER A 599      75.862  96.666  32.285  1.00  0.00           H
ATOM   1710  HB2 SER A 599      75.734  98.140  33.253  1.00  0.00           H
ATOM   1711  OG  SER A 599      74.028  97.817  32.191  1.00  0.00           O
ATOM   1712  HG1 SER A 599      73.656  97.065  31.726  1.00  0.00           H
ATOM   1713  C   SER A 599      77.540  98.183  31.026  1.00  0.00           C
ATOM   1714  O   SER A 599      78.329  98.901  31.609  1.00  0.00           O
ATOM   1715  N   LEU A 600      77.982  97.182  30.225  1.00  0.00           N
ATOM   1716  HN  LEU A 600      77.344  96.617  29.707  1.00  0.00           H
ATOM   1717  CA  LEU A 600      79.332  96.859  29.897  1.00  0.00           C
ATOM   1718  HA  LEU A 600      79.810  96.874  30.865  1.00  0.00           H
ATOM   1719  CB  LEU A 600      79.577  95.497  29.142  1.00  0.00           C
ATOM   1720  HB1 LEU A 600      79.061  95.522  28.158  1.00  0.00           H
ATOM   1721  HB2 LEU A 600      80.576  95.355  28.677  1.00  0.00           H
ATOM   1722  CG  LEU A 600      79.248  94.216  29.950  1.00  0.00           C
ATOM   1723  HG  LEU A 600      78.155  94.156  30.137  1.00  0.00           H
ATOM   1724  CD1 LEU A 600      79.597  92.986  29.131  1.00  0.00           C
ATOM   1725 1HD1 LEU A 600      78.809  92.744  28.386  1.00  0.00           H
ATOM   1726 2HD1 LEU A 600      80.584  93.027  28.623  1.00  0.00           H
ATOM   1727 3HD1 LEU A 600      79.644  92.172  29.884  1.00  0.00           H
ATOM   1728  CD2 LEU A 600      80.011  94.141  31.304  1.00  0.00           C
ATOM   1729 1HD2 LEU A 600      80.031  95.143  31.782  1.00  0.00           H
ATOM   1730 2HD2 LEU A 600      79.590  93.422  32.039  1.00  0.00           H
ATOM   1731 3HD2 LEU A 600      81.091  93.892  31.232  1.00  0.00           H
ATOM   1732  C   LEU A 600      80.080  97.970  29.193  1.00  0.00           C
ATOM   1733  O   LEU A 600      81.210  98.274  29.552  1.00  0.00           O
ATOM   1734  N   ARG A 601      79.385  98.682  28.216  1.00  0.00           N
ATOM   1735  HN  ARG A 601      78.545  98.218  27.943  1.00  0.00           H
ATOM   1736  CA  ARG A 601      79.826  99.848  27.495  1.00  0.00           C
ATOM   1737  HA  ARG A 601      80.720  99.578  26.954  1.00  0.00           H
ATOM   1738  CB  ARG A 601      78.749 100.153  26.399  1.00  0.00           C
ATOM   1739  HB1 ARG A 601      78.862  99.299  25.698  1.00  0.00           H
ATOM   1740  HB2 ARG A 601      77.731 100.028  26.828  1.00  0.00           H
ATOM   1741  CG  ARG A 601      78.821 101.534  25.765  1.00  0.00           C
ATOM   1742  HG1 ARG A 601      77.901 101.743  25.179  1.00  0.00           H
ATOM   1743  HG2 ARG A 601      78.681 102.365  26.489  1.00  0.00           H
ATOM   1744  CD  ARG A 601      79.987 101.819  24.875  1.00  0.00           C
ATOM   1745  HD1 ARG A 601      80.120 102.880  24.571  1.00  0.00           H
ATOM   1746  HD2 ARG A 601      80.899 101.520  25.434  1.00  0.00           H
ATOM   1747  NE  ARG A 601      79.813 100.978  23.658  1.00  0.00           N
ATOM   1748  HE  ARG A 601      79.032 100.368  23.525  1.00  0.00           H
ATOM   1749  CZ  ARG A 601      80.552 101.059  22.576  1.00  0.00           C
ATOM   1750  NH1 ARG A 601      80.360 100.256  21.576  1.00  0.00           N
ATOM   1751 1HH1 ARG A 601      79.470  99.868  21.337  1.00  0.00           H
ATOM   1752 2HH1 ARG A 601      80.957 100.385  20.784  1.00  0.00           H
ATOM   1753  NH2 ARG A 601      81.587 101.858  22.424  1.00  0.00           N
ATOM   1754 1HH2 ARG A 601      81.939 102.450  23.149  1.00  0.00           H
ATOM   1755 2HH2 ARG A 601      81.880 102.029  21.484  1.00  0.00           H
ATOM   1756  C   ARG A 601      80.190 100.991  28.418  1.00  0.00           C
ATOM   1757  O   ARG A 601      81.222 101.638  28.259  1.00  0.00           O
ATOM   1758  N   LYS A 602      79.478 101.096  29.524  1.00  0.00           N
ATOM   1759  HN  LYS A 602      78.738 100.456  29.720  1.00  0.00           H
ATOM   1760  CA  LYS A 602      79.663 102.066  30.525  1.00  0.00           C
ATOM   1761  HA  LYS A 602      79.910 102.994  30.032  1.00  0.00           H
ATOM   1762  CB  LYS A 602      78.396 102.327  31.378  1.00  0.00           C
ATOM   1763  HB1 LYS A 602      77.918 101.383  31.716  1.00  0.00           H
ATOM   1764  HB2 LYS A 602      78.527 102.957  32.284  1.00  0.00           H
ATOM   1765  CG  LYS A 602      77.162 103.190  30.680  1.00  0.00           C
ATOM   1766  HG1 LYS A 602      76.806 102.577  29.824  1.00  0.00           H
ATOM   1767  HG2 LYS A 602      76.360 103.300  31.441  1.00  0.00           H
ATOM   1768  CD  LYS A 602      77.576 104.613  30.299  1.00  0.00           C
ATOM   1769  HD1 LYS A 602      78.182 105.047  31.122  1.00  0.00           H
ATOM   1770  HD2 LYS A 602      78.227 104.549  29.400  1.00  0.00           H
ATOM   1771  CE  LYS A 602      76.472 105.639  29.883  1.00  0.00           C
ATOM   1772  HE1 LYS A 602      75.903 106.018  30.759  1.00  0.00           H
ATOM   1773  HE2 LYS A 602      76.959 106.544  29.462  1.00  0.00           H
ATOM   1774  NZ  LYS A 602      75.511 105.013  29.014  1.00  0.00           N
ATOM   1775  HZ1 LYS A 602      76.085 104.488  28.324  1.00  0.00           H
ATOM   1776  HZ2 LYS A 602      75.006 104.286  29.560  1.00  0.00           H
ATOM   1777  HZ3 LYS A 602      74.803 105.622  28.556  1.00  0.00           H
ATOM   1778  C   LYS A 602      80.822 101.711  31.388  1.00  0.00           C
ATOM   1779  O   LYS A 602      81.219 102.499  32.240  1.00  0.00           O
ATOM   1780  N   LEU A 603      81.566 100.687  31.218  1.00  0.00           N
ATOM   1781  HN  LEU A 603      81.434 100.039  30.472  1.00  0.00           H
ATOM   1782  CA  LEU A 603      82.716 100.401  32.110  1.00  0.00           C
ATOM   1783  HA  LEU A 603      82.428 100.735  33.096  1.00  0.00           H
ATOM   1784  CB  LEU A 603      83.137  98.948  32.054  1.00  0.00           C
ATOM   1785  HB1 LEU A 603      83.299  98.621  31.005  1.00  0.00           H
ATOM   1786  HB2 LEU A 603      84.145  98.856  32.511  1.00  0.00           H
ATOM   1787  CG  LEU A 603      82.109  98.071  32.814  1.00  0.00           C
ATOM   1788  HG  LEU A 603      81.155  98.338  32.311  1.00  0.00           H
ATOM   1789  CD1 LEU A 603      82.500  96.649  32.550  1.00  0.00           C
ATOM   1790 1HD1 LEU A 603      82.332  96.273  31.518  1.00  0.00           H
ATOM   1791 2HD1 LEU A 603      83.575  96.469  32.769  1.00  0.00           H
ATOM   1792 3HD1 LEU A 603      81.946  95.958  33.221  1.00  0.00           H
ATOM   1793  CD2 LEU A 603      81.912  98.437  34.308  1.00  0.00           C
ATOM   1794 1HD2 LEU A 603      81.579  99.490  34.433  1.00  0.00           H
ATOM   1795 2HD2 LEU A 603      81.067  97.905  34.796  1.00  0.00           H
ATOM   1796 3HD2 LEU A 603      82.802  98.362  34.969  1.00  0.00           H
ATOM   1797  C   LEU A 603      83.903 101.250  31.658  1.00  0.00           C
ATOM   1798  O   LEU A 603      84.136 101.460  30.437  1.00  0.00           O
ATOM   1799  N   THR A 604      84.803 101.732  32.599  1.00  0.00           N
ATOM   1800  HN  THR A 604      84.594 101.761  33.573  1.00  0.00           H
ATOM   1801  CA  THR A 604      86.118 102.140  32.081  1.00  0.00           C
ATOM   1802  HA  THR A 604      86.005 102.965  31.393  1.00  0.00           H
ATOM   1803  CB  THR A 604      87.017 102.743  33.116  1.00  0.00           C
ATOM   1804  HB  THR A 604      87.984 103.128  32.727  1.00  0.00           H
ATOM   1805  OG1 THR A 604      87.342 101.828  34.112  1.00  0.00           O
ATOM   1806  HG1 THR A 604      86.534 101.574  34.564  1.00  0.00           H
ATOM   1807  CG2 THR A 604      86.337 103.987  33.743  1.00  0.00           C
ATOM   1808 1HG2 THR A 604      85.554 103.874  34.522  1.00  0.00           H
ATOM   1809 2HG2 THR A 604      87.109 104.512  34.346  1.00  0.00           H
ATOM   1810 3HG2 THR A 604      85.928 104.698  32.994  1.00  0.00           H
ATOM   1811  C   THR A 604      86.858 101.007  31.244  1.00  0.00           C
ATOM   1812  O   THR A 604      86.557  99.819  31.307  1.00  0.00           O
ATOM   1813  N   ASP A 605      87.895 101.446  30.545  1.00  0.00           N
ATOM   1814  HN  ASP A 605      87.874 102.420  30.332  1.00  0.00           H
ATOM   1815  CA  ASP A 605      88.568 100.471  29.675  1.00  0.00           C
ATOM   1816  HA  ASP A 605      87.777  99.926  29.182  1.00  0.00           H
ATOM   1817  CB  ASP A 605      89.439 101.017  28.545  1.00  0.00           C
ATOM   1818  HB1 ASP A 605      90.335 101.597  28.851  1.00  0.00           H
ATOM   1819  HB2 ASP A 605      89.946 100.197  27.993  1.00  0.00           H
ATOM   1820  CG  ASP A 605      88.677 101.881  27.602  1.00  0.00           C
ATOM   1821  OD1 ASP A 605      89.360 102.435  26.716  1.00  0.00           O
ATOM   1822  OD2 ASP A 605      87.445 101.986  27.662  1.00  0.00           O
ATOM   1823  C   ASP A 605      89.478  99.558  30.576  1.00  0.00           C
ATOM   1824  O   ASP A 605      89.690  98.383  30.230  1.00  0.00           O
ATOM   1825  N   ASP A 606      89.954  99.993  31.754  1.00  0.00           N
ATOM   1826  HN  ASP A 606      89.950 100.974  31.935  1.00  0.00           H
ATOM   1827  CA  ASP A 606      90.594  99.309  32.766  1.00  0.00           C
ATOM   1828  HA  ASP A 606      91.425  98.782  32.319  1.00  0.00           H
ATOM   1829  CB  ASP A 606      91.019 100.380  33.760  1.00  0.00           C
ATOM   1830  HB1 ASP A 606      90.144 100.916  34.187  1.00  0.00           H
ATOM   1831  HB2 ASP A 606      91.657  99.930  34.550  1.00  0.00           H
ATOM   1832  CG  ASP A 606      91.984 101.470  33.224  1.00  0.00           C
ATOM   1833  OD1 ASP A 606      92.451 102.290  34.001  1.00  0.00           O
ATOM   1834  OD2 ASP A 606      92.295 101.389  32.009  1.00  0.00           O
ATOM   1835  C   ASP A 606      89.713  98.240  33.581  1.00  0.00           C
ATOM   1836  O   ASP A 606      90.151  97.117  33.830  1.00  0.00           O
ATOM   1837  N   GLU A 607      88.471  98.620  33.909  1.00  0.00           N
ATOM   1838  HN  GLU A 607      88.073  99.445  33.516  1.00  0.00           H
ATOM   1839  CA  GLU A 607      87.475  97.688  34.369  1.00  0.00           C
ATOM   1840  HA  GLU A 607      87.848  97.205  35.260  1.00  0.00           H
ATOM   1841  CB  GLU A 607      86.234  98.485  34.838  1.00  0.00           C
ATOM   1842  HB1 GLU A 607      85.880  99.148  34.020  1.00  0.00           H
ATOM   1843  HB2 GLU A 607      85.391  97.789  35.034  1.00  0.00           H
ATOM   1844  CG  GLU A 607      86.468  99.292  36.104  1.00  0.00           C
ATOM   1845  HG1 GLU A 607      86.361  98.562  36.935  1.00  0.00           H
ATOM   1846  HG2 GLU A 607      87.371  99.929  36.219  1.00  0.00           H
ATOM   1847  CD  GLU A 607      85.326 100.295  36.281  1.00  0.00           C
ATOM   1848  OE1 GLU A 607      85.224 101.294  35.448  1.00  0.00           O
ATOM   1849  OE2 GLU A 607      84.411 100.170  37.158  1.00  0.00           O
ATOM   1850  C   GLU A 607      87.090  96.593  33.319  1.00  0.00           C
ATOM   1851  O   GLU A 607      87.071  95.387  33.532  1.00  0.00           O
ATOM   1852  N   LEU A 608      86.878  97.078  32.049  1.00  0.00           N
ATOM   1853  HN  LEU A 608      86.856  98.073  31.982  1.00  0.00           H
ATOM   1854  CA  LEU A 608      86.576  96.173  30.878  1.00  0.00           C
ATOM   1855  HA  LEU A 608      85.632  95.670  31.028  1.00  0.00           H
ATOM   1856  CB  LEU A 608      86.320  97.064  29.623  1.00  0.00           C
ATOM   1857  HB1 LEU A 608      85.552  97.829  29.862  1.00  0.00           H
ATOM   1858  HB2 LEU A 608      87.215  97.722  29.609  1.00  0.00           H
ATOM   1859  CG  LEU A 608      86.174  96.485  28.174  1.00  0.00           C
ATOM   1860  HG  LEU A 608      87.104  95.889  28.057  1.00  0.00           H
ATOM   1861  CD1 LEU A 608      84.980  95.542  28.061  1.00  0.00           C
ATOM   1862 1HD1 LEU A 608      85.200  94.752  28.811  1.00  0.00           H
ATOM   1863 2HD1 LEU A 608      84.091  96.165  28.296  1.00  0.00           H
ATOM   1864 3HD1 LEU A 608      84.905  95.122  27.036  1.00  0.00           H
ATOM   1865  CD2 LEU A 608      86.259  97.550  27.086  1.00  0.00           C
ATOM   1866 1HD2 LEU A 608      85.362  98.185  26.923  1.00  0.00           H
ATOM   1867 2HD2 LEU A 608      87.124  98.205  27.324  1.00  0.00           H
ATOM   1868 3HD2 LEU A 608      86.391  97.018  26.119  1.00  0.00           H
ATOM   1869  C   LEU A 608      87.624  95.141  30.622  1.00  0.00           C
ATOM   1870  O   LEU A 608      87.437  94.003  30.310  1.00  0.00           O
ATOM   1871  N   PHE A 609      88.871  95.604  30.716  1.00  0.00           N
ATOM   1872  HN  PHE A 609      88.970  96.588  30.845  1.00  0.00           H
ATOM   1873  CA  PHE A 609      90.083  94.759  30.643  1.00  0.00           C
ATOM   1874  HA  PHE A 609      90.030  94.455  29.608  1.00  0.00           H
ATOM   1875  CB  PHE A 609      91.363  95.701  30.737  1.00  0.00           C
ATOM   1876  HB1 PHE A 609      91.377  96.452  29.918  1.00  0.00           H
ATOM   1877  HB2 PHE A 609      91.090  96.302  31.630  1.00  0.00           H
ATOM   1878  CG  PHE A 609      92.630  94.928  30.799  1.00  0.00           C
ATOM   1879  CD1 PHE A 609      93.608  95.237  31.699  1.00  0.00           C
ATOM   1880  HD1 PHE A 609      93.494  96.079  32.366  1.00  0.00           H
ATOM   1881  CE1 PHE A 609      94.752  94.480  31.649  1.00  0.00           C
ATOM   1882  HE1 PHE A 609      95.501  94.716  32.390  1.00  0.00           H
ATOM   1883  CZ  PHE A 609      94.958  93.443  30.725  1.00  0.00           C
ATOM   1884  HZ  PHE A 609      95.842  92.856  30.927  1.00  0.00           H
ATOM   1885  CD2 PHE A 609      92.785  93.883  29.973  1.00  0.00           C
ATOM   1886  HD2 PHE A 609      91.973  93.762  29.271  1.00  0.00           H
ATOM   1887  CE2 PHE A 609      93.921  93.112  29.850  1.00  0.00           C
ATOM   1888  HE2 PHE A 609      94.026  92.492  28.972  1.00  0.00           H
ATOM   1889  C   PHE A 609      90.190  93.723  31.719  1.00  0.00           C
ATOM   1890  O   PHE A 609      90.576  92.588  31.498  1.00  0.00           O
ATOM   1891  N   GLN A 610      89.820  94.018  33.013  1.00  0.00           N
ATOM   1892  HN  GLN A 610      89.438  94.927  33.159  1.00  0.00           H
ATOM   1893  CA  GLN A 610      89.942  93.108  34.177  1.00  0.00           C
ATOM   1894  HA  GLN A 610      90.992  92.859  34.234  1.00  0.00           H
ATOM   1895  CB  GLN A 610      89.645  93.776  35.572  1.00  0.00           C
ATOM   1896  HB1 GLN A 610      90.367  94.609  35.714  1.00  0.00           H
ATOM   1897  HB2 GLN A 610      88.654  94.280  35.561  1.00  0.00           H
ATOM   1898  CG  GLN A 610      89.793  92.873  36.818  1.00  0.00           C
ATOM   1899  HG1 GLN A 610      89.450  93.443  37.709  1.00  0.00           H
ATOM   1900  HG2 GLN A 610      89.015  92.095  36.665  1.00  0.00           H
ATOM   1901  CD  GLN A 610      91.057  92.147  37.074  1.00  0.00           C
ATOM   1902  OE1 GLN A 610      92.055  92.747  37.540  1.00  0.00           O
ATOM   1903  NE2 GLN A 610      91.127  90.838  36.697  1.00  0.00           N
ATOM   1904 1HE2 GLN A 610      90.351  90.468  36.186  1.00  0.00           H
ATOM   1905 2HE2 GLN A 610      91.931  90.267  36.860  1.00  0.00           H
ATOM   1906  C   GLN A 610      89.079  91.867  33.968  1.00  0.00           C
ATOM   1907  O   GLN A 610      89.399  90.762  34.469  1.00  0.00           O
ATOM   1908  N   TYR A 611      87.974  92.004  33.207  1.00  0.00           N
ATOM   1909  HN  TYR A 611      87.721  92.879  32.801  1.00  0.00           H
ATOM   1910  CA  TYR A 611      86.863  91.115  33.100  1.00  0.00           C
ATOM   1911  HA  TYR A 611      86.899  90.362  33.874  1.00  0.00           H
ATOM   1912  CB  TYR A 611      85.549  91.942  33.206  1.00  0.00           C
ATOM   1913  HB1 TYR A 611      85.643  92.769  32.471  1.00  0.00           H
ATOM   1914  HB2 TYR A 611      84.614  91.348  33.124  1.00  0.00           H
ATOM   1915  CG  TYR A 611      85.455  92.697  34.510  1.00  0.00           C
ATOM   1916  CD1 TYR A 611      84.668  93.931  34.498  1.00  0.00           C
ATOM   1917  HD1 TYR A 611      84.358  94.346  33.550  1.00  0.00           H
ATOM   1918  CE1 TYR A 611      84.614  94.623  35.659  1.00  0.00           C
ATOM   1919  HE1 TYR A 611      84.159  95.602  35.617  1.00  0.00           H
ATOM   1920  CZ  TYR A 611      85.143  94.059  36.852  1.00  0.00           C
ATOM   1921  OH  TYR A 611      84.964  94.788  38.086  1.00  0.00           O
ATOM   1922  HH  TYR A 611      84.382  95.521  37.873  1.00  0.00           H
ATOM   1923  CD2 TYR A 611      85.975  92.172  35.704  1.00  0.00           C
ATOM   1924  HD2 TYR A 611      86.368  91.168  35.757  1.00  0.00           H
ATOM   1925  CE2 TYR A 611      85.891  92.856  36.912  1.00  0.00           C
ATOM   1926  HE2 TYR A 611      86.244  92.447  37.848  1.00  0.00           H
ATOM   1927  C   TYR A 611      86.831  90.484  31.723  1.00  0.00           C
ATOM   1928  O   TYR A 611      86.047  89.587  31.465  1.00  0.00           O
ATOM   1929  N   LEU A 612      87.800  90.932  30.879  1.00  0.00           N
ATOM   1930  HN  LEU A 612      88.359  91.746  31.014  1.00  0.00           H
ATOM   1931  CA  LEU A 612      87.854  90.574  29.438  1.00  0.00           C
ATOM   1932  HA  LEU A 612      86.956  90.923  28.950  1.00  0.00           H
ATOM   1933  CB  LEU A 612      88.964  91.406  28.802  1.00  0.00           C
ATOM   1934  HB1 LEU A 612      88.803  92.498  28.925  1.00  0.00           H
ATOM   1935  HB2 LEU A 612      89.913  91.051  29.257  1.00  0.00           H
ATOM   1936  CG  LEU A 612      89.154  91.218  27.277  1.00  0.00           C
ATOM   1937  HG  LEU A 612      89.312  90.143  27.045  1.00  0.00           H
ATOM   1938  CD1 LEU A 612      88.002  91.777  26.433  1.00  0.00           C
ATOM   1939 1HD1 LEU A 612      87.100  91.133  26.515  1.00  0.00           H
ATOM   1940 2HD1 LEU A 612      87.777  92.807  26.783  1.00  0.00           H
ATOM   1941 3HD1 LEU A 612      88.362  91.865  25.386  1.00  0.00           H
ATOM   1942  CD2 LEU A 612      90.391  92.086  26.921  1.00  0.00           C
ATOM   1943 1HD2 LEU A 612      90.690  92.100  25.851  1.00  0.00           H
ATOM   1944 2HD2 LEU A 612      90.111  93.143  27.114  1.00  0.00           H
ATOM   1945 3HD2 LEU A 612      91.230  91.863  27.614  1.00  0.00           H
ATOM   1946  C   LEU A 612      87.963  89.101  29.189  1.00  0.00           C
ATOM   1947  O   LEU A 612      87.316  88.590  28.301  1.00  0.00           O
ATOM   1948  N   LEU A 613      88.661  88.289  29.988  1.00  0.00           N
ATOM   1949  HN  LEU A 613      88.923  88.638  30.884  1.00  0.00           H
ATOM   1950  CA  LEU A 613      88.753  86.850  29.867  1.00  0.00           C
ATOM   1951  HA  LEU A 613      89.137  86.498  28.921  1.00  0.00           H
ATOM   1952  CB  LEU A 613      89.665  86.381  31.061  1.00  0.00           C
ATOM   1953  HB1 LEU A 613      90.611  86.961  30.997  1.00  0.00           H
ATOM   1954  HB2 LEU A 613      89.191  86.570  32.048  1.00  0.00           H
ATOM   1955  CG  LEU A 613      90.041  84.826  31.056  1.00  0.00           C
ATOM   1956  HG  LEU A 613      89.089  84.359  31.389  1.00  0.00           H
ATOM   1957  CD1 LEU A 613      90.481  84.189  29.765  1.00  0.00           C
ATOM   1958 1HD1 LEU A 613      90.606  83.094  29.907  1.00  0.00           H
ATOM   1959 2HD1 LEU A 613      89.756  84.331  28.935  1.00  0.00           H
ATOM   1960 3HD1 LEU A 613      91.387  84.641  29.309  1.00  0.00           H
ATOM   1961  CD2 LEU A 613      90.886  84.418  32.291  1.00  0.00           C
ATOM   1962 1HD2 LEU A 613      90.709  84.997  33.223  1.00  0.00           H
ATOM   1963 2HD2 LEU A 613      90.819  83.315  32.404  1.00  0.00           H
ATOM   1964 3HD2 LEU A 613      91.970  84.623  32.161  1.00  0.00           H
ATOM   1965  C   LEU A 613      87.424  86.136  30.055  1.00  0.00           C
ATOM   1966  O   LEU A 613      87.100  85.206  29.315  1.00  0.00           O
ATOM   1967  N   GLN A 614      86.598  86.650  31.078  1.00  0.00           N
ATOM   1968  HN  GLN A 614      86.851  87.516  31.501  1.00  0.00           H
ATOM   1969  CA  GLN A 614      85.255  86.236  31.294  1.00  0.00           C
ATOM   1970  HA  GLN A 614      85.249  85.158  31.351  1.00  0.00           H
ATOM   1971  CB  GLN A 614      84.611  86.821  32.578  1.00  0.00           C
ATOM   1972  HB1 GLN A 614      84.710  87.921  32.696  1.00  0.00           H
ATOM   1973  HB2 GLN A 614      83.507  86.790  32.462  1.00  0.00           H
ATOM   1974  CG  GLN A 614      85.048  86.077  33.833  1.00  0.00           C
ATOM   1975  HG1 GLN A 614      84.244  86.266  34.577  1.00  0.00           H
ATOM   1976  HG2 GLN A 614      85.095  84.980  33.664  1.00  0.00           H
ATOM   1977  CD  GLN A 614      86.403  86.645  34.350  1.00  0.00           C
ATOM   1978  OE1 GLN A 614      87.043  87.663  34.043  1.00  0.00           O
ATOM   1979  NE2 GLN A 614      86.871  85.898  35.421  1.00  0.00           N
ATOM   1980 1HE2 GLN A 614      86.341  85.181  35.873  1.00  0.00           H
ATOM   1981 2HE2 GLN A 614      87.815  86.136  35.649  1.00  0.00           H
ATOM   1982  C   GLN A 614      84.385  86.627  30.148  1.00  0.00           C
ATOM   1983  O   GLN A 614      83.542  85.889  29.644  1.00  0.00           O
ATOM   1984  N   LEU A 615      84.521  87.831  29.642  1.00  0.00           N
ATOM   1985  HN  LEU A 615      85.121  88.496  30.081  1.00  0.00           H
ATOM   1986  CA  LEU A 615      83.776  88.168  28.443  1.00  0.00           C
ATOM   1987  HA  LEU A 615      82.726  87.965  28.593  1.00  0.00           H
ATOM   1988  CB  LEU A 615      83.879  89.648  28.103  1.00  0.00           C
ATOM   1989  HB1 LEU A 615      84.917  89.971  27.875  1.00  0.00           H
ATOM   1990  HB2 LEU A 615      83.245  90.054  27.285  1.00  0.00           H
ATOM   1991  CG  LEU A 615      83.403  90.612  29.312  1.00  0.00           C
ATOM   1992  HG  LEU A 615      84.153  90.536  30.129  1.00  0.00           H
ATOM   1993  CD1 LEU A 615      83.356  92.030  28.835  1.00  0.00           C
ATOM   1994 1HD1 LEU A 615      82.767  92.256  27.920  1.00  0.00           H
ATOM   1995 2HD1 LEU A 615      83.039  92.732  29.636  1.00  0.00           H
ATOM   1996 3HD1 LEU A 615      84.421  92.200  28.570  1.00  0.00           H
ATOM   1997  CD2 LEU A 615      82.018  90.174  29.820  1.00  0.00           C
ATOM   1998 1HD2 LEU A 615      81.228  90.327  29.053  1.00  0.00           H
ATOM   1999 2HD2 LEU A 615      82.044  89.136  30.216  1.00  0.00           H
ATOM   2000 3HD2 LEU A 615      81.699  90.896  30.601  1.00  0.00           H
ATOM   2001  C   LEU A 615      84.016  87.305  27.169  1.00  0.00           C
ATOM   2002  O   LEU A 615      83.078  86.848  26.526  1.00  0.00           O
ATOM   2003  N   VAL A 616      85.291  87.027  26.913  1.00  0.00           N
ATOM   2004  HN  VAL A 616      86.073  87.471  27.344  1.00  0.00           H
ATOM   2005  CA  VAL A 616      85.698  85.984  25.996  1.00  0.00           C
ATOM   2006  HA  VAL A 616      85.286  86.219  25.026  1.00  0.00           H
ATOM   2007  CB  VAL A 616      87.211  85.889  25.890  1.00  0.00           C
ATOM   2008  HB  VAL A 616      87.603  85.769  26.923  1.00  0.00           H
ATOM   2009  CG1 VAL A 616      87.680  84.720  24.962  1.00  0.00           C
ATOM   2010 1HG1 VAL A 616      87.354  83.730  25.347  1.00  0.00           H
ATOM   2011 2HG1 VAL A 616      87.310  84.879  23.927  1.00  0.00           H
ATOM   2012 3HG1 VAL A 616      88.790  84.679  24.978  1.00  0.00           H
ATOM   2013  CG2 VAL A 616      87.719  87.164  25.301  1.00  0.00           C
ATOM   2014 1HG2 VAL A 616      87.322  87.339  24.278  1.00  0.00           H
ATOM   2015 2HG2 VAL A 616      87.311  88.066  25.806  1.00  0.00           H
ATOM   2016 3HG2 VAL A 616      88.818  87.271  25.180  1.00  0.00           H
ATOM   2017  C   VAL A 616      85.077  84.604  26.264  1.00  0.00           C
ATOM   2018  O   VAL A 616      84.626  83.911  25.342  1.00  0.00           O
ATOM   2019  N   GLN A 617      84.929  84.159  27.520  1.00  0.00           N
ATOM   2020  HN  GLN A 617      85.344  84.665  28.271  1.00  0.00           H
ATOM   2021  CA  GLN A 617      84.130  82.960  27.870  1.00  0.00           C
ATOM   2022  HA  GLN A 617      84.623  82.189  27.297  1.00  0.00           H
ATOM   2023  CB  GLN A 617      84.232  82.567  29.353  1.00  0.00           C
ATOM   2024  HB1 GLN A 617      84.070  83.526  29.890  1.00  0.00           H
ATOM   2025  HB2 GLN A 617      83.425  81.838  29.583  1.00  0.00           H
ATOM   2026  CG  GLN A 617      85.580  81.961  29.821  1.00  0.00           C
ATOM   2027  HG1 GLN A 617      86.211  82.763  30.262  1.00  0.00           H
ATOM   2028  HG2 GLN A 617      85.467  81.157  30.579  1.00  0.00           H
ATOM   2029  CD  GLN A 617      86.314  81.267  28.684  1.00  0.00           C
ATOM   2030  OE1 GLN A 617      85.840  80.191  28.210  1.00  0.00           O
ATOM   2031  NE2 GLN A 617      87.473  81.832  28.194  1.00  0.00           N
ATOM   2032 1HE2 GLN A 617      87.980  82.521  28.713  1.00  0.00           H
ATOM   2033 2HE2 GLN A 617      88.082  81.222  27.687  1.00  0.00           H
ATOM   2034  C   GLN A 617      82.700  82.973  27.408  1.00  0.00           C
ATOM   2035  O   GLN A 617      82.202  82.029  26.851  1.00  0.00           O
ATOM   2036  N   VAL A 618      81.954  84.125  27.688  1.00  0.00           N
ATOM   2037  HN  VAL A 618      82.436  84.954  27.960  1.00  0.00           H
ATOM   2038  CA  VAL A 618      80.567  84.381  27.250  1.00  0.00           C
ATOM   2039  HA  VAL A 618      79.908  83.611  27.622  1.00  0.00           H
ATOM   2040  CB  VAL A 618      80.024  85.612  27.825  1.00  0.00           C
ATOM   2041  HB  VAL A 618      80.684  86.436  27.479  1.00  0.00           H
ATOM   2042  CG1 VAL A 618      78.647  85.996  27.289  1.00  0.00           C
ATOM   2043 1HG1 VAL A 618      78.384  87.029  27.603  1.00  0.00           H
ATOM   2044 2HG1 VAL A 618      78.632  86.152  26.189  1.00  0.00           H
ATOM   2045 3HG1 VAL A 618      77.914  85.214  27.581  1.00  0.00           H
ATOM   2046  CG2 VAL A 618      80.022  85.512  29.323  1.00  0.00           C
ATOM   2047 1HG2 VAL A 618      79.640  84.526  29.664  1.00  0.00           H
ATOM   2048 2HG2 VAL A 618      81.042  85.447  29.758  1.00  0.00           H
ATOM   2049 3HG2 VAL A 618      79.350  86.272  29.774  1.00  0.00           H
ATOM   2050  C   VAL A 618      80.349  84.416  25.729  1.00  0.00           C
ATOM   2051  O   VAL A 618      79.349  83.892  25.217  1.00  0.00           O
ATOM   2052  N   LEU A 619      81.313  85.023  25.048  1.00  0.00           N
ATOM   2053  HN  LEU A 619      82.052  85.361  25.624  1.00  0.00           H
ATOM   2054  CA  LEU A 619      81.496  85.189  23.611  1.00  0.00           C
ATOM   2055  HA  LEU A 619      80.687  85.657  23.071  1.00  0.00           H
ATOM   2056  CB  LEU A 619      82.648  86.123  23.417  1.00  0.00           C
ATOM   2057  HB1 LEU A 619      82.611  87.024  24.067  1.00  0.00           H
ATOM   2058  HB2 LEU A 619      83.537  85.519  23.698  1.00  0.00           H
ATOM   2059  CG  LEU A 619      83.145  86.413  21.935  1.00  0.00           C
ATOM   2060  HG  LEU A 619      83.183  85.527  21.267  1.00  0.00           H
ATOM   2061  CD1 LEU A 619      82.265  87.460  21.301  1.00  0.00           C
ATOM   2062 1HD1 LEU A 619      82.727  87.848  20.368  1.00  0.00           H
ATOM   2063 2HD1 LEU A 619      81.246  87.060  21.112  1.00  0.00           H
ATOM   2064 3HD1 LEU A 619      82.237  88.329  21.992  1.00  0.00           H
ATOM   2065  CD2 LEU A 619      84.566  86.830  21.849  1.00  0.00           C
ATOM   2066 1HD2 LEU A 619      84.770  87.782  22.384  1.00  0.00           H
ATOM   2067 2HD2 LEU A 619      85.271  86.013  22.111  1.00  0.00           H
ATOM   2068 3HD2 LEU A 619      84.919  86.907  20.798  1.00  0.00           H
ATOM   2069  C   LEU A 619      81.825  83.902  22.834  1.00  0.00           C
ATOM   2070  O   LEU A 619      81.436  83.590  21.720  1.00  0.00           O
ATOM   2071  N   LYS A 620      82.706  83.043  23.459  1.00  0.00           N
ATOM   2072  HN  LYS A 620      83.050  83.297  24.360  1.00  0.00           H
ATOM   2073  CA  LYS A 620      82.899  81.760  22.937  1.00  0.00           C
ATOM   2074  HA  LYS A 620      83.421  81.865  21.997  1.00  0.00           H
ATOM   2075  CB  LYS A 620      83.805  80.987  23.983  1.00  0.00           C
ATOM   2076  HB1 LYS A 620      84.747  81.535  24.198  1.00  0.00           H
ATOM   2077  HB2 LYS A 620      83.337  81.032  24.989  1.00  0.00           H
ATOM   2078  CG  LYS A 620      83.980  79.463  23.631  1.00  0.00           C
ATOM   2079  HG1 LYS A 620      83.063  78.907  23.921  1.00  0.00           H
ATOM   2080  HG2 LYS A 620      84.108  79.374  22.531  1.00  0.00           H
ATOM   2081  CD  LYS A 620      85.228  78.743  24.258  1.00  0.00           C
ATOM   2082  HD1 LYS A 620      85.466  77.886  23.592  1.00  0.00           H
ATOM   2083  HD2 LYS A 620      86.111  79.417  24.269  1.00  0.00           H
ATOM   2084  CE  LYS A 620      85.027  78.291  25.718  1.00  0.00           C
ATOM   2085  HE1 LYS A 620      84.445  79.007  26.338  1.00  0.00           H
ATOM   2086  HE2 LYS A 620      84.386  77.384  25.691  1.00  0.00           H
ATOM   2087  NZ  LYS A 620      86.304  78.175  26.520  1.00  0.00           N
ATOM   2088  HZ1 LYS A 620      86.451  79.088  26.996  1.00  0.00           H
ATOM   2089  HZ2 LYS A 620      86.151  77.365  27.154  1.00  0.00           H
ATOM   2090  HZ3 LYS A 620      87.168  78.095  25.946  1.00  0.00           H
ATOM   2091  C   LYS A 620      81.724  80.745  22.535  1.00  0.00           C
ATOM   2092  O   LYS A 620      81.637  80.089  21.521  1.00  0.00           O
ATOM   2093  N   TYR A 621      80.746  80.743  23.490  1.00  0.00           N
ATOM   2094  HN  TYR A 621      80.857  81.193  24.372  1.00  0.00           H
ATOM   2095  CA  TYR A 621      79.494  80.052  23.379  1.00  0.00           C
ATOM   2096  HA  TYR A 621      79.512  79.197  22.721  1.00  0.00           H
ATOM   2097  CB  TYR A 621      78.904  79.569  24.706  1.00  0.00           C
ATOM   2098  HB1 TYR A 621      78.571  80.427  25.328  1.00  0.00           H
ATOM   2099  HB2 TYR A 621      78.058  78.945  24.345  1.00  0.00           H
ATOM   2100  CG  TYR A 621      79.876  78.644  25.357  1.00  0.00           C
ATOM   2101  CD1 TYR A 621      79.926  77.216  24.996  1.00  0.00           C
ATOM   2102  HD1 TYR A 621      79.146  76.864  24.337  1.00  0.00           H
ATOM   2103  CE1 TYR A 621      80.831  76.391  25.708  1.00  0.00           C
ATOM   2104  HE1 TYR A 621      80.932  75.342  25.473  1.00  0.00           H
ATOM   2105  CZ  TYR A 621      81.650  76.881  26.707  1.00  0.00           C
ATOM   2106  OH  TYR A 621      82.603  76.111  27.307  1.00  0.00           O
ATOM   2107  HH  TYR A 621      82.450  75.223  26.977  1.00  0.00           H
ATOM   2108  CD2 TYR A 621      80.707  79.135  26.332  1.00  0.00           C
ATOM   2109  HD2 TYR A 621      80.548  80.178  26.563  1.00  0.00           H
ATOM   2110  CE2 TYR A 621      81.540  78.251  27.021  1.00  0.00           C
ATOM   2111  HE2 TYR A 621      82.213  78.673  27.753  1.00  0.00           H
ATOM   2112  C   TYR A 621      78.468  80.946  22.724  1.00  0.00           C
ATOM   2113  O   TYR A 621      77.325  80.562  22.697  1.00  0.00           O
ATOM   2114  N   GLU A 622      78.857  82.109  22.059  1.00  0.00           N
ATOM   2115  HN  GLU A 622      79.815  82.384  22.046  1.00  0.00           H
ATOM   2116  CA  GLU A 622      77.929  82.833  21.145  1.00  0.00           C
ATOM   2117  HA  GLU A 622      76.957  82.831  21.616  1.00  0.00           H
ATOM   2118  CB  GLU A 622      78.290  84.322  20.873  1.00  0.00           C
ATOM   2119  HB1 GLU A 622      79.277  84.484  20.389  1.00  0.00           H
ATOM   2120  HB2 GLU A 622      77.575  84.749  20.137  1.00  0.00           H
ATOM   2121  CG  GLU A 622      78.183  85.225  22.175  1.00  0.00           C
ATOM   2122  HG1 GLU A 622      78.625  84.763  23.084  1.00  0.00           H
ATOM   2123  HG2 GLU A 622      78.791  86.135  21.982  1.00  0.00           H
ATOM   2124  CD  GLU A 622      76.766  85.778  22.352  1.00  0.00           C
ATOM   2125  OE1 GLU A 622      76.263  86.578  21.545  1.00  0.00           O
ATOM   2126  OE2 GLU A 622      76.090  85.292  23.281  1.00  0.00           O
ATOM   2127  C   GLU A 622      77.842  82.055  19.791  1.00  0.00           C
ATOM   2128  O   GLU A 622      78.385  80.981  19.648  1.00  0.00           O
ATOM   2129  N   SER A 623      77.040  82.527  18.837  1.00  0.00           N
ATOM   2130  HN  SER A 623      76.515  83.346  19.055  1.00  0.00           H
ATOM   2131  CA  SER A 623      76.807  81.914  17.525  1.00  0.00           C
ATOM   2132  HA  SER A 623      77.718  81.377  17.305  1.00  0.00           H
ATOM   2133  CB  SER A 623      75.587  80.929  17.687  1.00  0.00           C
ATOM   2134  HB1 SER A 623      75.424  80.431  16.708  1.00  0.00           H
ATOM   2135  HB2 SER A 623      75.868  80.136  18.413  1.00  0.00           H
ATOM   2136  OG  SER A 623      74.425  81.583  18.132  1.00  0.00           O
ATOM   2137  HG1 SER A 623      74.581  81.690  19.073  1.00  0.00           H
ATOM   2138  C   SER A 623      76.547  82.883  16.437  1.00  0.00           C
ATOM   2139  O   SER A 623      76.802  82.544  15.257  1.00  0.00           O
ATOM   2140  N   TYR A 624      76.089  84.136  16.646  1.00  0.00           N
ATOM   2141  HN  TYR A 624      75.955  84.445  17.584  1.00  0.00           H
ATOM   2142  CA  TYR A 624      75.902  85.115  15.646  1.00  0.00           C
ATOM   2143  HA  TYR A 624      76.065  84.667  14.677  1.00  0.00           H
ATOM   2144  CB  TYR A 624      74.486  85.809  15.799  1.00  0.00           C
ATOM   2145  HB1 TYR A 624      74.380  86.305  16.788  1.00  0.00           H
ATOM   2146  HB2 TYR A 624      74.276  86.630  15.081  1.00  0.00           H
ATOM   2147  CG  TYR A 624      73.518  84.768  15.545  1.00  0.00           C
ATOM   2148  CD1 TYR A 624      73.137  84.489  14.243  1.00  0.00           C
ATOM   2149  HD1 TYR A 624      73.474  85.060  13.390  1.00  0.00           H
ATOM   2150  CE1 TYR A 624      72.309  83.377  14.038  1.00  0.00           C
ATOM   2151  HE1 TYR A 624      71.972  83.132  13.042  1.00  0.00           H
ATOM   2152  CZ  TYR A 624      71.741  82.603  15.104  1.00  0.00           C
ATOM   2153  OH  TYR A 624      70.840  81.585  14.829  1.00  0.00           O
ATOM   2154  HH  TYR A 624      70.973  81.337  13.911  1.00  0.00           H
ATOM   2155  CD2 TYR A 624      72.989  83.997  16.608  1.00  0.00           C
ATOM   2156  HD2 TYR A 624      73.336  84.218  17.606  1.00  0.00           H
ATOM   2157  CE2 TYR A 624      72.004  82.997  16.411  1.00  0.00           C
ATOM   2158  HE2 TYR A 624      71.451  82.470  17.174  1.00  0.00           H
ATOM   2159  C   TYR A 624      77.014  86.264  15.812  1.00  0.00           C
ATOM   2160  O   TYR A 624      77.226  86.760  16.932  1.00  0.00           O
ATOM   2161  N   LEU A 625      77.585  86.828  14.748  1.00  0.00           N
ATOM   2162  HN  LEU A 625      77.467  86.346  13.883  1.00  0.00           H
ATOM   2163  CA  LEU A 625      78.386  87.952  14.785  1.00  0.00           C
ATOM   2164  HA  LEU A 625      79.027  87.935  15.655  1.00  0.00           H
ATOM   2165  CB  LEU A 625      79.271  87.970  13.543  1.00  0.00           C
ATOM   2166  HB1 LEU A 625      78.720  88.361  12.661  1.00  0.00           H
ATOM   2167  HB2 LEU A 625      80.033  88.772  13.643  1.00  0.00           H
ATOM   2168  CG  LEU A 625      80.016  86.732  13.175  1.00  0.00           C
ATOM   2169  HG  LEU A 625      79.297  85.916  12.952  1.00  0.00           H
ATOM   2170  CD1 LEU A 625      80.771  86.980  11.796  1.00  0.00           C
ATOM   2171 1HD1 LEU A 625      81.425  86.115  11.555  1.00  0.00           H
ATOM   2172 2HD1 LEU A 625      79.994  87.032  11.003  1.00  0.00           H
ATOM   2173 3HD1 LEU A 625      81.440  87.867  11.778  1.00  0.00           H
ATOM   2174  CD2 LEU A 625      80.927  86.068  14.241  1.00  0.00           C
ATOM   2175 1HD2 LEU A 625      80.291  85.816  15.116  1.00  0.00           H
ATOM   2176 2HD2 LEU A 625      81.294  85.166  13.707  1.00  0.00           H
ATOM   2177 3HD2 LEU A 625      81.832  86.613  14.585  1.00  0.00           H
ATOM   2178  C   LEU A 625      77.628  89.263  14.816  1.00  0.00           C
ATOM   2179  O   LEU A 625      78.196  90.316  15.128  1.00  0.00           O
ATOM   2180  N   ASP A 626      76.340  89.209  14.594  1.00  0.00           N
ATOM   2181  HN  ASP A 626      75.932  88.405  14.169  1.00  0.00           H
ATOM   2182  CA  ASP A 626      75.516  90.432  14.721  1.00  0.00           C
ATOM   2183  HA  ASP A 626      76.033  91.336  14.434  1.00  0.00           H
ATOM   2184  CB  ASP A 626      74.301  90.291  13.776  1.00  0.00           C
ATOM   2185  HB1 ASP A 626      73.623  89.428  13.942  1.00  0.00           H
ATOM   2186  HB2 ASP A 626      73.643  91.185  13.727  1.00  0.00           H
ATOM   2187  CG  ASP A 626      74.790  90.274  12.361  1.00  0.00           C
ATOM   2188  OD1 ASP A 626      74.357  89.478  11.528  1.00  0.00           O
ATOM   2189  OD2 ASP A 626      75.670  91.121  12.005  1.00  0.00           O
ATOM   2190  C   ASP A 626      74.984  90.505  16.055  1.00  0.00           C
ATOM   2191  O   ASP A 626      74.464  91.578  16.380  1.00  0.00           O
ATOM   2192  N   CYS A 627      75.093  89.496  16.999  1.00  0.00           N
ATOM   2193  HN  CYS A 627      75.664  88.705  16.794  1.00  0.00           H
ATOM   2194  CA  CYS A 627      74.789  89.759  18.352  1.00  0.00           C
ATOM   2195  HA  CYS A 627      73.793  90.177  18.363  1.00  0.00           H
ATOM   2196  CB  CYS A 627      74.529  88.422  19.127  1.00  0.00           C
ATOM   2197  HB1 CYS A 627      75.358  87.735  18.855  1.00  0.00           H
ATOM   2198  HB2 CYS A 627      74.468  88.494  20.234  1.00  0.00           H
ATOM   2199  SG  CYS A 627      73.015  87.573  18.715  1.00  0.00           S
ATOM   2200  HG1 CYS A 627      73.384  86.364  19.113  1.00  0.00           H
ATOM   2201  C   CYS A 627      75.683  90.752  19.092  1.00  0.00           C
ATOM   2202  O   CYS A 627      76.825  90.890  18.821  1.00  0.00           O
ATOM   2203  N   GLU A 628      75.145  91.465  20.127  1.00  0.00           N
ATOM   2204  HN  GLU A 628      74.181  91.293  20.316  1.00  0.00           H
ATOM   2205  CA  GLU A 628      75.747  92.610  20.749  1.00  0.00           C
ATOM   2206  HA  GLU A 628      75.756  93.397  20.009  1.00  0.00           H
ATOM   2207  CB  GLU A 628      74.898  93.171  21.875  1.00  0.00           C
ATOM   2208  HB1 GLU A 628      74.792  92.350  22.616  1.00  0.00           H
ATOM   2209  HB2 GLU A 628      75.463  93.933  22.453  1.00  0.00           H
ATOM   2210  CG  GLU A 628      73.528  93.757  21.568  1.00  0.00           C
ATOM   2211  HG1 GLU A 628      73.101  93.197  20.708  1.00  0.00           H
ATOM   2212  HG2 GLU A 628      72.950  93.675  22.513  1.00  0.00           H
ATOM   2213  CD  GLU A 628      73.501  95.209  21.149  1.00  0.00           C
ATOM   2214  OE1 GLU A 628      74.289  95.739  20.341  1.00  0.00           O
ATOM   2215  OE2 GLU A 628      72.643  95.931  21.751  1.00  0.00           O
ATOM   2216  C   GLU A 628      77.107  92.469  21.321  1.00  0.00           C
ATOM   2217  O   GLU A 628      77.914  93.339  21.091  1.00  0.00           O
ATOM   2218  N   LEU A 629      77.450  91.294  21.975  1.00  0.00           N
ATOM   2219  HN  LEU A 629      76.907  90.459  22.022  1.00  0.00           H
ATOM   2220  CA  LEU A 629      78.800  91.089  22.646  1.00  0.00           C
ATOM   2221  HA  LEU A 629      78.860  92.023  23.186  1.00  0.00           H
ATOM   2222  CB  LEU A 629      78.820  89.980  23.655  1.00  0.00           C
ATOM   2223  HB1 LEU A 629      77.935  90.172  24.300  1.00  0.00           H
ATOM   2224  HB2 LEU A 629      78.598  89.087  23.033  1.00  0.00           H
ATOM   2225  CG  LEU A 629      80.140  89.689  24.424  1.00  0.00           C
ATOM   2226  HG  LEU A 629      81.078  89.747  23.830  1.00  0.00           H
ATOM   2227  CD1 LEU A 629      80.235  90.803  25.468  1.00  0.00           C
ATOM   2228 1HD1 LEU A 629      79.493  90.622  26.274  1.00  0.00           H
ATOM   2229 2HD1 LEU A 629      81.163  90.835  26.078  1.00  0.00           H
ATOM   2230 3HD1 LEU A 629      79.965  91.764  24.980  1.00  0.00           H
ATOM   2231  CD2 LEU A 629      80.121  88.285  25.080  1.00  0.00           C
ATOM   2232 1HD2 LEU A 629      80.538  87.509  24.402  1.00  0.00           H
ATOM   2233 2HD2 LEU A 629      80.749  88.327  25.995  1.00  0.00           H
ATOM   2234 3HD2 LEU A 629      79.095  87.980  25.377  1.00  0.00           H
ATOM   2235  C   LEU A 629      79.927  91.038  21.623  1.00  0.00           C
ATOM   2236  O   LEU A 629      80.962  91.620  21.811  1.00  0.00           O
ATOM   2237  N   THR A 630      79.671  90.344  20.497  1.00  0.00           N
ATOM   2238  HN  THR A 630      78.770  89.918  20.480  1.00  0.00           H
ATOM   2239  CA  THR A 630      80.590  90.267  19.402  1.00  0.00           C
ATOM   2240  HA  THR A 630      81.550  89.911  19.746  1.00  0.00           H
ATOM   2241  CB  THR A 630      80.232  89.232  18.273  1.00  0.00           C
ATOM   2242  HB  THR A 630      79.154  89.300  18.014  1.00  0.00           H
ATOM   2243  OG1 THR A 630      80.435  87.915  18.873  1.00  0.00           O
ATOM   2244  HG1 THR A 630      79.586  87.850  19.315  1.00  0.00           H
ATOM   2245  CG2 THR A 630      81.129  89.395  17.112  1.00  0.00           C
ATOM   2246 1HG2 THR A 630      82.197  89.226  17.365  1.00  0.00           H
ATOM   2247 2HG2 THR A 630      80.907  88.562  16.411  1.00  0.00           H
ATOM   2248 3HG2 THR A 630      80.975  90.373  16.608  1.00  0.00           H
ATOM   2249  C   THR A 630      80.831  91.630  18.783  1.00  0.00           C
ATOM   2250  O   THR A 630      81.973  91.961  18.442  1.00  0.00           O
ATOM   2251  N   LYS A 631      79.701  92.377  18.534  1.00  0.00           N
ATOM   2252  HN  LYS A 631      78.810  92.076  18.864  1.00  0.00           H
ATOM   2253  CA  LYS A 631      79.825  93.740  18.031  1.00  0.00           C
ATOM   2254  HA  LYS A 631      80.441  93.724  17.144  1.00  0.00           H
ATOM   2255  CB  LYS A 631      78.414  94.345  17.609  1.00  0.00           C
ATOM   2256  HB1 LYS A 631      77.618  94.336  18.384  1.00  0.00           H
ATOM   2257  HB2 LYS A 631      78.501  95.417  17.332  1.00  0.00           H
ATOM   2258  CG  LYS A 631      77.730  93.630  16.461  1.00  0.00           C
ATOM   2259  HG1 LYS A 631      78.277  93.943  15.546  1.00  0.00           H
ATOM   2260  HG2 LYS A 631      77.814  92.522  16.491  1.00  0.00           H
ATOM   2261  CD  LYS A 631      76.193  94.205  16.338  1.00  0.00           C
ATOM   2262  HD1 LYS A 631      75.827  93.673  15.434  1.00  0.00           H
ATOM   2263  HD2 LYS A 631      75.661  93.750  17.201  1.00  0.00           H
ATOM   2264  CE  LYS A 631      76.007  95.790  16.208  1.00  0.00           C
ATOM   2265  HE1 LYS A 631      76.216  96.315  17.164  1.00  0.00           H
ATOM   2266  HE2 LYS A 631      76.761  96.153  15.477  1.00  0.00           H
ATOM   2267  NZ  LYS A 631      74.647  96.134  15.787  1.00  0.00           N
ATOM   2268  HZ1 LYS A 631      74.807  97.040  15.302  1.00  0.00           H
ATOM   2269  HZ2 LYS A 631      74.249  95.448  15.115  1.00  0.00           H
ATOM   2270  HZ3 LYS A 631      73.988  96.303  16.573  1.00  0.00           H
ATOM   2271  C   LYS A 631      80.492  94.713  19.017  1.00  0.00           C
ATOM   2272  O   LYS A 631      81.275  95.561  18.635  1.00  0.00           O
ATOM   2273  N   PHE A 632      80.165  94.604  20.337  1.00  0.00           N
ATOM   2274  HN  PHE A 632      79.516  93.911  20.641  1.00  0.00           H
ATOM   2275  CA  PHE A 632      80.801  95.410  21.374  1.00  0.00           C
ATOM   2276  HA  PHE A 632      80.598  96.443  21.134  1.00  0.00           H
ATOM   2277  CB  PHE A 632      80.039  95.142  22.737  1.00  0.00           C
ATOM   2278  HB1 PHE A 632      79.046  95.626  22.620  1.00  0.00           H
ATOM   2279  HB2 PHE A 632      79.787  94.073  22.910  1.00  0.00           H
ATOM   2280  CG  PHE A 632      80.748  95.795  23.911  1.00  0.00           C
ATOM   2281  CD1 PHE A 632      80.734  97.144  23.921  1.00  0.00           C
ATOM   2282  HD1 PHE A 632      80.316  97.714  23.104  1.00  0.00           H
ATOM   2283  CE1 PHE A 632      81.607  97.742  24.831  1.00  0.00           C
ATOM   2284  HE1 PHE A 632      81.598  98.822  24.860  1.00  0.00           H
ATOM   2285  CZ  PHE A 632      82.159  97.020  25.971  1.00  0.00           C
ATOM   2286  HZ  PHE A 632      82.813  97.420  26.732  1.00  0.00           H
ATOM   2287  CD2 PHE A 632      81.313  95.003  24.921  1.00  0.00           C
ATOM   2288  HD2 PHE A 632      81.338  93.923  24.940  1.00  0.00           H
ATOM   2289  CE2 PHE A 632      82.022  95.618  25.971  1.00  0.00           C
ATOM   2290  HE2 PHE A 632      82.404  95.044  26.802  1.00  0.00           H
ATOM   2291  C   PHE A 632      82.324  95.165  21.444  1.00  0.00           C
ATOM   2292  O   PHE A 632      83.119  96.138  21.284  1.00  0.00           O
ATOM   2293  N   LEU A 633      82.758  93.906  21.532  1.00  0.00           N
ATOM   2294  HN  LEU A 633      82.115  93.148  21.451  1.00  0.00           H
ATOM   2295  CA  LEU A 633      84.107  93.657  21.685  1.00  0.00           C
ATOM   2296  HA  LEU A 633      84.503  94.391  22.371  1.00  0.00           H
ATOM   2297  CB  LEU A 633      84.380  92.162  22.019  1.00  0.00           C
ATOM   2298  HB1 LEU A 633      83.685  91.604  21.355  1.00  0.00           H
ATOM   2299  HB2 LEU A 633      85.374  91.715  21.805  1.00  0.00           H
ATOM   2300  CG  LEU A 633      83.936  91.746  23.474  1.00  0.00           C
ATOM   2301  HG  LEU A 633      82.900  92.133  23.582  1.00  0.00           H
ATOM   2302  CD1 LEU A 633      84.049  90.219  23.629  1.00  0.00           C
ATOM   2303 1HD1 LEU A 633      85.074  89.804  23.515  1.00  0.00           H
ATOM   2304 2HD1 LEU A 633      83.611  89.972  24.620  1.00  0.00           H
ATOM   2305 3HD1 LEU A 633      83.423  89.775  22.826  1.00  0.00           H
ATOM   2306  CD2 LEU A 633      84.759  92.370  24.567  1.00  0.00           C
ATOM   2307 1HD2 LEU A 633      84.340  92.143  25.571  1.00  0.00           H
ATOM   2308 2HD2 LEU A 633      85.830  92.077  24.526  1.00  0.00           H
ATOM   2309 3HD2 LEU A 633      84.771  93.473  24.432  1.00  0.00           H
ATOM   2310  C   LEU A 633      84.993  93.968  20.467  1.00  0.00           C
ATOM   2311  O   LEU A 633      86.134  94.343  20.526  1.00  0.00           O
ATOM   2312  N   LEU A 634      84.425  93.697  19.295  1.00  0.00           N
ATOM   2313  HN  LEU A 634      83.520  93.281  19.256  1.00  0.00           H
ATOM   2314  CA  LEU A 634      85.037  94.082  18.110  1.00  0.00           C
ATOM   2315  HA  LEU A 634      86.009  93.615  18.048  1.00  0.00           H
ATOM   2316  CB  LEU A 634      84.114  93.677  16.926  1.00  0.00           C
ATOM   2317  HB1 LEU A 634      84.087  92.575  16.787  1.00  0.00           H
ATOM   2318  HB2 LEU A 634      83.084  93.875  17.292  1.00  0.00           H
ATOM   2319  CG  LEU A 634      84.418  94.347  15.503  1.00  0.00           C
ATOM   2320  HG  LEU A 634      84.110  95.415  15.521  1.00  0.00           H
ATOM   2321  CD1 LEU A 634      85.875  94.122  15.031  1.00  0.00           C
ATOM   2322 1HD1 LEU A 634      86.537  94.901  15.467  1.00  0.00           H
ATOM   2323 2HD1 LEU A 634      86.291  93.106  15.202  1.00  0.00           H
ATOM   2324 3HD1 LEU A 634      85.914  94.205  13.924  1.00  0.00           H
ATOM   2325  CD2 LEU A 634      83.463  93.580  14.631  1.00  0.00           C
ATOM   2326 1HD2 LEU A 634      83.538  93.867  13.561  1.00  0.00           H
ATOM   2327 2HD2 LEU A 634      83.618  92.480  14.663  1.00  0.00           H
ATOM   2328 3HD2 LEU A 634      82.442  93.700  15.051  1.00  0.00           H
ATOM   2329  C   LEU A 634      85.282  95.639  17.996  1.00  0.00           C
ATOM   2330  O   LEU A 634      86.385  96.117  17.705  1.00  0.00           O
ATOM   2331  N   ASP A 635      84.260  96.496  18.390  1.00  0.00           N
ATOM   2332  HN  ASP A 635      83.373  96.216  18.748  1.00  0.00           H
ATOM   2333  CA  ASP A 635      84.335  97.947  18.388  1.00  0.00           C
ATOM   2334  HA  ASP A 635      84.545  98.270  17.379  1.00  0.00           H
ATOM   2335  CB  ASP A 635      83.010  98.419  18.928  1.00  0.00           C
ATOM   2336  HB1 ASP A 635      82.134  97.893  18.490  1.00  0.00           H
ATOM   2337  HB2 ASP A 635      82.862  98.177  20.002  1.00  0.00           H
ATOM   2338  CG  ASP A 635      82.976  99.895  18.742  1.00  0.00           C
ATOM   2339  OD1 ASP A 635      83.606 100.409  17.770  1.00  0.00           O
ATOM   2340  OD2 ASP A 635      82.339 100.575  19.566  1.00  0.00           O
ATOM   2341  C   ASP A 635      85.400  98.434  19.328  1.00  0.00           C
ATOM   2342  O   ASP A 635      86.107  99.316  18.942  1.00  0.00           O
ATOM   2343  N   ARG A 636      85.570  97.847  20.536  1.00  0.00           N
ATOM   2344  HN  ARG A 636      85.021  97.081  20.862  1.00  0.00           H
ATOM   2345  CA  ARG A 636      86.563  98.190  21.496  1.00  0.00           C
ATOM   2346  HA  ARG A 636      86.479  99.262  21.601  1.00  0.00           H
ATOM   2347  CB  ARG A 636      86.165  97.535  22.848  1.00  0.00           C
ATOM   2348  HB1 ARG A 636      86.091  96.458  22.586  1.00  0.00           H
ATOM   2349  HB2 ARG A 636      87.020  97.661  23.545  1.00  0.00           H
ATOM   2350  CG  ARG A 636      84.894  98.094  23.528  1.00  0.00           C
ATOM   2351  HG1 ARG A 636      83.970  97.758  23.011  1.00  0.00           H
ATOM   2352  HG2 ARG A 636      84.801  97.570  24.503  1.00  0.00           H
ATOM   2353  CD  ARG A 636      84.804  99.631  23.785  1.00  0.00           C
ATOM   2354  HD1 ARG A 636      84.085  99.821  24.611  1.00  0.00           H
ATOM   2355  HD2 ARG A 636      85.834  99.964  24.033  1.00  0.00           H
ATOM   2356  NE  ARG A 636      84.314 100.207  22.498  1.00  0.00           N
ATOM   2357  HE  ARG A 636      84.160  99.545  21.764  1.00  0.00           H
ATOM   2358  CZ  ARG A 636      84.807 101.378  22.050  1.00  0.00           C
ATOM   2359  NH1 ARG A 636      84.361 101.883  20.933  1.00  0.00           N
ATOM   2360 1HH1 ARG A 636      83.794 101.313  20.338  1.00  0.00           H
ATOM   2361 2HH1 ARG A 636      84.609 102.813  20.662  1.00  0.00           H
ATOM   2362  NH2 ARG A 636      85.500 102.199  22.846  1.00  0.00           N
ATOM   2363 1HH2 ARG A 636      85.608 102.016  23.823  1.00  0.00           H
ATOM   2364 2HH2 ARG A 636      85.665 103.152  22.591  1.00  0.00           H
ATOM   2365  C   ARG A 636      87.984  97.887  21.139  1.00  0.00           C
ATOM   2366  O   ARG A 636      88.869  98.716  21.379  1.00  0.00           O
ATOM   2367  N   ALA A 637      88.193  96.736  20.392  1.00  0.00           N
ATOM   2368  HN  ALA A 637      87.540  95.996  20.252  1.00  0.00           H
ATOM   2369  CA  ALA A 637      89.466  96.372  19.815  1.00  0.00           C
ATOM   2370  HA  ALA A 637      90.192  96.493  20.605  1.00  0.00           H
ATOM   2371  CB  ALA A 637      89.360  94.874  19.264  1.00  0.00           C
ATOM   2372  HB1 ALA A 637      90.393  94.496  19.106  1.00  0.00           H
ATOM   2373  HB2 ALA A 637      88.919  94.229  20.054  1.00  0.00           H
ATOM   2374  HB3 ALA A 637      88.781  94.755  18.323  1.00  0.00           H
ATOM   2375  C   ALA A 637      89.984  97.351  18.825  1.00  0.00           C
ATOM   2376  O   ALA A 637      91.166  97.657  18.729  1.00  0.00           O
ATOM   2377  N   LEU A 638      89.080  97.929  17.999  1.00  0.00           N
ATOM   2378  HN  LEU A 638      88.119  97.669  18.062  1.00  0.00           H
ATOM   2379  CA  LEU A 638      89.369  98.916  17.009  1.00  0.00           C
ATOM   2380  HA  LEU A 638      90.295  98.656  16.518  1.00  0.00           H
ATOM   2381  CB  LEU A 638      88.375  99.112  15.878  1.00  0.00           C
ATOM   2382  HB1 LEU A 638      87.440  99.536  16.303  1.00  0.00           H
ATOM   2383  HB2 LEU A 638      88.704  99.899  15.166  1.00  0.00           H
ATOM   2384  CG  LEU A 638      88.039  97.909  15.004  1.00  0.00           C
ATOM   2385  HG  LEU A 638      87.679  97.111  15.688  1.00  0.00           H
ATOM   2386  CD1 LEU A 638      86.979  98.023  13.854  1.00  0.00           C
ATOM   2387 1HD1 LEU A 638      86.050  98.346  14.371  1.00  0.00           H
ATOM   2388 2HD1 LEU A 638      87.371  98.713  13.075  1.00  0.00           H
ATOM   2389 3HD1 LEU A 638      86.831  97.021  13.398  1.00  0.00           H
ATOM   2390  CD2 LEU A 638      89.354  97.366  14.377  1.00  0.00           C
ATOM   2391 1HD2 LEU A 638      90.137  97.237  15.155  1.00  0.00           H
ATOM   2392 2HD2 LEU A 638      89.168  96.437  13.797  1.00  0.00           H
ATOM   2393 3HD2 LEU A 638      89.642  98.195  13.695  1.00  0.00           H
ATOM   2394  C   LEU A 638      89.795 100.235  17.600  1.00  0.00           C
ATOM   2395  O   LEU A 638      90.773 100.824  17.200  1.00  0.00           O
ATOM   2396  N   ALA A 639      89.086 100.714  18.636  1.00  0.00           N
ATOM   2397  HN  ALA A 639      88.246 100.213  18.829  1.00  0.00           H
ATOM   2398  CA  ALA A 639      89.376 101.932  19.331  1.00  0.00           C
ATOM   2399  HA  ALA A 639      89.522 102.703  18.589  1.00  0.00           H
ATOM   2400  CB  ALA A 639      88.191 102.204  20.232  1.00  0.00           C
ATOM   2401  HB1 ALA A 639      88.065 101.383  20.970  1.00  0.00           H
ATOM   2402  HB2 ALA A 639      88.428 103.117  20.818  1.00  0.00           H
ATOM   2403  HB3 ALA A 639      87.208 102.261  19.717  1.00  0.00           H
ATOM   2404  C   ALA A 639      90.649 101.955  20.141  1.00  0.00           C
ATOM   2405  O   ALA A 639      91.379 102.931  20.117  1.00  0.00           O
ATOM   2406  N   ASN A 640      90.901 100.884  20.877  1.00  0.00           N
ATOM   2407  HN  ASN A 640      90.365 100.044  20.887  1.00  0.00           H
ATOM   2408  CA  ASN A 640      91.956 100.972  21.832  1.00  0.00           C
ATOM   2409  HA  ASN A 640      92.530 101.876  21.691  1.00  0.00           H
ATOM   2410  CB  ASN A 640      91.218 100.988  23.166  1.00  0.00           C
ATOM   2411  HB1 ASN A 640      90.715 101.976  23.083  1.00  0.00           H
ATOM   2412  HB2 ASN A 640      90.508 100.133  23.176  1.00  0.00           H
ATOM   2413  CG  ASN A 640      92.121 100.884  24.398  1.00  0.00           C
ATOM   2414  OD1 ASN A 640      93.337 100.735  24.322  1.00  0.00           O
ATOM   2415  ND2 ASN A 640      91.556 100.924  25.567  1.00  0.00           N
ATOM   2416 1HD2 ASN A 640      90.572 101.099  25.582  1.00  0.00           H
ATOM   2417 2HD2 ASN A 640      92.149 100.974  26.371  1.00  0.00           H
ATOM   2418  C   ASN A 640      92.843  99.688  21.788  1.00  0.00           C
ATOM   2419  O   ASN A 640      92.299  98.573  22.038  1.00  0.00           O
ATOM   2420  N   ARG A 641      94.166  99.813  21.493  1.00  0.00           N
ATOM   2421  HN  ARG A 641      94.471 100.734  21.266  1.00  0.00           H
ATOM   2422  CA  ARG A 641      95.225  98.844  21.413  1.00  0.00           C
ATOM   2423  HA  ARG A 641      94.979  98.298  20.514  1.00  0.00           H
ATOM   2424  CB  ARG A 641      96.595  99.613  21.266  1.00  0.00           C
ATOM   2425  HB1 ARG A 641      96.705 100.310  22.124  1.00  0.00           H
ATOM   2426  HB2 ARG A 641      97.464  98.921  21.276  1.00  0.00           H
ATOM   2427  CG  ARG A 641      96.769 100.370  19.965  1.00  0.00           C
ATOM   2428  HG1 ARG A 641      96.610  99.694  19.098  1.00  0.00           H
ATOM   2429  HG2 ARG A 641      96.016 101.177  20.092  1.00  0.00           H
ATOM   2430  CD  ARG A 641      98.178 100.975  19.765  1.00  0.00           C
ATOM   2431  HD1 ARG A 641      98.063 101.679  18.913  1.00  0.00           H
ATOM   2432  HD2 ARG A 641      98.420 101.461  20.734  1.00  0.00           H
ATOM   2433  NE  ARG A 641      99.285  99.986  19.634  1.00  0.00           N
ATOM   2434  HE  ARG A 641      99.189  98.991  19.609  1.00  0.00           H
ATOM   2435  CZ  ARG A 641     100.541 100.389  19.331  1.00  0.00           C
ATOM   2436  NH1 ARG A 641     101.398  99.527  18.762  1.00  0.00           N
ATOM   2437 1HH1 ARG A 641     101.133  98.567  18.664  1.00  0.00           H
ATOM   2438 2HH1 ARG A 641     102.369  99.752  18.680  1.00  0.00           H
ATOM   2439  NH2 ARG A 641     100.862 101.612  19.133  1.00  0.00           N
ATOM   2440 1HH2 ARG A 641     100.143 102.237  19.439  1.00  0.00           H
ATOM   2441 2HH2 ARG A 641     101.619 101.937  18.567  1.00  0.00           H
ATOM   2442  C   ARG A 641      95.307  97.954  22.619  1.00  0.00           C
ATOM   2443  O   ARG A 641      95.428  96.739  22.444  1.00  0.00           O
ATOM   2444  N   LYS A 642      95.113  98.442  23.869  1.00  0.00           N
ATOM   2445  HN  LYS A 642      95.085  99.436  23.944  1.00  0.00           H
ATOM   2446  CA  LYS A 642      94.973  97.636  24.982  1.00  0.00           C
ATOM   2447  HA  LYS A 642      95.788  96.927  24.956  1.00  0.00           H
ATOM   2448  CB  LYS A 642      95.054  98.436  26.362  1.00  0.00           C
ATOM   2449  HB1 LYS A 642      96.116  98.654  26.603  1.00  0.00           H
ATOM   2450  HB2 LYS A 642      94.634  99.461  26.276  1.00  0.00           H
ATOM   2451  CG  LYS A 642      94.316  97.687  27.558  1.00  0.00           C
ATOM   2452  HG1 LYS A 642      93.214  97.791  27.456  1.00  0.00           H
ATOM   2453  HG2 LYS A 642      94.579  96.608  27.560  1.00  0.00           H
ATOM   2454  CD  LYS A 642      94.615  98.412  28.922  1.00  0.00           C
ATOM   2455  HD1 LYS A 642      94.736  97.561  29.626  1.00  0.00           H
ATOM   2456  HD2 LYS A 642      95.661  98.772  29.015  1.00  0.00           H
ATOM   2457  CE  LYS A 642      93.486  99.325  29.392  1.00  0.00           C
ATOM   2458  HE1 LYS A 642      93.140 100.149  28.732  1.00  0.00           H
ATOM   2459  HE2 LYS A 642      92.609  98.702  29.669  1.00  0.00           H
ATOM   2460  NZ  LYS A 642      93.947  99.986  30.650  1.00  0.00           N
ATOM   2461  HZ1 LYS A 642      94.753 100.636  30.550  1.00  0.00           H
ATOM   2462  HZ2 LYS A 642      93.184 100.551  31.074  1.00  0.00           H
ATOM   2463  HZ3 LYS A 642      94.267  99.227  31.283  1.00  0.00           H
ATOM   2464  C   LYS A 642      93.890  96.586  24.887  1.00  0.00           C
ATOM   2465  O   LYS A 642      94.302  95.406  25.058  1.00  0.00           O
ATOM   2466  N   ILE A 643      92.642  96.923  24.547  1.00  0.00           N
ATOM   2467  HN  ILE A 643      92.474  97.881  24.329  1.00  0.00           H
ATOM   2468  CA  ILE A 643      91.512  96.020  24.348  1.00  0.00           C
ATOM   2469  HA  ILE A 643      91.492  95.371  25.211  1.00  0.00           H
ATOM   2470  CB  ILE A 643      90.132  96.654  24.301  1.00  0.00           C
ATOM   2471  HB  ILE A 643      90.053  97.181  23.326  1.00  0.00           H
ATOM   2472  CG2 ILE A 643      88.972  95.530  24.269  1.00  0.00           C
ATOM   2473 1HG2 ILE A 643      88.987  95.026  23.279  1.00  0.00           H
ATOM   2474 2HG2 ILE A 643      89.171  94.896  25.159  1.00  0.00           H
ATOM   2475 3HG2 ILE A 643      88.008  96.073  24.376  1.00  0.00           H
ATOM   2476  CG1 ILE A 643      89.923  97.628  25.466  1.00  0.00           C
ATOM   2477 1HG1 ILE A 643      90.444  98.601  25.335  1.00  0.00           H
ATOM   2478 2HG1 ILE A 643      88.853  97.850  25.668  1.00  0.00           H
ATOM   2479  CD  ILE A 643      90.271  97.107  26.809  1.00  0.00           C
ATOM   2480  HD1 ILE A 643      91.375  97.048  26.918  1.00  0.00           H
ATOM   2481  HD2 ILE A 643      89.881  97.790  27.593  1.00  0.00           H
ATOM   2482  HD3 ILE A 643      89.856  96.132  27.143  1.00  0.00           H
ATOM   2483  C   ILE A 643      91.729  95.073  23.168  1.00  0.00           C
ATOM   2484  O   ILE A 643      91.547  93.926  23.412  1.00  0.00           O
ATOM   2485  N   GLY A 644      92.276  95.525  22.032  1.00  0.00           N
ATOM   2486  HN  GLY A 644      92.395  96.508  21.914  1.00  0.00           H
ATOM   2487  CA  GLY A 644      92.762  94.769  20.926  1.00  0.00           C
ATOM   2488  HA1 GLY A 644      91.989  94.189  20.446  1.00  0.00           H
ATOM   2489  HA2 GLY A 644      93.330  95.469  20.331  1.00  0.00           H
ATOM   2490  C   GLY A 644      93.880  93.737  21.152  1.00  0.00           C
ATOM   2491  O   GLY A 644      93.710  92.519  20.876  1.00  0.00           O
ATOM   2492  N   HIS A 645      94.971  94.187  21.793  1.00  0.00           N
ATOM   2493  HN  HIS A 645      95.093  95.132  22.088  1.00  0.00           H
ATOM   2494  CA  HIS A 645      96.167  93.369  22.140  1.00  0.00           C
ATOM   2495  HA  HIS A 645      96.512  93.031  21.175  1.00  0.00           H
ATOM   2496  CB  HIS A 645      97.254  94.136  22.838  1.00  0.00           C
ATOM   2497  HB1 HIS A 645      97.545  94.927  22.114  1.00  0.00           H
ATOM   2498  HB2 HIS A 645      96.862  94.726  23.694  1.00  0.00           H
ATOM   2499  ND1 HIS A 645      99.493  93.275  22.335  1.00  0.00           N
ATOM   2500  CG  HIS A 645      98.425  93.295  23.268  1.00  0.00           C
ATOM   2501  CE1 HIS A 645     100.395  92.553  22.883  1.00  0.00           C
ATOM   2502  HE1 HIS A 645     101.436  92.396  22.602  1.00  0.00           H
ATOM   2503  NE2 HIS A 645     100.091  92.207  24.196  1.00  0.00           N
ATOM   2504  HE2 HIS A 645     100.619  91.675  24.859  1.00  0.00           H
ATOM   2505  CD2 HIS A 645      98.826  92.695  24.406  1.00  0.00           C
ATOM   2506  HD2 HIS A 645      98.363  92.463  25.358  1.00  0.00           H
ATOM   2507  C   HIS A 645      95.876  92.129  22.953  1.00  0.00           C
ATOM   2508  O   HIS A 645      96.290  90.970  22.675  1.00  0.00           O
ATOM   2509  N   PHE A 646      95.121  92.246  24.009  1.00  0.00           N
ATOM   2510  HN  PHE A 646      94.725  93.110  24.309  1.00  0.00           H
ATOM   2511  CA  PHE A 646      94.699  91.157  24.909  1.00  0.00           C
ATOM   2512  HA  PHE A 646      95.426  90.358  24.904  1.00  0.00           H
ATOM   2513  CB  PHE A 646      94.560  91.661  26.387  1.00  0.00           C
ATOM   2514  HB1 PHE A 646      93.696  92.353  26.481  1.00  0.00           H
ATOM   2515  HB2 PHE A 646      94.217  90.819  27.027  1.00  0.00           H
ATOM   2516  CG  PHE A 646      95.769  92.113  26.994  1.00  0.00           C
ATOM   2517  CD1 PHE A 646      95.989  93.429  27.190  1.00  0.00           C
ATOM   2518  HD1 PHE A 646      95.320  94.146  26.738  1.00  0.00           H
ATOM   2519  CE1 PHE A 646      97.073  93.890  27.909  1.00  0.00           C
ATOM   2520  HE1 PHE A 646      97.142  94.944  28.137  1.00  0.00           H
ATOM   2521  CZ  PHE A 646      98.003  92.923  28.353  1.00  0.00           C
ATOM   2522  HZ  PHE A 646      98.891  93.299  28.841  1.00  0.00           H
ATOM   2523  CD2 PHE A 646      96.714  91.140  27.424  1.00  0.00           C
ATOM   2524  HD2 PHE A 646      96.634  90.094  27.164  1.00  0.00           H
ATOM   2525  CE2 PHE A 646      97.839  91.568  28.118  1.00  0.00           C
ATOM   2526  HE2 PHE A 646      98.456  90.763  28.488  1.00  0.00           H
ATOM   2527  C   PHE A 646      93.470  90.445  24.385  1.00  0.00           C
ATOM   2528  O   PHE A 646      93.386  89.249  24.587  1.00  0.00           O
ATOM   2529  N   LEU A 647      92.506  91.041  23.621  1.00  0.00           N
ATOM   2530  HN  LEU A 647      92.398  92.023  23.487  1.00  0.00           H
ATOM   2531  CA  LEU A 647      91.522  90.216  22.886  1.00  0.00           C
ATOM   2532  HA  LEU A 647      91.026  89.588  23.610  1.00  0.00           H
ATOM   2533  CB  LEU A 647      90.420  91.133  22.190  1.00  0.00           C
ATOM   2534  HB1 LEU A 647      90.072  91.884  22.931  1.00  0.00           H
ATOM   2535  HB2 LEU A 647      90.994  91.719  21.440  1.00  0.00           H
ATOM   2536  CG  LEU A 647      89.205  90.380  21.513  1.00  0.00           C
ATOM   2537  HG  LEU A 647      89.600  89.677  20.749  1.00  0.00           H
ATOM   2538  CD1 LEU A 647      88.434  89.513  22.550  1.00  0.00           C
ATOM   2539 1HD1 LEU A 647      87.678  88.795  22.166  1.00  0.00           H
ATOM   2540 2HD1 LEU A 647      89.237  88.961  23.083  1.00  0.00           H
ATOM   2541 3HD1 LEU A 647      87.919  90.202  23.253  1.00  0.00           H
ATOM   2542  CD2 LEU A 647      88.296  91.381  20.723  1.00  0.00           C
ATOM   2543 1HD2 LEU A 647      89.015  92.030  20.179  1.00  0.00           H
ATOM   2544 2HD2 LEU A 647      87.624  90.850  20.016  1.00  0.00           H
ATOM   2545 3HD2 LEU A 647      87.709  92.019  21.417  1.00  0.00           H
ATOM   2546  C   LEU A 647      92.101  89.273  21.890  1.00  0.00           C
ATOM   2547  O   LEU A 647      91.652  88.150  21.817  1.00  0.00           O
ATOM   2548  N   PHE A 648      93.091  89.746  21.038  1.00  0.00           N
ATOM   2549  HN  PHE A 648      93.445  90.665  21.191  1.00  0.00           H
ATOM   2550  CA  PHE A 648      93.740  88.931  20.047  1.00  0.00           C
ATOM   2551  HA  PHE A 648      93.024  88.647  19.290  1.00  0.00           H
ATOM   2552  CB  PHE A 648      94.808  89.813  19.445  1.00  0.00           C
ATOM   2553  HB1 PHE A 648      94.440  90.776  19.032  1.00  0.00           H
ATOM   2554  HB2 PHE A 648      95.538  90.059  20.245  1.00  0.00           H
ATOM   2555  CG  PHE A 648      95.586  89.216  18.335  1.00  0.00           C
ATOM   2556  CD1 PHE A 648      95.077  89.128  17.045  1.00  0.00           C
ATOM   2557  HD1 PHE A 648      94.075  89.533  17.043  1.00  0.00           H
ATOM   2558  CE1 PHE A 648      95.810  88.481  16.029  1.00  0.00           C
ATOM   2559  HE1 PHE A 648      95.470  88.293  15.022  1.00  0.00           H
ATOM   2560  CZ  PHE A 648      97.085  88.029  16.340  1.00  0.00           C
ATOM   2561  HZ  PHE A 648      97.550  87.486  15.530  1.00  0.00           H
ATOM   2562  CD2 PHE A 648      96.886  88.775  18.630  1.00  0.00           C
ATOM   2563  HD2 PHE A 648      97.263  88.714  19.641  1.00  0.00           H
ATOM   2564  CE2 PHE A 648      97.703  88.224  17.585  1.00  0.00           C
ATOM   2565  HE2 PHE A 648      98.645  87.717  17.733  1.00  0.00           H
ATOM   2566  C   PHE A 648      94.313  87.594  20.616  1.00  0.00           C
ATOM   2567  O   PHE A 648      93.975  86.472  20.172  1.00  0.00           O
ATOM   2568  N   TRP A 649      95.127  87.722  21.688  1.00  0.00           N
ATOM   2569  HN  TRP A 649      95.396  88.621  22.023  1.00  0.00           H
ATOM   2570  CA  TRP A 649      95.613  86.533  22.330  1.00  0.00           C
ATOM   2571  HA  TRP A 649      95.975  85.864  21.564  1.00  0.00           H
ATOM   2572  CB  TRP A 649      96.790  86.904  23.393  1.00  0.00           C
ATOM   2573  HB1 TRP A 649      96.376  87.604  24.150  1.00  0.00           H
ATOM   2574  HB2 TRP A 649      97.230  86.017  23.898  1.00  0.00           H
ATOM   2575  CG  TRP A 649      97.957  87.522  22.551  1.00  0.00           C
ATOM   2576  CD1 TRP A 649      98.492  88.801  22.432  1.00  0.00           C
ATOM   2577  HD1 TRP A 649      98.301  89.640  23.084  1.00  0.00           H
ATOM   2578  NE1 TRP A 649      99.509  88.804  21.452  1.00  0.00           N
ATOM   2579  HE1 TRP A 649     100.080  89.586  21.328  1.00  0.00           H
ATOM   2580  CE2 TRP A 649      99.572  87.558  20.928  1.00  0.00           C
ATOM   2581  CD2 TRP A 649      98.609  86.674  21.531  1.00  0.00           C
ATOM   2582  CE3 TRP A 649      98.678  85.307  21.327  1.00  0.00           C
ATOM   2583  HE3 TRP A 649      98.138  84.566  21.897  1.00  0.00           H
ATOM   2584  CZ3 TRP A 649      99.472  84.888  20.240  1.00  0.00           C
ATOM   2585  HZ3 TRP A 649      99.658  83.835  20.089  1.00  0.00           H
ATOM   2586  CZ2 TRP A 649     100.498  87.058  20.052  1.00  0.00           C
ATOM   2587  HZ2 TRP A 649     101.180  87.724  19.543  1.00  0.00           H
ATOM   2588  CH2 TRP A 649     100.345  85.766  19.568  1.00  0.00           C
ATOM   2589  HH2 TRP A 649     100.892  85.431  18.699  1.00  0.00           H
ATOM   2590  C   TRP A 649      94.634  85.707  23.069  1.00  0.00           C
ATOM   2591  O   TRP A 649      94.737  84.434  23.015  1.00  0.00           O
ATOM   2592  N   HIS A 650      93.690  86.356  23.752  1.00  0.00           N
ATOM   2593  HN  HIS A 650      93.718  87.353  23.746  1.00  0.00           H
ATOM   2594  CA  HIS A 650      92.571  85.682  24.418  1.00  0.00           C
ATOM   2595  HA  HIS A 650      93.065  85.021  25.115  1.00  0.00           H
ATOM   2596  CB  HIS A 650      91.634  86.685  25.257  1.00  0.00           C
ATOM   2597  HB1 HIS A 650      91.405  87.521  24.562  1.00  0.00           H
ATOM   2598  HB2 HIS A 650      90.729  86.065  25.435  1.00  0.00           H
ATOM   2599  ND1 HIS A 650      92.452  86.368  27.415  1.00  0.00           N
ATOM   2600  CG  HIS A 650      92.045  87.237  26.488  1.00  0.00           C
ATOM   2601  CE1 HIS A 650      92.558  87.001  28.521  1.00  0.00           C
ATOM   2602  HE1 HIS A 650      92.900  86.557  29.456  1.00  0.00           H
ATOM   2603  NE2 HIS A 650      92.298  88.355  28.320  1.00  0.00           N
ATOM   2604  HE2 HIS A 650      92.426  88.983  29.088  1.00  0.00           H
ATOM   2605  CD2 HIS A 650      91.972  88.520  26.975  1.00  0.00           C
ATOM   2606  HD2 HIS A 650      91.472  89.374  26.536  1.00  0.00           H
ATOM   2607  C   HIS A 650      91.671  84.880  23.494  1.00  0.00           C
ATOM   2608  O   HIS A 650      91.389  83.735  23.863  1.00  0.00           O
ATOM   2609  N   LEU A 651      91.382  85.441  22.264  1.00  0.00           N
ATOM   2610  HN  LEU A 651      91.719  86.354  22.045  1.00  0.00           H
ATOM   2611  CA  LEU A 651      90.742  84.643  21.156  1.00  0.00           C
ATOM   2612  HA  LEU A 651      89.794  84.214  21.444  1.00  0.00           H
ATOM   2613  CB  LEU A 651      90.432  85.534  19.874  1.00  0.00           C
ATOM   2614  HB1 LEU A 651      91.400  85.961  19.534  1.00  0.00           H
ATOM   2615  HB2 LEU A 651      89.992  84.825  19.140  1.00  0.00           H
ATOM   2616  CG  LEU A 651      89.495  86.733  19.907  1.00  0.00           C
ATOM   2617  HG  LEU A 651      89.634  87.464  20.732  1.00  0.00           H
ATOM   2618  CD1 LEU A 651      89.669  87.624  18.629  1.00  0.00           C
ATOM   2619 1HD1 LEU A 651      90.736  87.900  18.488  1.00  0.00           H
ATOM   2620 2HD1 LEU A 651      89.144  87.210  17.742  1.00  0.00           H
ATOM   2621 3HD1 LEU A 651      89.126  88.554  18.900  1.00  0.00           H
ATOM   2622  CD2 LEU A 651      88.031  86.272  20.084  1.00  0.00           C
ATOM   2623 1HD2 LEU A 651      87.926  85.690  21.024  1.00  0.00           H
ATOM   2624 2HD2 LEU A 651      87.347  87.147  20.121  1.00  0.00           H
ATOM   2625 3HD2 LEU A 651      87.745  85.684  19.185  1.00  0.00           H
ATOM   2626  C   LEU A 651      91.561  83.471  20.753  1.00  0.00           C
ATOM   2627  O   LEU A 651      91.143  82.296  20.789  1.00  0.00           O
ATOM   2628  N   ARG A 652      92.871  83.644  20.493  1.00  0.00           N
ATOM   2629  HN  ARG A 652      93.263  84.555  20.594  1.00  0.00           H
ATOM   2630  CA  ARG A 652      93.811  82.606  19.968  1.00  0.00           C
ATOM   2631  HA  ARG A 652      93.484  82.204  19.020  1.00  0.00           H
ATOM   2632  CB  ARG A 652      95.162  83.317  19.589  1.00  0.00           C
ATOM   2633  HB1 ARG A 652      95.322  84.066  20.393  1.00  0.00           H
ATOM   2634  HB2 ARG A 652      95.973  82.565  19.698  1.00  0.00           H
ATOM   2635  CG  ARG A 652      95.189  84.042  18.236  1.00  0.00           C
ATOM   2636  HG1 ARG A 652      95.040  83.287  17.434  1.00  0.00           H
ATOM   2637  HG2 ARG A 652      94.335  84.728  18.052  1.00  0.00           H
ATOM   2638  CD  ARG A 652      96.491  84.849  18.030  1.00  0.00           C
ATOM   2639  HD1 ARG A 652      96.389  85.564  17.186  1.00  0.00           H
ATOM   2640  HD2 ARG A 652      97.006  85.358  18.872  1.00  0.00           H
ATOM   2641  NE  ARG A 652      97.468  83.776  17.554  1.00  0.00           N
ATOM   2642  HE  ARG A 652      97.497  82.917  18.066  1.00  0.00           H
ATOM   2643  CZ  ARG A 652      98.358  83.936  16.552  1.00  0.00           C
ATOM   2644  NH1 ARG A 652      99.266  83.023  16.543  1.00  0.00           N
ATOM   2645 1HH1 ARG A 652      99.145  82.301  17.224  1.00  0.00           H
ATOM   2646 2HH1 ARG A 652      99.936  82.935  15.806  1.00  0.00           H
ATOM   2647  NH2 ARG A 652      98.391  84.823  15.624  1.00  0.00           N
ATOM   2648 1HH2 ARG A 652      97.571  85.359  15.423  1.00  0.00           H
ATOM   2649 2HH2 ARG A 652      98.999  84.697  14.840  1.00  0.00           H
ATOM   2650  C   ARG A 652      93.998  81.472  20.895  1.00  0.00           C
ATOM   2651  O   ARG A 652      94.084  80.310  20.460  1.00  0.00           O
ATOM   2652  N   SER A 653      93.890  81.656  22.223  1.00  0.00           N
ATOM   2653  HN  SER A 653      93.799  82.621  22.456  1.00  0.00           H
ATOM   2654  CA  SER A 653      94.174  80.556  23.157  1.00  0.00           C
ATOM   2655  HA  SER A 653      95.046  80.007  22.834  1.00  0.00           H
ATOM   2656  CB  SER A 653      94.299  81.072  24.554  1.00  0.00           C
ATOM   2657  HB1 SER A 653      95.193  81.729  24.494  1.00  0.00           H
ATOM   2658  HB2 SER A 653      93.421  81.697  24.821  1.00  0.00           H
ATOM   2659  OG  SER A 653      94.605  80.180  25.640  1.00  0.00           O
ATOM   2660  HG1 SER A 653      94.483  80.707  26.433  1.00  0.00           H
ATOM   2661  C   SER A 653      93.031  79.603  23.079  1.00  0.00           C
ATOM   2662  O   SER A 653      93.265  78.427  23.353  1.00  0.00           O
ATOM   2663  N   GLU A 654      91.832  80.020  22.707  1.00  0.00           N
ATOM   2664  HN  GLU A 654      91.579  80.942  22.427  1.00  0.00           H
ATOM   2665  CA  GLU A 654      90.622  79.225  22.659  1.00  0.00           C
ATOM   2666  HA  GLU A 654      90.630  78.426  23.385  1.00  0.00           H
ATOM   2667  CB  GLU A 654      89.459  80.137  22.992  1.00  0.00           C
ATOM   2668  HB1 GLU A 654      89.362  80.932  22.222  1.00  0.00           H
ATOM   2669  HB2 GLU A 654      88.500  79.580  22.931  1.00  0.00           H
ATOM   2670  CG  GLU A 654      89.447  80.638  24.443  1.00  0.00           C
ATOM   2671  HG1 GLU A 654      90.515  80.802  24.698  1.00  0.00           H
ATOM   2672  HG2 GLU A 654      88.698  81.446  24.592  1.00  0.00           H
ATOM   2673  CD  GLU A 654      88.998  79.598  25.420  1.00  0.00           C
ATOM   2674  OE1 GLU A 654      88.594  78.405  25.090  1.00  0.00           O
ATOM   2675  OE2 GLU A 654      89.097  79.883  26.660  1.00  0.00           O
ATOM   2676  C   GLU A 654      90.388  78.588  21.306  1.00  0.00           C
ATOM   2677  O   GLU A 654      89.265  78.098  21.077  1.00  0.00           O
ATOM   2678  N   MET A 655      91.414  78.555  20.363  1.00  0.00           N
ATOM   2679  HN  MET A 655      92.276  78.977  20.631  1.00  0.00           H
ATOM   2680  CA  MET A 655      91.238  78.036  18.991  1.00  0.00           C
ATOM   2681  HA  MET A 655      90.212  78.127  18.667  1.00  0.00           H
ATOM   2682  CB  MET A 655      92.054  78.800  17.896  1.00  0.00           C
ATOM   2683  HB1 MET A 655      93.148  78.763  18.086  1.00  0.00           H
ATOM   2684  HB2 MET A 655      91.953  78.290  16.915  1.00  0.00           H
ATOM   2685  CG  MET A 655      91.548  80.276  17.874  1.00  0.00           C
ATOM   2686  HG1 MET A 655      90.442  80.225  17.784  1.00  0.00           H
ATOM   2687  HG2 MET A 655      91.698  80.554  18.939  1.00  0.00           H
ATOM   2688  SD  MET A 655      92.370  81.419  16.670  1.00  0.00           S
ATOM   2689  CE  MET A 655      91.587  80.623  15.298  1.00  0.00           C
ATOM   2690  HE1 MET A 655      92.091  80.998  14.382  1.00  0.00           H
ATOM   2691  HE2 MET A 655      91.833  79.545  15.185  1.00  0.00           H
ATOM   2692  HE3 MET A 655      90.495  80.818  15.354  1.00  0.00           H
ATOM   2693  C   MET A 655      91.587  76.540  18.859  1.00  0.00           C
ATOM   2694  O   MET A 655      91.968  76.133  17.765  1.00  0.00           O
ATOM   2695  N   HIS A 656      91.478  75.771  19.932  1.00  0.00           N
ATOM   2696  HN  HIS A 656      91.462  76.117  20.867  1.00  0.00           H
ATOM   2697  CA  HIS A 656      91.609  74.312  20.014  1.00  0.00           C
ATOM   2698  HA  HIS A 656      92.433  73.974  19.404  1.00  0.00           H
ATOM   2699  CB  HIS A 656      91.938  73.675  21.479  1.00  0.00           C
ATOM   2700  HB1 HIS A 656      91.777  72.578  21.547  1.00  0.00           H
ATOM   2701  HB2 HIS A 656      93.031  73.841  21.591  1.00  0.00           H
ATOM   2702  ND1 HIS A 656      91.359  75.556  23.058  1.00  0.00           N
ATOM   2703  CG  HIS A 656      91.084  74.303  22.548  1.00  0.00           C
ATOM   2704  CE1 HIS A 656      90.558  75.722  24.092  1.00  0.00           C
ATOM   2705  HE1 HIS A 656      90.499  76.639  24.679  1.00  0.00           H
ATOM   2706  NE2 HIS A 656      89.852  74.607  24.345  1.00  0.00           N
ATOM   2707  HE2 HIS A 656      89.370  74.485  25.213  1.00  0.00           H
ATOM   2708  CD2 HIS A 656      90.204  73.696  23.383  1.00  0.00           C
ATOM   2709  HD2 HIS A 656      89.861  72.673  23.467  1.00  0.00           H
ATOM   2710  C   HIS A 656      90.316  73.632  19.585  1.00  0.00           C
ATOM   2711  O   HIS A 656      90.307  72.405  19.397  1.00  0.00           O
ATOM   2712  N   VAL A 657      89.120  74.384  19.539  1.00  0.00           N
ATOM   2713  HN  VAL A 657      89.219  75.342  19.796  1.00  0.00           H
ATOM   2714  CA  VAL A 657      87.860  73.785  19.157  1.00  0.00           C
ATOM   2715  HA  VAL A 657      88.075  72.752  18.925  1.00  0.00           H
ATOM   2716  CB  VAL A 657      86.734  73.829  20.240  1.00  0.00           C
ATOM   2717  HB  VAL A 657      86.766  74.875  20.615  1.00  0.00           H
ATOM   2718  CG1 VAL A 657      85.324  73.686  19.598  1.00  0.00           C
ATOM   2719 1HG1 VAL A 657      85.143  72.675  19.175  1.00  0.00           H
ATOM   2720 2HG1 VAL A 657      84.471  73.939  20.263  1.00  0.00           H
ATOM   2721 3HG1 VAL A 657      85.183  74.415  18.772  1.00  0.00           H
ATOM   2722  CG2 VAL A 657      86.980  72.911  21.414  1.00  0.00           C
ATOM   2723 1HG2 VAL A 657      86.705  71.895  21.057  1.00  0.00           H
ATOM   2724 2HG2 VAL A 657      88.044  72.920  21.732  1.00  0.00           H
ATOM   2725 3HG2 VAL A 657      86.397  73.220  22.309  1.00  0.00           H
ATOM   2726  C   VAL A 657      87.408  74.485  17.856  1.00  0.00           C
ATOM   2727  O   VAL A 657      87.541  75.708  17.758  1.00  0.00           O
ATOM   2728  N   PRO A 658      87.057  73.780  16.775  1.00  0.00           N
ATOM   2729  CD  PRO A 658      86.970  72.294  16.747  1.00  0.00           C
ATOM   2730  HD1 PRO A 658      86.311  71.847  17.521  1.00  0.00           H
ATOM   2731  HD2 PRO A 658      88.014  71.927  16.843  1.00  0.00           H
ATOM   2732  CA  PRO A 658      87.103  74.329  15.393  1.00  0.00           C
ATOM   2733  HA  PRO A 658      87.973  74.968  15.434  1.00  0.00           H
ATOM   2734  CB  PRO A 658      87.201  73.031  14.516  1.00  0.00           C
ATOM   2735  HB1 PRO A 658      86.731  73.232  13.530  1.00  0.00           H
ATOM   2736  HB2 PRO A 658      88.278  72.781  14.406  1.00  0.00           H
ATOM   2737  CG  PRO A 658      86.492  71.962  15.271  1.00  0.00           C
ATOM   2738  HG1 PRO A 658      85.398  72.150  15.215  1.00  0.00           H
ATOM   2739  HG2 PRO A 658      86.662  70.882  15.071  1.00  0.00           H
ATOM   2740  C   PRO A 658      85.962  75.241  15.145  1.00  0.00           C
ATOM   2741  O   PRO A 658      86.236  76.295  14.562  1.00  0.00           O
ATOM   2742  N   SER A 659      84.726  75.044  15.624  1.00  0.00           N
ATOM   2743  HN  SER A 659      84.479  74.234  16.151  1.00  0.00           H
ATOM   2744  CA  SER A 659      83.674  76.075  15.515  1.00  0.00           C
ATOM   2745  HA  SER A 659      83.544  76.487  14.526  1.00  0.00           H
ATOM   2746  CB  SER A 659      82.289  75.588  16.005  1.00  0.00           C
ATOM   2747  HB1 SER A 659      81.508  76.378  15.966  1.00  0.00           H
ATOM   2748  HB2 SER A 659      81.824  74.829  15.340  1.00  0.00           H
ATOM   2749  OG  SER A 659      82.433  74.922  17.239  1.00  0.00           O
ATOM   2750  HG1 SER A 659      82.594  74.007  16.998  1.00  0.00           H
ATOM   2751  C   SER A 659      84.067  77.325  16.274  1.00  0.00           C
ATOM   2752  O   SER A 659      83.850  78.450  15.807  1.00  0.00           O
ATOM   2753  N   VAL A 660      84.587  77.207  17.514  1.00  0.00           N
ATOM   2754  HN  VAL A 660      84.709  76.325  17.962  1.00  0.00           H
ATOM   2755  CA  VAL A 660      85.122  78.460  18.234  1.00  0.00           C
ATOM   2756  HA  VAL A 660      84.353  79.216  18.290  1.00  0.00           H
ATOM   2757  CB  VAL A 660      85.454  78.121  19.659  1.00  0.00           C
ATOM   2758  HB  VAL A 660      86.030  77.181  19.799  1.00  0.00           H
ATOM   2759  CG1 VAL A 660      86.228  79.237  20.338  1.00  0.00           C
ATOM   2760 1HG1 VAL A 660      87.225  79.585  19.994  1.00  0.00           H
ATOM   2761 2HG1 VAL A 660      85.606  80.154  20.424  1.00  0.00           H
ATOM   2762 3HG1 VAL A 660      86.322  78.854  21.377  1.00  0.00           H
ATOM   2763  CG2 VAL A 660      84.092  77.800  20.329  1.00  0.00           C
ATOM   2764 1HG2 VAL A 660      83.592  76.947  19.823  1.00  0.00           H
ATOM   2765 2HG2 VAL A 660      84.102  77.627  21.426  1.00  0.00           H
ATOM   2766 3HG2 VAL A 660      83.464  78.715  20.365  1.00  0.00           H
ATOM   2767  C   VAL A 660      86.335  79.159  17.494  1.00  0.00           C
ATOM   2768  O   VAL A 660      86.400  80.341  17.385  1.00  0.00           O
ATOM   2769  N   ALA A 661      87.350  78.380  16.997  1.00  0.00           N
ATOM   2770  HN  ALA A 661      87.314  77.404  17.196  1.00  0.00           H
ATOM   2771  CA  ALA A 661      88.443  78.896  16.096  1.00  0.00           C
ATOM   2772  HA  ALA A 661      89.023  79.631  16.634  1.00  0.00           H
ATOM   2773  CB  ALA A 661      89.336  77.693  15.701  1.00  0.00           C
ATOM   2774  HB1 ALA A 661      88.831  76.846  15.190  1.00  0.00           H
ATOM   2775  HB2 ALA A 661      90.047  78.074  14.937  1.00  0.00           H
ATOM   2776  HB3 ALA A 661      89.744  77.293  16.654  1.00  0.00           H
ATOM   2777  C   ALA A 661      87.891  79.503  14.830  1.00  0.00           C
ATOM   2778  O   ALA A 661      88.349  80.562  14.472  1.00  0.00           O
ATOM   2779  N   LEU A 662      86.916  78.910  14.169  1.00  0.00           N
ATOM   2780  HN  LEU A 662      86.641  78.010  14.499  1.00  0.00           H
ATOM   2781  CA  LEU A 662      86.248  79.412  12.992  1.00  0.00           C
ATOM   2782  HA  LEU A 662      87.023  79.569  12.255  1.00  0.00           H
ATOM   2783  CB  LEU A 662      85.282  78.494  12.295  1.00  0.00           C
ATOM   2784  HB1 LEU A 662      85.909  77.619  12.022  1.00  0.00           H
ATOM   2785  HB2 LEU A 662      84.479  78.143  12.978  1.00  0.00           H
ATOM   2786  CG  LEU A 662      84.598  79.071  11.000  1.00  0.00           C
ATOM   2787  HG  LEU A 662      85.208  79.905  10.593  1.00  0.00           H
ATOM   2788  CD1 LEU A 662      84.371  78.009   9.970  1.00  0.00           C
ATOM   2789 1HD1 LEU A 662      84.111  78.414   8.969  1.00  0.00           H
ATOM   2790 2HD1 LEU A 662      85.246  77.402   9.654  1.00  0.00           H
ATOM   2791 3HD1 LEU A 662      83.602  77.339  10.411  1.00  0.00           H
ATOM   2792  CD2 LEU A 662      83.184  79.622  11.249  1.00  0.00           C
ATOM   2793 1HD2 LEU A 662      82.562  78.830  11.717  1.00  0.00           H
ATOM   2794 2HD2 LEU A 662      83.275  80.486  11.942  1.00  0.00           H
ATOM   2795 3HD2 LEU A 662      82.645  79.983  10.347  1.00  0.00           H
ATOM   2796  C   LEU A 662      85.523  80.746  13.284  1.00  0.00           C
ATOM   2797  O   LEU A 662      85.839  81.728  12.604  1.00  0.00           O
ATOM   2798  N   ARG A 663      84.597  80.886  14.286  1.00  0.00           N
ATOM   2799  HN  ARG A 663      84.536  80.115  14.915  1.00  0.00           H
ATOM   2800  CA  ARG A 663      83.867  82.127  14.679  1.00  0.00           C
ATOM   2801  HA  ARG A 663      83.420  82.496  13.768  1.00  0.00           H
ATOM   2802  CB  ARG A 663      82.827  81.864  15.850  1.00  0.00           C
ATOM   2803  HB1 ARG A 663      83.314  81.287  16.665  1.00  0.00           H
ATOM   2804  HB2 ARG A 663      82.491  82.850  16.236  1.00  0.00           H
ATOM   2805  CG  ARG A 663      81.615  80.937  15.270  1.00  0.00           C
ATOM   2806  HG1 ARG A 663      81.342  81.426  14.310  1.00  0.00           H
ATOM   2807  HG2 ARG A 663      82.023  79.935  15.018  1.00  0.00           H
ATOM   2808  CD  ARG A 663      80.363  80.703  16.138  1.00  0.00           C
ATOM   2809  HD1 ARG A 663      79.817  81.664  16.247  1.00  0.00           H
ATOM   2810  HD2 ARG A 663      79.693  80.007  15.589  1.00  0.00           H
ATOM   2811  NE  ARG A 663      80.875  80.207  17.427  1.00  0.00           N
ATOM   2812  HE  ARG A 663      81.179  80.889  18.092  1.00  0.00           H
ATOM   2813  CZ  ARG A 663      80.487  79.128  18.008  1.00  0.00           C
ATOM   2814  NH1 ARG A 663      80.662  78.948  19.274  1.00  0.00           N
ATOM   2815 1HH1 ARG A 663      81.049  79.735  19.754  1.00  0.00           H
ATOM   2816 2HH1 ARG A 663      80.723  78.083  19.772  1.00  0.00           H
ATOM   2817  NH2 ARG A 663      80.044  78.106  17.225  1.00  0.00           N
ATOM   2818 1HH2 ARG A 663      80.051  78.237  16.234  1.00  0.00           H
ATOM   2819 2HH2 ARG A 663      79.676  77.304  17.695  1.00  0.00           H
ATOM   2820  C   ARG A 663      84.749  83.248  15.156  1.00  0.00           C
ATOM   2821  O   ARG A 663      84.710  84.413  14.756  1.00  0.00           O
ATOM   2822  N   PHE A 664      85.803  82.897  15.909  1.00  0.00           N
ATOM   2823  HN  PHE A 664      85.939  81.910  15.929  1.00  0.00           H
ATOM   2824  CA  PHE A 664      86.863  83.848  16.291  1.00  0.00           C
ATOM   2825  HA  PHE A 664      86.359  84.740  16.632  1.00  0.00           H
ATOM   2826  CB  PHE A 664      87.750  83.422  17.490  1.00  0.00           C
ATOM   2827  HB1 PHE A 664      88.131  82.393  17.314  1.00  0.00           H
ATOM   2828  HB2 PHE A 664      88.608  84.113  17.631  1.00  0.00           H
ATOM   2829  CG  PHE A 664      87.020  83.301  18.852  1.00  0.00           C
ATOM   2830  CD1 PHE A 664      85.721  83.708  19.076  1.00  0.00           C
ATOM   2831  HD1 PHE A 664      85.141  84.224  18.326  1.00  0.00           H
ATOM   2832  CE1 PHE A 664      85.100  83.571  20.325  1.00  0.00           C
ATOM   2833  HE1 PHE A 664      84.046  83.762  20.461  1.00  0.00           H
ATOM   2834  CZ  PHE A 664      85.868  83.178  21.445  1.00  0.00           C
ATOM   2835  HZ  PHE A 664      85.374  82.979  22.384  1.00  0.00           H
ATOM   2836  CD2 PHE A 664      87.761  82.833  19.944  1.00  0.00           C
ATOM   2837  HD2 PHE A 664      88.814  82.647  19.791  1.00  0.00           H
ATOM   2838  CE2 PHE A 664      87.217  82.772  21.253  1.00  0.00           C
ATOM   2839  HE2 PHE A 664      87.783  82.349  22.070  1.00  0.00           H
ATOM   2840  C   PHE A 664      87.676  84.275  15.171  1.00  0.00           C
ATOM   2841  O   PHE A 664      88.195  85.395  15.190  1.00  0.00           O
ATOM   2842  N   GLY A 665      87.726  83.377  14.080  1.00  0.00           N
ATOM   2843  HN  GLY A 665      87.464  82.439  14.293  1.00  0.00           H
ATOM   2844  CA  GLY A 665      88.447  83.653  12.880  1.00  0.00           C
ATOM   2845  HA1 GLY A 665      89.400  84.006  13.245  1.00  0.00           H
ATOM   2846  HA2 GLY A 665      88.503  82.800  12.220  1.00  0.00           H
ATOM   2847  C   GLY A 665      87.844  84.777  12.111  1.00  0.00           C
ATOM   2848  O   GLY A 665      88.532  85.636  11.498  1.00  0.00           O
ATOM   2849  N   LEU A 666      86.513  84.721  12.025  1.00  0.00           N
ATOM   2850  HN  LEU A 666      85.966  83.944  12.328  1.00  0.00           H
ATOM   2851  CA  LEU A 666      85.694  85.831  11.532  1.00  0.00           C
ATOM   2852  HA  LEU A 666      85.973  85.943  10.495  1.00  0.00           H
ATOM   2853  CB  LEU A 666      84.208  85.468  11.443  1.00  0.00           C
ATOM   2854  HB1 LEU A 666      83.597  85.246  12.343  1.00  0.00           H
ATOM   2855  HB2 LEU A 666      83.651  86.357  11.078  1.00  0.00           H
ATOM   2856  CG  LEU A 666      83.883  84.450  10.315  1.00  0.00           C
ATOM   2857  HG  LEU A 666      84.854  84.117   9.888  1.00  0.00           H
ATOM   2858  CD1 LEU A 666      83.262  83.204  10.885  1.00  0.00           C
ATOM   2859 1HD1 LEU A 666      83.897  82.577  11.548  1.00  0.00           H
ATOM   2860 2HD1 LEU A 666      82.308  83.353  11.435  1.00  0.00           H
ATOM   2861 3HD1 LEU A 666      83.162  82.555   9.990  1.00  0.00           H
ATOM   2862  CD2 LEU A 666      82.970  85.041   9.194  1.00  0.00           C
ATOM   2863 1HD2 LEU A 666      81.990  85.303   9.648  1.00  0.00           H
ATOM   2864 2HD2 LEU A 666      83.404  85.958   8.741  1.00  0.00           H
ATOM   2865 3HD2 LEU A 666      82.927  84.301   8.366  1.00  0.00           H
ATOM   2866  C   LEU A 666      85.878  87.226  12.283  1.00  0.00           C
ATOM   2867  O   LEU A 666      86.165  88.238  11.662  1.00  0.00           O
ATOM   2868  N   ILE A 667      85.818  87.376  13.621  1.00  0.00           N
ATOM   2869  HN  ILE A 667      85.519  86.554  14.099  1.00  0.00           H
ATOM   2870  CA  ILE A 667      86.210  88.476  14.510  1.00  0.00           C
ATOM   2871  HA  ILE A 667      85.642  89.343  14.206  1.00  0.00           H
ATOM   2872  CB  ILE A 667      85.979  88.161  16.048  1.00  0.00           C
ATOM   2873  HB  ILE A 667      86.604  87.308  16.389  1.00  0.00           H
ATOM   2874  CG2 ILE A 667      86.389  89.322  17.040  1.00  0.00           C
ATOM   2875 1HG2 ILE A 667      86.588  88.894  18.046  1.00  0.00           H
ATOM   2876 2HG2 ILE A 667      87.321  89.766  16.629  1.00  0.00           H
ATOM   2877 3HG2 ILE A 667      85.533  90.029  17.083  1.00  0.00           H
ATOM   2878  CG1 ILE A 667      84.516  87.655  16.265  1.00  0.00           C
ATOM   2879 1HG1 ILE A 667      83.828  88.479  15.979  1.00  0.00           H
ATOM   2880 2HG1 ILE A 667      84.335  86.791  15.589  1.00  0.00           H
ATOM   2881  CD  ILE A 667      84.252  87.349  17.729  1.00  0.00           C
ATOM   2882  HD1 ILE A 667      84.141  88.215  18.416  1.00  0.00           H
ATOM   2883  HD2 ILE A 667      83.310  86.766  17.649  1.00  0.00           H
ATOM   2884  HD3 ILE A 667      84.988  86.774  18.329  1.00  0.00           H
ATOM   2885  C   ILE A 667      87.656  88.881  14.253  1.00  0.00           C
ATOM   2886  O   ILE A 667      87.868  90.045  13.953  1.00  0.00           O
ATOM   2887  N   LEU A 668      88.607  87.914  14.142  1.00  0.00           N
ATOM   2888  HN  LEU A 668      88.435  86.992  14.481  1.00  0.00           H
ATOM   2889  CA  LEU A 668      90.022  88.277  13.765  1.00  0.00           C
ATOM   2890  HA  LEU A 668      90.357  89.057  14.433  1.00  0.00           H
ATOM   2891  CB  LEU A 668      90.904  87.046  13.603  1.00  0.00           C
ATOM   2892  HB1 LEU A 668      90.262  86.262  13.147  1.00  0.00           H
ATOM   2893  HB2 LEU A 668      91.849  87.247  13.055  1.00  0.00           H
ATOM   2894  CG  LEU A 668      91.301  86.325  14.914  1.00  0.00           C
ATOM   2895  HG  LEU A 668      90.431  86.203  15.594  1.00  0.00           H
ATOM   2896  CD1 LEU A 668      91.829  84.916  14.720  1.00  0.00           C
ATOM   2897 1HD1 LEU A 668      91.024  84.224  14.392  1.00  0.00           H
ATOM   2898 2HD1 LEU A 668      92.725  84.771  14.079  1.00  0.00           H
ATOM   2899 3HD1 LEU A 668      92.315  84.532  15.642  1.00  0.00           H
ATOM   2900  CD2 LEU A 668      92.342  87.173  15.728  1.00  0.00           C
ATOM   2901 1HD2 LEU A 668      91.812  87.969  16.293  1.00  0.00           H
ATOM   2902 2HD2 LEU A 668      92.768  86.432  16.437  1.00  0.00           H
ATOM   2903 3HD2 LEU A 668      93.157  87.555  15.075  1.00  0.00           H
ATOM   2904  C   LEU A 668      90.104  89.042  12.479  1.00  0.00           C
ATOM   2905  O   LEU A 668      90.731  90.128  12.424  1.00  0.00           O
ATOM   2906  N   GLU A 669      89.470  88.613  11.333  1.00  0.00           N
ATOM   2907  HN  GLU A 669      88.861  87.831  11.435  1.00  0.00           H
ATOM   2908  CA  GLU A 669      89.595  89.245  10.055  1.00  0.00           C
ATOM   2909  HA  GLU A 669      90.619  89.541   9.882  1.00  0.00           H
ATOM   2910  CB  GLU A 669      89.090  88.164   9.031  1.00  0.00           C
ATOM   2911  HB1 GLU A 669      89.835  87.378   9.278  1.00  0.00           H
ATOM   2912  HB2 GLU A 669      88.041  87.886   9.266  1.00  0.00           H
ATOM   2913  CG  GLU A 669      89.439  88.490   7.570  1.00  0.00           C
ATOM   2914  HG1 GLU A 669      88.793  89.337   7.253  1.00  0.00           H
ATOM   2915  HG2 GLU A 669      90.522  88.734   7.520  1.00  0.00           H
ATOM   2916  CD  GLU A 669      89.055  87.415   6.538  1.00  0.00           C
ATOM   2917  OE1 GLU A 669      88.047  87.559   5.758  1.00  0.00           O
ATOM   2918  OE2 GLU A 669      89.659  86.311   6.579  1.00  0.00           O
ATOM   2919  C   GLU A 669      88.731  90.475   9.988  1.00  0.00           C
ATOM   2920  O   GLU A 669      89.077  91.367   9.248  1.00  0.00           O
ATOM   2921  N   ALA A 670      87.608  90.579  10.714  1.00  0.00           N
ATOM   2922  HN  ALA A 670      87.271  89.803  11.241  1.00  0.00           H
ATOM   2923  CA  ALA A 670      86.850  91.765  10.881  1.00  0.00           C
ATOM   2924  HA  ALA A 670      86.655  92.131   9.884  1.00  0.00           H
ATOM   2925  CB  ALA A 670      85.572  91.372  11.662  1.00  0.00           C
ATOM   2926  HB1 ALA A 670      85.037  90.597  11.072  1.00  0.00           H
ATOM   2927  HB2 ALA A 670      85.766  90.966  12.678  1.00  0.00           H
ATOM   2928  HB3 ALA A 670      84.886  92.239  11.773  1.00  0.00           H
ATOM   2929  C   ALA A 670      87.629  92.870  11.591  1.00  0.00           C
ATOM   2930  O   ALA A 670      87.520  94.051  11.325  1.00  0.00           O
ATOM   2931  N   TYR A 671      88.351  92.486  12.592  1.00  0.00           N
ATOM   2932  HN  TYR A 671      88.195  91.590  13.001  1.00  0.00           H
ATOM   2933  CA  TYR A 671      89.331  93.308  13.204  1.00  0.00           C
ATOM   2934  HA  TYR A 671      88.854  94.254  13.416  1.00  0.00           H
ATOM   2935  CB  TYR A 671      89.766  92.619  14.524  1.00  0.00           C
ATOM   2936  HB1 TYR A 671      88.924  92.403  15.216  1.00  0.00           H
ATOM   2937  HB2 TYR A 671      90.094  91.613  14.186  1.00  0.00           H
ATOM   2938  CG  TYR A 671      90.892  93.282  15.322  1.00  0.00           C
ATOM   2939  CD1 TYR A 671      90.812  94.668  15.734  1.00  0.00           C
ATOM   2940  HD1 TYR A 671      89.830  95.084  15.563  1.00  0.00           H
ATOM   2941  CE1 TYR A 671      91.960  95.260  16.293  1.00  0.00           C
ATOM   2942  HE1 TYR A 671      91.847  96.322  16.453  1.00  0.00           H
ATOM   2943  CZ  TYR A 671      93.145  94.590  16.435  1.00  0.00           C
ATOM   2944  OH  TYR A 671      94.298  95.280  16.886  1.00  0.00           O
ATOM   2945  HH  TYR A 671      93.978  96.147  17.147  1.00  0.00           H
ATOM   2946  CD2 TYR A 671      92.091  92.570  15.476  1.00  0.00           C
ATOM   2947  HD2 TYR A 671      92.284  91.593  15.058  1.00  0.00           H
ATOM   2948  CE2 TYR A 671      93.164  93.232  16.004  1.00  0.00           C
ATOM   2949  HE2 TYR A 671      94.107  92.712  16.082  1.00  0.00           H
ATOM   2950  C   TYR A 671      90.462  93.799  12.252  1.00  0.00           C
ATOM   2951  O   TYR A 671      90.848  94.968  12.233  1.00  0.00           O
ATOM   2952  N   CYS A 672      90.977  92.877  11.413  1.00  0.00           N
ATOM   2953  HN  CYS A 672      90.454  92.028  11.436  1.00  0.00           H
ATOM   2954  CA  CYS A 672      92.068  93.144  10.435  1.00  0.00           C
ATOM   2955  HA  CYS A 672      92.864  93.635  10.975  1.00  0.00           H
ATOM   2956  CB  CYS A 672      92.656  91.889   9.764  1.00  0.00           C
ATOM   2957  HB1 CYS A 672      91.851  91.239   9.360  1.00  0.00           H
ATOM   2958  HB2 CYS A 672      93.421  92.128   8.994  1.00  0.00           H
ATOM   2959  SG  CYS A 672      93.461  90.891  11.040  1.00  0.00           S
ATOM   2960  HG1 CYS A 672      92.534  90.796  11.982  1.00  0.00           H
ATOM   2961  C   CYS A 672      91.733  94.202   9.412  1.00  0.00           C
ATOM   2962  O   CYS A 672      92.478  95.166   9.147  1.00  0.00           O
ATOM   2963  N   ARG A 673      90.578  94.180   8.936  1.00  0.00           N
ATOM   2964  HN  ARG A 673      89.952  93.404   8.959  1.00  0.00           H
ATOM   2965  CA  ARG A 673      90.106  95.213   8.073  1.00  0.00           C
ATOM   2966  HA  ARG A 673      90.678  95.218   7.156  1.00  0.00           H
ATOM   2967  CB  ARG A 673      88.656  94.851   7.624  1.00  0.00           C
ATOM   2968  HB1 ARG A 673      88.670  93.868   7.105  1.00  0.00           H
ATOM   2969  HB2 ARG A 673      88.004  94.719   8.515  1.00  0.00           H
ATOM   2970  CG  ARG A 673      87.892  95.908   6.766  1.00  0.00           C
ATOM   2971  HG1 ARG A 673      87.538  96.722   7.434  1.00  0.00           H
ATOM   2972  HG2 ARG A 673      88.646  96.490   6.194  1.00  0.00           H
ATOM   2973  CD  ARG A 673      86.777  95.456   5.769  1.00  0.00           C
ATOM   2974  HD1 ARG A 673      86.354  96.445   5.494  1.00  0.00           H
ATOM   2975  HD2 ARG A 673      87.253  94.942   4.906  1.00  0.00           H
ATOM   2976  NE  ARG A 673      85.818  94.506   6.434  1.00  0.00           N
ATOM   2977  HE  ARG A 673      85.110  94.856   7.048  1.00  0.00           H
ATOM   2978  CZ  ARG A 673      86.055  93.174   6.454  1.00  0.00           C
ATOM   2979  NH1 ARG A 673      85.208  92.418   7.116  1.00  0.00           N
ATOM   2980 1HH1 ARG A 673      84.373  92.870   7.429  1.00  0.00           H
ATOM   2981 2HH1 ARG A 673      85.161  91.463   6.825  1.00  0.00           H
ATOM   2982  NH2 ARG A 673      86.869  92.546   5.660  1.00  0.00           N
ATOM   2983 1HH2 ARG A 673      87.647  93.105   5.372  1.00  0.00           H
ATOM   2984 2HH2 ARG A 673      86.832  91.564   5.477  1.00  0.00           H
ATOM   2985  C   ARG A 673      90.069  96.675   8.628  1.00  0.00           C
ATOM   2986  O   ARG A 673      90.506  97.642   7.924  1.00  0.00           O
ATOM   2987  N   GLY A 674      89.751  96.783   9.913  1.00  0.00           N
ATOM   2988  HN  GLY A 674      89.591  95.918  10.382  1.00  0.00           H
ATOM   2989  CA  GLY A 674      89.534  98.101  10.539  1.00  0.00           C
ATOM   2990  HA1 GLY A 674      89.162  98.849   9.855  1.00  0.00           H
ATOM   2991  HA2 GLY A 674      88.856  97.955  11.367  1.00  0.00           H
ATOM   2992  C   GLY A 674      90.702  98.737  11.217  1.00  0.00           C
ATOM   2993  O   GLY A 674      90.728  99.901  11.432  1.00  0.00           O
ATOM   2994  N   SER A 675      91.664  97.922  11.638  1.00  0.00           N
ATOM   2995  HN  SER A 675      91.562  96.948  11.455  1.00  0.00           H
ATOM   2996  CA  SER A 675      92.806  98.447  12.364  1.00  0.00           C
ATOM   2997  HA  SER A 675      92.526  99.236  13.045  1.00  0.00           H
ATOM   2998  CB  SER A 675      93.317  97.549  13.554  1.00  0.00           C
ATOM   2999  HB1 SER A 675      92.694  97.484  14.472  1.00  0.00           H
ATOM   3000  HB2 SER A 675      93.256  96.581  13.013  1.00  0.00           H
ATOM   3001  OG  SER A 675      94.706  97.794  13.930  1.00  0.00           O
ATOM   3002  HG1 SER A 675      94.735  98.579  14.481  1.00  0.00           H
ATOM   3003  C   SER A 675      93.975  98.995  11.504  1.00  0.00           C
ATOM   3004  O   SER A 675      94.483  98.378  10.552  1.00  0.00           O
ATOM   3005  N   THR A 676      94.261 100.275  11.769  1.00  0.00           N
ATOM   3006  HN  THR A 676      93.753 100.663  12.535  1.00  0.00           H
ATOM   3007  CA  THR A 676      95.296 101.092  11.084  1.00  0.00           C
ATOM   3008  HA  THR A 676      95.083 101.070  10.025  1.00  0.00           H
ATOM   3009  CB  THR A 676      95.320 102.566  11.441  1.00  0.00           C
ATOM   3010  HB  THR A 676      96.226 103.058  11.028  1.00  0.00           H
ATOM   3011  OG1 THR A 676      95.402 102.846  12.893  1.00  0.00           O
ATOM   3012  HG1 THR A 676      96.325 102.694  13.112  1.00  0.00           H
ATOM   3013  CG2 THR A 676      94.001 103.246  10.983  1.00  0.00           C
ATOM   3014 1HG2 THR A 676      94.129 103.477   9.904  1.00  0.00           H
ATOM   3015 2HG2 THR A 676      93.090 102.661  11.230  1.00  0.00           H
ATOM   3016 3HG2 THR A 676      93.932 104.291  11.355  1.00  0.00           H
ATOM   3017  C   THR A 676      96.713 100.503  11.267  1.00  0.00           C
ATOM   3018  O   THR A 676      97.497 100.417  10.246  1.00  0.00           O
ATOM   3019  N   HIS A 677      97.133 100.019  12.423  1.00  0.00           N
ATOM   3020  HN  HIS A 677      96.547  99.830  13.206  1.00  0.00           H
ATOM   3021  CA  HIS A 677      98.515  99.624  12.552  1.00  0.00           C
ATOM   3022  HA  HIS A 677      98.815  99.071  11.675  1.00  0.00           H
ATOM   3023  CB  HIS A 677      99.533 100.754  12.681  1.00  0.00           C
ATOM   3024  HB1 HIS A 677     100.576 100.372  12.657  1.00  0.00           H
ATOM   3025  HB2 HIS A 677      99.387 101.278  11.712  1.00  0.00           H
ATOM   3026  ND1 HIS A 677      98.106 102.252  13.956  1.00  0.00           N
ATOM   3027  CG  HIS A 677      99.339 101.632  13.840  1.00  0.00           C
ATOM   3028  CE1 HIS A 677      98.209 102.984  15.075  1.00  0.00           C
ATOM   3029  HE1 HIS A 677      97.443 103.632  15.502  1.00  0.00           H
ATOM   3030  NE2 HIS A 677      99.447 102.930  15.595  1.00  0.00           N
ATOM   3031  HE2 HIS A 677      99.982 103.475  16.240  1.00  0.00           H
ATOM   3032  CD2 HIS A 677     100.168 102.020  14.822  1.00  0.00           C
ATOM   3033  HD2 HIS A 677     101.125 101.637  15.153  1.00  0.00           H
ATOM   3034  C   HIS A 677      98.783  98.707  13.683  1.00  0.00           C
ATOM   3035  O   HIS A 677      99.776  98.010  13.676  1.00  0.00           O
ATOM   3036  N   HIS A 678      97.951  98.586  14.733  1.00  0.00           N
ATOM   3037  HN  HIS A 678      97.325  99.322  14.978  1.00  0.00           H
ATOM   3038  CA  HIS A 678      98.198  97.613  15.738  1.00  0.00           C
ATOM   3039  HA  HIS A 678      99.249  97.726  15.963  1.00  0.00           H
ATOM   3040  CB  HIS A 678      97.441  97.827  17.076  1.00  0.00           C
ATOM   3041  HB1 HIS A 678      97.408  98.892  17.390  1.00  0.00           H
ATOM   3042  HB2 HIS A 678      96.384  97.546  16.881  1.00  0.00           H
ATOM   3043  ND1 HIS A 678      99.277  97.177  18.723  1.00  0.00           N
ATOM   3044  CG  HIS A 678      97.961  96.934  18.292  1.00  0.00           C
ATOM   3045  CE1 HIS A 678      99.515  96.233  19.610  1.00  0.00           C
ATOM   3046  HE1 HIS A 678     100.467  96.057  20.112  1.00  0.00           H
ATOM   3047  NE2 HIS A 678      98.424  95.393  19.753  1.00  0.00           N
ATOM   3048  HE2 HIS A 678      98.393  94.716  20.489  1.00  0.00           H
ATOM   3049  CD2 HIS A 678      97.468  95.827  18.888  1.00  0.00           C
ATOM   3050  HD2 HIS A 678      96.620  95.295  18.474  1.00  0.00           H
ATOM   3051  C   HIS A 678      97.932  96.187  15.275  1.00  0.00           C
ATOM   3052  O   HIS A 678      98.647  95.236  15.655  1.00  0.00           O
ATOM   3053  N   MET A 679      97.079  96.015  14.196  1.00  0.00           N
ATOM   3054  HN  MET A 679      96.383  96.704  14.011  1.00  0.00           H
ATOM   3055  CA  MET A 679      96.998  94.680  13.459  1.00  0.00           C
ATOM   3056  HA  MET A 679      96.661  93.943  14.174  1.00  0.00           H
ATOM   3057  CB  MET A 679      95.884  94.676  12.368  1.00  0.00           C
ATOM   3058  HB1 MET A 679      95.877  93.730  11.785  1.00  0.00           H
ATOM   3059  HB2 MET A 679      94.929  94.710  12.934  1.00  0.00           H
ATOM   3060  CG  MET A 679      95.918  95.899  11.398  1.00  0.00           C
ATOM   3061  HG1 MET A 679      94.928  95.789  10.906  1.00  0.00           H
ATOM   3062  HG2 MET A 679      95.809  96.859  11.946  1.00  0.00           H
ATOM   3063  SD  MET A 679      97.256  95.930  10.175  1.00  0.00           S
ATOM   3064  CE  MET A 679      96.671  94.696   9.020  1.00  0.00           C
ATOM   3065  HE1 MET A 679      97.384  94.568   8.177  1.00  0.00           H
ATOM   3066  HE2 MET A 679      96.547  93.716   9.527  1.00  0.00           H
ATOM   3067  HE3 MET A 679      95.734  95.049   8.539  1.00  0.00           H
ATOM   3068  C   MET A 679      98.367  94.221  12.922  1.00  0.00           C
ATOM   3069  O   MET A 679      98.555  93.006  12.933  1.00  0.00           O
ATOM   3070  N   LYS A 680      99.256  95.149  12.395  1.00  0.00           N
ATOM   3071  HN  LYS A 680      98.939  96.047  12.099  1.00  0.00           H
ATOM   3072  CA  LYS A 680     100.658  94.867  12.039  1.00  0.00           C
ATOM   3073  HA  LYS A 680     100.637  94.014  11.377  1.00  0.00           H
ATOM   3074  CB  LYS A 680     101.472  96.025  11.325  1.00  0.00           C
ATOM   3075  HB1 LYS A 680     101.580  96.885  12.020  1.00  0.00           H
ATOM   3076  HB2 LYS A 680     102.472  95.584  11.125  1.00  0.00           H
ATOM   3077  CG  LYS A 680     100.972  96.553  10.004  1.00  0.00           C
ATOM   3078  HG1 LYS A 680      99.911  96.880  10.044  1.00  0.00           H
ATOM   3079  HG2 LYS A 680     101.546  97.470   9.749  1.00  0.00           H
ATOM   3080  CD  LYS A 680     101.120  95.434   8.906  1.00  0.00           C
ATOM   3081  HD1 LYS A 680     102.189  95.259   8.659  1.00  0.00           H
ATOM   3082  HD2 LYS A 680     100.698  94.455   9.218  1.00  0.00           H
ATOM   3083  CE  LYS A 680     100.405  95.804   7.616  1.00  0.00           C
ATOM   3084  HE1 LYS A 680      99.385  96.063   7.971  1.00  0.00           H
ATOM   3085  HE2 LYS A 680     100.985  96.636   7.162  1.00  0.00           H
ATOM   3086  NZ  LYS A 680     100.232  94.772   6.602  1.00  0.00           N
ATOM   3087  HZ1 LYS A 680      99.795  93.910   6.986  1.00  0.00           H
ATOM   3088  HZ2 LYS A 680      99.603  95.078   5.832  1.00  0.00           H
ATOM   3089  HZ3 LYS A 680     101.107  94.464   6.133  1.00  0.00           H
ATOM   3090  C   LYS A 680     101.533  94.535  13.216  1.00  0.00           C
ATOM   3091  O   LYS A 680     102.454  93.785  13.029  1.00  0.00           O
ATOM   3092  N   VAL A 681     101.352  95.051  14.492  1.00  0.00           N
ATOM   3093  HN  VAL A 681     100.539  95.627  14.506  1.00  0.00           H
ATOM   3094  CA  VAL A 681     102.213  94.728  15.604  1.00  0.00           C
ATOM   3095  HA  VAL A 681     103.249  94.863  15.331  1.00  0.00           H
ATOM   3096  CB  VAL A 681     101.903  95.606  16.765  1.00  0.00           C
ATOM   3097  HB  VAL A 681     100.846  95.458  17.072  1.00  0.00           H
ATOM   3098  CG1 VAL A 681     102.734  95.284  17.984  1.00  0.00           C
ATOM   3099 1HG1 VAL A 681     103.830  95.231  17.810  1.00  0.00           H
ATOM   3100 2HG1 VAL A 681     102.647  96.136  18.692  1.00  0.00           H
ATOM   3101 3HG1 VAL A 681     102.305  94.344  18.391  1.00  0.00           H
ATOM   3102  CG2 VAL A 681     102.249  97.096  16.339  1.00  0.00           C
ATOM   3103 1HG2 VAL A 681     101.981  97.713  17.223  1.00  0.00           H
ATOM   3104 2HG2 VAL A 681     103.350  97.236  16.282  1.00  0.00           H
ATOM   3105 3HG2 VAL A 681     101.858  97.589  15.424  1.00  0.00           H
ATOM   3106  C   VAL A 681     102.063  93.249  15.981  1.00  0.00           C
ATOM   3107  O   VAL A 681     103.077  92.530  16.235  1.00  0.00           O
ATOM   3108  N   LEU A 682     100.828  92.844  16.096  1.00  0.00           N
ATOM   3109  HN  LEU A 682     100.263  93.622  15.834  1.00  0.00           H
ATOM   3110  CA  LEU A 682     100.273  91.523  16.356  1.00  0.00           C
ATOM   3111  HA  LEU A 682     100.695  91.109  17.261  1.00  0.00           H
ATOM   3112  CB  LEU A 682      98.696  91.623  16.495  1.00  0.00           C
ATOM   3113  HB1 LEU A 682      98.191  92.097  15.626  1.00  0.00           H
ATOM   3114  HB2 LEU A 682      98.194  90.638  16.600  1.00  0.00           H
ATOM   3115  CG  LEU A 682      98.137  92.375  17.727  1.00  0.00           C
ATOM   3116  HG  LEU A 682      98.550  93.407  17.741  1.00  0.00           H
ATOM   3117  CD1 LEU A 682      96.625  92.587  17.606  1.00  0.00           C
ATOM   3118 1HD1 LEU A 682      96.194  92.973  18.555  1.00  0.00           H
ATOM   3119 2HD1 LEU A 682      96.409  93.411  16.893  1.00  0.00           H
ATOM   3120 3HD1 LEU A 682      96.142  91.663  17.225  1.00  0.00           H
ATOM   3121  CD2 LEU A 682      98.608  91.778  19.096  1.00  0.00           C
ATOM   3122 1HD2 LEU A 682      99.674  92.014  19.297  1.00  0.00           H
ATOM   3123 2HD2 LEU A 682      97.927  92.075  19.922  1.00  0.00           H
ATOM   3124 3HD2 LEU A 682      98.483  90.681  18.967  1.00  0.00           H
ATOM   3125  C   LEU A 682     100.696  90.513  15.355  1.00  0.00           C
ATOM   3126  O   LEU A 682     101.293  89.489  15.766  1.00  0.00           O
ATOM   3127  N   MET A 683     100.746  90.875  14.014  1.00  0.00           N
ATOM   3128  HN  MET A 683     100.247  91.659  13.652  1.00  0.00           H
ATOM   3129  CA  MET A 683     101.468  90.049  13.059  1.00  0.00           C
ATOM   3130  HA  MET A 683     101.057  89.058  13.181  1.00  0.00           H
ATOM   3131  CB  MET A 683     101.002  90.369  11.591  1.00  0.00           C
ATOM   3132  HB1 MET A 683     101.245  91.417  11.313  1.00  0.00           H
ATOM   3133  HB2 MET A 683     101.587  89.745  10.882  1.00  0.00           H
ATOM   3134  CG  MET A 683      99.534  89.936  11.187  1.00  0.00           C
ATOM   3135  HG1 MET A 683      98.796  90.418  11.863  1.00  0.00           H
ATOM   3136  HG2 MET A 683      99.359  90.363  10.177  1.00  0.00           H
ATOM   3137  SD  MET A 683      99.360  88.192  11.008  1.00  0.00           S
ATOM   3138  CE  MET A 683      98.179  87.762  12.355  1.00  0.00           C
ATOM   3139  HE1 MET A 683      98.101  86.685  12.614  1.00  0.00           H
ATOM   3140  HE2 MET A 683      98.458  88.287  13.294  1.00  0.00           H
ATOM   3141  HE3 MET A 683      97.166  88.181  12.178  1.00  0.00           H
ATOM   3142  C   MET A 683     102.901  89.819  13.304  1.00  0.00           C
ATOM   3143  O   MET A 683     103.309  88.627  13.227  1.00  0.00           O
ATOM   3144  N   LYS A 684     103.659  90.794  13.721  1.00  0.00           N
ATOM   3145  HN  LYS A 684     103.266  91.708  13.781  1.00  0.00           H
ATOM   3146  CA  LYS A 684     105.087  90.645  14.081  1.00  0.00           C
ATOM   3147  HA  LYS A 684     105.563  90.078  13.295  1.00  0.00           H
ATOM   3148  CB  LYS A 684     105.794  91.999  14.396  1.00  0.00           C
ATOM   3149  HB1 LYS A 684     105.181  92.476  15.191  1.00  0.00           H
ATOM   3150  HB2 LYS A 684     106.820  91.858  14.798  1.00  0.00           H
ATOM   3151  CG  LYS A 684     105.891  92.948  13.134  1.00  0.00           C
ATOM   3152  HG1 LYS A 684     106.649  92.446  12.495  1.00  0.00           H
ATOM   3153  HG2 LYS A 684     104.962  92.930  12.526  1.00  0.00           H
ATOM   3154  CD  LYS A 684     106.230  94.389  13.407  1.00  0.00           C
ATOM   3155  HD1 LYS A 684     106.426  94.764  12.380  1.00  0.00           H
ATOM   3156  HD2 LYS A 684     105.400  95.009  13.808  1.00  0.00           H
ATOM   3157  CE  LYS A 684     107.490  94.620  14.280  1.00  0.00           C
ATOM   3158  HE1 LYS A 684     107.452  94.406  15.370  1.00  0.00           H
ATOM   3159  HE2 LYS A 684     108.334  94.040  13.850  1.00  0.00           H
ATOM   3160  NZ  LYS A 684     107.828  96.008  14.181  1.00  0.00           N
ATOM   3161  HZ1 LYS A 684     106.990  96.621  14.118  1.00  0.00           H
ATOM   3162  HZ2 LYS A 684     108.382  96.303  15.010  1.00  0.00           H
ATOM   3163  HZ3 LYS A 684     108.471  96.299  13.417  1.00  0.00           H
ATOM   3164  C   LYS A 684     105.207  89.758  15.409  1.00  0.00           C
ATOM   3165  O   LYS A 684     106.245  89.076  15.601  1.00  0.00           O
ATOM   3166  N   GLN A 685     104.217  89.786  16.313  1.00  0.00           N
ATOM   3167  HN  GLN A 685     103.553  90.503  16.115  1.00  0.00           H
ATOM   3168  CA  GLN A 685     104.186  89.030  17.521  1.00  0.00           C
ATOM   3169  HA  GLN A 685     105.170  89.050  17.964  1.00  0.00           H
ATOM   3170  CB  GLN A 685     103.155  89.541  18.508  1.00  0.00           C
ATOM   3171  HB1 GLN A 685     102.226  89.792  17.953  1.00  0.00           H
ATOM   3172  HB2 GLN A 685     102.991  88.713  19.230  1.00  0.00           H
ATOM   3173  CG  GLN A 685     103.589  90.797  19.383  1.00  0.00           C
ATOM   3174  HG1 GLN A 685     104.401  90.518  20.088  1.00  0.00           H
ATOM   3175  HG2 GLN A 685     104.016  91.532  18.667  1.00  0.00           H
ATOM   3176  CD  GLN A 685     102.391  91.265  20.138  1.00  0.00           C
ATOM   3177  OE1 GLN A 685     101.392  90.602  20.342  1.00  0.00           O
ATOM   3178  NE2 GLN A 685     102.459  92.550  20.696  1.00  0.00           N
ATOM   3179 1HE2 GLN A 685     101.639  92.850  21.182  1.00  0.00           H
ATOM   3180 2HE2 GLN A 685     103.269  93.131  20.610  1.00  0.00           H
ATOM   3181  C   GLN A 685     103.874  87.635  17.232  1.00  0.00           C
ATOM   3182  O   GLN A 685     104.566  86.782  17.745  1.00  0.00           O
ATOM   3183  N   GLY A 686     102.994  87.365  16.279  1.00  0.00           N
ATOM   3184  HN  GLY A 686     102.580  88.130  15.793  1.00  0.00           H
ATOM   3185  CA  GLY A 686     102.693  86.006  15.736  1.00  0.00           C
ATOM   3186  HA1 GLY A 686     102.458  85.276  16.496  1.00  0.00           H
ATOM   3187  HA2 GLY A 686     101.822  86.062  15.100  1.00  0.00           H
ATOM   3188  C   GLY A 686     103.793  85.448  14.808  1.00  0.00           C
ATOM   3189  O   GLY A 686     103.920  84.207  14.762  1.00  0.00           O
ATOM   3190  N   GLU A 687     104.595  86.241  14.026  1.00  0.00           N
ATOM   3191  HN  GLU A 687     104.332  87.182  13.829  1.00  0.00           H
ATOM   3192  CA  GLU A 687     105.861  85.863  13.445  1.00  0.00           C
ATOM   3193  HA  GLU A 687     105.667  85.016  12.804  1.00  0.00           H
ATOM   3194  CB  GLU A 687     106.400  86.992  12.509  1.00  0.00           C
ATOM   3195  HB1 GLU A 687     105.603  87.176  11.758  1.00  0.00           H
ATOM   3196  HB2 GLU A 687     106.652  87.915  13.074  1.00  0.00           H
ATOM   3197  CG  GLU A 687     107.776  86.661  11.831  1.00  0.00           C
ATOM   3198  HG1 GLU A 687     108.190  87.612  11.432  1.00  0.00           H
ATOM   3199  HG2 GLU A 687     108.565  86.426  12.577  1.00  0.00           H
ATOM   3200  CD  GLU A 687     107.627  85.676  10.786  1.00  0.00           C
ATOM   3201  OE1 GLU A 687     106.765  85.891   9.827  1.00  0.00           O
ATOM   3202  OE2 GLU A 687     108.335  84.632  10.882  1.00  0.00           O
ATOM   3203  C   GLU A 687     106.860  85.570  14.530  1.00  0.00           C
ATOM   3204  O   GLU A 687     107.460  84.562  14.555  1.00  0.00           O
ATOM   3205  N   ALA A 688     106.913  86.402  15.625  1.00  0.00           N
ATOM   3206  HN  ALA A 688     106.464  87.291  15.680  1.00  0.00           H
ATOM   3207  CA  ALA A 688     107.883  86.205  16.707  1.00  0.00           C
ATOM   3208  HA  ALA A 688     108.878  86.229  16.286  1.00  0.00           H
ATOM   3209  CB  ALA A 688     107.820  87.323  17.655  1.00  0.00           C
ATOM   3210  HB1 ALA A 688     108.652  87.125  18.364  1.00  0.00           H
ATOM   3211  HB2 ALA A 688     108.041  88.294  17.162  1.00  0.00           H
ATOM   3212  HB3 ALA A 688     106.858  87.373  18.209  1.00  0.00           H
ATOM   3213  C   ALA A 688     107.672  84.860  17.416  1.00  0.00           C
ATOM   3214  O   ALA A 688     108.599  84.067  17.532  1.00  0.00           O
ATOM   3215  N   LEU A 689     106.431  84.582  17.730  1.00  0.00           N
ATOM   3216  HN  LEU A 689     105.681  85.218  17.562  1.00  0.00           H
ATOM   3217  CA  LEU A 689     105.990  83.251  18.120  1.00  0.00           C
ATOM   3218  HA  LEU A 689     106.639  83.081  18.966  1.00  0.00           H
ATOM   3219  CB  LEU A 689     104.455  83.294  18.560  1.00  0.00           C
ATOM   3220  HB1 LEU A 689     104.482  83.812  19.543  1.00  0.00           H
ATOM   3221  HB2 LEU A 689     103.865  83.970  17.905  1.00  0.00           H
ATOM   3222  CG  LEU A 689     103.684  81.963  18.883  1.00  0.00           C
ATOM   3223  HG  LEU A 689     103.741  81.357  17.953  1.00  0.00           H
ATOM   3224  CD1 LEU A 689     104.323  81.229  20.069  1.00  0.00           C
ATOM   3225 1HD1 LEU A 689     105.387  80.935  19.938  1.00  0.00           H
ATOM   3226 2HD1 LEU A 689     104.256  81.860  20.980  1.00  0.00           H
ATOM   3227 3HD1 LEU A 689     103.665  80.352  20.253  1.00  0.00           H
ATOM   3228  CD2 LEU A 689     102.249  82.286  19.038  1.00  0.00           C
ATOM   3229 1HD2 LEU A 689     101.821  82.735  18.116  1.00  0.00           H
ATOM   3230 2HD2 LEU A 689     101.685  81.357  19.268  1.00  0.00           H
ATOM   3231 3HD2 LEU A 689     102.124  83.027  19.856  1.00  0.00           H
ATOM   3232  C   LEU A 689     106.217  82.172  17.147  1.00  0.00           C
ATOM   3233  O   LEU A 689     106.531  81.043  17.503  1.00  0.00           O
ATOM   3234  N   SER A 690     105.968  82.509  15.907  1.00  0.00           N
ATOM   3235  HN  SER A 690     105.653  83.429  15.686  1.00  0.00           H
ATOM   3236  CA  SER A 690     106.293  81.540  14.890  1.00  0.00           C
ATOM   3237  HA  SER A 690     105.794  80.642  15.223  1.00  0.00           H
ATOM   3238  CB  SER A 690     105.557  81.940  13.599  1.00  0.00           C
ATOM   3239  HB1 SER A 690     104.466  81.884  13.802  1.00  0.00           H
ATOM   3240  HB2 SER A 690     105.939  82.927  13.262  1.00  0.00           H
ATOM   3241  OG  SER A 690     105.902  80.984  12.515  1.00  0.00           O
ATOM   3242  HG1 SER A 690     105.437  80.147  12.584  1.00  0.00           H
ATOM   3243  C   SER A 690     107.788  81.275  14.793  1.00  0.00           C
ATOM   3244  O   SER A 690     108.211  80.130  14.745  1.00  0.00           O
ATOM   3245  N   LYS A 691     108.690  82.292  14.855  1.00  0.00           N
ATOM   3246  HN  LYS A 691     108.527  83.270  14.748  1.00  0.00           H
ATOM   3247  CA  LYS A 691     110.047  82.049  15.092  1.00  0.00           C
ATOM   3248  HA  LYS A 691     110.352  81.301  14.375  1.00  0.00           H
ATOM   3249  CB  LYS A 691     111.027  83.288  14.825  1.00  0.00           C
ATOM   3250  HB1 LYS A 691     110.765  84.113  15.522  1.00  0.00           H
ATOM   3251  HB2 LYS A 691     112.057  83.044  15.161  1.00  0.00           H
ATOM   3252  CG  LYS A 691     111.276  83.829  13.364  1.00  0.00           C
ATOM   3253  HG1 LYS A 691     110.355  84.356  13.035  1.00  0.00           H
ATOM   3254  HG2 LYS A 691     112.161  84.491  13.480  1.00  0.00           H
ATOM   3255  CD  LYS A 691     111.742  82.718  12.401  1.00  0.00           C
ATOM   3256  HD1 LYS A 691     112.603  82.179  12.850  1.00  0.00           H
ATOM   3257  HD2 LYS A 691     110.953  81.936  12.410  1.00  0.00           H
ATOM   3258  CE  LYS A 691     112.016  83.148  10.942  1.00  0.00           C
ATOM   3259  HE1 LYS A 691     112.628  84.069  11.055  1.00  0.00           H
ATOM   3260  HE2 LYS A 691     112.578  82.477  10.257  1.00  0.00           H
ATOM   3261  NZ  LYS A 691     110.706  83.473  10.273  1.00  0.00           N
ATOM   3262  HZ1 LYS A 691     109.990  83.823  10.942  1.00  0.00           H
ATOM   3263  HZ2 LYS A 691     110.946  84.244   9.618  1.00  0.00           H
ATOM   3264  HZ3 LYS A 691     110.385  82.582   9.843  1.00  0.00           H
ATOM   3265  C   LYS A 691     110.403  81.318  16.388  1.00  0.00           C
ATOM   3266  O   LYS A 691     111.214  80.357  16.359  1.00  0.00           O
ATOM   3267  N   LEU A 692     109.807  81.608  17.567  1.00  0.00           N
ATOM   3268  HN  LEU A 692     109.134  82.333  17.439  1.00  0.00           H
ATOM   3269  CA  LEU A 692     110.029  80.821  18.755  1.00  0.00           C
ATOM   3270  HA  LEU A 692     111.086  80.745  18.964  1.00  0.00           H
ATOM   3271  CB  LEU A 692     109.495  81.634  19.990  1.00  0.00           C
ATOM   3272  HB1 LEU A 692     108.421  81.854  19.807  1.00  0.00           H
ATOM   3273  HB2 LEU A 692     109.614  81.027  20.913  1.00  0.00           H
ATOM   3274  CG  LEU A 692     110.087  83.002  20.331  1.00  0.00           C
ATOM   3275  HG  LEU A 692     109.686  83.646  19.519  1.00  0.00           H
ATOM   3276  CD1 LEU A 692     109.477  83.490  21.608  1.00  0.00           C
ATOM   3277 1HD1 LEU A 692     109.551  84.591  21.732  1.00  0.00           H
ATOM   3278 2HD1 LEU A 692     108.391  83.297  21.740  1.00  0.00           H
ATOM   3279 3HD1 LEU A 692     110.028  83.092  22.487  1.00  0.00           H
ATOM   3280  CD2 LEU A 692     111.623  83.027  20.345  1.00  0.00           C
ATOM   3281 1HD2 LEU A 692     112.135  82.339  21.051  1.00  0.00           H
ATOM   3282 2HD2 LEU A 692     111.963  82.950  19.290  1.00  0.00           H
ATOM   3283 3HD2 LEU A 692     111.965  84.038  20.654  1.00  0.00           H
ATOM   3284  C   LEU A 692     109.579  79.426  18.687  1.00  0.00           C
ATOM   3285  O   LEU A 692     110.257  78.470  19.067  1.00  0.00           O
ATOM   3286  N   LYS A 693     108.396  79.112  18.071  1.00  0.00           N
ATOM   3287  HN  LYS A 693     107.689  79.801  17.938  1.00  0.00           H
ATOM   3288  CA  LYS A 693     108.039  77.708  17.719  1.00  0.00           C
ATOM   3289  HA  LYS A 693     108.121  77.251  18.694  1.00  0.00           H
ATOM   3290  CB  LYS A 693     106.540  77.456  17.160  1.00  0.00           C
ATOM   3291  HB1 LYS A 693     106.569  78.005  16.195  1.00  0.00           H
ATOM   3292  HB2 LYS A 693     106.448  76.359  17.012  1.00  0.00           H
ATOM   3293  CG  LYS A 693     105.484  77.995  18.086  1.00  0.00           C
ATOM   3294  HG1 LYS A 693     105.790  77.595  19.076  1.00  0.00           H
ATOM   3295  HG2 LYS A 693     105.581  79.098  18.167  1.00  0.00           H
ATOM   3296  CD  LYS A 693     104.001  77.513  17.789  1.00  0.00           C
ATOM   3297  HD1 LYS A 693     104.093  76.449  17.481  1.00  0.00           H
ATOM   3298  HD2 LYS A 693     103.399  77.628  18.715  1.00  0.00           H
ATOM   3299  CE  LYS A 693     103.519  78.274  16.654  1.00  0.00           C
ATOM   3300  HE1 LYS A 693     103.882  79.305  16.854  1.00  0.00           H
ATOM   3301  HE2 LYS A 693     103.903  77.845  15.704  1.00  0.00           H
ATOM   3302  NZ  LYS A 693     101.993  78.301  16.609  1.00  0.00           N
ATOM   3303  HZ1 LYS A 693     101.891  78.811  15.708  1.00  0.00           H
ATOM   3304  HZ2 LYS A 693     101.612  77.334  16.590  1.00  0.00           H
ATOM   3305  HZ3 LYS A 693     101.564  78.770  17.432  1.00  0.00           H
ATOM   3306  C   LYS A 693     109.002  76.968  16.749  1.00  0.00           C
ATOM   3307  O   LYS A 693     109.315  75.767  17.033  1.00  0.00           O
ATOM   3308  N   ALA A 694     109.513  77.588  15.651  1.00  0.00           N
ATOM   3309  HN  ALA A 694     109.212  78.493  15.360  1.00  0.00           H
ATOM   3310  CA  ALA A 694     110.476  77.021  14.744  1.00  0.00           C
ATOM   3311  HA  ALA A 694     110.164  76.047  14.397  1.00  0.00           H
ATOM   3312  CB  ALA A 694     110.614  77.954  13.506  1.00  0.00           C
ATOM   3313  HB1 ALA A 694     111.065  78.921  13.818  1.00  0.00           H
ATOM   3314  HB2 ALA A 694     111.313  77.642  12.700  1.00  0.00           H
ATOM   3315  HB3 ALA A 694     109.647  78.302  13.084  1.00  0.00           H
ATOM   3316  C   ALA A 694     111.843  76.744  15.283  1.00  0.00           C
ATOM   3317  O   ALA A 694     112.553  75.843  14.882  1.00  0.00           O
ATOM   3318  N   LEU A 695     112.341  77.743  16.108  1.00  0.00           N
ATOM   3319  HN  LEU A 695     111.724  78.476  16.385  1.00  0.00           H
ATOM   3320  CA  LEU A 695     113.510  77.742  16.945  1.00  0.00           C
ATOM   3321  HA  LEU A 695     114.350  77.431  16.341  1.00  0.00           H
ATOM   3322  CB  LEU A 695     113.934  79.100  17.551  1.00  0.00           C
ATOM   3323  HB1 LEU A 695     114.321  79.716  16.711  1.00  0.00           H
ATOM   3324  HB2 LEU A 695     113.060  79.664  17.941  1.00  0.00           H
ATOM   3325  CG  LEU A 695     115.177  79.090  18.485  1.00  0.00           C
ATOM   3326  HG  LEU A 695     114.910  78.382  19.298  1.00  0.00           H
ATOM   3327  CD1 LEU A 695     116.406  78.578  17.684  1.00  0.00           C
ATOM   3328 1HD1 LEU A 695     117.284  78.556  18.366  1.00  0.00           H
ATOM   3329 2HD1 LEU A 695     116.265  77.597  17.183  1.00  0.00           H
ATOM   3330 3HD1 LEU A 695     116.607  79.306  16.869  1.00  0.00           H
ATOM   3331  CD2 LEU A 695     115.515  80.417  19.162  1.00  0.00           C
ATOM   3332 1HD2 LEU A 695     114.688  80.724  19.838  1.00  0.00           H
ATOM   3333 2HD2 LEU A 695     116.434  80.301  19.775  1.00  0.00           H
ATOM   3334 3HD2 LEU A 695     115.758  81.228  18.442  1.00  0.00           H
ATOM   3335  C   LEU A 695     113.445  76.632  17.953  1.00  0.00           C
ATOM   3336  O   LEU A 695     114.438  75.861  18.119  1.00  0.00           O
ATOM   3337  N   ASN A 696     112.227  76.325  18.551  1.00  0.00           N
ATOM   3338  HN  ASN A 696     111.328  76.700  18.338  1.00  0.00           H
ATOM   3339  CA  ASN A 696     112.176  75.155  19.493  1.00  0.00           C
ATOM   3340  HA  ASN A 696     113.089  75.153  20.070  1.00  0.00           H
ATOM   3341  CB  ASN A 696     110.910  75.438  20.303  1.00  0.00           C
ATOM   3342  HB1 ASN A 696     110.833  76.382  20.883  1.00  0.00           H
ATOM   3343  HB2 ASN A 696     110.059  75.421  19.589  1.00  0.00           H
ATOM   3344  CG  ASN A 696     110.606  74.278  21.280  1.00  0.00           C
ATOM   3345  OD1 ASN A 696     109.643  73.533  21.230  1.00  0.00           O
ATOM   3346  ND2 ASN A 696     111.468  74.152  22.303  1.00  0.00           N
ATOM   3347 1HD2 ASN A 696     111.335  73.576  23.110  1.00  0.00           H
ATOM   3348 2HD2 ASN A 696     112.103  74.922  22.368  1.00  0.00           H
ATOM   3349  C   ASN A 696     112.222  73.812  18.824  1.00  0.00           C
ATOM   3350  O   ASN A 696     112.804  72.919  19.425  1.00  0.00           O
ATOM   3351  N   ASP A 697     111.670  73.716  17.569  1.00  0.00           N
ATOM   3352  HN  ASP A 697     111.193  74.484  17.147  1.00  0.00           H
ATOM   3353  CA  ASP A 697     111.879  72.558  16.678  1.00  0.00           C
ATOM   3354  HA  ASP A 697     111.535  71.698  17.232  1.00  0.00           H
ATOM   3355  CB  ASP A 697     111.212  72.705  15.288  1.00  0.00           C
ATOM   3356  HB1 ASP A 697     111.314  73.740  14.896  1.00  0.00           H
ATOM   3357  HB2 ASP A 697     111.681  72.058  14.517  1.00  0.00           H
ATOM   3358  CG  ASP A 697     109.742  72.276  15.211  1.00  0.00           C
ATOM   3359  OD1 ASP A 697     109.205  71.945  16.293  1.00  0.00           O
ATOM   3360  OD2 ASP A 697     109.106  72.444  14.134  1.00  0.00           O
ATOM   3361  C   ASP A 697     113.365  72.405  16.428  1.00  0.00           C
ATOM   3362  O   ASP A 697     113.959  71.344  16.453  1.00  0.00           O
ATOM   3363  N   PHE A 698     114.015  73.510  16.064  1.00  0.00           N
ATOM   3364  HN  PHE A 698     113.520  74.371  15.973  1.00  0.00           H
ATOM   3365  CA  PHE A 698     115.414  73.542  15.846  1.00  0.00           C
ATOM   3366  HA  PHE A 698     115.546  72.834  15.041  1.00  0.00           H
ATOM   3367  CB  PHE A 698     115.806  74.886  15.129  1.00  0.00           C
ATOM   3368  HB1 PHE A 698     115.265  75.040  14.171  1.00  0.00           H
ATOM   3369  HB2 PHE A 698     115.511  75.732  15.785  1.00  0.00           H
ATOM   3370  CG  PHE A 698     117.291  75.079  15.013  1.00  0.00           C
ATOM   3371  CD1 PHE A 698     118.035  75.540  16.126  1.00  0.00           C
ATOM   3372  HD1 PHE A 698     117.520  75.852  17.023  1.00  0.00           H
ATOM   3373  CE1 PHE A 698     119.405  75.741  16.057  1.00  0.00           C
ATOM   3374  HE1 PHE A 698     119.920  76.048  16.956  1.00  0.00           H
ATOM   3375  CZ  PHE A 698     120.103  75.271  14.954  1.00  0.00           C
ATOM   3376  HZ  PHE A 698     121.164  75.068  14.979  1.00  0.00           H
ATOM   3377  CD2 PHE A 698     117.940  74.824  13.831  1.00  0.00           C
ATOM   3378  HD2 PHE A 698     117.420  74.453  12.960  1.00  0.00           H
ATOM   3379  CE2 PHE A 698     119.412  74.819  13.794  1.00  0.00           C
ATOM   3380  HE2 PHE A 698     119.859  74.495  12.865  1.00  0.00           H
ATOM   3381  C   PHE A 698     116.242  73.048  17.045  1.00  0.00           C
ATOM   3382  O   PHE A 698     117.174  72.268  16.804  1.00  0.00           O
ATOM   3383  N   VAL A 699     115.902  73.523  18.207  1.00  0.00           N
ATOM   3384  HN  VAL A 699     115.186  74.201  18.357  1.00  0.00           H
ATOM   3385  CA  VAL A 699     116.594  73.159  19.427  1.00  0.00           C
ATOM   3386  HA  VAL A 699     117.658  73.326  19.338  1.00  0.00           H
ATOM   3387  CB  VAL A 699     116.155  74.104  20.555  1.00  0.00           C
ATOM   3388  HB  VAL A 699     115.052  74.232  20.520  1.00  0.00           H
ATOM   3389  CG1 VAL A 699     116.563  73.642  21.994  1.00  0.00           C
ATOM   3390 1HG1 VAL A 699     116.083  74.324  22.729  1.00  0.00           H
ATOM   3391 2HG1 VAL A 699     116.354  72.594  22.299  1.00  0.00           H
ATOM   3392 3HG1 VAL A 699     117.655  73.842  22.031  1.00  0.00           H
ATOM   3393  CG2 VAL A 699     116.746  75.534  20.368  1.00  0.00           C
ATOM   3394 1HG2 VAL A 699     116.351  76.104  19.500  1.00  0.00           H
ATOM   3395 2HG2 VAL A 699     116.458  76.201  21.208  1.00  0.00           H
ATOM   3396 3HG2 VAL A 699     117.843  75.509  20.196  1.00  0.00           H
ATOM   3397  C   VAL A 699     116.464  71.736  19.808  1.00  0.00           C
ATOM   3398  O   VAL A 699     117.416  70.955  20.073  1.00  0.00           O
ATOM   3399  N   LYS A 700     115.221  71.210  19.688  1.00  0.00           N
ATOM   3400  HN  LYS A 700     114.467  71.843  19.533  1.00  0.00           H
ATOM   3401  CA  LYS A 700     114.909  69.811  19.834  1.00  0.00           C
ATOM   3402  HA  LYS A 700     115.361  69.597  20.791  1.00  0.00           H
ATOM   3403  CB  LYS A 700     113.421  69.564  20.027  1.00  0.00           C
ATOM   3404  HB1 LYS A 700     112.878  70.155  19.259  1.00  0.00           H
ATOM   3405  HB2 LYS A 700     113.227  68.480  19.881  1.00  0.00           H
ATOM   3406  CG  LYS A 700     112.744  70.074  21.319  1.00  0.00           C
ATOM   3407  HG1 LYS A 700     112.920  69.428  22.205  1.00  0.00           H
ATOM   3408  HG2 LYS A 700     113.164  71.078  21.541  1.00  0.00           H
ATOM   3409  CD  LYS A 700     111.258  70.285  21.127  1.00  0.00           C
ATOM   3410  HD1 LYS A 700     110.972  70.829  22.052  1.00  0.00           H
ATOM   3411  HD2 LYS A 700     111.093  70.947  20.249  1.00  0.00           H
ATOM   3412  CE  LYS A 700     110.550  68.951  20.895  1.00  0.00           C
ATOM   3413  HE1 LYS A 700     111.151  68.444  20.109  1.00  0.00           H
ATOM   3414  HE2 LYS A 700     110.625  68.353  21.828  1.00  0.00           H
ATOM   3415  NZ  LYS A 700     109.224  69.154  20.406  1.00  0.00           N
ATOM   3416  HZ1 LYS A 700     108.633  68.306  20.290  1.00  0.00           H
ATOM   3417  HZ2 LYS A 700     108.712  69.839  20.997  1.00  0.00           H
ATOM   3418  HZ3 LYS A 700     109.322  69.432  19.408  1.00  0.00           H
ATOM   3419  C   LYS A 700     115.659  68.864  18.901  1.00  0.00           C
ATOM   3420  O   LYS A 700     116.311  67.920  19.346  1.00  0.00           O
ATOM   3421  N   LEU A 701     115.430  69.102  17.598  1.00  0.00           N
ATOM   3422  HN  LEU A 701     114.851  69.826  17.228  1.00  0.00           H
ATOM   3423  CA  LEU A 701     115.935  68.173  16.532  1.00  0.00           C
ATOM   3424  HA  LEU A 701     115.565  67.187  16.769  1.00  0.00           H
ATOM   3425  CB  LEU A 701     115.218  68.540  15.198  1.00  0.00           C
ATOM   3426  HB1 LEU A 701     115.450  69.576  14.871  1.00  0.00           H
ATOM   3427  HB2 LEU A 701     115.526  67.868  14.368  1.00  0.00           H
ATOM   3428  CG  LEU A 701     113.699  68.370  15.217  1.00  0.00           C
ATOM   3429  HG  LEU A 701     113.099  68.991  15.916  1.00  0.00           H
ATOM   3430  CD1 LEU A 701     113.244  68.853  13.782  1.00  0.00           C
ATOM   3431 1HD1 LEU A 701     113.762  68.238  13.016  1.00  0.00           H
ATOM   3432 2HD1 LEU A 701     112.153  68.699  13.639  1.00  0.00           H
ATOM   3433 3HD1 LEU A 701     113.469  69.928  13.611  1.00  0.00           H
ATOM   3434  CD2 LEU A 701     113.261  66.939  15.449  1.00  0.00           C
ATOM   3435 1HD2 LEU A 701     112.170  66.760  15.340  1.00  0.00           H
ATOM   3436 2HD2 LEU A 701     113.768  66.181  14.815  1.00  0.00           H
ATOM   3437 3HD2 LEU A 701     113.451  66.635  16.501  1.00  0.00           H
ATOM   3438  C   LEU A 701     117.429  68.241  16.430  1.00  0.00           C
ATOM   3439  O   LEU A 701     118.185  67.261  16.320  1.00  0.00           O
ATOM   3440  N   SER A 702     118.003  69.471  16.593  1.00  0.00           N
ATOM   3441  HN  SER A 702     117.553  70.361  16.581  1.00  0.00           H
ATOM   3442  CA  SER A 702     119.452  69.486  16.766  1.00  0.00           C
ATOM   3443  HA  SER A 702     119.934  69.106  15.878  1.00  0.00           H
ATOM   3444  CB  SER A 702     119.840  70.944  16.941  1.00  0.00           C
ATOM   3445  HB1 SER A 702     119.425  71.521  16.087  1.00  0.00           H
ATOM   3446  HB2 SER A 702     119.411  71.431  17.842  1.00  0.00           H
ATOM   3447  OG  SER A 702     121.219  71.112  16.913  1.00  0.00           O
ATOM   3448  HG1 SER A 702     121.611  70.854  16.075  1.00  0.00           H
ATOM   3449  C   SER A 702     119.934  68.645  18.022  1.00  0.00           C
ATOM   3450  O   SER A 702     120.907  67.955  17.860  1.00  0.00           O
ATOM   3451  N   SER A 703     119.300  68.633  19.178  1.00  0.00           N
ATOM   3452  HN  SER A 703     118.470  69.169  19.314  1.00  0.00           H
ATOM   3453  CA  SER A 703     119.853  67.972  20.397  1.00  0.00           C
ATOM   3454  HA  SER A 703     120.865  68.305  20.574  1.00  0.00           H
ATOM   3455  CB  SER A 703     118.944  68.179  21.660  1.00  0.00           C
ATOM   3456  HB1 SER A 703     117.969  67.750  21.344  1.00  0.00           H
ATOM   3457  HB2 SER A 703     119.399  67.541  22.447  1.00  0.00           H
ATOM   3458  OG  SER A 703     118.878  69.555  22.058  1.00  0.00           O
ATOM   3459  HG1 SER A 703     118.565  70.049  21.298  1.00  0.00           H
ATOM   3460  C   SER A 703     120.091  66.446  20.274  1.00  0.00           C
ATOM   3461  O   SER A 703     121.058  65.992  20.862  1.00  0.00           O
ATOM   3462  N   GLN A 704     119.264  65.724  19.545  1.00  0.00           N
ATOM   3463  HN  GLN A 704     118.650  66.308  19.020  1.00  0.00           H
ATOM   3464  CA  GLN A 704     119.137  64.316  19.322  1.00  0.00           C
ATOM   3465  HA  GLN A 704     118.902  63.828  20.257  1.00  0.00           H
ATOM   3466  CB  GLN A 704     117.838  63.936  18.439  1.00  0.00           C
ATOM   3467  HB1 GLN A 704     117.944  64.426  17.448  1.00  0.00           H
ATOM   3468  HB2 GLN A 704     117.846  62.826  18.384  1.00  0.00           H
ATOM   3469  CG  GLN A 704     116.560  64.384  19.106  1.00  0.00           C
ATOM   3470  HG1 GLN A 704     116.660  64.135  20.184  1.00  0.00           H
ATOM   3471  HG2 GLN A 704     116.378  65.480  19.070  1.00  0.00           H
ATOM   3472  CD  GLN A 704     115.366  63.606  18.598  1.00  0.00           C
ATOM   3473  OE1 GLN A 704     114.740  62.860  19.313  1.00  0.00           O
ATOM   3474  NE2 GLN A 704     114.886  63.993  17.419  1.00  0.00           N
ATOM   3475 1HE2 GLN A 704     115.426  64.602  16.839  1.00  0.00           H
ATOM   3476 2HE2 GLN A 704     113.950  63.721  17.199  1.00  0.00           H
ATOM   3477  C   GLN A 704     120.402  63.715  18.795  1.00  0.00           C
ATOM   3478  O   GLN A 704     120.753  62.553  19.148  1.00  0.00           O
ATOM   3479  N   LYS A 705     121.083  64.498  17.986  1.00  0.00           N
ATOM   3480  HN  LYS A 705     120.904  65.476  17.922  1.00  0.00           H
ATOM   3481  CA  LYS A 705     122.280  64.026  17.255  1.00  0.00           C
ATOM   3482  HA  LYS A 705     122.326  62.987  17.546  1.00  0.00           H
ATOM   3483  CB  LYS A 705     122.175  63.991  15.659  1.00  0.00           C
ATOM   3484  HB1 LYS A 705     123.079  63.453  15.302  1.00  0.00           H
ATOM   3485  HB2 LYS A 705     121.267  63.371  15.498  1.00  0.00           H
ATOM   3486  CG  LYS A 705     122.112  65.308  14.902  1.00  0.00           C
ATOM   3487  HG1 LYS A 705     121.100  65.636  15.222  1.00  0.00           H
ATOM   3488  HG2 LYS A 705     122.887  65.978  15.331  1.00  0.00           H
ATOM   3489  CD  LYS A 705     122.362  65.232  13.422  1.00  0.00           C
ATOM   3490  HD1 LYS A 705     123.450  65.014  13.380  1.00  0.00           H
ATOM   3491  HD2 LYS A 705     121.806  64.410  12.923  1.00  0.00           H
ATOM   3492  CE  LYS A 705     122.149  66.527  12.703  1.00  0.00           C
ATOM   3493  HE1 LYS A 705     121.193  67.011  12.997  1.00  0.00           H
ATOM   3494  HE2 LYS A 705     122.876  67.316  12.989  1.00  0.00           H
ATOM   3495  NZ  LYS A 705     122.162  66.452  11.219  1.00  0.00           N
ATOM   3496  HZ1 LYS A 705     121.746  67.299  10.781  1.00  0.00           H
ATOM   3497  HZ2 LYS A 705     123.122  66.313  10.846  1.00  0.00           H
ATOM   3498  HZ3 LYS A 705     121.622  65.596  10.979  1.00  0.00           H
ATOM   3499  C   LYS A 705     123.608  64.777  17.625  1.00  0.00           C
ATOM   3500  O   LYS A 705     124.701  64.446  17.068  1.00  0.00           O
ATOM   3501  N   THR A 706     123.493  65.642  18.668  1.00  0.00           N
ATOM   3502  HN  THR A 706     122.704  65.740  19.270  1.00  0.00           H
ATOM   3503  CA  THR A 706     124.500  66.706  18.854  1.00  0.00           C
ATOM   3504  HA  THR A 706     125.385  66.545  18.256  1.00  0.00           H
ATOM   3505  CB  THR A 706     123.977  68.077  18.497  1.00  0.00           C
ATOM   3506  HB  THR A 706     123.194  68.487  19.171  1.00  0.00           H
ATOM   3507  OG1 THR A 706     123.460  67.967  17.189  1.00  0.00           O
ATOM   3508  HG1 THR A 706     122.509  67.995  17.317  1.00  0.00           H
ATOM   3509  CG2 THR A 706     125.121  69.104  18.512  1.00  0.00           C
ATOM   3510 1HG2 THR A 706     125.518  69.191  19.546  1.00  0.00           H
ATOM   3511 2HG2 THR A 706     125.818  68.746  17.725  1.00  0.00           H
ATOM   3512 3HG2 THR A 706     124.696  70.085  18.210  1.00  0.00           H
ATOM   3513  C   THR A 706     124.806  66.745  20.343  1.00  0.00           C
ATOM   3514  O   THR A 706     123.881  66.920  21.206  1.00  0.00           O
ATOM   3515  N   PRO A 707     126.048  66.602  20.799  1.00  0.00           N
ATOM   3516  CD  PRO A 707     127.313  66.189  19.987  1.00  0.00           C
ATOM   3517  HD1 PRO A 707     127.591  67.068  19.368  1.00  0.00           H
ATOM   3518  HD2 PRO A 707     127.153  65.343  19.285  1.00  0.00           H
ATOM   3519  CA  PRO A 707     126.458  66.955  22.136  1.00  0.00           C
ATOM   3520  HA  PRO A 707     126.149  66.280  22.921  1.00  0.00           H
ATOM   3521  CB  PRO A 707     128.067  66.927  22.180  1.00  0.00           C
ATOM   3522  HB1 PRO A 707     128.407  67.962  21.962  1.00  0.00           H
ATOM   3523  HB2 PRO A 707     128.447  66.638  23.182  1.00  0.00           H
ATOM   3524  CG  PRO A 707     128.368  66.024  21.021  1.00  0.00           C
ATOM   3525  HG1 PRO A 707     129.369  66.175  20.562  1.00  0.00           H
ATOM   3526  HG2 PRO A 707     128.304  64.987  21.413  1.00  0.00           H
ATOM   3527  C   PRO A 707     126.004  68.244  22.686  1.00  0.00           C
ATOM   3528  O   PRO A 707     125.626  69.149  21.931  1.00  0.00           O
ATOM   3529  N   LYS A 708     126.006  68.407  24.065  1.00  0.00           N
ATOM   3530  HN  LYS A 708     126.501  67.798  24.681  1.00  0.00           H
ATOM   3531  CA  LYS A 708     125.451  69.582  24.748  1.00  0.00           C
ATOM   3532  HA  LYS A 708     124.412  69.691  24.474  1.00  0.00           H
ATOM   3533  CB  LYS A 708     125.541  69.426  26.323  1.00  0.00           C
ATOM   3534  HB1 LYS A 708     126.627  69.249  26.477  1.00  0.00           H
ATOM   3535  HB2 LYS A 708     125.228  70.384  26.789  1.00  0.00           H
ATOM   3536  CG  LYS A 708     124.774  68.203  26.894  1.00  0.00           C
ATOM   3537  HG1 LYS A 708     123.743  68.185  26.479  1.00  0.00           H
ATOM   3538  HG2 LYS A 708     125.239  67.272  26.505  1.00  0.00           H
ATOM   3539  CD  LYS A 708     124.611  68.039  28.466  1.00  0.00           C
ATOM   3540  HD1 LYS A 708     125.639  67.816  28.824  1.00  0.00           H
ATOM   3541  HD2 LYS A 708     124.276  69.030  28.839  1.00  0.00           H
ATOM   3542  CE  LYS A 708     123.493  67.057  28.958  1.00  0.00           C
ATOM   3543  HE1 LYS A 708     122.622  67.098  28.269  1.00  0.00           H
ATOM   3544  HE2 LYS A 708     123.954  66.049  29.033  1.00  0.00           H
ATOM   3545  NZ  LYS A 708     123.095  67.442  30.311  1.00  0.00           N
ATOM   3546  HZ1 LYS A 708     122.510  66.664  30.678  1.00  0.00           H
ATOM   3547  HZ2 LYS A 708     123.865  67.417  31.009  1.00  0.00           H
ATOM   3548  HZ3 LYS A 708     122.519  68.308  30.307  1.00  0.00           H
ATOM   3549  C   LYS A 708     126.088  70.891  24.416  1.00  0.00           C
ATOM   3550  O   LYS A 708     125.271  71.779  24.201  1.00  0.00           O
ATOM   3551  N   PRO A 709     127.455  71.074  24.301  1.00  0.00           N
ATOM   3552  CD  PRO A 709     128.556  70.074  24.563  1.00  0.00           C
ATOM   3553  HD1 PRO A 709     128.355  69.156  23.969  1.00  0.00           H
ATOM   3554  HD2 PRO A 709     128.542  69.967  25.669  1.00  0.00           H
ATOM   3555  CA  PRO A 709     128.018  72.380  23.972  1.00  0.00           C
ATOM   3556  HA  PRO A 709     127.513  73.179  24.495  1.00  0.00           H
ATOM   3557  CB  PRO A 709     129.475  72.142  24.378  1.00  0.00           C
ATOM   3558  HB1 PRO A 709     130.160  72.749  23.747  1.00  0.00           H
ATOM   3559  HB2 PRO A 709     129.621  72.413  25.445  1.00  0.00           H
ATOM   3560  CG  PRO A 709     129.856  70.706  24.072  1.00  0.00           C
ATOM   3561  HG1 PRO A 709     130.024  70.491  22.995  1.00  0.00           H
ATOM   3562  HG2 PRO A 709     130.827  70.492  24.568  1.00  0.00           H
ATOM   3563  C   PRO A 709     127.918  72.702  22.504  1.00  0.00           C
ATOM   3564  O   PRO A 709     127.766  73.900  22.153  1.00  0.00           O
ATOM   3565  N   GLN A 710     127.946  71.626  21.664  1.00  0.00           N
ATOM   3566  HN  GLN A 710     128.101  70.690  21.969  1.00  0.00           H
ATOM   3567  CA  GLN A 710     127.848  71.858  20.223  1.00  0.00           C
ATOM   3568  HA  GLN A 710     128.573  72.589  19.897  1.00  0.00           H
ATOM   3569  CB  GLN A 710     128.174  70.516  19.521  1.00  0.00           C
ATOM   3570  HB1 GLN A 710     127.587  69.676  19.950  1.00  0.00           H
ATOM   3571  HB2 GLN A 710     127.830  70.551  18.465  1.00  0.00           H
ATOM   3572  CG  GLN A 710     129.601  69.995  19.479  1.00  0.00           C
ATOM   3573  HG1 GLN A 710     129.596  69.148  20.199  1.00  0.00           H
ATOM   3574  HG2 GLN A 710     129.769  69.616  18.449  1.00  0.00           H
ATOM   3575  CD  GLN A 710     130.731  70.990  19.749  1.00  0.00           C
ATOM   3576  OE1 GLN A 710     131.334  70.896  20.829  1.00  0.00           O
ATOM   3577  NE2 GLN A 710     130.972  71.926  18.796  1.00  0.00           N
ATOM   3578 1HE2 GLN A 710     130.224  72.109  18.159  1.00  0.00           H
ATOM   3579 2HE2 GLN A 710     131.699  72.605  18.894  1.00  0.00           H
ATOM   3580  C   GLN A 710     126.421  72.330  19.927  1.00  0.00           C
ATOM   3581  O   GLN A 710     126.248  73.234  19.113  1.00  0.00           O
ATOM   3582  N   THR A 711     125.459  71.804  20.587  1.00  0.00           N
ATOM   3583  HN  THR A 711     125.570  70.988  21.149  1.00  0.00           H
ATOM   3584  CA  THR A 711     124.016  72.304  20.501  1.00  0.00           C
ATOM   3585  HA  THR A 711     123.821  72.315  19.439  1.00  0.00           H
ATOM   3586  CB  THR A 711     123.047  71.445  21.208  1.00  0.00           C
ATOM   3587  HB  THR A 711     123.043  71.552  22.314  1.00  0.00           H
ATOM   3588  OG1 THR A 711     123.421  70.112  21.067  1.00  0.00           O
ATOM   3589  HG1 THR A 711     124.204  69.940  21.595  1.00  0.00           H
ATOM   3590  CG2 THR A 711     121.626  71.586  20.602  1.00  0.00           C
ATOM   3591 1HG2 THR A 711     121.339  72.656  20.509  1.00  0.00           H
ATOM   3592 2HG2 THR A 711     121.512  71.156  19.584  1.00  0.00           H
ATOM   3593 3HG2 THR A 711     120.928  71.066  21.293  1.00  0.00           H
ATOM   3594  C   THR A 711     123.899  73.770  21.058  1.00  0.00           C
ATOM   3595  O   THR A 711     123.262  74.575  20.417  1.00  0.00           O
ATOM   3596  N   LYS A 712     124.556  74.130  22.212  1.00  0.00           N
ATOM   3597  HN  LYS A 712     125.006  73.432  22.763  1.00  0.00           H
ATOM   3598  CA  LYS A 712     124.637  75.507  22.654  1.00  0.00           C
ATOM   3599  HA  LYS A 712     123.615  75.813  22.824  1.00  0.00           H
ATOM   3600  CB  LYS A 712     125.156  75.608  24.105  1.00  0.00           C
ATOM   3601  HB1 LYS A 712     126.221  75.293  24.139  1.00  0.00           H
ATOM   3602  HB2 LYS A 712     125.137  76.658  24.467  1.00  0.00           H
ATOM   3603  CG  LYS A 712     124.196  74.911  25.192  1.00  0.00           C
ATOM   3604  HG1 LYS A 712     123.836  73.993  24.681  1.00  0.00           H
ATOM   3605  HG2 LYS A 712     124.786  74.530  26.053  1.00  0.00           H
ATOM   3606  CD  LYS A 712     122.938  75.698  25.587  1.00  0.00           C
ATOM   3607  HD1 LYS A 712     123.269  76.578  26.178  1.00  0.00           H
ATOM   3608  HD2 LYS A 712     122.396  75.946  24.650  1.00  0.00           H
ATOM   3609  CE  LYS A 712     121.999  74.914  26.536  1.00  0.00           C
ATOM   3610  HE1 LYS A 712     121.151  75.598  26.752  1.00  0.00           H
ATOM   3611  HE2 LYS A 712     121.578  73.991  26.085  1.00  0.00           H
ATOM   3612  NZ  LYS A 712     122.666  74.565  27.778  1.00  0.00           N
ATOM   3613  HZ1 LYS A 712     123.680  74.797  27.770  1.00  0.00           H
ATOM   3614  HZ2 LYS A 712     122.211  75.153  28.506  1.00  0.00           H
ATOM   3615  HZ3 LYS A 712     122.531  73.550  27.956  1.00  0.00           H
ATOM   3616  C   LYS A 712     125.289  76.493  21.622  1.00  0.00           C
ATOM   3617  O   LYS A 712     124.756  77.565  21.354  1.00  0.00           O
ATOM   3618  N   GLU A 713     126.441  76.062  20.976  1.00  0.00           N
ATOM   3619  HN  GLU A 713     126.902  75.254  21.336  1.00  0.00           H
ATOM   3620  CA  GLU A 713     127.076  76.823  19.863  1.00  0.00           C
ATOM   3621  HA  GLU A 713     127.282  77.810  20.249  1.00  0.00           H
ATOM   3622  CB  GLU A 713     128.339  76.054  19.369  1.00  0.00           C
ATOM   3623  HB1 GLU A 713     128.294  74.979  19.093  1.00  0.00           H
ATOM   3624  HB2 GLU A 713     128.553  76.559  18.402  1.00  0.00           H
ATOM   3625  CG  GLU A 713     129.620  76.362  20.192  1.00  0.00           C
ATOM   3626  HG1 GLU A 713     129.627  77.435  20.481  1.00  0.00           H
ATOM   3627  HG2 GLU A 713     129.766  75.829  21.156  1.00  0.00           H
ATOM   3628  CD  GLU A 713     130.839  75.991  19.374  1.00  0.00           C
ATOM   3629  OE1 GLU A 713     131.279  76.688  18.431  1.00  0.00           O
ATOM   3630  OE2 GLU A 713     131.515  74.957  19.791  1.00  0.00           O
ATOM   3631  C   GLU A 713     126.144  77.020  18.684  1.00  0.00           C
ATOM   3632  O   GLU A 713     126.023  78.120  18.208  1.00  0.00           O
ATOM   3633  N   LEU A 714     125.493  75.901  18.311  1.00  0.00           N
ATOM   3634  HN  LEU A 714     125.739  75.075  18.812  1.00  0.00           H
ATOM   3635  CA  LEU A 714     124.572  75.949  17.184  1.00  0.00           C
ATOM   3636  HA  LEU A 714     125.015  76.425  16.322  1.00  0.00           H
ATOM   3637  CB  LEU A 714     124.109  74.508  16.792  1.00  0.00           C
ATOM   3638  HB1 LEU A 714     123.746  74.023  17.723  1.00  0.00           H
ATOM   3639  HB2 LEU A 714     123.239  74.552  16.103  1.00  0.00           H
ATOM   3640  CG  LEU A 714     125.219  73.719  16.036  1.00  0.00           C
ATOM   3641  HG  LEU A 714     126.185  73.786  16.581  1.00  0.00           H
ATOM   3642  CD1 LEU A 714     124.876  72.209  15.997  1.00  0.00           C
ATOM   3643 1HD1 LEU A 714     125.672  71.579  15.545  1.00  0.00           H
ATOM   3644 2HD1 LEU A 714     124.598  71.909  17.030  1.00  0.00           H
ATOM   3645 3HD1 LEU A 714     124.062  72.033  15.262  1.00  0.00           H
ATOM   3646  CD2 LEU A 714     125.451  74.127  14.584  1.00  0.00           C
ATOM   3647 1HD2 LEU A 714     126.115  73.445  14.011  1.00  0.00           H
ATOM   3648 2HD2 LEU A 714     124.450  74.275  14.125  1.00  0.00           H
ATOM   3649 3HD2 LEU A 714     125.969  75.103  14.466  1.00  0.00           H
ATOM   3650  C   LEU A 714     123.289  76.797  17.483  1.00  0.00           C
ATOM   3651  O   LEU A 714     122.707  77.539  16.653  1.00  0.00           O
ATOM   3652  N   MET A 715     122.713  76.754  18.671  1.00  0.00           N
ATOM   3653  HN  MET A 715     123.050  76.201  19.428  1.00  0.00           H
ATOM   3654  CA  MET A 715     121.546  77.579  19.151  1.00  0.00           C
ATOM   3655  HA  MET A 715     120.682  77.338  18.549  1.00  0.00           H
ATOM   3656  CB  MET A 715     121.257  77.219  20.598  1.00  0.00           C
ATOM   3657  HB1 MET A 715     120.911  76.164  20.632  1.00  0.00           H
ATOM   3658  HB2 MET A 715     122.196  77.268  21.191  1.00  0.00           H
ATOM   3659  CG  MET A 715     120.523  78.229  21.449  1.00  0.00           C
ATOM   3660  HG1 MET A 715     120.311  77.623  22.356  1.00  0.00           H
ATOM   3661  HG2 MET A 715     121.181  79.123  21.487  1.00  0.00           H
ATOM   3662  SD  MET A 715     118.864  78.683  20.709  1.00  0.00           S
ATOM   3663  CE  MET A 715     118.371  79.584  22.243  1.00  0.00           C
ATOM   3664  HE1 MET A 715     117.332  79.955  22.117  1.00  0.00           H
ATOM   3665  HE2 MET A 715     118.235  78.962  23.154  1.00  0.00           H
ATOM   3666  HE3 MET A 715     119.094  80.392  22.489  1.00  0.00           H
ATOM   3667  C   MET A 715     121.853  79.088  18.900  1.00  0.00           C
ATOM   3668  O   MET A 715     121.045  79.888  18.411  1.00  0.00           O
ATOM   3669  N   HIS A 716     123.081  79.496  19.320  1.00  0.00           N
ATOM   3670  HN  HIS A 716     123.686  78.759  19.611  1.00  0.00           H
ATOM   3671  CA  HIS A 716     123.724  80.763  19.316  1.00  0.00           C
ATOM   3672  HA  HIS A 716     123.104  81.536  19.747  1.00  0.00           H
ATOM   3673  CB  HIS A 716     125.108  80.764  20.087  1.00  0.00           C
ATOM   3674  HB1 HIS A 716     125.691  79.859  19.813  1.00  0.00           H
ATOM   3675  HB2 HIS A 716     125.806  81.589  19.829  1.00  0.00           H
ATOM   3676  ND1 HIS A 716     126.098  80.721  22.342  1.00  0.00           N
ATOM   3677  CG  HIS A 716     124.986  80.804  21.558  1.00  0.00           C
ATOM   3678  CE1 HIS A 716     125.545  80.777  23.541  1.00  0.00           C
ATOM   3679  HE1 HIS A 716     126.154  80.797  24.444  1.00  0.00           H
ATOM   3680  NE2 HIS A 716     124.195  80.843  23.593  1.00  0.00           N
ATOM   3681  HE2 HIS A 716     123.519  80.808  24.329  1.00  0.00           H
ATOM   3682  CD2 HIS A 716     123.794  80.893  22.283  1.00  0.00           C
ATOM   3683  HD2 HIS A 716     122.773  80.877  21.921  1.00  0.00           H
ATOM   3684  C   HIS A 716     123.923  81.200  17.880  1.00  0.00           C
ATOM   3685  O   HIS A 716     123.571  82.290  17.427  1.00  0.00           O
ATOM   3686  N   LEU A 717     124.411  80.251  17.048  1.00  0.00           N
ATOM   3687  HN  LEU A 717     124.729  79.390  17.437  1.00  0.00           H
ATOM   3688  CA  LEU A 717     124.525  80.453  15.693  1.00  0.00           C
ATOM   3689  HA  LEU A 717     125.080  81.364  15.521  1.00  0.00           H
ATOM   3690  CB  LEU A 717     125.262  79.278  14.943  1.00  0.00           C
ATOM   3691  HB1 LEU A 717     126.284  79.283  15.378  1.00  0.00           H
ATOM   3692  HB2 LEU A 717     124.789  78.297  15.161  1.00  0.00           H
ATOM   3693  CG  LEU A 717     125.298  79.343  13.445  1.00  0.00           C
ATOM   3694  HG  LEU A 717     124.354  79.493  12.877  1.00  0.00           H
ATOM   3695  CD1 LEU A 717     126.151  80.498  13.153  1.00  0.00           C
ATOM   3696 1HD1 LEU A 717     127.194  80.397  13.523  1.00  0.00           H
ATOM   3697 2HD1 LEU A 717     126.215  80.525  12.044  1.00  0.00           H
ATOM   3698 3HD1 LEU A 717     125.681  81.416  13.565  1.00  0.00           H
ATOM   3699  CD2 LEU A 717     125.938  78.042  12.897  1.00  0.00           C
ATOM   3700 1HD2 LEU A 717     125.317  77.121  12.884  1.00  0.00           H
ATOM   3701 2HD2 LEU A 717     126.267  78.208  11.848  1.00  0.00           H
ATOM   3702 3HD2 LEU A 717     126.878  77.845  13.456  1.00  0.00           H
ATOM   3703  C   LEU A 717     123.234  80.768  14.887  1.00  0.00           C
ATOM   3704  O   LEU A 717     123.125  81.641  14.026  1.00  0.00           O
ATOM   3705  N   CYS A 718     122.148  80.026  15.143  1.00  0.00           N
ATOM   3706  HN  CYS A 718     122.302  79.279  15.785  1.00  0.00           H
ATOM   3707  CA  CYS A 718     120.796  80.166  14.599  1.00  0.00           C
ATOM   3708  HA  CYS A 718     120.866  80.126  13.522  1.00  0.00           H
ATOM   3709  CB  CYS A 718     119.847  79.069  15.209  1.00  0.00           C
ATOM   3710  HB1 CYS A 718     120.380  78.097  15.136  1.00  0.00           H
ATOM   3711  HB2 CYS A 718     119.747  79.221  16.305  1.00  0.00           H
ATOM   3712  SG  CYS A 718     118.217  78.899  14.365  1.00  0.00           S
ATOM   3713  HG1 CYS A 718     117.689  80.090  14.603  1.00  0.00           H
ATOM   3714  C   CYS A 718     120.142  81.571  14.932  1.00  0.00           C
ATOM   3715  O   CYS A 718     119.521  82.209  14.089  1.00  0.00           O
ATOM   3716  N   MET A 719     120.287  82.012  16.231  1.00  0.00           N
ATOM   3717  HN  MET A 719     120.805  81.463  16.883  1.00  0.00           H
ATOM   3718  CA  MET A 719     119.976  83.377  16.666  1.00  0.00           C
ATOM   3719  HA  MET A 719     118.940  83.526  16.400  1.00  0.00           H
ATOM   3720  CB  MET A 719     120.096  83.563  18.175  1.00  0.00           C
ATOM   3721  HB1 MET A 719     121.142  83.361  18.487  1.00  0.00           H
ATOM   3722  HB2 MET A 719     120.075  84.612  18.541  1.00  0.00           H
ATOM   3723  CG  MET A 719     118.988  82.807  19.066  1.00  0.00           C
ATOM   3724  HG1 MET A 719     119.148  81.721  18.891  1.00  0.00           H
ATOM   3725  HG2 MET A 719     119.100  83.084  20.136  1.00  0.00           H
ATOM   3726  SD  MET A 719     117.307  83.344  18.580  1.00  0.00           S
ATOM   3727  CE  MET A 719     117.410  85.171  18.524  1.00  0.00           C
ATOM   3728  HE1 MET A 719     118.053  85.428  17.655  1.00  0.00           H
ATOM   3729  HE2 MET A 719     116.389  85.608  18.493  1.00  0.00           H
ATOM   3730  HE3 MET A 719     117.906  85.434  19.482  1.00  0.00           H
ATOM   3731  C   MET A 719     120.800  84.457  16.012  1.00  0.00           C
ATOM   3732  O   MET A 719     120.450  85.636  16.029  1.00  0.00           O
ATOM   3733  N   ARG A 720     122.056  84.128  15.598  1.00  0.00           N
ATOM   3734  HN  ARG A 720     122.507  83.239  15.574  1.00  0.00           H
ATOM   3735  CA  ARG A 720     122.754  85.070  14.694  1.00  0.00           C
ATOM   3736  HA  ARG A 720     122.797  85.947  15.324  1.00  0.00           H
ATOM   3737  CB  ARG A 720     124.208  84.733  14.361  1.00  0.00           C
ATOM   3738  HB1 ARG A 720     124.548  84.056  15.174  1.00  0.00           H
ATOM   3739  HB2 ARG A 720     124.287  84.151  13.418  1.00  0.00           H
ATOM   3740  CG  ARG A 720     125.160  85.939  14.179  1.00  0.00           C
ATOM   3741  HG1 ARG A 720     126.142  85.612  13.775  1.00  0.00           H
ATOM   3742  HG2 ARG A 720     124.728  86.638  13.432  1.00  0.00           H
ATOM   3743  CD  ARG A 720     125.474  86.786  15.482  1.00  0.00           C
ATOM   3744  HD1 ARG A 720     126.278  87.550  15.420  1.00  0.00           H
ATOM   3745  HD2 ARG A 720     124.541  87.235  15.886  1.00  0.00           H
ATOM   3746  NE  ARG A 720     126.107  85.793  16.369  1.00  0.00           N
ATOM   3747  HE  ARG A 720     126.259  84.895  15.956  1.00  0.00           H
ATOM   3748  CZ  ARG A 720     126.447  85.849  17.639  1.00  0.00           C
ATOM   3749  NH1 ARG A 720     126.748  84.773  18.294  1.00  0.00           N
ATOM   3750 1HH1 ARG A 720     126.925  83.958  17.742  1.00  0.00           H
ATOM   3751 2HH1 ARG A 720     126.970  84.797  19.269  1.00  0.00           H
ATOM   3752  NH2 ARG A 720     126.381  86.988  18.276  1.00  0.00           N
ATOM   3753 1HH2 ARG A 720     125.911  87.741  17.815  1.00  0.00           H
ATOM   3754 2HH2 ARG A 720     126.544  87.010  19.262  1.00  0.00           H
ATOM   3755  C   ARG A 720     122.013  85.508  13.413  1.00  0.00           C
ATOM   3756  O   ARG A 720     122.246  86.561  12.868  1.00  0.00           O
ATOM   3757  N   GLN A 721     121.299  84.563  12.837  1.00  0.00           N
ATOM   3758  HN  GLN A 721     121.090  83.753  13.380  1.00  0.00           H
ATOM   3759  CA  GLN A 721     120.746  84.559  11.456  1.00  0.00           C
ATOM   3760  HA  GLN A 721     121.543  84.900  10.811  1.00  0.00           H
ATOM   3761  CB  GLN A 721     120.138  83.159  11.118  1.00  0.00           C
ATOM   3762  HB1 GLN A 721     119.331  82.979  11.860  1.00  0.00           H
ATOM   3763  HB2 GLN A 721     119.681  83.164  10.105  1.00  0.00           H
ATOM   3764  CG  GLN A 721     121.207  82.082  10.929  1.00  0.00           C
ATOM   3765  HG1 GLN A 721     121.281  81.409  11.809  1.00  0.00           H
ATOM   3766  HG2 GLN A 721     120.883  81.396  10.117  1.00  0.00           H
ATOM   3767  CD  GLN A 721     122.621  82.483  10.448  1.00  0.00           C
ATOM   3768  OE1 GLN A 721     122.812  83.044   9.359  1.00  0.00           O
ATOM   3769  NE2 GLN A 721     123.667  82.270  11.276  1.00  0.00           N
ATOM   3770 1HE2 GLN A 721     123.513  82.119  12.252  1.00  0.00           H
ATOM   3771 2HE2 GLN A 721     124.586  82.460  10.930  1.00  0.00           H
ATOM   3772  C   GLN A 721     119.702  85.642  11.420  1.00  0.00           C
ATOM   3773  O   GLN A 721     118.800  85.853  12.203  1.00  0.00           O
ATOM   3774  N   GLU A 722     119.817  86.432  10.320  1.00  0.00           N
ATOM   3775  HN  GLU A 722     120.490  86.211   9.619  1.00  0.00           H
ATOM   3776  CA  GLU A 722     119.099  87.670  10.028  1.00  0.00           C
ATOM   3777  HA  GLU A 722     119.365  88.450  10.725  1.00  0.00           H
ATOM   3778  CB  GLU A 722     119.477  88.223   8.633  1.00  0.00           C
ATOM   3779  HB1 GLU A 722     119.194  87.466   7.871  1.00  0.00           H
ATOM   3780  HB2 GLU A 722     118.842  89.122   8.487  1.00  0.00           H
ATOM   3781  CG  GLU A 722     120.930  88.688   8.470  1.00  0.00           C
ATOM   3782  HG1 GLU A 722     121.205  89.396   9.280  1.00  0.00           H
ATOM   3783  HG2 GLU A 722     121.601  87.825   8.670  1.00  0.00           H
ATOM   3784  CD  GLU A 722     121.184  89.288   7.204  1.00  0.00           C
ATOM   3785  OE1 GLU A 722     122.146  88.806   6.524  1.00  0.00           O
ATOM   3786  OE2 GLU A 722     120.607  90.347   6.868  1.00  0.00           O
ATOM   3787  C   GLU A 722     117.578  87.452  10.076  1.00  0.00           C
ATOM   3788  O   GLU A 722     116.879  88.289  10.696  1.00  0.00           O
ATOM   3789  N   ALA A 723     117.044  86.271   9.575  1.00  0.00           N
ATOM   3790  HN  ALA A 723     117.588  85.681   8.984  1.00  0.00           H
ATOM   3791  CA  ALA A 723     115.664  85.889   9.551  1.00  0.00           C
ATOM   3792  HA  ALA A 723     115.013  86.480   8.925  1.00  0.00           H
ATOM   3793  CB  ALA A 723     115.567  84.579   8.755  1.00  0.00           C
ATOM   3794  HB1 ALA A 723     116.143  84.655   7.808  1.00  0.00           H
ATOM   3795  HB2 ALA A 723     116.094  83.756   9.283  1.00  0.00           H
ATOM   3796  HB3 ALA A 723     114.555  84.317   8.380  1.00  0.00           H
ATOM   3797  C   ALA A 723     115.084  85.897  10.960  1.00  0.00           C
ATOM   3798  O   ALA A 723     113.983  86.409  11.283  1.00  0.00           O
ATOM   3799  N   TYR A 724     115.829  85.349  11.877  1.00  0.00           N
ATOM   3800  HN  TYR A 724     116.775  85.137  11.645  1.00  0.00           H
ATOM   3801  CA  TYR A 724     115.467  85.259  13.316  1.00  0.00           C
ATOM   3802  HA  TYR A 724     114.442  84.922  13.372  1.00  0.00           H
ATOM   3803  CB  TYR A 724     116.344  84.244  14.092  1.00  0.00           C
ATOM   3804  HB1 TYR A 724     117.441  84.415  14.110  1.00  0.00           H
ATOM   3805  HB2 TYR A 724     116.098  84.296  15.174  1.00  0.00           H
ATOM   3806  CG  TYR A 724     115.954  82.854  13.625  1.00  0.00           C
ATOM   3807  CD1 TYR A 724     116.430  82.188  12.503  1.00  0.00           C
ATOM   3808  HD1 TYR A 724     117.078  82.734  11.833  1.00  0.00           H
ATOM   3809  CE1 TYR A 724     115.934  80.901  12.156  1.00  0.00           C
ATOM   3810  HE1 TYR A 724     116.232  80.424  11.234  1.00  0.00           H
ATOM   3811  CZ  TYR A 724     115.024  80.240  12.972  1.00  0.00           C
ATOM   3812  OH  TYR A 724     114.505  78.998  12.788  1.00  0.00           O
ATOM   3813  HH  TYR A 724     115.073  78.520  12.179  1.00  0.00           H
ATOM   3814  CD2 TYR A 724     115.059  82.133  14.476  1.00  0.00           C
ATOM   3815  HD2 TYR A 724     114.650  82.603  15.358  1.00  0.00           H
ATOM   3816  CE2 TYR A 724     114.573  80.832  14.105  1.00  0.00           C
ATOM   3817  HE2 TYR A 724     113.809  80.378  14.719  1.00  0.00           H
ATOM   3818  C   TYR A 724     115.428  86.579  14.041  1.00  0.00           C
ATOM   3819  O   TYR A 724     114.427  86.993  14.638  1.00  0.00           O
ATOM   3820  N   LEU A 725     116.496  87.370  13.885  1.00  0.00           N
ATOM   3821  HN  LEU A 725     117.289  86.997  13.409  1.00  0.00           H
ATOM   3822  CA  LEU A 725     116.568  88.755  14.417  1.00  0.00           C
ATOM   3823  HA  LEU A 725     116.267  88.677  15.451  1.00  0.00           H
ATOM   3824  CB  LEU A 725     118.063  89.240  14.190  1.00  0.00           C
ATOM   3825  HB1 LEU A 725     118.247  89.089  13.105  1.00  0.00           H
ATOM   3826  HB2 LEU A 725     118.144  90.333  14.372  1.00  0.00           H
ATOM   3827  CG  LEU A 725     119.164  88.489  14.999  1.00  0.00           C
ATOM   3828  HG  LEU A 725     119.086  87.420  14.710  1.00  0.00           H
ATOM   3829  CD1 LEU A 725     120.595  89.050  14.808  1.00  0.00           C
ATOM   3830 1HD1 LEU A 725     120.757  88.967  13.712  1.00  0.00           H
ATOM   3831 2HD1 LEU A 725     120.616  90.099  15.175  1.00  0.00           H
ATOM   3832 3HD1 LEU A 725     121.283  88.385  15.373  1.00  0.00           H
ATOM   3833  CD2 LEU A 725     118.801  88.582  16.463  1.00  0.00           C
ATOM   3834 1HD2 LEU A 725     119.492  87.904  17.008  1.00  0.00           H
ATOM   3835 2HD2 LEU A 725     119.025  89.628  16.762  1.00  0.00           H
ATOM   3836 3HD2 LEU A 725     117.777  88.259  16.750  1.00  0.00           H
ATOM   3837  C   LEU A 725     115.615  89.764  13.872  1.00  0.00           C
ATOM   3838  O   LEU A 725     115.067  90.580  14.627  1.00  0.00           O
ATOM   3839  N   GLU A 726     115.337  89.775  12.580  1.00  0.00           N
ATOM   3840  HN  GLU A 726     115.922  89.273  11.947  1.00  0.00           H
ATOM   3841  CA  GLU A 726     114.282  90.637  11.872  1.00  0.00           C
ATOM   3842  HA  GLU A 726     114.454  91.682  12.087  1.00  0.00           H
ATOM   3843  CB  GLU A 726     114.257  90.452  10.326  1.00  0.00           C
ATOM   3844  HB1 GLU A 726     115.173  90.948   9.940  1.00  0.00           H
ATOM   3845  HB2 GLU A 726     114.316  89.370  10.079  1.00  0.00           H
ATOM   3846  CG  GLU A 726     113.083  91.091   9.580  1.00  0.00           C
ATOM   3847  HG1 GLU A 726     112.107  90.698   9.935  1.00  0.00           H
ATOM   3848  HG2 GLU A 726     113.069  92.188   9.749  1.00  0.00           H
ATOM   3849  CD  GLU A 726     113.179  90.947   8.056  1.00  0.00           C
ATOM   3850  OE1 GLU A 726     114.208  91.290   7.337  1.00  0.00           O
ATOM   3851  OE2 GLU A 726     112.136  90.445   7.578  1.00  0.00           O
ATOM   3852  C   GLU A 726     112.915  90.345  12.445  1.00  0.00           C
ATOM   3853  O   GLU A 726     112.249  91.290  12.829  1.00  0.00           O
ATOM   3854  N   ALA A 727     112.552  89.074  12.578  1.00  0.00           N
ATOM   3855  HN  ALA A 727     112.943  88.281  12.119  1.00  0.00           H
ATOM   3856  CA  ALA A 727     111.360  88.766  13.383  1.00  0.00           C
ATOM   3857  HA  ALA A 727     110.489  89.315  13.058  1.00  0.00           H
ATOM   3858  CB  ALA A 727     110.977  87.272  13.096  1.00  0.00           C
ATOM   3859  HB1 ALA A 727     110.136  86.920  13.732  1.00  0.00           H
ATOM   3860  HB2 ALA A 727     110.621  87.286  12.044  1.00  0.00           H
ATOM   3861  HB3 ALA A 727     111.884  86.632  13.136  1.00  0.00           H
ATOM   3862  C   ALA A 727     111.440  89.010  14.876  1.00  0.00           C
ATOM   3863  O   ALA A 727     110.507  89.538  15.425  1.00  0.00           O
ATOM   3864  N   LEU A 728     112.540  88.701  15.565  1.00  0.00           N
ATOM   3865  HN  LEU A 728     113.290  88.178  15.166  1.00  0.00           H
ATOM   3866  CA  LEU A 728     112.492  88.704  17.006  1.00  0.00           C
ATOM   3867  HA  LEU A 728     111.453  88.630  17.292  1.00  0.00           H
ATOM   3868  CB  LEU A 728     113.342  87.593  17.714  1.00  0.00           C
ATOM   3869  HB1 LEU A 728     114.382  87.742  17.355  1.00  0.00           H
ATOM   3870  HB2 LEU A 728     113.278  87.820  18.800  1.00  0.00           H
ATOM   3871  CG  LEU A 728     112.880  86.122  17.491  1.00  0.00           C
ATOM   3872  HG  LEU A 728     112.559  85.873  16.457  1.00  0.00           H
ATOM   3873  CD1 LEU A 728     113.962  85.045  17.804  1.00  0.00           C
ATOM   3874 1HD1 LEU A 728     113.497  84.040  17.719  1.00  0.00           H
ATOM   3875 2HD1 LEU A 728     114.772  85.295  17.086  1.00  0.00           H
ATOM   3876 3HD1 LEU A 728     114.394  85.231  18.810  1.00  0.00           H
ATOM   3877  CD2 LEU A 728     111.565  85.849  18.340  1.00  0.00           C
ATOM   3878 1HD2 LEU A 728     110.749  86.526  18.006  1.00  0.00           H
ATOM   3879 2HD2 LEU A 728     111.246  84.796  18.184  1.00  0.00           H
ATOM   3880 3HD2 LEU A 728     111.884  85.940  19.400  1.00  0.00           H
ATOM   3881  C   LEU A 728     112.820  90.042  17.769  1.00  0.00           C
ATOM   3882  O   LEU A 728     112.702  90.127  19.019  1.00  0.00           O
ATOM   3883  N   SER A 729     113.202  91.092  16.988  1.00  0.00           N
ATOM   3884  HN  SER A 729     113.358  90.885  16.025  1.00  0.00           H
ATOM   3885  CA  SER A 729     113.601  92.341  17.585  1.00  0.00           C
ATOM   3886  HA  SER A 729     113.376  92.430  18.637  1.00  0.00           H
ATOM   3887  CB  SER A 729     115.148  92.645  17.392  1.00  0.00           C
ATOM   3888  HB1 SER A 729     115.328  93.691  17.721  1.00  0.00           H
ATOM   3889  HB2 SER A 729     115.738  91.871  17.927  1.00  0.00           H
ATOM   3890  OG  SER A 729     115.504  92.789  15.968  1.00  0.00           O
ATOM   3891  HG1 SER A 729     115.315  91.898  15.664  1.00  0.00           H
ATOM   3892  C   SER A 729     112.867  93.474  17.061  1.00  0.00           C
ATOM   3893  O   SER A 729     112.518  93.574  15.895  1.00  0.00           O
ATOM   3894  N   HIS A 730     112.504  94.516  17.851  1.00  0.00           N
ATOM   3895  HN  HIS A 730     112.580  94.637  18.837  1.00  0.00           H
ATOM   3896  CA  HIS A 730     111.896  95.844  17.336  1.00  0.00           C
ATOM   3897  HA  HIS A 730     112.209  96.564  18.078  1.00  0.00           H
ATOM   3898  CB  HIS A 730     112.407  96.460  15.959  1.00  0.00           C
ATOM   3899  HB1 HIS A 730     111.889  95.911  15.144  1.00  0.00           H
ATOM   3900  HB2 HIS A 730     112.132  97.537  15.945  1.00  0.00           H
ATOM   3901  ND1 HIS A 730     114.672  97.384  16.356  1.00  0.00           N
ATOM   3902  CG  HIS A 730     113.887  96.383  15.816  1.00  0.00           C
ATOM   3903  CE1 HIS A 730     115.909  97.037  15.976  1.00  0.00           C
ATOM   3904  HE1 HIS A 730     116.848  97.540  16.208  1.00  0.00           H
ATOM   3905  NE2 HIS A 730     115.932  95.937  15.255  1.00  0.00           N
ATOM   3906  HE2 HIS A 730     116.706  95.327  15.087  1.00  0.00           H
ATOM   3907  CD2 HIS A 730     114.649  95.537  15.088  1.00  0.00           C
ATOM   3908  HD2 HIS A 730     114.382  94.607  14.600  1.00  0.00           H
ATOM   3909  C   HIS A 730     110.445  95.693  17.419  1.00  0.00           C
ATOM   3910  O   HIS A 730     109.706  96.023  16.469  1.00  0.00           O
ATOM   3911  N   LEU A 731     109.905  95.090  18.538  1.00  0.00           N
ATOM   3912  HN  LEU A 731     110.507  94.745  19.254  1.00  0.00           H
ATOM   3913  CA  LEU A 731     108.531  94.784  18.598  1.00  0.00           C
ATOM   3914  HA  LEU A 731     107.956  95.530  18.070  1.00  0.00           H
ATOM   3915  CB  LEU A 731     108.214  93.344  18.044  1.00  0.00           C
ATOM   3916  HB1 LEU A 731     107.162  93.173  17.733  1.00  0.00           H
ATOM   3917  HB2 LEU A 731     108.811  93.328  17.108  1.00  0.00           H
ATOM   3918  CG  LEU A 731     108.677  92.154  18.864  1.00  0.00           C
ATOM   3919  HG  LEU A 731     108.140  92.272  19.830  1.00  0.00           H
ATOM   3920  CD1 LEU A 731     108.160  90.818  18.243  1.00  0.00           C
ATOM   3921 1HD1 LEU A 731     107.050  90.780  18.227  1.00  0.00           H
ATOM   3922 2HD1 LEU A 731     108.600  90.845  17.223  1.00  0.00           H
ATOM   3923 3HD1 LEU A 731     108.607  90.021  18.875  1.00  0.00           H
ATOM   3924  CD2 LEU A 731     110.172  92.066  19.078  1.00  0.00           C
ATOM   3925 1HD2 LEU A 731     110.653  92.990  19.462  1.00  0.00           H
ATOM   3926 2HD2 LEU A 731     110.546  91.212  19.682  1.00  0.00           H
ATOM   3927 3HD2 LEU A 731     110.659  91.868  18.099  1.00  0.00           H
ATOM   3928  C   LEU A 731     108.044  94.967  19.997  1.00  0.00           C
ATOM   3929  O   LEU A 731     108.764  94.899  21.005  1.00  0.00           O
ATOM   3930  N   GLN A 732     106.717  95.125  20.103  1.00  0.00           N
ATOM   3931  HN  GLN A 732     106.208  95.095  19.246  1.00  0.00           H
ATOM   3932  CA  GLN A 732     106.037  95.143  21.388  1.00  0.00           C
ATOM   3933  HA  GLN A 732     106.702  95.624  22.090  1.00  0.00           H
ATOM   3934  CB  GLN A 732     104.795  95.994  21.472  1.00  0.00           C
ATOM   3935  HB1 GLN A 732     103.998  95.517  20.863  1.00  0.00           H
ATOM   3936  HB2 GLN A 732     104.706  96.072  22.577  1.00  0.00           H
ATOM   3937  CG  GLN A 732     105.036  97.396  20.895  1.00  0.00           C
ATOM   3938  HG1 GLN A 732     105.430  97.350  19.857  1.00  0.00           H
ATOM   3939  HG2 GLN A 732     104.054  97.901  20.768  1.00  0.00           H
ATOM   3940  CD  GLN A 732     105.912  98.271  21.735  1.00  0.00           C
ATOM   3941  OE1 GLN A 732     107.072  98.608  21.388  1.00  0.00           O
ATOM   3942  NE2 GLN A 732     105.463  98.514  22.967  1.00  0.00           N
ATOM   3943 1HE2 GLN A 732     104.589  98.108  23.231  1.00  0.00           H
ATOM   3944 2HE2 GLN A 732     106.004  99.199  23.457  1.00  0.00           H
ATOM   3945  C   GLN A 732     105.856  93.722  21.856  1.00  0.00           C
ATOM   3946  O   GLN A 732     105.426  92.819  21.112  1.00  0.00           O
ATOM   3947  N   SER A 733     106.090  93.529  23.210  1.00  0.00           N
ATOM   3948  HN  SER A 733     106.272  94.380  23.697  1.00  0.00           H
ATOM   3949  CA  SER A 733     106.108  92.266  23.909  1.00  0.00           C
ATOM   3950  HA  SER A 733     106.779  91.608  23.377  1.00  0.00           H
ATOM   3951  CB  SER A 733     106.553  92.405  25.454  1.00  0.00           C
ATOM   3952  HB1 SER A 733     107.531  92.931  25.485  1.00  0.00           H
ATOM   3953  HB2 SER A 733     105.802  93.103  25.882  1.00  0.00           H
ATOM   3954  OG  SER A 733     106.510  91.206  26.225  1.00  0.00           O
ATOM   3955  HG1 SER A 733     106.775  91.532  27.088  1.00  0.00           H
ATOM   3956  C   SER A 733     104.772  91.624  23.912  1.00  0.00           C
ATOM   3957  O   SER A 733     103.792  92.353  24.019  1.00  0.00           O
ATOM   3958  N   PRO A 734     104.586  90.368  23.803  1.00  0.00           N
ATOM   3959  CD  PRO A 734     105.448  89.421  23.093  1.00  0.00           C
ATOM   3960  HD1 PRO A 734     106.168  89.060  23.858  1.00  0.00           H
ATOM   3961  HD2 PRO A 734     106.179  89.902  22.408  1.00  0.00           H
ATOM   3962  CA  PRO A 734     103.243  89.830  23.896  1.00  0.00           C
ATOM   3963  HA  PRO A 734     102.683  90.404  23.173  1.00  0.00           H
ATOM   3964  CB  PRO A 734     103.417  88.358  23.609  1.00  0.00           C
ATOM   3965  HB1 PRO A 734     103.839  87.813  24.480  1.00  0.00           H
ATOM   3966  HB2 PRO A 734     102.527  87.921  23.107  1.00  0.00           H
ATOM   3967  CG  PRO A 734     104.559  88.235  22.543  1.00  0.00           C
ATOM   3968  HG1 PRO A 734     104.974  87.218  22.714  1.00  0.00           H
ATOM   3969  HG2 PRO A 734     104.177  88.373  21.509  1.00  0.00           H
ATOM   3970  C   PRO A 734     102.572  89.982  25.226  1.00  0.00           C
ATOM   3971  O   PRO A 734     101.360  90.232  25.227  1.00  0.00           O
ATOM   3972  N   LEU A 735     103.355  89.907  26.379  1.00  0.00           N
ATOM   3973  HN  LEU A 735     104.313  89.638  26.444  1.00  0.00           H
ATOM   3974  CA  LEU A 735     102.751  90.035  27.680  1.00  0.00           C
ATOM   3975  HA  LEU A 735     101.903  89.371  27.753  1.00  0.00           H
ATOM   3976  CB  LEU A 735     103.720  89.694  28.832  1.00  0.00           C
ATOM   3977  HB1 LEU A 735     104.451  90.531  28.854  1.00  0.00           H
ATOM   3978  HB2 LEU A 735     103.224  89.781  29.822  1.00  0.00           H
ATOM   3979  CG  LEU A 735     104.458  88.296  28.753  1.00  0.00           C
ATOM   3980  HG  LEU A 735     104.945  88.061  29.723  1.00  0.00           H
ATOM   3981  CD1 LEU A 735     103.470  87.225  28.493  1.00  0.00           C
ATOM   3982 1HD1 LEU A 735     103.700  86.319  29.094  1.00  0.00           H
ATOM   3983 2HD1 LEU A 735     102.439  87.489  28.811  1.00  0.00           H
ATOM   3984 3HD1 LEU A 735     103.423  86.902  27.431  1.00  0.00           H
ATOM   3985  CD2 LEU A 735     105.625  88.251  27.744  1.00  0.00           C
ATOM   3986 1HD2 LEU A 735     106.151  87.281  27.876  1.00  0.00           H
ATOM   3987 2HD2 LEU A 735     105.210  88.391  26.724  1.00  0.00           H
ATOM   3988 3HD2 LEU A 735     106.399  89.018  27.964  1.00  0.00           H
ATOM   3989  C   LEU A 735     102.231  91.379  27.909  1.00  0.00           C
ATOM   3990  O   LEU A 735     101.214  91.581  28.535  1.00  0.00           O
ATOM   3991  N   ASP A 736     102.852  92.431  27.370  1.00  0.00           N
ATOM   3992  HN  ASP A 736     103.662  92.273  26.811  1.00  0.00           H
ATOM   3993  CA  ASP A 736     102.652  93.776  27.820  1.00  0.00           C
ATOM   3994  HA  ASP A 736     101.685  93.933  28.275  1.00  0.00           H
ATOM   3995  CB  ASP A 736     103.720  94.152  28.907  1.00  0.00           C
ATOM   3996  HB1 ASP A 736     103.518  93.461  29.753  1.00  0.00           H
ATOM   3997  HB2 ASP A 736     104.714  93.907  28.474  1.00  0.00           H
ATOM   3998  CG  ASP A 736     103.779  95.585  29.274  1.00  0.00           C
ATOM   3999  OD1 ASP A 736     102.828  96.359  29.017  1.00  0.00           O
ATOM   4000  OD2 ASP A 736     104.832  95.944  29.885  1.00  0.00           O
ATOM   4001  C   ASP A 736     102.782  94.711  26.622  1.00  0.00           C
ATOM   4002  O   ASP A 736     103.863  94.954  26.039  1.00  0.00           O
ATOM   4003  N   PRO A 737     101.764  95.403  26.011  1.00  0.00           N
ATOM   4004  CD  PRO A 737     100.427  95.277  26.475  1.00  0.00           C
ATOM   4005  HD1 PRO A 737     100.396  95.641  27.525  1.00  0.00           H
ATOM   4006  HD2 PRO A 737     100.110  94.216  26.390  1.00  0.00           H
ATOM   4007  CA  PRO A 737     101.963  96.265  24.815  1.00  0.00           C
ATOM   4008  HA  PRO A 737     102.688  95.857  24.126  1.00  0.00           H
ATOM   4009  CB  PRO A 737     100.478  96.299  24.287  1.00  0.00           C
ATOM   4010  HB1 PRO A 737     100.336  97.215  23.675  1.00  0.00           H
ATOM   4011  HB2 PRO A 737     100.371  95.418  23.619  1.00  0.00           H
ATOM   4012  CG  PRO A 737      99.606  96.235  25.602  1.00  0.00           C
ATOM   4013  HG1 PRO A 737      99.604  97.314  25.866  1.00  0.00           H
ATOM   4014  HG2 PRO A 737      98.562  95.906  25.415  1.00  0.00           H
ATOM   4015  C   PRO A 737     102.601  97.656  25.207  1.00  0.00           C
ATOM   4016  O   PRO A 737     102.742  98.414  24.293  1.00  0.00           O
ATOM   4017  N   SER A 738     103.118  97.871  26.475  1.00  0.00           N
ATOM   4018  HN  SER A 738     102.979  97.109  27.103  1.00  0.00           H
ATOM   4019  CA  SER A 738     103.897  99.019  26.832  1.00  0.00           C
ATOM   4020  HA  SER A 738     103.906  99.777  26.062  1.00  0.00           H
ATOM   4021  CB  SER A 738     103.409  99.754  28.029  1.00  0.00           C
ATOM   4022  HB1 SER A 738     103.479  99.060  28.894  1.00  0.00           H
ATOM   4023  HB2 SER A 738     104.061 100.613  28.295  1.00  0.00           H
ATOM   4024  OG  SER A 738     102.066 100.283  27.886  1.00  0.00           O
ATOM   4025  HG1 SER A 738     101.427  99.567  27.935  1.00  0.00           H
ATOM   4026  C   SER A 738     105.320  98.608  27.052  1.00  0.00           C
ATOM   4027  O   SER A 738     106.132  99.518  27.421  1.00  0.00           O
ATOM   4028  N   THR A 739     105.675  97.356  26.689  1.00  0.00           N
ATOM   4029  HN  THR A 739     104.972  96.744  26.337  1.00  0.00           H
ATOM   4030  CA  THR A 739     107.058  96.837  26.739  1.00  0.00           C
ATOM   4031  HA  THR A 739     107.646  97.581  27.257  1.00  0.00           H
ATOM   4032  CB  THR A 739     107.305  95.502  27.476  1.00  0.00           C
ATOM   4033  HB  THR A 739     106.553  94.733  27.195  1.00  0.00           H
ATOM   4034  OG1 THR A 739     107.164  95.587  28.913  1.00  0.00           O
ATOM   4035  HG1 THR A 739     106.249  95.770  29.141  1.00  0.00           H
ATOM   4036  CG2 THR A 739     108.706  94.842  27.297  1.00  0.00           C
ATOM   4037 1HG2 THR A 739     109.396  95.527  27.833  1.00  0.00           H
ATOM   4038 2HG2 THR A 739     108.862  93.901  27.867  1.00  0.00           H
ATOM   4039 3HG2 THR A 739     108.969  94.742  26.222  1.00  0.00           H
ATOM   4040  C   THR A 739     107.587  96.728  25.337  1.00  0.00           C
ATOM   4041  O   THR A 739     107.137  95.877  24.525  1.00  0.00           O
ATOM   4042  N   LEU A 740     108.659  97.554  25.007  1.00  0.00           N
ATOM   4043  HN  LEU A 740     108.932  98.349  25.544  1.00  0.00           H
ATOM   4044  CA  LEU A 740     109.391  97.490  23.740  1.00  0.00           C
ATOM   4045  HA  LEU A 740     108.756  97.033  22.996  1.00  0.00           H
ATOM   4046  CB  LEU A 740     109.916  98.823  23.206  1.00  0.00           C
ATOM   4047  HB1 LEU A 740     108.996  99.429  23.069  1.00  0.00           H
ATOM   4048  HB2 LEU A 740     110.508  99.271  24.033  1.00  0.00           H
ATOM   4049  CG  LEU A 740     110.763  98.781  21.939  1.00  0.00           C
ATOM   4050  HG  LEU A 740     111.735  98.283  22.141  1.00  0.00           H
ATOM   4051  CD1 LEU A 740     110.155  98.153  20.671  1.00  0.00           C
ATOM   4052 1HD1 LEU A 740     110.965  97.958  19.937  1.00  0.00           H
ATOM   4053 2HD1 LEU A 740     109.635  97.198  20.900  1.00  0.00           H
ATOM   4054 3HD1 LEU A 740     109.443  98.877  20.223  1.00  0.00           H
ATOM   4055  CD2 LEU A 740     111.101 100.222  21.591  1.00  0.00           C
ATOM   4056 1HD2 LEU A 740     111.809 100.710  22.294  1.00  0.00           H
ATOM   4057 2HD2 LEU A 740     111.354 100.293  20.511  1.00  0.00           H
ATOM   4058 3HD2 LEU A 740     110.176 100.834  21.653  1.00  0.00           H
ATOM   4059  C   LEU A 740     110.512  96.438  23.915  1.00  0.00           C
ATOM   4060  O   LEU A 740     111.498  96.631  24.675  1.00  0.00           O
ATOM   4061  N   LEU A 741     110.492  95.400  23.095  1.00  0.00           N
ATOM   4062  HN  LEU A 741     109.775  95.209  22.429  1.00  0.00           H
ATOM   4063  CA  LEU A 741     111.527  94.445  22.941  1.00  0.00           C
ATOM   4064  HA  LEU A 741     112.233  94.360  23.754  1.00  0.00           H
ATOM   4065  CB  LEU A 741     110.919  93.033  22.778  1.00  0.00           C
ATOM   4066  HB1 LEU A 741     110.273  92.975  21.875  1.00  0.00           H
ATOM   4067  HB2 LEU A 741     111.742  92.292  22.691  1.00  0.00           H
ATOM   4068  CG  LEU A 741     110.055  92.503  23.920  1.00  0.00           C
ATOM   4069  HG  LEU A 741     109.073  93.019  23.985  1.00  0.00           H
ATOM   4070  CD1 LEU A 741     109.756  91.090  23.564  1.00  0.00           C
ATOM   4071 1HD1 LEU A 741     109.332  91.041  22.538  1.00  0.00           H
ATOM   4072 2HD1 LEU A 741     110.652  90.433  23.570  1.00  0.00           H
ATOM   4073 3HD1 LEU A 741     108.909  90.703  24.171  1.00  0.00           H
ATOM   4074  CD2 LEU A 741     110.802  92.443  25.311  1.00  0.00           C
ATOM   4075 1HD2 LEU A 741     110.183  91.922  26.073  1.00  0.00           H
ATOM   4076 2HD2 LEU A 741     111.725  91.861  25.106  1.00  0.00           H
ATOM   4077 3HD2 LEU A 741     110.958  93.506  25.591  1.00  0.00           H
ATOM   4078  C   LEU A 741     112.366  94.806  21.738  1.00  0.00           C
ATOM   4079  O   LEU A 741     111.950  94.630  20.576  1.00  0.00           O
ATOM   4080  N   ALA A 742     113.551  95.391  21.970  1.00  0.00           N
ATOM   4081  HN  ALA A 742     113.751  95.749  22.879  1.00  0.00           H
ATOM   4082  CA  ALA A 742     114.488  95.680  20.961  1.00  0.00           C
ATOM   4083  HA  ALA A 742     113.937  95.856  20.049  1.00  0.00           H
ATOM   4084  CB  ALA A 742     115.220  97.067  21.166  1.00  0.00           C
ATOM   4085  HB1 ALA A 742     115.833  97.412  20.306  1.00  0.00           H
ATOM   4086  HB2 ALA A 742     114.405  97.769  21.442  1.00  0.00           H
ATOM   4087  HB3 ALA A 742     115.783  96.984  22.120  1.00  0.00           H
ATOM   4088  C   ALA A 742     115.463  94.608  20.616  1.00  0.00           C
ATOM   4089  O   ALA A 742     115.056  93.490  20.283  1.00  0.00           O
ATOM   4090  N   GLU A 743     116.809  94.867  20.701  1.00  0.00           N
ATOM   4091  HN  GLU A 743     117.056  95.774  21.033  1.00  0.00           H
ATOM   4092  CA  GLU A 743     117.850  93.971  20.331  1.00  0.00           C
ATOM   4093  HA  GLU A 743     117.563  93.589  19.362  1.00  0.00           H
ATOM   4094  CB  GLU A 743     119.190  94.633  20.002  1.00  0.00           C
ATOM   4095  HB1 GLU A 743     119.592  95.158  20.894  1.00  0.00           H
ATOM   4096  HB2 GLU A 743     119.984  93.925  19.681  1.00  0.00           H
ATOM   4097  CG  GLU A 743     119.091  95.674  18.892  1.00  0.00           C
ATOM   4098  HG1 GLU A 743     118.948  95.169  17.913  1.00  0.00           H
ATOM   4099  HG2 GLU A 743     118.183  96.303  19.014  1.00  0.00           H
ATOM   4100  CD  GLU A 743     120.302  96.602  18.859  1.00  0.00           C
ATOM   4101  OE1 GLU A 743     120.554  97.345  19.887  1.00  0.00           O
ATOM   4102  OE2 GLU A 743     121.044  96.463  17.869  1.00  0.00           O
ATOM   4103  C   GLU A 743     118.038  92.792  21.121  1.00  0.00           C
ATOM   4104  O   GLU A 743     117.889  92.774  22.342  1.00  0.00           O
ATOM   4105  N   VAL A 744     118.363  91.619  20.537  1.00  0.00           N
ATOM   4106  HN  VAL A 744     118.598  91.578  19.569  1.00  0.00           H
ATOM   4107  CA  VAL A 744     118.686  90.368  21.327  1.00  0.00           C
ATOM   4108  HA  VAL A 744     118.329  90.393  22.346  1.00  0.00           H
ATOM   4109  CB  VAL A 744     118.193  89.095  20.609  1.00  0.00           C
ATOM   4110  HB  VAL A 744     118.705  89.051  19.625  1.00  0.00           H
ATOM   4111  CG1 VAL A 744     118.620  87.817  21.394  1.00  0.00           C
ATOM   4112 1HG1 VAL A 744     118.196  87.881  22.418  1.00  0.00           H
ATOM   4113 2HG1 VAL A 744     118.092  86.917  21.013  1.00  0.00           H
ATOM   4114 3HG1 VAL A 744     119.723  87.686  21.406  1.00  0.00           H
ATOM   4115  CG2 VAL A 744     116.711  89.063  20.263  1.00  0.00           C
ATOM   4116 1HG2 VAL A 744     116.358  88.173  19.699  1.00  0.00           H
ATOM   4117 2HG2 VAL A 744     116.083  88.967  21.174  1.00  0.00           H
ATOM   4118 3HG2 VAL A 744     116.393  89.994  19.747  1.00  0.00           H
ATOM   4119  C   VAL A 744     120.112  90.418  21.726  1.00  0.00           C
ATOM   4120  O   VAL A 744     121.032  90.813  20.945  1.00  0.00           O
ATOM   4121  N   CYS A 745     120.450  89.989  22.973  1.00  0.00           N
ATOM   4122  HN  CYS A 745     119.715  89.915  23.643  1.00  0.00           H
ATOM   4123  CA  CYS A 745     121.768  89.718  23.406  1.00  0.00           C
ATOM   4124  HA  CYS A 745     122.456  90.424  22.967  1.00  0.00           H
ATOM   4125  CB  CYS A 745     121.882  89.805  24.989  1.00  0.00           C
ATOM   4126  HB1 CYS A 745     121.059  89.206  25.435  1.00  0.00           H
ATOM   4127  HB2 CYS A 745     122.822  89.356  25.375  1.00  0.00           H
ATOM   4128  SG  CYS A 745     121.692  91.518  25.587  1.00  0.00           S
ATOM   4129  HG1 CYS A 745     122.950  91.872  25.367  1.00  0.00           H
ATOM   4130  C   CYS A 745     122.122  88.260  23.116  1.00  0.00           C
ATOM   4131  O   CYS A 745     121.872  87.282  23.871  1.00  0.00           O
ATOM   4132  N   VAL A 746     122.709  87.955  21.974  1.00  0.00           N
ATOM   4133  HN  VAL A 746     122.916  88.713  21.360  1.00  0.00           H
ATOM   4134  CA  VAL A 746     122.686  86.572  21.401  1.00  0.00           C
ATOM   4135  HA  VAL A 746     121.676  86.197  21.482  1.00  0.00           H
ATOM   4136  CB  VAL A 746     123.122  86.469  19.955  1.00  0.00           C
ATOM   4137  HB  VAL A 746     123.939  87.200  19.774  1.00  0.00           H
ATOM   4138  CG1 VAL A 746     123.401  85.030  19.526  1.00  0.00           C
ATOM   4139 1HG1 VAL A 746     124.378  84.611  19.849  1.00  0.00           H
ATOM   4140 2HG1 VAL A 746     122.636  84.330  19.926  1.00  0.00           H
ATOM   4141 3HG1 VAL A 746     123.408  85.088  18.417  1.00  0.00           H
ATOM   4142  CG2 VAL A 746     121.937  87.031  19.160  1.00  0.00           C
ATOM   4143 1HG2 VAL A 746     122.305  87.366  18.167  1.00  0.00           H
ATOM   4144 2HG2 VAL A 746     121.110  86.304  19.010  1.00  0.00           H
ATOM   4145 3HG2 VAL A 746     121.572  87.969  19.629  1.00  0.00           H
ATOM   4146  C   VAL A 746     123.463  85.548  22.311  1.00  0.00           C
ATOM   4147  O   VAL A 746     123.073  84.386  22.483  1.00  0.00           O
ATOM   4148  N   GLU A 747     124.607  86.072  22.904  1.00  0.00           N
ATOM   4149  HN  GLU A 747     125.012  86.975  22.779  1.00  0.00           H
ATOM   4150  CA  GLU A 747     125.497  85.328  23.738  1.00  0.00           C
ATOM   4151  HA  GLU A 747     125.659  84.419  23.178  1.00  0.00           H
ATOM   4152  CB  GLU A 747     126.811  86.118  24.066  1.00  0.00           C
ATOM   4153  HB1 GLU A 747     126.461  87.106  24.434  1.00  0.00           H
ATOM   4154  HB2 GLU A 747     127.424  85.587  24.826  1.00  0.00           H
ATOM   4155  CG  GLU A 747     127.895  86.091  23.018  1.00  0.00           C
ATOM   4156  HG1 GLU A 747     128.632  86.909  23.165  1.00  0.00           H
ATOM   4157  HG2 GLU A 747     128.502  85.163  23.083  1.00  0.00           H
ATOM   4158  CD  GLU A 747     127.533  86.094  21.450  1.00  0.00           C
ATOM   4159  OE1 GLU A 747     127.715  85.064  20.739  1.00  0.00           O
ATOM   4160  OE2 GLU A 747     127.147  87.207  21.000  1.00  0.00           O
ATOM   4161  C   GLU A 747     124.812  84.763  25.023  1.00  0.00           C
ATOM   4162  O   GLU A 747     125.170  83.699  25.509  1.00  0.00           O
ATOM   4163  N   GLN A 748     123.861  85.562  25.589  1.00  0.00           N
ATOM   4164  HN  GLN A 748     123.784  86.430  25.104  1.00  0.00           H
ATOM   4165  CA  GLN A 748     123.152  85.280  26.811  1.00  0.00           C
ATOM   4166  HA  GLN A 748     123.843  84.880  27.538  1.00  0.00           H
ATOM   4167  CB  GLN A 748     122.642  86.653  27.338  1.00  0.00           C
ATOM   4168  HB1 GLN A 748     121.877  87.074  26.651  1.00  0.00           H
ATOM   4169  HB2 GLN A 748     122.032  86.415  28.235  1.00  0.00           H
ATOM   4170  CG  GLN A 748     123.803  87.570  27.630  1.00  0.00           C
ATOM   4171  HG1 GLN A 748     124.224  87.885  26.652  1.00  0.00           H
ATOM   4172  HG2 GLN A 748     123.317  88.417  28.160  1.00  0.00           H
ATOM   4173  CD  GLN A 748     124.941  87.124  28.517  1.00  0.00           C
ATOM   4174  OE1 GLN A 748     126.007  86.927  28.047  1.00  0.00           O
ATOM   4175  NE2 GLN A 748     124.656  86.894  29.815  1.00  0.00           N
ATOM   4176 1HE2 GLN A 748     125.389  86.617  30.436  1.00  0.00           H
ATOM   4177 2HE2 GLN A 748     123.799  87.207  30.224  1.00  0.00           H
ATOM   4178  C   GLN A 748     121.983  84.303  26.612  1.00  0.00           C
ATOM   4179  O   GLN A 748     121.475  83.648  27.498  1.00  0.00           O
ATOM   4180  N   CYS A 749     121.585  84.056  25.388  1.00  0.00           N
ATOM   4181  HN  CYS A 749     122.201  84.255  24.630  1.00  0.00           H
ATOM   4182  CA  CYS A 749     120.530  83.180  25.027  1.00  0.00           C
ATOM   4183  HA  CYS A 749     119.650  83.420  25.606  1.00  0.00           H
ATOM   4184  CB  CYS A 749     119.936  83.615  23.656  1.00  0.00           C
ATOM   4185  HB1 CYS A 749     120.714  83.446  22.881  1.00  0.00           H
ATOM   4186  HB2 CYS A 749     119.147  82.909  23.316  1.00  0.00           H
ATOM   4187  SG  CYS A 749     119.264  85.301  23.740  1.00  0.00           S
ATOM   4188  HG1 CYS A 749     120.259  86.029  23.256  1.00  0.00           H
ATOM   4189  C   CYS A 749     120.750  81.729  25.395  1.00  0.00           C
ATOM   4190  O   CYS A 749     121.846  81.180  25.360  1.00  0.00           O
ATOM   4191  N   THR A 750     119.665  80.957  25.761  1.00  0.00           N
ATOM   4192  HN  THR A 750     118.707  81.230  25.718  1.00  0.00           H
ATOM   4193  CA  THR A 750     119.971  79.588  26.150  1.00  0.00           C
ATOM   4194  HA  THR A 750     120.589  79.196  25.356  1.00  0.00           H
ATOM   4195  CB  THR A 750     120.639  79.421  27.544  1.00  0.00           C
ATOM   4196  HB  THR A 750     121.398  80.184  27.820  1.00  0.00           H
ATOM   4197  OG1 THR A 750     121.299  78.172  27.564  1.00  0.00           O
ATOM   4198  HG1 THR A 750     121.867  78.205  28.337  1.00  0.00           H
ATOM   4199  CG2 THR A 750     119.590  79.404  28.645  1.00  0.00           C
ATOM   4200 1HG2 THR A 750     119.192  78.385  28.839  1.00  0.00           H
ATOM   4201 2HG2 THR A 750     120.039  79.664  29.627  1.00  0.00           H
ATOM   4202 3HG2 THR A 750     118.786  80.137  28.421  1.00  0.00           H
ATOM   4203  C   THR A 750     118.718  78.833  25.991  1.00  0.00           C
ATOM   4204  O   THR A 750     117.658  79.454  25.690  1.00  0.00           O
ATOM   4205  N   PHE A 751     118.685  77.515  26.195  1.00  0.00           N
ATOM   4206  HN  PHE A 751     119.517  77.003  26.395  1.00  0.00           H
ATOM   4207  CA  PHE A 751     117.495  76.629  26.331  1.00  0.00           C
ATOM   4208  HA  PHE A 751     116.670  77.247  26.655  1.00  0.00           H
ATOM   4209  CB  PHE A 751     117.070  75.830  25.054  1.00  0.00           C
ATOM   4210  HB1 PHE A 751     116.137  75.262  25.258  1.00  0.00           H
ATOM   4211  HB2 PHE A 751     116.887  76.505  24.191  1.00  0.00           H
ATOM   4212  CG  PHE A 751     118.160  74.920  24.635  1.00  0.00           C
ATOM   4213  CD1 PHE A 751     119.075  75.386  23.644  1.00  0.00           C
ATOM   4214  HD1 PHE A 751     118.862  76.357  23.221  1.00  0.00           H
ATOM   4215  CE1 PHE A 751     120.169  74.645  23.274  1.00  0.00           C
ATOM   4216  HE1 PHE A 751     120.764  75.058  22.472  1.00  0.00           H
ATOM   4217  CZ  PHE A 751     120.295  73.316  23.669  1.00  0.00           C
ATOM   4218  HZ  PHE A 751     121.185  72.748  23.441  1.00  0.00           H
ATOM   4219  CD2 PHE A 751     118.329  73.638  25.067  1.00  0.00           C
ATOM   4220  HD2 PHE A 751     117.597  73.295  25.783  1.00  0.00           H
ATOM   4221  CE2 PHE A 751     119.462  72.821  24.655  1.00  0.00           C
ATOM   4222  HE2 PHE A 751     119.668  71.914  25.204  1.00  0.00           H
ATOM   4223  C   PHE A 751     117.796  75.764  27.550  1.00  0.00           C
ATOM   4224  O   PHE A 751     118.941  75.533  27.919  1.00  0.00           O
ATOM   4225  N   MET A 752     116.710  75.394  28.276  1.00  0.00           N
ATOM   4226  HN  MET A 752     115.830  75.660  27.889  1.00  0.00           H
ATOM   4227  CA  MET A 752     116.792  74.743  29.616  1.00  0.00           C
ATOM   4228  HA  MET A 752     117.773  74.918  30.032  1.00  0.00           H
ATOM   4229  CB  MET A 752     115.653  75.251  30.616  1.00  0.00           C
ATOM   4230  HB1 MET A 752     114.776  75.410  29.952  1.00  0.00           H
ATOM   4231  HB2 MET A 752     115.225  74.449  31.255  1.00  0.00           H
ATOM   4232  CG  MET A 752     116.012  76.600  31.357  1.00  0.00           C
ATOM   4233  HG1 MET A 752     115.207  76.855  32.080  1.00  0.00           H
ATOM   4234  HG2 MET A 752     116.969  76.369  31.872  1.00  0.00           H
ATOM   4235  SD  MET A 752     116.228  78.000  30.172  1.00  0.00           S
ATOM   4236  CE  MET A 752     116.553  79.143  31.564  1.00  0.00           C
ATOM   4237  HE1 MET A 752     115.617  79.271  32.150  1.00  0.00           H
ATOM   4238  HE2 MET A 752     117.445  78.818  32.142  1.00  0.00           H
ATOM   4239  HE3 MET A 752     116.781  80.183  31.247  1.00  0.00           H
ATOM   4240  C   MET A 752     116.672  73.232  29.306  1.00  0.00           C
ATOM   4241  O   MET A 752     116.069  72.828  28.253  1.00  0.00           O
ATOM   4242  N   ASP A 753     117.073  72.276  30.159  1.00  0.00           N
ATOM   4243  HN  ASP A 753     117.770  72.470  30.845  1.00  0.00           H
ATOM   4244  CA  ASP A 753     116.586  70.888  30.298  1.00  0.00           C
ATOM   4245  HA  ASP A 753     116.905  70.340  29.424  1.00  0.00           H
ATOM   4246  CB  ASP A 753     117.211  70.272  31.543  1.00  0.00           C
ATOM   4247  HB1 ASP A 753     116.887  70.830  32.447  1.00  0.00           H
ATOM   4248  HB2 ASP A 753     116.827  69.236  31.662  1.00  0.00           H
ATOM   4249  CG  ASP A 753     118.771  70.247  31.382  1.00  0.00           C
ATOM   4250  OD1 ASP A 753     119.294  70.463  30.232  1.00  0.00           O
ATOM   4251  OD2 ASP A 753     119.458  69.882  32.389  1.00  0.00           O
ATOM   4252  C   ASP A 753     115.077  70.666  30.315  1.00  0.00           C
ATOM   4253  O   ASP A 753     114.268  71.556  30.603  1.00  0.00           O
ATOM   4254  N   SER A 754     114.663  69.383  30.032  1.00  0.00           N
ATOM   4255  HN  SER A 754     115.338  68.670  30.208  1.00  0.00           H
ATOM   4256  CA  SER A 754     113.316  68.982  29.623  1.00  0.00           C
ATOM   4257  HA  SER A 754     112.976  68.146  30.215  1.00  0.00           H
ATOM   4258  CB  SER A 754     112.152  69.880  30.023  1.00  0.00           C
ATOM   4259  HB1 SER A 754     112.123  69.970  31.130  1.00  0.00           H
ATOM   4260  HB2 SER A 754     112.325  70.897  29.609  1.00  0.00           H
ATOM   4261  OG  SER A 754     110.928  69.309  29.612  1.00  0.00           O
ATOM   4262  HG1 SER A 754     110.983  68.381  29.853  1.00  0.00           H
ATOM   4263  C   SER A 754     113.358  68.510  28.240  1.00  0.00           C
ATOM   4264  O   SER A 754     114.093  69.025  27.368  1.00  0.00           O
ATOM   4265  N   LYS A 755     112.524  67.474  27.851  1.00  0.00           N
ATOM   4266  HN  LYS A 755     111.923  67.079  28.540  1.00  0.00           H
ATOM   4267  CA  LYS A 755     112.427  66.929  26.484  1.00  0.00           C
ATOM   4268  HA  LYS A 755     113.417  66.735  26.099  1.00  0.00           H
ATOM   4269  CB  LYS A 755     111.641  65.596  26.466  1.00  0.00           C
ATOM   4270  HB1 LYS A 755     110.716  65.745  27.064  1.00  0.00           H
ATOM   4271  HB2 LYS A 755     111.373  65.326  25.422  1.00  0.00           H
ATOM   4272  CG  LYS A 755     112.340  64.455  27.195  1.00  0.00           C
ATOM   4273  HG1 LYS A 755     112.254  64.592  28.294  1.00  0.00           H
ATOM   4274  HG2 LYS A 755     111.840  63.476  27.035  1.00  0.00           H
ATOM   4275  CD  LYS A 755     113.828  64.258  26.780  1.00  0.00           C
ATOM   4276  HD1 LYS A 755     113.857  64.307  25.670  1.00  0.00           H
ATOM   4277  HD2 LYS A 755     114.467  65.083  27.162  1.00  0.00           H
ATOM   4278  CE  LYS A 755     114.489  63.030  27.463  1.00  0.00           C
ATOM   4279  HE1 LYS A 755     114.289  63.142  28.550  1.00  0.00           H
ATOM   4280  HE2 LYS A 755     114.067  62.124  26.980  1.00  0.00           H
ATOM   4281  NZ  LYS A 755     115.934  63.033  27.210  1.00  0.00           N
ATOM   4282  HZ1 LYS A 755     116.271  63.753  26.540  1.00  0.00           H
ATOM   4283  HZ2 LYS A 755     116.350  63.381  28.097  1.00  0.00           H
ATOM   4284  HZ3 LYS A 755     116.305  62.100  26.938  1.00  0.00           H
ATOM   4285  C   LYS A 755     111.758  67.889  25.512  1.00  0.00           C
ATOM   4286  O   LYS A 755     111.908  67.836  24.275  1.00  0.00           O
ATOM   4287  N   MET A 756     110.994  68.932  26.052  1.00  0.00           N
ATOM   4288  HN  MET A 756     110.867  68.892  27.040  1.00  0.00           H
ATOM   4289  CA  MET A 756     110.412  70.075  25.381  1.00  0.00           C
ATOM   4290  HA  MET A 756     109.995  69.837  24.413  1.00  0.00           H
ATOM   4291  CB  MET A 756     109.076  70.382  26.274  1.00  0.00           C
ATOM   4292  HB1 MET A 756     109.481  70.384  27.308  1.00  0.00           H
ATOM   4293  HB2 MET A 756     108.715  71.400  26.016  1.00  0.00           H
ATOM   4294  CG  MET A 756     107.986  69.364  26.213  1.00  0.00           C
ATOM   4295  HG1 MET A 756     108.344  68.347  26.481  1.00  0.00           H
ATOM   4296  HG2 MET A 756     107.189  69.626  26.941  1.00  0.00           H
ATOM   4297  SD  MET A 756     107.242  69.301  24.612  1.00  0.00           S
ATOM   4298  CE  MET A 756     106.228  67.839  25.030  1.00  0.00           C
ATOM   4299  HE1 MET A 756     105.751  67.516  24.080  1.00  0.00           H
ATOM   4300  HE2 MET A 756     106.947  67.082  25.410  1.00  0.00           H
ATOM   4301  HE3 MET A 756     105.522  68.016  25.869  1.00  0.00           H
ATOM   4302  C   MET A 756     111.296  71.309  25.427  1.00  0.00           C
ATOM   4303  O   MET A 756     110.919  72.441  25.067  1.00  0.00           O
ATOM   4304  N   LYS A 757     112.517  71.151  25.955  1.00  0.00           N
ATOM   4305  HN  LYS A 757     112.735  70.258  26.339  1.00  0.00           H
ATOM   4306  CA  LYS A 757     113.631  72.181  25.945  1.00  0.00           C
ATOM   4307  HA  LYS A 757     114.187  72.089  26.866  1.00  0.00           H
ATOM   4308  CB  LYS A 757     114.515  71.902  24.735  1.00  0.00           C
ATOM   4309  HB1 LYS A 757     113.895  72.004  23.819  1.00  0.00           H
ATOM   4310  HB2 LYS A 757     115.243  72.713  24.521  1.00  0.00           H
ATOM   4311  CG  LYS A 757     115.114  70.470  24.657  1.00  0.00           C
ATOM   4312  HG1 LYS A 757     114.332  69.713  24.880  1.00  0.00           H
ATOM   4313  HG2 LYS A 757     115.390  70.327  23.590  1.00  0.00           H
ATOM   4314  CD  LYS A 757     116.333  70.208  25.521  1.00  0.00           C
ATOM   4315  HD1 LYS A 757     116.907  71.154  25.414  1.00  0.00           H
ATOM   4316  HD2 LYS A 757     116.153  70.077  26.609  1.00  0.00           H
ATOM   4317  CE  LYS A 757     117.296  69.069  25.193  1.00  0.00           C
ATOM   4318  HE1 LYS A 757     117.689  69.007  24.156  1.00  0.00           H
ATOM   4319  HE2 LYS A 757     118.271  69.120  25.724  1.00  0.00           H
ATOM   4320  NZ  LYS A 757     116.675  67.785  25.494  1.00  0.00           N
ATOM   4321  HZ1 LYS A 757     115.702  67.657  25.150  1.00  0.00           H
ATOM   4322  HZ2 LYS A 757     117.201  66.958  25.148  1.00  0.00           H
ATOM   4323  HZ3 LYS A 757     116.709  67.541  26.504  1.00  0.00           H
ATOM   4324  C   LYS A 757     113.304  73.715  25.911  1.00  0.00           C
ATOM   4325  O   LYS A 757     113.490  74.311  24.827  1.00  0.00           O
ATOM   4326  N   PRO A 758     112.811  74.338  27.105  1.00  0.00           N
ATOM   4327  CD  PRO A 758     112.750  73.579  28.360  1.00  0.00           C
ATOM   4328  HD1 PRO A 758     113.770  73.586  28.801  1.00  0.00           H
ATOM   4329  HD2 PRO A 758     112.223  72.615  28.192  1.00  0.00           H
ATOM   4330  CA  PRO A 758     112.393  75.714  27.270  1.00  0.00           C
ATOM   4331  HA  PRO A 758     111.512  75.580  26.660  1.00  0.00           H
ATOM   4332  CB  PRO A 758     112.056  75.949  28.752  1.00  0.00           C
ATOM   4333  HB1 PRO A 758     112.905  76.475  29.240  1.00  0.00           H
ATOM   4334  HB2 PRO A 758     111.163  76.609  28.785  1.00  0.00           H
ATOM   4335  CG  PRO A 758     111.853  74.467  29.192  1.00  0.00           C
ATOM   4336  HG1 PRO A 758     111.972  74.178  30.258  1.00  0.00           H
ATOM   4337  HG2 PRO A 758     110.783  74.265  28.970  1.00  0.00           H
ATOM   4338  C   PRO A 758     113.294  76.760  26.712  1.00  0.00           C
ATOM   4339  O   PRO A 758     114.406  76.926  27.111  1.00  0.00           O
ATOM   4340  N   LEU A 759     112.794  77.579  25.741  1.00  0.00           N
ATOM   4341  HN  LEU A 759     111.825  77.674  25.529  1.00  0.00           H
ATOM   4342  CA  LEU A 759     113.617  78.623  25.119  1.00  0.00           C
ATOM   4343  HA  LEU A 759     114.593  78.253  24.841  1.00  0.00           H
ATOM   4344  CB  LEU A 759     113.012  79.181  23.785  1.00  0.00           C
ATOM   4345  HB1 LEU A 759     111.994  79.545  24.044  1.00  0.00           H
ATOM   4346  HB2 LEU A 759     113.696  80.028  23.565  1.00  0.00           H
ATOM   4347  CG  LEU A 759     112.882  78.208  22.506  1.00  0.00           C
ATOM   4348  HG  LEU A 759     111.948  77.624  22.648  1.00  0.00           H
ATOM   4349  CD1 LEU A 759     112.568  79.069  21.322  1.00  0.00           C
ATOM   4350 1HD1 LEU A 759     113.446  79.704  21.077  1.00  0.00           H
ATOM   4351 2HD1 LEU A 759     112.359  78.520  20.380  1.00  0.00           H
ATOM   4352 3HD1 LEU A 759     111.699  79.735  21.509  1.00  0.00           H
ATOM   4353  CD2 LEU A 759     114.057  77.255  22.370  1.00  0.00           C
ATOM   4354 1HD2 LEU A 759     114.033  76.574  23.248  1.00  0.00           H
ATOM   4355 2HD2 LEU A 759     113.979  76.696  21.414  1.00  0.00           H
ATOM   4356 3HD2 LEU A 759     115.016  77.816  22.392  1.00  0.00           H
ATOM   4357  C   LEU A 759     113.798  79.811  26.126  1.00  0.00           C
ATOM   4358  O   LEU A 759     112.932  80.265  26.830  1.00  0.00           O
ATOM   4359  N   TRP A 760     115.028  80.378  26.118  1.00  0.00           N
ATOM   4360  HN  TRP A 760     115.813  79.855  25.794  1.00  0.00           H
ATOM   4361  CA  TRP A 760     115.368  81.662  26.763  1.00  0.00           C
ATOM   4362  HA  TRP A 760     114.481  82.151  27.136  1.00  0.00           H
ATOM   4363  CB  TRP A 760     116.192  81.448  28.091  1.00  0.00           C
ATOM   4364  HB1 TRP A 760     115.707  80.743  28.799  1.00  0.00           H
ATOM   4365  HB2 TRP A 760     117.051  80.905  27.642  1.00  0.00           H
ATOM   4366  CG  TRP A 760     116.745  82.624  28.821  1.00  0.00           C
ATOM   4367  CD1 TRP A 760     118.051  82.958  29.018  1.00  0.00           C
ATOM   4368  HD1 TRP A 760     118.942  82.417  28.734  1.00  0.00           H
ATOM   4369  NE1 TRP A 760     118.153  84.111  29.784  1.00  0.00           N
ATOM   4370  HE1 TRP A 760     118.915  84.447  30.293  1.00  0.00           H
ATOM   4371  CE2 TRP A 760     116.893  84.573  30.007  1.00  0.00           C
ATOM   4372  CD2 TRP A 760     115.967  83.664  29.447  1.00  0.00           C
ATOM   4373  CE3 TRP A 760     114.580  83.846  29.612  1.00  0.00           C
ATOM   4374  HE3 TRP A 760     113.836  83.115  29.330  1.00  0.00           H
ATOM   4375  CZ3 TRP A 760     114.232  84.890  30.447  1.00  0.00           C
ATOM   4376  HZ3 TRP A 760     113.166  84.965  30.603  1.00  0.00           H
ATOM   4377  CZ2 TRP A 760     116.503  85.645  30.774  1.00  0.00           C
ATOM   4378  HZ2 TRP A 760     117.168  86.314  31.300  1.00  0.00           H
ATOM   4379  CH2 TRP A 760     115.150  85.721  31.123  1.00  0.00           C
ATOM   4380  HH2 TRP A 760     114.808  86.482  31.809  1.00  0.00           H
ATOM   4381  C   TRP A 760     115.990  82.666  25.791  1.00  0.00           C
ATOM   4382  O   TRP A 760     117.107  82.450  25.308  1.00  0.00           O
ATOM   4383  N   ILE A 761     115.344  83.895  25.667  1.00  0.00           N
ATOM   4384  HN  ILE A 761     114.453  84.139  26.043  1.00  0.00           H
ATOM   4385  CA  ILE A 761     115.817  84.997  24.865  1.00  0.00           C
ATOM   4386  HA  ILE A 761     116.735  84.694  24.383  1.00  0.00           H
ATOM   4387  CB  ILE A 761     114.884  85.401  23.775  1.00  0.00           C
ATOM   4388  HB  ILE A 761     113.893  85.651  24.210  1.00  0.00           H
ATOM   4389  CG2 ILE A 761     115.451  86.554  22.834  1.00  0.00           C
ATOM   4390 1HG2 ILE A 761     114.665  86.755  22.074  1.00  0.00           H
ATOM   4391 2HG2 ILE A 761     115.647  87.497  23.387  1.00  0.00           H
ATOM   4392 3HG2 ILE A 761     116.380  86.152  22.377  1.00  0.00           H
ATOM   4393  CG1 ILE A 761     114.476  84.183  22.878  1.00  0.00           C
ATOM   4394 1HG1 ILE A 761     114.003  83.365  23.462  1.00  0.00           H
ATOM   4395 2HG1 ILE A 761     113.736  84.545  22.134  1.00  0.00           H
ATOM   4396  CD  ILE A 761     115.571  83.461  22.065  1.00  0.00           C
ATOM   4397  HD1 ILE A 761     116.123  84.079  21.325  1.00  0.00           H
ATOM   4398  HD2 ILE A 761     116.404  83.074  22.691  1.00  0.00           H
ATOM   4399  HD3 ILE A 761     115.177  82.594  21.494  1.00  0.00           H
ATOM   4400  C   ILE A 761     115.984  86.146  25.773  1.00  0.00           C
ATOM   4401  O   ILE A 761     115.041  86.459  26.452  1.00  0.00           O
ATOM   4402  N   MET A 762     117.115  86.861  25.857  1.00  0.00           N
ATOM   4403  HN  MET A 762     117.789  86.684  25.145  1.00  0.00           H
ATOM   4404  CA  MET A 762     117.284  88.025  26.619  1.00  0.00           C
ATOM   4405  HA  MET A 762     116.552  88.199  27.393  1.00  0.00           H
ATOM   4406  CB  MET A 762     118.634  87.907  27.409  1.00  0.00           C
ATOM   4407  HB1 MET A 762     118.488  87.274  28.310  1.00  0.00           H
ATOM   4408  HB2 MET A 762     119.374  87.379  26.770  1.00  0.00           H
ATOM   4409  CG  MET A 762     119.496  89.110  27.908  1.00  0.00           C
ATOM   4410  HG1 MET A 762     120.552  89.149  27.564  1.00  0.00           H
ATOM   4411  HG2 MET A 762     119.120  90.033  27.417  1.00  0.00           H
ATOM   4412  SD  MET A 762     119.611  89.403  29.692  1.00  0.00           S
ATOM   4413  CE  MET A 762     117.837  89.907  29.808  1.00  0.00           C
ATOM   4414  HE1 MET A 762     117.421  89.536  30.769  1.00  0.00           H
ATOM   4415  HE2 MET A 762     117.651  90.978  29.577  1.00  0.00           H
ATOM   4416  HE3 MET A 762     117.229  89.342  29.069  1.00  0.00           H
ATOM   4417  C   MET A 762     117.372  89.159  25.732  1.00  0.00           C
ATOM   4418  O   MET A 762     118.001  89.116  24.731  1.00  0.00           O
ATOM   4419  N   TYR A 763     116.802  90.293  26.243  1.00  0.00           N
ATOM   4420  HN  TYR A 763     116.243  90.317  27.068  1.00  0.00           H
ATOM   4421  CA  TYR A 763     116.801  91.533  25.450  1.00  0.00           C
ATOM   4422  HA  TYR A 763     117.122  91.224  24.466  1.00  0.00           H
ATOM   4423  CB  TYR A 763     115.368  92.212  25.094  1.00  0.00           C
ATOM   4424  HB1 TYR A 763     114.692  92.229  25.975  1.00  0.00           H
ATOM   4425  HB2 TYR A 763     115.555  93.189  24.599  1.00  0.00           H
ATOM   4426  CG  TYR A 763     114.796  91.145  24.155  1.00  0.00           C
ATOM   4427  CD1 TYR A 763     114.207  89.969  24.696  1.00  0.00           C
ATOM   4428  HD1 TYR A 763     114.236  89.774  25.758  1.00  0.00           H
ATOM   4429  CE1 TYR A 763     113.364  89.156  23.928  1.00  0.00           C
ATOM   4430  HE1 TYR A 763     112.824  88.311  24.327  1.00  0.00           H
ATOM   4431  CZ  TYR A 763     113.185  89.460  22.533  1.00  0.00           C
ATOM   4432  OH  TYR A 763     112.351  88.713  21.631  1.00  0.00           O
ATOM   4433  HH  TYR A 763     112.500  89.187  20.810  1.00  0.00           H
ATOM   4434  CD2 TYR A 763     114.596  91.440  22.822  1.00  0.00           C
ATOM   4435  HD2 TYR A 763     114.951  92.374  22.412  1.00  0.00           H
ATOM   4436  CE2 TYR A 763     113.866  90.587  22.022  1.00  0.00           C
ATOM   4437  HE2 TYR A 763     113.692  90.834  20.985  1.00  0.00           H
ATOM   4438  C   TYR A 763     117.833  92.542  25.930  1.00  0.00           C
ATOM   4439  O   TYR A 763     118.168  92.531  27.102  1.00  0.00           O
ATOM   4440  N   SER A 764     118.395  93.306  24.943  1.00  0.00           N
ATOM   4441  HN  SER A 764     118.180  92.929  24.046  1.00  0.00           H
ATOM   4442  CA  SER A 764     119.276  94.378  25.148  1.00  0.00           C
ATOM   4443  HA  SER A 764     120.071  93.952  25.741  1.00  0.00           H
ATOM   4444  CB  SER A 764     120.028  94.848  23.818  1.00  0.00           C
ATOM   4445  HB1 SER A 764     120.609  94.095  23.242  1.00  0.00           H
ATOM   4446  HB2 SER A 764     119.203  95.169  23.146  1.00  0.00           H
ATOM   4447  OG  SER A 764     120.840  95.990  24.039  1.00  0.00           O
ATOM   4448  HG1 SER A 764     121.385  96.136  23.263  1.00  0.00           H
ATOM   4449  C   SER A 764     118.732  95.623  26.016  1.00  0.00           C
ATOM   4450  O   SER A 764     117.588  96.051  25.838  1.00  0.00           O
ATOM   4451  N   ASN A 765     119.548  96.210  26.934  1.00  0.00           N
ATOM   4452  HN  ASN A 765     120.513  95.985  27.040  1.00  0.00           H
ATOM   4453  CA  ASN A 765     118.995  97.116  27.884  1.00  0.00           C
ATOM   4454  HA  ASN A 765     117.923  97.037  27.772  1.00  0.00           H
ATOM   4455  CB  ASN A 765     119.300  96.806  29.357  1.00  0.00           C
ATOM   4456  HB1 ASN A 765     119.200  95.727  29.603  1.00  0.00           H
ATOM   4457  HB2 ASN A 765     120.347  97.102  29.580  1.00  0.00           H
ATOM   4458  CG  ASN A 765     118.408  97.531  30.309  1.00  0.00           C
ATOM   4459  OD1 ASN A 765     118.992  98.222  31.153  1.00  0.00           O
ATOM   4460  ND2 ASN A 765     117.077  97.316  30.294  1.00  0.00           N
ATOM   4461 1HD2 ASN A 765     116.741  96.622  29.658  1.00  0.00           H
ATOM   4462 2HD2 ASN A 765     116.532  97.706  31.036  1.00  0.00           H
ATOM   4463  C   ASN A 765     119.235  98.579  27.507  1.00  0.00           C
ATOM   4464  O   ASN A 765     120.323  99.009  27.156  1.00  0.00           O
ATOM   4465  N   GLU A 766     118.277  99.483  27.651  1.00  0.00           N
ATOM   4466  HN  GLU A 766     117.337  99.248  27.885  1.00  0.00           H
ATOM   4467  CA  GLU A 766     118.523 100.905  27.701  1.00  0.00           C
ATOM   4468  HA  GLU A 766     118.965 101.129  26.742  1.00  0.00           H
ATOM   4469  CB  GLU A 766     117.157 101.633  27.651  1.00  0.00           C
ATOM   4470  HB1 GLU A 766     116.446 101.086  28.307  1.00  0.00           H
ATOM   4471  HB2 GLU A 766     117.229 102.651  28.090  1.00  0.00           H
ATOM   4472  CG  GLU A 766     116.518 101.686  26.203  1.00  0.00           C
ATOM   4473  HG1 GLU A 766     117.143 102.359  25.578  1.00  0.00           H
ATOM   4474  HG2 GLU A 766     116.545 100.652  25.798  1.00  0.00           H
ATOM   4475  CD  GLU A 766     115.044 102.202  26.301  1.00  0.00           C
ATOM   4476  OE1 GLU A 766     114.199 101.289  26.497  1.00  0.00           O
ATOM   4477  OE2 GLU A 766     114.752 103.445  26.303  1.00  0.00           O
ATOM   4478  C   GLU A 766     119.269 101.406  28.904  1.00  0.00           C
ATOM   4479  O   GLU A 766     118.634 101.298  29.899  1.00  0.00           O
ATOM   4480  N   GLU A 767     120.356 102.118  28.731  1.00  0.00           N
ATOM   4481  HN  GLU A 767     120.723 102.070  27.805  1.00  0.00           H
ATOM   4482  CA  GLU A 767     121.088 102.749  29.777  1.00  0.00           C
ATOM   4483  HA  GLU A 767     121.414 101.975  30.456  1.00  0.00           H
ATOM   4484  CB  GLU A 767     122.270 103.427  29.182  1.00  0.00           C
ATOM   4485  HB1 GLU A 767     121.901 104.138  28.411  1.00  0.00           H
ATOM   4486  HB2 GLU A 767     122.794 104.081  29.911  1.00  0.00           H
ATOM   4487  CG  GLU A 767     123.292 102.543  28.380  1.00  0.00           C
ATOM   4488  HG1 GLU A 767     123.591 101.642  28.957  1.00  0.00           H
ATOM   4489  HG2 GLU A 767     122.809 102.090  27.488  1.00  0.00           H
ATOM   4490  CD  GLU A 767     124.501 103.343  27.972  1.00  0.00           C
ATOM   4491  OE1 GLU A 767     124.475 104.534  27.663  1.00  0.00           O
ATOM   4492  OE2 GLU A 767     125.592 102.746  27.866  1.00  0.00           O
ATOM   4493  C   GLU A 767     120.275 103.704  30.677  1.00  0.00           C
ATOM   4494  O   GLU A 767     120.542 103.832  31.893  1.00  0.00           O
ATOM   4495  N   ALA A 768     119.326 104.375  30.094  1.00  0.00           N
ATOM   4496  HN  ALA A 768     119.280 104.284  29.102  1.00  0.00           H
ATOM   4497  CA  ALA A 768     118.487 105.349  30.835  1.00  0.00           C
ATOM   4498  HA  ALA A 768     118.951 105.663  31.759  1.00  0.00           H
ATOM   4499  CB  ALA A 768     118.393 106.622  30.119  1.00  0.00           C
ATOM   4500  HB1 ALA A 768     119.406 107.078  30.121  1.00  0.00           H
ATOM   4501  HB2 ALA A 768     117.979 106.584  29.089  1.00  0.00           H
ATOM   4502  HB3 ALA A 768     117.782 107.324  30.727  1.00  0.00           H
ATOM   4503  C   ALA A 768     117.215 104.797  31.327  1.00  0.00           C
ATOM   4504  O   ALA A 768     116.287 105.543  31.674  1.00  0.00           O
ATOM   4505  N   GLY A 769     117.018 103.524  31.048  1.00  0.00           N
ATOM   4506  HN  GLY A 769     117.818 103.015  30.738  1.00  0.00           H
ATOM   4507  CA  GLY A 769     115.746 102.800  31.205  1.00  0.00           C
ATOM   4508  HA1 GLY A 769     114.955 103.378  30.751  1.00  0.00           H
ATOM   4509  HA2 GLY A 769     115.866 101.783  30.862  1.00  0.00           H
ATOM   4510  C   GLY A 769     115.285 102.689  32.745  1.00  0.00           C
ATOM   4511  O   GLY A 769     115.784 103.183  33.676  1.00  0.00           O
ATOM   4512  N   SER A 770     114.376 101.790  32.989  1.00  0.00           N
ATOM   4513  HN  SER A 770     113.998 101.184  32.294  1.00  0.00           H
ATOM   4514  CA  SER A 770     113.715 101.558  34.288  1.00  0.00           C
ATOM   4515  HA  SER A 770     114.258 102.129  35.026  1.00  0.00           H
ATOM   4516  CB  SER A 770     112.238 102.115  34.239  1.00  0.00           C
ATOM   4517  HB1 SER A 770     112.248 103.209  34.048  1.00  0.00           H
ATOM   4518  HB2 SER A 770     111.709 101.625  33.394  1.00  0.00           H
ATOM   4519  OG  SER A 770     111.454 101.768  35.388  1.00  0.00           O
ATOM   4520  HG1 SER A 770     111.468 102.636  35.797  1.00  0.00           H
ATOM   4521  C   SER A 770     113.632 100.112  34.644  1.00  0.00           C
ATOM   4522  O   SER A 770     113.305  99.291  33.769  1.00  0.00           O
ATOM   4523  N   GLY A 771     113.848  99.762  35.912  1.00  0.00           N
ATOM   4524  HN  GLY A 771     113.844 100.507  36.575  1.00  0.00           H
ATOM   4525  CA  GLY A 771     113.930  98.457  36.534  1.00  0.00           C
ATOM   4526  HA1 GLY A 771     114.225  98.577  37.566  1.00  0.00           H
ATOM   4527  HA2 GLY A 771     113.006  97.930  36.350  1.00  0.00           H
ATOM   4528  C   GLY A 771     115.000  97.609  35.909  1.00  0.00           C
ATOM   4529  O   GLY A 771     115.789  98.127  35.128  1.00  0.00           O
ATOM   4530  N   GLY A 772     115.032  96.341  36.252  1.00  0.00           N
ATOM   4531  HN  GLY A 772     114.333  95.952  36.846  1.00  0.00           H
ATOM   4532  CA  GLY A 772     115.847  95.283  35.653  1.00  0.00           C
ATOM   4533  HA1 GLY A 772     116.811  95.766  35.598  1.00  0.00           H
ATOM   4534  HA2 GLY A 772     115.896  94.482  36.375  1.00  0.00           H
ATOM   4535  C   GLY A 772     115.516  94.757  34.279  1.00  0.00           C
ATOM   4536  O   GLY A 772     114.370  94.975  33.858  1.00  0.00           O
ATOM   4537  N   SER A 773     116.508  94.097  33.646  1.00  0.00           N
ATOM   4538  HN  SER A 773     117.384  94.012  34.114  1.00  0.00           H
ATOM   4539  CA  SER A 773     116.516  93.582  32.290  1.00  0.00           C
ATOM   4540  HA  SER A 773     116.404  94.459  31.669  1.00  0.00           H
ATOM   4541  CB  SER A 773     117.819  92.810  31.783  1.00  0.00           C
ATOM   4542  HB1 SER A 773     117.952  91.737  32.038  1.00  0.00           H
ATOM   4543  HB2 SER A 773     117.855  92.873  30.674  1.00  0.00           H
ATOM   4544  OG  SER A 773     118.980  93.516  32.162  1.00  0.00           O
ATOM   4545  HG1 SER A 773     119.332  92.996  32.889  1.00  0.00           H
ATOM   4546  C   SER A 773     115.299  92.633  32.058  1.00  0.00           C
ATOM   4547  O   SER A 773     114.977  91.794  32.820  1.00  0.00           O
ATOM   4548  N   VAL A 774     114.717  92.711  30.865  1.00  0.00           N
ATOM   4549  HN  VAL A 774     114.965  93.392  30.180  1.00  0.00           H
ATOM   4550  CA  VAL A 774     113.588  91.884  30.617  1.00  0.00           C
ATOM   4551  HA  VAL A 774     113.251  91.481  31.560  1.00  0.00           H
ATOM   4552  CB  VAL A 774     112.410  92.642  30.206  1.00  0.00           C
ATOM   4553  HB  VAL A 774     112.523  93.270  29.296  1.00  0.00           H
ATOM   4554  CG1 VAL A 774     111.225  91.763  29.891  1.00  0.00           C
ATOM   4555 1HG1 VAL A 774     111.341  91.217  28.930  1.00  0.00           H
ATOM   4556 2HG1 VAL A 774     111.198  91.020  30.717  1.00  0.00           H
ATOM   4557 3HG1 VAL A 774     110.261  92.311  29.819  1.00  0.00           H
ATOM   4558  CG2 VAL A 774     111.985  93.556  31.423  1.00  0.00           C
ATOM   4559 1HG2 VAL A 774     112.795  94.249  31.736  1.00  0.00           H
ATOM   4560 2HG2 VAL A 774     111.100  94.188  31.192  1.00  0.00           H
ATOM   4561 3HG2 VAL A 774     111.619  92.973  32.295  1.00  0.00           H
ATOM   4562  C   VAL A 774     114.006  90.816  29.655  1.00  0.00           C
ATOM   4563  O   VAL A 774     114.721  90.992  28.678  1.00  0.00           O
ATOM   4564  N   GLY A 775     113.547  89.572  29.860  1.00  0.00           N
ATOM   4565  HN  GLY A 775     113.002  89.355  30.666  1.00  0.00           H
ATOM   4566  CA  GLY A 775     113.815  88.544  28.970  1.00  0.00           C
ATOM   4567  HA1 GLY A 775     114.012  88.892  27.967  1.00  0.00           H
ATOM   4568  HA2 GLY A 775     114.620  87.985  29.424  1.00  0.00           H
ATOM   4569  C   GLY A 775     112.601  87.648  28.787  1.00  0.00           C
ATOM   4570  O   GLY A 775     111.621  87.801  29.552  1.00  0.00           O
ATOM   4571  N   ILE A 776     112.617  86.758  27.785  1.00  0.00           N
ATOM   4572  HN  ILE A 776     113.358  86.574  27.143  1.00  0.00           H
ATOM   4573  CA  ILE A 776     111.400  86.136  27.307  1.00  0.00           C
ATOM   4574  HA  ILE A 776     110.524  86.251  27.929  1.00  0.00           H
ATOM   4575  CB  ILE A 776     111.017  86.467  25.906  1.00  0.00           C
ATOM   4576  HB  ILE A 776     111.952  86.507  25.308  1.00  0.00           H
ATOM   4577  CG2 ILE A 776     110.174  85.367  25.229  1.00  0.00           C
ATOM   4578 1HG2 ILE A 776     109.847  85.657  24.207  1.00  0.00           H
ATOM   4579 2HG2 ILE A 776     110.725  84.403  25.196  1.00  0.00           H
ATOM   4580 3HG2 ILE A 776     109.253  85.343  25.851  1.00  0.00           H
ATOM   4581  CG1 ILE A 776     110.285  87.857  25.846  1.00  0.00           C
ATOM   4582 1HG1 ILE A 776     110.962  88.648  26.235  1.00  0.00           H
ATOM   4583 2HG1 ILE A 776     110.079  88.169  24.799  1.00  0.00           H
ATOM   4584  CD  ILE A 776     108.998  88.017  26.505  1.00  0.00           C
ATOM   4585  HD1 ILE A 776     108.317  87.297  26.002  1.00  0.00           H
ATOM   4586  HD2 ILE A 776     109.054  87.837  27.600  1.00  0.00           H
ATOM   4587  HD3 ILE A 776     108.527  89.001  26.292  1.00  0.00           H
ATOM   4588  C   ILE A 776     111.642  84.667  27.549  1.00  0.00           C
ATOM   4589  O   ILE A 776     112.521  84.010  27.025  1.00  0.00           O
ATOM   4590  N   MET A 777     110.852  84.069  28.498  1.00  0.00           N
ATOM   4591  HN  MET A 777     110.198  84.636  28.994  1.00  0.00           H
ATOM   4592  CA  MET A 777     110.786  82.610  28.800  1.00  0.00           C
ATOM   4593  HA  MET A 777     111.694  82.175  28.409  1.00  0.00           H
ATOM   4594  CB  MET A 777     110.813  82.486  30.351  1.00  0.00           C
ATOM   4595  HB1 MET A 777     111.853  82.688  30.687  1.00  0.00           H
ATOM   4596  HB2 MET A 777     110.210  83.287  30.829  1.00  0.00           H
ATOM   4597  CG  MET A 777     110.249  81.206  31.021  1.00  0.00           C
ATOM   4598  HG1 MET A 777     110.325  81.258  32.128  1.00  0.00           H
ATOM   4599  HG2 MET A 777     109.150  81.125  30.883  1.00  0.00           H
ATOM   4600  SD  MET A 777     111.155  79.713  30.467  1.00  0.00           S
ATOM   4601  CE  MET A 777     112.730  79.992  31.257  1.00  0.00           C
ATOM   4602  HE1 MET A 777     113.125  80.894  30.745  1.00  0.00           H
ATOM   4603  HE2 MET A 777     112.558  80.289  32.314  1.00  0.00           H
ATOM   4604  HE3 MET A 777     113.360  79.077  31.222  1.00  0.00           H
ATOM   4605  C   MET A 777     109.670  82.003  28.089  1.00  0.00           C
ATOM   4606  O   MET A 777     108.516  82.254  28.342  1.00  0.00           O
ATOM   4607  N   PHE A 778     109.975  81.144  27.076  1.00  0.00           N
ATOM   4608  HN  PHE A 778     110.917  80.967  26.798  1.00  0.00           H
ATOM   4609  CA  PHE A 778     109.025  80.620  26.151  1.00  0.00           C
ATOM   4610  HA  PHE A 778     108.032  80.972  26.390  1.00  0.00           H
ATOM   4611  CB  PHE A 778     109.287  80.991  24.598  1.00  0.00           C
ATOM   4612  HB1 PHE A 778     109.188  82.097  24.565  1.00  0.00           H
ATOM   4613  HB2 PHE A 778     110.322  80.747  24.278  1.00  0.00           H
ATOM   4614  CG  PHE A 778     108.276  80.359  23.696  1.00  0.00           C
ATOM   4615  CD1 PHE A 778     106.879  80.500  23.730  1.00  0.00           C
ATOM   4616  HD1 PHE A 778     106.405  81.216  24.386  1.00  0.00           H
ATOM   4617  CE1 PHE A 778     106.055  79.967  22.713  1.00  0.00           C
ATOM   4618  HE1 PHE A 778     104.991  80.147  22.697  1.00  0.00           H
ATOM   4619  CZ  PHE A 778     106.613  79.052  21.783  1.00  0.00           C
ATOM   4620  HZ  PHE A 778     105.969  78.535  21.087  1.00  0.00           H
ATOM   4621  CD2 PHE A 778     108.737  79.343  22.794  1.00  0.00           C
ATOM   4622  HD2 PHE A 778     109.752  79.007  22.950  1.00  0.00           H
ATOM   4623  CE2 PHE A 778     107.971  78.742  21.826  1.00  0.00           C
ATOM   4624  HE2 PHE A 778     108.357  77.957  21.193  1.00  0.00           H
ATOM   4625  C   PHE A 778     108.979  79.098  26.246  1.00  0.00           C
ATOM   4626  O   PHE A 778     109.943  78.355  25.916  1.00  0.00           O
ATOM   4627  N   LYS A 779     107.846  78.579  26.639  1.00  0.00           N
ATOM   4628  HN  LYS A 779     107.060  79.191  26.600  1.00  0.00           H
ATOM   4629  CA  LYS A 779     107.550  77.124  26.772  1.00  0.00           C
ATOM   4630  HA  LYS A 779     108.452  76.547  26.638  1.00  0.00           H
ATOM   4631  CB  LYS A 779     106.991  76.789  28.189  1.00  0.00           C
ATOM   4632  HB1 LYS A 779     106.232  77.563  28.433  1.00  0.00           H
ATOM   4633  HB2 LYS A 779     106.534  75.780  28.101  1.00  0.00           H
ATOM   4634  CG  LYS A 779     108.151  76.855  29.170  1.00  0.00           C
ATOM   4635  HG1 LYS A 779     109.005  76.202  28.891  1.00  0.00           H
ATOM   4636  HG2 LYS A 779     108.546  77.894  29.186  1.00  0.00           H
ATOM   4637  CD  LYS A 779     107.685  76.541  30.633  1.00  0.00           C
ATOM   4638  HD1 LYS A 779     108.280  77.280  31.211  1.00  0.00           H
ATOM   4639  HD2 LYS A 779     106.607  76.808  30.636  1.00  0.00           H
ATOM   4640  CE  LYS A 779     107.998  75.080  30.925  1.00  0.00           C
ATOM   4641  HE1 LYS A 779     107.428  74.336  30.329  1.00  0.00           H
ATOM   4642  HE2 LYS A 779     109.082  74.843  30.878  1.00  0.00           H
ATOM   4643  NZ  LYS A 779     107.635  74.848  32.344  1.00  0.00           N
ATOM   4644  HZ1 LYS A 779     108.291  75.357  32.971  1.00  0.00           H
ATOM   4645  HZ2 LYS A 779     106.631  75.057  32.516  1.00  0.00           H
ATOM   4646  HZ3 LYS A 779     107.663  73.829  32.549  1.00  0.00           H
ATOM   4647  C   LYS A 779     106.501  76.756  25.711  1.00  0.00           C
ATOM   4648  O   LYS A 779     105.436  77.361  25.520  1.00  0.00           O
ATOM   4649  N   ASN A 780     106.833  75.756  24.979  1.00  0.00           N
ATOM   4650  HN  ASN A 780     107.720  75.326  25.133  1.00  0.00           H
ATOM   4651  CA  ASN A 780     106.071  75.103  23.953  1.00  0.00           C
ATOM   4652  HA  ASN A 780     105.046  75.383  23.762  1.00  0.00           H
ATOM   4653  CB  ASN A 780     106.951  75.114  22.634  1.00  0.00           C
ATOM   4654  HB1 ASN A 780     107.342  76.154  22.647  1.00  0.00           H
ATOM   4655  HB2 ASN A 780     107.780  74.389  22.779  1.00  0.00           H
ATOM   4656  CG  ASN A 780     106.189  74.801  21.365  1.00  0.00           C
ATOM   4657  OD1 ASN A 780     104.982  74.905  21.387  1.00  0.00           O
ATOM   4658  ND2 ASN A 780     106.850  74.330  20.336  1.00  0.00           N
ATOM   4659 1HD2 ASN A 780     106.324  74.015  19.546  1.00  0.00           H
ATOM   4660 2HD2 ASN A 780     107.816  74.132  20.500  1.00  0.00           H
ATOM   4661  C   ASN A 780     105.885  73.646  24.435  1.00  0.00           C
ATOM   4662  O   ASN A 780     106.712  73.086  25.192  1.00  0.00           O
ATOM   4663  N   GLY A 781     104.650  73.046  24.221  1.00  0.00           N
ATOM   4664  HN  GLY A 781     103.916  73.605  23.843  1.00  0.00           H
ATOM   4665  CA  GLY A 781     104.150  71.728  24.541  1.00  0.00           C
ATOM   4666  HA1 GLY A 781     103.417  71.465  23.793  1.00  0.00           H
ATOM   4667  HA2 GLY A 781     105.054  71.150  24.424  1.00  0.00           H
ATOM   4668  C   GLY A 781     103.590  71.623  26.019  1.00  0.00           C
ATOM   4669  O   GLY A 781     103.685  70.526  26.549  1.00  0.00           O
ATOM   4670  N   ASP A 782     103.104  72.799  26.602  1.00  0.00           N
ATOM   4671  HN  ASP A 782     102.931  73.609  26.047  1.00  0.00           H
ATOM   4672  CA  ASP A 782     102.613  72.822  27.971  1.00  0.00           C
ATOM   4673  HA  ASP A 782     102.077  71.906  28.170  1.00  0.00           H
ATOM   4674  CB  ASP A 782     103.851  72.998  28.932  1.00  0.00           C
ATOM   4675  HB1 ASP A 782     104.703  72.430  28.500  1.00  0.00           H
ATOM   4676  HB2 ASP A 782     104.127  74.068  29.043  1.00  0.00           H
ATOM   4677  CG  ASP A 782     103.652  72.449  30.294  1.00  0.00           C
ATOM   4678  OD1 ASP A 782     102.483  72.111  30.567  1.00  0.00           O
ATOM   4679  OD2 ASP A 782     104.569  72.421  31.195  1.00  0.00           O
ATOM   4680  C   ASP A 782     101.559  73.903  28.156  1.00  0.00           C
ATOM   4681  O   ASP A 782     101.282  74.700  27.234  1.00  0.00           O
ATOM   4682  N   ASP A 783     100.827  73.913  29.280  1.00  0.00           N
ATOM   4683  HN  ASP A 783     101.164  73.436  30.088  1.00  0.00           H
ATOM   4684  CA  ASP A 783      99.683  74.704  29.522  1.00  0.00           C
ATOM   4685  HA  ASP A 783      99.359  75.197  28.617  1.00  0.00           H
ATOM   4686  CB  ASP A 783      98.490  73.868  30.018  1.00  0.00           C
ATOM   4687  HB1 ASP A 783      98.499  72.971  29.363  1.00  0.00           H
ATOM   4688  HB2 ASP A 783      98.589  73.474  31.052  1.00  0.00           H
ATOM   4689  CG  ASP A 783      97.192  74.627  29.796  1.00  0.00           C
ATOM   4690  OD1 ASP A 783      97.106  75.864  29.538  1.00  0.00           O
ATOM   4691  OD2 ASP A 783      96.169  73.866  29.886  1.00  0.00           O
ATOM   4692  C   ASP A 783     100.188  75.742  30.597  1.00  0.00           C
ATOM   4693  O   ASP A 783     100.692  75.357  31.664  1.00  0.00           O
ATOM   4694  N   LEU A 784     100.014  77.020  30.362  1.00  0.00           N
ATOM   4695  HN  LEU A 784      99.638  77.323  29.489  1.00  0.00           H
ATOM   4696  CA  LEU A 784     100.186  77.990  31.404  1.00  0.00           C
ATOM   4697  HA  LEU A 784     100.631  77.535  32.277  1.00  0.00           H
ATOM   4698  CB  LEU A 784     101.041  79.147  30.807  1.00  0.00           C
ATOM   4699  HB1 LEU A 784     100.518  79.822  30.095  1.00  0.00           H
ATOM   4700  HB2 LEU A 784     101.175  79.814  31.686  1.00  0.00           H
ATOM   4701  CG  LEU A 784     102.447  78.729  30.169  1.00  0.00           C
ATOM   4702  HG  LEU A 784     102.355  78.162  29.218  1.00  0.00           H
ATOM   4703  CD1 LEU A 784     103.271  80.045  29.953  1.00  0.00           C
ATOM   4704 1HD1 LEU A 784     104.263  79.836  29.497  1.00  0.00           H
ATOM   4705 2HD1 LEU A 784     102.687  80.886  29.521  1.00  0.00           H
ATOM   4706 3HD1 LEU A 784     103.619  80.375  30.955  1.00  0.00           H
ATOM   4707  CD2 LEU A 784     103.220  77.773  31.042  1.00  0.00           C
ATOM   4708 1HD2 LEU A 784     102.502  77.009  31.410  1.00  0.00           H
ATOM   4709 2HD2 LEU A 784     104.004  77.285  30.426  1.00  0.00           H
ATOM   4710 3HD2 LEU A 784     103.679  78.316  31.896  1.00  0.00           H
ATOM   4711  C   LEU A 784      98.909  78.571  31.873  1.00  0.00           C
ATOM   4712  O   LEU A 784      98.947  79.578  32.646  1.00  0.00           O
ATOM   4713  N   ARG A 785      97.709  77.992  31.578  1.00  0.00           N
ATOM   4714  HN  ARG A 785      97.713  77.188  30.988  1.00  0.00           H
ATOM   4715  CA  ARG A 785      96.514  78.451  32.236  1.00  0.00           C
ATOM   4716  HA  ARG A 785      96.471  79.505  32.003  1.00  0.00           H
ATOM   4717  CB  ARG A 785      95.218  77.905  31.579  1.00  0.00           C
ATOM   4718  HB1 ARG A 785      95.333  76.806  31.465  1.00  0.00           H
ATOM   4719  HB2 ARG A 785      94.380  77.983  32.305  1.00  0.00           H
ATOM   4720  CG  ARG A 785      95.028  78.575  30.235  1.00  0.00           C
ATOM   4721  HG1 ARG A 785      94.681  79.610  30.444  1.00  0.00           H
ATOM   4722  HG2 ARG A 785      96.056  78.486  29.824  1.00  0.00           H
ATOM   4723  CD  ARG A 785      93.955  77.909  29.333  1.00  0.00           C
ATOM   4724  HD1 ARG A 785      93.005  78.038  29.895  1.00  0.00           H
ATOM   4725  HD2 ARG A 785      94.094  78.524  28.418  1.00  0.00           H
ATOM   4726  NE  ARG A 785      94.340  76.501  29.124  1.00  0.00           N
ATOM   4727  HE  ARG A 785      95.295  76.260  29.299  1.00  0.00           H
ATOM   4728  CZ  ARG A 785      93.652  75.653  28.423  1.00  0.00           C
ATOM   4729  NH1 ARG A 785      93.926  74.350  28.532  1.00  0.00           N
ATOM   4730 1HH1 ARG A 785      94.774  74.175  29.032  1.00  0.00           H
ATOM   4731 2HH1 ARG A 785      93.564  73.744  27.824  1.00  0.00           H
ATOM   4732  NH2 ARG A 785      92.744  75.996  27.519  1.00  0.00           N
ATOM   4733 1HH2 ARG A 785      92.338  75.198  27.073  1.00  0.00           H
ATOM   4734 2HH2 ARG A 785      92.818  76.933  27.176  1.00  0.00           H
ATOM   4735  C   ARG A 785      96.350  78.497  33.729  1.00  0.00           C
ATOM   4736  O   ARG A 785      95.880  79.455  34.277  1.00  0.00           O
ATOM   4737  N   GLN A 786      96.785  77.432  34.435  1.00  0.00           N
ATOM   4738  HN  GLN A 786      97.125  76.642  33.930  1.00  0.00           H
ATOM   4739  CA  GLN A 786      96.695  77.370  35.843  1.00  0.00           C
ATOM   4740  HA  GLN A 786      95.672  77.601  36.103  1.00  0.00           H
ATOM   4741  CB  GLN A 786      96.902  75.924  36.414  1.00  0.00           C
ATOM   4742  HB1 GLN A 786      97.799  75.541  35.883  1.00  0.00           H
ATOM   4743  HB2 GLN A 786      97.124  75.932  37.503  1.00  0.00           H
ATOM   4744  CG  GLN A 786      95.869  74.947  35.882  1.00  0.00           C
ATOM   4745  HG1 GLN A 786      95.841  74.877  34.774  1.00  0.00           H
ATOM   4746  HG2 GLN A 786      96.111  73.914  36.212  1.00  0.00           H
ATOM   4747  CD  GLN A 786      94.446  75.284  36.392  1.00  0.00           C
ATOM   4748  OE1 GLN A 786      93.643  75.667  35.516  1.00  0.00           O
ATOM   4749  NE2 GLN A 786      94.236  75.251  37.706  1.00  0.00           N
ATOM   4750 1HE2 GLN A 786      94.806  75.577  38.460  1.00  0.00           H
ATOM   4751 2HE2 GLN A 786      93.328  75.642  37.858  1.00  0.00           H
ATOM   4752  C   GLN A 786      97.616  78.424  36.555  1.00  0.00           C
ATOM   4753  O   GLN A 786      97.111  79.120  37.468  1.00  0.00           O
ATOM   4754  N   ASP A 787      98.821  78.666  36.030  1.00  0.00           N
ATOM   4755  HN  ASP A 787      99.240  78.086  35.336  1.00  0.00           H
ATOM   4756  CA  ASP A 787      99.609  79.837  36.404  1.00  0.00           C
ATOM   4757  HA  ASP A 787      99.698  79.804  37.480  1.00  0.00           H
ATOM   4758  CB  ASP A 787     101.064  79.810  35.760  1.00  0.00           C
ATOM   4759  HB1 ASP A 787     100.882  79.807  34.664  1.00  0.00           H
ATOM   4760  HB2 ASP A 787     101.593  80.696  36.171  1.00  0.00           H
ATOM   4761  CG  ASP A 787     101.886  78.616  36.105  1.00  0.00           C
ATOM   4762  OD1 ASP A 787     101.510  77.853  37.026  1.00  0.00           O
ATOM   4763  OD2 ASP A 787     102.984  78.447  35.513  1.00  0.00           O
ATOM   4764  C   ASP A 787      98.957  81.191  36.092  1.00  0.00           C
ATOM   4765  O   ASP A 787      98.779  81.991  36.968  1.00  0.00           O
ATOM   4766  N   MET A 788      98.482  81.450  34.847  1.00  0.00           N
ATOM   4767  HN  MET A 788      98.537  80.681  34.215  1.00  0.00           H
ATOM   4768  CA  MET A 788      97.738  82.676  34.418  1.00  0.00           C
ATOM   4769  HA  MET A 788      98.394  83.501  34.650  1.00  0.00           H
ATOM   4770  CB  MET A 788      97.585  82.542  32.853  1.00  0.00           C
ATOM   4771  HB1 MET A 788      98.546  82.271  32.368  1.00  0.00           H
ATOM   4772  HB2 MET A 788      96.953  81.682  32.545  1.00  0.00           H
ATOM   4773  CG  MET A 788      96.827  83.782  32.231  1.00  0.00           C
ATOM   4774  HG1 MET A 788      97.106  84.688  32.810  1.00  0.00           H
ATOM   4775  HG2 MET A 788      97.326  83.866  31.242  1.00  0.00           H
ATOM   4776  SD  MET A 788      95.019  83.772  32.156  1.00  0.00           S
ATOM   4777  CE  MET A 788      95.033  85.332  31.199  1.00  0.00           C
ATOM   4778  HE1 MET A 788      94.024  85.797  31.161  1.00  0.00           H
ATOM   4779  HE2 MET A 788      95.689  86.075  31.699  1.00  0.00           H
ATOM   4780  HE3 MET A 788      95.423  85.099  30.185  1.00  0.00           H
ATOM   4781  C   MET A 788      96.453  83.083  35.099  1.00  0.00           C
ATOM   4782  O   MET A 788      96.283  84.176  35.614  1.00  0.00           O
ATOM   4783  N   LEU A 789      95.508  82.118  35.282  1.00  0.00           N
ATOM   4784  HN  LEU A 789      95.580  81.192  34.920  1.00  0.00           H
ATOM   4785  CA  LEU A 789      94.313  82.283  36.039  1.00  0.00           C
ATOM   4786  HA  LEU A 789      93.762  83.136  35.672  1.00  0.00           H
ATOM   4787  CB  LEU A 789      93.633  80.916  36.092  1.00  0.00           C
ATOM   4788  HB1 LEU A 789      93.606  80.538  35.047  1.00  0.00           H
ATOM   4789  HB2 LEU A 789      94.257  80.203  36.673  1.00  0.00           H
ATOM   4790  CG  LEU A 789      92.197  80.841  36.733  1.00  0.00           C
ATOM   4791  HG  LEU A 789      92.200  80.769  37.842  1.00  0.00           H
ATOM   4792  CD1 LEU A 789      91.405  82.170  36.322  1.00  0.00           C
ATOM   4793 1HD1 LEU A 789      91.774  83.045  36.899  1.00  0.00           H
ATOM   4794 2HD1 LEU A 789      91.601  82.352  35.244  1.00  0.00           H
ATOM   4795 3HD1 LEU A 789      90.335  82.169  36.623  1.00  0.00           H
ATOM   4796  CD2 LEU A 789      91.441  79.691  36.127  1.00  0.00           C
ATOM   4797 1HD2 LEU A 789      92.155  78.862  36.325  1.00  0.00           H
ATOM   4798 2HD2 LEU A 789      90.485  79.539  36.672  1.00  0.00           H
ATOM   4799 3HD2 LEU A 789      91.328  79.814  35.029  1.00  0.00           H
ATOM   4800  C   LEU A 789      94.509  82.776  37.544  1.00  0.00           C
ATOM   4801  O   LEU A 789      93.981  83.727  38.059  1.00  0.00           O
ATOM   4802  N   THR A 790      95.433  82.153  38.272  1.00  0.00           N
ATOM   4803  HN  THR A 790      95.794  81.298  37.909  1.00  0.00           H
ATOM   4804  CA  THR A 790      95.915  82.535  39.596  1.00  0.00           C
ATOM   4805  HA  THR A 790      95.094  82.531  40.297  1.00  0.00           H
ATOM   4806  CB  THR A 790      96.984  81.561  40.115  1.00  0.00           C
ATOM   4807  HB  THR A 790      97.913  81.597  39.507  1.00  0.00           H
ATOM   4808  OG1 THR A 790      96.520  80.183  39.948  1.00  0.00           O
ATOM   4809  HG1 THR A 790      96.788  79.848  39.089  1.00  0.00           H
ATOM   4810  CG2 THR A 790      97.276  81.752  41.638  1.00  0.00           C
ATOM   4811 1HG2 THR A 790      97.587  82.807  41.796  1.00  0.00           H
ATOM   4812 2HG2 THR A 790      96.375  81.550  42.256  1.00  0.00           H
ATOM   4813 3HG2 THR A 790      98.075  81.009  41.846  1.00  0.00           H
ATOM   4814  C   THR A 790      96.566  83.971  39.607  1.00  0.00           C
ATOM   4815  O   THR A 790      96.256  84.807  40.442  1.00  0.00           O
ATOM   4816  N   LEU A 791      97.397  84.294  38.580  1.00  0.00           N
ATOM   4817  HN  LEU A 791      97.838  83.677  37.933  1.00  0.00           H
ATOM   4818  CA  LEU A 791      97.865  85.665  38.271  1.00  0.00           C
ATOM   4819  HA  LEU A 791      98.270  86.103  39.171  1.00  0.00           H
ATOM   4820  CB  LEU A 791      98.996  85.466  37.238  1.00  0.00           C
ATOM   4821  HB1 LEU A 791      98.593  85.013  36.306  1.00  0.00           H
ATOM   4822  HB2 LEU A 791      99.280  86.458  36.825  1.00  0.00           H
ATOM   4823  CG  LEU A 791     100.208  84.737  37.743  1.00  0.00           C
ATOM   4824  HG  LEU A 791      99.904  83.828  38.306  1.00  0.00           H
ATOM   4825  CD1 LEU A 791     101.043  84.362  36.506  1.00  0.00           C
ATOM   4826 1HD1 LEU A 791     100.377  83.786  35.829  1.00  0.00           H
ATOM   4827 2HD1 LEU A 791     101.377  85.277  35.973  1.00  0.00           H
ATOM   4828 3HD1 LEU A 791     101.889  83.694  36.777  1.00  0.00           H
ATOM   4829  CD2 LEU A 791     100.967  85.504  38.748  1.00  0.00           C
ATOM   4830 1HD2 LEU A 791     100.411  85.746  39.680  1.00  0.00           H
ATOM   4831 2HD2 LEU A 791     101.892  84.951  39.018  1.00  0.00           H
ATOM   4832 3HD2 LEU A 791     101.357  86.517  38.512  1.00  0.00           H
ATOM   4833  C   LEU A 791      96.801  86.726  37.983  1.00  0.00           C
ATOM   4834  O   LEU A 791      96.816  87.832  38.512  1.00  0.00           O
ATOM   4835  N   GLN A 792      95.728  86.390  37.191  1.00  0.00           N
ATOM   4836  HN  GLN A 792      95.830  85.547  36.669  1.00  0.00           H
ATOM   4837  CA  GLN A 792      94.613  87.278  37.047  1.00  0.00           C
ATOM   4838  HA  GLN A 792      94.959  88.215  36.637  1.00  0.00           H
ATOM   4839  CB  GLN A 792      93.729  86.597  35.991  1.00  0.00           C
ATOM   4840  HB1 GLN A 792      93.624  85.553  36.356  1.00  0.00           H
ATOM   4841  HB2 GLN A 792      92.780  87.175  35.981  1.00  0.00           H
ATOM   4842  CG  GLN A 792      94.278  86.684  34.580  1.00  0.00           C
ATOM   4843  HG1 GLN A 792      95.244  86.149  34.464  1.00  0.00           H
ATOM   4844  HG2 GLN A 792      93.542  86.253  33.869  1.00  0.00           H
ATOM   4845  CD  GLN A 792      94.563  88.069  34.081  1.00  0.00           C
ATOM   4846  OE1 GLN A 792      95.672  88.431  33.700  1.00  0.00           O
ATOM   4847  NE2 GLN A 792      93.575  89.007  34.158  1.00  0.00           N
ATOM   4848 1HE2 GLN A 792      92.613  88.776  34.301  1.00  0.00           H
ATOM   4849 2HE2 GLN A 792      93.803  89.959  33.951  1.00  0.00           H
ATOM   4850  C   GLN A 792      93.845  87.452  38.328  1.00  0.00           C
ATOM   4851  O   GLN A 792      93.582  88.642  38.666  1.00  0.00           O
ATOM   4852  N   MET A 793      93.581  86.460  39.172  1.00  0.00           N
ATOM   4853  HN  MET A 793      93.614  85.522  38.834  1.00  0.00           H
ATOM   4854  CA  MET A 793      93.298  86.651  40.592  1.00  0.00           C
ATOM   4855  HA  MET A 793      92.265  86.965  40.594  1.00  0.00           H
ATOM   4856  CB  MET A 793      93.059  85.293  41.238  1.00  0.00           C
ATOM   4857  HB1 MET A 793      93.945  84.622  41.248  1.00  0.00           H
ATOM   4858  HB2 MET A 793      92.710  85.395  42.288  1.00  0.00           H
ATOM   4859  CG  MET A 793      91.885  84.408  40.476  1.00  0.00           C
ATOM   4860  HG1 MET A 793      92.083  84.431  39.383  1.00  0.00           H
ATOM   4861  HG2 MET A 793      91.937  83.381  40.896  1.00  0.00           H
ATOM   4862  SD  MET A 793      90.189  85.008  40.613  1.00  0.00           S
ATOM   4863  CE  MET A 793      89.488  84.066  39.244  1.00  0.00           C
ATOM   4864  HE1 MET A 793      88.406  84.315  39.194  1.00  0.00           H
ATOM   4865  HE2 MET A 793      90.008  84.307  38.293  1.00  0.00           H
ATOM   4866  HE3 MET A 793      89.680  82.981  39.388  1.00  0.00           H
ATOM   4867  C   MET A 793      94.137  87.545  41.440  1.00  0.00           C
ATOM   4868  O   MET A 793      93.666  88.322  42.249  1.00  0.00           O
ATOM   4869  N   ILE A 794      95.497  87.447  41.405  1.00  0.00           N
ATOM   4870  HN  ILE A 794      95.871  86.703  40.857  1.00  0.00           H
ATOM   4871  CA  ILE A 794      96.362  88.412  42.070  1.00  0.00           C
ATOM   4872  HA  ILE A 794      96.002  88.605  43.069  1.00  0.00           H
ATOM   4873  CB  ILE A 794      97.778  87.963  42.113  1.00  0.00           C
ATOM   4874  HB  ILE A 794      98.131  87.834  41.068  1.00  0.00           H
ATOM   4875  CG2 ILE A 794      98.684  89.034  42.834  1.00  0.00           C
ATOM   4876 1HG2 ILE A 794      98.333  89.139  43.883  1.00  0.00           H
ATOM   4877 2HG2 ILE A 794      99.766  88.786  42.807  1.00  0.00           H
ATOM   4878 3HG2 ILE A 794      98.666  89.993  42.275  1.00  0.00           H
ATOM   4879  CG1 ILE A 794      97.926  86.667  42.971  1.00  0.00           C
ATOM   4880 1HG1 ILE A 794      97.867  86.909  44.054  1.00  0.00           H
ATOM   4881 2HG1 ILE A 794      97.117  85.954  42.703  1.00  0.00           H
ATOM   4882  CD  ILE A 794      99.228  85.889  42.746  1.00  0.00           C
ATOM   4883  HD1 ILE A 794      99.202  84.893  43.238  1.00  0.00           H
ATOM   4884  HD2 ILE A 794      99.177  85.541  41.693  1.00  0.00           H
ATOM   4885  HD3 ILE A 794     100.169  86.421  43.003  1.00  0.00           H
ATOM   4886  C   ILE A 794      96.241  89.867  41.604  1.00  0.00           C
ATOM   4887  O   ILE A 794      96.265  90.822  42.378  1.00  0.00           O
ATOM   4888  N   GLN A 795      96.049  90.025  40.263  1.00  0.00           N
ATOM   4889  HN  GLN A 795      96.101  89.217  39.682  1.00  0.00           H
ATOM   4890  CA  GLN A 795      95.871  91.271  39.575  1.00  0.00           C
ATOM   4891  HA  GLN A 795      96.669  91.940  39.864  1.00  0.00           H
ATOM   4892  CB  GLN A 795      95.725  91.065  38.016  1.00  0.00           C
ATOM   4893  HB1 GLN A 795      96.703  90.579  37.812  1.00  0.00           H
ATOM   4894  HB2 GLN A 795      94.986  90.271  37.778  1.00  0.00           H
ATOM   4895  CG  GLN A 795      95.543  92.409  37.233  1.00  0.00           C
ATOM   4896  HG1 GLN A 795      95.645  92.195  36.147  1.00  0.00           H
ATOM   4897  HG2 GLN A 795      94.624  92.975  37.493  1.00  0.00           H
ATOM   4898  CD  GLN A 795      96.569  93.494  37.510  1.00  0.00           C
ATOM   4899  OE1 GLN A 795      97.646  93.476  36.895  1.00  0.00           O
ATOM   4900  NE2 GLN A 795      96.193  94.577  38.224  1.00  0.00           N
ATOM   4901 1HE2 GLN A 795      96.769  95.394  38.208  1.00  0.00           H
ATOM   4902 2HE2 GLN A 795      95.322  94.502  38.709  1.00  0.00           H
ATOM   4903  C   GLN A 795      94.621  91.916  40.007  1.00  0.00           C
ATOM   4904  O   GLN A 795      94.595  93.058  40.327  1.00  0.00           O
ATOM   4905  N   LEU A 796      93.619  91.098  40.068  1.00  0.00           N
ATOM   4906  HN  LEU A 796      93.769  90.152  39.790  1.00  0.00           H
ATOM   4907  CA  LEU A 796      92.268  91.402  40.518  1.00  0.00           C
ATOM   4908  HA  LEU A 796      91.891  92.219  39.920  1.00  0.00           H
ATOM   4909  CB  LEU A 796      91.318  90.127  40.239  1.00  0.00           C
ATOM   4910  HB1 LEU A 796      91.371  89.862  39.161  1.00  0.00           H
ATOM   4911  HB2 LEU A 796      91.739  89.239  40.758  1.00  0.00           H
ATOM   4912  CG  LEU A 796      89.840  90.214  40.637  1.00  0.00           C
ATOM   4913  HG  LEU A 796      89.700  90.222  41.739  1.00  0.00           H
ATOM   4914  CD1 LEU A 796      89.086  91.398  40.006  1.00  0.00           C
ATOM   4915 1HD1 LEU A 796      88.967  91.150  38.929  1.00  0.00           H
ATOM   4916 2HD1 LEU A 796      88.072  91.548  40.432  1.00  0.00           H
ATOM   4917 3HD1 LEU A 796      89.500  92.421  40.136  1.00  0.00           H
ATOM   4918  CD2 LEU A 796      89.147  88.961  40.231  1.00  0.00           C
ATOM   4919 1HD2 LEU A 796      88.056  88.954  40.442  1.00  0.00           H
ATOM   4920 2HD2 LEU A 796      89.354  88.834  39.147  1.00  0.00           H
ATOM   4921 3HD2 LEU A 796      89.636  88.097  40.730  1.00  0.00           H
ATOM   4922  C   LEU A 796      92.093  91.678  42.042  1.00  0.00           C
ATOM   4923  O   LEU A 796      91.343  92.488  42.491  1.00  0.00           O
ATOM   4924  N   MET A 797      92.837  90.978  42.914  1.00  0.00           N
ATOM   4925  HN  MET A 797      93.247  90.104  42.666  1.00  0.00           H
ATOM   4926  CA  MET A 797      93.045  91.489  44.272  1.00  0.00           C
ATOM   4927  HA  MET A 797      92.061  91.527  44.716  1.00  0.00           H
ATOM   4928  CB  MET A 797      93.692  90.474  45.247  1.00  0.00           C
ATOM   4929  HB1 MET A 797      94.527  89.963  44.721  1.00  0.00           H
ATOM   4930  HB2 MET A 797      94.064  91.091  46.093  1.00  0.00           H
ATOM   4931  CG  MET A 797      92.724  89.418  45.833  1.00  0.00           C
ATOM   4932  HG1 MET A 797      91.872  89.895  46.364  1.00  0.00           H
ATOM   4933  HG2 MET A 797      92.228  88.818  45.040  1.00  0.00           H
ATOM   4934  SD  MET A 797      93.543  88.139  46.840  1.00  0.00           S
ATOM   4935  CE  MET A 797      94.386  87.310  45.498  1.00  0.00           C
ATOM   4936  HE1 MET A 797      94.637  86.310  45.912  1.00  0.00           H
ATOM   4937  HE2 MET A 797      93.714  86.923  44.702  1.00  0.00           H
ATOM   4938  HE3 MET A 797      95.362  87.704  45.141  1.00  0.00           H
ATOM   4939  C   MET A 797      93.705  92.840  44.455  1.00  0.00           C
ATOM   4940  O   MET A 797      93.273  93.690  45.240  1.00  0.00           O
ATOM   4941  N   ASP A 798      94.793  93.062  43.665  1.00  0.00           N
ATOM   4942  HN  ASP A 798      95.233  92.457  43.005  1.00  0.00           H
ATOM   4943  CA  ASP A 798      95.305  94.412  43.610  1.00  0.00           C
ATOM   4944  HA  ASP A 798      95.433  94.809  44.606  1.00  0.00           H
ATOM   4945  CB  ASP A 798      96.766  94.382  42.959  1.00  0.00           C
ATOM   4946  HB1 ASP A 798      97.272  93.663  43.639  1.00  0.00           H
ATOM   4947  HB2 ASP A 798      96.861  93.974  41.930  1.00  0.00           H
ATOM   4948  CG  ASP A 798      97.526  95.699  43.051  1.00  0.00           C
ATOM   4949  OD1 ASP A 798      98.403  95.935  42.187  1.00  0.00           O
ATOM   4950  OD2 ASP A 798      97.349  96.437  44.042  1.00  0.00           O
ATOM   4951  C   ASP A 798      94.400  95.479  43.003  1.00  0.00           C
ATOM   4952  O   ASP A 798      94.291  96.547  43.612  1.00  0.00           O
ATOM   4953  N   VAL A 799      93.675  95.177  41.877  1.00  0.00           N
ATOM   4954  HN  VAL A 799      93.882  94.366  41.336  1.00  0.00           H
ATOM   4955  CA  VAL A 799      92.580  96.060  41.401  1.00  0.00           C
ATOM   4956  HA  VAL A 799      93.140  96.960  41.195  1.00  0.00           H
ATOM   4957  CB  VAL A 799      91.993  95.578  40.078  1.00  0.00           C
ATOM   4958  HB  VAL A 799      92.178  94.483  40.114  1.00  0.00           H
ATOM   4959  CG1 VAL A 799      90.412  95.787  39.844  1.00  0.00           C
ATOM   4960 1HG1 VAL A 799      90.344  96.892  39.750  1.00  0.00           H
ATOM   4961 2HG1 VAL A 799      90.069  95.198  38.966  1.00  0.00           H
ATOM   4962 3HG1 VAL A 799      89.796  95.612  40.751  1.00  0.00           H
ATOM   4963  CG2 VAL A 799      92.803  96.182  38.964  1.00  0.00           C
ATOM   4964 1HG2 VAL A 799      93.858  96.276  39.301  1.00  0.00           H
ATOM   4965 2HG2 VAL A 799      92.808  95.437  38.139  1.00  0.00           H
ATOM   4966 3HG2 VAL A 799      92.250  97.040  38.526  1.00  0.00           H
ATOM   4967  C   VAL A 799      91.516  96.403  42.423  1.00  0.00           C
ATOM   4968  O   VAL A 799      91.168  97.519  42.571  1.00  0.00           O
ATOM   4969  N   LEU A 800      90.993  95.384  43.171  1.00  0.00           N
ATOM   4970  HN  LEU A 800      91.158  94.431  42.932  1.00  0.00           H
ATOM   4971  CA  LEU A 800      89.968  95.726  44.128  1.00  0.00           C
ATOM   4972  HA  LEU A 800      89.254  96.399  43.677  1.00  0.00           H
ATOM   4973  CB  LEU A 800      89.216  94.495  44.631  1.00  0.00           C
ATOM   4974  HB1 LEU A 800      89.961  93.724  44.920  1.00  0.00           H
ATOM   4975  HB2 LEU A 800      88.572  94.725  45.507  1.00  0.00           H
ATOM   4976  CG  LEU A 800      88.203  93.838  43.608  1.00  0.00           C
ATOM   4977  HG  LEU A 800      88.713  93.818  42.621  1.00  0.00           H
ATOM   4978  CD1 LEU A 800      87.763  92.342  43.983  1.00  0.00           C
ATOM   4979 1HD1 LEU A 800      87.054  92.021  43.191  1.00  0.00           H
ATOM   4980 2HD1 LEU A 800      88.640  91.672  44.108  1.00  0.00           H
ATOM   4981 3HD1 LEU A 800      87.215  92.301  44.948  1.00  0.00           H
ATOM   4982  CD2 LEU A 800      86.896  94.750  43.472  1.00  0.00           C
ATOM   4983 1HD2 LEU A 800      87.024  95.801  43.134  1.00  0.00           H
ATOM   4984 2HD2 LEU A 800      86.316  94.316  42.629  1.00  0.00           H
ATOM   4985 3HD2 LEU A 800      86.268  94.748  44.389  1.00  0.00           H
ATOM   4986  C   LEU A 800      90.485  96.581  45.322  1.00  0.00           C
ATOM   4987  O   LEU A 800      89.711  97.298  45.887  1.00  0.00           O
ATOM   4988  N   TRP A 801      91.745  96.437  45.795  1.00  0.00           N
ATOM   4989  HN  TRP A 801      92.302  95.733  45.361  1.00  0.00           H
ATOM   4990  CA  TRP A 801      92.423  97.325  46.706  1.00  0.00           C
ATOM   4991  HA  TRP A 801      91.728  97.518  47.510  1.00  0.00           H
ATOM   4992  CB  TRP A 801      93.640  96.639  47.348  1.00  0.00           C
ATOM   4993  HB1 TRP A 801      94.441  96.408  46.614  1.00  0.00           H
ATOM   4994  HB2 TRP A 801      94.044  97.353  48.098  1.00  0.00           H
ATOM   4995  CG  TRP A 801      93.273  95.302  48.018  1.00  0.00           C
ATOM   4996  CD1 TRP A 801      92.064  94.931  48.552  1.00  0.00           C
ATOM   4997  HD1 TRP A 801      91.319  95.671  48.805  1.00  0.00           H
ATOM   4998  NE1 TRP A 801      92.107  93.623  49.008  1.00  0.00           N
ATOM   4999  HE1 TRP A 801      91.476  93.337  49.696  1.00  0.00           H
ATOM   5000  CE2 TRP A 801      93.372  93.123  48.673  1.00  0.00           C
ATOM   5001  CD2 TRP A 801      94.083  94.175  48.032  1.00  0.00           C
ATOM   5002  CE3 TRP A 801      95.473  93.920  47.818  1.00  0.00           C
ATOM   5003  HE3 TRP A 801      96.142  94.696  47.474  1.00  0.00           H
ATOM   5004  CZ3 TRP A 801      96.028  92.609  48.122  1.00  0.00           C
ATOM   5005  HZ3 TRP A 801      97.080  92.417  47.976  1.00  0.00           H
ATOM   5006  CZ2 TRP A 801      93.951  91.867  48.920  1.00  0.00           C
ATOM   5007  HZ2 TRP A 801      93.327  91.067  49.289  1.00  0.00           H
ATOM   5008  CH2 TRP A 801      95.283  91.639  48.688  1.00  0.00           C
ATOM   5009  HH2 TRP A 801      95.690  90.705  49.049  1.00  0.00           H
ATOM   5010  C   TRP A 801      92.728  98.703  46.145  1.00  0.00           C
ATOM   5011  O   TRP A 801      92.413  99.760  46.724  1.00  0.00           O
ATOM   5012  N   LYS A 802      93.363  98.756  44.932  1.00  0.00           N
ATOM   5013  HN  LYS A 802      93.569  97.930  44.413  1.00  0.00           H
ATOM   5014  CA  LYS A 802      93.708  99.959  44.290  1.00  0.00           C
ATOM   5015  HA  LYS A 802      94.262 100.542  45.011  1.00  0.00           H
ATOM   5016  CB  LYS A 802      94.679  99.854  43.174  1.00  0.00           C
ATOM   5017  HB1 LYS A 802      94.397  99.069  42.439  1.00  0.00           H
ATOM   5018  HB2 LYS A 802      94.799 100.782  42.575  1.00  0.00           H
ATOM   5019  CG  LYS A 802      96.165  99.600  43.574  1.00  0.00           C
ATOM   5020  HG1 LYS A 802      96.392 100.289  44.415  1.00  0.00           H
ATOM   5021  HG2 LYS A 802      96.175  98.588  44.033  1.00  0.00           H
ATOM   5022  CD  LYS A 802      97.107  99.710  42.415  1.00  0.00           C
ATOM   5023  HD1 LYS A 802      96.848  98.876  41.729  1.00  0.00           H
ATOM   5024  HD2 LYS A 802      96.856 100.703  41.985  1.00  0.00           H
ATOM   5025  CE  LYS A 802      98.599  99.713  42.721  1.00  0.00           C
ATOM   5026  HE1 LYS A 802      99.118  99.818  41.744  1.00  0.00           H
ATOM   5027  HE2 LYS A 802      98.934 100.553  43.366  1.00  0.00           H
ATOM   5028  NZ  LYS A 802      98.937  98.449  43.238  1.00  0.00           N
ATOM   5029  HZ1 LYS A 802      99.123  97.825  42.427  1.00  0.00           H
ATOM   5030  HZ2 LYS A 802      99.751  98.547  43.877  1.00  0.00           H
ATOM   5031  HZ3 LYS A 802      98.225  97.961  43.818  1.00  0.00           H
ATOM   5032  C   LYS A 802      92.565 100.953  43.885  1.00  0.00           C
ATOM   5033  O   LYS A 802      92.749 102.140  43.889  1.00  0.00           O
ATOM   5034  N   GLN A 803      91.301 100.405  43.533  1.00  0.00           N
ATOM   5035  HN  GLN A 803      91.100  99.428  43.518  1.00  0.00           H
ATOM   5036  CA  GLN A 803      90.047 101.150  43.347  1.00  0.00           C
ATOM   5037  HA  GLN A 803      90.127 101.818  42.501  1.00  0.00           H
ATOM   5038  CB  GLN A 803      88.924 100.194  43.111  1.00  0.00           C
ATOM   5039  HB1 GLN A 803      89.247  99.308  43.697  1.00  0.00           H
ATOM   5040  HB2 GLN A 803      87.990 100.566  43.585  1.00  0.00           H
ATOM   5041  CG  GLN A 803      88.624  99.808  41.633  1.00  0.00           C
ATOM   5042  HG1 GLN A 803      89.570  99.499  41.140  1.00  0.00           H
ATOM   5043  HG2 GLN A 803      87.902  98.971  41.750  1.00  0.00           H
ATOM   5044  CD  GLN A 803      87.852 100.907  40.897  1.00  0.00           C
ATOM   5045  OE1 GLN A 803      88.146 102.101  41.099  1.00  0.00           O
ATOM   5046  NE2 GLN A 803      87.001 100.479  39.963  1.00  0.00           N
ATOM   5047 1HE2 GLN A 803      86.670 101.218  39.376  1.00  0.00           H
ATOM   5048 2HE2 GLN A 803      86.811  99.504  39.846  1.00  0.00           H
ATOM   5049  C   GLN A 803      89.712 102.025  44.593  1.00  0.00           C
ATOM   5050  O   GLN A 803      88.932 102.959  44.382  1.00  0.00           O
ATOM   5051  N   GLU A 804      90.158 101.718  45.790  1.00  0.00           N
ATOM   5052  HN  GLU A 804      90.714 100.908  45.958  1.00  0.00           H
ATOM   5053  CA  GLU A 804      89.912 102.626  46.925  1.00  0.00           C
ATOM   5054  HA  GLU A 804      89.099 103.300  46.701  1.00  0.00           H
ATOM   5055  CB  GLU A 804      89.620 101.807  48.223  1.00  0.00           C
ATOM   5056  HB1 GLU A 804      90.534 101.186  48.337  1.00  0.00           H
ATOM   5057  HB2 GLU A 804      89.640 102.476  49.109  1.00  0.00           H
ATOM   5058  CG  GLU A 804      88.423 100.913  48.262  1.00  0.00           C
ATOM   5059  HG1 GLU A 804      88.615 100.033  47.612  1.00  0.00           H
ATOM   5060  HG2 GLU A 804      88.305 100.557  49.307  1.00  0.00           H
ATOM   5061  CD  GLU A 804      87.100 101.568  47.918  1.00  0.00           C
ATOM   5062  OE1 GLU A 804      86.446 102.215  48.826  1.00  0.00           O
[truncated: 293,332 more chars]
