# Supplementary material for: Functional impact and molecular binding modes of drugs that target the PI3K isoform p110δ
Source: Commun Biol. 2023 Jun 5;6:603. doi: 10.1038/s42003-023-04921-z (PMC10241892; doi:10.1038/s42003-023-04921-z)
Supplement: Supplementary file 4 — Supplementary Data 1 [file 42003_2023_4921_MOESM4_ESM.zip › Supplementary Data 1/rep_structures/p110d-wt_idelalisib.pdb]

CRYST1  114.741  114.741  114.741  60.00  60.00  90.00 P 1           1
ATOM      1  N   ARG A 496      52.237  63.488  31.923  1.00  0.00           N
ATOM      2  H1  ARG A 496      53.063  62.860  31.854  1.00  0.00           H
ATOM      3  H2  ARG A 496      52.578  64.318  31.397  1.00  0.00           H
ATOM      4  H3  ARG A 496      52.199  63.729  32.934  1.00  0.00           H
ATOM      5  CA  ARG A 496      50.890  63.070  31.490  1.00  0.00           C
ATOM      6  HA  ARG A 496      50.826  62.926  30.422  1.00  0.00           H
ATOM      7  CB  ARG A 496      50.626  61.692  32.182  1.00  0.00           C
ATOM      8  HB1 ARG A 496      50.038  60.987  31.557  1.00  0.00           H
ATOM      9  HB2 ARG A 496      51.536  61.076  32.342  1.00  0.00           H
ATOM     10  CG  ARG A 496      49.961  61.655  33.561  1.00  0.00           C
ATOM     11  HG1 ARG A 496      50.656  62.065  34.325  1.00  0.00           H
ATOM     12  HG2 ARG A 496      49.137  62.400  33.550  1.00  0.00           H
ATOM     13  CD  ARG A 496      49.610  60.268  34.005  1.00  0.00           C
ATOM     14  HD1 ARG A 496      49.129  59.710  33.172  1.00  0.00           H
ATOM     15  HD2 ARG A 496      50.560  59.776  34.305  1.00  0.00           H
ATOM     16  NE  ARG A 496      48.698  60.390  35.189  1.00  0.00           N
ATOM     17  HE  ARG A 496      47.784  60.777  35.062  1.00  0.00           H
ATOM     18  CZ  ARG A 496      49.101  60.262  36.454  1.00  0.00           C
ATOM     19  NH1 ARG A 496      50.253  59.691  36.836  1.00  0.00           N
ATOM     20 1HH1 ARG A 496      50.692  59.125  36.138  1.00  0.00           H
ATOM     21 2HH1 ARG A 496      50.489  59.629  37.805  1.00  0.00           H
ATOM     22  NH2 ARG A 496      48.325  60.639  37.447  1.00  0.00           N
ATOM     23 1HH2 ARG A 496      48.732  60.478  38.346  1.00  0.00           H
ATOM     24 2HH2 ARG A 496      47.595  61.287  37.229  1.00  0.00           H
ATOM     25  C   ARG A 496      49.671  63.973  31.793  1.00  0.00           C
ATOM     26  O   ARG A 496      49.876  64.957  32.471  1.00  0.00           O
ATOM     27  N   HIS A 497      48.516  63.653  31.193  1.00  0.00           N
ATOM     28  HN  HIS A 497      48.385  62.877  30.582  1.00  0.00           H
ATOM     29  CA  HIS A 497      47.361  64.551  31.302  1.00  0.00           C
ATOM     30  HA  HIS A 497      47.603  65.576  31.064  1.00  0.00           H
ATOM     31  CB  HIS A 497      46.225  64.062  30.354  1.00  0.00           C
ATOM     32  HB1 HIS A 497      45.955  63.058  30.744  1.00  0.00           H
ATOM     33  HB2 HIS A 497      45.376  64.770  30.468  1.00  0.00           H
ATOM     34  ND1 HIS A 497      47.022  62.894  28.250  1.00  0.00           N
ATOM     35  CG  HIS A 497      46.592  64.046  28.903  1.00  0.00           C
ATOM     36  CE1 HIS A 497      47.357  63.192  27.016  1.00  0.00           C
ATOM     37  HE1 HIS A 497      47.676  62.468  26.266  1.00  0.00           H
ATOM     38  NE2 HIS A 497      47.039  64.497  26.809  1.00  0.00           N
ATOM     39  HE2 HIS A 497      46.987  64.983  25.937  1.00  0.00           H
ATOM     40  CD2 HIS A 497      46.571  65.051  27.922  1.00  0.00           C
ATOM     41  HD2 HIS A 497      46.417  66.120  28.001  1.00  0.00           H
ATOM     42  C   HIS A 497      46.828  64.465  32.775  1.00  0.00           C
ATOM     43  O   HIS A 497      46.575  63.430  33.378  1.00  0.00           O
ATOM     44  N   SER A 498      46.611  65.659  33.350  1.00  0.00           N
ATOM     45  HN  SER A 498      46.881  66.559  33.016  1.00  0.00           H
ATOM     46  CA  SER A 498      45.878  65.808  34.534  1.00  0.00           C
ATOM     47  HA  SER A 498      45.708  66.874  34.549  1.00  0.00           H
ATOM     48  CB  SER A 498      44.389  65.201  34.504  1.00  0.00           C
ATOM     49  HB1 SER A 498      44.380  64.091  34.455  1.00  0.00           H
ATOM     50  HB2 SER A 498      43.873  65.567  35.418  1.00  0.00           H
ATOM     51  OG  SER A 498      43.683  65.758  33.375  1.00  0.00           O
ATOM     52  HG1 SER A 498      42.763  65.487  33.420  1.00  0.00           H
ATOM     53  C   SER A 498      46.568  65.505  35.844  1.00  0.00           C
ATOM     54  O   SER A 498      45.972  65.113  36.814  1.00  0.00           O
ATOM     55  N   GLU A 499      47.878  65.647  35.779  1.00  0.00           N
ATOM     56  HN  GLU A 499      48.346  65.962  34.957  1.00  0.00           H
ATOM     57  CA  GLU A 499      48.760  65.489  36.938  1.00  0.00           C
ATOM     58  HA  GLU A 499      48.714  64.435  37.170  1.00  0.00           H
ATOM     59  CB  GLU A 499      50.255  65.706  36.550  1.00  0.00           C
ATOM     60  HB1 GLU A 499      50.307  66.571  35.854  1.00  0.00           H
ATOM     61  HB2 GLU A 499      50.896  66.046  37.391  1.00  0.00           H
ATOM     62  CG  GLU A 499      50.919  64.399  35.950  1.00  0.00           C
ATOM     63  HG1 GLU A 499      51.009  63.583  36.698  1.00  0.00           H
ATOM     64  HG2 GLU A 499      50.157  64.017  35.238  1.00  0.00           H
ATOM     65  CD  GLU A 499      52.163  64.737  35.169  1.00  0.00           C
ATOM     66  OE1 GLU A 499      52.529  65.952  35.203  1.00  0.00           O
ATOM     67  OE2 GLU A 499      52.727  63.892  34.460  1.00  0.00           O
ATOM     68  C   GLU A 499      48.559  66.307  38.211  1.00  0.00           C
ATOM     69  O   GLU A 499      48.265  67.528  38.195  1.00  0.00           O
ATOM     70  N   CYS A 500      48.618  65.569  39.357  1.00  0.00           N
ATOM     71  HN  CYS A 500      48.776  64.585  39.362  1.00  0.00           H
ATOM     72  CA  CYS A 500      48.763  66.162  40.681  1.00  0.00           C
ATOM     73  HA  CYS A 500      49.015  65.396  41.400  1.00  0.00           H
ATOM     74  CB  CYS A 500      49.990  67.073  40.769  1.00  0.00           C
ATOM     75  HB1 CYS A 500      49.822  67.945  40.102  1.00  0.00           H
ATOM     76  HB2 CYS A 500      50.259  67.421  41.789  1.00  0.00           H
ATOM     77  SG  CYS A 500      51.555  66.327  40.300  1.00  0.00           S
ATOM     78  HG1 CYS A 500      52.258  67.450  40.271  1.00  0.00           H
ATOM     79  C   CYS A 500      47.498  66.773  41.251  1.00  0.00           C
ATOM     80  O   CYS A 500      47.144  66.479  42.450  1.00  0.00           O
ATOM     81  N   VAL A 501      46.787  67.601  40.491  1.00  0.00           N
ATOM     82  HN  VAL A 501      47.147  67.663  39.563  1.00  0.00           H
ATOM     83  CA  VAL A 501      45.500  68.288  40.732  1.00  0.00           C
ATOM     84  HA  VAL A 501      45.703  69.215  41.247  1.00  0.00           H
ATOM     85  CB  VAL A 501      44.848  68.574  39.324  1.00  0.00           C
ATOM     86  HB  VAL A 501      44.924  67.610  38.777  1.00  0.00           H
ATOM     87  CG1 VAL A 501      43.365  69.017  39.406  1.00  0.00           C
ATOM     88 1HG1 VAL A 501      43.123  69.530  38.451  1.00  0.00           H
ATOM     89 2HG1 VAL A 501      42.572  68.250  39.538  1.00  0.00           H
ATOM     90 3HG1 VAL A 501      43.170  69.776  40.193  1.00  0.00           H
ATOM     91  CG2 VAL A 501      45.655  69.747  38.731  1.00  0.00           C
ATOM     92 1HG2 VAL A 501      45.368  70.709  39.207  1.00  0.00           H
ATOM     93 2HG2 VAL A 501      46.748  69.579  38.845  1.00  0.00           H
ATOM     94 3HG2 VAL A 501      45.251  69.776  37.697  1.00  0.00           H
ATOM     95  C   VAL A 501      44.527  67.551  41.641  1.00  0.00           C
ATOM     96  O   VAL A 501      44.327  68.020  42.782  1.00  0.00           O
ATOM     97  N   HIS A 502      44.033  66.339  41.335  1.00  0.00           N
ATOM     98  HN  HIS A 502      44.257  65.831  40.506  1.00  0.00           H
ATOM     99  CA  HIS A 502      43.127  65.571  42.247  1.00  0.00           C
ATOM    100  HA  HIS A 502      42.803  66.180  43.079  1.00  0.00           H
ATOM    101  CB  HIS A 502      41.953  64.922  41.487  1.00  0.00           C
ATOM    102  HB1 HIS A 502      42.366  64.242  40.711  1.00  0.00           H
ATOM    103  HB2 HIS A 502      41.473  64.218  42.200  1.00  0.00           H
ATOM    104  ND1 HIS A 502      40.099  65.664  39.891  1.00  0.00           N
ATOM    105  CG  HIS A 502      40.989  65.960  40.907  1.00  0.00           C
ATOM    106  CE1 HIS A 502      39.338  66.733  39.795  1.00  0.00           C
ATOM    107  HE1 HIS A 502      38.494  66.886  39.122  1.00  0.00           H
ATOM    108  NE2 HIS A 502      39.604  67.680  40.697  1.00  0.00           N
ATOM    109  HE2 HIS A 502      39.246  68.587  40.919  1.00  0.00           H
ATOM    110  CD2 HIS A 502      40.689  67.203  41.373  1.00  0.00           C
ATOM    111  HD2 HIS A 502      41.169  67.716  42.196  1.00  0.00           H
ATOM    112  C   HIS A 502      43.925  64.424  42.859  1.00  0.00           C
ATOM    113  O   HIS A 502      43.369  63.784  43.769  1.00  0.00           O
ATOM    114  N   VAL A 503      45.177  64.011  42.382  1.00  0.00           N
ATOM    115  HN  VAL A 503      45.562  64.386  41.542  1.00  0.00           H
ATOM    116  CA  VAL A 503      45.895  62.890  42.967  1.00  0.00           C
ATOM    117  HA  VAL A 503      45.544  62.737  43.976  1.00  0.00           H
ATOM    118  CB  VAL A 503      45.620  61.678  42.078  1.00  0.00           C
ATOM    119  HB  VAL A 503      44.512  61.713  42.009  1.00  0.00           H
ATOM    120  CG1 VAL A 503      46.194  61.739  40.659  1.00  0.00           C
ATOM    121 1HG1 VAL A 503      46.044  62.651  40.043  1.00  0.00           H
ATOM    122 2HG1 VAL A 503      47.272  61.470  40.673  1.00  0.00           H
ATOM    123 3HG1 VAL A 503      45.753  60.902  40.076  1.00  0.00           H
ATOM    124  CG2 VAL A 503      46.177  60.485  42.872  1.00  0.00           C
ATOM    125 1HG2 VAL A 503      45.557  60.363  43.786  1.00  0.00           H
ATOM    126 2HG2 VAL A 503      46.157  59.527  42.310  1.00  0.00           H
ATOM    127 3HG2 VAL A 503      47.251  60.639  43.111  1.00  0.00           H
ATOM    128  C   VAL A 503      47.358  63.240  43.013  1.00  0.00           C
ATOM    129  O   VAL A 503      48.139  63.324  42.059  1.00  0.00           O
ATOM    130  N   THR A 504      47.891  63.368  44.277  1.00  0.00           N
ATOM    131  HN  THR A 504      47.403  63.049  45.085  1.00  0.00           H
ATOM    132  CA  THR A 504      49.218  63.896  44.425  1.00  0.00           C
ATOM    133  HA  THR A 504      49.457  64.611  43.651  1.00  0.00           H
ATOM    134  CB  THR A 504      49.500  64.744  45.657  1.00  0.00           C
ATOM    135  HB  THR A 504      49.963  64.167  46.486  1.00  0.00           H
ATOM    136  OG1 THR A 504      48.353  65.393  46.247  1.00  0.00           O
ATOM    137  HG1 THR A 504      48.652  65.508  47.152  1.00  0.00           H
ATOM    138  CG2 THR A 504      50.436  65.919  45.254  1.00  0.00           C
ATOM    139 1HG2 THR A 504      49.869  66.652  44.641  1.00  0.00           H
ATOM    140 2HG2 THR A 504      50.834  66.473  46.130  1.00  0.00           H
ATOM    141 3HG2 THR A 504      51.309  65.603  44.644  1.00  0.00           H
ATOM    142  C   THR A 504      50.239  62.756  44.386  1.00  0.00           C
ATOM    143  O   THR A 504      50.066  61.723  45.036  1.00  0.00           O
ATOM    144  N   GLU A 505      51.212  62.805  43.456  1.00  0.00           N
ATOM    145  HN  GLU A 505      51.359  63.674  42.990  1.00  0.00           H
ATOM    146  CA  GLU A 505      52.102  61.680  43.203  1.00  0.00           C
ATOM    147  HA  GLU A 505      51.900  60.856  43.872  1.00  0.00           H
ATOM    148  CB  GLU A 505      51.732  60.927  41.884  1.00  0.00           C
ATOM    149  HB1 GLU A 505      51.907  61.449  40.920  1.00  0.00           H
ATOM    150  HB2 GLU A 505      52.460  60.088  41.895  1.00  0.00           H
ATOM    151  CG  GLU A 505      50.330  60.360  41.839  1.00  0.00           C
ATOM    152  HG1 GLU A 505      50.232  59.847  42.819  1.00  0.00           H
ATOM    153  HG2 GLU A 505      49.525  61.125  41.820  1.00  0.00           H
ATOM    154  CD  GLU A 505      50.185  59.408  40.685  1.00  0.00           C
ATOM    155  OE1 GLU A 505      50.022  58.169  40.840  1.00  0.00           O
ATOM    156  OE2 GLU A 505      50.050  59.976  39.597  1.00  0.00           O
ATOM    157  C   GLU A 505      53.602  62.135  43.273  1.00  0.00           C
ATOM    158  O   GLU A 505      53.954  63.261  42.836  1.00  0.00           O
ATOM    159  N   GLU A 506      54.470  61.306  43.919  1.00  0.00           N
ATOM    160  HN  GLU A 506      54.188  60.355  44.018  1.00  0.00           H
ATOM    161  CA  GLU A 506      55.761  61.679  44.348  1.00  0.00           C
ATOM    162  HA  GLU A 506      55.655  62.536  44.997  1.00  0.00           H
ATOM    163  CB  GLU A 506      56.455  60.541  45.105  1.00  0.00           C
ATOM    164  HB1 GLU A 506      56.564  59.590  44.541  1.00  0.00           H
ATOM    165  HB2 GLU A 506      57.467  60.818  45.470  1.00  0.00           H
ATOM    166  CG  GLU A 506      55.780  60.231  46.465  1.00  0.00           C
ATOM    167  HG1 GLU A 506      55.553  61.175  47.005  1.00  0.00           H
ATOM    168  HG2 GLU A 506      54.815  59.753  46.191  1.00  0.00           H
ATOM    169  CD  GLU A 506      56.558  59.321  47.412  1.00  0.00           C
ATOM    170  OE1 GLU A 506      55.939  58.659  48.269  1.00  0.00           O
ATOM    171  OE2 GLU A 506      57.851  59.397  47.387  1.00  0.00           O
ATOM    172  C   GLU A 506      56.760  62.016  43.251  1.00  0.00           C
ATOM    173  O   GLU A 506      57.339  63.074  43.225  1.00  0.00           O
ATOM    174  N   GLU A 507      56.961  61.149  42.207  1.00  0.00           N
ATOM    175  HN  GLU A 507      56.276  60.480  41.928  1.00  0.00           H
ATOM    176  CA  GLU A 507      57.923  61.366  41.137  1.00  0.00           C
ATOM    177  HA  GLU A 507      58.858  61.451  41.670  1.00  0.00           H
ATOM    178  CB  GLU A 507      58.290  60.086  40.303  1.00  0.00           C
ATOM    179  HB1 GLU A 507      57.387  59.704  39.781  1.00  0.00           H
ATOM    180  HB2 GLU A 507      59.005  60.455  39.536  1.00  0.00           H
ATOM    181  CG  GLU A 507      59.043  59.156  41.291  1.00  0.00           C
ATOM    182  HG1 GLU A 507      60.116  59.443  41.288  1.00  0.00           H
ATOM    183  HG2 GLU A 507      58.655  59.222  42.330  1.00  0.00           H
ATOM    184  CD  GLU A 507      58.983  57.667  40.870  1.00  0.00           C
ATOM    185  OE1 GLU A 507      59.138  57.356  39.690  1.00  0.00           O
ATOM    186  OE2 GLU A 507      58.802  56.781  41.772  1.00  0.00           O
ATOM    187  C   GLU A 507      57.750  62.629  40.342  1.00  0.00           C
ATOM    188  O   GLU A 507      58.703  63.350  40.099  1.00  0.00           O
ATOM    189  N   GLN A 508      56.463  62.978  40.012  1.00  0.00           N
ATOM    190  HN  GLN A 508      55.701  62.350  40.145  1.00  0.00           H
ATOM    191  CA  GLN A 508      56.034  64.300  39.547  1.00  0.00           C
ATOM    192  HA  GLN A 508      56.321  64.408  38.511  1.00  0.00           H
ATOM    193  CB  GLN A 508      54.450  64.349  39.486  1.00  0.00           C
ATOM    194  HB1 GLN A 508      53.966  63.961  40.408  1.00  0.00           H
ATOM    195  HB2 GLN A 508      54.091  65.400  39.453  1.00  0.00           H
ATOM    196  CG  GLN A 508      53.761  63.586  38.338  1.00  0.00           C
ATOM    197  HG1 GLN A 508      52.748  64.041  38.370  1.00  0.00           H
ATOM    198  HG2 GLN A 508      54.206  63.869  37.361  1.00  0.00           H
ATOM    199  CD  GLN A 508      53.674  62.054  38.480  1.00  0.00           C
ATOM    200  OE1 GLN A 508      54.088  61.526  39.556  1.00  0.00           O
ATOM    201  NE2 GLN A 508      53.156  61.289  37.504  1.00  0.00           N
ATOM    202 1HE2 GLN A 508      52.799  61.607  36.625  1.00  0.00           H
ATOM    203 2HE2 GLN A 508      53.177  60.303  37.664  1.00  0.00           H
ATOM    204  C   GLN A 508      56.499  65.527  40.408  1.00  0.00           C
ATOM    205  O   GLN A 508      57.056  66.434  39.818  1.00  0.00           O
ATOM    206  N   LEU A 509      56.323  65.455  41.723  1.00  0.00           N
ATOM    207  HN  LEU A 509      56.036  64.596  42.141  1.00  0.00           H
ATOM    208  CA  LEU A 509      56.865  66.473  42.639  1.00  0.00           C
ATOM    209  HA  LEU A 509      56.644  67.443  42.218  1.00  0.00           H
ATOM    210  CB  LEU A 509      56.277  66.236  44.029  1.00  0.00           C
ATOM    211  HB1 LEU A 509      56.471  65.147  44.129  1.00  0.00           H
ATOM    212  HB2 LEU A 509      56.901  66.704  44.819  1.00  0.00           H
ATOM    213  CG  LEU A 509      54.739  66.589  44.308  1.00  0.00           C
ATOM    214  HG  LEU A 509      54.193  65.910  43.619  1.00  0.00           H
ATOM    215  CD1 LEU A 509      54.390  66.268  45.820  1.00  0.00           C
ATOM    216 1HD1 LEU A 509      55.365  66.259  46.354  1.00  0.00           H
ATOM    217 2HD1 LEU A 509      53.763  67.100  46.207  1.00  0.00           H
ATOM    218 3HD1 LEU A 509      53.830  65.317  45.944  1.00  0.00           H
ATOM    219  CD2 LEU A 509      54.288  68.015  43.804  1.00  0.00           C
ATOM    220 1HD2 LEU A 509      54.740  68.697  44.556  1.00  0.00           H
ATOM    221 2HD2 LEU A 509      54.559  68.224  42.747  1.00  0.00           H
ATOM    222 3HD2 LEU A 509      53.194  68.092  43.984  1.00  0.00           H
ATOM    223  C   LEU A 509      58.352  66.530  42.771  1.00  0.00           C
ATOM    224  O   LEU A 509      58.902  67.630  42.847  1.00  0.00           O
ATOM    225  N   GLN A 510      59.031  65.393  42.703  1.00  0.00           N
ATOM    226  HN  GLN A 510      58.649  64.488  42.533  1.00  0.00           H
ATOM    227  CA  GLN A 510      60.493  65.407  42.603  1.00  0.00           C
ATOM    228  HA  GLN A 510      60.733  66.024  43.456  1.00  0.00           H
ATOM    229  CB  GLN A 510      60.926  63.923  42.668  1.00  0.00           C
ATOM    230  HB1 GLN A 510      60.333  63.507  43.509  1.00  0.00           H
ATOM    231  HB2 GLN A 510      60.503  63.367  41.804  1.00  0.00           H
ATOM    232  CG  GLN A 510      62.452  63.697  42.757  1.00  0.00           C
ATOM    233  HG1 GLN A 510      62.591  62.599  42.852  1.00  0.00           H
ATOM    234  HG2 GLN A 510      62.979  63.908  41.802  1.00  0.00           H
ATOM    235  CD  GLN A 510      63.095  64.264  44.027  1.00  0.00           C
ATOM    236  OE1 GLN A 510      63.522  63.578  44.970  1.00  0.00           O
ATOM    237  NE2 GLN A 510      63.350  65.595  44.125  1.00  0.00           N
ATOM    238 1HE2 GLN A 510      63.374  66.055  43.237  1.00  0.00           H
ATOM    239 2HE2 GLN A 510      63.892  66.042  44.836  1.00  0.00           H
ATOM    240  C   GLN A 510      61.120  66.022  41.318  1.00  0.00           C
ATOM    241  O   GLN A 510      62.093  66.792  41.400  1.00  0.00           O
ATOM    242  N   LEU A 511      60.510  65.788  40.211  1.00  0.00           N
ATOM    243  HN  LEU A 511      59.868  65.025  40.207  1.00  0.00           H
ATOM    244  CA  LEU A 511      60.845  66.336  38.909  1.00  0.00           C
ATOM    245  HA  LEU A 511      61.870  66.093  38.671  1.00  0.00           H
ATOM    246  CB  LEU A 511      59.958  65.608  37.869  1.00  0.00           C
ATOM    247  HB1 LEU A 511      60.225  64.530  37.891  1.00  0.00           H
ATOM    248  HB2 LEU A 511      58.914  65.757  38.218  1.00  0.00           H
ATOM    249  CG  LEU A 511      60.138  66.070  36.398  1.00  0.00           C
ATOM    250  HG  LEU A 511      60.241  67.176  36.406  1.00  0.00           H
ATOM    251  CD1 LEU A 511      61.381  65.541  35.676  1.00  0.00           C
ATOM    252 1HD1 LEU A 511      61.356  64.433  35.595  1.00  0.00           H
ATOM    253 2HD1 LEU A 511      61.386  65.969  34.651  1.00  0.00           H
ATOM    254 3HD1 LEU A 511      62.314  65.924  36.143  1.00  0.00           H
ATOM    255  CD2 LEU A 511      58.867  65.532  35.600  1.00  0.00           C
ATOM    256 1HD2 LEU A 511      58.762  66.073  34.636  1.00  0.00           H
ATOM    257 2HD2 LEU A 511      58.817  64.435  35.433  1.00  0.00           H
ATOM    258 3HD2 LEU A 511      57.971  65.743  36.223  1.00  0.00           H
ATOM    259  C   LEU A 511      60.689  67.863  38.850  1.00  0.00           C
ATOM    260  O   LEU A 511      61.641  68.599  38.531  1.00  0.00           O
ATOM    261  N   ARG A 512      59.570  68.435  39.337  1.00  0.00           N
ATOM    262  HN  ARG A 512      58.747  67.967  39.648  1.00  0.00           H
ATOM    263  CA  ARG A 512      59.531  69.912  39.584  1.00  0.00           C
ATOM    264  HA  ARG A 512      59.574  70.378  38.611  1.00  0.00           H
ATOM    265  CB  ARG A 512      58.143  70.443  40.186  1.00  0.00           C
ATOM    266  HB1 ARG A 512      58.054  69.926  41.165  1.00  0.00           H
ATOM    267  HB2 ARG A 512      58.127  71.553  40.226  1.00  0.00           H
ATOM    268  CG  ARG A 512      56.882  70.043  39.411  1.00  0.00           C
ATOM    269  HG1 ARG A 512      56.884  70.650  38.481  1.00  0.00           H
ATOM    270  HG2 ARG A 512      56.917  68.946  39.236  1.00  0.00           H
ATOM    271  CD  ARG A 512      55.610  70.239  40.294  1.00  0.00           C
ATOM    272  HD1 ARG A 512      55.711  69.692  41.257  1.00  0.00           H
ATOM    273  HD2 ARG A 512      55.501  71.276  40.677  1.00  0.00           H
ATOM    274  NE  ARG A 512      54.495  69.605  39.486  1.00  0.00           N
ATOM    275  HE  ARG A 512      54.705  69.231  38.583  1.00  0.00           H
ATOM    276  CZ  ARG A 512      53.219  69.921  39.811  1.00  0.00           C
ATOM    277  NH1 ARG A 512      52.788  70.645  40.775  1.00  0.00           N
ATOM    278 1HH1 ARG A 512      53.508  70.966  41.390  1.00  0.00           H
ATOM    279 2HH1 ARG A 512      51.818  70.842  40.918  1.00  0.00           H
ATOM    280  NH2 ARG A 512      52.229  69.439  39.064  1.00  0.00           N
ATOM    281 1HH2 ARG A 512      52.521  68.970  38.230  1.00  0.00           H
ATOM    282 2HH2 ARG A 512      51.361  69.931  39.133  1.00  0.00           H
ATOM    283  C   ARG A 512      60.712  70.466  40.440  1.00  0.00           C
ATOM    284  O   ARG A 512      61.383  71.459  40.053  1.00  0.00           O
ATOM    285  N   GLU A 513      61.098  69.734  41.562  1.00  0.00           N
ATOM    286  HN  GLU A 513      60.554  68.953  41.859  1.00  0.00           H
ATOM    287  CA  GLU A 513      62.191  70.195  42.429  1.00  0.00           C
ATOM    288  HA  GLU A 513      61.920  71.191  42.748  1.00  0.00           H
ATOM    289  CB  GLU A 513      62.144  69.421  43.737  1.00  0.00           C
ATOM    290  HB1 GLU A 513      62.218  68.324  43.575  1.00  0.00           H
ATOM    291  HB2 GLU A 513      62.996  69.828  44.323  1.00  0.00           H
ATOM    292  CG  GLU A 513      60.899  69.847  44.572  1.00  0.00           C
ATOM    293  HG1 GLU A 513      60.520  70.874  44.380  1.00  0.00           H
ATOM    294  HG2 GLU A 513      60.015  69.236  44.290  1.00  0.00           H
ATOM    295  CD  GLU A 513      61.070  69.665  46.123  1.00  0.00           C
ATOM    296  OE1 GLU A 513      59.993  69.808  46.742  1.00  0.00           O
ATOM    297  OE2 GLU A 513      62.137  69.414  46.653  1.00  0.00           O
ATOM    298  C   GLU A 513      63.620  70.270  41.851  1.00  0.00           C
ATOM    299  O   GLU A 513      64.408  71.093  42.333  1.00  0.00           O
ATOM    300  N   ILE A 514      63.980  69.494  40.789  1.00  0.00           N
ATOM    301  HN  ILE A 514      63.359  68.900  40.284  1.00  0.00           H
ATOM    302  CA  ILE A 514      65.334  69.444  40.252  1.00  0.00           C
ATOM    303  HA  ILE A 514      66.107  69.846  40.890  1.00  0.00           H
ATOM    304  CB  ILE A 514      65.724  67.944  40.050  1.00  0.00           C
ATOM    305  HB  ILE A 514      66.805  67.887  39.799  1.00  0.00           H
ATOM    306  CG2 ILE A 514      65.553  67.349  41.400  1.00  0.00           C
ATOM    307 1HG2 ILE A 514      65.812  68.036  42.235  1.00  0.00           H
ATOM    308 2HG2 ILE A 514      64.472  67.103  41.474  1.00  0.00           H
ATOM    309 3HG2 ILE A 514      66.131  66.416  41.571  1.00  0.00           H
ATOM    310  CG1 ILE A 514      64.813  67.222  39.017  1.00  0.00           C
ATOM    311 1HG1 ILE A 514      63.782  67.286  39.425  1.00  0.00           H
ATOM    312 2HG1 ILE A 514      64.789  67.621  37.980  1.00  0.00           H
ATOM    313  CD  ILE A 514      65.148  65.698  39.010  1.00  0.00           C
ATOM    314  HD1 ILE A 514      64.923  65.157  39.954  1.00  0.00           H
ATOM    315  HD2 ILE A 514      64.614  65.036  38.294  1.00  0.00           H
ATOM    316  HD3 ILE A 514      66.244  65.593  38.861  1.00  0.00           H
ATOM    317  C   ILE A 514      65.455  70.255  38.937  1.00  0.00           C
ATOM    318  O   ILE A 514      66.584  70.590  38.518  1.00  0.00           O
ATOM    319  N   LEU A 515      64.281  70.647  38.355  1.00  0.00           N
ATOM    320  HN  LEU A 515      63.389  70.374  38.707  1.00  0.00           H
ATOM    321  CA  LEU A 515      64.276  71.332  37.112  1.00  0.00           C
ATOM    322  HA  LEU A 515      65.280  71.296  36.716  1.00  0.00           H
ATOM    323  CB  LEU A 515      63.227  70.669  36.169  1.00  0.00           C
ATOM    324  HB1 LEU A 515      62.411  70.312  36.833  1.00  0.00           H
ATOM    325  HB2 LEU A 515      62.730  71.505  35.631  1.00  0.00           H
ATOM    326  CG  LEU A 515      63.847  69.527  35.269  1.00  0.00           C
ATOM    327  HG  LEU A 515      64.523  68.907  35.897  1.00  0.00           H
ATOM    328  CD1 LEU A 515      62.725  68.607  34.617  1.00  0.00           C
ATOM    329 1HD1 LEU A 515      61.943  69.120  34.019  1.00  0.00           H
ATOM    330 2HD1 LEU A 515      63.172  67.888  33.897  1.00  0.00           H
ATOM    331 3HD1 LEU A 515      62.152  68.035  35.377  1.00  0.00           H
ATOM    332  CD2 LEU A 515      64.845  70.067  34.101  1.00  0.00           C
ATOM    333 1HD2 LEU A 515      65.121  69.158  33.526  1.00  0.00           H
ATOM    334 2HD2 LEU A 515      64.330  70.792  33.434  1.00  0.00           H
ATOM    335 3HD2 LEU A 515      65.752  70.475  34.597  1.00  0.00           H
ATOM    336  C   LEU A 515      63.897  72.741  37.323  1.00  0.00           C
ATOM    337  O   LEU A 515      64.788  73.569  37.142  1.00  0.00           O
ATOM    338  N   GLU A 516      62.561  73.007  37.617  1.00  0.00           N
ATOM    339  HN  GLU A 516      61.899  72.334  37.936  1.00  0.00           H
ATOM    340  CA  GLU A 516      61.993  74.340  37.700  1.00  0.00           C
ATOM    341  HA  GLU A 516      62.281  74.933  36.844  1.00  0.00           H
ATOM    342  CB  GLU A 516      60.478  74.370  37.799  1.00  0.00           C
ATOM    343  HB1 GLU A 516      60.202  73.978  36.797  1.00  0.00           H
ATOM    344  HB2 GLU A 516      60.183  73.666  38.606  1.00  0.00           H
ATOM    345  CG  GLU A 516      59.755  75.803  37.892  1.00  0.00           C
ATOM    346  HG1 GLU A 516      59.958  76.255  38.887  1.00  0.00           H
ATOM    347  HG2 GLU A 516      60.231  76.449  37.124  1.00  0.00           H
ATOM    348  CD  GLU A 516      58.347  75.912  37.527  1.00  0.00           C
ATOM    349  OE1 GLU A 516      57.914  77.058  37.347  1.00  0.00           O
ATOM    350  OE2 GLU A 516      57.667  74.869  37.556  1.00  0.00           O
ATOM    351  C   GLU A 516      62.594  75.178  38.834  1.00  0.00           C
ATOM    352  O   GLU A 516      62.939  76.378  38.778  1.00  0.00           O
ATOM    353  N   ARG A 517      62.807  74.494  39.966  1.00  0.00           N
ATOM    354  HN  ARG A 517      62.818  73.500  40.050  1.00  0.00           H
ATOM    355  CA  ARG A 517      63.036  75.069  41.244  1.00  0.00           C
ATOM    356  HA  ARG A 517      62.586  76.041  41.385  1.00  0.00           H
ATOM    357  CB  ARG A 517      62.305  74.216  42.291  1.00  0.00           C
ATOM    358  HB1 ARG A 517      62.693  73.188  42.124  1.00  0.00           H
ATOM    359  HB2 ARG A 517      62.451  74.563  43.336  1.00  0.00           H
ATOM    360  CG  ARG A 517      60.747  74.040  42.098  1.00  0.00           C
ATOM    361  HG1 ARG A 517      60.505  73.666  41.080  1.00  0.00           H
ATOM    362  HG2 ARG A 517      60.467  73.323  42.899  1.00  0.00           H
ATOM    363  CD  ARG A 517      60.004  75.387  42.382  1.00  0.00           C
ATOM    364  HD1 ARG A 517      60.406  75.919  43.271  1.00  0.00           H
ATOM    365  HD2 ARG A 517      60.176  76.092  41.541  1.00  0.00           H
ATOM    366  NE  ARG A 517      58.587  75.051  42.606  1.00  0.00           N
ATOM    367  HE  ARG A 517      57.954  75.180  41.842  1.00  0.00           H
ATOM    368  CZ  ARG A 517      57.980  74.788  43.703  1.00  0.00           C
ATOM    369  NH1 ARG A 517      56.718  74.770  43.752  1.00  0.00           N
ATOM    370 1HH1 ARG A 517      56.196  74.722  42.900  1.00  0.00           H
ATOM    371 2HH1 ARG A 517      56.239  74.901  44.620  1.00  0.00           H
ATOM    372  NH2 ARG A 517      58.580  74.542  44.845  1.00  0.00           N
ATOM    373 1HH2 ARG A 517      59.526  74.798  45.040  1.00  0.00           H
ATOM    374 2HH2 ARG A 517      57.947  74.292  45.579  1.00  0.00           H
ATOM    375  C   ARG A 517      64.531  75.120  41.523  1.00  0.00           C
ATOM    376  O   ARG A 517      64.960  75.319  42.676  1.00  0.00           O
ATOM    377  N   ARG A 518      65.313  74.863  40.508  1.00  0.00           N
ATOM    378  HN  ARG A 518      64.950  74.614  39.613  1.00  0.00           H
ATOM    379  CA  ARG A 518      66.731  74.736  40.586  1.00  0.00           C
ATOM    380  HA  ARG A 518      67.056  74.718  41.616  1.00  0.00           H
ATOM    381  CB  ARG A 518      67.180  73.312  40.208  1.00  0.00           C
ATOM    382  HB1 ARG A 518      66.439  72.662  40.720  1.00  0.00           H
ATOM    383  HB2 ARG A 518      66.941  73.136  39.137  1.00  0.00           H
ATOM    384  CG  ARG A 518      68.621  73.092  40.573  1.00  0.00           C
ATOM    385  HG1 ARG A 518      69.270  73.718  39.924  1.00  0.00           H
ATOM    386  HG2 ARG A 518      68.835  73.451  41.602  1.00  0.00           H
ATOM    387  CD  ARG A 518      69.077  71.668  40.430  1.00  0.00           C
ATOM    388  HD1 ARG A 518      68.829  71.257  39.428  1.00  0.00           H
ATOM    389  HD2 ARG A 518      70.177  71.517  40.438  1.00  0.00           H
ATOM    390  NE  ARG A 518      68.519  71.017  41.585  1.00  0.00           N
ATOM    391  HE  ARG A 518      67.780  71.302  42.195  1.00  0.00           H
ATOM    392  CZ  ARG A 518      68.770  69.744  41.778  1.00  0.00           C
ATOM    393  NH1 ARG A 518      68.123  69.119  42.742  1.00  0.00           N
ATOM    394 1HH1 ARG A 518      67.522  69.611  43.372  1.00  0.00           H
ATOM    395 2HH1 ARG A 518      68.231  68.128  42.810  1.00  0.00           H
ATOM    396  NH2 ARG A 518      69.468  68.991  40.973  1.00  0.00           N
ATOM    397 1HH2 ARG A 518      70.028  69.322  40.214  1.00  0.00           H
ATOM    398 2HH2 ARG A 518      69.708  68.044  41.188  1.00  0.00           H
ATOM    399  C   ARG A 518      67.537  75.786  39.698  1.00  0.00           C
ATOM    400  O   ARG A 518      67.247  75.817  38.471  1.00  0.00           O
ATOM    401  N   GLY A 519      68.448  76.581  40.341  1.00  0.00           N
ATOM    402  HN  GLY A 519      68.474  76.712  41.329  1.00  0.00           H
ATOM    403  CA  GLY A 519      69.308  77.340  39.453  1.00  0.00           C
ATOM    404  HA1 GLY A 519      68.851  77.507  38.488  1.00  0.00           H
ATOM    405  HA2 GLY A 519      69.609  78.192  40.045  1.00  0.00           H
ATOM    406  C   GLY A 519      70.604  76.589  39.049  1.00  0.00           C
ATOM    407  O   GLY A 519      71.020  76.759  37.864  1.00  0.00           O
ATOM    408  N   SER A 520      71.171  75.724  39.930  1.00  0.00           N
ATOM    409  HN  SER A 520      70.785  75.622  40.844  1.00  0.00           H
ATOM    410  CA  SER A 520      72.287  74.988  39.647  1.00  0.00           C
ATOM    411  HA  SER A 520      73.060  75.737  39.563  1.00  0.00           H
ATOM    412  CB  SER A 520      72.592  74.029  40.794  1.00  0.00           C
ATOM    413  HB1 SER A 520      72.840  74.738  41.614  1.00  0.00           H
ATOM    414  HB2 SER A 520      71.705  73.424  41.079  1.00  0.00           H
ATOM    415  OG  SER A 520      73.746  73.164  40.547  1.00  0.00           O
ATOM    416  HG1 SER A 520      74.521  73.666  40.813  1.00  0.00           H
ATOM    417  C   SER A 520      72.105  74.070  38.365  1.00  0.00           C
ATOM    418  O   SER A 520      71.011  73.584  38.152  1.00  0.00           O
ATOM    419  N   GLY A 521      73.161  73.888  37.598  1.00  0.00           N
ATOM    420  HN  GLY A 521      73.908  74.544  37.678  1.00  0.00           H
ATOM    421  CA  GLY A 521      73.075  73.034  36.338  1.00  0.00           C
ATOM    422  HA1 GLY A 521      72.067  73.095  35.953  1.00  0.00           H
ATOM    423  HA2 GLY A 521      73.798  73.535  35.711  1.00  0.00           H
ATOM    424  C   GLY A 521      73.452  71.633  36.656  1.00  0.00           C
ATOM    425  O   GLY A 521      73.469  70.822  35.761  1.00  0.00           O
ATOM    426  N   GLU A 522      73.714  71.318  37.953  1.00  0.00           N
ATOM    427  HN  GLU A 522      73.809  71.973  38.698  1.00  0.00           H
ATOM    428  CA  GLU A 522      74.222  69.999  38.325  1.00  0.00           C
ATOM    429  HA  GLU A 522      74.811  69.628  37.499  1.00  0.00           H
ATOM    430  CB  GLU A 522      75.260  70.101  39.541  1.00  0.00           C
ATOM    431  HB1 GLU A 522      74.711  70.314  40.483  1.00  0.00           H
ATOM    432  HB2 GLU A 522      75.536  69.031  39.659  1.00  0.00           H
ATOM    433  CG  GLU A 522      76.451  71.125  39.542  1.00  0.00           C
ATOM    434  HG1 GLU A 522      77.131  70.819  38.718  1.00  0.00           H
ATOM    435  HG2 GLU A 522      76.155  72.163  39.278  1.00  0.00           H
ATOM    436  CD  GLU A 522      77.496  70.953  40.657  1.00  0.00           C
ATOM    437  OE1 GLU A 522      78.060  69.862  40.892  1.00  0.00           O
ATOM    438  OE2 GLU A 522      77.817  71.995  41.278  1.00  0.00           O
ATOM    439  C   GLU A 522      73.018  69.054  38.589  1.00  0.00           C
ATOM    440  O   GLU A 522      71.974  69.505  39.114  1.00  0.00           O
ATOM    441  N   LEU A 523      73.082  67.773  38.187  1.00  0.00           N
ATOM    442  HN  LEU A 523      73.861  67.419  37.676  1.00  0.00           H
ATOM    443  CA  LEU A 523      72.104  66.695  38.554  1.00  0.00           C
ATOM    444  HA  LEU A 523      71.502  67.039  39.382  1.00  0.00           H
ATOM    445  CB  LEU A 523      71.207  66.324  37.397  1.00  0.00           C
ATOM    446  HB1 LEU A 523      71.866  66.178  36.516  1.00  0.00           H
ATOM    447  HB2 LEU A 523      70.766  65.324  37.595  1.00  0.00           H
ATOM    448  CG  LEU A 523      70.113  67.303  36.884  1.00  0.00           C
ATOM    449  HG  LEU A 523      70.672  68.258  36.787  1.00  0.00           H
ATOM    450  CD1 LEU A 523      69.491  66.929  35.541  1.00  0.00           C
ATOM    451 1HD1 LEU A 523      69.031  65.921  35.626  1.00  0.00           H
ATOM    452 2HD1 LEU A 523      68.704  67.669  35.282  1.00  0.00           H
ATOM    453 3HD1 LEU A 523      70.271  66.814  34.758  1.00  0.00           H
ATOM    454  CD2 LEU A 523      68.990  67.524  37.872  1.00  0.00           C
ATOM    455 1HD2 LEU A 523      68.285  66.675  37.747  1.00  0.00           H
ATOM    456 2HD2 LEU A 523      69.301  67.482  38.938  1.00  0.00           H
ATOM    457 3HD2 LEU A 523      68.460  68.473  37.640  1.00  0.00           H
ATOM    458  C   LEU A 523      72.905  65.456  38.989  1.00  0.00           C
ATOM    459  O   LEU A 523      73.819  65.072  38.269  1.00  0.00           O
ATOM    460  N   TYR A 524      72.561  65.004  40.208  1.00  0.00           N
ATOM    461  HN  TYR A 524      71.803  65.452  40.678  1.00  0.00           H
ATOM    462  CA  TYR A 524      73.248  63.838  40.772  1.00  0.00           C
ATOM    463  HA  TYR A 524      74.293  63.719  40.524  1.00  0.00           H
ATOM    464  CB  TYR A 524      73.180  63.709  42.306  1.00  0.00           C
ATOM    465  HB1 TYR A 524      72.154  63.951  42.658  1.00  0.00           H
ATOM    466  HB2 TYR A 524      73.357  62.818  42.945  1.00  0.00           H
ATOM    467  CG  TYR A 524      74.147  64.683  42.777  1.00  0.00           C
ATOM    468  CD1 TYR A 524      73.842  66.022  42.801  1.00  0.00           C
ATOM    469  HD1 TYR A 524      73.031  66.503  42.273  1.00  0.00           H
ATOM    470  CE1 TYR A 524      74.724  66.956  43.356  1.00  0.00           C
ATOM    471  HE1 TYR A 524      74.438  67.997  43.395  1.00  0.00           H
ATOM    472  CZ  TYR A 524      75.894  66.573  43.972  1.00  0.00           C
ATOM    473  OH  TYR A 524      76.535  67.456  44.754  1.00  0.00           O
ATOM    474  HH  TYR A 524      77.106  66.976  45.359  1.00  0.00           H
ATOM    475  CD2 TYR A 524      75.305  64.232  43.411  1.00  0.00           C
ATOM    476  HD2 TYR A 524      75.634  63.207  43.497  1.00  0.00           H
ATOM    477  CE2 TYR A 524      76.160  65.214  43.961  1.00  0.00           C
ATOM    478  HE2 TYR A 524      76.862  64.760  44.645  1.00  0.00           H
ATOM    479  C   TYR A 524      72.671  62.512  40.118  1.00  0.00           C
ATOM    480  O   TYR A 524      71.878  62.568  39.158  1.00  0.00           O
ATOM    481  N   GLU A 525      73.171  61.318  40.453  1.00  0.00           N
ATOM    482  HN  GLU A 525      73.788  61.284  41.236  1.00  0.00           H
ATOM    483  CA  GLU A 525      72.998  60.089  39.657  1.00  0.00           C
ATOM    484  HA  GLU A 525      73.515  60.278  38.728  1.00  0.00           H
ATOM    485  CB  GLU A 525      73.797  58.890  40.459  1.00  0.00           C
ATOM    486  HB1 GLU A 525      74.762  59.296  40.830  1.00  0.00           H
ATOM    487  HB2 GLU A 525      73.379  58.399  41.364  1.00  0.00           H
ATOM    488  CG  GLU A 525      74.054  57.760  39.417  1.00  0.00           C
ATOM    489  HG1 GLU A 525      73.092  57.270  39.154  1.00  0.00           H
ATOM    490  HG2 GLU A 525      74.441  58.290  38.521  1.00  0.00           H
ATOM    491  CD  GLU A 525      75.099  56.778  39.838  1.00  0.00           C
ATOM    492  OE1 GLU A 525      76.251  57.286  39.981  1.00  0.00           O
ATOM    493  OE2 GLU A 525      74.904  55.597  40.221  1.00  0.00           O
ATOM    494  C   GLU A 525      71.494  59.557  39.547  1.00  0.00           C
ATOM    495  O   GLU A 525      71.000  59.258  38.457  1.00  0.00           O
ATOM    496  N   HIS A 526      70.783  59.653  40.719  1.00  0.00           N
ATOM    497  HN  HIS A 526      71.224  59.851  41.591  1.00  0.00           H
ATOM    498  CA  HIS A 526      69.384  59.277  40.753  1.00  0.00           C
ATOM    499  HA  HIS A 526      69.310  58.412  40.110  1.00  0.00           H
ATOM    500  CB  HIS A 526      68.839  58.942  42.119  1.00  0.00           C
ATOM    501  HB1 HIS A 526      67.744  58.756  42.092  1.00  0.00           H
ATOM    502  HB2 HIS A 526      69.155  57.888  42.271  1.00  0.00           H
ATOM    503  ND1 HIS A 526      70.342  60.014  43.784  1.00  0.00           N
ATOM    504  CG  HIS A 526      69.102  59.856  43.181  1.00  0.00           C
ATOM    505  CE1 HIS A 526      70.116  60.774  44.820  1.00  0.00           C
ATOM    506  HE1 HIS A 526      70.830  61.072  45.589  1.00  0.00           H
ATOM    507  NE2 HIS A 526      68.784  61.041  44.974  1.00  0.00           N
ATOM    508  HE2 HIS A 526      68.310  61.458  45.749  1.00  0.00           H
ATOM    509  CD2 HIS A 526      68.123  60.390  43.988  1.00  0.00           C
ATOM    510  HD2 HIS A 526      67.053  60.548  43.925  1.00  0.00           H
ATOM    511  C   HIS A 526      68.602  60.405  40.105  1.00  0.00           C
ATOM    512  O   HIS A 526      67.619  60.138  39.365  1.00  0.00           O
ATOM    513  N   GLU A 527      69.021  61.680  40.198  1.00  0.00           N
ATOM    514  HN  GLU A 527      69.765  61.979  40.792  1.00  0.00           H
ATOM    515  CA  GLU A 527      68.436  62.887  39.570  1.00  0.00           C
ATOM    516  HA  GLU A 527      67.398  63.031  39.832  1.00  0.00           H
ATOM    517  CB  GLU A 527      69.098  64.208  40.117  1.00  0.00           C
ATOM    518  HB1 GLU A 527      70.207  64.152  40.088  1.00  0.00           H
ATOM    519  HB2 GLU A 527      68.875  65.103  39.498  1.00  0.00           H
ATOM    520  CG  GLU A 527      68.677  64.533  41.541  1.00  0.00           C
ATOM    521  HG1 GLU A 527      67.567  64.565  41.570  1.00  0.00           H
ATOM    522  HG2 GLU A 527      69.012  63.794  42.299  1.00  0.00           H
ATOM    523  CD  GLU A 527      69.274  65.866  41.996  1.00  0.00           C
ATOM    524  OE1 GLU A 527      68.868  66.421  43.084  1.00  0.00           O
ATOM    525  OE2 GLU A 527      70.248  66.405  41.402  1.00  0.00           O
ATOM    526  C   GLU A 527      68.561  62.796  38.072  1.00  0.00           C
ATOM    527  O   GLU A 527      67.596  63.040  37.343  1.00  0.00           O
ATOM    528  N   LYS A 528      69.730  62.418  37.515  1.00  0.00           N
ATOM    529  HN  LYS A 528      70.551  62.681  38.016  1.00  0.00           H
ATOM    530  CA  LYS A 528      69.841  62.188  36.080  1.00  0.00           C
ATOM    531  HA  LYS A 528      69.437  63.075  35.614  1.00  0.00           H
ATOM    532  CB  LYS A 528      71.350  62.059  35.688  1.00  0.00           C
ATOM    533  HB1 LYS A 528      71.875  61.359  36.372  1.00  0.00           H
ATOM    534  HB2 LYS A 528      71.428  61.591  34.684  1.00  0.00           H
ATOM    535  CG  LYS A 528      72.117  63.406  35.754  1.00  0.00           C
ATOM    536  HG1 LYS A 528      71.748  64.164  35.030  1.00  0.00           H
ATOM    537  HG2 LYS A 528      71.912  63.784  36.778  1.00  0.00           H
ATOM    538  CD  LYS A 528      73.597  63.303  35.609  1.00  0.00           C
ATOM    539  HD1 LYS A 528      73.932  63.056  36.639  1.00  0.00           H
ATOM    540  HD2 LYS A 528      73.825  62.542  34.832  1.00  0.00           H
ATOM    541  CE  LYS A 528      74.348  64.648  35.251  1.00  0.00           C
ATOM    542  HE1 LYS A 528      74.048  64.995  34.239  1.00  0.00           H
ATOM    543  HE2 LYS A 528      74.243  65.580  35.846  1.00  0.00           H
ATOM    544  NZ  LYS A 528      75.852  64.373  35.220  1.00  0.00           N
ATOM    545  HZ1 LYS A 528      76.135  63.731  34.452  1.00  0.00           H
ATOM    546  HZ2 LYS A 528      76.390  65.254  35.091  1.00  0.00           H
ATOM    547  HZ3 LYS A 528      76.296  63.859  36.007  1.00  0.00           H
ATOM    548  C   LYS A 528      69.039  61.085  35.480  1.00  0.00           C
ATOM    549  O   LYS A 528      68.468  61.286  34.417  1.00  0.00           O
ATOM    550  N   ASP A 529      68.828  59.964  36.166  1.00  0.00           N
ATOM    551  HN  ASP A 529      69.376  59.859  36.992  1.00  0.00           H
ATOM    552  CA  ASP A 529      67.796  58.852  35.850  1.00  0.00           C
ATOM    553  HA  ASP A 529      67.998  58.437  34.873  1.00  0.00           H
ATOM    554  CB  ASP A 529      67.961  57.634  36.811  1.00  0.00           C
ATOM    555  HB1 ASP A 529      68.093  57.980  37.858  1.00  0.00           H
ATOM    556  HB2 ASP A 529      67.063  57.017  36.594  1.00  0.00           H
ATOM    557  CG  ASP A 529      69.178  56.754  36.531  1.00  0.00           C
ATOM    558  OD1 ASP A 529      69.551  55.906  37.353  1.00  0.00           O
ATOM    559  OD2 ASP A 529      69.690  56.917  35.403  1.00  0.00           O
ATOM    560  C   ASP A 529      66.370  59.342  35.682  1.00  0.00           C
ATOM    561  O   ASP A 529      65.604  58.791  34.882  1.00  0.00           O
ATOM    562  N   LEU A 530      65.917  60.209  36.591  1.00  0.00           N
ATOM    563  HN  LEU A 530      66.426  60.578  37.365  1.00  0.00           H
ATOM    564  CA  LEU A 530      64.574  60.595  36.742  1.00  0.00           C
ATOM    565  HA  LEU A 530      64.023  59.674  36.856  1.00  0.00           H
ATOM    566  CB  LEU A 530      64.271  61.421  38.022  1.00  0.00           C
ATOM    567  HB1 LEU A 530      64.460  60.760  38.894  1.00  0.00           H
ATOM    568  HB2 LEU A 530      65.107  62.142  38.149  1.00  0.00           H
ATOM    569  CG  LEU A 530      62.801  61.942  38.146  1.00  0.00           C
ATOM    570  HG  LEU A 530      62.444  62.636  37.355  1.00  0.00           H
ATOM    571  CD1 LEU A 530      61.805  60.742  37.999  1.00  0.00           C
ATOM    572 1HD1 LEU A 530      62.110  59.902  38.658  1.00  0.00           H
ATOM    573 2HD1 LEU A 530      60.831  61.144  38.350  1.00  0.00           H
ATOM    574 3HD1 LEU A 530      61.804  60.330  36.967  1.00  0.00           H
ATOM    575  CD2 LEU A 530      62.760  62.589  39.447  1.00  0.00           C
ATOM    576 1HD2 LEU A 530      63.622  63.233  39.720  1.00  0.00           H
ATOM    577 2HD2 LEU A 530      61.834  63.203  39.432  1.00  0.00           H
ATOM    578 3HD2 LEU A 530      62.705  61.755  40.179  1.00  0.00           H
ATOM    579  C   LEU A 530      64.208  61.451  35.554  1.00  0.00           C
ATOM    580  O   LEU A 530      63.209  61.287  34.921  1.00  0.00           O
ATOM    581  N   VAL A 531      65.134  62.414  35.229  1.00  0.00           N
ATOM    582  HN  VAL A 531      65.966  62.670  35.716  1.00  0.00           H
ATOM    583  CA  VAL A 531      65.141  63.242  34.040  1.00  0.00           C
ATOM    584  HA  VAL A 531      64.282  63.895  34.019  1.00  0.00           H
ATOM    585  CB  VAL A 531      66.352  64.209  34.111  1.00  0.00           C
ATOM    586  HB  VAL A 531      67.299  63.643  33.979  1.00  0.00           H
ATOM    587  CG1 VAL A 531      66.258  65.197  32.872  1.00  0.00           C
ATOM    588 1HG1 VAL A 531      66.488  64.734  31.889  1.00  0.00           H
ATOM    589 2HG1 VAL A 531      65.387  65.877  32.990  1.00  0.00           H
ATOM    590 3HG1 VAL A 531      67.205  65.731  33.102  1.00  0.00           H
ATOM    591  CG2 VAL A 531      66.288  65.228  35.287  1.00  0.00           C
ATOM    592 1HG2 VAL A 531      66.885  66.125  35.017  1.00  0.00           H
ATOM    593 2HG2 VAL A 531      65.274  65.676  35.357  1.00  0.00           H
ATOM    594 3HG2 VAL A 531      66.784  64.879  36.218  1.00  0.00           H
ATOM    595  C   VAL A 531      65.147  62.346  32.741  1.00  0.00           C
ATOM    596  O   VAL A 531      64.341  62.547  31.870  1.00  0.00           O
ATOM    597  N   TRP A 532      65.968  61.276  32.623  1.00  0.00           N
ATOM    598  HN  TRP A 532      66.615  60.943  33.305  1.00  0.00           H
ATOM    599  CA  TRP A 532      65.909  60.298  31.500  1.00  0.00           C
ATOM    600  HA  TRP A 532      66.115  60.827  30.582  1.00  0.00           H
ATOM    601  CB  TRP A 532      66.942  59.175  31.764  1.00  0.00           C
ATOM    602  HB1 TRP A 532      67.910  59.701  31.624  1.00  0.00           H
ATOM    603  HB2 TRP A 532      66.874  58.970  32.854  1.00  0.00           H
ATOM    604  CG  TRP A 532      66.924  57.903  30.897  1.00  0.00           C
ATOM    605  CD1 TRP A 532      66.799  56.667  31.361  1.00  0.00           C
ATOM    606  HD1 TRP A 532      66.725  56.553  32.432  1.00  0.00           H
ATOM    607  NE1 TRP A 532      66.502  55.785  30.418  1.00  0.00           N
ATOM    608  HE1 TRP A 532      65.965  55.012  30.674  1.00  0.00           H
ATOM    609  CE2 TRP A 532      66.505  56.376  29.284  1.00  0.00           C
ATOM    610  CD2 TRP A 532      66.732  57.759  29.453  1.00  0.00           C
ATOM    611  CE3 TRP A 532      66.752  58.673  28.391  1.00  0.00           C
ATOM    612  HE3 TRP A 532      66.764  59.722  28.646  1.00  0.00           H
ATOM    613  CZ3 TRP A 532      66.520  58.139  27.133  1.00  0.00           C
ATOM    614  HZ3 TRP A 532      66.383  58.799  26.288  1.00  0.00           H
ATOM    615  CZ2 TRP A 532      66.392  55.882  27.970  1.00  0.00           C
ATOM    616  HZ2 TRP A 532      66.554  54.825  27.824  1.00  0.00           H
ATOM    617  CH2 TRP A 532      66.554  56.742  26.967  1.00  0.00           C
ATOM    618  HH2 TRP A 532      66.546  56.417  25.937  1.00  0.00           H
ATOM    619  C   TRP A 532      64.559  59.586  31.419  1.00  0.00           C
ATOM    620  O   TRP A 532      64.033  59.582  30.338  1.00  0.00           O
ATOM    621  N   LYS A 533      64.016  59.007  32.493  1.00  0.00           N
ATOM    622  HN  LYS A 533      64.424  59.244  33.371  1.00  0.00           H
ATOM    623  CA  LYS A 533      62.635  58.461  32.420  1.00  0.00           C
ATOM    624  HA  LYS A 533      62.625  57.703  31.650  1.00  0.00           H
ATOM    625  CB  LYS A 533      62.350  57.703  33.693  1.00  0.00           C
ATOM    626  HB1 LYS A 533      62.316  58.341  34.602  1.00  0.00           H
ATOM    627  HB2 LYS A 533      61.330  57.262  33.693  1.00  0.00           H
ATOM    628  CG  LYS A 533      63.380  56.587  33.949  1.00  0.00           C
ATOM    629  HG1 LYS A 533      63.273  55.953  33.043  1.00  0.00           H
ATOM    630  HG2 LYS A 533      64.432  56.917  34.085  1.00  0.00           H
ATOM    631  CD  LYS A 533      63.001  55.684  35.187  1.00  0.00           C
ATOM    632  HD1 LYS A 533      62.068  55.100  35.035  1.00  0.00           H
ATOM    633  HD2 LYS A 533      63.818  54.953  35.360  1.00  0.00           H
ATOM    634  CE  LYS A 533      62.736  56.372  36.526  1.00  0.00           C
ATOM    635  HE1 LYS A 533      63.631  56.877  36.950  1.00  0.00           H
ATOM    636  HE2 LYS A 533      61.878  57.076  36.561  1.00  0.00           H
ATOM    637  NZ  LYS A 533      62.391  55.371  37.577  1.00  0.00           N
ATOM    638  HZ1 LYS A 533      62.100  55.794  38.481  1.00  0.00           H
ATOM    639  HZ2 LYS A 533      61.655  54.726  37.225  1.00  0.00           H
ATOM    640  HZ3 LYS A 533      63.178  54.714  37.753  1.00  0.00           H
ATOM    641  C   LYS A 533      61.507  59.435  32.129  1.00  0.00           C
ATOM    642  O   LYS A 533      60.467  59.014  31.634  1.00  0.00           O
ATOM    643  N   LEU A 534      61.615  60.672  32.656  1.00  0.00           N
ATOM    644  HN  LEU A 534      62.357  60.872  33.290  1.00  0.00           H
ATOM    645  CA  LEU A 534      60.401  61.522  32.607  1.00  0.00           C
ATOM    646  HA  LEU A 534      59.573  61.054  32.094  1.00  0.00           H
ATOM    647  CB  LEU A 534      59.882  61.937  33.969  1.00  0.00           C
ATOM    648  HB1 LEU A 534      60.757  62.294  34.554  1.00  0.00           H
ATOM    649  HB2 LEU A 534      59.094  62.715  33.877  1.00  0.00           H
ATOM    650  CG  LEU A 534      59.218  60.812  34.851  1.00  0.00           C
ATOM    651  HG  LEU A 534      60.056  60.212  35.268  1.00  0.00           H
ATOM    652  CD1 LEU A 534      58.440  61.402  36.048  1.00  0.00           C
ATOM    653 1HD1 LEU A 534      58.253  60.583  36.775  1.00  0.00           H
ATOM    654 2HD1 LEU A 534      59.116  62.162  36.496  1.00  0.00           H
ATOM    655 3HD1 LEU A 534      57.498  61.867  35.686  1.00  0.00           H
ATOM    656  CD2 LEU A 534      58.392  59.827  34.073  1.00  0.00           C
ATOM    657 1HD2 LEU A 534      58.908  59.427  33.174  1.00  0.00           H
ATOM    658 2HD2 LEU A 534      58.189  58.980  34.761  1.00  0.00           H
ATOM    659 3HD2 LEU A 534      57.478  60.362  33.735  1.00  0.00           H
ATOM    660  C   LEU A 534      60.580  62.748  31.651  1.00  0.00           C
ATOM    661  O   LEU A 534      59.864  63.734  31.792  1.00  0.00           O
ATOM    662  N   ARG A 535      61.486  62.588  30.624  1.00  0.00           N
ATOM    663  HN  ARG A 535      62.119  61.825  30.726  1.00  0.00           H
ATOM    664  CA  ARG A 535      61.851  63.589  29.692  1.00  0.00           C
ATOM    665  HA  ARG A 535      62.107  64.468  30.266  1.00  0.00           H
ATOM    666  CB  ARG A 535      62.967  63.269  28.722  1.00  0.00           C
ATOM    667  HB1 ARG A 535      63.090  64.196  28.122  1.00  0.00           H
ATOM    668  HB2 ARG A 535      63.859  63.049  29.348  1.00  0.00           H
ATOM    669  CG  ARG A 535      62.623  62.026  27.832  1.00  0.00           C
ATOM    670  HG1 ARG A 535      62.449  61.284  28.640  1.00  0.00           H
ATOM    671  HG2 ARG A 535      61.700  62.140  27.223  1.00  0.00           H
ATOM    672  CD  ARG A 535      63.862  61.415  27.114  1.00  0.00           C
ATOM    673  HD1 ARG A 535      64.475  62.211  26.641  1.00  0.00           H
ATOM    674  HD2 ARG A 535      64.496  61.004  27.928  1.00  0.00           H
ATOM    675  NE  ARG A 535      63.411  60.412  26.141  1.00  0.00           N
ATOM    676  HE  ARG A 535      63.404  60.639  25.167  1.00  0.00           H
ATOM    677  CZ  ARG A 535      63.150  59.144  26.317  1.00  0.00           C
ATOM    678  NH1 ARG A 535      63.281  58.530  27.471  1.00  0.00           N
ATOM    679 1HH1 ARG A 535      63.529  59.094  28.259  1.00  0.00           H
ATOM    680 2HH1 ARG A 535      63.047  57.565  27.582  1.00  0.00           H
ATOM    681  NH2 ARG A 535      63.000  58.426  25.230  1.00  0.00           N
ATOM    682 1HH2 ARG A 535      63.136  58.744  24.292  1.00  0.00           H
ATOM    683 2HH2 ARG A 535      62.917  57.430  25.264  1.00  0.00           H
ATOM    684  C   ARG A 535      60.641  64.125  28.886  1.00  0.00           C
ATOM    685  O   ARG A 535      60.550  65.325  28.573  1.00  0.00           O
ATOM    686  N   HIS A 536      59.606  63.390  28.619  1.00  0.00           N
ATOM    687  HN  HIS A 536      59.521  62.487  29.034  1.00  0.00           H
ATOM    688  CA  HIS A 536      58.480  63.989  27.890  1.00  0.00           C
ATOM    689  HA  HIS A 536      58.678  64.858  27.279  1.00  0.00           H
ATOM    690  CB  HIS A 536      58.007  63.004  26.797  1.00  0.00           C
ATOM    691  HB1 HIS A 536      57.552  62.123  27.299  1.00  0.00           H
ATOM    692  HB2 HIS A 536      57.243  63.426  26.110  1.00  0.00           H
ATOM    693  ND1 HIS A 536      59.395  63.271  24.722  1.00  0.00           N
ATOM    694  CG  HIS A 536      59.129  62.588  25.905  1.00  0.00           C
ATOM    695  CE1 HIS A 536      60.251  62.478  24.066  1.00  0.00           C
ATOM    696  HE1 HIS A 536      60.880  62.686  23.200  1.00  0.00           H
ATOM    697  NE2 HIS A 536      60.474  61.356  24.762  1.00  0.00           N
ATOM    698  HE2 HIS A 536      61.112  60.627  24.511  1.00  0.00           H
ATOM    699  CD2 HIS A 536      59.737  61.385  25.868  1.00  0.00           C
ATOM    700  HD2 HIS A 536      59.756  60.550  26.557  1.00  0.00           H
ATOM    701  C   HIS A 536      57.299  64.556  28.751  1.00  0.00           C
ATOM    702  O   HIS A 536      56.234  64.848  28.195  1.00  0.00           O
ATOM    703  N   GLU A 537      57.475  64.607  30.095  1.00  0.00           N
ATOM    704  HN  GLU A 537      58.362  64.468  30.529  1.00  0.00           H
ATOM    705  CA  GLU A 537      56.445  65.065  31.072  1.00  0.00           C
ATOM    706  HA  GLU A 537      55.472  64.908  30.632  1.00  0.00           H
ATOM    707  CB  GLU A 537      56.462  64.136  32.223  1.00  0.00           C
ATOM    708  HB1 GLU A 537      57.371  64.204  32.857  1.00  0.00           H
ATOM    709  HB2 GLU A 537      55.546  64.355  32.813  1.00  0.00           H
ATOM    710  CG  GLU A 537      56.409  62.640  31.740  1.00  0.00           C
ATOM    711  HG1 GLU A 537      57.286  62.279  31.161  1.00  0.00           H
ATOM    712  HG2 GLU A 537      56.589  62.041  32.658  1.00  0.00           H
ATOM    713  CD  GLU A 537      55.050  62.153  31.173  1.00  0.00           C
ATOM    714  OE1 GLU A 537      55.017  61.878  29.922  1.00  0.00           O
ATOM    715  OE2 GLU A 537      54.206  61.740  31.993  1.00  0.00           O
ATOM    716  C   GLU A 537      56.698  66.451  31.733  1.00  0.00           C
ATOM    717  O   GLU A 537      56.041  67.003  32.662  1.00  0.00           O
ATOM    718  N   VAL A 538      57.755  67.114  31.185  1.00  0.00           N
ATOM    719  HN  VAL A 538      58.235  66.656  30.441  1.00  0.00           H
ATOM    720  CA  VAL A 538      58.278  68.374  31.702  1.00  0.00           C
ATOM    721  HA  VAL A 538      58.076  68.330  32.762  1.00  0.00           H
ATOM    722  CB  VAL A 538      59.762  68.636  31.472  1.00  0.00           C
ATOM    723  HB  VAL A 538      60.005  68.465  30.401  1.00  0.00           H
ATOM    724  CG1 VAL A 538      60.196  70.034  31.982  1.00  0.00           C
ATOM    725 1HG1 VAL A 538      59.982  70.187  33.061  1.00  0.00           H
ATOM    726 2HG1 VAL A 538      61.305  70.038  31.917  1.00  0.00           H
ATOM    727 3HG1 VAL A 538      59.843  70.851  31.318  1.00  0.00           H
ATOM    728  CG2 VAL A 538      60.462  67.508  32.329  1.00  0.00           C
ATOM    729 1HG2 VAL A 538      61.526  67.482  32.011  1.00  0.00           H
ATOM    730 2HG2 VAL A 538      60.390  67.685  33.423  1.00  0.00           H
ATOM    731 3HG2 VAL A 538      60.099  66.494  32.054  1.00  0.00           H
ATOM    732  C   VAL A 538      57.512  69.587  31.186  1.00  0.00           C
ATOM    733  O   VAL A 538      57.431  69.717  29.967  1.00  0.00           O
ATOM    734  N   GLN A 539      56.907  70.445  31.955  1.00  0.00           N
ATOM    735  HN  GLN A 539      57.009  70.404  32.946  1.00  0.00           H
ATOM    736  CA  GLN A 539      56.227  71.682  31.505  1.00  0.00           C
ATOM    737  HA  GLN A 539      55.431  71.236  30.928  1.00  0.00           H
ATOM    738  CB  GLN A 539      55.609  72.294  32.749  1.00  0.00           C
ATOM    739  HB1 GLN A 539      56.475  72.461  33.425  1.00  0.00           H
ATOM    740  HB2 GLN A 539      55.081  73.256  32.574  1.00  0.00           H
ATOM    741  CG  GLN A 539      54.390  71.492  33.329  1.00  0.00           C
ATOM    742  HG1 GLN A 539      54.755  70.740  34.061  1.00  0.00           H
ATOM    743  HG2 GLN A 539      53.792  72.144  34.001  1.00  0.00           H
ATOM    744  CD  GLN A 539      53.430  70.724  32.446  1.00  0.00           C
ATOM    745  OE1 GLN A 539      52.567  71.356  31.781  1.00  0.00           O
ATOM    746  NE2 GLN A 539      53.527  69.408  32.395  1.00  0.00           N
ATOM    747 1HE2 GLN A 539      53.118  68.936  31.614  1.00  0.00           H
ATOM    748 2HE2 GLN A 539      54.070  68.895  33.060  1.00  0.00           H
ATOM    749  C   GLN A 539      57.096  72.605  30.622  1.00  0.00           C
ATOM    750  O   GLN A 539      58.290  72.853  30.781  1.00  0.00           O
ATOM    751  N   GLU A 540      56.327  73.257  29.704  1.00  0.00           N
ATOM    752  HN  GLU A 540      55.331  73.267  29.736  1.00  0.00           H
ATOM    753  CA  GLU A 540      56.824  74.180  28.697  1.00  0.00           C
ATOM    754  HA  GLU A 540      55.950  74.284  28.072  1.00  0.00           H
ATOM    755  CB  GLU A 540      56.749  75.637  29.270  1.00  0.00           C
ATOM    756  HB1 GLU A 540      57.383  75.665  30.182  1.00  0.00           H
ATOM    757  HB2 GLU A 540      57.139  76.413  28.576  1.00  0.00           H
ATOM    758  CG  GLU A 540      55.319  76.179  29.698  1.00  0.00           C
ATOM    759  HG1 GLU A 540      54.569  76.003  28.897  1.00  0.00           H
ATOM    760  HG2 GLU A 540      54.880  75.746  30.623  1.00  0.00           H
ATOM    761  CD  GLU A 540      55.330  77.746  29.943  1.00  0.00           C
ATOM    762  OE1 GLU A 540      56.236  78.218  30.676  1.00  0.00           O
ATOM    763  OE2 GLU A 540      54.497  78.519  29.352  1.00  0.00           O
ATOM    764  C   GLU A 540      58.078  73.924  27.853  1.00  0.00           C
ATOM    765  O   GLU A 540      58.331  72.764  27.512  1.00  0.00           O
ATOM    766  N   HIS A 541      58.867  74.949  27.524  1.00  0.00           N
ATOM    767  HN  HIS A 541      58.819  75.830  27.989  1.00  0.00           H
ATOM    768  CA  HIS A 541      60.023  74.498  26.732  1.00  0.00           C
ATOM    769  HA  HIS A 541      60.339  73.525  27.077  1.00  0.00           H
ATOM    770  CB  HIS A 541      59.750  74.428  25.216  1.00  0.00           C
ATOM    771  HB1 HIS A 541      60.621  74.075  24.623  1.00  0.00           H
ATOM    772  HB2 HIS A 541      58.892  73.792  24.908  1.00  0.00           H
ATOM    773  ND1 HIS A 541      58.062  76.204  24.419  1.00  0.00           N
ATOM    774  CG  HIS A 541      59.387  75.742  24.481  1.00  0.00           C
ATOM    775  CE1 HIS A 541      58.084  77.238  23.597  1.00  0.00           C
ATOM    776  HE1 HIS A 541      57.215  77.838  23.325  1.00  0.00           H
ATOM    777  NE2 HIS A 541      59.358  77.441  23.128  1.00  0.00           N
ATOM    778  HE2 HIS A 541      59.740  78.192  22.588  1.00  0.00           H
ATOM    779  CD2 HIS A 541      60.118  76.473  23.669  1.00  0.00           C
ATOM    780  HD2 HIS A 541      61.158  76.448  23.369  1.00  0.00           H
ATOM    781  C   HIS A 541      61.204  75.453  26.907  1.00  0.00           C
ATOM    782  O   HIS A 541      61.902  76.009  26.045  1.00  0.00           O
ATOM    783  N   PHE A 542      61.626  75.562  28.148  1.00  0.00           N
ATOM    784  HN  PHE A 542      61.115  75.033  28.822  1.00  0.00           H
ATOM    785  CA  PHE A 542      62.719  76.409  28.638  1.00  0.00           C
ATOM    786  HA  PHE A 542      62.583  77.336  28.102  1.00  0.00           H
ATOM    787  CB  PHE A 542      62.468  76.598  30.142  1.00  0.00           C
ATOM    788  HB1 PHE A 542      61.384  76.810  30.261  1.00  0.00           H
ATOM    789  HB2 PHE A 542      62.712  75.643  30.653  1.00  0.00           H
ATOM    790  CG  PHE A 542      63.408  77.629  30.739  1.00  0.00           C
ATOM    791  CD1 PHE A 542      64.396  77.241  31.712  1.00  0.00           C
ATOM    792  HD1 PHE A 542      64.433  76.216  32.048  1.00  0.00           H
ATOM    793  CE1 PHE A 542      65.290  78.128  32.241  1.00  0.00           C
ATOM    794  HE1 PHE A 542      65.970  77.740  32.985  1.00  0.00           H
ATOM    795  CZ  PHE A 542      65.322  79.469  31.836  1.00  0.00           C
ATOM    796  HZ  PHE A 542      66.122  80.112  32.170  1.00  0.00           H
ATOM    797  CD2 PHE A 542      63.451  78.994  30.352  1.00  0.00           C
ATOM    798  HD2 PHE A 542      62.741  79.422  29.659  1.00  0.00           H
ATOM    799  CE2 PHE A 542      64.461  79.844  30.743  1.00  0.00           C
ATOM    800  HE2 PHE A 542      64.336  80.854  30.382  1.00  0.00           H
ATOM    801  C   PHE A 542      64.139  75.952  28.356  1.00  0.00           C
ATOM    802  O   PHE A 542      64.404  74.819  28.694  1.00  0.00           O
ATOM    803  N   PRO A 543      65.081  76.759  27.765  1.00  0.00           N
ATOM    804  CD  PRO A 543      64.845  78.116  27.283  1.00  0.00           C
ATOM    805  HD1 PRO A 543      64.562  78.789  28.120  1.00  0.00           H
ATOM    806  HD2 PRO A 543      64.061  78.146  26.497  1.00  0.00           H
ATOM    807  CA  PRO A 543      66.206  76.186  27.063  1.00  0.00           C
ATOM    808  HA  PRO A 543      65.847  75.367  26.458  1.00  0.00           H
ATOM    809  CB  PRO A 543      66.872  77.269  26.247  1.00  0.00           C
ATOM    810  HB1 PRO A 543      67.925  77.484  26.528  1.00  0.00           H
ATOM    811  HB2 PRO A 543      66.800  77.053  25.160  1.00  0.00           H
ATOM    812  CG  PRO A 543      66.194  78.543  26.580  1.00  0.00           C
ATOM    813  HG1 PRO A 543      66.751  79.348  27.106  1.00  0.00           H
ATOM    814  HG2 PRO A 543      65.870  79.021  25.630  1.00  0.00           H
ATOM    815  C   PRO A 543      67.169  75.504  28.051  1.00  0.00           C
ATOM    816  O   PRO A 543      67.905  74.525  27.704  1.00  0.00           O
ATOM    817  N   GLU A 544      67.290  76.023  29.326  1.00  0.00           N
ATOM    818  HN  GLU A 544      67.097  76.987  29.497  1.00  0.00           H
ATOM    819  CA  GLU A 544      68.018  75.303  30.370  1.00  0.00           C
ATOM    820  HA  GLU A 544      69.022  75.139  30.008  1.00  0.00           H
ATOM    821  CB  GLU A 544      68.113  76.169  31.638  1.00  0.00           C
ATOM    822  HB1 GLU A 544      67.085  76.188  32.060  1.00  0.00           H
ATOM    823  HB2 GLU A 544      68.571  75.585  32.466  1.00  0.00           H
ATOM    824  CG  GLU A 544      68.734  77.520  31.311  1.00  0.00           C
ATOM    825  HG1 GLU A 544      69.633  77.293  30.698  1.00  0.00           H
ATOM    826  HG2 GLU A 544      68.071  78.190  30.723  1.00  0.00           H
ATOM    827  CD  GLU A 544      69.246  78.267  32.525  1.00  0.00           C
ATOM    828  OE1 GLU A 544      68.737  79.314  33.022  1.00  0.00           O
ATOM    829  OE2 GLU A 544      70.208  77.725  33.173  1.00  0.00           O
ATOM    830  C   GLU A 544      67.395  73.954  30.736  1.00  0.00           C
ATOM    831  O   GLU A 544      68.008  72.916  30.735  1.00  0.00           O
ATOM    832  N   ALA A 545      66.052  73.925  30.902  1.00  0.00           N
ATOM    833  HN  ALA A 545      65.514  74.738  30.690  1.00  0.00           H
ATOM    834  CA  ALA A 545      65.405  72.685  31.199  1.00  0.00           C
ATOM    835  HA  ALA A 545      65.946  72.332  32.065  1.00  0.00           H
ATOM    836  CB  ALA A 545      63.882  72.897  31.620  1.00  0.00           C
ATOM    837  HB1 ALA A 545      63.511  71.925  32.009  1.00  0.00           H
ATOM    838  HB2 ALA A 545      63.828  73.662  32.424  1.00  0.00           H
ATOM    839  HB3 ALA A 545      63.379  73.339  30.733  1.00  0.00           H
ATOM    840  C   ALA A 545      65.473  71.599  30.063  1.00  0.00           C
ATOM    841  O   ALA A 545      65.802  70.436  30.409  1.00  0.00           O
ATOM    842  N   LEU A 546      65.294  71.982  28.722  1.00  0.00           N
ATOM    843  HN  LEU A 546      64.901  72.865  28.477  1.00  0.00           H
ATOM    844  CA  LEU A 546      65.668  71.124  27.638  1.00  0.00           C
ATOM    845  HA  LEU A 546      65.154  70.180  27.750  1.00  0.00           H
ATOM    846  CB  LEU A 546      65.425  71.980  26.380  1.00  0.00           C
ATOM    847  HB1 LEU A 546      66.072  72.869  26.542  1.00  0.00           H
ATOM    848  HB2 LEU A 546      65.785  71.574  25.410  1.00  0.00           H
ATOM    849  CG  LEU A 546      64.007  72.428  26.131  1.00  0.00           C
ATOM    850  HG  LEU A 546      63.745  73.055  27.010  1.00  0.00           H
ATOM    851  CD1 LEU A 546      63.902  73.222  24.898  1.00  0.00           C
ATOM    852 1HD1 LEU A 546      62.826  73.427  24.712  1.00  0.00           H
ATOM    853 2HD1 LEU A 546      64.582  74.100  24.934  1.00  0.00           H
ATOM    854 3HD1 LEU A 546      64.043  72.553  24.022  1.00  0.00           H
ATOM    855  CD2 LEU A 546      62.979  71.187  26.170  1.00  0.00           C
ATOM    856 1HD2 LEU A 546      61.985  71.634  25.954  1.00  0.00           H
ATOM    857 2HD2 LEU A 546      63.268  70.463  25.378  1.00  0.00           H
ATOM    858 3HD2 LEU A 546      63.004  70.706  27.171  1.00  0.00           H
ATOM    859  C   LEU A 546      67.054  70.470  27.638  1.00  0.00           C
ATOM    860  O   LEU A 546      67.308  69.313  27.470  1.00  0.00           O
ATOM    861  N   ALA A 547      68.068  71.271  28.010  1.00  0.00           N
ATOM    862  HN  ALA A 547      67.971  72.233  28.252  1.00  0.00           H
ATOM    863  CA  ALA A 547      69.416  70.863  28.123  1.00  0.00           C
ATOM    864  HA  ALA A 547      69.647  70.465  27.146  1.00  0.00           H
ATOM    865  CB  ALA A 547      70.364  72.089  28.188  1.00  0.00           C
ATOM    866  HB1 ALA A 547      70.080  72.747  27.339  1.00  0.00           H
ATOM    867  HB2 ALA A 547      70.160  72.572  29.167  1.00  0.00           H
ATOM    868  HB3 ALA A 547      71.440  71.812  28.151  1.00  0.00           H
ATOM    869  C   ALA A 547      69.868  69.784  29.140  1.00  0.00           C
ATOM    870  O   ALA A 547      70.752  68.945  28.979  1.00  0.00           O
ATOM    871  N   ARG A 548      69.019  69.743  30.205  1.00  0.00           N
ATOM    872  HN  ARG A 548      68.353  70.457  30.405  1.00  0.00           H
ATOM    873  CA  ARG A 548      68.973  68.601  31.124  1.00  0.00           C
ATOM    874  HA  ARG A 548      69.924  68.393  31.592  1.00  0.00           H
ATOM    875  CB  ARG A 548      68.066  68.912  32.322  1.00  0.00           C
ATOM    876  HB1 ARG A 548      67.029  69.090  31.967  1.00  0.00           H
ATOM    877  HB2 ARG A 548      68.020  68.002  32.959  1.00  0.00           H
ATOM    878  CG  ARG A 548      68.301  70.198  33.201  1.00  0.00           C
ATOM    879  HG1 ARG A 548      67.623  71.008  32.857  1.00  0.00           H
ATOM    880  HG2 ARG A 548      67.944  70.049  34.242  1.00  0.00           H
ATOM    881  CD  ARG A 548      69.746  70.767  33.207  1.00  0.00           C
ATOM    882  HD1 ARG A 548      70.442  70.110  33.771  1.00  0.00           H
ATOM    883  HD2 ARG A 548      70.078  70.987  32.169  1.00  0.00           H
ATOM    884  NE  ARG A 548      69.793  72.012  34.021  1.00  0.00           N
ATOM    885  HE  ARG A 548      69.164  72.035  34.798  1.00  0.00           H
ATOM    886  CZ  ARG A 548      70.402  73.162  33.760  1.00  0.00           C
ATOM    887  NH1 ARG A 548      71.388  73.140  32.953  1.00  0.00           N
ATOM    888 1HH1 ARG A 548      71.709  72.315  32.489  1.00  0.00           H
ATOM    889 2HH1 ARG A 548      71.704  74.055  32.702  1.00  0.00           H
ATOM    890  NH2 ARG A 548      70.158  74.230  34.481  1.00  0.00           N
ATOM    891 1HH2 ARG A 548      69.415  74.136  35.144  1.00  0.00           H
ATOM    892 2HH2 ARG A 548      70.709  75.058  34.376  1.00  0.00           H
ATOM    893  C   ARG A 548      68.392  67.349  30.488  1.00  0.00           C
ATOM    894  O   ARG A 548      68.963  66.293  30.712  1.00  0.00           O
ATOM    895  N   LEU A 549      67.320  67.414  29.673  1.00  0.00           N
ATOM    896  HN  LEU A 549      66.811  68.238  29.437  1.00  0.00           H
ATOM    897  CA  LEU A 549      66.759  66.330  28.929  1.00  0.00           C
ATOM    898  HA  LEU A 549      66.643  65.466  29.566  1.00  0.00           H
ATOM    899  CB  LEU A 549      65.463  66.699  28.216  1.00  0.00           C
ATOM    900  HB1 LEU A 549      65.585  67.233  27.250  1.00  0.00           H
ATOM    901  HB2 LEU A 549      65.011  65.726  27.926  1.00  0.00           H
ATOM    902  CG  LEU A 549      64.395  67.549  28.958  1.00  0.00           C
ATOM    903  HG  LEU A 549      64.718  68.580  29.216  1.00  0.00           H
ATOM    904  CD1 LEU A 549      63.074  67.562  28.147  1.00  0.00           C
ATOM    905 1HD1 LEU A 549      62.738  66.511  28.018  1.00  0.00           H
ATOM    906 2HD1 LEU A 549      62.294  68.184  28.636  1.00  0.00           H
ATOM    907 3HD1 LEU A 549      63.206  67.953  27.116  1.00  0.00           H
ATOM    908  CD2 LEU A 549      64.105  66.813  30.340  1.00  0.00           C
ATOM    909 1HD2 LEU A 549      63.297  67.294  30.932  1.00  0.00           H
ATOM    910 2HD2 LEU A 549      63.855  65.742  30.182  1.00  0.00           H
ATOM    911 3HD2 LEU A 549      65.055  66.810  30.916  1.00  0.00           H
ATOM    912  C   LEU A 549      67.782  65.918  27.930  1.00  0.00           C
ATOM    913  O   LEU A 549      68.152  64.727  27.927  1.00  0.00           O
ATOM    914  N   LEU A 550      68.385  66.860  27.214  1.00  0.00           N
ATOM    915  HN  LEU A 550      68.124  67.798  27.431  1.00  0.00           H
ATOM    916  CA  LEU A 550      69.423  66.516  26.288  1.00  0.00           C
ATOM    917  HA  LEU A 550      68.980  65.749  25.671  1.00  0.00           H
ATOM    918  CB  LEU A 550      69.847  67.688  25.500  1.00  0.00           C
ATOM    919  HB1 LEU A 550      70.214  68.518  26.142  1.00  0.00           H
ATOM    920  HB2 LEU A 550      70.733  67.470  24.866  1.00  0.00           H
ATOM    921  CG  LEU A 550      68.808  68.270  24.510  1.00  0.00           C
ATOM    922  HG  LEU A 550      67.831  68.357  25.032  1.00  0.00           H
ATOM    923  CD1 LEU A 550      68.999  69.736  24.081  1.00  0.00           C
ATOM    924 1HD1 LEU A 550      69.153  70.419  24.943  1.00  0.00           H
ATOM    925 2HD1 LEU A 550      69.804  69.820  23.320  1.00  0.00           H
ATOM    926 3HD1 LEU A 550      68.029  70.114  23.692  1.00  0.00           H
ATOM    927  CD2 LEU A 550      68.580  67.360  23.271  1.00  0.00           C
ATOM    928 1HD2 LEU A 550      69.545  67.251  22.731  1.00  0.00           H
ATOM    929 2HD2 LEU A 550      68.096  66.443  23.669  1.00  0.00           H
ATOM    930 3HD2 LEU A 550      67.809  67.811  22.611  1.00  0.00           H
ATOM    931  C   LEU A 550      70.670  65.838  26.897  1.00  0.00           C
ATOM    932  O   LEU A 550      71.231  64.898  26.315  1.00  0.00           O
ATOM    933  N   LEU A 551      71.052  66.227  28.116  1.00  0.00           N
ATOM    934  HN  LEU A 551      70.509  66.869  28.651  1.00  0.00           H
ATOM    935  CA  LEU A 551      72.266  65.636  28.740  1.00  0.00           C
ATOM    936  HA  LEU A 551      73.124  65.852  28.120  1.00  0.00           H
ATOM    937  CB  LEU A 551      72.377  66.328  30.105  1.00  0.00           C
ATOM    938  HB1 LEU A 551      72.416  67.424  29.928  1.00  0.00           H
ATOM    939  HB2 LEU A 551      71.446  66.105  30.669  1.00  0.00           H
ATOM    940  CG  LEU A 551      73.521  65.940  31.041  1.00  0.00           C
ATOM    941  HG  LEU A 551      73.404  64.853  31.238  1.00  0.00           H
ATOM    942  CD1 LEU A 551      74.802  66.444  30.462  1.00  0.00           C
ATOM    943 1HD1 LEU A 551      75.633  66.277  31.180  1.00  0.00           H
ATOM    944 2HD1 LEU A 551      75.014  65.850  29.547  1.00  0.00           H
ATOM    945 3HD1 LEU A 551      74.895  67.536  30.282  1.00  0.00           H
ATOM    946  CD2 LEU A 551      73.233  66.734  32.356  1.00  0.00           C
ATOM    947 1HD2 LEU A 551      73.207  67.807  32.069  1.00  0.00           H
ATOM    948 2HD2 LEU A 551      72.263  66.504  32.848  1.00  0.00           H
ATOM    949 3HD2 LEU A 551      74.093  66.566  33.039  1.00  0.00           H
ATOM    950  C   LEU A 551      72.177  64.112  28.957  1.00  0.00           C
ATOM    951  O   LEU A 551      73.253  63.488  28.823  1.00  0.00           O
ATOM    952  N   VAL A 552      70.972  63.550  29.240  1.00  0.00           N
ATOM    953  HN  VAL A 552      70.155  64.099  29.398  1.00  0.00           H
ATOM    954  CA  VAL A 552      70.789  62.185  29.607  1.00  0.00           C
ATOM    955  HA  VAL A 552      71.773  61.814  29.854  1.00  0.00           H
ATOM    956  CB  VAL A 552      69.861  62.013  30.847  1.00  0.00           C
ATOM    957  HB  VAL A 552      69.651  60.937  31.028  1.00  0.00           H
ATOM    958  CG1 VAL A 552      70.542  62.600  32.097  1.00  0.00           C
ATOM    959 1HG1 VAL A 552      70.834  63.669  32.018  1.00  0.00           H
ATOM    960 2HG1 VAL A 552      69.849  62.583  32.966  1.00  0.00           H
ATOM    961 3HG1 VAL A 552      71.493  62.046  32.246  1.00  0.00           H
ATOM    962  CG2 VAL A 552      68.478  62.628  30.588  1.00  0.00           C
ATOM    963 1HG2 VAL A 552      68.465  63.732  30.467  1.00  0.00           H
ATOM    964 2HG2 VAL A 552      67.878  62.189  29.763  1.00  0.00           H
ATOM    965 3HG2 VAL A 552      67.877  62.452  31.506  1.00  0.00           H
ATOM    966  C   VAL A 552      70.203  61.465  28.394  1.00  0.00           C
ATOM    967  O   VAL A 552      70.168  60.209  28.409  1.00  0.00           O
ATOM    968  N   THR A 553      69.710  62.096  27.292  1.00  0.00           N
ATOM    969  HN  THR A 553      69.750  63.092  27.263  1.00  0.00           H
ATOM    970  CA  THR A 553      69.165  61.371  26.122  1.00  0.00           C
ATOM    971  HA  THR A 553      68.347  60.767  26.486  1.00  0.00           H
ATOM    972  CB  THR A 553      68.482  62.296  25.140  1.00  0.00           C
ATOM    973  HB  THR A 553      69.127  63.072  24.675  1.00  0.00           H
ATOM    974  OG1 THR A 553      67.368  62.975  25.723  1.00  0.00           O
ATOM    975  HG1 THR A 553      67.640  63.668  26.329  1.00  0.00           H
ATOM    976  CG2 THR A 553      67.831  61.531  24.053  1.00  0.00           C
ATOM    977 1HG2 THR A 553      68.586  61.053  23.393  1.00  0.00           H
ATOM    978 2HG2 THR A 553      67.212  60.688  24.430  1.00  0.00           H
ATOM    979 3HG2 THR A 553      67.114  62.095  23.419  1.00  0.00           H
ATOM    980  C   THR A 553      70.206  60.358  25.477  1.00  0.00           C
ATOM    981  O   THR A 553      71.340  60.754  25.221  1.00  0.00           O
ATOM    982  N   LYS A 554      69.733  59.091  25.308  1.00  0.00           N
ATOM    983  HN  LYS A 554      68.758  58.921  25.434  1.00  0.00           H
ATOM    984  CA  LYS A 554      70.698  58.084  24.868  1.00  0.00           C
ATOM    985  HA  LYS A 554      71.717  58.388  25.060  1.00  0.00           H
ATOM    986  CB  LYS A 554      70.316  56.718  25.446  1.00  0.00           C
ATOM    987  HB1 LYS A 554      69.424  56.351  24.896  1.00  0.00           H
ATOM    988  HB2 LYS A 554      71.154  55.999  25.323  1.00  0.00           H
ATOM    989  CG  LYS A 554      69.954  56.642  26.988  1.00  0.00           C
ATOM    990  HG1 LYS A 554      69.143  57.358  27.239  1.00  0.00           H
ATOM    991  HG2 LYS A 554      69.567  55.621  27.196  1.00  0.00           H
ATOM    992  CD  LYS A 554      71.074  57.069  27.983  1.00  0.00           C
ATOM    993  HD1 LYS A 554      71.949  56.389  27.902  1.00  0.00           H
ATOM    994  HD2 LYS A 554      71.450  58.102  27.818  1.00  0.00           H
ATOM    995  CE  LYS A 554      70.421  57.106  29.375  1.00  0.00           C
ATOM    996  HE1 LYS A 554      69.701  57.946  29.479  1.00  0.00           H
ATOM    997  HE2 LYS A 554      69.878  56.162  29.596  1.00  0.00           H
ATOM    998  NZ  LYS A 554      71.485  57.267  30.394  1.00  0.00           N
ATOM    999  HZ1 LYS A 554      70.986  57.300  31.306  1.00  0.00           H
ATOM   1000  HZ2 LYS A 554      71.968  56.348  30.331  1.00  0.00           H
ATOM   1001  HZ3 LYS A 554      72.118  58.064  30.180  1.00  0.00           H
ATOM   1002  C   LYS A 554      70.642  58.025  23.339  1.00  0.00           C
ATOM   1003  O   LYS A 554      69.564  58.267  22.813  1.00  0.00           O
ATOM   1004  N   TRP A 555      71.768  57.733  22.659  1.00  0.00           N
ATOM   1005  HN  TRP A 555      72.653  57.540  23.075  1.00  0.00           H
ATOM   1006  CA  TRP A 555      72.049  58.288  21.373  1.00  0.00           C
ATOM   1007  HA  TRP A 555      71.616  59.274  21.293  1.00  0.00           H
ATOM   1008  CB  TRP A 555      73.587  58.292  21.078  1.00  0.00           C
ATOM   1009  HB1 TRP A 555      74.117  58.492  22.034  1.00  0.00           H
ATOM   1010  HB2 TRP A 555      73.964  57.315  20.708  1.00  0.00           H
ATOM   1011  CG  TRP A 555      74.022  59.358  20.113  1.00  0.00           C
ATOM   1012  CD1 TRP A 555      74.755  59.206  18.956  1.00  0.00           C
ATOM   1013  HD1 TRP A 555      75.125  58.323  18.457  1.00  0.00           H
ATOM   1014  NE1 TRP A 555      75.032  60.391  18.420  1.00  0.00           N
ATOM   1015  HE1 TRP A 555      75.596  60.644  17.664  1.00  0.00           H
ATOM   1016  CE2 TRP A 555      74.523  61.390  19.164  1.00  0.00           C
ATOM   1017  CD2 TRP A 555      73.837  60.789  20.246  1.00  0.00           C
ATOM   1018  CE3 TRP A 555      73.258  61.546  21.197  1.00  0.00           C
ATOM   1019  HE3 TRP A 555      72.856  61.138  22.112  1.00  0.00           H
ATOM   1020  CZ3 TRP A 555      73.137  62.913  20.925  1.00  0.00           C
ATOM   1021  HZ3 TRP A 555      72.623  63.462  21.700  1.00  0.00           H
ATOM   1022  CZ2 TRP A 555      74.350  62.773  18.888  1.00  0.00           C
ATOM   1023  HZ2 TRP A 555      74.749  63.119  17.945  1.00  0.00           H
ATOM   1024  CH2 TRP A 555      73.673  63.543  19.816  1.00  0.00           C
ATOM   1025  HH2 TRP A 555      73.695  64.615  19.691  1.00  0.00           H
ATOM   1026  C   TRP A 555      71.223  57.588  20.310  1.00  0.00           C
ATOM   1027  O   TRP A 555      71.278  57.937  19.120  1.00  0.00           O
ATOM   1028  N   ASN A 556      70.321  56.652  20.665  1.00  0.00           N
ATOM   1029  HN  ASN A 556      70.096  56.496  21.624  1.00  0.00           H
ATOM   1030  CA  ASN A 556      69.491  55.883  19.759  1.00  0.00           C
ATOM   1031  HA  ASN A 556      70.030  55.874  18.824  1.00  0.00           H
ATOM   1032  CB  ASN A 556      69.398  54.403  20.225  1.00  0.00           C
ATOM   1033  HB1 ASN A 556      68.772  53.922  19.444  1.00  0.00           H
ATOM   1034  HB2 ASN A 556      70.397  53.920  20.185  1.00  0.00           H
ATOM   1035  CG  ASN A 556      68.696  54.116  21.573  1.00  0.00           C
ATOM   1036  OD1 ASN A 556      68.843  54.895  22.541  1.00  0.00           O
ATOM   1037  ND2 ASN A 556      68.042  52.937  21.658  1.00  0.00           N
ATOM   1038 1HD2 ASN A 556      68.426  52.155  21.168  1.00  0.00           H
ATOM   1039 2HD2 ASN A 556      67.442  52.676  22.414  1.00  0.00           H
ATOM   1040  C   ASN A 556      68.197  56.692  19.638  1.00  0.00           C
ATOM   1041  O   ASN A 556      67.480  56.517  18.634  1.00  0.00           O
ATOM   1042  N   LYS A 557      67.879  57.545  20.600  1.00  0.00           N
ATOM   1043  HN  LYS A 557      68.587  57.675  21.289  1.00  0.00           H
ATOM   1044  CA  LYS A 557      66.720  58.428  20.482  1.00  0.00           C
ATOM   1045  HA  LYS A 557      65.839  57.875  20.194  1.00  0.00           H
ATOM   1046  CB  LYS A 557      66.291  58.990  21.894  1.00  0.00           C
ATOM   1047  HB1 LYS A 557      67.040  59.746  22.216  1.00  0.00           H
ATOM   1048  HB2 LYS A 557      65.392  59.623  21.736  1.00  0.00           H
ATOM   1049  CG  LYS A 557      66.148  57.868  22.971  1.00  0.00           C
ATOM   1050  HG1 LYS A 557      67.149  57.477  23.251  1.00  0.00           H
ATOM   1051  HG2 LYS A 557      65.559  58.259  23.828  1.00  0.00           H
ATOM   1052  CD  LYS A 557      65.318  56.614  22.571  1.00  0.00           C
ATOM   1053  HD1 LYS A 557      65.996  56.029  21.914  1.00  0.00           H
ATOM   1054  HD2 LYS A 557      65.118  55.995  23.472  1.00  0.00           H
ATOM   1055  CE  LYS A 557      63.937  56.887  22.046  1.00  0.00           C
ATOM   1056  HE1 LYS A 557      63.204  56.958  22.877  1.00  0.00           H
ATOM   1057  HE2 LYS A 557      63.714  57.696  21.317  1.00  0.00           H
ATOM   1058  NZ  LYS A 557      63.519  55.640  21.410  1.00  0.00           N
ATOM   1059  HZ1 LYS A 557      63.937  55.606  20.458  1.00  0.00           H
ATOM   1060  HZ2 LYS A 557      63.957  54.781  21.800  1.00  0.00           H
ATOM   1061  HZ3 LYS A 557      62.483  55.541  21.413  1.00  0.00           H
ATOM   1062  C   LYS A 557      66.975  59.563  19.508  1.00  0.00           C
ATOM   1063  O   LYS A 557      67.218  60.708  19.913  1.00  0.00           O
ATOM   1064  N   HIS A 558      66.941  59.340  18.126  1.00  0.00           N
ATOM   1065  HN  HIS A 558      66.888  58.453  17.673  1.00  0.00           H
ATOM   1066  CA  HIS A 558      67.239  60.371  17.172  1.00  0.00           C
ATOM   1067  HA  HIS A 558      68.167  60.790  17.531  1.00  0.00           H
ATOM   1068  CB  HIS A 558      67.374  59.693  15.767  1.00  0.00           C
ATOM   1069  HB1 HIS A 558      67.666  60.461  15.019  1.00  0.00           H
ATOM   1070  HB2 HIS A 558      68.197  58.950  15.698  1.00  0.00           H
ATOM   1071  ND1 HIS A 558      66.177  57.620  15.150  1.00  0.00           N
ATOM   1072  CG  HIS A 558      66.185  59.031  15.173  1.00  0.00           C
ATOM   1073  CE1 HIS A 558      65.302  57.305  14.214  1.00  0.00           C
ATOM   1074  HE1 HIS A 558      64.954  56.321  13.901  1.00  0.00           H
ATOM   1075  NE2 HIS A 558      64.764  58.396  13.666  1.00  0.00           N
ATOM   1076  HE2 HIS A 558      64.094  58.371  12.925  1.00  0.00           H
ATOM   1077  CD2 HIS A 558      65.303  59.527  14.244  1.00  0.00           C
ATOM   1078  HD2 HIS A 558      65.026  60.445  13.742  1.00  0.00           H
ATOM   1079  C   HIS A 558      66.080  61.429  17.082  1.00  0.00           C
ATOM   1080  O   HIS A 558      66.303  62.556  16.692  1.00  0.00           O
ATOM   1081  N   GLU A 559      64.830  61.045  17.432  1.00  0.00           N
ATOM   1082  HN  GLU A 559      64.560  60.099  17.593  1.00  0.00           H
ATOM   1083  CA  GLU A 559      63.829  61.990  17.437  1.00  0.00           C
ATOM   1084  HA  GLU A 559      63.989  62.631  16.583  1.00  0.00           H
ATOM   1085  CB  GLU A 559      62.435  61.411  17.305  1.00  0.00           C
ATOM   1086  HB1 GLU A 559      62.068  60.910  18.226  1.00  0.00           H
ATOM   1087  HB2 GLU A 559      61.696  62.218  17.116  1.00  0.00           H
ATOM   1088  CG  GLU A 559      62.214  60.466  16.174  1.00  0.00           C
ATOM   1089  HG1 GLU A 559      62.464  60.891  15.179  1.00  0.00           H
ATOM   1090  HG2 GLU A 559      62.856  59.565  16.276  1.00  0.00           H
ATOM   1091  CD  GLU A 559      60.767  59.932  16.059  1.00  0.00           C
ATOM   1092  OE1 GLU A 559      60.527  58.785  15.638  1.00  0.00           O
ATOM   1093  OE2 GLU A 559      59.863  60.654  16.454  1.00  0.00           O
ATOM   1094  C   GLU A 559      63.722  62.900  18.665  1.00  0.00           C
ATOM   1095  O   GLU A 559      63.374  64.073  18.522  1.00  0.00           O
ATOM   1096  N   ASP A 560      64.086  62.415  19.834  1.00  0.00           N
ATOM   1097  HN  ASP A 560      64.338  61.452  19.899  1.00  0.00           H
ATOM   1098  CA  ASP A 560      64.241  63.270  21.029  1.00  0.00           C
ATOM   1099  HA  ASP A 560      63.337  63.853  21.126  1.00  0.00           H
ATOM   1100  CB  ASP A 560      64.214  62.338  22.281  1.00  0.00           C
ATOM   1101  HB1 ASP A 560      65.177  61.789  22.206  1.00  0.00           H
ATOM   1102  HB2 ASP A 560      64.245  62.944  23.211  1.00  0.00           H
ATOM   1103  CG  ASP A 560      63.090  61.280  22.327  1.00  0.00           C
ATOM   1104  OD1 ASP A 560      62.149  61.325  21.433  1.00  0.00           O
ATOM   1105  OD2 ASP A 560      63.163  60.417  23.235  1.00  0.00           O
ATOM   1106  C   ASP A 560      65.309  64.290  21.013  1.00  0.00           C
ATOM   1107  O   ASP A 560      65.064  65.428  21.297  1.00  0.00           O
ATOM   1108  N   VAL A 561      66.471  63.941  20.491  1.00  0.00           N
ATOM   1109  HN  VAL A 561      66.503  63.032  20.083  1.00  0.00           H
ATOM   1110  CA  VAL A 561      67.627  64.828  20.251  1.00  0.00           C
ATOM   1111  HA  VAL A 561      67.893  65.291  21.190  1.00  0.00           H
ATOM   1112  CB  VAL A 561      68.745  63.892  19.685  1.00  0.00           C
ATOM   1113  HB  VAL A 561      68.409  63.216  18.871  1.00  0.00           H
ATOM   1114  CG1 VAL A 561      69.877  64.671  19.015  1.00  0.00           C
ATOM   1115 1HG1 VAL A 561      69.515  65.031  18.028  1.00  0.00           H
ATOM   1116 2HG1 VAL A 561      70.180  65.619  19.509  1.00  0.00           H
ATOM   1117 3HG1 VAL A 561      70.684  63.944  18.782  1.00  0.00           H
ATOM   1118  CG2 VAL A 561      69.374  63.095  20.870  1.00  0.00           C
ATOM   1119 1HG2 VAL A 561      68.651  62.430  21.389  1.00  0.00           H
ATOM   1120 2HG2 VAL A 561      70.075  62.394  20.369  1.00  0.00           H
ATOM   1121 3HG2 VAL A 561      69.896  63.772  21.580  1.00  0.00           H
ATOM   1122  C   VAL A 561      67.327  65.970  19.282  1.00  0.00           C
ATOM   1123  O   VAL A 561      67.573  67.109  19.611  1.00  0.00           O
ATOM   1124  N   ALA A 562      66.776  65.607  18.105  1.00  0.00           N
ATOM   1125  HN  ALA A 562      66.516  64.655  17.965  1.00  0.00           H
ATOM   1126  CA  ALA A 562      66.214  66.575  17.088  1.00  0.00           C
ATOM   1127  HA  ALA A 562      66.958  67.315  16.834  1.00  0.00           H
ATOM   1128  CB  ALA A 562      66.015  65.731  15.860  1.00  0.00           C
ATOM   1129  HB1 ALA A 562      65.728  66.299  14.949  1.00  0.00           H
ATOM   1130  HB2 ALA A 562      67.018  65.290  15.674  1.00  0.00           H
ATOM   1131  HB3 ALA A 562      65.352  64.869  16.090  1.00  0.00           H
ATOM   1132  C   ALA A 562      65.039  67.461  17.607  1.00  0.00           C
ATOM   1133  O   ALA A 562      65.162  68.657  17.547  1.00  0.00           O
ATOM   1134  N   GLN A 563      63.898  66.916  18.188  1.00  0.00           N
ATOM   1135  HN  GLN A 563      63.761  65.945  18.368  1.00  0.00           H
ATOM   1136  CA  GLN A 563      62.848  67.830  18.628  1.00  0.00           C
ATOM   1137  HA  GLN A 563      62.531  68.559  17.897  1.00  0.00           H
ATOM   1138  CB  GLN A 563      61.471  67.086  18.980  1.00  0.00           C
ATOM   1139  HB1 GLN A 563      61.677  66.365  19.800  1.00  0.00           H
ATOM   1140  HB2 GLN A 563      60.725  67.786  19.413  1.00  0.00           H
ATOM   1141  CG  GLN A 563      60.796  66.439  17.762  1.00  0.00           C
ATOM   1142  HG1 GLN A 563      61.489  65.662  17.373  1.00  0.00           H
ATOM   1143  HG2 GLN A 563      59.824  65.938  17.958  1.00  0.00           H
ATOM   1144  CD  GLN A 563      60.603  67.373  16.530  1.00  0.00           C
ATOM   1145  OE1 GLN A 563      60.977  67.087  15.430  1.00  0.00           O
ATOM   1146  NE2 GLN A 563      59.873  68.428  16.832  1.00  0.00           N
ATOM   1147 1HE2 GLN A 563      59.418  68.484  17.720  1.00  0.00           H
ATOM   1148 2HE2 GLN A 563      59.910  69.190  16.185  1.00  0.00           H
ATOM   1149  C   GLN A 563      63.248  68.702  19.817  1.00  0.00           C
ATOM   1150  O   GLN A 563      62.977  69.929  19.819  1.00  0.00           O
ATOM   1151  N   MET A 564      63.953  68.181  20.785  1.00  0.00           N
ATOM   1152  HN  MET A 564      64.304  67.250  20.863  1.00  0.00           H
ATOM   1153  CA  MET A 564      64.383  69.012  21.910  1.00  0.00           C
ATOM   1154  HA  MET A 564      63.494  69.539  22.222  1.00  0.00           H
ATOM   1155  CB  MET A 564      64.697  68.012  23.082  1.00  0.00           C
ATOM   1156  HB1 MET A 564      65.405  67.195  22.827  1.00  0.00           H
ATOM   1157  HB2 MET A 564      64.948  68.631  23.970  1.00  0.00           H
ATOM   1158  CG  MET A 564      63.459  67.262  23.541  1.00  0.00           C
ATOM   1159  HG1 MET A 564      62.836  67.930  24.174  1.00  0.00           H
ATOM   1160  HG2 MET A 564      62.783  66.874  22.750  1.00  0.00           H
ATOM   1161  SD  MET A 564      63.914  65.847  24.555  1.00  0.00           S
ATOM   1162  CE  MET A 564      62.388  64.909  24.494  1.00  0.00           C
ATOM   1163  HE1 MET A 564      61.625  65.563  24.968  1.00  0.00           H
ATOM   1164  HE2 MET A 564      62.060  64.602  23.477  1.00  0.00           H
ATOM   1165  HE3 MET A 564      62.506  63.960  25.059  1.00  0.00           H
ATOM   1166  C   MET A 564      65.429  70.103  21.606  1.00  0.00           C
ATOM   1167  O   MET A 564      65.389  71.150  22.202  1.00  0.00           O
ATOM   1168  N   LEU A 565      66.349  69.968  20.614  1.00  0.00           N
ATOM   1169  HN  LEU A 565      66.423  69.037  20.266  1.00  0.00           H
ATOM   1170  CA  LEU A 565      67.141  71.021  20.062  1.00  0.00           C
ATOM   1171  HA  LEU A 565      67.683  71.501  20.863  1.00  0.00           H
ATOM   1172  CB  LEU A 565      68.000  70.274  19.050  1.00  0.00           C
ATOM   1173  HB1 LEU A 565      68.425  69.336  19.467  1.00  0.00           H
ATOM   1174  HB2 LEU A 565      67.396  69.924  18.185  1.00  0.00           H
ATOM   1175  CG  LEU A 565      69.115  71.161  18.504  1.00  0.00           C
ATOM   1176  HG  LEU A 565      68.773  72.168  18.184  1.00  0.00           H
ATOM   1177  CD1 LEU A 565      70.308  71.408  19.507  1.00  0.00           C
ATOM   1178 1HD1 LEU A 565      69.864  71.962  20.361  1.00  0.00           H
ATOM   1179 2HD1 LEU A 565      70.834  70.467  19.777  1.00  0.00           H
ATOM   1180 3HD1 LEU A 565      71.028  72.063  18.972  1.00  0.00           H
ATOM   1181  CD2 LEU A 565      69.778  70.446  17.307  1.00  0.00           C
ATOM   1182 1HD2 LEU A 565      69.121  70.257  16.431  1.00  0.00           H
ATOM   1183 2HD2 LEU A 565      70.570  71.121  16.916  1.00  0.00           H
ATOM   1184 3HD2 LEU A 565      70.222  69.479  17.627  1.00  0.00           H
ATOM   1185  C   LEU A 565      66.359  72.064  19.183  1.00  0.00           C
ATOM   1186  O   LEU A 565      66.660  73.248  19.240  1.00  0.00           O
ATOM   1187  N   TYR A 566      65.343  71.590  18.383  1.00  0.00           N
ATOM   1188  HN  TYR A 566      65.208  70.615  18.224  1.00  0.00           H
ATOM   1189  CA  TYR A 566      64.409  72.531  17.719  1.00  0.00           C
ATOM   1190  HA  TYR A 566      64.993  73.234  17.143  1.00  0.00           H
ATOM   1191  CB  TYR A 566      63.405  71.735  16.823  1.00  0.00           C
ATOM   1192  HB1 TYR A 566      63.976  71.510  15.897  1.00  0.00           H
ATOM   1193  HB2 TYR A 566      63.336  70.719  17.266  1.00  0.00           H
ATOM   1194  CG  TYR A 566      62.060  72.334  16.513  1.00  0.00           C
ATOM   1195  CD1 TYR A 566      61.931  73.061  15.338  1.00  0.00           C
ATOM   1196  HD1 TYR A 566      62.802  73.265  14.732  1.00  0.00           H
ATOM   1197  CE1 TYR A 566      60.771  73.769  15.087  1.00  0.00           C
ATOM   1198  HE1 TYR A 566      60.783  74.423  14.228  1.00  0.00           H
ATOM   1199  CZ  TYR A 566      59.705  73.642  15.951  1.00  0.00           C
ATOM   1200  OH  TYR A 566      58.548  74.394  15.778  1.00  0.00           O
ATOM   1201  HH  TYR A 566      58.576  74.757  14.889  1.00  0.00           H
ATOM   1202  CD2 TYR A 566      60.933  72.073  17.292  1.00  0.00           C
ATOM   1203  HD2 TYR A 566      61.003  71.271  18.013  1.00  0.00           H
ATOM   1204  CE2 TYR A 566      59.736  72.718  17.024  1.00  0.00           C
ATOM   1205  HE2 TYR A 566      58.758  72.599  17.468  1.00  0.00           H
ATOM   1206  C   TYR A 566      63.634  73.431  18.692  1.00  0.00           C
ATOM   1207  O   TYR A 566      63.594  74.662  18.462  1.00  0.00           O
ATOM   1208  N   LEU A 567      63.095  72.882  19.806  1.00  0.00           N
ATOM   1209  HN  LEU A 567      62.924  71.916  19.982  1.00  0.00           H
ATOM   1210  CA  LEU A 567      62.567  73.661  20.856  1.00  0.00           C
ATOM   1211  HA  LEU A 567      61.726  74.202  20.449  1.00  0.00           H
ATOM   1212  CB  LEU A 567      62.059  72.716  21.938  1.00  0.00           C
ATOM   1213  HB1 LEU A 567      62.909  72.028  22.134  1.00  0.00           H
ATOM   1214  HB2 LEU A 567      61.817  73.345  22.821  1.00  0.00           H
ATOM   1215  CG  LEU A 567      60.709  71.994  21.737  1.00  0.00           C
ATOM   1216  HG  LEU A 567      60.838  71.201  20.969  1.00  0.00           H
ATOM   1217  CD1 LEU A 567      60.125  71.308  23.097  1.00  0.00           C
ATOM   1218 1HD1 LEU A 567      59.997  72.083  23.882  1.00  0.00           H
ATOM   1219 2HD1 LEU A 567      59.123  70.875  22.890  1.00  0.00           H
ATOM   1220 3HD1 LEU A 567      60.888  70.620  23.521  1.00  0.00           H
ATOM   1221  CD2 LEU A 567      59.667  72.924  21.088  1.00  0.00           C
ATOM   1222 1HD2 LEU A 567      59.553  73.850  21.692  1.00  0.00           H
ATOM   1223 2HD2 LEU A 567      59.870  73.245  20.043  1.00  0.00           H
ATOM   1224 3HD2 LEU A 567      58.690  72.395  21.069  1.00  0.00           H
ATOM   1225  C   LEU A 567      63.545  74.670  21.481  1.00  0.00           C
ATOM   1226  O   LEU A 567      63.194  75.758  21.858  1.00  0.00           O
ATOM   1227  N   LEU A 568      64.793  74.285  21.616  1.00  0.00           N
ATOM   1228  HN  LEU A 568      64.939  73.317  21.430  1.00  0.00           H
ATOM   1229  CA  LEU A 568      65.866  75.036  22.119  1.00  0.00           C
ATOM   1230  HA  LEU A 568      65.490  75.546  22.994  1.00  0.00           H
ATOM   1231  CB  LEU A 568      67.042  74.042  22.432  1.00  0.00           C
ATOM   1232  HB1 LEU A 568      66.608  73.165  22.956  1.00  0.00           H
ATOM   1233  HB2 LEU A 568      67.448  73.694  21.458  1.00  0.00           H
ATOM   1234  CG  LEU A 568      68.108  74.669  23.264  1.00  0.00           C
ATOM   1235  HG  LEU A 568      67.703  75.618  23.675  1.00  0.00           H
ATOM   1236  CD1 LEU A 568      68.496  73.768  24.478  1.00  0.00           C
ATOM   1237 1HD1 LEU A 568      68.943  72.777  24.248  1.00  0.00           H
ATOM   1238 2HD1 LEU A 568      69.189  74.258  25.196  1.00  0.00           H
ATOM   1239 3HD1 LEU A 568      67.540  73.565  25.006  1.00  0.00           H
ATOM   1240  CD2 LEU A 568      69.324  74.943  22.371  1.00  0.00           C
ATOM   1241 1HD2 LEU A 568      69.790  74.021  21.960  1.00  0.00           H
ATOM   1242 2HD2 LEU A 568      68.956  75.518  21.494  1.00  0.00           H
ATOM   1243 3HD2 LEU A 568      70.060  75.454  23.027  1.00  0.00           H
ATOM   1244  C   LEU A 568      66.205  76.228  21.190  1.00  0.00           C
ATOM   1245  O   LEU A 568      66.448  77.315  21.681  1.00  0.00           O
ATOM   1246  N   CYS A 569      66.133  75.960  19.880  1.00  0.00           N
ATOM   1247  HN  CYS A 569      65.910  75.063  19.508  1.00  0.00           H
ATOM   1248  CA  CYS A 569      66.580  76.948  18.893  1.00  0.00           C
ATOM   1249  HA  CYS A 569      67.426  77.508  19.264  1.00  0.00           H
ATOM   1250  CB  CYS A 569      67.059  76.171  17.656  1.00  0.00           C
ATOM   1251  HB1 CYS A 569      66.209  75.566  17.277  1.00  0.00           H
ATOM   1252  HB2 CYS A 569      67.315  76.818  16.790  1.00  0.00           H
ATOM   1253  SG  CYS A 569      68.568  75.182  17.906  1.00  0.00           S
ATOM   1254  HG1 CYS A 569      67.738  74.285  18.418  1.00  0.00           H
ATOM   1255  C   CYS A 569      65.464  77.941  18.533  1.00  0.00           C
ATOM   1256  O   CYS A 569      65.692  78.908  17.753  1.00  0.00           O
ATOM   1257  N   SER A 570      64.248  77.711  19.112  1.00  0.00           N
ATOM   1258  HN  SER A 570      64.182  76.936  19.735  1.00  0.00           H
ATOM   1259  CA  SER A 570      63.115  78.549  18.829  1.00  0.00           C
ATOM   1260  HA  SER A 570      63.061  78.760  17.771  1.00  0.00           H
ATOM   1261  CB  SER A 570      61.775  77.891  19.230  1.00  0.00           C
ATOM   1262  HB1 SER A 570      61.638  77.767  20.325  1.00  0.00           H
ATOM   1263  HB2 SER A 570      60.867  78.485  18.992  1.00  0.00           H
ATOM   1264  OG  SER A 570      61.583  76.660  18.537  1.00  0.00           O
ATOM   1265  HG1 SER A 570      62.370  76.123  18.651  1.00  0.00           H
ATOM   1266  C   SER A 570      63.252  79.918  19.539  1.00  0.00           C
ATOM   1267  O   SER A 570      62.610  80.867  19.187  1.00  0.00           O
ATOM   1268  N   TRP A 571      64.098  80.090  20.588  1.00  0.00           N
ATOM   1269  HN  TRP A 571      64.712  79.325  20.767  1.00  0.00           H
ATOM   1270  CA  TRP A 571      64.357  81.304  21.325  1.00  0.00           C
ATOM   1271  HA  TRP A 571      63.340  81.663  21.377  1.00  0.00           H
ATOM   1272  CB  TRP A 571      64.833  81.033  22.784  1.00  0.00           C
ATOM   1273  HB1 TRP A 571      65.828  80.553  22.667  1.00  0.00           H
ATOM   1274  HB2 TRP A 571      64.848  82.019  23.296  1.00  0.00           H
ATOM   1275  CG  TRP A 571      63.956  80.087  23.563  1.00  0.00           C
ATOM   1276  CD1 TRP A 571      63.897  78.742  23.650  1.00  0.00           C
ATOM   1277  HD1 TRP A 571      64.529  78.035  23.132  1.00  0.00           H
ATOM   1278  NE1 TRP A 571      62.759  78.362  24.318  1.00  0.00           N
ATOM   1279  HE1 TRP A 571      62.564  77.525  24.780  1.00  0.00           H
ATOM   1280  CE2 TRP A 571      62.115  79.463  24.686  1.00  0.00           C
ATOM   1281  CD2 TRP A 571      62.844  80.578  24.266  1.00  0.00           C
ATOM   1282  CE3 TRP A 571      62.386  81.864  24.591  1.00  0.00           C
ATOM   1283  HE3 TRP A 571      62.986  82.740  24.394  1.00  0.00           H
ATOM   1284  CZ3 TRP A 571      61.187  82.072  25.301  1.00  0.00           C
ATOM   1285  HZ3 TRP A 571      60.749  83.058  25.347  1.00  0.00           H
ATOM   1286  CZ2 TRP A 571      60.895  79.651  25.353  1.00  0.00           C
ATOM   1287  HZ2 TRP A 571      60.205  78.874  25.647  1.00  0.00           H
ATOM   1288  CH2 TRP A 571      60.470  80.945  25.628  1.00  0.00           C
ATOM   1289  HH2 TRP A 571      59.562  81.144  26.178  1.00  0.00           H
ATOM   1290  C   TRP A 571      65.090  82.545  20.699  1.00  0.00           C
ATOM   1291  O   TRP A 571      66.062  82.439  19.901  1.00  0.00           O
ATOM   1292  N   PRO A 572      64.721  83.833  21.105  1.00  0.00           N
ATOM   1293  CD  PRO A 572      63.410  84.143  21.806  1.00  0.00           C
ATOM   1294  HD1 PRO A 572      63.519  83.897  22.884  1.00  0.00           H
ATOM   1295  HD2 PRO A 572      62.507  83.651  21.385  1.00  0.00           H
ATOM   1296  CA  PRO A 572      65.644  84.944  21.207  1.00  0.00           C
ATOM   1297  HA  PRO A 572      66.067  85.152  20.235  1.00  0.00           H
ATOM   1298  CB  PRO A 572      64.798  86.157  21.809  1.00  0.00           C
ATOM   1299  HB1 PRO A 572      65.076  86.418  22.852  1.00  0.00           H
ATOM   1300  HB2 PRO A 572      65.038  87.015  21.145  1.00  0.00           H
ATOM   1301  CG  PRO A 572      63.395  85.651  21.704  1.00  0.00           C
ATOM   1302  HG1 PRO A 572      62.804  86.165  22.492  1.00  0.00           H
ATOM   1303  HG2 PRO A 572      63.015  86.016  20.725  1.00  0.00           H
ATOM   1304  C   PRO A 572      66.857  84.505  22.070  1.00  0.00           C
ATOM   1305  O   PRO A 572      66.697  83.666  22.902  1.00  0.00           O
ATOM   1306  N   GLU A 573      68.019  85.172  21.798  1.00  0.00           N
ATOM   1307  HN  GLU A 573      67.988  85.941  21.164  1.00  0.00           H
ATOM   1308  CA  GLU A 573      69.306  84.900  22.476  1.00  0.00           C
ATOM   1309  HA  GLU A 573      69.812  84.108  21.943  1.00  0.00           H
ATOM   1310  CB  GLU A 573      70.310  86.116  22.457  1.00  0.00           C
ATOM   1311  HB1 GLU A 573      69.819  86.882  23.094  1.00  0.00           H
ATOM   1312  HB2 GLU A 573      71.301  85.774  22.826  1.00  0.00           H
ATOM   1313  CG  GLU A 573      70.680  86.637  21.019  1.00  0.00           C
ATOM   1314  HG1 GLU A 573      71.695  87.088  21.024  1.00  0.00           H
ATOM   1315  HG2 GLU A 573      70.652  85.750  20.351  1.00  0.00           H
ATOM   1316  CD  GLU A 573      69.761  87.664  20.369  1.00  0.00           C
ATOM   1317  OE1 GLU A 573      68.582  87.335  20.096  1.00  0.00           O
ATOM   1318  OE2 GLU A 573      70.296  88.715  19.891  1.00  0.00           O
ATOM   1319  C   GLU A 573      69.199  84.459  23.944  1.00  0.00           C
ATOM   1320  O   GLU A 573      68.357  84.948  24.720  1.00  0.00           O
ATOM   1321  N   LEU A 574      70.112  83.673  24.422  1.00  0.00           N
ATOM   1322  HN  LEU A 574      70.641  83.083  23.817  1.00  0.00           H
ATOM   1323  CA  LEU A 574      70.341  83.370  25.833  1.00  0.00           C
ATOM   1324  HA  LEU A 574      69.342  83.182  26.198  1.00  0.00           H
ATOM   1325  CB  LEU A 574      71.150  82.002  26.006  1.00  0.00           C
ATOM   1326  HB1 LEU A 574      72.163  82.206  25.596  1.00  0.00           H
ATOM   1327  HB2 LEU A 574      71.442  81.692  27.032  1.00  0.00           H
ATOM   1328  CG  LEU A 574      70.579  80.769  25.164  1.00  0.00           C
ATOM   1329  HG  LEU A 574      70.316  81.119  24.143  1.00  0.00           H
ATOM   1330  CD1 LEU A 574      71.750  79.819  24.999  1.00  0.00           C
ATOM   1331 1HD1 LEU A 574      71.527  79.020  24.260  1.00  0.00           H
ATOM   1332 2HD1 LEU A 574      72.718  80.278  24.704  1.00  0.00           H
ATOM   1333 3HD1 LEU A 574      72.034  79.347  25.964  1.00  0.00           H
ATOM   1334  CD2 LEU A 574      69.327  80.129  25.763  1.00  0.00           C
ATOM   1335 1HD2 LEU A 574      68.422  80.758  25.625  1.00  0.00           H
ATOM   1336 2HD2 LEU A 574      69.176  79.116  25.332  1.00  0.00           H
ATOM   1337 3HD2 LEU A 574      69.425  79.918  26.849  1.00  0.00           H
ATOM   1338  C   LEU A 574      70.926  84.479  26.693  1.00  0.00           C
ATOM   1339  O   LEU A 574      71.610  85.396  26.246  1.00  0.00           O
ATOM   1340  N   PRO A 575      70.742  84.362  27.973  1.00  0.00           N
ATOM   1341  CD  PRO A 575      69.516  83.856  28.561  1.00  0.00           C
ATOM   1342  HD1 PRO A 575      69.528  82.749  28.460  1.00  0.00           H
ATOM   1343  HD2 PRO A 575      68.630  84.274  28.037  1.00  0.00           H
ATOM   1344  CA  PRO A 575      71.743  84.693  28.960  1.00  0.00           C
ATOM   1345  HA  PRO A 575      71.932  85.754  29.039  1.00  0.00           H
ATOM   1346  CB  PRO A 575      71.109  84.246  30.303  1.00  0.00           C
ATOM   1347  HB1 PRO A 575      71.291  83.166  30.490  1.00  0.00           H
ATOM   1348  HB2 PRO A 575      71.518  84.835  31.152  1.00  0.00           H
ATOM   1349  CG  PRO A 575      69.639  84.374  30.059  1.00  0.00           C
ATOM   1350  HG1 PRO A 575      69.069  83.705  30.739  1.00  0.00           H
ATOM   1351  HG2 PRO A 575      69.409  85.460  30.039  1.00  0.00           H
ATOM   1352  C   PRO A 575      73.195  84.206  28.707  1.00  0.00           C
ATOM   1353  O   PRO A 575      73.319  83.158  28.085  1.00  0.00           O
ATOM   1354  N   VAL A 576      74.179  85.022  29.050  1.00  0.00           N
ATOM   1355  HN  VAL A 576      74.003  85.845  29.585  1.00  0.00           H
ATOM   1356  CA  VAL A 576      75.609  84.822  28.827  1.00  0.00           C
ATOM   1357  HA  VAL A 576      75.763  84.645  27.773  1.00  0.00           H
ATOM   1358  CB  VAL A 576      76.534  85.921  29.318  1.00  0.00           C
ATOM   1359  HB  VAL A 576      76.280  86.211  30.360  1.00  0.00           H
ATOM   1360  CG1 VAL A 576      77.974  85.450  29.295  1.00  0.00           C
ATOM   1361 1HG1 VAL A 576      78.283  84.805  30.146  1.00  0.00           H
ATOM   1362 2HG1 VAL A 576      78.211  84.993  28.310  1.00  0.00           H
ATOM   1363 3HG1 VAL A 576      78.662  86.317  29.390  1.00  0.00           H
ATOM   1364  CG2 VAL A 576      76.331  87.121  28.420  1.00  0.00           C
ATOM   1365 1HG2 VAL A 576      76.786  86.965  27.418  1.00  0.00           H
ATOM   1366 2HG2 VAL A 576      75.254  87.385  28.472  1.00  0.00           H
ATOM   1367 3HG2 VAL A 576      76.839  88.011  28.848  1.00  0.00           H
ATOM   1368  C   VAL A 576      76.092  83.489  29.442  1.00  0.00           C
ATOM   1369  O   VAL A 576      76.629  82.616  28.794  1.00  0.00           O
ATOM   1370  N   LEU A 577      75.862  83.366  30.803  1.00  0.00           N
ATOM   1371  HN  LEU A 577      75.452  84.114  31.319  1.00  0.00           H
ATOM   1372  CA  LEU A 577      76.201  82.147  31.531  1.00  0.00           C
ATOM   1373  HA  LEU A 577      77.271  82.004  31.515  1.00  0.00           H
ATOM   1374  CB  LEU A 577      75.813  82.386  33.022  1.00  0.00           C
ATOM   1375  HB1 LEU A 577      76.544  83.070  33.504  1.00  0.00           H
ATOM   1376  HB2 LEU A 577      74.838  82.919  33.035  1.00  0.00           H
ATOM   1377  CG  LEU A 577      75.709  81.199  33.992  1.00  0.00           C
ATOM   1378  HG  LEU A 577      74.955  80.488  33.592  1.00  0.00           H
ATOM   1379  CD1 LEU A 577      76.955  80.412  34.126  1.00  0.00           C
ATOM   1380 1HD1 LEU A 577      77.212  80.020  33.119  1.00  0.00           H
ATOM   1381 2HD1 LEU A 577      77.819  81.056  34.398  1.00  0.00           H
ATOM   1382 3HD1 LEU A 577      76.798  79.571  34.834  1.00  0.00           H
ATOM   1383  CD2 LEU A 577      75.372  81.674  35.370  1.00  0.00           C
ATOM   1384 1HD2 LEU A 577      75.797  82.675  35.595  1.00  0.00           H
ATOM   1385 2HD2 LEU A 577      74.277  81.857  35.376  1.00  0.00           H
ATOM   1386 3HD2 LEU A 577      75.557  80.907  36.152  1.00  0.00           H
ATOM   1387  C   LEU A 577      75.531  80.831  31.032  1.00  0.00           C
ATOM   1388  O   LEU A 577      76.228  79.830  30.832  1.00  0.00           O
ATOM   1389  N   SER A 578      74.230  80.855  30.647  1.00  0.00           N
ATOM   1390  HN  SER A 578      73.706  81.688  30.804  1.00  0.00           H
ATOM   1391  CA  SER A 578      73.694  79.663  29.983  1.00  0.00           C
ATOM   1392  HA  SER A 578      73.826  78.833  30.661  1.00  0.00           H
ATOM   1393  CB  SER A 578      72.243  79.752  29.533  1.00  0.00           C
ATOM   1394  HB1 SER A 578      72.175  80.532  28.745  1.00  0.00           H
ATOM   1395  HB2 SER A 578      71.836  78.778  29.187  1.00  0.00           H
ATOM   1396  OG  SER A 578      71.468  80.197  30.604  1.00  0.00           O
ATOM   1397  HG1 SER A 578      71.808  79.678  31.336  1.00  0.00           H
ATOM   1398  C   SER A 578      74.424  79.150  28.721  1.00  0.00           C
ATOM   1399  O   SER A 578      74.686  77.938  28.515  1.00  0.00           O
ATOM   1400  N   ALA A 579      74.844  80.034  27.810  1.00  0.00           N
ATOM   1401  HN  ALA A 579      74.549  80.986  27.841  1.00  0.00           H
ATOM   1402  CA  ALA A 579      75.598  79.832  26.637  1.00  0.00           C
ATOM   1403  HA  ALA A 579      75.046  79.161  25.995  1.00  0.00           H
ATOM   1404  CB  ALA A 579      75.652  81.250  25.967  1.00  0.00           C
ATOM   1405  HB1 ALA A 579      76.157  81.204  24.978  1.00  0.00           H
ATOM   1406  HB2 ALA A 579      74.582  81.476  25.770  1.00  0.00           H
ATOM   1407  HB3 ALA A 579      76.031  82.027  26.664  1.00  0.00           H
ATOM   1408  C   ALA A 579      76.948  79.288  26.907  1.00  0.00           C
ATOM   1409  O   ALA A 579      77.227  78.209  26.422  1.00  0.00           O
ATOM   1410  N   LEU A 580      77.597  79.858  27.898  1.00  0.00           N
ATOM   1411  HN  LEU A 580      77.279  80.740  28.238  1.00  0.00           H
ATOM   1412  CA  LEU A 580      78.865  79.345  28.434  1.00  0.00           C
ATOM   1413  HA  LEU A 580      79.651  79.313  27.694  1.00  0.00           H
ATOM   1414  CB  LEU A 580      79.355  80.268  29.583  1.00  0.00           C
ATOM   1415  HB1 LEU A 580      78.479  80.423  30.248  1.00  0.00           H
ATOM   1416  HB2 LEU A 580      80.215  79.818  30.124  1.00  0.00           H
ATOM   1417  CG  LEU A 580      79.890  81.575  28.960  1.00  0.00           C
ATOM   1418  HG  LEU A 580      79.132  81.976  28.253  1.00  0.00           H
ATOM   1419  CD1 LEU A 580      79.975  82.736  29.985  1.00  0.00           C
ATOM   1420 1HD1 LEU A 580      78.938  82.948  30.324  1.00  0.00           H
ATOM   1421 2HD1 LEU A 580      80.507  82.347  30.879  1.00  0.00           H
ATOM   1422 3HD1 LEU A 580      80.493  83.535  29.412  1.00  0.00           H
ATOM   1423  CD2 LEU A 580      81.322  81.427  28.359  1.00  0.00           C
ATOM   1424 1HD2 LEU A 580      82.036  81.093  29.141  1.00  0.00           H
ATOM   1425 2HD2 LEU A 580      81.397  80.704  27.518  1.00  0.00           H
ATOM   1426 3HD2 LEU A 580      81.755  82.369  27.960  1.00  0.00           H
ATOM   1427  C   LEU A 580      78.731  77.893  29.009  1.00  0.00           C
ATOM   1428  O   LEU A 580      79.672  77.102  28.856  1.00  0.00           O
ATOM   1429  N   GLU A 581      77.615  77.481  29.646  1.00  0.00           N
ATOM   1430  HN  GLU A 581      76.837  78.080  29.817  1.00  0.00           H
ATOM   1431  CA  GLU A 581      77.371  76.081  30.003  1.00  0.00           C
ATOM   1432  HA  GLU A 581      78.225  75.789  30.596  1.00  0.00           H
ATOM   1433  CB  GLU A 581      76.117  75.884  30.963  1.00  0.00           C
ATOM   1434  HB1 GLU A 581      75.233  76.327  30.456  1.00  0.00           H
ATOM   1435  HB2 GLU A 581      76.090  74.789  31.148  1.00  0.00           H
ATOM   1436  CG  GLU A 581      76.342  76.718  32.286  1.00  0.00           C
ATOM   1437  HG1 GLU A 581      77.381  76.499  32.611  1.00  0.00           H
ATOM   1438  HG2 GLU A 581      76.343  77.794  32.009  1.00  0.00           H
ATOM   1439  CD  GLU A 581      75.381  76.372  33.386  1.00  0.00           C
ATOM   1440  OE1 GLU A 581      75.749  75.446  34.199  1.00  0.00           O
ATOM   1441  OE2 GLU A 581      74.402  77.104  33.587  1.00  0.00           O
ATOM   1442  C   GLU A 581      77.198  75.117  28.814  1.00  0.00           C
ATOM   1443  O   GLU A 581      77.749  74.003  28.906  1.00  0.00           O
ATOM   1444  N   LEU A 582      76.539  75.463  27.782  1.00  0.00           N
ATOM   1445  HN  LEU A 582      76.194  76.395  27.699  1.00  0.00           H
ATOM   1446  CA  LEU A 582      76.530  74.646  26.599  1.00  0.00           C
ATOM   1447  HA  LEU A 582      76.267  73.651  26.927  1.00  0.00           H
ATOM   1448  CB  LEU A 582      75.460  75.334  25.644  1.00  0.00           C
ATOM   1449  HB1 LEU A 582      75.908  76.330  25.439  1.00  0.00           H
ATOM   1450  HB2 LEU A 582      75.337  74.729  24.721  1.00  0.00           H
ATOM   1451  CG  LEU A 582      73.997  75.570  26.221  1.00  0.00           C
ATOM   1452  HG  LEU A 582      74.056  76.223  27.118  1.00  0.00           H
ATOM   1453  CD1 LEU A 582      73.179  76.521  25.274  1.00  0.00           C
ATOM   1454 1HD1 LEU A 582      72.156  76.683  25.677  1.00  0.00           H
ATOM   1455 2HD1 LEU A 582      73.646  77.520  25.140  1.00  0.00           H
ATOM   1456 3HD1 LEU A 582      73.040  76.050  24.277  1.00  0.00           H
ATOM   1457  CD2 LEU A 582      73.283  74.171  26.340  1.00  0.00           C
ATOM   1458 1HD2 LEU A 582      72.200  74.360  26.496  1.00  0.00           H
ATOM   1459 2HD2 LEU A 582      73.528  73.543  25.457  1.00  0.00           H
ATOM   1460 3HD2 LEU A 582      73.711  73.611  27.199  1.00  0.00           H
ATOM   1461  C   LEU A 582      77.784  74.506  25.810  1.00  0.00           C
ATOM   1462  O   LEU A 582      77.949  73.463  25.196  1.00  0.00           O
ATOM   1463  N   LEU A 583      78.640  75.613  25.802  1.00  0.00           N
ATOM   1464  HN  LEU A 583      78.217  76.472  26.080  1.00  0.00           H
ATOM   1465  CA  LEU A 583      79.998  75.665  25.354  1.00  0.00           C
ATOM   1466  HA  LEU A 583      79.945  75.057  24.464  1.00  0.00           H
ATOM   1467  CB  LEU A 583      80.455  77.102  25.054  1.00  0.00           C
ATOM   1468  HB1 LEU A 583      80.420  77.661  26.014  1.00  0.00           H
ATOM   1469  HB2 LEU A 583      81.521  77.210  24.759  1.00  0.00           H
ATOM   1470  CG  LEU A 583      79.625  77.768  23.878  1.00  0.00           C
ATOM   1471  HG  LEU A 583      78.553  77.515  24.025  1.00  0.00           H
ATOM   1472  CD1 LEU A 583      79.819  79.275  23.849  1.00  0.00           C
ATOM   1473 1HD1 LEU A 583      80.877  79.493  23.589  1.00  0.00           H
ATOM   1474 2HD1 LEU A 583      79.278  79.895  23.102  1.00  0.00           H
ATOM   1475 3HD1 LEU A 583      79.767  79.741  24.856  1.00  0.00           H
ATOM   1476  CD2 LEU A 583      79.893  77.224  22.460  1.00  0.00           C
ATOM   1477 1HD2 LEU A 583      80.224  76.170  22.582  1.00  0.00           H
ATOM   1478 2HD2 LEU A 583      79.006  77.115  21.800  1.00  0.00           H
ATOM   1479 3HD2 LEU A 583      80.661  77.849  21.956  1.00  0.00           H
ATOM   1480  C   LEU A 583      80.990  74.899  26.106  1.00  0.00           C
ATOM   1481  O   LEU A 583      81.923  74.358  25.554  1.00  0.00           O
ATOM   1482  N   ASP A 584      81.025  74.803  27.431  1.00  0.00           N
ATOM   1483  HN  ASP A 584      80.513  75.488  27.943  1.00  0.00           H
ATOM   1484  CA  ASP A 584      81.852  73.933  28.289  1.00  0.00           C
ATOM   1485  HA  ASP A 584      82.849  74.342  28.364  1.00  0.00           H
ATOM   1486  CB  ASP A 584      81.032  73.889  29.609  1.00  0.00           C
ATOM   1487  HB1 ASP A 584      80.680  74.918  29.838  1.00  0.00           H
ATOM   1488  HB2 ASP A 584      80.035  73.413  29.491  1.00  0.00           H
ATOM   1489  CG  ASP A 584      81.643  73.143  30.807  1.00  0.00           C
ATOM   1490  OD1 ASP A 584      82.572  72.297  30.720  1.00  0.00           O
ATOM   1491  OD2 ASP A 584      81.179  73.480  31.913  1.00  0.00           O
ATOM   1492  C   ASP A 584      82.121  72.503  27.854  1.00  0.00           C
ATOM   1493  O   ASP A 584      81.190  71.778  27.421  1.00  0.00           O
ATOM   1494  N   PHE A 585      83.413  72.034  27.926  1.00  0.00           N
ATOM   1495  HN  PHE A 585      84.088  72.729  28.158  1.00  0.00           H
ATOM   1496  CA  PHE A 585      83.923  70.738  27.520  1.00  0.00           C
ATOM   1497  HA  PHE A 585      83.559  70.566  26.518  1.00  0.00           H
ATOM   1498  CB  PHE A 585      85.515  70.710  27.358  1.00  0.00           C
ATOM   1499  HB1 PHE A 585      85.836  69.646  27.386  1.00  0.00           H
ATOM   1500  HB2 PHE A 585      85.738  71.237  26.406  1.00  0.00           H
ATOM   1501  CG  PHE A 585      86.055  71.519  28.446  1.00  0.00           C
ATOM   1502  CD1 PHE A 585      86.199  70.844  29.700  1.00  0.00           C
ATOM   1503  HD1 PHE A 585      85.981  69.794  29.834  1.00  0.00           H
ATOM   1504  CE1 PHE A 585      86.623  71.577  30.795  1.00  0.00           C
ATOM   1505  HE1 PHE A 585      86.612  71.188  31.803  1.00  0.00           H
ATOM   1506  CZ  PHE A 585      86.945  72.919  30.629  1.00  0.00           C
ATOM   1507  HZ  PHE A 585      87.179  73.463  31.533  1.00  0.00           H
ATOM   1508  CD2 PHE A 585      86.532  72.833  28.298  1.00  0.00           C
ATOM   1509  HD2 PHE A 585      86.760  73.103  27.277  1.00  0.00           H
ATOM   1510  CE2 PHE A 585      86.972  73.518  29.381  1.00  0.00           C
ATOM   1511  HE2 PHE A 585      87.297  74.546  29.309  1.00  0.00           H
ATOM   1512  C   PHE A 585      83.461  69.608  28.356  1.00  0.00           C
ATOM   1513  O   PHE A 585      83.470  68.425  28.024  1.00  0.00           O
ATOM   1514  N   SER A 586      82.928  69.905  29.538  1.00  0.00           N
ATOM   1515  HN  SER A 586      82.804  70.862  29.787  1.00  0.00           H
ATOM   1516  CA  SER A 586      82.305  68.973  30.473  1.00  0.00           C
ATOM   1517  HA  SER A 586      82.838  68.047  30.320  1.00  0.00           H
ATOM   1518  CB  SER A 586      82.477  69.380  31.926  1.00  0.00           C
ATOM   1519  HB1 SER A 586      82.308  68.391  32.403  1.00  0.00           H
ATOM   1520  HB2 SER A 586      83.552  69.636  32.038  1.00  0.00           H
ATOM   1521  OG  SER A 586      81.661  70.406  32.399  1.00  0.00           O
ATOM   1522  HG1 SER A 586      82.050  71.166  31.961  1.00  0.00           H
ATOM   1523  C   SER A 586      80.821  68.869  30.195  1.00  0.00           C
ATOM   1524  O   SER A 586      80.207  67.994  30.855  1.00  0.00           O
ATOM   1525  N   PHE A 587      80.295  69.765  29.301  1.00  0.00           N
ATOM   1526  HN  PHE A 587      80.767  70.558  28.924  1.00  0.00           H
ATOM   1527  CA  PHE A 587      78.988  69.519  28.729  1.00  0.00           C
ATOM   1528  HA  PHE A 587      78.464  69.020  29.531  1.00  0.00           H
ATOM   1529  CB  PHE A 587      78.169  70.775  28.307  1.00  0.00           C
ATOM   1530  HB1 PHE A 587      78.176  71.533  29.119  1.00  0.00           H
ATOM   1531  HB2 PHE A 587      78.679  71.229  27.431  1.00  0.00           H
ATOM   1532  CG  PHE A 587      76.742  70.395  27.914  1.00  0.00           C
ATOM   1533  CD1 PHE A 587      76.364  70.573  26.512  1.00  0.00           C
ATOM   1534  HD1 PHE A 587      77.158  71.041  25.949  1.00  0.00           H
ATOM   1535  CE1 PHE A 587      75.161  70.003  25.998  1.00  0.00           C
ATOM   1536  HE1 PHE A 587      75.078  69.897  24.927  1.00  0.00           H
ATOM   1537  CZ  PHE A 587      74.223  69.557  26.951  1.00  0.00           C
ATOM   1538  HZ  PHE A 587      73.221  69.346  26.605  1.00  0.00           H
ATOM   1539  CD2 PHE A 587      75.747  69.842  28.755  1.00  0.00           C
ATOM   1540  HD2 PHE A 587      75.947  69.795  29.815  1.00  0.00           H
ATOM   1541  CE2 PHE A 587      74.514  69.460  28.295  1.00  0.00           C
ATOM   1542  HE2 PHE A 587      73.823  68.912  28.919  1.00  0.00           H
ATOM   1543  C   PHE A 587      79.084  68.588  27.463  1.00  0.00           C
ATOM   1544  O   PHE A 587      79.956  68.846  26.581  1.00  0.00           O
ATOM   1545  N   PRO A 588      78.373  67.548  27.266  1.00  0.00           N
ATOM   1546  CD  PRO A 588      77.445  66.883  28.169  1.00  0.00           C
ATOM   1547  HD1 PRO A 588      76.421  67.306  28.243  1.00  0.00           H
ATOM   1548  HD2 PRO A 588      77.763  66.830  29.232  1.00  0.00           H
ATOM   1549  CA  PRO A 588      78.417  66.778  26.004  1.00  0.00           C
ATOM   1550  HA  PRO A 588      79.433  66.434  25.875  1.00  0.00           H
ATOM   1551  CB  PRO A 588      77.479  65.592  26.215  1.00  0.00           C
ATOM   1552  HB1 PRO A 588      76.446  65.703  25.822  1.00  0.00           H
ATOM   1553  HB2 PRO A 588      77.814  64.631  25.770  1.00  0.00           H
ATOM   1554  CG  PRO A 588      77.459  65.367  27.817  1.00  0.00           C
ATOM   1555  HG1 PRO A 588      76.548  64.786  28.074  1.00  0.00           H
ATOM   1556  HG2 PRO A 588      78.353  64.865  28.245  1.00  0.00           H
ATOM   1557  C   PRO A 588      78.093  67.389  24.640  1.00  0.00           C
ATOM   1558  O   PRO A 588      77.388  68.404  24.601  1.00  0.00           O
ATOM   1559  N   ASP A 589      78.601  66.767  23.541  1.00  0.00           N
ATOM   1560  HN  ASP A 589      79.124  65.921  23.619  1.00  0.00           H
ATOM   1561  CA  ASP A 589      78.098  67.072  22.174  1.00  0.00           C
ATOM   1562  HA  ASP A 589      78.098  68.152  22.180  1.00  0.00           H
ATOM   1563  CB  ASP A 589      78.886  66.336  21.066  1.00  0.00           C
ATOM   1564  HB1 ASP A 589      79.099  65.338  21.504  1.00  0.00           H
ATOM   1565  HB2 ASP A 589      78.156  66.309  20.229  1.00  0.00           H
ATOM   1566  CG  ASP A 589      80.236  66.964  20.663  1.00  0.00           C
ATOM   1567  OD1 ASP A 589      80.396  68.218  20.845  1.00  0.00           O
ATOM   1568  OD2 ASP A 589      80.982  66.251  19.978  1.00  0.00           O
ATOM   1569  C   ASP A 589      76.628  66.616  22.106  1.00  0.00           C
ATOM   1570  O   ASP A 589      76.203  65.485  22.226  1.00  0.00           O
ATOM   1571  N   CYS A 590      75.701  67.586  22.048  1.00  0.00           N
ATOM   1572  HN  CYS A 590      75.939  68.551  22.115  1.00  0.00           H
ATOM   1573  CA  CYS A 590      74.315  67.361  21.750  1.00  0.00           C
ATOM   1574  HA  CYS A 590      74.132  66.333  21.473  1.00  0.00           H
ATOM   1575  CB  CYS A 590      73.383  67.787  22.941  1.00  0.00           C
ATOM   1576  HB1 CYS A 590      73.474  68.886  23.070  1.00  0.00           H
ATOM   1577  HB2 CYS A 590      72.303  67.576  22.789  1.00  0.00           H
ATOM   1578  SG  CYS A 590      73.801  66.888  24.414  1.00  0.00           S
ATOM   1579  HG1 CYS A 590      75.042  67.322  24.581  1.00  0.00           H
ATOM   1580  C   CYS A 590      73.915  67.976  20.452  1.00  0.00           C
ATOM   1581  O   CYS A 590      72.825  67.632  19.981  1.00  0.00           O
ATOM   1582  N   HIS A 591      74.644  68.959  19.853  1.00  0.00           N
ATOM   1583  HN  HIS A 591      75.561  69.101  20.219  1.00  0.00           H
ATOM   1584  CA  HIS A 591      74.361  69.735  18.633  1.00  0.00           C
ATOM   1585  HA  HIS A 591      75.271  69.806  18.055  1.00  0.00           H
ATOM   1586  CB  HIS A 591      73.377  69.111  17.627  1.00  0.00           C
ATOM   1587  HB1 HIS A 591      72.353  68.977  18.038  1.00  0.00           H
ATOM   1588  HB2 HIS A 591      73.182  69.731  16.726  1.00  0.00           H
ATOM   1589  ND1 HIS A 591      74.968  67.687  16.478  1.00  0.00           N
ATOM   1590  CG  HIS A 591      73.759  67.835  17.126  1.00  0.00           C
ATOM   1591  CE1 HIS A 591      75.040  66.418  16.106  1.00  0.00           C
ATOM   1592  HE1 HIS A 591      75.916  66.043  15.577  1.00  0.00           H
ATOM   1593  NE2 HIS A 591      73.863  65.785  16.361  1.00  0.00           N
ATOM   1594  HE2 HIS A 591      73.700  64.827  16.126  1.00  0.00           H
ATOM   1595  CD2 HIS A 591      73.064  66.685  17.048  1.00  0.00           C
ATOM   1596  HD2 HIS A 591      72.099  66.503  17.505  1.00  0.00           H
ATOM   1597  C   HIS A 591      74.026  71.216  18.951  1.00  0.00           C
ATOM   1598  O   HIS A 591      73.281  71.897  18.265  1.00  0.00           O
ATOM   1599  N   VAL A 592      74.385  71.704  20.147  1.00  0.00           N
ATOM   1600  HN  VAL A 592      75.157  71.231  20.564  1.00  0.00           H
ATOM   1601  CA  VAL A 592      73.855  72.875  20.770  1.00  0.00           C
ATOM   1602  HA  VAL A 592      72.938  73.205  20.304  1.00  0.00           H
ATOM   1603  CB  VAL A 592      73.503  72.615  22.212  1.00  0.00           C
ATOM   1604  HB  VAL A 592      73.260  73.567  22.732  1.00  0.00           H
ATOM   1605  CG1 VAL A 592      72.212  71.796  22.352  1.00  0.00           C
ATOM   1606 1HG1 VAL A 592      72.062  71.462  23.401  1.00  0.00           H
ATOM   1607 2HG1 VAL A 592      71.428  72.514  22.028  1.00  0.00           H
ATOM   1608 3HG1 VAL A 592      72.354  70.860  21.770  1.00  0.00           H
ATOM   1609  CG2 VAL A 592      74.709  71.906  22.988  1.00  0.00           C
ATOM   1610 1HG2 VAL A 592      75.652  72.463  22.803  1.00  0.00           H
ATOM   1611 2HG2 VAL A 592      74.528  71.902  24.084  1.00  0.00           H
ATOM   1612 3HG2 VAL A 592      74.715  70.819  22.757  1.00  0.00           H
ATOM   1613  C   VAL A 592      74.836  74.027  20.647  1.00  0.00           C
ATOM   1614  O   VAL A 592      74.578  75.200  20.934  1.00  0.00           O
ATOM   1615  N   GLY A 593      76.064  73.810  20.045  1.00  0.00           N
ATOM   1616  HN  GLY A 593      76.301  73.013  19.496  1.00  0.00           H
ATOM   1617  CA  GLY A 593      77.092  74.735  19.935  1.00  0.00           C
ATOM   1618  HA1 GLY A 593      77.345  75.005  20.950  1.00  0.00           H
ATOM   1619  HA2 GLY A 593      77.892  74.151  19.506  1.00  0.00           H
ATOM   1620  C   GLY A 593      76.830  75.973  19.084  1.00  0.00           C
ATOM   1621  O   GLY A 593      77.119  77.085  19.516  1.00  0.00           O
ATOM   1622  N   SER A 594      76.191  75.805  17.870  1.00  0.00           N
ATOM   1623  HN  SER A 594      76.076  74.884  17.507  1.00  0.00           H
ATOM   1624  CA  SER A 594      75.822  76.868  16.993  1.00  0.00           C
ATOM   1625  HA  SER A 594      76.765  77.345  16.768  1.00  0.00           H
ATOM   1626  CB  SER A 594      75.266  76.302  15.626  1.00  0.00           C
ATOM   1627  HB1 SER A 594      75.960  75.496  15.307  1.00  0.00           H
ATOM   1628  HB2 SER A 594      74.299  75.762  15.715  1.00  0.00           H
ATOM   1629  OG  SER A 594      75.102  77.371  14.697  1.00  0.00           O
ATOM   1630  HG1 SER A 594      75.989  77.726  14.606  1.00  0.00           H
ATOM   1631  C   SER A 594      74.896  77.953  17.627  1.00  0.00           C
ATOM   1632  O   SER A 594      75.137  79.191  17.597  1.00  0.00           O
ATOM   1633  N   PHE A 595      73.888  77.514  18.363  1.00  0.00           N
ATOM   1634  HN  PHE A 595      73.674  76.553  18.521  1.00  0.00           H
ATOM   1635  CA  PHE A 595      72.932  78.409  18.893  1.00  0.00           C
ATOM   1636  HA  PHE A 595      72.546  79.125  18.182  1.00  0.00           H
ATOM   1637  CB  PHE A 595      71.806  77.471  19.329  1.00  0.00           C
ATOM   1638  HB1 PHE A 595      71.343  76.931  18.476  1.00  0.00           H
ATOM   1639  HB2 PHE A 595      72.096  76.644  20.012  1.00  0.00           H
ATOM   1640  CG  PHE A 595      70.710  78.202  19.993  1.00  0.00           C
ATOM   1641  CD1 PHE A 595      70.502  78.117  21.365  1.00  0.00           C
ATOM   1642  HD1 PHE A 595      71.193  77.503  21.922  1.00  0.00           H
ATOM   1643  CE1 PHE A 595      69.478  78.789  22.008  1.00  0.00           C
ATOM   1644  HE1 PHE A 595      69.483  78.865  23.086  1.00  0.00           H
ATOM   1645  CZ  PHE A 595      68.737  79.728  21.271  1.00  0.00           C
ATOM   1646  HZ  PHE A 595      68.025  80.367  21.773  1.00  0.00           H
ATOM   1647  CD2 PHE A 595      69.944  79.064  19.223  1.00  0.00           C
ATOM   1648  HD2 PHE A 595      70.105  79.120  18.156  1.00  0.00           H
ATOM   1649  CE2 PHE A 595      68.943  79.844  19.892  1.00  0.00           C
ATOM   1650  HE2 PHE A 595      68.325  80.563  19.375  1.00  0.00           H
ATOM   1651  C   PHE A 595      73.494  79.213  20.133  1.00  0.00           C
ATOM   1652  O   PHE A 595      73.032  80.325  20.433  1.00  0.00           O
ATOM   1653  N   ALA A 596      74.427  78.597  21.017  1.00  0.00           N
ATOM   1654  HN  ALA A 596      74.499  77.613  20.876  1.00  0.00           H
ATOM   1655  CA  ALA A 596      75.164  79.324  21.963  1.00  0.00           C
ATOM   1656  HA  ALA A 596      74.525  79.744  22.725  1.00  0.00           H
ATOM   1657  CB  ALA A 596      75.903  78.433  22.926  1.00  0.00           C
ATOM   1658  HB1 ALA A 596      76.679  77.863  22.372  1.00  0.00           H
ATOM   1659  HB2 ALA A 596      76.428  79.071  23.669  1.00  0.00           H
ATOM   1660  HB3 ALA A 596      75.271  77.724  23.502  1.00  0.00           H
ATOM   1661  C   ALA A 596      76.060  80.518  21.488  1.00  0.00           C
ATOM   1662  O   ALA A 596      76.149  81.618  22.037  1.00  0.00           O
ATOM   1663  N   ILE A 597      76.853  80.233  20.423  1.00  0.00           N
ATOM   1664  HN  ILE A 597      76.851  79.328  20.006  1.00  0.00           H
ATOM   1665  CA  ILE A 597      77.631  81.226  19.677  1.00  0.00           C
ATOM   1666  HA  ILE A 597      78.144  81.836  20.406  1.00  0.00           H
ATOM   1667  CB  ILE A 597      78.607  80.490  18.736  1.00  0.00           C
ATOM   1668  HB  ILE A 597      78.023  79.666  18.272  1.00  0.00           H
ATOM   1669  CG2 ILE A 597      79.080  81.362  17.517  1.00  0.00           C
ATOM   1670 1HG2 ILE A 597      80.004  80.891  17.117  1.00  0.00           H
ATOM   1671 2HG2 ILE A 597      78.207  81.367  16.830  1.00  0.00           H
ATOM   1672 3HG2 ILE A 597      79.249  82.428  17.777  1.00  0.00           H
ATOM   1673  CG1 ILE A 597      79.811  79.901  19.364  1.00  0.00           C
ATOM   1674 1HG1 ILE A 597      79.412  79.229  20.153  1.00  0.00           H
ATOM   1675 2HG1 ILE A 597      80.432  79.235  18.726  1.00  0.00           H
ATOM   1676  CD  ILE A 597      80.778  80.835  20.018  1.00  0.00           C
ATOM   1677  HD1 ILE A 597      80.208  81.294  20.854  1.00  0.00           H
ATOM   1678  HD2 ILE A 597      81.592  80.288  20.539  1.00  0.00           H
ATOM   1679  HD3 ILE A 597      81.177  81.648  19.375  1.00  0.00           H
ATOM   1680  C   ILE A 597      76.765  82.343  18.952  1.00  0.00           C
ATOM   1681  O   ILE A 597      77.129  83.489  18.885  1.00  0.00           O
ATOM   1682  N   LYS A 598      75.677  81.900  18.417  1.00  0.00           N
ATOM   1683  HN  LYS A 598      75.439  80.935  18.333  1.00  0.00           H
ATOM   1684  CA  LYS A 598      74.553  82.736  18.100  1.00  0.00           C
ATOM   1685  HA  LYS A 598      75.042  83.479  17.488  1.00  0.00           H
ATOM   1686  CB  LYS A 598      73.440  82.101  17.238  1.00  0.00           C
ATOM   1687  HB1 LYS A 598      73.783  81.873  16.206  1.00  0.00           H
ATOM   1688  HB2 LYS A 598      73.102  81.127  17.652  1.00  0.00           H
ATOM   1689  CG  LYS A 598      72.136  82.996  17.170  1.00  0.00           C
ATOM   1690  HG1 LYS A 598      71.346  82.314  16.790  1.00  0.00           H
ATOM   1691  HG2 LYS A 598      71.806  83.289  18.190  1.00  0.00           H
ATOM   1692  CD  LYS A 598      72.150  84.114  16.133  1.00  0.00           C
ATOM   1693  HD1 LYS A 598      73.144  84.607  16.184  1.00  0.00           H
ATOM   1694  HD2 LYS A 598      72.135  83.651  15.123  1.00  0.00           H
ATOM   1695  CE  LYS A 598      70.881  84.967  16.006  1.00  0.00           C
ATOM   1696  HE1 LYS A 598      70.013  84.389  15.624  1.00  0.00           H
ATOM   1697  HE2 LYS A 598      70.627  85.431  16.984  1.00  0.00           H
ATOM   1698  NZ  LYS A 598      71.061  86.188  15.096  1.00  0.00           N
ATOM   1699  HZ1 LYS A 598      71.135  85.915  14.095  1.00  0.00           H
ATOM   1700  HZ2 LYS A 598      70.204  86.772  15.179  1.00  0.00           H
ATOM   1701  HZ3 LYS A 598      71.828  86.760  15.503  1.00  0.00           H
ATOM   1702  C   LYS A 598      73.981  83.536  19.246  1.00  0.00           C
ATOM   1703  O   LYS A 598      73.793  84.691  19.160  1.00  0.00           O
ATOM   1704  N   SER A 599      73.939  82.979  20.413  1.00  0.00           N
ATOM   1705  HN  SER A 599      74.247  82.075  20.697  1.00  0.00           H
ATOM   1706  CA  SER A 599      73.534  83.663  21.670  1.00  0.00           C
ATOM   1707  HA  SER A 599      72.589  84.102  21.386  1.00  0.00           H
ATOM   1708  CB  SER A 599      73.091  82.632  22.735  1.00  0.00           C
ATOM   1709  HB1 SER A 599      73.869  81.839  22.741  1.00  0.00           H
ATOM   1710  HB2 SER A 599      72.984  83.130  23.722  1.00  0.00           H
ATOM   1711  OG  SER A 599      71.847  82.091  22.356  1.00  0.00           O
ATOM   1712  HG1 SER A 599      71.973  81.729  21.476  1.00  0.00           H
ATOM   1713  C   SER A 599      74.467  84.698  22.215  1.00  0.00           C
ATOM   1714  O   SER A 599      74.035  85.712  22.784  1.00  0.00           O
ATOM   1715  N   LEU A 600      75.802  84.557  21.872  1.00  0.00           N
ATOM   1716  HN  LEU A 600      75.973  83.670  21.449  1.00  0.00           H
ATOM   1717  CA  LEU A 600      76.835  85.434  22.235  1.00  0.00           C
ATOM   1718  HA  LEU A 600      76.571  85.915  23.166  1.00  0.00           H
ATOM   1719  CB  LEU A 600      78.253  84.721  22.373  1.00  0.00           C
ATOM   1720  HB1 LEU A 600      78.378  84.088  21.469  1.00  0.00           H
ATOM   1721  HB2 LEU A 600      79.114  85.421  22.437  1.00  0.00           H
ATOM   1722  CG  LEU A 600      78.361  83.703  23.535  1.00  0.00           C
ATOM   1723  HG  LEU A 600      77.987  82.699  23.242  1.00  0.00           H
ATOM   1724  CD1 LEU A 600      79.894  83.322  23.763  1.00  0.00           C
ATOM   1725 1HD1 LEU A 600      79.980  82.539  24.546  1.00  0.00           H
ATOM   1726 2HD1 LEU A 600      80.215  82.918  22.779  1.00  0.00           H
ATOM   1727 3HD1 LEU A 600      80.387  84.283  24.023  1.00  0.00           H
ATOM   1728  CD2 LEU A 600      77.774  84.308  24.831  1.00  0.00           C
ATOM   1729 1HD2 LEU A 600      76.664  84.342  24.787  1.00  0.00           H
ATOM   1730 2HD2 LEU A 600      77.991  83.780  25.783  1.00  0.00           H
ATOM   1731 3HD2 LEU A 600      78.161  85.350  24.835  1.00  0.00           H
ATOM   1732  C   LEU A 600      76.972  86.513  21.099  1.00  0.00           C
ATOM   1733  O   LEU A 600      77.939  87.215  21.171  1.00  0.00           O
ATOM   1734  N   ARG A 601      76.102  86.554  20.056  1.00  0.00           N
ATOM   1735  HN  ARG A 601      75.550  85.731  19.944  1.00  0.00           H
ATOM   1736  CA  ARG A 601      75.999  87.536  19.001  1.00  0.00           C
ATOM   1737  HA  ARG A 601      76.865  87.276  18.410  1.00  0.00           H
ATOM   1738  CB  ARG A 601      74.836  87.405  17.965  1.00  0.00           C
ATOM   1739  HB1 ARG A 601      75.025  86.457  17.418  1.00  0.00           H
ATOM   1740  HB2 ARG A 601      73.842  87.421  18.460  1.00  0.00           H
ATOM   1741  CG  ARG A 601      74.722  88.466  16.869  1.00  0.00           C
ATOM   1742  HG1 ARG A 601      73.866  88.118  16.252  1.00  0.00           H
ATOM   1743  HG2 ARG A 601      74.538  89.449  17.353  1.00  0.00           H
ATOM   1744  CD  ARG A 601      75.953  88.664  15.949  1.00  0.00           C
ATOM   1745  HD1 ARG A 601      76.931  88.583  16.471  1.00  0.00           H
ATOM   1746  HD2 ARG A 601      75.950  87.893  15.149  1.00  0.00           H
ATOM   1747  NE  ARG A 601      75.882  89.909  15.206  1.00  0.00           N
ATOM   1748  HE  ARG A 601      75.295  89.913  14.397  1.00  0.00           H
ATOM   1749  CZ  ARG A 601      76.671  90.944  15.372  1.00  0.00           C
ATOM   1750  NH1 ARG A 601      77.483  91.007  16.426  1.00  0.00           N
ATOM   1751 1HH1 ARG A 601      77.325  90.389  17.196  1.00  0.00           H
ATOM   1752 2HH1 ARG A 601      78.096  91.794  16.503  1.00  0.00           H
ATOM   1753  NH2 ARG A 601      76.626  92.001  14.599  1.00  0.00           N
ATOM   1754 1HH2 ARG A 601      76.246  91.952  13.676  1.00  0.00           H
ATOM   1755 2HH2 ARG A 601      77.410  92.622  14.603  1.00  0.00           H
ATOM   1756  C   ARG A 601      76.259  89.000  19.287  1.00  0.00           C
ATOM   1757  O   ARG A 601      77.067  89.674  18.688  1.00  0.00           O
ATOM   1758  N   LYS A 602      75.668  89.522  20.339  1.00  0.00           N
ATOM   1759  HN  LYS A 602      75.055  88.956  20.884  1.00  0.00           H
ATOM   1760  CA  LYS A 602      75.721  90.974  20.708  1.00  0.00           C
ATOM   1761  HA  LYS A 602      76.221  91.625  20.007  1.00  0.00           H
ATOM   1762  CB  LYS A 602      74.295  91.551  20.947  1.00  0.00           C
ATOM   1763  HB1 LYS A 602      73.891  91.078  21.867  1.00  0.00           H
ATOM   1764  HB2 LYS A 602      74.450  92.613  21.237  1.00  0.00           H
ATOM   1765  CG  LYS A 602      73.317  91.346  19.798  1.00  0.00           C
ATOM   1766  HG1 LYS A 602      73.693  91.618  18.789  1.00  0.00           H
ATOM   1767  HG2 LYS A 602      73.066  90.269  19.687  1.00  0.00           H
ATOM   1768  CD  LYS A 602      71.945  91.996  20.092  1.00  0.00           C
ATOM   1769  HD1 LYS A 602      72.036  93.103  20.073  1.00  0.00           H
ATOM   1770  HD2 LYS A 602      71.224  91.603  19.343  1.00  0.00           H
ATOM   1771  CE  LYS A 602      71.271  91.577  21.452  1.00  0.00           C
ATOM   1772  HE1 LYS A 602      71.725  92.087  22.328  1.00  0.00           H
ATOM   1773  HE2 LYS A 602      70.183  91.799  21.429  1.00  0.00           H
ATOM   1774  NZ  LYS A 602      71.477  90.140  21.763  1.00  0.00           N
ATOM   1775  HZ1 LYS A 602      72.477  89.854  21.734  1.00  0.00           H
ATOM   1776  HZ2 LYS A 602      71.101  89.980  22.719  1.00  0.00           H
ATOM   1777  HZ3 LYS A 602      71.011  89.479  21.110  1.00  0.00           H
ATOM   1778  C   LYS A 602      76.612  91.232  21.858  1.00  0.00           C
ATOM   1779  O   LYS A 602      76.707  92.360  22.360  1.00  0.00           O
ATOM   1780  N   LEU A 603      77.328  90.222  22.437  1.00  0.00           N
ATOM   1781  HN  LEU A 603      77.310  89.313  22.029  1.00  0.00           H
ATOM   1782  CA  LEU A 603      78.286  90.342  23.493  1.00  0.00           C
ATOM   1783  HA  LEU A 603      77.758  90.663  24.378  1.00  0.00           H
ATOM   1784  CB  LEU A 603      78.743  88.924  23.837  1.00  0.00           C
ATOM   1785  HB1 LEU A 603      77.851  88.265  23.899  1.00  0.00           H
ATOM   1786  HB2 LEU A 603      79.348  88.570  22.975  1.00  0.00           H
ATOM   1787  CG  LEU A 603      79.590  88.823  25.126  1.00  0.00           C
ATOM   1788  HG  LEU A 603      79.569  89.824  25.609  1.00  0.00           H
ATOM   1789  CD1 LEU A 603      78.978  87.893  26.186  1.00  0.00           C
ATOM   1790 1HD1 LEU A 603      78.003  88.262  26.572  1.00  0.00           H
ATOM   1791 2HD1 LEU A 603      78.898  86.797  26.022  1.00  0.00           H
ATOM   1792 3HD1 LEU A 603      79.530  88.123  27.122  1.00  0.00           H
ATOM   1793  CD2 LEU A 603      81.072  88.501  24.813  1.00  0.00           C
ATOM   1794 1HD2 LEU A 603      81.749  88.555  25.692  1.00  0.00           H
ATOM   1795 2HD2 LEU A 603      81.270  87.547  24.279  1.00  0.00           H
ATOM   1796 3HD2 LEU A 603      81.506  89.161  24.032  1.00  0.00           H
ATOM   1797  C   LEU A 603      79.469  91.282  23.314  1.00  0.00           C
ATOM   1798  O   LEU A 603      80.278  91.087  22.399  1.00  0.00           O
ATOM   1799  N   THR A 604      79.653  92.319  24.158  1.00  0.00           N
ATOM   1800  HN  THR A 604      79.078  92.426  24.965  1.00  0.00           H
ATOM   1801  CA  THR A 604      80.663  93.362  23.972  1.00  0.00           C
ATOM   1802  HA  THR A 604      80.559  93.710  22.955  1.00  0.00           H
ATOM   1803  CB  THR A 604      80.520  94.571  24.979  1.00  0.00           C
ATOM   1804  HB  THR A 604      81.306  95.344  24.841  1.00  0.00           H
ATOM   1805  OG1 THR A 604      80.637  94.233  26.340  1.00  0.00           O
ATOM   1806  HG1 THR A 604      80.135  93.418  26.411  1.00  0.00           H
ATOM   1807  CG2 THR A 604      79.086  95.089  24.791  1.00  0.00           C
ATOM   1808 1HG2 THR A 604      79.034  95.500  23.760  1.00  0.00           H
ATOM   1809 2HG2 THR A 604      78.253  94.381  24.993  1.00  0.00           H
ATOM   1810 3HG2 THR A 604      78.993  95.963  25.470  1.00  0.00           H
ATOM   1811  C   THR A 604      82.105  92.892  23.929  1.00  0.00           C
ATOM   1812  O   THR A 604      82.439  91.867  24.552  1.00  0.00           O
ATOM   1813  N   ASP A 605      82.996  93.712  23.201  1.00  0.00           N
ATOM   1814  HN  ASP A 605      82.651  94.569  22.828  1.00  0.00           H
ATOM   1815  CA  ASP A 605      84.494  93.458  23.143  1.00  0.00           C
ATOM   1816  HA  ASP A 605      84.580  92.485  22.684  1.00  0.00           H
ATOM   1817  CB  ASP A 605      85.347  94.336  22.158  1.00  0.00           C
ATOM   1818  HB1 ASP A 605      85.035  95.374  22.403  1.00  0.00           H
ATOM   1819  HB2 ASP A 605      86.418  94.058  22.260  1.00  0.00           H
ATOM   1820  CG  ASP A 605      84.995  94.066  20.692  1.00  0.00           C
ATOM   1821  OD1 ASP A 605      84.832  92.956  20.185  1.00  0.00           O
ATOM   1822  OD2 ASP A 605      84.921  95.076  19.881  1.00  0.00           O
ATOM   1823  C   ASP A 605      85.104  93.438  24.603  1.00  0.00           C
ATOM   1824  O   ASP A 605      86.123  92.762  24.843  1.00  0.00           O
ATOM   1825  N   ASP A 606      84.599  94.256  25.480  1.00  0.00           N
ATOM   1826  HN  ASP A 606      84.085  95.049  25.161  1.00  0.00           H
ATOM   1827  CA  ASP A 606      85.002  94.152  26.941  1.00  0.00           C
ATOM   1828  HA  ASP A 606      86.053  94.400  26.982  1.00  0.00           H
ATOM   1829  CB  ASP A 606      84.231  95.146  27.718  1.00  0.00           C
ATOM   1830  HB1 ASP A 606      83.124  95.074  27.782  1.00  0.00           H
ATOM   1831  HB2 ASP A 606      84.561  95.061  28.775  1.00  0.00           H
ATOM   1832  CG  ASP A 606      84.695  96.546  27.351  1.00  0.00           C
ATOM   1833  OD1 ASP A 606      85.926  96.793  27.539  1.00  0.00           O
ATOM   1834  OD2 ASP A 606      83.874  97.444  27.044  1.00  0.00           O
ATOM   1835  C   ASP A 606      84.714  92.758  27.652  1.00  0.00           C
ATOM   1836  O   ASP A 606      85.545  92.237  28.333  1.00  0.00           O
ATOM   1837  N   GLU A 607      83.533  92.174  27.391  1.00  0.00           N
ATOM   1838  HN  GLU A 607      82.956  92.608  26.704  1.00  0.00           H
ATOM   1839  CA  GLU A 607      83.132  90.816  27.960  1.00  0.00           C
ATOM   1840  HA  GLU A 607      83.417  90.906  28.998  1.00  0.00           H
ATOM   1841  CB  GLU A 607      81.616  90.646  27.839  1.00  0.00           C
ATOM   1842  HB1 GLU A 607      81.409  90.711  26.749  1.00  0.00           H
ATOM   1843  HB2 GLU A 607      81.317  89.651  28.231  1.00  0.00           H
ATOM   1844  CG  GLU A 607      80.795  91.782  28.645  1.00  0.00           C
ATOM   1845  HG1 GLU A 607      80.935  91.630  29.737  1.00  0.00           H
ATOM   1846  HG2 GLU A 607      81.292  92.766  28.510  1.00  0.00           H
ATOM   1847  CD  GLU A 607      79.343  91.927  28.311  1.00  0.00           C
ATOM   1848  OE1 GLU A 607      78.493  91.769  29.171  1.00  0.00           O
ATOM   1849  OE2 GLU A 607      79.027  92.255  27.149  1.00  0.00           O
ATOM   1850  C   GLU A 607      83.958  89.653  27.352  1.00  0.00           C
ATOM   1851  O   GLU A 607      84.480  88.724  27.987  1.00  0.00           O
ATOM   1852  N   LEU A 608      84.117  89.750  26.019  1.00  0.00           N
ATOM   1853  HN  LEU A 608      83.623  90.520  25.622  1.00  0.00           H
ATOM   1854  CA  LEU A 608      84.941  88.847  25.242  1.00  0.00           C
ATOM   1855  HA  LEU A 608      84.589  87.865  25.520  1.00  0.00           H
ATOM   1856  CB  LEU A 608      84.619  89.103  23.766  1.00  0.00           C
ATOM   1857  HB1 LEU A 608      83.514  89.136  23.651  1.00  0.00           H
ATOM   1858  HB2 LEU A 608      85.090  90.057  23.448  1.00  0.00           H
ATOM   1859  CG  LEU A 608      85.099  88.037  22.767  1.00  0.00           C
ATOM   1860  HG  LEU A 608      86.207  87.966  22.766  1.00  0.00           H
ATOM   1861  CD1 LEU A 608      84.480  86.607  23.062  1.00  0.00           C
ATOM   1862 1HD1 LEU A 608      84.826  85.989  22.206  1.00  0.00           H
ATOM   1863 2HD1 LEU A 608      84.841  86.188  24.025  1.00  0.00           H
ATOM   1864 3HD1 LEU A 608      83.371  86.671  23.082  1.00  0.00           H
ATOM   1865  CD2 LEU A 608      84.786  88.353  21.307  1.00  0.00           C
ATOM   1866 1HD2 LEU A 608      83.708  88.142  21.143  1.00  0.00           H
ATOM   1867 2HD2 LEU A 608      84.930  89.422  21.041  1.00  0.00           H
ATOM   1868 3HD2 LEU A 608      85.406  87.738  20.619  1.00  0.00           H
ATOM   1869  C   LEU A 608      86.308  88.907  25.650  1.00  0.00           C
ATOM   1870  O   LEU A 608      87.012  87.906  25.781  1.00  0.00           O
ATOM   1871  N   PHE A 609      86.912  90.098  25.956  1.00  0.00           N
ATOM   1872  HN  PHE A 609      86.465  90.972  25.782  1.00  0.00           H
ATOM   1873  CA  PHE A 609      88.212  90.225  26.583  1.00  0.00           C
ATOM   1874  HA  PHE A 609      88.869  89.634  25.962  1.00  0.00           H
ATOM   1875  CB  PHE A 609      88.620  91.745  26.545  1.00  0.00           C
ATOM   1876  HB1 PHE A 609      88.702  92.183  25.528  1.00  0.00           H
ATOM   1877  HB2 PHE A 609      87.832  92.291  27.107  1.00  0.00           H
ATOM   1878  CG  PHE A 609      89.930  92.058  27.273  1.00  0.00           C
ATOM   1879  CD1 PHE A 609      91.138  91.635  26.665  1.00  0.00           C
ATOM   1880  HD1 PHE A 609      91.189  91.165  25.694  1.00  0.00           H
ATOM   1881  CE1 PHE A 609      92.407  91.923  27.217  1.00  0.00           C
ATOM   1882  HE1 PHE A 609      93.210  91.672  26.539  1.00  0.00           H
ATOM   1883  CZ  PHE A 609      92.452  92.443  28.516  1.00  0.00           C
ATOM   1884  HZ  PHE A 609      93.380  92.631  29.037  1.00  0.00           H
ATOM   1885  CD2 PHE A 609      89.970  92.617  28.532  1.00  0.00           C
ATOM   1886  HD2 PHE A 609      89.033  92.687  29.064  1.00  0.00           H
ATOM   1887  CE2 PHE A 609      91.265  92.825  29.216  1.00  0.00           C
ATOM   1888  HE2 PHE A 609      91.267  93.060  30.270  1.00  0.00           H
ATOM   1889  C   PHE A 609      88.350  89.688  28.014  1.00  0.00           C
ATOM   1890  O   PHE A 609      89.413  89.247  28.492  1.00  0.00           O
ATOM   1891  N   GLN A 610      87.215  89.834  28.750  1.00  0.00           N
ATOM   1892  HN  GLN A 610      86.488  90.418  28.398  1.00  0.00           H
ATOM   1893  CA  GLN A 610      87.141  89.282  30.070  1.00  0.00           C
ATOM   1894  HA  GLN A 610      88.025  89.514  30.645  1.00  0.00           H
ATOM   1895  CB  GLN A 610      85.904  89.870  30.775  1.00  0.00           C
ATOM   1896  HB1 GLN A 610      85.762  90.964  30.644  1.00  0.00           H
ATOM   1897  HB2 GLN A 610      84.970  89.419  30.377  1.00  0.00           H
ATOM   1898  CG  GLN A 610      85.834  89.721  32.347  1.00  0.00           C
ATOM   1899  HG1 GLN A 610      84.973  90.279  32.775  1.00  0.00           H
ATOM   1900  HG2 GLN A 610      85.726  88.643  32.594  1.00  0.00           H
ATOM   1901  CD  GLN A 610      87.014  90.228  33.105  1.00  0.00           C
ATOM   1902  OE1 GLN A 610      87.163  91.422  33.321  1.00  0.00           O
ATOM   1903  NE2 GLN A 610      87.908  89.353  33.553  1.00  0.00           N
ATOM   1904 1HE2 GLN A 610      88.812  89.733  33.748  1.00  0.00           H
ATOM   1905 2HE2 GLN A 610      87.627  88.395  33.504  1.00  0.00           H
ATOM   1906  C   GLN A 610      87.103  87.786  30.046  1.00  0.00           C
ATOM   1907  O   GLN A 610      87.696  87.146  30.888  1.00  0.00           O
ATOM   1908  N   TYR A 611      86.379  87.118  29.083  1.00  0.00           N
ATOM   1909  HN  TYR A 611      85.808  87.612  28.431  1.00  0.00           H
ATOM   1910  CA  TYR A 611      86.204  85.711  29.117  1.00  0.00           C
ATOM   1911  HA  TYR A 611      86.577  85.362  30.068  1.00  0.00           H
ATOM   1912  CB  TYR A 611      84.772  85.310  28.910  1.00  0.00           C
ATOM   1913  HB1 TYR A 611      84.429  85.593  27.892  1.00  0.00           H
ATOM   1914  HB2 TYR A 611      84.755  84.204  29.021  1.00  0.00           H
ATOM   1915  CG  TYR A 611      83.884  85.937  29.968  1.00  0.00           C
ATOM   1916  CD1 TYR A 611      82.540  85.993  29.666  1.00  0.00           C
ATOM   1917  HD1 TYR A 611      82.207  85.769  28.663  1.00  0.00           H
ATOM   1918  CE1 TYR A 611      81.610  86.609  30.559  1.00  0.00           C
ATOM   1919  HE1 TYR A 611      80.670  86.986  30.184  1.00  0.00           H
ATOM   1920  CZ  TYR A 611      81.986  86.975  31.883  1.00  0.00           C
ATOM   1921  OH  TYR A 611      81.128  87.669  32.863  1.00  0.00           O
ATOM   1922  HH  TYR A 611      80.205  87.514  32.649  1.00  0.00           H
ATOM   1923  CD2 TYR A 611      84.293  86.245  31.291  1.00  0.00           C
ATOM   1924  HD2 TYR A 611      85.265  85.973  31.676  1.00  0.00           H
ATOM   1925  CE2 TYR A 611      83.334  86.607  32.281  1.00  0.00           C
ATOM   1926  HE2 TYR A 611      83.686  86.728  33.294  1.00  0.00           H
ATOM   1927  C   TYR A 611      86.988  84.975  28.073  1.00  0.00           C
ATOM   1928  O   TYR A 611      86.972  83.744  28.023  1.00  0.00           O
ATOM   1929  N   LEU A 612      87.943  85.640  27.364  1.00  0.00           N
ATOM   1930  HN  LEU A 612      87.913  86.636  27.320  1.00  0.00           H
ATOM   1931  CA  LEU A 612      88.939  85.062  26.380  1.00  0.00           C
ATOM   1932  HA  LEU A 612      88.471  84.778  25.449  1.00  0.00           H
ATOM   1933  CB  LEU A 612      89.966  86.266  25.999  1.00  0.00           C
ATOM   1934  HB1 LEU A 612      89.311  87.033  25.534  1.00  0.00           H
ATOM   1935  HB2 LEU A 612      90.461  86.622  26.928  1.00  0.00           H
ATOM   1936  CG  LEU A 612      91.102  85.976  25.010  1.00  0.00           C
ATOM   1937  HG  LEU A 612      91.728  85.119  25.340  1.00  0.00           H
ATOM   1938  CD1 LEU A 612      90.500  85.676  23.614  1.00  0.00           C
ATOM   1939 1HD1 LEU A 612      91.260  85.224  22.941  1.00  0.00           H
ATOM   1940 2HD1 LEU A 612      89.710  84.907  23.747  1.00  0.00           H
ATOM   1941 3HD1 LEU A 612      90.135  86.616  23.148  1.00  0.00           H
ATOM   1942  CD2 LEU A 612      91.844  87.272  24.840  1.00  0.00           C
ATOM   1943 1HD2 LEU A 612      91.126  88.036  24.472  1.00  0.00           H
ATOM   1944 2HD2 LEU A 612      92.237  87.786  25.743  1.00  0.00           H
ATOM   1945 3HD2 LEU A 612      92.588  87.092  24.035  1.00  0.00           H
ATOM   1946  C   LEU A 612      89.807  83.875  26.930  1.00  0.00           C
ATOM   1947  O   LEU A 612      89.793  82.889  26.231  1.00  0.00           O
ATOM   1948  N   LEU A 613      90.426  84.024  28.135  1.00  0.00           N
ATOM   1949  HN  LEU A 613      90.320  84.832  28.711  1.00  0.00           H
ATOM   1950  CA  LEU A 613      91.225  82.962  28.769  1.00  0.00           C
ATOM   1951  HA  LEU A 613      92.156  82.768  28.256  1.00  0.00           H
ATOM   1952  CB  LEU A 613      91.549  83.464  30.250  1.00  0.00           C
ATOM   1953  HB1 LEU A 613      92.136  84.407  30.245  1.00  0.00           H
ATOM   1954  HB2 LEU A 613      90.590  83.824  30.680  1.00  0.00           H
ATOM   1955  CG  LEU A 613      92.235  82.319  31.074  1.00  0.00           C
ATOM   1956  HG  LEU A 613      91.559  81.440  31.139  1.00  0.00           H
ATOM   1957  CD1 LEU A 613      93.547  81.783  30.561  1.00  0.00           C
ATOM   1958 1HD1 LEU A 613      94.426  82.448  30.704  1.00  0.00           H
ATOM   1959 2HD1 LEU A 613      93.721  80.817  31.080  1.00  0.00           H
ATOM   1960 3HD1 LEU A 613      93.494  81.510  29.485  1.00  0.00           H
ATOM   1961  CD2 LEU A 613      92.496  82.852  32.516  1.00  0.00           C
ATOM   1962 1HD2 LEU A 613      91.513  82.992  33.014  1.00  0.00           H
ATOM   1963 2HD2 LEU A 613      93.191  82.246  33.137  1.00  0.00           H
ATOM   1964 3HD2 LEU A 613      93.013  83.828  32.399  1.00  0.00           H
ATOM   1965  C   LEU A 613      90.515  81.591  28.863  1.00  0.00           C
ATOM   1966  O   LEU A 613      91.019  80.540  28.422  1.00  0.00           O
ATOM   1967  N   GLN A 614      89.332  81.522  29.475  1.00  0.00           N
ATOM   1968  HN  GLN A 614      89.158  82.251  30.132  1.00  0.00           H
ATOM   1969  CA  GLN A 614      88.432  80.424  29.540  1.00  0.00           C
ATOM   1970  HA  GLN A 614      89.098  79.673  29.939  1.00  0.00           H
ATOM   1971  CB  GLN A 614      87.196  80.653  30.458  1.00  0.00           C
ATOM   1972  HB1 GLN A 614      86.838  81.654  30.137  1.00  0.00           H
ATOM   1973  HB2 GLN A 614      86.570  79.755  30.267  1.00  0.00           H
ATOM   1974  CG  GLN A 614      87.582  80.673  31.970  1.00  0.00           C
ATOM   1975  HG1 GLN A 614      86.667  80.764  32.594  1.00  0.00           H
ATOM   1976  HG2 GLN A 614      88.163  79.742  32.141  1.00  0.00           H
ATOM   1977  CD  GLN A 614      88.326  81.928  32.434  1.00  0.00           C
ATOM   1978  OE1 GLN A 614      88.383  83.002  31.824  1.00  0.00           O
ATOM   1979  NE2 GLN A 614      88.861  81.795  33.667  1.00  0.00           N
ATOM   1980 1HE2 GLN A 614      88.825  80.928  34.163  1.00  0.00           H
ATOM   1981 2HE2 GLN A 614      89.077  82.680  34.078  1.00  0.00           H
ATOM   1982  C   GLN A 614      87.966  79.948  28.111  1.00  0.00           C
ATOM   1983  O   GLN A 614      87.938  78.761  27.818  1.00  0.00           O
ATOM   1984  N   LEU A 615      87.583  80.859  27.195  1.00  0.00           N
ATOM   1985  HN  LEU A 615      87.457  81.837  27.343  1.00  0.00           H
ATOM   1986  CA  LEU A 615      87.227  80.429  25.857  1.00  0.00           C
ATOM   1987  HA  LEU A 615      86.437  79.695  25.925  1.00  0.00           H
ATOM   1988  CB  LEU A 615      86.663  81.604  25.028  1.00  0.00           C
ATOM   1989  HB1 LEU A 615      87.495  82.340  24.988  1.00  0.00           H
ATOM   1990  HB2 LEU A 615      86.544  81.235  23.987  1.00  0.00           H
ATOM   1991  CG  LEU A 615      85.342  82.133  25.483  1.00  0.00           C
ATOM   1992  HG  LEU A 615      85.519  82.594  26.478  1.00  0.00           H
ATOM   1993  CD1 LEU A 615      84.991  83.272  24.564  1.00  0.00           C
ATOM   1994 1HD1 LEU A 615      85.901  83.909  24.583  1.00  0.00           H
ATOM   1995 2HD1 LEU A 615      84.806  82.893  23.537  1.00  0.00           H
ATOM   1996 3HD1 LEU A 615      84.111  83.845  24.926  1.00  0.00           H
ATOM   1997  CD2 LEU A 615      84.198  81.120  25.704  1.00  0.00           C
ATOM   1998 1HD2 LEU A 615      83.846  80.706  24.735  1.00  0.00           H
ATOM   1999 2HD2 LEU A 615      84.402  80.385  26.512  1.00  0.00           H
ATOM   2000 3HD2 LEU A 615      83.327  81.708  26.061  1.00  0.00           H
ATOM   2001  C   LEU A 615      88.354  79.712  25.155  1.00  0.00           C
ATOM   2002  O   LEU A 615      88.125  78.780  24.445  1.00  0.00           O
ATOM   2003  N   VAL A 616      89.589  80.116  25.341  1.00  0.00           N
ATOM   2004  HN  VAL A 616      89.808  80.922  25.885  1.00  0.00           H
ATOM   2005  CA  VAL A 616      90.756  79.489  24.747  1.00  0.00           C
ATOM   2006  HA  VAL A 616      90.467  79.355  23.715  1.00  0.00           H
ATOM   2007  CB  VAL A 616      92.016  80.260  24.976  1.00  0.00           C
ATOM   2008  HB  VAL A 616      91.839  80.724  25.970  1.00  0.00           H
ATOM   2009  CG1 VAL A 616      93.387  79.562  25.048  1.00  0.00           C
ATOM   2010 1HG1 VAL A 616      94.258  80.251  25.026  1.00  0.00           H
ATOM   2011 2HG1 VAL A 616      93.422  78.927  25.959  1.00  0.00           H
ATOM   2012 3HG1 VAL A 616      93.496  78.888  24.171  1.00  0.00           H
ATOM   2013  CG2 VAL A 616      92.157  81.341  23.949  1.00  0.00           C
ATOM   2014 1HG2 VAL A 616      91.217  81.927  24.035  1.00  0.00           H
ATOM   2015 2HG2 VAL A 616      92.987  82.064  24.097  1.00  0.00           H
ATOM   2016 3HG2 VAL A 616      92.298  80.988  22.905  1.00  0.00           H
ATOM   2017  C   VAL A 616      90.930  78.086  25.114  1.00  0.00           C
ATOM   2018  O   VAL A 616      91.299  77.229  24.355  1.00  0.00           O
ATOM   2019  N   GLN A 617      90.534  77.749  26.282  1.00  0.00           N
ATOM   2020  HN  GLN A 617      90.166  78.446  26.892  1.00  0.00           H
ATOM   2021  CA  GLN A 617      90.406  76.400  26.719  1.00  0.00           C
ATOM   2022  HA  GLN A 617      91.368  75.943  26.536  1.00  0.00           H
ATOM   2023  CB  GLN A 617      90.121  76.172  28.176  1.00  0.00           C
ATOM   2024  HB1 GLN A 617      89.073  76.417  28.452  1.00  0.00           H
ATOM   2025  HB2 GLN A 617      90.281  75.084  28.333  1.00  0.00           H
ATOM   2026  CG  GLN A 617      91.051  76.991  29.152  1.00  0.00           C
ATOM   2027  HG1 GLN A 617      90.692  78.043  29.162  1.00  0.00           H
ATOM   2028  HG2 GLN A 617      90.853  76.542  30.148  1.00  0.00           H
ATOM   2029  CD  GLN A 617      92.566  77.006  28.896  1.00  0.00           C
ATOM   2030  OE1 GLN A 617      93.176  75.909  28.881  1.00  0.00           O
ATOM   2031  NE2 GLN A 617      93.119  78.214  28.685  1.00  0.00           N
ATOM   2032 1HE2 GLN A 617      92.545  79.029  28.769  1.00  0.00           H
ATOM   2033 2HE2 GLN A 617      94.114  78.131  28.640  1.00  0.00           H
ATOM   2034  C   GLN A 617      89.361  75.518  26.012  1.00  0.00           C
ATOM   2035  O   GLN A 617      89.601  74.293  25.765  1.00  0.00           O
ATOM   2036  N   VAL A 618      88.218  76.027  25.659  1.00  0.00           N
ATOM   2037  HN  VAL A 618      88.012  76.928  26.034  1.00  0.00           H
ATOM   2038  CA  VAL A 618      87.220  75.367  24.881  1.00  0.00           C
ATOM   2039  HA  VAL A 618      87.039  74.393  25.312  1.00  0.00           H
ATOM   2040  CB  VAL A 618      85.919  76.290  24.857  1.00  0.00           C
ATOM   2041  HB  VAL A 618      86.081  77.211  24.257  1.00  0.00           H
ATOM   2042  CG1 VAL A 618      84.753  75.446  24.371  1.00  0.00           C
ATOM   2043 1HG1 VAL A 618      84.402  74.652  25.064  1.00  0.00           H
ATOM   2044 2HG1 VAL A 618      83.824  76.055  24.369  1.00  0.00           H
ATOM   2045 3HG1 VAL A 618      84.932  75.085  23.336  1.00  0.00           H
ATOM   2046  CG2 VAL A 618      85.631  76.723  26.304  1.00  0.00           C
ATOM   2047 1HG2 VAL A 618      86.346  77.507  26.632  1.00  0.00           H
ATOM   2048 2HG2 VAL A 618      84.641  77.225  26.263  1.00  0.00           H
ATOM   2049 3HG2 VAL A 618      85.659  75.803  26.927  1.00  0.00           H
ATOM   2050  C   VAL A 618      87.670  75.134  23.511  1.00  0.00           C
ATOM   2051  O   VAL A 618      87.339  74.134  22.880  1.00  0.00           O
ATOM   2052  N   LEU A 619      88.402  76.090  22.908  1.00  0.00           N
ATOM   2053  HN  LEU A 619      88.471  76.860  23.538  1.00  0.00           H
ATOM   2054  CA  LEU A 619      89.057  76.052  21.653  1.00  0.00           C
ATOM   2055  HA  LEU A 619      88.240  76.084  20.948  1.00  0.00           H
ATOM   2056  CB  LEU A 619      89.755  77.426  21.478  1.00  0.00           C
ATOM   2057  HB1 LEU A 619      88.949  78.146  21.735  1.00  0.00           H
ATOM   2058  HB2 LEU A 619      90.589  77.450  22.211  1.00  0.00           H
ATOM   2059  CG  LEU A 619      90.260  77.756  20.122  1.00  0.00           C
ATOM   2060  HG  LEU A 619      90.813  76.885  19.711  1.00  0.00           H
ATOM   2061  CD1 LEU A 619      89.171  78.008  19.076  1.00  0.00           C
ATOM   2062 1HD1 LEU A 619      88.478  78.843  19.317  1.00  0.00           H
ATOM   2063 2HD1 LEU A 619      89.729  78.117  18.122  1.00  0.00           H
ATOM   2064 3HD1 LEU A 619      88.576  77.077  18.959  1.00  0.00           H
ATOM   2065  CD2 LEU A 619      91.227  78.989  20.302  1.00  0.00           C
ATOM   2066 1HD2 LEU A 619      90.649  79.814  20.770  1.00  0.00           H
ATOM   2067 2HD2 LEU A 619      92.185  78.736  20.805  1.00  0.00           H
ATOM   2068 3HD2 LEU A 619      91.485  79.309  19.271  1.00  0.00           H
ATOM   2069  C   LEU A 619      90.041  74.882  21.392  1.00  0.00           C
ATOM   2070  O   LEU A 619      89.970  74.291  20.330  1.00  0.00           O
ATOM   2071  N   LYS A 620      90.876  74.469  22.373  1.00  0.00           N
ATOM   2072  HN  LYS A 620      90.681  74.850  23.273  1.00  0.00           H
ATOM   2073  CA  LYS A 620      91.742  73.339  22.305  1.00  0.00           C
ATOM   2074  HA  LYS A 620      92.629  73.578  21.737  1.00  0.00           H
ATOM   2075  CB  LYS A 620      92.187  73.133  23.746  1.00  0.00           C
ATOM   2076  HB1 LYS A 620      91.293  73.129  24.406  1.00  0.00           H
ATOM   2077  HB2 LYS A 620      92.664  72.156  23.977  1.00  0.00           H
ATOM   2078  CG  LYS A 620      93.172  74.157  24.302  1.00  0.00           C
ATOM   2079  HG1 LYS A 620      93.994  74.181  23.555  1.00  0.00           H
ATOM   2080  HG2 LYS A 620      92.722  75.166  24.190  1.00  0.00           H
ATOM   2081  CD  LYS A 620      93.796  73.933  25.741  1.00  0.00           C
ATOM   2082  HD1 LYS A 620      92.986  74.025  26.494  1.00  0.00           H
ATOM   2083  HD2 LYS A 620      94.245  72.919  25.810  1.00  0.00           H
ATOM   2084  CE  LYS A 620      94.772  74.999  26.141  1.00  0.00           C
ATOM   2085  HE1 LYS A 620      95.680  75.052  25.504  1.00  0.00           H
ATOM   2086  HE2 LYS A 620      94.256  75.977  26.247  1.00  0.00           H
ATOM   2087  NZ  LYS A 620      95.355  74.830  27.511  1.00  0.00           N
ATOM   2088  HZ1 LYS A 620      94.670  75.079  28.253  1.00  0.00           H
ATOM   2089  HZ2 LYS A 620      95.593  73.831  27.677  1.00  0.00           H
ATOM   2090  HZ3 LYS A 620      96.235  75.382  27.465  1.00  0.00           H
ATOM   2091  C   LYS A 620      91.114  72.083  21.797  1.00  0.00           C
ATOM   2092  O   LYS A 620      91.700  71.403  20.991  1.00  0.00           O
ATOM   2093  N   TYR A 621      89.861  71.783  22.225  1.00  0.00           N
ATOM   2094  HN  TYR A 621      89.452  72.333  22.948  1.00  0.00           H
ATOM   2095  CA  TYR A 621      89.029  70.658  21.780  1.00  0.00           C
ATOM   2096  HA  TYR A 621      89.690  69.910  21.368  1.00  0.00           H
ATOM   2097  CB  TYR A 621      88.281  69.919  22.984  1.00  0.00           C
ATOM   2098  HB1 TYR A 621      87.482  70.580  23.382  1.00  0.00           H
ATOM   2099  HB2 TYR A 621      87.879  68.951  22.616  1.00  0.00           H
ATOM   2100  CG  TYR A 621      89.106  69.493  24.155  1.00  0.00           C
ATOM   2101  CD1 TYR A 621      88.464  69.558  25.471  1.00  0.00           C
ATOM   2102  HD1 TYR A 621      87.423  69.839  25.533  1.00  0.00           H
ATOM   2103  CE1 TYR A 621      89.264  69.409  26.618  1.00  0.00           C
ATOM   2104  HE1 TYR A 621      88.790  69.454  27.587  1.00  0.00           H
ATOM   2105  CZ  TYR A 621      90.527  68.796  26.537  1.00  0.00           C
ATOM   2106  OH  TYR A 621      91.325  68.604  27.630  1.00  0.00           O
ATOM   2107  HH  TYR A 621      90.681  68.697  28.336  1.00  0.00           H
ATOM   2108  CD2 TYR A 621      90.460  69.008  24.126  1.00  0.00           C
ATOM   2109  HD2 TYR A 621      90.715  68.712  23.119  1.00  0.00           H
ATOM   2110  CE2 TYR A 621      91.033  68.577  25.316  1.00  0.00           C
ATOM   2111  HE2 TYR A 621      91.922  67.972  25.208  1.00  0.00           H
ATOM   2112  C   TYR A 621      88.147  70.961  20.600  1.00  0.00           C
ATOM   2113  O   TYR A 621      87.499  70.022  20.238  1.00  0.00           O
ATOM   2114  N   GLU A 622      88.158  72.030  19.865  1.00  0.00           N
ATOM   2115  HN  GLU A 622      88.634  72.840  20.197  1.00  0.00           H
ATOM   2116  CA  GLU A 622      87.487  72.148  18.525  1.00  0.00           C
ATOM   2117  HA  GLU A 622      86.588  71.550  18.523  1.00  0.00           H
ATOM   2118  CB  GLU A 622      86.975  73.581  18.292  1.00  0.00           C
ATOM   2119  HB1 GLU A 622      87.813  74.268  18.045  1.00  0.00           H
ATOM   2120  HB2 GLU A 622      86.493  73.527  17.293  1.00  0.00           H
ATOM   2121  CG  GLU A 622      86.007  74.093  19.427  1.00  0.00           C
ATOM   2122  HG1 GLU A 622      86.568  73.922  20.371  1.00  0.00           H
ATOM   2123  HG2 GLU A 622      85.747  75.170  19.350  1.00  0.00           H
ATOM   2124  CD  GLU A 622      84.719  73.288  19.446  1.00  0.00           C
ATOM   2125  OE1 GLU A 622      84.304  72.706  20.515  1.00  0.00           O
ATOM   2126  OE2 GLU A 622      84.020  73.151  18.414  1.00  0.00           O
ATOM   2127  C   GLU A 622      88.395  71.787  17.381  1.00  0.00           C
ATOM   2128  O   GLU A 622      89.357  72.486  17.129  1.00  0.00           O
ATOM   2129  N   SER A 623      88.145  70.689  16.624  1.00  0.00           N
ATOM   2130  HN  SER A 623      87.208  70.361  16.717  1.00  0.00           H
ATOM   2131  CA  SER A 623      89.213  69.922  15.847  1.00  0.00           C
ATOM   2132  HA  SER A 623      90.158  69.964  16.367  1.00  0.00           H
ATOM   2133  CB  SER A 623      88.813  68.433  15.654  1.00  0.00           C
ATOM   2134  HB1 SER A 623      88.690  68.031  16.683  1.00  0.00           H
ATOM   2135  HB2 SER A 623      87.892  68.259  15.058  1.00  0.00           H
ATOM   2136  OG  SER A 623      89.852  67.637  15.032  1.00  0.00           O
ATOM   2137  HG1 SER A 623      89.447  66.934  14.520  1.00  0.00           H
ATOM   2138  C   SER A 623      89.412  70.533  14.465  1.00  0.00           C
ATOM   2139  O   SER A 623      90.541  70.391  13.883  1.00  0.00           O
ATOM   2140  N   TYR A 624      88.364  71.211  13.942  1.00  0.00           N
ATOM   2141  HN  TYR A 624      87.625  71.479  14.555  1.00  0.00           H
ATOM   2142  CA  TYR A 624      88.267  71.764  12.604  1.00  0.00           C
ATOM   2143  HA  TYR A 624      89.134  71.467  12.033  1.00  0.00           H
ATOM   2144  CB  TYR A 624      86.868  71.417  12.025  1.00  0.00           C
ATOM   2145  HB1 TYR A 624      86.132  71.829  12.749  1.00  0.00           H
ATOM   2146  HB2 TYR A 624      86.535  71.887  11.075  1.00  0.00           H
ATOM   2147  CG  TYR A 624      86.727  69.942  11.797  1.00  0.00           C
ATOM   2148  CD1 TYR A 624      87.604  69.313  10.927  1.00  0.00           C
ATOM   2149  HD1 TYR A 624      88.445  69.932  10.650  1.00  0.00           H
ATOM   2150  CE1 TYR A 624      87.523  67.912  10.713  1.00  0.00           C
ATOM   2151  HE1 TYR A 624      88.269  67.457  10.078  1.00  0.00           H
ATOM   2152  CZ  TYR A 624      86.427  67.207  11.224  1.00  0.00           C
ATOM   2153  OH  TYR A 624      86.635  65.843  11.148  1.00  0.00           O
ATOM   2154  HH  TYR A 624      85.850  65.505  11.586  1.00  0.00           H
ATOM   2155  CD2 TYR A 624      85.705  69.204  12.448  1.00  0.00           C
ATOM   2156  HD2 TYR A 624      85.037  69.701  13.137  1.00  0.00           H
ATOM   2157  CE2 TYR A 624      85.529  67.812  12.110  1.00  0.00           C
ATOM   2158  HE2 TYR A 624      84.790  67.165  12.560  1.00  0.00           H
ATOM   2159  C   TYR A 624      88.369  73.274  12.732  1.00  0.00           C
ATOM   2160  O   TYR A 624      88.169  73.954  13.742  1.00  0.00           O
ATOM   2161  N   LEU A 625      88.765  73.883  11.601  1.00  0.00           N
ATOM   2162  HN  LEU A 625      88.895  73.253  10.839  1.00  0.00           H
ATOM   2163  CA  LEU A 625      88.908  75.304  11.417  1.00  0.00           C
ATOM   2164  HA  LEU A 625      89.134  75.786  12.356  1.00  0.00           H
ATOM   2165  CB  LEU A 625      89.945  75.675  10.352  1.00  0.00           C
ATOM   2166  HB1 LEU A 625      90.079  74.733   9.779  1.00  0.00           H
ATOM   2167  HB2 LEU A 625      89.436  76.378   9.658  1.00  0.00           H
ATOM   2168  CG  LEU A 625      91.283  76.306  10.879  1.00  0.00           C
ATOM   2169  HG  LEU A 625      91.747  75.484  11.465  1.00  0.00           H
ATOM   2170  CD1 LEU A 625      92.088  76.714   9.679  1.00  0.00           C
ATOM   2171 1HD1 LEU A 625      92.990  77.105  10.197  1.00  0.00           H
ATOM   2172 2HD1 LEU A 625      92.280  75.839   9.022  1.00  0.00           H
ATOM   2173 3HD1 LEU A 625      91.511  77.517   9.172  1.00  0.00           H
ATOM   2174  CD2 LEU A 625      91.158  77.454  11.856  1.00  0.00           C
ATOM   2175 1HD2 LEU A 625      90.852  77.119  12.870  1.00  0.00           H
ATOM   2176 2HD2 LEU A 625      92.153  77.919  12.021  1.00  0.00           H
ATOM   2177 3HD2 LEU A 625      90.411  78.228  11.582  1.00  0.00           H
ATOM   2178  C   LEU A 625      87.506  75.852  11.155  1.00  0.00           C
ATOM   2179  O   LEU A 625      87.257  77.064  11.263  1.00  0.00           O
ATOM   2180  N   ASP A 626      86.545  74.965  10.793  1.00  0.00           N
ATOM   2181  HN  ASP A 626      86.710  73.989  10.674  1.00  0.00           H
ATOM   2182  CA  ASP A 626      85.192  75.377  10.439  1.00  0.00           C
ATOM   2183  HA  ASP A 626      85.251  76.439  10.257  1.00  0.00           H
ATOM   2184  CB  ASP A 626      84.728  74.636   9.200  1.00  0.00           C
ATOM   2185  HB1 ASP A 626      84.734  73.549   9.431  1.00  0.00           H
ATOM   2186  HB2 ASP A 626      83.679  74.931   8.986  1.00  0.00           H
ATOM   2187  CG  ASP A 626      85.710  74.916   8.057  1.00  0.00           C
ATOM   2188  OD1 ASP A 626      85.930  76.094   7.646  1.00  0.00           O
ATOM   2189  OD2 ASP A 626      86.151  73.892   7.507  1.00  0.00           O
ATOM   2190  C   ASP A 626      84.298  75.100  11.631  1.00  0.00           C
ATOM   2191  O   ASP A 626      83.062  75.103  11.563  1.00  0.00           O
ATOM   2192  N   CYS A 627      84.854  74.916  12.858  1.00  0.00           N
ATOM   2193  HN  CYS A 627      85.843  74.892  12.982  1.00  0.00           H
ATOM   2194  CA  CYS A 627      84.116  74.868  14.063  1.00  0.00           C
ATOM   2195  HA  CYS A 627      83.263  74.235  13.873  1.00  0.00           H
ATOM   2196  CB  CYS A 627      84.791  74.149  15.217  1.00  0.00           C
ATOM   2197  HB1 CYS A 627      85.818  74.547  15.369  1.00  0.00           H
ATOM   2198  HB2 CYS A 627      84.214  74.345  16.146  1.00  0.00           H
ATOM   2199  SG  CYS A 627      84.810  72.378  14.969  1.00  0.00           S
ATOM   2200  HG1 CYS A 627      83.536  72.218  14.644  1.00  0.00           H
ATOM   2201  C   CYS A 627      83.524  76.262  14.458  1.00  0.00           C
ATOM   2202  O   CYS A 627      84.043  77.307  14.089  1.00  0.00           O
ATOM   2203  N   GLU A 628      82.393  76.260  15.231  1.00  0.00           N
ATOM   2204  HN  GLU A 628      81.886  75.415  15.388  1.00  0.00           H
ATOM   2205  CA  GLU A 628      81.659  77.454  15.608  1.00  0.00           C
ATOM   2206  HA  GLU A 628      81.517  77.838  14.609  1.00  0.00           H
ATOM   2207  CB  GLU A 628      80.355  77.033  16.394  1.00  0.00           C
ATOM   2208  HB1 GLU A 628      80.711  76.349  17.194  1.00  0.00           H
ATOM   2209  HB2 GLU A 628      79.882  77.891  16.918  1.00  0.00           H
ATOM   2210  CG  GLU A 628      79.178  76.424  15.643  1.00  0.00           C
ATOM   2211  HG1 GLU A 628      79.500  75.412  15.316  1.00  0.00           H
ATOM   2212  HG2 GLU A 628      78.380  76.120  16.353  1.00  0.00           H
ATOM   2213  CD  GLU A 628      78.589  77.286  14.495  1.00  0.00           C
ATOM   2214  OE1 GLU A 628      77.749  78.215  14.696  1.00  0.00           O
ATOM   2215  OE2 GLU A 628      78.983  76.957  13.332  1.00  0.00           O
ATOM   2216  C   GLU A 628      82.421  78.515  16.362  1.00  0.00           C
ATOM   2217  O   GLU A 628      82.403  79.711  16.077  1.00  0.00           O
ATOM   2218  N   LEU A 629      83.134  78.127  17.400  1.00  0.00           N
ATOM   2219  HN  LEU A 629      82.935  77.292  17.906  1.00  0.00           H
ATOM   2220  CA  LEU A 629      83.852  79.070  18.222  1.00  0.00           C
ATOM   2221  HA  LEU A 629      83.213  79.895  18.502  1.00  0.00           H
ATOM   2222  CB  LEU A 629      84.286  78.347  19.497  1.00  0.00           C
ATOM   2223  HB1 LEU A 629      83.353  78.093  20.044  1.00  0.00           H
ATOM   2224  HB2 LEU A 629      84.977  77.535  19.184  1.00  0.00           H
ATOM   2225  CG  LEU A 629      85.072  79.153  20.500  1.00  0.00           C
ATOM   2226  HG  LEU A 629      86.055  79.452  20.077  1.00  0.00           H
ATOM   2227  CD1 LEU A 629      84.363  80.425  20.968  1.00  0.00           C
ATOM   2228 1HD1 LEU A 629      84.971  80.966  21.724  1.00  0.00           H
ATOM   2229 2HD1 LEU A 629      84.257  81.246  20.228  1.00  0.00           H
ATOM   2230 3HD1 LEU A 629      83.420  80.145  21.485  1.00  0.00           H
ATOM   2231  CD2 LEU A 629      85.585  78.292  21.693  1.00  0.00           C
ATOM   2232 1HD2 LEU A 629      86.150  77.406  21.333  1.00  0.00           H
ATOM   2233 2HD2 LEU A 629      86.148  78.987  22.352  1.00  0.00           H
ATOM   2234 3HD2 LEU A 629      84.774  77.821  22.289  1.00  0.00           H
ATOM   2235  C   LEU A 629      85.137  79.477  17.518  1.00  0.00           C
ATOM   2236  O   LEU A 629      85.579  80.562  17.674  1.00  0.00           O
ATOM   2237  N   THR A 630      85.827  78.599  16.786  1.00  0.00           N
ATOM   2238  HN  THR A 630      85.547  77.642  16.794  1.00  0.00           H
ATOM   2239  CA  THR A 630      86.987  78.903  16.046  1.00  0.00           C
ATOM   2240  HA  THR A 630      87.807  79.144  16.706  1.00  0.00           H
ATOM   2241  CB  THR A 630      87.339  77.608  15.235  1.00  0.00           C
ATOM   2242  HB  THR A 630      86.722  77.473  14.322  1.00  0.00           H
ATOM   2243  OG1 THR A 630      87.376  76.418  16.058  1.00  0.00           O
ATOM   2244  HG1 THR A 630      87.517  75.732  15.401  1.00  0.00           H
ATOM   2245  CG2 THR A 630      88.794  77.919  14.715  1.00  0.00           C
ATOM   2246 1HG2 THR A 630      89.540  78.072  15.524  1.00  0.00           H
ATOM   2247 2HG2 THR A 630      89.202  77.119  14.060  1.00  0.00           H
ATOM   2248 3HG2 THR A 630      88.814  78.838  14.090  1.00  0.00           H
ATOM   2249  C   THR A 630      86.791  80.149  15.055  1.00  0.00           C
ATOM   2250  O   THR A 630      87.573  81.093  14.967  1.00  0.00           O
ATOM   2251  N   LYS A 631      85.660  80.067  14.364  1.00  0.00           N
ATOM   2252  HN  LYS A 631      84.964  79.371  14.527  1.00  0.00           H
ATOM   2253  CA  LYS A 631      85.067  81.116  13.513  1.00  0.00           C
ATOM   2254  HA  LYS A 631      85.783  81.292  12.724  1.00  0.00           H
ATOM   2255  CB  LYS A 631      83.752  80.644  12.818  1.00  0.00           C
ATOM   2256  HB1 LYS A 631      83.039  80.179  13.532  1.00  0.00           H
ATOM   2257  HB2 LYS A 631      83.301  81.550  12.360  1.00  0.00           H
ATOM   2258  CG  LYS A 631      83.879  79.562  11.740  1.00  0.00           C
ATOM   2259  HG1 LYS A 631      84.634  79.836  10.972  1.00  0.00           H
ATOM   2260  HG2 LYS A 631      84.358  78.700  12.251  1.00  0.00           H
ATOM   2261  CD  LYS A 631      82.628  79.029  11.089  1.00  0.00           C
ATOM   2262  HD1 LYS A 631      82.160  79.957  10.696  1.00  0.00           H
ATOM   2263  HD2 LYS A 631      82.784  78.436  10.163  1.00  0.00           H
ATOM   2264  CE  LYS A 631      81.594  78.318  12.029  1.00  0.00           C
ATOM   2265  HE1 LYS A 631      82.052  77.431  12.517  1.00  0.00           H
ATOM   2266  HE2 LYS A 631      81.269  79.059  12.791  1.00  0.00           H
ATOM   2267  NZ  LYS A 631      80.339  77.860  11.374  1.00  0.00           N
ATOM   2268  HZ1 LYS A 631      79.790  77.376  12.113  1.00  0.00           H
ATOM   2269  HZ2 LYS A 631      79.848  78.686  10.976  1.00  0.00           H
ATOM   2270  HZ3 LYS A 631      80.559  77.227  10.579  1.00  0.00           H
ATOM   2271  C   LYS A 631      84.761  82.379  14.200  1.00  0.00           C
ATOM   2272  O   LYS A 631      85.003  83.441  13.632  1.00  0.00           O
ATOM   2273  N   PHE A 632      84.222  82.292  15.499  1.00  0.00           N
ATOM   2274  HN  PHE A 632      84.147  81.377  15.888  1.00  0.00           H
ATOM   2275  CA  PHE A 632      83.810  83.412  16.323  1.00  0.00           C
ATOM   2276  HA  PHE A 632      83.308  84.124  15.685  1.00  0.00           H
ATOM   2277  CB  PHE A 632      82.883  82.852  17.470  1.00  0.00           C
ATOM   2278  HB1 PHE A 632      81.890  82.403  17.254  1.00  0.00           H
ATOM   2279  HB2 PHE A 632      83.503  82.128  18.040  1.00  0.00           H
ATOM   2280  CG  PHE A 632      82.595  83.931  18.454  1.00  0.00           C
ATOM   2281  CD1 PHE A 632      82.966  83.910  19.825  1.00  0.00           C
ATOM   2282  HD1 PHE A 632      83.657  83.168  20.197  1.00  0.00           H
ATOM   2283  CE1 PHE A 632      82.395  84.681  20.797  1.00  0.00           C
ATOM   2284  HE1 PHE A 632      82.720  84.539  21.818  1.00  0.00           H
ATOM   2285  CZ  PHE A 632      81.387  85.539  20.427  1.00  0.00           C
ATOM   2286  HZ  PHE A 632      80.962  86.171  21.193  1.00  0.00           H
ATOM   2287  CD2 PHE A 632      81.537  84.776  18.107  1.00  0.00           C
ATOM   2288  HD2 PHE A 632      81.131  84.783  17.106  1.00  0.00           H
ATOM   2289  CE2 PHE A 632      81.006  85.577  19.067  1.00  0.00           C
ATOM   2290  HE2 PHE A 632      80.122  86.184  18.935  1.00  0.00           H
ATOM   2291  C   PHE A 632      85.118  84.087  16.802  1.00  0.00           C
ATOM   2292  O   PHE A 632      85.195  85.274  16.653  1.00  0.00           O
ATOM   2293  N   LEU A 633      86.127  83.348  17.288  1.00  0.00           N
ATOM   2294  HN  LEU A 633      86.097  82.353  17.234  1.00  0.00           H
ATOM   2295  CA  LEU A 633      87.302  83.975  17.858  1.00  0.00           C
ATOM   2296  HA  LEU A 633      86.938  84.761  18.503  1.00  0.00           H
ATOM   2297  CB  LEU A 633      88.010  83.002  18.850  1.00  0.00           C
ATOM   2298  HB1 LEU A 633      88.359  82.111  18.285  1.00  0.00           H
ATOM   2299  HB2 LEU A 633      88.922  83.458  19.293  1.00  0.00           H
ATOM   2300  CG  LEU A 633      87.217  82.491  20.071  1.00  0.00           C
ATOM   2301  HG  LEU A 633      86.433  81.782  19.729  1.00  0.00           H
ATOM   2302  CD1 LEU A 633      88.117  81.677  21.068  1.00  0.00           C
ATOM   2303 1HD1 LEU A 633      87.412  81.436  21.893  1.00  0.00           H
ATOM   2304 2HD1 LEU A 633      88.418  80.676  20.691  1.00  0.00           H
ATOM   2305 3HD1 LEU A 633      88.962  82.143  21.618  1.00  0.00           H
ATOM   2306  CD2 LEU A 633      86.344  83.510  20.859  1.00  0.00           C
ATOM   2307 1HD2 LEU A 633      87.057  84.205  21.353  1.00  0.00           H
ATOM   2308 2HD2 LEU A 633      85.534  83.982  20.263  1.00  0.00           H
ATOM   2309 3HD2 LEU A 633      85.856  82.993  21.713  1.00  0.00           H
ATOM   2310  C   LEU A 633      88.252  84.576  16.854  1.00  0.00           C
ATOM   2311  O   LEU A 633      88.899  85.611  17.088  1.00  0.00           O
ATOM   2312  N   LEU A 634      88.348  83.974  15.628  1.00  0.00           N
ATOM   2313  HN  LEU A 634      87.946  83.080  15.446  1.00  0.00           H
ATOM   2314  CA  LEU A 634      88.931  84.499  14.487  1.00  0.00           C
ATOM   2315  HA  LEU A 634      89.949  84.806  14.675  1.00  0.00           H
ATOM   2316  CB  LEU A 634      89.078  83.253  13.529  1.00  0.00           C
ATOM   2317  HB1 LEU A 634      89.466  82.445  14.184  1.00  0.00           H
ATOM   2318  HB2 LEU A 634      88.046  82.929  13.276  1.00  0.00           H
ATOM   2319  CG  LEU A 634      90.012  83.385  12.294  1.00  0.00           C
ATOM   2320  HG  LEU A 634      89.715  84.367  11.868  1.00  0.00           H
ATOM   2321  CD1 LEU A 634      91.551  83.496  12.520  1.00  0.00           C
ATOM   2322 1HD1 LEU A 634      92.037  83.535  11.522  1.00  0.00           H
ATOM   2323 2HD1 LEU A 634      91.839  84.376  13.134  1.00  0.00           H
ATOM   2324 3HD1 LEU A 634      92.016  82.685  13.120  1.00  0.00           H
ATOM   2325  CD2 LEU A 634      89.749  82.295  11.237  1.00  0.00           C
ATOM   2326 1HD2 LEU A 634      88.701  81.931  11.292  1.00  0.00           H
ATOM   2327 2HD2 LEU A 634      89.897  82.666  10.200  1.00  0.00           H
ATOM   2328 3HD2 LEU A 634      90.441  81.442  11.405  1.00  0.00           H
ATOM   2329  C   LEU A 634      88.222  85.750  13.821  1.00  0.00           C
ATOM   2330  O   LEU A 634      88.899  86.784  13.552  1.00  0.00           O
ATOM   2331  N   ASP A 635      86.920  85.684  13.531  1.00  0.00           N
ATOM   2332  HN  ASP A 635      86.365  84.872  13.695  1.00  0.00           H
ATOM   2333  CA  ASP A 635      86.079  86.823  13.103  1.00  0.00           C
ATOM   2334  HA  ASP A 635      86.515  87.143  12.168  1.00  0.00           H
ATOM   2335  CB  ASP A 635      84.618  86.348  13.012  1.00  0.00           C
ATOM   2336  HB1 ASP A 635      84.505  85.473  12.338  1.00  0.00           H
ATOM   2337  HB2 ASP A 635      84.198  85.880  13.928  1.00  0.00           H
ATOM   2338  CG  ASP A 635      83.649  87.325  12.412  1.00  0.00           C
ATOM   2339  OD1 ASP A 635      82.543  86.868  11.957  1.00  0.00           O
ATOM   2340  OD2 ASP A 635      83.951  88.519  12.175  1.00  0.00           O
ATOM   2341  C   ASP A 635      86.239  87.942  14.070  1.00  0.00           C
ATOM   2342  O   ASP A 635      86.435  89.100  13.718  1.00  0.00           O
ATOM   2343  N   ARG A 636      86.266  87.717  15.394  1.00  0.00           N
ATOM   2344  HN  ARG A 636      86.173  86.776  15.710  1.00  0.00           H
ATOM   2345  CA  ARG A 636      86.336  88.797  16.472  1.00  0.00           C
ATOM   2346  HA  ARG A 636      85.710  89.608  16.130  1.00  0.00           H
ATOM   2347  CB  ARG A 636      85.826  88.379  17.889  1.00  0.00           C
ATOM   2348  HB1 ARG A 636      86.259  87.403  18.196  1.00  0.00           H
ATOM   2349  HB2 ARG A 636      86.216  89.089  18.649  1.00  0.00           H
ATOM   2350  CG  ARG A 636      84.282  88.337  17.918  1.00  0.00           C
ATOM   2351  HG1 ARG A 636      83.989  87.761  17.014  1.00  0.00           H
ATOM   2352  HG2 ARG A 636      84.060  87.761  18.842  1.00  0.00           H
ATOM   2353  CD  ARG A 636      83.707  89.829  17.902  1.00  0.00           C
ATOM   2354  HD1 ARG A 636      83.981  90.426  18.797  1.00  0.00           H
ATOM   2355  HD2 ARG A 636      83.923  90.437  16.997  1.00  0.00           H
ATOM   2356  NE  ARG A 636      82.242  89.790  17.917  1.00  0.00           N
ATOM   2357  HE  ARG A 636      81.851  89.969  18.819  1.00  0.00           H
ATOM   2358  CZ  ARG A 636      81.411  89.362  17.035  1.00  0.00           C
ATOM   2359  NH1 ARG A 636      81.785  89.004  15.814  1.00  0.00           N
ATOM   2360 1HH1 ARG A 636      82.611  89.420  15.433  1.00  0.00           H
ATOM   2361 2HH1 ARG A 636      81.034  88.935  15.156  1.00  0.00           H
ATOM   2362  NH2 ARG A 636      80.147  89.182  17.412  1.00  0.00           N
ATOM   2363 1HH2 ARG A 636      79.875  89.399  18.349  1.00  0.00           H
ATOM   2364 2HH2 ARG A 636      79.666  88.445  16.936  1.00  0.00           H
ATOM   2365  C   ARG A 636      87.757  89.347  16.689  1.00  0.00           C
ATOM   2366  O   ARG A 636      87.963  90.526  17.005  1.00  0.00           O
ATOM   2367  N   ALA A 637      88.870  88.565  16.542  1.00  0.00           N
ATOM   2368  HN  ALA A 637      88.757  87.614  16.264  1.00  0.00           H
ATOM   2369  CA  ALA A 637      90.208  89.093  16.705  1.00  0.00           C
ATOM   2370  HA  ALA A 637      90.337  89.656  17.618  1.00  0.00           H
ATOM   2371  CB  ALA A 637      91.207  87.831  16.782  1.00  0.00           C
ATOM   2372  HB1 ALA A 637      91.064  87.140  15.924  1.00  0.00           H
ATOM   2373  HB2 ALA A 637      92.242  88.228  16.853  1.00  0.00           H
ATOM   2374  HB3 ALA A 637      90.865  87.206  17.634  1.00  0.00           H
ATOM   2375  C   ALA A 637      90.665  89.897  15.534  1.00  0.00           C
ATOM   2376  O   ALA A 637      91.418  90.887  15.719  1.00  0.00           O
ATOM   2377  N   LEU A 638      90.098  89.641  14.300  1.00  0.00           N
ATOM   2378  HN  LEU A 638      89.446  88.886  14.291  1.00  0.00           H
ATOM   2379  CA  LEU A 638      90.337  90.576  13.221  1.00  0.00           C
ATOM   2380  HA  LEU A 638      91.377  90.869  13.195  1.00  0.00           H
ATOM   2381  CB  LEU A 638      89.912  89.870  11.828  1.00  0.00           C
ATOM   2382  HB1 LEU A 638      88.822  89.789  11.627  1.00  0.00           H
ATOM   2383  HB2 LEU A 638      90.231  90.573  11.029  1.00  0.00           H
ATOM   2384  CG  LEU A 638      90.686  88.549  11.535  1.00  0.00           C
ATOM   2385  HG  LEU A 638      90.516  87.753  12.291  1.00  0.00           H
ATOM   2386  CD1 LEU A 638      90.076  87.925  10.282  1.00  0.00           C
ATOM   2387 1HD1 LEU A 638      90.030  88.759   9.550  1.00  0.00           H
ATOM   2388 2HD1 LEU A 638      90.670  87.106   9.823  1.00  0.00           H
ATOM   2389 3HD1 LEU A 638      89.015  87.628  10.425  1.00  0.00           H
ATOM   2390  CD2 LEU A 638      92.158  88.909  11.468  1.00  0.00           C
ATOM   2391 1HD2 LEU A 638      92.338  89.727  10.738  1.00  0.00           H
ATOM   2392 2HD2 LEU A 638      92.559  89.344  12.408  1.00  0.00           H
ATOM   2393 3HD2 LEU A 638      92.860  88.074  11.259  1.00  0.00           H
ATOM   2394  C   LEU A 638      89.496  91.794  13.335  1.00  0.00           C
ATOM   2395  O   LEU A 638      89.720  92.874  12.767  1.00  0.00           O
ATOM   2396  N   ALA A 639      88.400  91.768  14.117  1.00  0.00           N
ATOM   2397  HN  ALA A 639      88.166  91.005  14.714  1.00  0.00           H
ATOM   2398  CA  ALA A 639      87.487  92.913  14.254  1.00  0.00           C
ATOM   2399  HA  ALA A 639      87.424  93.475  13.334  1.00  0.00           H
ATOM   2400  CB  ALA A 639      86.112  92.365  14.589  1.00  0.00           C
ATOM   2401  HB1 ALA A 639      86.189  91.866  15.579  1.00  0.00           H
ATOM   2402  HB2 ALA A 639      85.472  93.229  14.868  1.00  0.00           H
ATOM   2403  HB3 ALA A 639      85.654  91.798  13.751  1.00  0.00           H
ATOM   2404  C   ALA A 639      87.895  93.816  15.383  1.00  0.00           C
ATOM   2405  O   ALA A 639      87.653  95.023  15.319  1.00  0.00           O
ATOM   2406  N   ASN A 640      88.618  93.386  16.343  1.00  0.00           N
ATOM   2407  HN  ASN A 640      88.870  92.434  16.187  1.00  0.00           H
ATOM   2408  CA  ASN A 640      89.232  94.178  17.314  1.00  0.00           C
ATOM   2409  HA  ASN A 640      89.433  95.134  16.853  1.00  0.00           H
ATOM   2410  CB  ASN A 640      88.285  94.329  18.578  1.00  0.00           C
ATOM   2411  HB1 ASN A 640      87.265  94.582  18.218  1.00  0.00           H
ATOM   2412  HB2 ASN A 640      88.205  93.356  19.109  1.00  0.00           H
ATOM   2413  CG  ASN A 640      88.751  95.298  19.615  1.00  0.00           C
ATOM   2414  OD1 ASN A 640      89.962  95.520  19.820  1.00  0.00           O
ATOM   2415  ND2 ASN A 640      87.850  95.902  20.398  1.00  0.00           N
ATOM   2416 1HD2 ASN A 640      86.938  95.496  20.457  1.00  0.00           H
ATOM   2417 2HD2 ASN A 640      88.236  96.333  21.214  1.00  0.00           H
ATOM   2418  C   ASN A 640      90.594  93.743  17.586  1.00  0.00           C
ATOM   2419  O   ASN A 640      90.811  92.629  18.047  1.00  0.00           O
ATOM   2420  N   ARG A 641      91.625  94.650  17.332  1.00  0.00           N
ATOM   2421  HN  ARG A 641      91.512  95.566  16.955  1.00  0.00           H
ATOM   2422  CA  ARG A 641      93.085  94.288  17.573  1.00  0.00           C
ATOM   2423  HA  ARG A 641      93.233  93.345  17.068  1.00  0.00           H
ATOM   2424  CB  ARG A 641      94.089  95.342  17.102  1.00  0.00           C
ATOM   2425  HB1 ARG A 641      95.110  95.027  17.408  1.00  0.00           H
ATOM   2426  HB2 ARG A 641      94.028  95.334  15.993  1.00  0.00           H
ATOM   2427  CG  ARG A 641      93.698  96.772  17.521  1.00  0.00           C
ATOM   2428  HG1 ARG A 641      92.788  97.220  17.069  1.00  0.00           H
ATOM   2429  HG2 ARG A 641      93.635  96.946  18.616  1.00  0.00           H
ATOM   2430  CD  ARG A 641      94.770  97.775  17.100  1.00  0.00           C
ATOM   2431  HD1 ARG A 641      95.692  97.586  17.689  1.00  0.00           H
ATOM   2432  HD2 ARG A 641      95.067  97.723  16.030  1.00  0.00           H
ATOM   2433  NE  ARG A 641      94.190  99.168  17.333  1.00  0.00           N
ATOM   2434  HE  ARG A 641      93.373  99.379  17.871  1.00  0.00           H
ATOM   2435  CZ  ARG A 641      94.686 100.248  16.700  1.00  0.00           C
ATOM   2436  NH1 ARG A 641      95.544 100.188  15.716  1.00  0.00           N
ATOM   2437 1HH1 ARG A 641      95.818  99.326  15.291  1.00  0.00           H
ATOM   2438 2HH1 ARG A 641      95.970 100.997  15.313  1.00  0.00           H
ATOM   2439  NH2 ARG A 641      94.420 101.454  17.156  1.00  0.00           N
ATOM   2440 1HH2 ARG A 641      93.796 101.580  17.927  1.00  0.00           H
ATOM   2441 2HH2 ARG A 641      94.967 102.207  16.791  1.00  0.00           H
ATOM   2442  C   ARG A 641      93.351  93.830  19.021  1.00  0.00           C
ATOM   2443  O   ARG A 641      93.966  92.832  19.327  1.00  0.00           O
ATOM   2444  N   LYS A 642      92.723  94.480  20.043  1.00  0.00           N
ATOM   2445  HN  LYS A 642      92.153  95.259  19.794  1.00  0.00           H
ATOM   2446  CA  LYS A 642      92.781  94.074  21.369  1.00  0.00           C
ATOM   2447  HA  LYS A 642      93.838  94.002  21.579  1.00  0.00           H
ATOM   2448  CB  LYS A 642      92.187  95.162  22.347  1.00  0.00           C
ATOM   2449  HB1 LYS A 642      92.783  96.094  22.239  1.00  0.00           H
ATOM   2450  HB2 LYS A 642      91.121  95.347  22.097  1.00  0.00           H
ATOM   2451  CG  LYS A 642      92.310  94.777  23.872  1.00  0.00           C
ATOM   2452  HG1 LYS A 642      91.530  94.013  24.080  1.00  0.00           H
ATOM   2453  HG2 LYS A 642      93.317  94.332  24.023  1.00  0.00           H
ATOM   2454  CD  LYS A 642      91.993  96.049  24.728  1.00  0.00           C
ATOM   2455  HD1 LYS A 642      92.690  96.912  24.678  1.00  0.00           H
ATOM   2456  HD2 LYS A 642      91.027  96.461  24.366  1.00  0.00           H
ATOM   2457  CE  LYS A 642      91.766  95.682  26.172  1.00  0.00           C
ATOM   2458  HE1 LYS A 642      90.872  95.103  26.488  1.00  0.00           H
ATOM   2459  HE2 LYS A 642      92.627  95.122  26.595  1.00  0.00           H
ATOM   2460  NZ  LYS A 642      91.670  96.900  26.981  1.00  0.00           N
ATOM   2461  HZ1 LYS A 642      91.178  96.782  27.890  1.00  0.00           H
ATOM   2462  HZ2 LYS A 642      92.643  97.238  27.123  1.00  0.00           H
ATOM   2463  HZ3 LYS A 642      91.251  97.694  26.456  1.00  0.00           H
ATOM   2464  C   LYS A 642      92.347  92.691  21.667  1.00  0.00           C
ATOM   2465  O   LYS A 642      92.939  92.038  22.557  1.00  0.00           O
ATOM   2466  N   ILE A 643      91.315  92.151  21.094  1.00  0.00           N
ATOM   2467  HN  ILE A 643      90.907  92.683  20.356  1.00  0.00           H
ATOM   2468  CA  ILE A 643      90.981  90.727  21.180  1.00  0.00           C
ATOM   2469  HA  ILE A 643      90.865  90.383  22.197  1.00  0.00           H
ATOM   2470  CB  ILE A 643      89.583  90.515  20.535  1.00  0.00           C
ATOM   2471  HB  ILE A 643      89.626  90.897  19.493  1.00  0.00           H
ATOM   2472  CG2 ILE A 643      89.275  88.981  20.392  1.00  0.00           C
ATOM   2473 1HG2 ILE A 643      89.696  88.420  21.253  1.00  0.00           H
ATOM   2474 2HG2 ILE A 643      88.183  88.817  20.272  1.00  0.00           H
ATOM   2475 3HG2 ILE A 643      89.773  88.659  19.453  1.00  0.00           H
ATOM   2476  CG1 ILE A 643      88.396  91.303  21.322  1.00  0.00           C
ATOM   2477 1HG1 ILE A 643      88.598  92.395  21.281  1.00  0.00           H
ATOM   2478 2HG1 ILE A 643      87.472  91.234  20.709  1.00  0.00           H
ATOM   2479  CD  ILE A 643      88.069  90.813  22.659  1.00  0.00           C
ATOM   2480  HD1 ILE A 643      87.400  91.594  23.080  1.00  0.00           H
ATOM   2481  HD2 ILE A 643      87.455  89.888  22.704  1.00  0.00           H
ATOM   2482  HD3 ILE A 643      88.872  90.733  23.422  1.00  0.00           H
ATOM   2483  C   ILE A 643      92.021  89.772  20.539  1.00  0.00           C
ATOM   2484  O   ILE A 643      92.503  88.806  21.089  1.00  0.00           O
ATOM   2485  N   GLY A 644      92.473  90.172  19.338  1.00  0.00           N
ATOM   2486  HN  GLY A 644      92.145  90.947  18.803  1.00  0.00           H
ATOM   2487  CA  GLY A 644      93.457  89.512  18.517  1.00  0.00           C
ATOM   2488  HA1 GLY A 644      93.076  88.505  18.442  1.00  0.00           H
ATOM   2489  HA2 GLY A 644      93.565  89.987  17.552  1.00  0.00           H
ATOM   2490  C   GLY A 644      94.780  89.336  19.114  1.00  0.00           C
ATOM   2491  O   GLY A 644      95.361  88.283  18.985  1.00  0.00           O
ATOM   2492  N   HIS A 645      95.359  90.433  19.684  1.00  0.00           N
ATOM   2493  HN  HIS A 645      94.881  91.295  19.531  1.00  0.00           H
ATOM   2494  CA  HIS A 645      96.565  90.638  20.282  1.00  0.00           C
ATOM   2495  HA  HIS A 645      97.353  90.439  19.571  1.00  0.00           H
ATOM   2496  CB  HIS A 645      96.784  92.135  20.818  1.00  0.00           C
ATOM   2497  HB1 HIS A 645      96.641  92.774  19.921  1.00  0.00           H
ATOM   2498  HB2 HIS A 645      95.916  92.313  21.489  1.00  0.00           H
ATOM   2499  ND1 HIS A 645      98.880  93.275  21.236  1.00  0.00           N
ATOM   2500  CG  HIS A 645      97.923  92.370  21.653  1.00  0.00           C
ATOM   2501  CE1 HIS A 645      99.519  93.562  22.339  1.00  0.00           C
ATOM   2502  HE1 HIS A 645     100.421  94.168  22.252  1.00  0.00           H
ATOM   2503  NE2 HIS A 645      99.122  92.845  23.372  1.00  0.00           N
ATOM   2504  HE2 HIS A 645      99.424  92.941  24.321  1.00  0.00           H
ATOM   2505  CD2 HIS A 645      98.104  92.087  22.957  1.00  0.00           C
ATOM   2506  HD2 HIS A 645      97.396  91.459  23.484  1.00  0.00           H
ATOM   2507  C   HIS A 645      96.651  89.577  21.389  1.00  0.00           C
ATOM   2508  O   HIS A 645      97.657  88.824  21.512  1.00  0.00           O
ATOM   2509  N   PHE A 646      95.720  89.483  22.303  1.00  0.00           N
ATOM   2510  HN  PHE A 646      94.880  89.940  22.021  1.00  0.00           H
ATOM   2511  CA  PHE A 646      95.723  88.633  23.429  1.00  0.00           C
ATOM   2512  HA  PHE A 646      96.734  88.503  23.786  1.00  0.00           H
ATOM   2513  CB  PHE A 646      94.797  89.127  24.571  1.00  0.00           C
ATOM   2514  HB1 PHE A 646      93.765  89.393  24.257  1.00  0.00           H
ATOM   2515  HB2 PHE A 646      94.731  88.184  25.155  1.00  0.00           H
ATOM   2516  CG  PHE A 646      95.459  90.268  25.431  1.00  0.00           C
ATOM   2517  CD1 PHE A 646      96.110  89.892  26.668  1.00  0.00           C
ATOM   2518  HD1 PHE A 646      95.938  88.879  27.002  1.00  0.00           H
ATOM   2519  CE1 PHE A 646      96.584  90.820  27.560  1.00  0.00           C
ATOM   2520  HE1 PHE A 646      96.919  90.551  28.550  1.00  0.00           H
ATOM   2521  CZ  PHE A 646      96.414  92.155  27.249  1.00  0.00           C
ATOM   2522  HZ  PHE A 646      96.894  92.850  27.921  1.00  0.00           H
ATOM   2523  CD2 PHE A 646      95.406  91.593  25.193  1.00  0.00           C
ATOM   2524  HD2 PHE A 646      94.878  91.878  24.295  1.00  0.00           H
ATOM   2525  CE2 PHE A 646      95.907  92.535  26.004  1.00  0.00           C
ATOM   2526  HE2 PHE A 646      95.829  93.568  25.699  1.00  0.00           H
ATOM   2527  C   PHE A 646      95.353  87.227  22.945  1.00  0.00           C
ATOM   2528  O   PHE A 646      95.851  86.291  23.550  1.00  0.00           O
ATOM   2529  N   LEU A 647      94.641  87.047  21.811  1.00  0.00           N
ATOM   2530  HN  LEU A 647      94.049  87.697  21.341  1.00  0.00           H
ATOM   2531  CA  LEU A 647      94.497  85.720  21.274  1.00  0.00           C
ATOM   2532  HA  LEU A 647      94.187  85.045  22.057  1.00  0.00           H
ATOM   2533  CB  LEU A 647      93.423  85.626  20.153  1.00  0.00           C
ATOM   2534  HB1 LEU A 647      92.457  85.848  20.655  1.00  0.00           H
ATOM   2535  HB2 LEU A 647      93.611  86.422  19.400  1.00  0.00           H
ATOM   2536  CG  LEU A 647      93.182  84.309  19.400  1.00  0.00           C
ATOM   2537  HG  LEU A 647      94.049  83.948  18.806  1.00  0.00           H
ATOM   2538  CD1 LEU A 647      92.844  83.202  20.412  1.00  0.00           C
ATOM   2539 1HD1 LEU A 647      92.344  82.353  19.898  1.00  0.00           H
ATOM   2540 2HD1 LEU A 647      93.760  82.775  20.874  1.00  0.00           H
ATOM   2541 3HD1 LEU A 647      92.113  83.600  21.147  1.00  0.00           H
ATOM   2542  CD2 LEU A 647      92.026  84.431  18.383  1.00  0.00           C
ATOM   2543 1HD2 LEU A 647      91.826  83.426  17.953  1.00  0.00           H
ATOM   2544 2HD2 LEU A 647      91.129  85.011  18.687  1.00  0.00           H
ATOM   2545 3HD2 LEU A 647      92.419  85.006  17.517  1.00  0.00           H
ATOM   2546  C   LEU A 647      95.753  85.193  20.757  1.00  0.00           C
ATOM   2547  O   LEU A 647      96.119  84.079  21.102  1.00  0.00           O
ATOM   2548  N   PHE A 648      96.473  85.972  19.902  1.00  0.00           N
ATOM   2549  HN  PHE A 648      96.024  86.767  19.501  1.00  0.00           H
ATOM   2550  CA  PHE A 648      97.818  85.608  19.477  1.00  0.00           C
ATOM   2551  HA  PHE A 648      97.759  84.851  18.709  1.00  0.00           H
ATOM   2552  CB  PHE A 648      98.449  86.905  18.798  1.00  0.00           C
ATOM   2553  HB1 PHE A 648      97.731  87.415  18.119  1.00  0.00           H
ATOM   2554  HB2 PHE A 648      98.379  87.655  19.615  1.00  0.00           H
ATOM   2555  CG  PHE A 648      99.814  86.690  18.303  1.00  0.00           C
ATOM   2556  CD1 PHE A 648     100.045  86.025  17.081  1.00  0.00           C
ATOM   2557  HD1 PHE A 648      99.220  85.605  16.524  1.00  0.00           H
ATOM   2558  CE1 PHE A 648     101.309  86.009  16.502  1.00  0.00           C
ATOM   2559  HE1 PHE A 648     101.488  85.603  15.518  1.00  0.00           H
ATOM   2560  CZ  PHE A 648     102.411  86.604  17.141  1.00  0.00           C
ATOM   2561  HZ  PHE A 648     103.360  86.650  16.626  1.00  0.00           H
ATOM   2562  CD2 PHE A 648     100.926  87.195  18.988  1.00  0.00           C
ATOM   2563  HD2 PHE A 648     100.897  87.630  19.976  1.00  0.00           H
ATOM   2564  CE2 PHE A 648     102.226  87.145  18.347  1.00  0.00           C
ATOM   2565  HE2 PHE A 648     103.042  87.619  18.871  1.00  0.00           H
ATOM   2566  C   PHE A 648      98.762  85.028  20.554  1.00  0.00           C
ATOM   2567  O   PHE A 648      99.172  83.877  20.519  1.00  0.00           O
ATOM   2568  N   TRP A 649      99.000  85.865  21.599  1.00  0.00           N
ATOM   2569  HN  TRP A 649      98.675  86.805  21.661  1.00  0.00           H
ATOM   2570  CA  TRP A 649      99.766  85.441  22.754  1.00  0.00           C
ATOM   2571  HA  TRP A 649     100.755  85.174  22.409  1.00  0.00           H
ATOM   2572  CB  TRP A 649     100.074  86.588  23.786  1.00  0.00           C
ATOM   2573  HB1 TRP A 649      99.125  87.030  24.157  1.00  0.00           H
ATOM   2574  HB2 TRP A 649     100.638  86.136  24.629  1.00  0.00           H
ATOM   2575  CG  TRP A 649     100.885  87.690  23.258  1.00  0.00           C
ATOM   2576  CD1 TRP A 649     100.487  88.955  23.048  1.00  0.00           C
ATOM   2577  HD1 TRP A 649      99.467  89.271  23.207  1.00  0.00           H
ATOM   2578  NE1 TRP A 649     101.527  89.667  22.423  1.00  0.00           N
ATOM   2579  HE1 TRP A 649     101.544  90.570  22.054  1.00  0.00           H
ATOM   2580  CE2 TRP A 649     102.614  88.821  22.195  1.00  0.00           C
ATOM   2581  CD2 TRP A 649     102.210  87.566  22.720  1.00  0.00           C
ATOM   2582  CE3 TRP A 649     103.035  86.470  22.615  1.00  0.00           C
ATOM   2583  HE3 TRP A 649     102.744  85.519  23.036  1.00  0.00           H
ATOM   2584  CZ3 TRP A 649     104.210  86.554  21.926  1.00  0.00           C
ATOM   2585  HZ3 TRP A 649     104.722  85.606  21.848  1.00  0.00           H
ATOM   2586  CZ2 TRP A 649     103.766  88.918  21.412  1.00  0.00           C
ATOM   2587  HZ2 TRP A 649     104.063  89.890  21.047  1.00  0.00           H
ATOM   2588  CH2 TRP A 649     104.578  87.781  21.311  1.00  0.00           C
ATOM   2589  HH2 TRP A 649     105.404  87.821  20.616  1.00  0.00           H
ATOM   2590  C   TRP A 649      99.289  84.167  23.460  1.00  0.00           C
ATOM   2591  O   TRP A 649     100.175  83.313  23.732  1.00  0.00           O
ATOM   2592  N   HIS A 650      97.956  83.912  23.682  1.00  0.00           N
ATOM   2593  HN  HIS A 650      97.324  84.640  23.428  1.00  0.00           H
ATOM   2594  CA  HIS A 650      97.413  82.662  24.100  1.00  0.00           C
ATOM   2595  HA  HIS A 650      97.791  82.426  25.083  1.00  0.00           H
ATOM   2596  CB  HIS A 650      95.841  82.728  24.234  1.00  0.00           C
ATOM   2597  HB1 HIS A 650      95.551  83.302  23.327  1.00  0.00           H
ATOM   2598  HB2 HIS A 650      95.406  81.709  24.154  1.00  0.00           H
ATOM   2599  ND1 HIS A 650      95.794  82.699  26.750  1.00  0.00           N
ATOM   2600  CG  HIS A 650      95.390  83.195  25.515  1.00  0.00           C
ATOM   2601  CE1 HIS A 650      95.024  83.333  27.594  1.00  0.00           C
ATOM   2602  HE1 HIS A 650      95.218  83.323  28.667  1.00  0.00           H
ATOM   2603  NE2 HIS A 650      94.174  84.292  27.053  1.00  0.00           N
ATOM   2604  HE2 HIS A 650      93.698  85.051  27.497  1.00  0.00           H
ATOM   2605  CD2 HIS A 650      94.395  84.148  25.711  1.00  0.00           C
ATOM   2606  HD2 HIS A 650      93.931  84.771  24.956  1.00  0.00           H
ATOM   2607  C   HIS A 650      97.855  81.481  23.214  1.00  0.00           C
ATOM   2608  O   HIS A 650      98.397  80.520  23.709  1.00  0.00           O
ATOM   2609  N   LEU A 651      97.664  81.633  21.960  1.00  0.00           N
ATOM   2610  HN  LEU A 651      97.344  82.509  21.607  1.00  0.00           H
ATOM   2611  CA  LEU A 651      97.947  80.658  20.976  1.00  0.00           C
ATOM   2612  HA  LEU A 651      97.445  79.764  21.317  1.00  0.00           H
ATOM   2613  CB  LEU A 651      97.424  81.044  19.588  1.00  0.00           C
ATOM   2614  HB1 LEU A 651      97.973  81.976  19.335  1.00  0.00           H
ATOM   2615  HB2 LEU A 651      97.732  80.317  18.806  1.00  0.00           H
ATOM   2616  CG  LEU A 651      95.876  81.332  19.441  1.00  0.00           C
ATOM   2617  HG  LEU A 651      95.670  82.203  20.100  1.00  0.00           H
ATOM   2618  CD1 LEU A 651      95.440  81.518  18.024  1.00  0.00           C
ATOM   2619 1HD1 LEU A 651      95.666  80.589  17.457  1.00  0.00           H
ATOM   2620 2HD1 LEU A 651      94.344  81.680  17.938  1.00  0.00           H
ATOM   2621 3HD1 LEU A 651      96.068  82.313  17.570  1.00  0.00           H
ATOM   2622  CD2 LEU A 651      95.051  80.184  20.054  1.00  0.00           C
ATOM   2623 1HD2 LEU A 651      95.172  79.958  21.135  1.00  0.00           H
ATOM   2624 2HD2 LEU A 651      93.956  80.357  19.981  1.00  0.00           H
ATOM   2625 3HD2 LEU A 651      95.176  79.240  19.481  1.00  0.00           H
ATOM   2626  C   LEU A 651      99.432  80.175  20.781  1.00  0.00           C
ATOM   2627  O   LEU A 651      99.700  78.961  20.748  1.00  0.00           O
ATOM   2628  N   ARG A 652     100.353  81.120  20.811  1.00  0.00           N
ATOM   2629  HN  ARG A 652     100.094  82.082  20.839  1.00  0.00           H
ATOM   2630  CA  ARG A 652     101.836  80.909  21.024  1.00  0.00           C
ATOM   2631  HA  ARG A 652     102.148  80.290  20.195  1.00  0.00           H
ATOM   2632  CB  ARG A 652     102.506  82.293  20.905  1.00  0.00           C
ATOM   2633  HB1 ARG A 652     102.078  82.725  19.974  1.00  0.00           H
ATOM   2634  HB2 ARG A 652     102.326  83.037  21.709  1.00  0.00           H
ATOM   2635  CG  ARG A 652     104.038  82.252  20.768  1.00  0.00           C
ATOM   2636  HG1 ARG A 652     104.427  83.293  20.773  1.00  0.00           H
ATOM   2637  HG2 ARG A 652     104.274  81.701  21.703  1.00  0.00           H
ATOM   2638  CD  ARG A 652     104.635  81.476  19.652  1.00  0.00           C
ATOM   2639  HD1 ARG A 652     104.206  80.452  19.624  1.00  0.00           H
ATOM   2640  HD2 ARG A 652     104.423  81.880  18.639  1.00  0.00           H
ATOM   2641  NE  ARG A 652     106.083  81.582  19.941  1.00  0.00           N
ATOM   2642  HE  ARG A 652     106.354  81.950  20.831  1.00  0.00           H
ATOM   2643  CZ  ARG A 652     106.843  80.562  19.701  1.00  0.00           C
ATOM   2644  NH1 ARG A 652     106.759  79.786  18.679  1.00  0.00           N
ATOM   2645 1HH1 ARG A 652     107.453  79.074  18.575  1.00  0.00           H
ATOM   2646 2HH1 ARG A 652     106.181  79.979  17.887  1.00  0.00           H
ATOM   2647  NH2 ARG A 652     107.811  80.294  20.538  1.00  0.00           N
ATOM   2648 1HH2 ARG A 652     107.937  80.951  21.282  1.00  0.00           H
ATOM   2649 2HH2 ARG A 652     108.409  79.495  20.464  1.00  0.00           H
ATOM   2650  C   ARG A 652     102.261  80.257  22.329  1.00  0.00           C
ATOM   2651  O   ARG A 652     103.097  79.340  22.280  1.00  0.00           O
ATOM   2652  N   SER A 653     101.642  80.687  23.464  1.00  0.00           N
ATOM   2653  HN  SER A 653     100.987  81.432  23.364  1.00  0.00           H
ATOM   2654  CA  SER A 653     102.039  80.233  24.851  1.00  0.00           C
ATOM   2655  HA  SER A 653     103.117  80.197  24.803  1.00  0.00           H
ATOM   2656  CB  SER A 653     101.826  81.306  25.925  1.00  0.00           C
ATOM   2657  HB1 SER A 653     102.114  80.987  26.950  1.00  0.00           H
ATOM   2658  HB2 SER A 653     102.475  82.166  25.654  1.00  0.00           H
ATOM   2659  OG  SER A 653     100.475  81.730  25.989  1.00  0.00           O
ATOM   2660  HG1 SER A 653     100.386  82.224  25.171  1.00  0.00           H
ATOM   2661  C   SER A 653     101.528  78.878  25.231  1.00  0.00           C
ATOM   2662  O   SER A 653     102.089  78.196  26.090  1.00  0.00           O
ATOM   2663  N   GLU A 654     100.384  78.447  24.540  1.00  0.00           N
ATOM   2664  HN  GLU A 654      99.884  79.087  23.962  1.00  0.00           H
ATOM   2665  CA  GLU A 654      99.607  77.225  24.767  1.00  0.00           C
ATOM   2666  HA  GLU A 654      99.852  76.889  25.764  1.00  0.00           H
ATOM   2667  CB  GLU A 654      98.042  77.387  24.635  1.00  0.00           C
ATOM   2668  HB1 GLU A 654      97.852  77.787  23.616  1.00  0.00           H
ATOM   2669  HB2 GLU A 654      97.522  76.410  24.726  1.00  0.00           H
ATOM   2670  CG  GLU A 654      97.350  78.225  25.719  1.00  0.00           C
ATOM   2671  HG1 GLU A 654      97.822  79.231  25.751  1.00  0.00           H
ATOM   2672  HG2 GLU A 654      96.248  78.198  25.581  1.00  0.00           H
ATOM   2673  CD  GLU A 654      97.506  77.515  27.045  1.00  0.00           C
ATOM   2674  OE1 GLU A 654      97.519  76.261  27.128  1.00  0.00           O
ATOM   2675  OE2 GLU A 654      97.633  78.216  28.106  1.00  0.00           O
ATOM   2676  C   GLU A 654     100.007  76.040  23.788  1.00  0.00           C
ATOM   2677  O   GLU A 654      99.237  75.137  23.517  1.00  0.00           O
ATOM   2678  N   MET A 655     101.245  76.150  23.157  1.00  0.00           N
ATOM   2679  HN  MET A 655     101.908  76.894  23.132  1.00  0.00           H
ATOM   2680  CA  MET A 655     101.620  75.117  22.147  1.00  0.00           C
ATOM   2681  HA  MET A 655     100.801  74.839  21.501  1.00  0.00           H
ATOM   2682  CB  MET A 655     102.751  75.684  21.294  1.00  0.00           C
ATOM   2683  HB1 MET A 655     103.619  76.040  21.890  1.00  0.00           H
ATOM   2684  HB2 MET A 655     103.078  74.865  20.618  1.00  0.00           H
ATOM   2685  CG  MET A 655     102.402  76.861  20.400  1.00  0.00           C
ATOM   2686  HG1 MET A 655     101.951  77.618  21.078  1.00  0.00           H
ATOM   2687  HG2 MET A 655     103.302  77.306  19.924  1.00  0.00           H
ATOM   2688  SD  MET A 655     101.199  76.521  19.106  1.00  0.00           S
ATOM   2689  CE  MET A 655     101.708  77.924  18.008  1.00  0.00           C
ATOM   2690  HE1 MET A 655     102.768  78.199  18.198  1.00  0.00           H
ATOM   2691  HE2 MET A 655     101.663  77.518  16.975  1.00  0.00           H
ATOM   2692  HE3 MET A 655     101.020  78.755  18.273  1.00  0.00           H
ATOM   2693  C   MET A 655     102.177  73.797  22.778  1.00  0.00           C
ATOM   2694  O   MET A 655     102.861  73.033  22.091  1.00  0.00           O
ATOM   2695  N   HIS A 656     101.791  73.445  24.038  1.00  0.00           N
ATOM   2696  HN  HIS A 656     101.213  74.093  24.527  1.00  0.00           H
ATOM   2697  CA  HIS A 656     102.433  72.334  24.752  1.00  0.00           C
ATOM   2698  HA  HIS A 656     103.481  72.339  24.491  1.00  0.00           H
ATOM   2699  CB  HIS A 656     102.247  72.452  26.271  1.00  0.00           C
ATOM   2700  HB1 HIS A 656     101.233  72.114  26.575  1.00  0.00           H
ATOM   2701  HB2 HIS A 656     102.966  71.771  26.774  1.00  0.00           H
ATOM   2702  ND1 HIS A 656     101.482  74.757  26.655  1.00  0.00           N
ATOM   2703  CG  HIS A 656     102.488  73.848  26.736  1.00  0.00           C
ATOM   2704  CE1 HIS A 656     101.850  75.748  27.541  1.00  0.00           C
ATOM   2705  HE1 HIS A 656     101.263  76.655  27.683  1.00  0.00           H
ATOM   2706  NE2 HIS A 656     102.989  75.426  28.183  1.00  0.00           N
ATOM   2707  HE2 HIS A 656     103.494  76.013  28.815  1.00  0.00           H
ATOM   2708  CD2 HIS A 656     103.415  74.217  27.659  1.00  0.00           C
ATOM   2709  HD2 HIS A 656     104.301  73.666  27.949  1.00  0.00           H
ATOM   2710  C   HIS A 656     102.036  70.993  24.150  1.00  0.00           C
ATOM   2711  O   HIS A 656     102.897  70.111  24.007  1.00  0.00           O
ATOM   2712  N   VAL A 657     100.776  70.732  23.885  1.00  0.00           N
ATOM   2713  HN  VAL A 657     100.014  71.351  24.059  1.00  0.00           H
ATOM   2714  CA  VAL A 657     100.315  69.433  23.466  1.00  0.00           C
ATOM   2715  HA  VAL A 657     101.045  68.704  23.785  1.00  0.00           H
ATOM   2716  CB  VAL A 657      98.944  69.059  24.022  1.00  0.00           C
ATOM   2717  HB  VAL A 657      98.310  69.914  23.704  1.00  0.00           H
ATOM   2718  CG1 VAL A 657      98.335  67.811  23.343  1.00  0.00           C
ATOM   2719 1HG1 VAL A 657      97.584  67.217  23.905  1.00  0.00           H
ATOM   2720 2HG1 VAL A 657      97.930  68.112  22.353  1.00  0.00           H
ATOM   2721 3HG1 VAL A 657      99.083  67.028  23.094  1.00  0.00           H
ATOM   2722  CG2 VAL A 657      98.925  68.886  25.544  1.00  0.00           C
ATOM   2723 1HG2 VAL A 657      97.869  68.665  25.809  1.00  0.00           H
ATOM   2724 2HG2 VAL A 657      99.556  67.992  25.739  1.00  0.00           H
ATOM   2725 3HG2 VAL A 657      99.267  69.838  26.004  1.00  0.00           H
ATOM   2726  C   VAL A 657     100.359  69.373  21.956  1.00  0.00           C
ATOM   2727  O   VAL A 657     100.061  70.289  21.309  1.00  0.00           O
ATOM   2728  N   PRO A 658     100.819  68.281  21.245  1.00  0.00           N
ATOM   2729  CD  PRO A 658     101.659  67.172  21.877  1.00  0.00           C
ATOM   2730  HD1 PRO A 658     101.030  66.294  22.137  1.00  0.00           H
ATOM   2731  HD2 PRO A 658     102.173  67.507  22.803  1.00  0.00           H
ATOM   2732  CA  PRO A 658     100.916  68.257  19.777  1.00  0.00           C
ATOM   2733  HA  PRO A 658     101.498  69.121  19.490  1.00  0.00           H
ATOM   2734  CB  PRO A 658     101.686  66.970  19.474  1.00  0.00           C
ATOM   2735  HB1 PRO A 658     100.966  66.125  19.518  1.00  0.00           H
ATOM   2736  HB2 PRO A 658     102.187  67.116  18.493  1.00  0.00           H
ATOM   2737  CG  PRO A 658     102.556  66.830  20.702  1.00  0.00           C
ATOM   2738  HG1 PRO A 658     102.792  65.764  20.904  1.00  0.00           H
ATOM   2739  HG2 PRO A 658     103.462  67.471  20.653  1.00  0.00           H
ATOM   2740  C   PRO A 658      99.572  68.213  18.966  1.00  0.00           C
ATOM   2741  O   PRO A 658      99.543  68.731  17.867  1.00  0.00           O
ATOM   2742  N   SER A 659      98.521  67.595  19.522  1.00  0.00           N
ATOM   2743  HN  SER A 659      98.674  66.943  20.260  1.00  0.00           H
ATOM   2744  CA  SER A 659      97.157  67.791  19.030  1.00  0.00           C
ATOM   2745  HA  SER A 659      97.206  67.590  17.970  1.00  0.00           H
ATOM   2746  CB  SER A 659      96.089  66.808  19.648  1.00  0.00           C
ATOM   2747  HB1 SER A 659      95.087  67.128  19.289  1.00  0.00           H
ATOM   2748  HB2 SER A 659      96.275  65.792  19.238  1.00  0.00           H
ATOM   2749  OG  SER A 659      96.058  66.815  21.052  1.00  0.00           O
ATOM   2750  HG1 SER A 659      96.335  65.932  21.309  1.00  0.00           H
ATOM   2751  C   SER A 659      96.639  69.263  19.095  1.00  0.00           C
ATOM   2752  O   SER A 659      96.281  69.844  18.077  1.00  0.00           O
ATOM   2753  N   VAL A 660      96.725  69.943  20.236  1.00  0.00           N
ATOM   2754  HN  VAL A 660      97.048  69.532  21.085  1.00  0.00           H
ATOM   2755  CA  VAL A 660      96.427  71.325  20.379  1.00  0.00           C
ATOM   2756  HA  VAL A 660      95.394  71.479  20.104  1.00  0.00           H
ATOM   2757  CB  VAL A 660      96.521  71.729  21.887  1.00  0.00           C
ATOM   2758  HB  VAL A 660      97.525  71.445  22.268  1.00  0.00           H
ATOM   2759  CG1 VAL A 660      96.214  73.204  22.107  1.00  0.00           C
ATOM   2760 1HG1 VAL A 660      95.922  73.450  23.151  1.00  0.00           H
ATOM   2761 2HG1 VAL A 660      96.897  73.968  21.677  1.00  0.00           H
ATOM   2762 3HG1 VAL A 660      95.268  73.447  21.578  1.00  0.00           H
ATOM   2763  CG2 VAL A 660      95.342  70.933  22.585  1.00  0.00           C
ATOM   2764 1HG2 VAL A 660      95.477  69.831  22.583  1.00  0.00           H
ATOM   2765 2HG2 VAL A 660      95.274  71.448  23.567  1.00  0.00           H
ATOM   2766 3HG2 VAL A 660      94.456  71.077  21.931  1.00  0.00           H
ATOM   2767  C   VAL A 660      97.312  72.260  19.562  1.00  0.00           C
ATOM   2768  O   VAL A 660      96.900  73.237  19.004  1.00  0.00           O
ATOM   2769  N   ALA A 661      98.633  71.998  19.505  1.00  0.00           N
ATOM   2770  HN  ALA A 661      98.983  71.256  20.072  1.00  0.00           H
ATOM   2771  CA  ALA A 661      99.693  72.703  18.735  1.00  0.00           C
ATOM   2772  HA  ALA A 661      99.629  73.757  18.959  1.00  0.00           H
ATOM   2773  CB  ALA A 661     101.092  72.013  18.832  1.00  0.00           C
ATOM   2774  HB1 ALA A 661     101.337  71.806  19.896  1.00  0.00           H
ATOM   2775  HB2 ALA A 661     101.096  71.100  18.200  1.00  0.00           H
ATOM   2776  HB3 ALA A 661     101.812  72.792  18.500  1.00  0.00           H
ATOM   2777  C   ALA A 661      99.316  72.788  17.296  1.00  0.00           C
ATOM   2778  O   ALA A 661      99.442  73.815  16.634  1.00  0.00           O
ATOM   2779  N   LEU A 662      98.806  71.727  16.713  1.00  0.00           N
ATOM   2780  HN  LEU A 662      98.810  70.856  17.198  1.00  0.00           H
ATOM   2781  CA  LEU A 662      98.374  71.775  15.295  1.00  0.00           C
ATOM   2782  HA  LEU A 662      99.113  72.194  14.627  1.00  0.00           H
ATOM   2783  CB  LEU A 662      98.130  70.257  14.882  1.00  0.00           C
ATOM   2784  HB1 LEU A 662      99.094  69.706  14.923  1.00  0.00           H
ATOM   2785  HB2 LEU A 662      97.501  69.797  15.674  1.00  0.00           H
ATOM   2786  CG  LEU A 662      97.430  70.063  13.524  1.00  0.00           C
ATOM   2787  HG  LEU A 662      96.598  70.795  13.440  1.00  0.00           H
ATOM   2788  CD1 LEU A 662      98.447  70.234  12.392  1.00  0.00           C
ATOM   2789 1HD1 LEU A 662      98.577  71.336  12.329  1.00  0.00           H
ATOM   2790 2HD1 LEU A 662      99.462  69.816  12.566  1.00  0.00           H
ATOM   2791 3HD1 LEU A 662      97.888  69.882  11.498  1.00  0.00           H
ATOM   2792  CD2 LEU A 662      96.819  68.734  13.485  1.00  0.00           C
ATOM   2793 1HD2 LEU A 662      95.951  68.572  14.160  1.00  0.00           H
ATOM   2794 2HD2 LEU A 662      96.504  68.550  12.436  1.00  0.00           H
ATOM   2795 3HD2 LEU A 662      97.593  67.963  13.688  1.00  0.00           H
ATOM   2796  C   LEU A 662      97.093  72.637  15.110  1.00  0.00           C
ATOM   2797  O   LEU A 662      97.107  73.416  14.196  1.00  0.00           O
ATOM   2798  N   ARG A 663      96.132  72.548  15.942  1.00  0.00           N
ATOM   2799  HN  ARG A 663      96.148  71.864  16.667  1.00  0.00           H
ATOM   2800  CA  ARG A 663      94.916  73.358  15.778  1.00  0.00           C
ATOM   2801  HA  ARG A 663      94.524  73.145  14.794  1.00  0.00           H
ATOM   2802  CB  ARG A 663      93.842  72.935  16.791  1.00  0.00           C
ATOM   2803  HB1 ARG A 663      94.268  73.086  17.806  1.00  0.00           H
ATOM   2804  HB2 ARG A 663      92.907  73.528  16.889  1.00  0.00           H
ATOM   2805  CG  ARG A 663      93.445  71.438  16.652  1.00  0.00           C
ATOM   2806  HG1 ARG A 663      93.033  71.268  15.634  1.00  0.00           H
ATOM   2807  HG2 ARG A 663      94.309  70.740  16.685  1.00  0.00           H
ATOM   2808  CD  ARG A 663      92.561  70.956  17.788  1.00  0.00           C
ATOM   2809  HD1 ARG A 663      92.968  71.259  18.776  1.00  0.00           H
ATOM   2810  HD2 ARG A 663      91.505  71.300  17.807  1.00  0.00           H
ATOM   2811  NE  ARG A 663      92.537  69.491  17.716  1.00  0.00           N
ATOM   2812  HE  ARG A 663      92.669  69.023  16.842  1.00  0.00           H
ATOM   2813  CZ  ARG A 663      92.034  68.660  18.554  1.00  0.00           C
ATOM   2814  NH1 ARG A 663      91.421  68.982  19.663  1.00  0.00           N
ATOM   2815 1HH1 ARG A 663      91.580  69.893  20.044  1.00  0.00           H
ATOM   2816 2HH1 ARG A 663      90.798  68.344  20.115  1.00  0.00           H
ATOM   2817  NH2 ARG A 663      91.910  67.447  18.130  1.00  0.00           N
ATOM   2818 1HH2 ARG A 663      91.944  67.303  17.141  1.00  0.00           H
ATOM   2819 2HH2 ARG A 663      91.519  66.805  18.791  1.00  0.00           H
ATOM   2820  C   ARG A 663      95.189  74.831  15.888  1.00  0.00           C
ATOM   2821  O   ARG A 663      94.756  75.625  15.036  1.00  0.00           O
ATOM   2822  N   PHE A 664      95.949  75.240  16.919  1.00  0.00           N
ATOM   2823  HN  PHE A 664      96.343  74.604  17.577  1.00  0.00           H
ATOM   2824  CA  PHE A 664      96.216  76.615  17.163  1.00  0.00           C
ATOM   2825  HA  PHE A 664      95.288  77.155  17.049  1.00  0.00           H
ATOM   2826  CB  PHE A 664      96.864  76.836  18.506  1.00  0.00           C
ATOM   2827  HB1 PHE A 664      97.771  76.234  18.724  1.00  0.00           H
ATOM   2828  HB2 PHE A 664      97.157  77.904  18.600  1.00  0.00           H
ATOM   2829  CG  PHE A 664      95.853  76.630  19.588  1.00  0.00           C
ATOM   2830  CD1 PHE A 664      96.194  77.131  20.907  1.00  0.00           C
ATOM   2831  HD1 PHE A 664      97.140  77.619  21.088  1.00  0.00           H
ATOM   2832  CE1 PHE A 664      95.364  77.029  21.931  1.00  0.00           C
ATOM   2833  HE1 PHE A 664      95.749  77.388  22.874  1.00  0.00           H
ATOM   2834  CZ  PHE A 664      94.099  76.564  21.940  1.00  0.00           C
ATOM   2835  HZ  PHE A 664      93.574  76.437  22.875  1.00  0.00           H
ATOM   2836  CD2 PHE A 664      94.496  76.112  19.520  1.00  0.00           C
ATOM   2837  HD2 PHE A 664      94.016  75.689  18.651  1.00  0.00           H
ATOM   2838  CE2 PHE A 664      93.674  76.146  20.696  1.00  0.00           C
ATOM   2839  HE2 PHE A 664      92.682  75.751  20.533  1.00  0.00           H
ATOM   2840  C   PHE A 664      97.250  77.133  16.182  1.00  0.00           C
ATOM   2841  O   PHE A 664      97.164  78.307  15.852  1.00  0.00           O
ATOM   2842  N   GLY A 665      98.067  76.203  15.634  1.00  0.00           N
ATOM   2843  HN  GLY A 665      97.873  75.301  16.011  1.00  0.00           H
ATOM   2844  CA  GLY A 665      98.961  76.322  14.515  1.00  0.00           C
ATOM   2845  HA1 GLY A 665      99.843  76.886  14.779  1.00  0.00           H
ATOM   2846  HA2 GLY A 665      99.272  75.307  14.312  1.00  0.00           H
ATOM   2847  C   GLY A 665      98.308  76.801  13.271  1.00  0.00           C
ATOM   2848  O   GLY A 665      98.740  77.724  12.511  1.00  0.00           O
ATOM   2849  N   LEU A 666      97.162  76.070  12.947  1.00  0.00           N
ATOM   2850  HN  LEU A 666      96.947  75.236  13.450  1.00  0.00           H
ATOM   2851  CA  LEU A 666      96.201  76.378  11.887  1.00  0.00           C
ATOM   2852  HA  LEU A 666      96.794  76.557  11.003  1.00  0.00           H
ATOM   2853  CB  LEU A 666      95.239  75.242  11.670  1.00  0.00           C
ATOM   2854  HB1 LEU A 666      94.725  74.943  12.608  1.00  0.00           H
ATOM   2855  HB2 LEU A 666      94.444  75.606  10.985  1.00  0.00           H
ATOM   2856  CG  LEU A 666      95.845  73.957  11.083  1.00  0.00           C
ATOM   2857  HG  LEU A 666      96.701  73.533  11.650  1.00  0.00           H
ATOM   2858  CD1 LEU A 666      94.673  72.866  11.115  1.00  0.00           C
ATOM   2859 1HD1 LEU A 666      93.855  73.259  10.473  1.00  0.00           H
ATOM   2860 2HD1 LEU A 666      95.011  71.950  10.586  1.00  0.00           H
ATOM   2861 3HD1 LEU A 666      94.393  72.636  12.166  1.00  0.00           H
ATOM   2862  CD2 LEU A 666      96.272  74.131   9.617  1.00  0.00           C
ATOM   2863 1HD2 LEU A 666      97.066  74.897   9.485  1.00  0.00           H
ATOM   2864 2HD2 LEU A 666      96.469  73.161   9.112  1.00  0.00           H
ATOM   2865 3HD2 LEU A 666      95.369  74.534   9.110  1.00  0.00           H
ATOM   2866  C   LEU A 666      95.361  77.713  12.158  1.00  0.00           C
ATOM   2867  O   LEU A 666      95.168  78.490  11.213  1.00  0.00           O
ATOM   2868  N   ILE A 667      94.884  78.022  13.402  1.00  0.00           N
ATOM   2869  HN  ILE A 667      95.029  77.436  14.196  1.00  0.00           H
ATOM   2870  CA  ILE A 667      94.323  79.375  13.714  1.00  0.00           C
ATOM   2871  HA  ILE A 667      93.429  79.594  13.149  1.00  0.00           H
ATOM   2872  CB  ILE A 667      93.742  79.454  15.151  1.00  0.00           C
ATOM   2873  HB  ILE A 667      94.576  79.178  15.831  1.00  0.00           H
ATOM   2874  CG2 ILE A 667      93.151  80.897  15.482  1.00  0.00           C
ATOM   2875 1HG2 ILE A 667      93.974  81.643  15.439  1.00  0.00           H
ATOM   2876 2HG2 ILE A 667      92.446  81.098  14.647  1.00  0.00           H
ATOM   2877 3HG2 ILE A 667      92.662  80.856  16.479  1.00  0.00           H
ATOM   2878  CG1 ILE A 667      92.675  78.347  15.256  1.00  0.00           C
ATOM   2879 1HG1 ILE A 667      91.825  78.656  14.612  1.00  0.00           H
ATOM   2880 2HG1 ILE A 667      92.985  77.361  14.850  1.00  0.00           H
ATOM   2881  CD  ILE A 667      92.162  78.125  16.643  1.00  0.00           C
ATOM   2882  HD1 ILE A 667      91.846  77.073  16.810  1.00  0.00           H
ATOM   2883  HD2 ILE A 667      92.963  78.293  17.394  1.00  0.00           H
ATOM   2884  HD3 ILE A 667      91.324  78.814  16.885  1.00  0.00           H
ATOM   2885  C   ILE A 667      95.242  80.581  13.549  1.00  0.00           C
ATOM   2886  O   ILE A 667      94.838  81.701  13.159  1.00  0.00           O
ATOM   2887  N   LEU A 668      96.564  80.339  13.956  1.00  0.00           N
ATOM   2888  HN  LEU A 668      96.719  79.450  14.380  1.00  0.00           H
ATOM   2889  CA  LEU A 668      97.573  81.320  13.780  1.00  0.00           C
ATOM   2890  HA  LEU A 668      97.151  82.252  14.125  1.00  0.00           H
ATOM   2891  CB  LEU A 668      98.894  81.004  14.510  1.00  0.00           C
ATOM   2892  HB1 LEU A 668      99.101  79.919  14.394  1.00  0.00           H
ATOM   2893  HB2 LEU A 668      99.764  81.562  14.103  1.00  0.00           H
ATOM   2894  CG  LEU A 668      98.854  81.418  15.999  1.00  0.00           C
ATOM   2895  HG  LEU A 668      97.830  81.231  16.388  1.00  0.00           H
ATOM   2896  CD1 LEU A 668      99.844  80.611  16.794  1.00  0.00           C
ATOM   2897 1HD1 LEU A 668      99.454  79.572  16.749  1.00  0.00           H
ATOM   2898 2HD1 LEU A 668     100.814  80.638  16.253  1.00  0.00           H
ATOM   2899 3HD1 LEU A 668      99.965  80.863  17.869  1.00  0.00           H
ATOM   2900  CD2 LEU A 668      99.158  82.953  16.069  1.00  0.00           C
ATOM   2901 1HD2 LEU A 668      98.756  83.346  17.027  1.00  0.00           H
ATOM   2902 2HD2 LEU A 668     100.229  83.219  15.944  1.00  0.00           H
ATOM   2903 3HD2 LEU A 668      98.517  83.525  15.364  1.00  0.00           H
ATOM   2904  C   LEU A 668      97.881  81.549  12.375  1.00  0.00           C
ATOM   2905  O   LEU A 668      98.095  82.696  12.031  1.00  0.00           O
ATOM   2906  N   GLU A 669      97.988  80.503  11.487  1.00  0.00           N
ATOM   2907  HN  GLU A 669      98.025  79.581  11.866  1.00  0.00           H
ATOM   2908  CA  GLU A 669      98.121  80.739  10.035  1.00  0.00           C
ATOM   2909  HA  GLU A 669      99.015  81.341   9.973  1.00  0.00           H
ATOM   2910  CB  GLU A 669      98.333  79.454   9.246  1.00  0.00           C
ATOM   2911  HB1 GLU A 669      97.476  78.766   9.408  1.00  0.00           H
ATOM   2912  HB2 GLU A 669      98.309  79.664   8.155  1.00  0.00           H
ATOM   2913  CG  GLU A 669      99.655  78.636   9.436  1.00  0.00           C
ATOM   2914  HG1 GLU A 669     100.307  79.185  10.149  1.00  0.00           H
ATOM   2915  HG2 GLU A 669      99.414  77.668   9.924  1.00  0.00           H
ATOM   2916  CD  GLU A 669     100.441  78.261   8.160  1.00  0.00           C
ATOM   2917  OE1 GLU A 669     100.604  77.059   7.838  1.00  0.00           O
ATOM   2918  OE2 GLU A 669     100.836  79.199   7.421  1.00  0.00           O
ATOM   2919  C   GLU A 669      97.024  81.568   9.432  1.00  0.00           C
ATOM   2920  O   GLU A 669      97.289  82.552   8.771  1.00  0.00           O
ATOM   2921  N   ALA A 670      95.807  81.266   9.854  1.00  0.00           N
ATOM   2922  HN  ALA A 670      95.731  80.377  10.299  1.00  0.00           H
ATOM   2923  CA  ALA A 670      94.598  81.870   9.494  1.00  0.00           C
ATOM   2924  HA  ALA A 670      94.586  81.813   8.415  1.00  0.00           H
ATOM   2925  CB  ALA A 670      93.406  81.079  10.086  1.00  0.00           C
ATOM   2926  HB1 ALA A 670      93.531  80.011   9.807  1.00  0.00           H
ATOM   2927  HB2 ALA A 670      93.350  81.231  11.186  1.00  0.00           H
ATOM   2928  HB3 ALA A 670      92.465  81.494   9.667  1.00  0.00           H
ATOM   2929  C   ALA A 670      94.580  83.380   9.936  1.00  0.00           C
ATOM   2930  O   ALA A 670      94.177  84.215   9.123  1.00  0.00           O
ATOM   2931  N   TYR A 671      94.958  83.672  11.139  1.00  0.00           N
ATOM   2932  HN  TYR A 671      95.211  82.957  11.785  1.00  0.00           H
ATOM   2933  CA  TYR A 671      95.206  85.024  11.654  1.00  0.00           C
ATOM   2934  HA  TYR A 671      94.263  85.546  11.583  1.00  0.00           H
ATOM   2935  CB  TYR A 671      95.568  84.733  13.188  1.00  0.00           C
ATOM   2936  HB1 TYR A 671      94.757  84.065  13.549  1.00  0.00           H
ATOM   2937  HB2 TYR A 671      96.446  84.067  13.327  1.00  0.00           H
ATOM   2938  CG  TYR A 671      95.777  86.009  13.960  1.00  0.00           C
ATOM   2939  CD1 TYR A 671      97.015  86.424  14.341  1.00  0.00           C
ATOM   2940  HD1 TYR A 671      97.857  85.855  13.977  1.00  0.00           H
ATOM   2941  CE1 TYR A 671      97.207  87.614  15.067  1.00  0.00           C
ATOM   2942  HE1 TYR A 671      98.221  87.907  15.296  1.00  0.00           H
ATOM   2943  CZ  TYR A 671      96.115  88.425  15.435  1.00  0.00           C
ATOM   2944  OH  TYR A 671      96.360  89.763  15.906  1.00  0.00           O
ATOM   2945  HH  TYR A 671      95.616  90.356  15.774  1.00  0.00           H
ATOM   2946  CD2 TYR A 671      94.677  86.743  14.434  1.00  0.00           C
ATOM   2947  HD2 TYR A 671      93.702  86.480  14.050  1.00  0.00           H
ATOM   2948  CE2 TYR A 671      94.799  88.003  15.050  1.00  0.00           C
ATOM   2949  HE2 TYR A 671      93.893  88.552  15.260  1.00  0.00           H
ATOM   2950  C   TYR A 671      96.287  85.905  11.035  1.00  0.00           C
ATOM   2951  O   TYR A 671      96.044  87.068  10.606  1.00  0.00           O
ATOM   2952  N   CYS A 672      97.488  85.228  10.933  1.00  0.00           N
ATOM   2953  HN  CYS A 672      97.580  84.276  11.216  1.00  0.00           H
ATOM   2954  CA  CYS A 672      98.745  85.848  10.305  1.00  0.00           C
ATOM   2955  HA  CYS A 672      98.965  86.711  10.916  1.00  0.00           H
ATOM   2956  CB  CYS A 672     100.090  85.051  10.389  1.00  0.00           C
ATOM   2957  HB1 CYS A 672     100.037  84.063   9.884  1.00  0.00           H
ATOM   2958  HB2 CYS A 672     100.831  85.621   9.790  1.00  0.00           H
ATOM   2959  SG  CYS A 672     100.607  84.810  12.121  1.00  0.00           S
ATOM   2960  HG1 CYS A 672     100.001  83.633  12.191  1.00  0.00           H
ATOM   2961  C   CYS A 672      98.474  86.293   8.891  1.00  0.00           C
ATOM   2962  O   CYS A 672      98.911  87.375   8.489  1.00  0.00           O
ATOM   2963  N   ARG A 673      97.732  85.541   8.022  1.00  0.00           N
ATOM   2964  HN  ARG A 673      97.472  84.623   8.311  1.00  0.00           H
ATOM   2965  CA  ARG A 673      97.399  85.828   6.712  1.00  0.00           C
ATOM   2966  HA  ARG A 673      98.142  86.506   6.318  1.00  0.00           H
ATOM   2967  CB  ARG A 673      97.252  84.589   5.761  1.00  0.00           C
ATOM   2968  HB1 ARG A 673      97.417  84.980   4.734  1.00  0.00           H
ATOM   2969  HB2 ARG A 673      98.064  83.918   6.113  1.00  0.00           H
ATOM   2970  CG  ARG A 673      95.919  83.758   5.945  1.00  0.00           C
ATOM   2971  HG1 ARG A 673      95.678  83.629   7.021  1.00  0.00           H
ATOM   2972  HG2 ARG A 673      95.111  84.409   5.548  1.00  0.00           H
ATOM   2973  CD  ARG A 673      95.868  82.450   5.190  1.00  0.00           C
ATOM   2974  HD1 ARG A 673      95.933  82.720   4.114  1.00  0.00           H
ATOM   2975  HD2 ARG A 673      96.671  81.703   5.371  1.00  0.00           H
ATOM   2976  NE  ARG A 673      94.505  81.959   5.487  1.00  0.00           N
ATOM   2977  HE  ARG A 673      93.741  82.588   5.346  1.00  0.00           H
ATOM   2978  CZ  ARG A 673      94.249  80.787   6.011  1.00  0.00           C
ATOM   2979  NH1 ARG A 673      95.088  79.788   6.220  1.00  0.00           N
ATOM   2980 1HH1 ARG A 673      94.817  79.116   6.909  1.00  0.00           H
ATOM   2981 2HH1 ARG A 673      96.008  79.679   5.844  1.00  0.00           H
ATOM   2982  NH2 ARG A 673      92.995  80.428   6.321  1.00  0.00           N
ATOM   2983 1HH2 ARG A 673      92.288  81.040   5.969  1.00  0.00           H
ATOM   2984 2HH2 ARG A 673      92.683  79.494   6.143  1.00  0.00           H
ATOM   2985  C   ARG A 673      96.067  86.597   6.624  1.00  0.00           C
ATOM   2986  O   ARG A 673      95.733  87.119   5.529  1.00  0.00           O
ATOM   2987  N   GLY A 674      95.234  86.766   7.710  1.00  0.00           N
ATOM   2988  HN  GLY A 674      95.512  86.572   8.647  1.00  0.00           H
ATOM   2989  CA  GLY A 674      93.984  87.511   7.636  1.00  0.00           C
ATOM   2990  HA1 GLY A 674      93.485  87.156   6.746  1.00  0.00           H
ATOM   2991  HA2 GLY A 674      93.372  87.275   8.494  1.00  0.00           H
ATOM   2992  C   GLY A 674      94.005  88.952   7.496  1.00  0.00           C
ATOM   2993  O   GLY A 674      93.105  89.525   6.887  1.00  0.00           O
ATOM   2994  N   SER A 675      94.839  89.664   8.260  1.00  0.00           N
ATOM   2995  HN  SER A 675      95.566  89.155   8.714  1.00  0.00           H
ATOM   2996  CA  SER A 675      94.928  91.111   8.257  1.00  0.00           C
ATOM   2997  HA  SER A 675      94.656  91.517   7.294  1.00  0.00           H
ATOM   2998  CB  SER A 675      93.945  91.796   9.394  1.00  0.00           C
ATOM   2999  HB1 SER A 675      92.921  91.539   9.048  1.00  0.00           H
ATOM   3000  HB2 SER A 675      94.139  91.302  10.370  1.00  0.00           H
ATOM   3001  OG  SER A 675      94.145  93.184   9.521  1.00  0.00           O
ATOM   3002  HG1 SER A 675      93.279  93.539   9.735  1.00  0.00           H
ATOM   3003  C   SER A 675      96.455  91.546   8.356  1.00  0.00           C
ATOM   3004  O   SER A 675      97.274  90.926   9.058  1.00  0.00           O
ATOM   3005  N   THR A 676      96.869  92.657   7.810  1.00  0.00           N
ATOM   3006  HN  THR A 676      96.272  93.340   7.395  1.00  0.00           H
ATOM   3007  CA  THR A 676      98.220  93.253   8.053  1.00  0.00           C
ATOM   3008  HA  THR A 676      98.857  92.431   8.346  1.00  0.00           H
ATOM   3009  CB  THR A 676      98.724  93.883   6.740  1.00  0.00           C
ATOM   3010  HB  THR A 676      98.542  93.215   5.871  1.00  0.00           H
ATOM   3011  OG1 THR A 676     100.139  94.158   6.837  1.00  0.00           O
ATOM   3012  HG1 THR A 676     100.543  93.348   7.158  1.00  0.00           H
ATOM   3013  CG2 THR A 676      98.161  95.221   6.343  1.00  0.00           C
ATOM   3014 1HG2 THR A 676      97.054  95.257   6.259  1.00  0.00           H
ATOM   3015 2HG2 THR A 676      98.443  95.992   7.092  1.00  0.00           H
ATOM   3016 3HG2 THR A 676      98.516  95.433   5.312  1.00  0.00           H
ATOM   3017  C   THR A 676      98.242  94.188   9.187  1.00  0.00           C
ATOM   3018  O   THR A 676      99.244  94.548   9.803  1.00  0.00           O
ATOM   3019  N   HIS A 677      97.061  94.605   9.725  1.00  0.00           N
ATOM   3020  HN  HIS A 677      96.225  94.135   9.450  1.00  0.00           H
ATOM   3021  CA  HIS A 677      96.870  95.732  10.704  1.00  0.00           C
ATOM   3022  HA  HIS A 677      97.269  96.593  10.187  1.00  0.00           H
ATOM   3023  CB  HIS A 677      95.333  95.817  10.974  1.00  0.00           C
ATOM   3024  HB1 HIS A 677      94.843  96.020   9.998  1.00  0.00           H
ATOM   3025  HB2 HIS A 677      95.057  94.851  11.448  1.00  0.00           H
ATOM   3026  ND1 HIS A 677      95.067  98.124  11.675  1.00  0.00           N
ATOM   3027  CG  HIS A 677      94.922  96.798  12.035  1.00  0.00           C
ATOM   3028  CE1 HIS A 677      94.544  98.834  12.651  1.00  0.00           C
ATOM   3029  HE1 HIS A 677      94.634  99.917  12.741  1.00  0.00           H
ATOM   3030  NE2 HIS A 677      93.873  98.010  13.556  1.00  0.00           N
ATOM   3031  HE2 HIS A 677      93.347  98.336  14.342  1.00  0.00           H
ATOM   3032  CD2 HIS A 677      94.196  96.728  13.194  1.00  0.00           C
ATOM   3033  HD2 HIS A 677      93.856  95.801  13.639  1.00  0.00           H
ATOM   3034  C   HIS A 677      97.710  95.706  11.913  1.00  0.00           C
ATOM   3035  O   HIS A 677      98.237  96.713  12.284  1.00  0.00           O
ATOM   3036  N   HIS A 678      97.802  94.574  12.636  1.00  0.00           N
ATOM   3037  HN  HIS A 678      97.210  93.803  12.415  1.00  0.00           H
ATOM   3038  CA  HIS A 678      98.550  94.502  13.870  1.00  0.00           C
ATOM   3039  HA  HIS A 678      98.782  95.473  14.280  1.00  0.00           H
ATOM   3040  CB  HIS A 678      97.668  93.874  15.019  1.00  0.00           C
ATOM   3041  HB1 HIS A 678      96.626  94.245  14.915  1.00  0.00           H
ATOM   3042  HB2 HIS A 678      97.785  92.797  14.772  1.00  0.00           H
ATOM   3043  ND1 HIS A 678      98.349  95.596  16.762  1.00  0.00           N
ATOM   3044  CG  HIS A 678      98.175  94.231  16.407  1.00  0.00           C
ATOM   3045  CE1 HIS A 678      98.568  95.566  18.104  1.00  0.00           C
ATOM   3046  HE1 HIS A 678      98.627  96.479  18.697  1.00  0.00           H
ATOM   3047  NE2 HIS A 678      98.557  94.293  18.614  1.00  0.00           N
ATOM   3048  HE2 HIS A 678      98.910  94.124  19.534  1.00  0.00           H
ATOM   3049  CD2 HIS A 678      98.287  93.452  17.515  1.00  0.00           C
ATOM   3050  HD2 HIS A 678      98.201  92.385  17.680  1.00  0.00           H
ATOM   3051  C   HIS A 678      99.756  93.571  13.647  1.00  0.00           C
ATOM   3052  O   HIS A 678     100.535  93.272  14.540  1.00  0.00           O
ATOM   3053  N   MET A 679     100.008  93.029  12.463  1.00  0.00           N
ATOM   3054  HN  MET A 679      99.336  93.234  11.756  1.00  0.00           H
ATOM   3055  CA  MET A 679     101.087  92.083  12.136  1.00  0.00           C
ATOM   3056  HA  MET A 679     101.054  91.199  12.757  1.00  0.00           H
ATOM   3057  CB  MET A 679     101.076  91.590  10.712  1.00  0.00           C
ATOM   3058  HB1 MET A 679     100.812  92.394   9.992  1.00  0.00           H
ATOM   3059  HB2 MET A 679     102.113  91.339  10.405  1.00  0.00           H
ATOM   3060  CG  MET A 679     100.215  90.345  10.522  1.00  0.00           C
ATOM   3061  HG1 MET A 679      99.153  90.454  10.829  1.00  0.00           H
ATOM   3062  HG2 MET A 679     100.021  90.124   9.451  1.00  0.00           H
ATOM   3063  SD  MET A 679     100.881  88.984  11.480  1.00  0.00           S
ATOM   3064  CE  MET A 679     102.184  88.482  10.328  1.00  0.00           C
ATOM   3065  HE1 MET A 679     103.088  89.088  10.552  1.00  0.00           H
ATOM   3066  HE2 MET A 679     102.417  87.410  10.506  1.00  0.00           H
ATOM   3067  HE3 MET A 679     102.036  88.657   9.241  1.00  0.00           H
ATOM   3068  C   MET A 679     102.480  92.550  12.403  1.00  0.00           C
ATOM   3069  O   MET A 679     103.230  91.921  13.166  1.00  0.00           O
ATOM   3070  N   LYS A 680     102.786  93.808  11.979  1.00  0.00           N
ATOM   3071  HN  LYS A 680     102.066  94.319  11.516  1.00  0.00           H
ATOM   3072  CA  LYS A 680     104.005  94.515  12.289  1.00  0.00           C
ATOM   3073  HA  LYS A 680     104.823  93.883  11.975  1.00  0.00           H
ATOM   3074  CB  LYS A 680     103.954  95.816  11.476  1.00  0.00           C
ATOM   3075  HB1 LYS A 680     103.112  96.478  11.770  1.00  0.00           H
ATOM   3076  HB2 LYS A 680     104.873  96.404  11.685  1.00  0.00           H
ATOM   3077  CG  LYS A 680     103.835  95.631  10.016  1.00  0.00           C
ATOM   3078  HG1 LYS A 680     103.015  94.966   9.670  1.00  0.00           H
ATOM   3079  HG2 LYS A 680     103.667  96.674   9.671  1.00  0.00           H
ATOM   3080  CD  LYS A 680     105.183  95.187   9.370  1.00  0.00           C
ATOM   3081  HD1 LYS A 680     105.881  96.047   9.450  1.00  0.00           H
ATOM   3082  HD2 LYS A 680     105.619  94.431  10.058  1.00  0.00           H
ATOM   3083  CE  LYS A 680     104.967  94.711   7.882  1.00  0.00           C
ATOM   3084  HE1 LYS A 680     104.251  93.871   7.748  1.00  0.00           H
ATOM   3085  HE2 LYS A 680     104.401  95.564   7.449  1.00  0.00           H
ATOM   3086  NZ  LYS A 680     106.191  94.460   7.221  1.00  0.00           N
ATOM   3087  HZ1 LYS A 680     106.545  93.491   7.352  1.00  0.00           H
ATOM   3088  HZ2 LYS A 680     106.164  94.628   6.195  1.00  0.00           H
ATOM   3089  HZ3 LYS A 680     106.941  95.106   7.541  1.00  0.00           H
ATOM   3090  C   LYS A 680     104.222  94.940  13.731  1.00  0.00           C
ATOM   3091  O   LYS A 680     105.339  94.896  14.247  1.00  0.00           O
ATOM   3092  N   VAL A 681     103.133  95.333  14.452  1.00  0.00           N
ATOM   3093  HN  VAL A 681     102.272  95.392  13.952  1.00  0.00           H
ATOM   3094  CA  VAL A 681     103.051  95.647  15.833  1.00  0.00           C
ATOM   3095  HA  VAL A 681     103.714  96.484  15.997  1.00  0.00           H
ATOM   3096  CB  VAL A 681     101.720  96.216  16.177  1.00  0.00           C
ATOM   3097  HB  VAL A 681     100.881  95.651  15.715  1.00  0.00           H
ATOM   3098  CG1 VAL A 681     101.470  96.290  17.749  1.00  0.00           C
ATOM   3099 1HG1 VAL A 681     100.824  97.167  17.966  1.00  0.00           H
ATOM   3100 2HG1 VAL A 681     101.004  95.392  18.209  1.00  0.00           H
ATOM   3101 3HG1 VAL A 681     102.428  96.485  18.278  1.00  0.00           H
ATOM   3102  CG2 VAL A 681     101.679  97.718  15.706  1.00  0.00           C
ATOM   3103 1HG2 VAL A 681     102.227  98.399  16.392  1.00  0.00           H
ATOM   3104 2HG2 VAL A 681     102.073  97.772  14.668  1.00  0.00           H
ATOM   3105 3HG2 VAL A 681     100.632  98.089  15.727  1.00  0.00           H
ATOM   3106  C   VAL A 681     103.445  94.482  16.730  1.00  0.00           C
ATOM   3107  O   VAL A 681     104.246  94.609  17.682  1.00  0.00           O
ATOM   3108  N   LEU A 682     102.943  93.303  16.356  1.00  0.00           N
ATOM   3109  HN  LEU A 682     102.261  93.250  15.630  1.00  0.00           H
ATOM   3110  CA  LEU A 682     103.276  91.993  16.910  1.00  0.00           C
ATOM   3111  HA  LEU A 682     103.148  92.173  17.967  1.00  0.00           H
ATOM   3112  CB  LEU A 682     102.268  90.958  16.385  1.00  0.00           C
ATOM   3113  HB1 LEU A 682     102.029  91.215  15.331  1.00  0.00           H
ATOM   3114  HB2 LEU A 682     102.685  89.931  16.456  1.00  0.00           H
ATOM   3115  CG  LEU A 682     100.919  91.149  17.184  1.00  0.00           C
ATOM   3116  HG  LEU A 682     100.402  92.047  16.784  1.00  0.00           H
ATOM   3117  CD1 LEU A 682      99.984  90.031  16.556  1.00  0.00           C
ATOM   3118 1HD1 LEU A 682     100.176  89.094  17.122  1.00  0.00           H
ATOM   3119 2HD1 LEU A 682      98.903  90.253  16.685  1.00  0.00           H
ATOM   3120 3HD1 LEU A 682     100.165  89.917  15.465  1.00  0.00           H
ATOM   3121  CD2 LEU A 682     100.916  91.068  18.708  1.00  0.00           C
ATOM   3122 1HD2 LEU A 682     101.372  90.146  19.129  1.00  0.00           H
ATOM   3123 2HD2 LEU A 682     101.524  91.821  19.253  1.00  0.00           H
ATOM   3124 3HD2 LEU A 682      99.905  91.150  19.161  1.00  0.00           H
ATOM   3125  C   LEU A 682     104.740  91.488  16.768  1.00  0.00           C
ATOM   3126  O   LEU A 682     105.420  91.037  17.662  1.00  0.00           O
ATOM   3127  N   MET A 683     105.281  91.678  15.538  1.00  0.00           N
ATOM   3128  HN  MET A 683     104.783  92.182  14.837  1.00  0.00           H
ATOM   3129  CA  MET A 683     106.662  91.409  15.220  1.00  0.00           C
ATOM   3130  HA  MET A 683     106.842  90.381  15.495  1.00  0.00           H
ATOM   3131  CB  MET A 683     106.888  91.461  13.674  1.00  0.00           C
ATOM   3132  HB1 MET A 683     106.435  92.374  13.233  1.00  0.00           H
ATOM   3133  HB2 MET A 683     107.967  91.374  13.423  1.00  0.00           H
ATOM   3134  CG  MET A 683     106.231  90.280  12.957  1.00  0.00           C
ATOM   3135  HG1 MET A 683     105.202  90.141  13.350  1.00  0.00           H
ATOM   3136  HG2 MET A 683     106.067  90.603  11.907  1.00  0.00           H
ATOM   3137  SD  MET A 683     107.160  88.679  12.914  1.00  0.00           S
ATOM   3138  CE  MET A 683     105.909  87.368  12.856  1.00  0.00           C
ATOM   3139  HE1 MET A 683     105.288  87.471  11.941  1.00  0.00           H
ATOM   3140  HE2 MET A 683     106.332  86.341  12.881  1.00  0.00           H
ATOM   3141  HE3 MET A 683     105.174  87.455  13.684  1.00  0.00           H
ATOM   3142  C   MET A 683     107.624  92.270  16.027  1.00  0.00           C
ATOM   3143  O   MET A 683     108.556  91.759  16.624  1.00  0.00           O
ATOM   3144  N   LYS A 684     107.374  93.615  16.205  1.00  0.00           N
ATOM   3145  HN  LYS A 684     106.589  94.035  15.755  1.00  0.00           H
ATOM   3146  CA  LYS A 684     108.123  94.463  17.089  1.00  0.00           C
ATOM   3147  HA  LYS A 684     109.082  94.525  16.595  1.00  0.00           H
ATOM   3148  CB  LYS A 684     107.472  95.846  17.047  1.00  0.00           C
ATOM   3149  HB1 LYS A 684     107.743  96.169  16.019  1.00  0.00           H
ATOM   3150  HB2 LYS A 684     106.362  95.814  17.076  1.00  0.00           H
ATOM   3151  CG  LYS A 684     108.154  96.870  17.966  1.00  0.00           C
ATOM   3152  HG1 LYS A 684     107.468  97.739  18.057  1.00  0.00           H
ATOM   3153  HG2 LYS A 684     108.311  96.530  19.012  1.00  0.00           H
ATOM   3154  CD  LYS A 684     109.560  97.484  17.481  1.00  0.00           C
ATOM   3155  HD1 LYS A 684     110.381  96.779  17.736  1.00  0.00           H
ATOM   3156  HD2 LYS A 684     109.559  97.378  16.375  1.00  0.00           H
ATOM   3157  CE  LYS A 684     110.001  98.882  17.847  1.00  0.00           C
ATOM   3158  HE1 LYS A 684     109.256  99.694  17.703  1.00  0.00           H
ATOM   3159  HE2 LYS A 684     110.300  98.982  18.913  1.00  0.00           H
ATOM   3160  NZ  LYS A 684     111.281  99.284  17.063  1.00  0.00           N
ATOM   3161  HZ1 LYS A 684     111.902  98.486  16.817  1.00  0.00           H
ATOM   3162  HZ2 LYS A 684     111.002  99.804  16.207  1.00  0.00           H
ATOM   3163  HZ3 LYS A 684     111.832  99.985  17.597  1.00  0.00           H
ATOM   3164  C   LYS A 684     108.217  93.934  18.588  1.00  0.00           C
ATOM   3165  O   LYS A 684     109.211  93.926  19.170  1.00  0.00           O
ATOM   3166  N   GLN A 685     107.016  93.511  19.083  1.00  0.00           N
ATOM   3167  HN  GLN A 685     106.113  93.601  18.669  1.00  0.00           H
ATOM   3168  CA  GLN A 685     107.019  92.847  20.361  1.00  0.00           C
ATOM   3169  HA  GLN A 685     107.414  93.478  21.143  1.00  0.00           H
ATOM   3170  CB  GLN A 685     105.588  92.450  20.820  1.00  0.00           C
ATOM   3171  HB1 GLN A 685     105.091  91.885  20.002  1.00  0.00           H
ATOM   3172  HB2 GLN A 685     105.528  91.761  21.690  1.00  0.00           H
ATOM   3173  CG  GLN A 685     104.721  93.650  21.270  1.00  0.00           C
ATOM   3174  HG1 GLN A 685     104.974  94.035  22.281  1.00  0.00           H
ATOM   3175  HG2 GLN A 685     104.871  94.463  20.528  1.00  0.00           H
ATOM   3176  CD  GLN A 685     103.175  93.413  21.320  1.00  0.00           C
ATOM   3177  OE1 GLN A 685     102.805  92.361  21.890  1.00  0.00           O
ATOM   3178  NE2 GLN A 685     102.338  94.291  20.684  1.00  0.00           N
ATOM   3179 1HE2 GLN A 685     101.377  94.023  20.617  1.00  0.00           H
ATOM   3180 2HE2 GLN A 685     102.708  95.140  20.305  1.00  0.00           H
ATOM   3181  C   GLN A 685     107.929  91.647  20.464  1.00  0.00           C
ATOM   3182  O   GLN A 685     108.706  91.518  21.483  1.00  0.00           O
ATOM   3183  N   GLY A 686     107.936  90.789  19.440  1.00  0.00           N
ATOM   3184  HN  GLY A 686     107.308  90.953  18.683  1.00  0.00           H
ATOM   3185  CA  GLY A 686     108.859  89.601  19.375  1.00  0.00           C
ATOM   3186  HA1 GLY A 686     108.888  89.173  20.366  1.00  0.00           H
ATOM   3187  HA2 GLY A 686     108.537  88.987  18.547  1.00  0.00           H
ATOM   3188  C   GLY A 686     110.312  90.043  19.226  1.00  0.00           C
ATOM   3189  O   GLY A 686     111.224  89.424  19.775  1.00  0.00           O
ATOM   3190  N   GLU A 687     110.585  91.145  18.550  1.00  0.00           N
ATOM   3191  HN  GLU A 687     109.814  91.653  18.174  1.00  0.00           H
ATOM   3192  CA  GLU A 687     111.947  91.769  18.358  1.00  0.00           C
ATOM   3193  HA  GLU A 687     112.611  90.940  18.161  1.00  0.00           H
ATOM   3194  CB  GLU A 687     112.003  92.850  17.223  1.00  0.00           C
ATOM   3195  HB1 GLU A 687     111.080  93.450  17.365  1.00  0.00           H
ATOM   3196  HB2 GLU A 687     112.903  93.498  17.289  1.00  0.00           H
ATOM   3197  CG  GLU A 687     112.022  92.177  15.894  1.00  0.00           C
ATOM   3198  HG1 GLU A 687     112.816  91.400  15.872  1.00  0.00           H
ATOM   3199  HG2 GLU A 687     111.021  91.737  15.697  1.00  0.00           H
ATOM   3200  CD  GLU A 687     112.289  93.104  14.694  1.00  0.00           C
ATOM   3201  OE1 GLU A 687     112.779  94.235  14.740  1.00  0.00           O
ATOM   3202  OE2 GLU A 687     111.903  92.652  13.533  1.00  0.00           O
ATOM   3203  C   GLU A 687     112.482  92.177  19.703  1.00  0.00           C
ATOM   3204  O   GLU A 687     113.642  91.868  20.088  1.00  0.00           O
ATOM   3205  N   ALA A 688     111.625  92.862  20.509  1.00  0.00           N
ATOM   3206  HN  ALA A 688     110.827  93.298  20.102  1.00  0.00           H
ATOM   3207  CA  ALA A 688     111.826  93.332  21.923  1.00  0.00           C
ATOM   3208  HA  ALA A 688     112.812  93.771  21.880  1.00  0.00           H
ATOM   3209  CB  ALA A 688     110.712  94.282  22.355  1.00  0.00           C
ATOM   3210  HB1 ALA A 688     110.798  95.233  21.787  1.00  0.00           H
ATOM   3211  HB2 ALA A 688     109.733  93.770  22.231  1.00  0.00           H
ATOM   3212  HB3 ALA A 688     110.872  94.542  23.423  1.00  0.00           H
ATOM   3213  C   ALA A 688     111.974  92.148  22.926  1.00  0.00           C
ATOM   3214  O   ALA A 688     112.988  92.157  23.634  1.00  0.00           O
ATOM   3215  N   LEU A 689     111.169  91.058  22.805  1.00  0.00           N
ATOM   3216  HN  LEU A 689     110.477  91.018  22.089  1.00  0.00           H
ATOM   3217  CA  LEU A 689     111.364  89.754  23.574  1.00  0.00           C
ATOM   3218  HA  LEU A 689     111.404  90.053  24.611  1.00  0.00           H
ATOM   3219  CB  LEU A 689     110.272  88.756  23.373  1.00  0.00           C
ATOM   3220  HB1 LEU A 689     109.981  88.663  22.305  1.00  0.00           H
ATOM   3221  HB2 LEU A 689     110.516  87.859  23.982  1.00  0.00           H
ATOM   3222  CG  LEU A 689     108.885  89.318  23.950  1.00  0.00           C
ATOM   3223  HG  LEU A 689     108.856  90.410  23.747  1.00  0.00           H
ATOM   3224  CD1 LEU A 689     107.601  88.665  23.312  1.00  0.00           C
ATOM   3225 1HD1 LEU A 689     106.752  89.217  23.768  1.00  0.00           H
ATOM   3226 2HD1 LEU A 689     107.569  88.536  22.209  1.00  0.00           H
ATOM   3227 3HD1 LEU A 689     107.430  87.635  23.692  1.00  0.00           H
ATOM   3228  CD2 LEU A 689     108.920  89.185  25.441  1.00  0.00           C
ATOM   3229 1HD2 LEU A 689     109.847  89.528  25.949  1.00  0.00           H
ATOM   3230 2HD2 LEU A 689     108.068  89.743  25.885  1.00  0.00           H
ATOM   3231 3HD2 LEU A 689     108.629  88.135  25.661  1.00  0.00           H
ATOM   3232  C   LEU A 689     112.705  89.127  23.206  1.00  0.00           C
ATOM   3233  O   LEU A 689     113.438  88.784  24.118  1.00  0.00           O
ATOM   3234  N   SER A 690     113.057  89.188  21.880  1.00  0.00           N
ATOM   3235  HN  SER A 690     112.367  89.531  21.247  1.00  0.00           H
ATOM   3236  CA  SER A 690     114.374  88.635  21.308  1.00  0.00           C
ATOM   3237  HA  SER A 690     114.466  87.584  21.541  1.00  0.00           H
ATOM   3238  CB  SER A 690     114.433  88.773  19.785  1.00  0.00           C
ATOM   3239  HB1 SER A 690     113.826  87.965  19.325  1.00  0.00           H
ATOM   3240  HB2 SER A 690     113.861  89.673  19.474  1.00  0.00           H
ATOM   3241  OG  SER A 690     115.729  88.864  19.079  1.00  0.00           O
ATOM   3242  HG1 SER A 690     115.986  87.982  18.801  1.00  0.00           H
ATOM   3243  C   SER A 690     115.625  89.274  21.866  1.00  0.00           C
ATOM   3244  O   SER A 690     116.529  88.605  22.208  1.00  0.00           O
ATOM   3245  N   LYS A 691     115.666  90.613  22.004  1.00  0.00           N
ATOM   3246  HN  LYS A 691     114.818  91.025  21.679  1.00  0.00           H
ATOM   3247  CA  LYS A 691     116.770  91.375  22.514  1.00  0.00           C
ATOM   3248  HA  LYS A 691     117.697  90.947  22.161  1.00  0.00           H
ATOM   3249  CB  LYS A 691     116.753  92.827  22.092  1.00  0.00           C
ATOM   3250  HB1 LYS A 691     115.808  93.280  22.461  1.00  0.00           H
ATOM   3251  HB2 LYS A 691     117.502  93.305  22.760  1.00  0.00           H
ATOM   3252  CG  LYS A 691     117.093  93.146  20.564  1.00  0.00           C
ATOM   3253  HG1 LYS A 691     116.194  92.955  19.940  1.00  0.00           H
ATOM   3254  HG2 LYS A 691     117.353  94.219  20.441  1.00  0.00           H
ATOM   3255  CD  LYS A 691     118.164  92.262  20.106  1.00  0.00           C
ATOM   3256  HD1 LYS A 691     119.089  92.297  20.720  1.00  0.00           H
ATOM   3257  HD2 LYS A 691     117.852  91.197  20.069  1.00  0.00           H
ATOM   3258  CE  LYS A 691     118.665  92.693  18.696  1.00  0.00           C
ATOM   3259  HE1 LYS A 691     117.712  92.768  18.130  1.00  0.00           H
ATOM   3260  HE2 LYS A 691     119.089  93.713  18.810  1.00  0.00           H
ATOM   3261  NZ  LYS A 691     119.604  91.753  18.054  1.00  0.00           N
ATOM   3262  HZ1 LYS A 691     120.474  91.814  18.621  1.00  0.00           H
ATOM   3263  HZ2 LYS A 691     119.185  90.812  18.195  1.00  0.00           H
ATOM   3264  HZ3 LYS A 691     119.724  91.973  17.044  1.00  0.00           H
ATOM   3265  C   LYS A 691     116.780  91.171  24.102  1.00  0.00           C
ATOM   3266  O   LYS A 691     117.807  90.998  24.768  1.00  0.00           O
ATOM   3267  N   LEU A 692     115.613  91.255  24.704  1.00  0.00           N
ATOM   3268  HN  LEU A 692     114.780  91.377  24.170  1.00  0.00           H
ATOM   3269  CA  LEU A 692     115.539  91.094  26.167  1.00  0.00           C
ATOM   3270  HA  LEU A 692     116.249  91.762  26.631  1.00  0.00           H
ATOM   3271  CB  LEU A 692     114.184  91.484  26.705  1.00  0.00           C
ATOM   3272  HB1 LEU A 692     113.473  90.812  26.178  1.00  0.00           H
ATOM   3273  HB2 LEU A 692     114.250  91.301  27.798  1.00  0.00           H
ATOM   3274  CG  LEU A 692     113.792  92.996  26.603  1.00  0.00           C
ATOM   3275  HG  LEU A 692     114.023  93.285  25.556  1.00  0.00           H
ATOM   3276  CD1 LEU A 692     112.284  93.127  26.816  1.00  0.00           C
ATOM   3277 1HD1 LEU A 692     111.705  92.604  26.025  1.00  0.00           H
ATOM   3278 2HD1 LEU A 692     111.842  92.999  27.827  1.00  0.00           H
ATOM   3279 3HD1 LEU A 692     112.052  94.175  26.529  1.00  0.00           H
ATOM   3280  CD2 LEU A 692     114.646  93.805  27.494  1.00  0.00           C
ATOM   3281 1HD2 LEU A 692     114.132  94.744  27.790  1.00  0.00           H
ATOM   3282 2HD2 LEU A 692     114.882  93.268  28.438  1.00  0.00           H
ATOM   3283 3HD2 LEU A 692     115.655  94.007  27.074  1.00  0.00           H
ATOM   3284  C   LEU A 692     115.875  89.674  26.691  1.00  0.00           C
ATOM   3285  O   LEU A 692     116.346  89.488  27.793  1.00  0.00           O
ATOM   3286  N   LYS A 693     115.668  88.623  25.854  1.00  0.00           N
ATOM   3287  HN  LYS A 693     115.150  88.642  25.002  1.00  0.00           H
ATOM   3288  CA  LYS A 693     116.192  87.281  26.037  1.00  0.00           C
ATOM   3289  HA  LYS A 693     115.950  86.889  27.014  1.00  0.00           H
ATOM   3290  CB  LYS A 693     115.639  86.435  24.803  1.00  0.00           C
ATOM   3291  HB1 LYS A 693     114.578  86.764  24.811  1.00  0.00           H
ATOM   3292  HB2 LYS A 693     116.123  86.730  23.847  1.00  0.00           H
ATOM   3293  CG  LYS A 693     115.544  84.979  25.060  1.00  0.00           C
ATOM   3294  HG1 LYS A 693     114.943  84.792  25.976  1.00  0.00           H
ATOM   3295  HG2 LYS A 693     115.021  84.561  24.173  1.00  0.00           H
ATOM   3296  CD  LYS A 693     116.824  84.186  25.138  1.00  0.00           C
ATOM   3297  HD1 LYS A 693     117.379  84.682  25.964  1.00  0.00           H
ATOM   3298  HD2 LYS A 693     116.387  83.201  25.406  1.00  0.00           H
ATOM   3299  CE  LYS A 693     117.701  84.149  23.877  1.00  0.00           C
ATOM   3300  HE1 LYS A 693     117.104  83.720  23.044  1.00  0.00           H
ATOM   3301  HE2 LYS A 693     118.221  85.056  23.500  1.00  0.00           H
ATOM   3302  NZ  LYS A 693     118.814  83.271  24.063  1.00  0.00           N
ATOM   3303  HZ1 LYS A 693     118.508  82.277  24.045  1.00  0.00           H
ATOM   3304  HZ2 LYS A 693     119.606  83.324  23.391  1.00  0.00           H
ATOM   3305  HZ3 LYS A 693     119.140  83.411  25.041  1.00  0.00           H
ATOM   3306  C   LYS A 693     117.706  87.332  26.044  1.00  0.00           C
ATOM   3307  O   LYS A 693     118.299  86.776  26.934  1.00  0.00           O
ATOM   3308  N   ALA A 694     118.330  88.018  25.078  1.00  0.00           N
ATOM   3309  HN  ALA A 694     117.777  88.559  24.450  1.00  0.00           H
ATOM   3310  CA  ALA A 694     119.789  88.178  24.848  1.00  0.00           C
ATOM   3311  HA  ALA A 694     120.212  87.186  24.785  1.00  0.00           H
ATOM   3312  CB  ALA A 694     120.124  88.900  23.519  1.00  0.00           C
ATOM   3313  HB1 ALA A 694     119.542  88.561  22.635  1.00  0.00           H
ATOM   3314  HB2 ALA A 694     119.952  89.996  23.572  1.00  0.00           H
ATOM   3315  HB3 ALA A 694     121.190  88.728  23.257  1.00  0.00           H
ATOM   3316  C   ALA A 694     120.515  88.883  25.997  1.00  0.00           C
ATOM   3317  O   ALA A 694     121.587  88.575  26.525  1.00  0.00           O
ATOM   3318  N   LEU A 695     119.847  89.911  26.521  1.00  0.00           N
ATOM   3319  HN  LEU A 695     119.284  90.384  25.847  1.00  0.00           H
ATOM   3320  CA  LEU A 695     120.253  90.750  27.659  1.00  0.00           C
ATOM   3321  HA  LEU A 695     121.324  90.864  27.593  1.00  0.00           H
ATOM   3322  CB  LEU A 695     119.416  92.042  27.587  1.00  0.00           C
ATOM   3323  HB1 LEU A 695     119.756  92.461  26.616  1.00  0.00           H
ATOM   3324  HB2 LEU A 695     118.323  91.844  27.545  1.00  0.00           H
ATOM   3325  CG  LEU A 695     119.479  93.036  28.738  1.00  0.00           C
ATOM   3326  HG  LEU A 695     119.153  92.430  29.610  1.00  0.00           H
ATOM   3327  CD1 LEU A 695     120.964  93.571  28.745  1.00  0.00           C
ATOM   3328 1HD1 LEU A 695     121.598  92.695  29.001  1.00  0.00           H
ATOM   3329 2HD1 LEU A 695     121.426  93.900  27.790  1.00  0.00           H
ATOM   3330 3HD1 LEU A 695     120.953  94.424  29.456  1.00  0.00           H
ATOM   3331  CD2 LEU A 695     118.436  94.146  28.595  1.00  0.00           C
ATOM   3332 1HD2 LEU A 695     118.428  94.740  27.657  1.00  0.00           H
ATOM   3333 2HD2 LEU A 695     117.375  93.823  28.673  1.00  0.00           H
ATOM   3334 3HD2 LEU A 695     118.568  94.847  29.446  1.00  0.00           H
ATOM   3335  C   LEU A 695     120.090  89.997  28.911  1.00  0.00           C
ATOM   3336  O   LEU A 695     120.831  90.248  29.891  1.00  0.00           O
ATOM   3337  N   ASN A 696     119.103  89.070  29.000  1.00  0.00           N
ATOM   3338  HN  ASN A 696     118.465  88.926  28.248  1.00  0.00           H
ATOM   3339  CA  ASN A 696     118.957  88.320  30.250  1.00  0.00           C
ATOM   3340  HA  ASN A 696     119.015  88.977  31.105  1.00  0.00           H
ATOM   3341  CB  ASN A 696     117.524  87.743  30.360  1.00  0.00           C
ATOM   3342  HB1 ASN A 696     116.778  88.544  30.169  1.00  0.00           H
ATOM   3343  HB2 ASN A 696     117.417  86.892  29.654  1.00  0.00           H
ATOM   3344  CG  ASN A 696     117.070  87.082  31.665  1.00  0.00           C
ATOM   3345  OD1 ASN A 696     116.613  85.952  31.531  1.00  0.00           O
ATOM   3346  ND2 ASN A 696     117.455  87.571  32.844  1.00  0.00           N
ATOM   3347 1HD2 ASN A 696     117.312  87.104  33.716  1.00  0.00           H
ATOM   3348 2HD2 ASN A 696     117.728  88.528  32.941  1.00  0.00           H
ATOM   3349  C   ASN A 696     120.041  87.318  30.394  1.00  0.00           C
ATOM   3350  O   ASN A 696     120.486  87.043  31.519  1.00  0.00           O
ATOM   3351  N   ASP A 697     120.422  86.707  29.245  1.00  0.00           N
ATOM   3352  HN  ASP A 697     119.891  86.865  28.416  1.00  0.00           H
ATOM   3353  CA  ASP A 697     121.508  85.736  29.077  1.00  0.00           C
ATOM   3354  HA  ASP A 697     121.380  84.920  29.773  1.00  0.00           H
ATOM   3355  CB  ASP A 697     121.557  85.178  27.632  1.00  0.00           C
ATOM   3356  HB1 ASP A 697     121.347  86.101  27.050  1.00  0.00           H
ATOM   3357  HB2 ASP A 697     122.475  84.575  27.465  1.00  0.00           H
ATOM   3358  CG  ASP A 697     120.330  84.312  27.396  1.00  0.00           C
ATOM   3359  OD1 ASP A 697     119.714  83.809  28.383  1.00  0.00           O
ATOM   3360  OD2 ASP A 697     120.137  84.020  26.168  1.00  0.00           O
ATOM   3361  C   ASP A 697     122.821  86.328  29.574  1.00  0.00           C
ATOM   3362  O   ASP A 697     123.610  85.718  30.245  1.00  0.00           O
ATOM   3363  N   PHE A 698     123.067  87.597  29.226  1.00  0.00           N
ATOM   3364  HN  PHE A 698     122.476  88.027  28.548  1.00  0.00           H
ATOM   3365  CA  PHE A 698     124.193  88.413  29.760  1.00  0.00           C
ATOM   3366  HA  PHE A 698     125.124  87.911  29.543  1.00  0.00           H
ATOM   3367  CB  PHE A 698     124.327  89.790  29.055  1.00  0.00           C
ATOM   3368  HB1 PHE A 698     124.405  89.538  27.976  1.00  0.00           H
ATOM   3369  HB2 PHE A 698     123.375  90.351  29.170  1.00  0.00           H
ATOM   3370  CG  PHE A 698     125.517  90.653  29.497  1.00  0.00           C
ATOM   3371  CD1 PHE A 698     126.842  90.214  29.232  1.00  0.00           C
ATOM   3372  HD1 PHE A 698     126.907  89.202  28.861  1.00  0.00           H
ATOM   3373  CE1 PHE A 698     127.908  91.058  29.440  1.00  0.00           C
ATOM   3374  HE1 PHE A 698     128.920  90.704  29.306  1.00  0.00           H
ATOM   3375  CZ  PHE A 698     127.717  92.349  29.916  1.00  0.00           C
ATOM   3376  HZ  PHE A 698     128.590  92.950  30.124  1.00  0.00           H
ATOM   3377  CD2 PHE A 698     125.384  92.008  29.841  1.00  0.00           C
ATOM   3378  HD2 PHE A 698     124.372  92.374  29.927  1.00  0.00           H
ATOM   3379  CE2 PHE A 698     126.418  92.837  30.052  1.00  0.00           C
ATOM   3380  HE2 PHE A 698     126.314  93.861  30.381  1.00  0.00           H
ATOM   3381  C   PHE A 698     124.131  88.604  31.297  1.00  0.00           C
ATOM   3382  O   PHE A 698     125.087  88.429  32.004  1.00  0.00           O
ATOM   3383  N   VAL A 699     122.983  88.953  31.803  1.00  0.00           N
ATOM   3384  HN  VAL A 699     122.222  88.947  31.159  1.00  0.00           H
ATOM   3385  CA  VAL A 699     122.830  89.158  33.205  1.00  0.00           C
ATOM   3386  HA  VAL A 699     123.619  89.792  33.583  1.00  0.00           H
ATOM   3387  CB  VAL A 699     121.575  89.947  33.605  1.00  0.00           C
ATOM   3388  HB  VAL A 699     120.667  89.503  33.143  1.00  0.00           H
ATOM   3389  CG1 VAL A 699     121.443  90.028  35.095  1.00  0.00           C
ATOM   3390 1HG1 VAL A 699     120.491  90.595  35.184  1.00  0.00           H
ATOM   3391 2HG1 VAL A 699     121.282  89.051  35.598  1.00  0.00           H
ATOM   3392 3HG1 VAL A 699     122.243  90.568  35.644  1.00  0.00           H
ATOM   3393  CG2 VAL A 699     121.711  91.278  32.965  1.00  0.00           C
ATOM   3394 1HG2 VAL A 699     120.881  91.946  33.279  1.00  0.00           H
ATOM   3395 2HG2 VAL A 699     122.664  91.772  33.250  1.00  0.00           H
ATOM   3396 3HG2 VAL A 699     121.821  91.254  31.860  1.00  0.00           H
ATOM   3397  C   VAL A 699     122.945  87.828  34.049  1.00  0.00           C
ATOM   3398  O   VAL A 699     123.690  87.787  35.036  1.00  0.00           O
ATOM   3399  N   LYS A 700     122.315  86.727  33.644  1.00  0.00           N
ATOM   3400  HN  LYS A 700     121.583  86.847  32.977  1.00  0.00           H
ATOM   3401  CA  LYS A 700     122.540  85.392  34.117  1.00  0.00           C
ATOM   3402  HA  LYS A 700     122.395  85.258  35.179  1.00  0.00           H
ATOM   3403  CB  LYS A 700     121.750  84.323  33.338  1.00  0.00           C
ATOM   3404  HB1 LYS A 700     121.881  84.531  32.254  1.00  0.00           H
ATOM   3405  HB2 LYS A 700     122.068  83.295  33.613  1.00  0.00           H
ATOM   3406  CG  LYS A 700     120.268  84.426  33.541  1.00  0.00           C
ATOM   3407  HG1 LYS A 700     120.002  83.997  34.531  1.00  0.00           H
ATOM   3408  HG2 LYS A 700     119.900  85.474  33.548  1.00  0.00           H
ATOM   3409  CD  LYS A 700     119.429  83.884  32.363  1.00  0.00           C
ATOM   3410  HD1 LYS A 700     118.385  83.770  32.727  1.00  0.00           H
ATOM   3411  HD2 LYS A 700     119.539  84.604  31.524  1.00  0.00           H
ATOM   3412  CE  LYS A 700     119.792  82.466  31.900  1.00  0.00           C
ATOM   3413  HE1 LYS A 700     120.890  82.494  31.729  1.00  0.00           H
ATOM   3414  HE2 LYS A 700     119.601  81.700  32.681  1.00  0.00           H
ATOM   3415  NZ  LYS A 700     119.066  82.224  30.635  1.00  0.00           N
ATOM   3416  HZ1 LYS A 700     119.369  81.264  30.373  1.00  0.00           H
ATOM   3417  HZ2 LYS A 700     118.035  82.360  30.632  1.00  0.00           H
ATOM   3418  HZ3 LYS A 700     119.527  82.827  29.923  1.00  0.00           H
ATOM   3419  C   LYS A 700     124.021  84.853  34.041  1.00  0.00           C
ATOM   3420  O   LYS A 700     124.527  84.271  35.079  1.00  0.00           O
ATOM   3421  N   LEU A 701     124.709  85.056  32.874  1.00  0.00           N
ATOM   3422  HN  LEU A 701     124.134  85.223  32.077  1.00  0.00           H
ATOM   3423  CA  LEU A 701     126.051  84.800  32.724  1.00  0.00           C
ATOM   3424  HA  LEU A 701     126.115  83.823  33.180  1.00  0.00           H
ATOM   3425  CB  LEU A 701     126.486  84.630  31.262  1.00  0.00           C
ATOM   3426  HB1 LEU A 701     126.151  85.498  30.655  1.00  0.00           H
ATOM   3427  HB2 LEU A 701     127.590  84.749  31.243  1.00  0.00           H
ATOM   3428  CG  LEU A 701     126.161  83.334  30.475  1.00  0.00           C
ATOM   3429  HG  LEU A 701     125.063  83.169  30.525  1.00  0.00           H
ATOM   3430  CD1 LEU A 701     126.630  83.306  28.975  1.00  0.00           C
ATOM   3431 1HD1 LEU A 701     127.693  83.588  29.131  1.00  0.00           H
ATOM   3432 2HD1 LEU A 701     126.605  82.258  28.607  1.00  0.00           H
ATOM   3433 3HD1 LEU A 701     126.099  84.059  28.354  1.00  0.00           H
ATOM   3434  CD2 LEU A 701     126.949  82.095  31.071  1.00  0.00           C
ATOM   3435 1HD2 LEU A 701     126.459  81.851  32.037  1.00  0.00           H
ATOM   3436 2HD2 LEU A 701     126.942  81.257  30.341  1.00  0.00           H
ATOM   3437 3HD2 LEU A 701     127.989  82.383  31.335  1.00  0.00           H
ATOM   3438  C   LEU A 701     126.950  85.661  33.517  1.00  0.00           C
ATOM   3439  O   LEU A 701     127.875  85.099  34.106  1.00  0.00           O
ATOM   3440  N   SER A 702     126.760  86.940  33.587  1.00  0.00           N
ATOM   3441  HN  SER A 702     125.961  87.380  33.184  1.00  0.00           H
ATOM   3442  CA  SER A 702     127.614  87.877  34.251  1.00  0.00           C
ATOM   3443  HA  SER A 702     128.658  87.686  34.051  1.00  0.00           H
ATOM   3444  CB  SER A 702     127.396  89.391  33.764  1.00  0.00           C
ATOM   3445  HB1 SER A 702     126.406  89.772  34.097  1.00  0.00           H
ATOM   3446  HB2 SER A 702     128.170  90.050  34.211  1.00  0.00           H
ATOM   3447  OG  SER A 702     127.523  89.647  32.361  1.00  0.00           O
ATOM   3448  HG1 SER A 702     126.804  89.226  31.885  1.00  0.00           H
ATOM   3449  C   SER A 702     127.467  87.984  35.768  1.00  0.00           C
ATOM   3450  O   SER A 702     128.367  88.560  36.378  1.00  0.00           O
ATOM   3451  N   SER A 703     126.381  87.561  36.439  1.00  0.00           N
ATOM   3452  HN  SER A 703     125.690  87.085  35.902  1.00  0.00           H
ATOM   3453  CA  SER A 703     126.087  87.735  37.885  1.00  0.00           C
ATOM   3454  HA  SER A 703     126.424  88.700  38.233  1.00  0.00           H
ATOM   3455  CB  SER A 703     124.543  87.656  38.018  1.00  0.00           C
ATOM   3456  HB1 SER A 703     124.144  88.559  37.506  1.00  0.00           H
ATOM   3457  HB2 SER A 703     124.181  86.677  37.637  1.00  0.00           H
ATOM   3458  OG  SER A 703     124.019  87.652  39.371  1.00  0.00           O
ATOM   3459  HG1 SER A 703     124.413  88.448  39.735  1.00  0.00           H
ATOM   3460  C   SER A 703     126.742  86.846  38.798  1.00  0.00           C
ATOM   3461  O   SER A 703     126.771  87.045  39.999  1.00  0.00           O
ATOM   3462  N   GLN A 704     127.329  85.752  38.258  1.00  0.00           N
ATOM   3463  HN  GLN A 704     127.310  85.684  37.264  1.00  0.00           H
ATOM   3464  CA  GLN A 704     127.837  84.704  39.069  1.00  0.00           C
ATOM   3465  HA  GLN A 704     127.151  84.289  39.794  1.00  0.00           H
ATOM   3466  CB  GLN A 704     128.022  83.432  38.130  1.00  0.00           C
ATOM   3467  HB1 GLN A 704     128.888  83.571  37.449  1.00  0.00           H
ATOM   3468  HB2 GLN A 704     128.179  82.576  38.821  1.00  0.00           H
ATOM   3469  CG  GLN A 704     126.777  83.026  37.417  1.00  0.00           C
ATOM   3470  HG1 GLN A 704     126.435  83.751  36.647  1.00  0.00           H
ATOM   3471  HG2 GLN A 704     126.810  82.109  36.791  1.00  0.00           H
ATOM   3472  CD  GLN A 704     125.490  83.073  38.296  1.00  0.00           C
ATOM   3473  OE1 GLN A 704     124.645  83.974  38.275  1.00  0.00           O
ATOM   3474  NE2 GLN A 704     125.325  82.044  39.110  1.00  0.00           N
ATOM   3475 1HE2 GLN A 704     125.999  81.306  39.099  1.00  0.00           H
ATOM   3476 2HE2 GLN A 704     124.517  82.134  39.691  1.00  0.00           H
ATOM   3477  C   GLN A 704     129.148  85.039  39.805  1.00  0.00           C
ATOM   3478  O   GLN A 704     129.232  84.738  40.994  1.00  0.00           O
ATOM   3479  N   LYS A 705     130.144  85.738  39.131  1.00  0.00           N
ATOM   3480  HN  LYS A 705     130.019  85.792  38.143  1.00  0.00           H
ATOM   3481  CA  LYS A 705     131.368  86.260  39.682  1.00  0.00           C
ATOM   3482  HA  LYS A 705     131.383  85.896  40.698  1.00  0.00           H
ATOM   3483  CB  LYS A 705     132.646  85.704  38.996  1.00  0.00           C
ATOM   3484  HB1 LYS A 705     132.850  86.185  38.015  1.00  0.00           H
ATOM   3485  HB2 LYS A 705     133.617  85.914  39.492  1.00  0.00           H
ATOM   3486  CG  LYS A 705     132.570  84.181  38.764  1.00  0.00           C
ATOM   3487  HG1 LYS A 705     131.705  84.070  38.076  1.00  0.00           H
ATOM   3488  HG2 LYS A 705     133.382  83.871  38.072  1.00  0.00           H
ATOM   3489  CD  LYS A 705     132.568  83.406  40.030  1.00  0.00           C
ATOM   3490  HD1 LYS A 705     133.485  83.356  40.656  1.00  0.00           H
ATOM   3491  HD2 LYS A 705     131.883  83.857  40.780  1.00  0.00           H
ATOM   3492  CE  LYS A 705     132.292  81.971  39.597  1.00  0.00           C
ATOM   3493  HE1 LYS A 705     131.343  81.911  39.023  1.00  0.00           H
ATOM   3494  HE2 LYS A 705     133.021  81.585  38.853  1.00  0.00           H
ATOM   3495  NZ  LYS A 705     132.194  80.950  40.664  1.00  0.00           N
ATOM   3496  HZ1 LYS A 705     132.836  80.152  40.485  1.00  0.00           H
ATOM   3497  HZ2 LYS A 705     132.411  81.372  41.589  1.00  0.00           H
ATOM   3498  HZ3 LYS A 705     131.274  80.470  40.585  1.00  0.00           H
ATOM   3499  C   LYS A 705     131.432  87.763  39.701  1.00  0.00           C
ATOM   3500  O   LYS A 705     132.406  88.317  40.203  1.00  0.00           O
ATOM   3501  N   THR A 706     130.419  88.503  39.246  1.00  0.00           N
ATOM   3502  HN  THR A 706     129.609  88.130  38.801  1.00  0.00           H
ATOM   3503  CA  THR A 706     130.516  89.920  39.232  1.00  0.00           C
ATOM   3504  HA  THR A 706     131.534  90.237  39.406  1.00  0.00           H
ATOM   3505  CB  THR A 706     130.128  90.652  37.896  1.00  0.00           C
ATOM   3506  HB  THR A 706     129.061  90.813  37.634  1.00  0.00           H
ATOM   3507  OG1 THR A 706     130.654  89.972  36.797  1.00  0.00           O
ATOM   3508  HG1 THR A 706     130.063  89.259  36.544  1.00  0.00           H
ATOM   3509  CG2 THR A 706     130.696  92.106  37.848  1.00  0.00           C
ATOM   3510 1HG2 THR A 706     130.461  92.528  36.848  1.00  0.00           H
ATOM   3511 2HG2 THR A 706     130.310  92.786  38.637  1.00  0.00           H
ATOM   3512 3HG2 THR A 706     131.803  92.054  37.774  1.00  0.00           H
ATOM   3513  C   THR A 706     129.609  90.535  40.270  1.00  0.00           C
ATOM   3514  O   THR A 706     128.466  90.114  40.348  1.00  0.00           O
ATOM   3515  N   PRO A 707     129.985  91.454  41.098  1.00  0.00           N
ATOM   3516  CD  PRO A 707     131.354  91.794  41.298  1.00  0.00           C
ATOM   3517  HD1 PRO A 707     131.847  92.222  40.399  1.00  0.00           H
ATOM   3518  HD2 PRO A 707     132.085  91.028  41.632  1.00  0.00           H
ATOM   3519  CA  PRO A 707     129.129  92.364  41.891  1.00  0.00           C
ATOM   3520  HA  PRO A 707     128.890  91.801  42.781  1.00  0.00           H
ATOM   3521  CB  PRO A 707     130.081  93.484  42.242  1.00  0.00           C
ATOM   3522  HB1 PRO A 707     130.259  94.190  41.403  1.00  0.00           H
ATOM   3523  HB2 PRO A 707     129.797  94.071  43.142  1.00  0.00           H
ATOM   3524  CG  PRO A 707     131.351  92.724  42.494  1.00  0.00           C
ATOM   3525  HG1 PRO A 707     132.294  93.312  42.477  1.00  0.00           H
ATOM   3526  HG2 PRO A 707     131.267  92.211  43.476  1.00  0.00           H
ATOM   3527  C   PRO A 707     127.786  92.830  41.234  1.00  0.00           C
ATOM   3528  O   PRO A 707     127.786  93.196  40.100  1.00  0.00           O
ATOM   3529  N   LYS A 708     126.685  92.863  41.939  1.00  0.00           N
ATOM   3530  HN  LYS A 708     126.526  92.427  42.822  1.00  0.00           H
ATOM   3531  CA  LYS A 708     125.462  93.389  41.339  1.00  0.00           C
ATOM   3532  HA  LYS A 708     125.323  92.853  40.411  1.00  0.00           H
ATOM   3533  CB  LYS A 708     124.283  92.952  42.233  1.00  0.00           C
ATOM   3534  HB1 LYS A 708     124.123  91.866  42.063  1.00  0.00           H
ATOM   3535  HB2 LYS A 708     124.505  93.160  43.302  1.00  0.00           H
ATOM   3536  CG  LYS A 708     122.917  93.668  41.953  1.00  0.00           C
ATOM   3537  HG1 LYS A 708     122.905  94.634  42.501  1.00  0.00           H
ATOM   3538  HG2 LYS A 708     122.844  93.969  40.886  1.00  0.00           H
ATOM   3539  CD  LYS A 708     121.624  92.887  42.342  1.00  0.00           C
ATOM   3540  HD1 LYS A 708     121.674  91.981  41.701  1.00  0.00           H
ATOM   3541  HD2 LYS A 708     121.645  92.507  43.386  1.00  0.00           H
ATOM   3542  CE  LYS A 708     120.358  93.660  42.102  1.00  0.00           C
ATOM   3543  HE1 LYS A 708     120.247  94.457  42.868  1.00  0.00           H
ATOM   3544  HE2 LYS A 708     120.402  94.004  41.047  1.00  0.00           H
ATOM   3545  NZ  LYS A 708     119.144  92.797  42.025  1.00  0.00           N
ATOM   3546  HZ1 LYS A 708     118.750  92.726  41.065  1.00  0.00           H
ATOM   3547  HZ2 LYS A 708     119.284  91.867  42.469  1.00  0.00           H
ATOM   3548  HZ3 LYS A 708     118.448  93.230  42.665  1.00  0.00           H
ATOM   3549  C   LYS A 708     125.453  94.814  40.793  1.00  0.00           C
ATOM   3550  O   LYS A 708     124.986  95.076  39.684  1.00  0.00           O
ATOM   3551  N   PRO A 709     125.958  95.807  41.411  1.00  0.00           N
ATOM   3552  CD  PRO A 709     125.952  95.836  42.869  1.00  0.00           C
ATOM   3553  HD1 PRO A 709     126.941  95.486  43.234  1.00  0.00           H
ATOM   3554  HD2 PRO A 709     125.069  95.312  43.293  1.00  0.00           H
ATOM   3555  CA  PRO A 709     126.019  97.136  40.769  1.00  0.00           C
ATOM   3556  HA  PRO A 709     125.050  97.386  40.363  1.00  0.00           H
ATOM   3557  CB  PRO A 709     126.325  97.982  41.957  1.00  0.00           C
ATOM   3558  HB1 PRO A 709     127.420  98.084  42.115  1.00  0.00           H
ATOM   3559  HB2 PRO A 709     126.028  99.041  41.801  1.00  0.00           H
ATOM   3560  CG  PRO A 709     125.606  97.294  43.182  1.00  0.00           C
ATOM   3561  HG1 PRO A 709     125.888  97.744  44.158  1.00  0.00           H
ATOM   3562  HG2 PRO A 709     124.504  97.376  43.072  1.00  0.00           H
ATOM   3563  C   PRO A 709     126.989  97.196  39.623  1.00  0.00           C
ATOM   3564  O   PRO A 709     126.787  97.935  38.701  1.00  0.00           O
ATOM   3565  N   GLN A 710     128.182  96.543  39.813  1.00  0.00           N
ATOM   3566  HN  GLN A 710     128.327  95.994  40.633  1.00  0.00           H
ATOM   3567  CA  GLN A 710     129.048  96.373  38.643  1.00  0.00           C
ATOM   3568  HA  GLN A 710     129.161  97.429  38.448  1.00  0.00           H
ATOM   3569  CB  GLN A 710     130.384  95.799  38.958  1.00  0.00           C
ATOM   3570  HB1 GLN A 710     130.185  94.763  39.306  1.00  0.00           H
ATOM   3571  HB2 GLN A 710     130.954  95.591  38.027  1.00  0.00           H
ATOM   3572  CG  GLN A 710     131.307  96.640  39.872  1.00  0.00           C
ATOM   3573  HG1 GLN A 710     130.904  96.672  40.907  1.00  0.00           H
ATOM   3574  HG2 GLN A 710     132.279  96.141  40.074  1.00  0.00           H
ATOM   3575  CD  GLN A 710     131.667  98.061  39.461  1.00  0.00           C
ATOM   3576  OE1 GLN A 710     131.785  98.316  38.229  1.00  0.00           O
ATOM   3577  NE2 GLN A 710     131.998  98.982  40.411  1.00  0.00           N
ATOM   3578 1HE2 GLN A 710     131.889  98.782  41.385  1.00  0.00           H
ATOM   3579 2HE2 GLN A 710     132.155  99.934  40.147  1.00  0.00           H
ATOM   3580  C   GLN A 710     128.361  95.772  37.464  1.00  0.00           C
ATOM   3581  O   GLN A 710     128.453  96.189  36.336  1.00  0.00           O
ATOM   3582  N   THR A 711     127.486  94.764  37.695  1.00  0.00           N
ATOM   3583  HN  THR A 711     127.330  94.531  38.651  1.00  0.00           H
ATOM   3584  CA  THR A 711     126.590  94.134  36.658  1.00  0.00           C
ATOM   3585  HA  THR A 711     127.117  93.767  35.790  1.00  0.00           H
ATOM   3586  CB  THR A 711     125.882  92.842  37.090  1.00  0.00           C
ATOM   3587  HB  THR A 711     125.148  93.194  37.846  1.00  0.00           H
ATOM   3588  OG1 THR A 711     126.736  91.809  37.693  1.00  0.00           O
ATOM   3589  HG1 THR A 711     127.301  92.256  38.327  1.00  0.00           H
ATOM   3590  CG2 THR A 711     125.036  92.085  36.070  1.00  0.00           C
ATOM   3591 1HG2 THR A 711     124.450  91.262  36.534  1.00  0.00           H
ATOM   3592 2HG2 THR A 711     124.365  92.770  35.508  1.00  0.00           H
ATOM   3593 3HG2 THR A 711     125.540  91.539  35.245  1.00  0.00           H
ATOM   3594  C   THR A 711     125.506  94.990  36.061  1.00  0.00           C
ATOM   3595  O   THR A 711     125.222  94.953  34.862  1.00  0.00           O
ATOM   3596  N   LYS A 712     124.918  95.921  36.913  1.00  0.00           N
ATOM   3597  HN  LYS A 712     125.043  95.867  37.900  1.00  0.00           H
ATOM   3598  CA  LYS A 712     124.028  96.993  36.474  1.00  0.00           C
ATOM   3599  HA  LYS A 712     123.246  96.550  35.874  1.00  0.00           H
ATOM   3600  CB  LYS A 712     123.426  97.582  37.737  1.00  0.00           C
ATOM   3601  HB1 LYS A 712     124.308  97.711  38.400  1.00  0.00           H
ATOM   3602  HB2 LYS A 712     122.992  98.591  37.566  1.00  0.00           H
ATOM   3603  CG  LYS A 712     122.298  96.813  38.455  1.00  0.00           C
ATOM   3604  HG1 LYS A 712     121.382  96.886  37.831  1.00  0.00           H
ATOM   3605  HG2 LYS A 712     122.668  95.772  38.566  1.00  0.00           H
ATOM   3606  CD  LYS A 712     121.850  97.334  39.829  1.00  0.00           C
ATOM   3607  HD1 LYS A 712     121.202  96.628  40.390  1.00  0.00           H
ATOM   3608  HD2 LYS A 712     122.795  97.521  40.382  1.00  0.00           H
ATOM   3609  CE  LYS A 712     121.147  98.734  39.748  1.00  0.00           C
ATOM   3610  HE1 LYS A 712     121.713  99.448  39.112  1.00  0.00           H
ATOM   3611  HE2 LYS A 712     120.158  98.738  39.240  1.00  0.00           H
ATOM   3612  NZ  LYS A 712     120.903  99.299  41.037  1.00  0.00           N
ATOM   3613  HZ1 LYS A 712     120.356 100.183  41.053  1.00  0.00           H
ATOM   3614  HZ2 LYS A 712     120.338  98.632  41.600  1.00  0.00           H
ATOM   3615  HZ3 LYS A 712     121.804  99.436  41.538  1.00  0.00           H
ATOM   3616  C   LYS A 712     124.751  97.960  35.577  1.00  0.00           C
ATOM   3617  O   LYS A 712     124.223  98.367  34.551  1.00  0.00           O
ATOM   3618  N   GLU A 713     125.984  98.389  35.825  1.00  0.00           N
ATOM   3619  HN  GLU A 713     126.353  98.183  36.729  1.00  0.00           H
ATOM   3620  CA  GLU A 713     126.782  99.308  35.097  1.00  0.00           C
ATOM   3621  HA  GLU A 713     126.207 100.167  34.784  1.00  0.00           H
ATOM   3622  CB  GLU A 713     127.937  99.838  35.941  1.00  0.00           C
ATOM   3623  HB1 GLU A 713     127.458 100.279  36.842  1.00  0.00           H
ATOM   3624  HB2 GLU A 713     128.474  98.958  36.355  1.00  0.00           H
ATOM   3625  CG  GLU A 713     128.919 100.807  35.238  1.00  0.00           C
ATOM   3626  HG1 GLU A 713     129.230 100.416  34.245  1.00  0.00           H
ATOM   3627  HG2 GLU A 713     128.250 101.634  34.919  1.00  0.00           H
ATOM   3628  CD  GLU A 713     130.047 101.380  36.056  1.00  0.00           C
ATOM   3629  OE1 GLU A 713     131.198 101.261  35.660  1.00  0.00           O
ATOM   3630  OE2 GLU A 713     129.796 102.057  37.092  1.00  0.00           O
ATOM   3631  C   GLU A 713     127.269  98.622  33.813  1.00  0.00           C
ATOM   3632  O   GLU A 713     127.325  99.199  32.746  1.00  0.00           O
ATOM   3633  N   LEU A 714     127.511  97.254  33.858  1.00  0.00           N
ATOM   3634  HN  LEU A 714     127.649  96.791  34.731  1.00  0.00           H
ATOM   3635  CA  LEU A 714     127.564  96.401  32.693  1.00  0.00           C
ATOM   3636  HA  LEU A 714     128.345  96.796  32.060  1.00  0.00           H
ATOM   3637  CB  LEU A 714     128.152  94.994  32.894  1.00  0.00           C
ATOM   3638  HB1 LEU A 714     127.608  94.502  33.728  1.00  0.00           H
ATOM   3639  HB2 LEU A 714     128.071  94.373  31.976  1.00  0.00           H
ATOM   3640  CG  LEU A 714     129.640  94.970  33.149  1.00  0.00           C
ATOM   3641  HG  LEU A 714     129.861  95.532  34.082  1.00  0.00           H
ATOM   3642  CD1 LEU A 714     130.203  93.599  33.443  1.00  0.00           C
ATOM   3643 1HD1 LEU A 714     131.219  93.623  33.892  1.00  0.00           H
ATOM   3644 2HD1 LEU A 714     129.574  93.070  34.191  1.00  0.00           H
ATOM   3645 3HD1 LEU A 714     130.264  92.884  32.595  1.00  0.00           H
ATOM   3646  CD2 LEU A 714     130.544  95.440  31.998  1.00  0.00           C
ATOM   3647 1HD2 LEU A 714     131.642  95.384  32.157  1.00  0.00           H
ATOM   3648 2HD2 LEU A 714     130.426  94.834  31.075  1.00  0.00           H
ATOM   3649 3HD2 LEU A 714     130.238  96.484  31.771  1.00  0.00           H
ATOM   3650  C   LEU A 714     126.284  96.250  31.775  1.00  0.00           C
ATOM   3651  O   LEU A 714     126.317  96.413  30.554  1.00  0.00           O
ATOM   3652  N   MET A 715     125.102  96.070  32.410  1.00  0.00           N
ATOM   3653  HN  MET A 715     125.078  95.832  33.378  1.00  0.00           H
ATOM   3654  CA  MET A 715     123.793  96.179  31.796  1.00  0.00           C
ATOM   3655  HA  MET A 715     123.802  95.575  30.901  1.00  0.00           H
ATOM   3656  CB  MET A 715     122.781  95.644  32.878  1.00  0.00           C
ATOM   3657  HB1 MET A 715     123.181  94.689  33.281  1.00  0.00           H
ATOM   3658  HB2 MET A 715     122.706  96.417  33.673  1.00  0.00           H
ATOM   3659  CG  MET A 715     121.327  95.490  32.323  1.00  0.00           C
ATOM   3660  HG1 MET A 715     120.927  96.453  31.941  1.00  0.00           H
ATOM   3661  HG2 MET A 715     121.381  94.716  31.527  1.00  0.00           H
ATOM   3662  SD  MET A 715     120.183  94.979  33.596  1.00  0.00           S
ATOM   3663  CE  MET A 715     118.663  95.053  32.625  1.00  0.00           C
ATOM   3664  HE1 MET A 715     117.710  94.975  33.190  1.00  0.00           H
ATOM   3665  HE2 MET A 715     118.625  96.054  32.144  1.00  0.00           H
ATOM   3666  HE3 MET A 715     118.626  94.300  31.809  1.00  0.00           H
ATOM   3667  C   MET A 715     123.489  97.499  31.142  1.00  0.00           C
ATOM   3668  O   MET A 715     123.080  97.498  30.001  1.00  0.00           O
ATOM   3669  N   HIS A 716     123.850  98.603  31.841  1.00  0.00           N
ATOM   3670  HN  HIS A 716     124.130  98.507  32.793  1.00  0.00           H
ATOM   3671  CA  HIS A 716     123.529  99.919  31.330  1.00  0.00           C
ATOM   3672  HA  HIS A 716     122.493  99.997  31.033  1.00  0.00           H
ATOM   3673  CB  HIS A 716     123.795 100.958  32.393  1.00  0.00           C
ATOM   3674  HB1 HIS A 716     124.853 100.770  32.677  1.00  0.00           H
ATOM   3675  HB2 HIS A 716     123.571 101.961  31.972  1.00  0.00           H
ATOM   3676  ND1 HIS A 716     122.858 101.570  34.557  1.00  0.00           N
ATOM   3677  CG  HIS A 716     122.771 100.785  33.457  1.00  0.00           C
ATOM   3678  CE1 HIS A 716     121.861 101.240  35.329  1.00  0.00           C
ATOM   3679  HE1 HIS A 716     121.518 101.783  36.210  1.00  0.00           H
ATOM   3680  NE2 HIS A 716     121.038 100.336  34.688  1.00  0.00           N
ATOM   3681  HE2 HIS A 716     120.263  99.856  35.098  1.00  0.00           H
ATOM   3682  CD2 HIS A 716     121.653  99.972  33.507  1.00  0.00           C
ATOM   3683  HD2 HIS A 716     121.245  99.357  32.714  1.00  0.00           H
ATOM   3684  C   HIS A 716     124.369 100.255  30.099  1.00  0.00           C
ATOM   3685  O   HIS A 716     123.848 101.021  29.333  1.00  0.00           O
ATOM   3686  N   LEU A 717     125.635  99.674  30.000  1.00  0.00           N
ATOM   3687  HN  LEU A 717     125.949  99.003  30.667  1.00  0.00           H
ATOM   3688  CA  LEU A 717     126.554  99.727  28.875  1.00  0.00           C
ATOM   3689  HA  LEU A 717     126.597 100.772  28.604  1.00  0.00           H
ATOM   3690  CB  LEU A 717     128.028  99.112  29.154  1.00  0.00           C
ATOM   3691  HB1 LEU A 717     128.583  99.945  29.637  1.00  0.00           H
ATOM   3692  HB2 LEU A 717     127.959  98.266  29.871  1.00  0.00           H
ATOM   3693  CG  LEU A 717     128.910  98.743  28.020  1.00  0.00           C
ATOM   3694  HG  LEU A 717     128.402  98.029  27.337  1.00  0.00           H
ATOM   3695  CD1 LEU A 717     129.366  99.982  27.197  1.00  0.00           C
ATOM   3696 1HD1 LEU A 717     130.027  99.578  26.400  1.00  0.00           H
ATOM   3697 2HD1 LEU A 717     128.573 100.610  26.738  1.00  0.00           H
ATOM   3698 3HD1 LEU A 717     129.986 100.620  27.861  1.00  0.00           H
ATOM   3699  CD2 LEU A 717     130.235  97.975  28.436  1.00  0.00           C
ATOM   3700 1HD2 LEU A 717     130.996  98.129  27.642  1.00  0.00           H
ATOM   3701 2HD2 LEU A 717     130.632  98.452  29.358  1.00  0.00           H
ATOM   3702 3HD2 LEU A 717     130.211  96.877  28.600  1.00  0.00           H
ATOM   3703  C   LEU A 717     126.006  99.043  27.671  1.00  0.00           C
ATOM   3704  O   LEU A 717     125.981  99.439  26.469  1.00  0.00           O
ATOM   3705  N   CYS A 718     125.534  97.840  27.976  1.00  0.00           N
ATOM   3706  HN  CYS A 718     125.591  97.599  28.942  1.00  0.00           H
ATOM   3707  CA  CYS A 718     125.023  96.922  26.990  1.00  0.00           C
ATOM   3708  HA  CYS A 718     125.774  96.838  26.218  1.00  0.00           H
ATOM   3709  CB  CYS A 718     124.937  95.503  27.649  1.00  0.00           C
ATOM   3710  HB1 CYS A 718     125.895  95.333  28.186  1.00  0.00           H
ATOM   3711  HB2 CYS A 718     124.207  95.428  28.483  1.00  0.00           H
ATOM   3712  SG  CYS A 718     124.600  94.313  26.329  1.00  0.00           S
ATOM   3713  HG1 CYS A 718     123.479  94.863  25.886  1.00  0.00           H
ATOM   3714  C   CYS A 718     123.745  97.422  26.342  1.00  0.00           C
ATOM   3715  O   CYS A 718     123.578  97.273  25.149  1.00  0.00           O
ATOM   3716  N   MET A 719     122.961  98.161  27.133  1.00  0.00           N
ATOM   3717  HN  MET A 719     123.187  98.300  28.094  1.00  0.00           H
ATOM   3718  CA  MET A 719     121.616  98.633  26.714  1.00  0.00           C
ATOM   3719  HA  MET A 719     121.214  97.912  26.018  1.00  0.00           H
ATOM   3720  CB  MET A 719     120.650  98.802  27.911  1.00  0.00           C
ATOM   3721  HB1 MET A 719     121.262  99.326  28.676  1.00  0.00           H
ATOM   3722  HB2 MET A 719     119.774  99.397  27.573  1.00  0.00           H
ATOM   3723  CG  MET A 719     120.218  97.412  28.440  1.00  0.00           C
ATOM   3724  HG1 MET A 719     119.980  96.691  27.630  1.00  0.00           H
ATOM   3725  HG2 MET A 719     121.191  96.973  28.747  1.00  0.00           H
ATOM   3726  SD  MET A 719     118.887  97.498  29.661  1.00  0.00           S
ATOM   3727  CE  MET A 719     117.526  97.870  28.488  1.00  0.00           C
ATOM   3728  HE1 MET A 719     117.491  97.147  27.645  1.00  0.00           H
ATOM   3729  HE2 MET A 719     116.530  97.850  28.980  1.00  0.00           H
ATOM   3730  HE3 MET A 719     117.579  98.898  28.071  1.00  0.00           H
ATOM   3731  C   MET A 719     121.624  99.997  26.012  1.00  0.00           C
ATOM   3732  O   MET A 719     120.597 100.466  25.531  1.00  0.00           O
ATOM   3733  N   ARG A 720     122.793 100.640  25.844  1.00  0.00           N
ATOM   3734  HN  ARG A 720     123.605 100.250  26.271  1.00  0.00           H
ATOM   3735  CA  ARG A 720     122.776 101.825  25.045  1.00  0.00           C
ATOM   3736  HA  ARG A 720     121.792 102.255  24.932  1.00  0.00           H
ATOM   3737  CB  ARG A 720     123.616 102.918  25.776  1.00  0.00           C
ATOM   3738  HB1 ARG A 720     123.650 103.811  25.117  1.00  0.00           H
ATOM   3739  HB2 ARG A 720     123.088 103.194  26.714  1.00  0.00           H
ATOM   3740  CG  ARG A 720     125.075 102.584  26.205  1.00  0.00           C
ATOM   3741  HG1 ARG A 720     124.922 101.927  27.088  1.00  0.00           H
ATOM   3742  HG2 ARG A 720     125.610 102.026  25.407  1.00  0.00           H
ATOM   3743  CD  ARG A 720     125.974 103.800  26.512  1.00  0.00           C
ATOM   3744  HD1 ARG A 720     126.196 104.329  25.560  1.00  0.00           H
ATOM   3745  HD2 ARG A 720     125.407 104.472  27.192  1.00  0.00           H
ATOM   3746  NE  ARG A 720     127.355 103.306  27.039  1.00  0.00           N
ATOM   3747  HE  ARG A 720     127.955 102.933  26.331  1.00  0.00           H
ATOM   3748  CZ  ARG A 720     127.762 103.534  28.324  1.00  0.00           C
ATOM   3749  NH1 ARG A 720     127.078 104.080  29.276  1.00  0.00           N
ATOM   3750 1HH1 ARG A 720     126.082 104.172  29.276  1.00  0.00           H
ATOM   3751 2HH1 ARG A 720     127.584 104.215  30.128  1.00  0.00           H
ATOM   3752  NH2 ARG A 720     129.045 103.350  28.542  1.00  0.00           N
ATOM   3753 1HH2 ARG A 720     129.664 103.133  27.787  1.00  0.00           H
ATOM   3754 2HH2 ARG A 720     129.434 103.918  29.267  1.00  0.00           H
ATOM   3755  C   ARG A 720     123.421 101.622  23.684  1.00  0.00           C
ATOM   3756  O   ARG A 720     123.648 102.591  22.952  1.00  0.00           O
ATOM   3757  N   GLN A 721     123.830 100.366  23.393  1.00  0.00           N
ATOM   3758  HN  GLN A 721     123.721  99.605  24.029  1.00  0.00           H
ATOM   3759  CA  GLN A 721     124.248  99.930  22.099  1.00  0.00           C
ATOM   3760  HA  GLN A 721     124.781 100.773  21.684  1.00  0.00           H
ATOM   3761  CB  GLN A 721     125.081  98.616  22.164  1.00  0.00           C
ATOM   3762  HB1 GLN A 721     124.363  97.823  22.467  1.00  0.00           H
ATOM   3763  HB2 GLN A 721     125.473  98.417  21.144  1.00  0.00           H
ATOM   3764  CG  GLN A 721     126.255  98.670  23.095  1.00  0.00           C
ATOM   3765  HG1 GLN A 721     125.851  98.637  24.129  1.00  0.00           H
ATOM   3766  HG2 GLN A 721     126.794  97.716  22.913  1.00  0.00           H
ATOM   3767  CD  GLN A 721     127.152  99.761  22.927  1.00  0.00           C
ATOM   3768  OE1 GLN A 721     127.701  99.941  21.808  1.00  0.00           O
ATOM   3769  NE2 GLN A 721     127.437 100.657  23.938  1.00  0.00           N
ATOM   3770 1HE2 GLN A 721     126.989 100.544  24.825  1.00  0.00           H
ATOM   3771 2HE2 GLN A 721     128.059 101.421  23.765  1.00  0.00           H
ATOM   3772  C   GLN A 721     122.968  99.803  21.172  1.00  0.00           C
ATOM   3773  O   GLN A 721     121.812  99.654  21.715  1.00  0.00           O
ATOM   3774  N   GLU A 722     123.134 100.006  19.810  1.00  0.00           N
ATOM   3775  HN  GLU A 722     124.075 100.203  19.546  1.00  0.00           H
ATOM   3776  CA  GLU A 722     122.164 100.274  18.774  1.00  0.00           C
ATOM   3777  HA  GLU A 722     121.658 101.197  19.016  1.00  0.00           H
ATOM   3778  CB  GLU A 722     122.896 100.513  17.448  1.00  0.00           C
ATOM   3779  HB1 GLU A 722     123.445  99.565  17.264  1.00  0.00           H
ATOM   3780  HB2 GLU A 722     122.167 100.585  16.613  1.00  0.00           H
ATOM   3781  CG  GLU A 722     123.659 101.884  17.330  1.00  0.00           C
ATOM   3782  HG1 GLU A 722     123.767 101.937  16.226  1.00  0.00           H
ATOM   3783  HG2 GLU A 722     123.008 102.763  17.524  1.00  0.00           H
ATOM   3784  CD  GLU A 722     125.025 102.024  17.986  1.00  0.00           C
ATOM   3785  OE1 GLU A 722     126.003 101.406  17.468  1.00  0.00           O
ATOM   3786  OE2 GLU A 722     125.184 102.766  19.007  1.00  0.00           O
ATOM   3787  C   GLU A 722     121.022  99.180  18.684  1.00  0.00           C
ATOM   3788  O   GLU A 722     119.842  99.519  18.581  1.00  0.00           O
ATOM   3789  N   ALA A 723     121.349  97.840  18.744  1.00  0.00           N
ATOM   3790  HN  ALA A 723     122.339  97.762  18.659  1.00  0.00           H
ATOM   3791  CA  ALA A 723     120.448  96.772  18.614  1.00  0.00           C
ATOM   3792  HA  ALA A 723     119.999  96.797  17.632  1.00  0.00           H
ATOM   3793  CB  ALA A 723     121.337  95.554  18.926  1.00  0.00           C
ATOM   3794  HB1 ALA A 723     121.984  95.432  18.032  1.00  0.00           H
ATOM   3795  HB2 ALA A 723     122.089  95.859  19.684  1.00  0.00           H
ATOM   3796  HB3 ALA A 723     120.817  94.622  19.233  1.00  0.00           H
ATOM   3797  C   ALA A 723     119.312  96.668  19.644  1.00  0.00           C
ATOM   3798  O   ALA A 723     118.124  96.474  19.337  1.00  0.00           O
ATOM   3799  N   TYR A 724     119.775  96.738  20.927  1.00  0.00           N
ATOM   3800  HN  TYR A 724     120.762  96.755  21.066  1.00  0.00           H
ATOM   3801  CA  TYR A 724     118.913  96.894  22.113  1.00  0.00           C
ATOM   3802  HA  TYR A 724     118.330  95.989  22.025  1.00  0.00           H
ATOM   3803  CB  TYR A 724     119.697  96.793  23.430  1.00  0.00           C
ATOM   3804  HB1 TYR A 724     120.332  97.694  23.568  1.00  0.00           H
ATOM   3805  HB2 TYR A 724     118.960  96.753  24.261  1.00  0.00           H
ATOM   3806  CG  TYR A 724     120.490  95.507  23.457  1.00  0.00           C
ATOM   3807  CD1 TYR A 724     121.829  95.422  23.042  1.00  0.00           C
ATOM   3808  HD1 TYR A 724     122.299  96.354  22.766  1.00  0.00           H
ATOM   3809  CE1 TYR A 724     122.598  94.309  23.115  1.00  0.00           C
ATOM   3810  HE1 TYR A 724     123.652  94.291  22.878  1.00  0.00           H
ATOM   3811  CZ  TYR A 724     121.986  93.114  23.422  1.00  0.00           C
ATOM   3812  OH  TYR A 724     122.623  91.845  23.257  1.00  0.00           O
ATOM   3813  HH  TYR A 724     123.500  92.073  22.941  1.00  0.00           H
ATOM   3814  CD2 TYR A 724     119.953  94.317  23.921  1.00  0.00           C
ATOM   3815  HD2 TYR A 724     118.935  94.239  24.273  1.00  0.00           H
ATOM   3816  CE2 TYR A 724     120.709  93.131  23.966  1.00  0.00           C
ATOM   3817  HE2 TYR A 724     120.383  92.173  24.343  1.00  0.00           H
ATOM   3818  C   TYR A 724     118.062  98.148  21.934  1.00  0.00           C
ATOM   3819  O   TYR A 724     116.848  98.167  22.034  1.00  0.00           O
ATOM   3820  N   LEU A 725     118.715  99.317  21.584  1.00  0.00           N
ATOM   3821  HN  LEU A 725     119.677  99.464  21.804  1.00  0.00           H
ATOM   3822  CA  LEU A 725     117.958 100.546  21.318  1.00  0.00           C
ATOM   3823  HA  LEU A 725     117.325 100.720  22.175  1.00  0.00           H
ATOM   3824  CB  LEU A 725     118.840 101.791  21.069  1.00  0.00           C
ATOM   3825  HB1 LEU A 725     119.405 101.659  20.122  1.00  0.00           H
ATOM   3826  HB2 LEU A 725     118.278 102.715  20.817  1.00  0.00           H
ATOM   3827  CG  LEU A 725     119.795 102.193  22.187  1.00  0.00           C
ATOM   3828  HG  LEU A 725     120.451 101.364  22.528  1.00  0.00           H
ATOM   3829  CD1 LEU A 725     120.734 103.216  21.525  1.00  0.00           C
ATOM   3830 1HD1 LEU A 725     121.433 102.705  20.828  1.00  0.00           H
ATOM   3831 2HD1 LEU A 725     120.023 103.934  21.064  1.00  0.00           H
ATOM   3832 3HD1 LEU A 725     121.363 103.849  22.186  1.00  0.00           H
ATOM   3833  CD2 LEU A 725     119.077 102.890  23.377  1.00  0.00           C
ATOM   3834 1HD2 LEU A 725     119.736 103.096  24.248  1.00  0.00           H
ATOM   3835 2HD2 LEU A 725     118.716 103.879  23.022  1.00  0.00           H
ATOM   3836 3HD2 LEU A 725     118.162 102.389  23.759  1.00  0.00           H
ATOM   3837  C   LEU A 725     116.843 100.430  20.256  1.00  0.00           C
ATOM   3838  O   LEU A 725     115.753 100.912  20.563  1.00  0.00           O
ATOM   3839  N   GLU A 726     117.082  99.855  19.144  1.00  0.00           N
ATOM   3840  HN  GLU A 726     117.970  99.511  18.847  1.00  0.00           H
ATOM   3841  CA  GLU A 726     116.123  99.810  18.048  1.00  0.00           C
ATOM   3842  HA  GLU A 726     115.817 100.819  17.815  1.00  0.00           H
ATOM   3843  CB  GLU A 726     116.854  99.305  16.707  1.00  0.00           C
ATOM   3844  HB1 GLU A 726     117.855  99.764  16.566  1.00  0.00           H
ATOM   3845  HB2 GLU A 726     117.073  98.254  16.992  1.00  0.00           H
ATOM   3846  CG  GLU A 726     116.091  99.273  15.339  1.00  0.00           C
ATOM   3847  HG1 GLU A 726     115.155  98.675  15.302  1.00  0.00           H
ATOM   3848  HG2 GLU A 726     115.702 100.290  15.115  1.00  0.00           H
ATOM   3849  CD  GLU A 726     117.007  98.798  14.212  1.00  0.00           C
ATOM   3850  OE1 GLU A 726     117.103  97.546  14.088  1.00  0.00           O
ATOM   3851  OE2 GLU A 726     117.727  99.656  13.620  1.00  0.00           O
ATOM   3852  C   GLU A 726     114.953  98.969  18.370  1.00  0.00           C
ATOM   3853  O   GLU A 726     113.808  99.355  18.135  1.00  0.00           O
ATOM   3854  N   ALA A 727     115.106  97.840  19.052  1.00  0.00           N
ATOM   3855  HN  ALA A 727     115.996  97.486  19.329  1.00  0.00           H
ATOM   3856  CA  ALA A 727     114.007  96.959  19.431  1.00  0.00           C
ATOM   3857  HA  ALA A 727     113.325  96.862  18.599  1.00  0.00           H
ATOM   3858  CB  ALA A 727     114.459  95.521  19.720  1.00  0.00           C
ATOM   3859  HB1 ALA A 727     114.791  94.974  18.812  1.00  0.00           H
ATOM   3860  HB2 ALA A 727     115.313  95.706  20.406  1.00  0.00           H
ATOM   3861  HB3 ALA A 727     113.637  94.950  20.203  1.00  0.00           H
ATOM   3862  C   ALA A 727     113.219  97.425  20.613  1.00  0.00           C
ATOM   3863  O   ALA A 727     112.088  97.031  20.699  1.00  0.00           O
ATOM   3864  N   LEU A 728     113.888  98.221  21.472  1.00  0.00           N
ATOM   3865  HN  LEU A 728     114.841  98.486  21.347  1.00  0.00           H
ATOM   3866  CA  LEU A 728     113.327  98.821  22.599  1.00  0.00           C
ATOM   3867  HA  LEU A 728     112.353  98.411  22.826  1.00  0.00           H
ATOM   3868  CB  LEU A 728     114.219  98.664  23.827  1.00  0.00           C
ATOM   3869  HB1 LEU A 728     115.043  99.407  23.885  1.00  0.00           H
ATOM   3870  HB2 LEU A 728     113.649  98.921  24.745  1.00  0.00           H
ATOM   3871  CG  LEU A 728     114.691  97.175  24.022  1.00  0.00           C
ATOM   3872  HG  LEU A 728     115.142  96.746  23.102  1.00  0.00           H
ATOM   3873  CD1 LEU A 728     115.799  97.229  25.098  1.00  0.00           C
ATOM   3874 1HD1 LEU A 728     116.194  96.194  25.017  1.00  0.00           H
ATOM   3875 2HD1 LEU A 728     116.589  97.962  24.825  1.00  0.00           H
ATOM   3876 3HD1 LEU A 728     115.395  97.509  26.094  1.00  0.00           H
ATOM   3877  CD2 LEU A 728     113.547  96.283  24.439  1.00  0.00           C
ATOM   3878 1HD2 LEU A 728     112.962  96.805  25.226  1.00  0.00           H
ATOM   3879 2HD2 LEU A 728     112.935  96.046  23.542  1.00  0.00           H
ATOM   3880 3HD2 LEU A 728     113.879  95.302  24.841  1.00  0.00           H
ATOM   3881  C   LEU A 728     112.874 100.319  22.453  1.00  0.00           C
ATOM   3882  O   LEU A 728     112.801 101.075  23.406  1.00  0.00           O
ATOM   3883  N   SER A 729     112.622 100.774  21.174  1.00  0.00           N
ATOM   3884  HN  SER A 729     112.780 100.281  20.322  1.00  0.00           H
ATOM   3885  CA  SER A 729     112.076 102.089  21.038  1.00  0.00           C
ATOM   3886  HA  SER A 729     111.583 102.380  21.954  1.00  0.00           H
ATOM   3887  CB  SER A 729     113.108 103.183  20.505  1.00  0.00           C
ATOM   3888  HB1 SER A 729     113.567 102.878  19.540  1.00  0.00           H
ATOM   3889  HB2 SER A 729     112.621 104.167  20.334  1.00  0.00           H
ATOM   3890  OG  SER A 729     114.267 103.182  21.354  1.00  0.00           O
ATOM   3891  HG1 SER A 729     114.693 102.334  21.212  1.00  0.00           H
ATOM   3892  C   SER A 729     110.946 102.125  20.052  1.00  0.00           C
ATOM   3893  O   SER A 729     111.021 101.484  18.990  1.00  0.00           O
ATOM   3894  N   HIS A 730     109.976 102.949  20.455  1.00  0.00           N
ATOM   3895  HN  HIS A 730     110.092 103.493  21.282  1.00  0.00           H
ATOM   3896  CA  HIS A 730     108.732 103.241  19.739  1.00  0.00           C
ATOM   3897  HA  HIS A 730     108.200 103.844  20.460  1.00  0.00           H
ATOM   3898  CB  HIS A 730     108.792 104.104  18.396  1.00  0.00           C
ATOM   3899  HB1 HIS A 730     109.435 103.656  17.609  1.00  0.00           H
ATOM   3900  HB2 HIS A 730     107.805 104.277  17.916  1.00  0.00           H
ATOM   3901  ND1 HIS A 730     108.551 106.507  19.088  1.00  0.00           N
ATOM   3902  CG  HIS A 730     109.354 105.480  18.629  1.00  0.00           C
ATOM   3903  CE1 HIS A 730     109.329 107.542  19.055  1.00  0.00           C
ATOM   3904  HE1 HIS A 730     108.972 108.525  19.362  1.00  0.00           H
ATOM   3905  NE2 HIS A 730     110.564 107.267  18.534  1.00  0.00           N
ATOM   3906  HE2 HIS A 730     111.302 107.941  18.568  1.00  0.00           H
ATOM   3907  CD2 HIS A 730     110.584 105.936  18.277  1.00  0.00           C
ATOM   3908  HD2 HIS A 730     111.450 105.310  18.099  1.00  0.00           H
ATOM   3909  C   HIS A 730     107.870 102.067  19.463  1.00  0.00           C
ATOM   3910  O   HIS A 730     107.796 101.661  18.316  1.00  0.00           O
ATOM   3911  N   LEU A 731     107.193 101.490  20.491  1.00  0.00           N
ATOM   3912  HN  LEU A 731     107.382 101.874  21.391  1.00  0.00           H
ATOM   3913  CA  LEU A 731     106.520 100.205  20.407  1.00  0.00           C
ATOM   3914  HA  LEU A 731     106.151 100.189  19.392  1.00  0.00           H
ATOM   3915  CB  LEU A 731     107.336  98.903  20.531  1.00  0.00           C
ATOM   3916  HB1 LEU A 731     106.711  98.017  20.291  1.00  0.00           H
ATOM   3917  HB2 LEU A 731     108.209  98.895  19.845  1.00  0.00           H
ATOM   3918  CG  LEU A 731     108.066  98.676  21.905  1.00  0.00           C
ATOM   3919  HG  LEU A 731     107.482  98.994  22.795  1.00  0.00           H
ATOM   3920  CD1 LEU A 731     108.458  97.158  22.024  1.00  0.00           C
ATOM   3921 1HD1 LEU A 731     108.910  96.960  23.019  1.00  0.00           H
ATOM   3922 2HD1 LEU A 731     107.622  96.466  21.785  1.00  0.00           H
ATOM   3923 3HD1 LEU A 731     109.204  96.879  21.249  1.00  0.00           H
ATOM   3924  CD2 LEU A 731     109.334  99.547  22.114  1.00  0.00           C
ATOM   3925 1HD2 LEU A 731     109.080 100.566  22.476  1.00  0.00           H
ATOM   3926 2HD2 LEU A 731     110.113  99.036  22.720  1.00  0.00           H
ATOM   3927 3HD2 LEU A 731     109.868  99.599  21.142  1.00  0.00           H
ATOM   3928  C   LEU A 731     105.352 100.110  21.344  1.00  0.00           C
ATOM   3929  O   LEU A 731     105.151 100.848  22.247  1.00  0.00           O
ATOM   3930  N   GLN A 732     104.444  99.112  21.055  1.00  0.00           N
ATOM   3931  HN  GLN A 732     104.664  98.562  20.253  1.00  0.00           H
ATOM   3932  CA  GLN A 732     103.208  98.951  21.768  1.00  0.00           C
ATOM   3933  HA  GLN A 732     103.026  99.779  22.438  1.00  0.00           H
ATOM   3934  CB  GLN A 732     101.849  98.864  20.935  1.00  0.00           C
ATOM   3935  HB1 GLN A 732     101.807  97.931  20.332  1.00  0.00           H
ATOM   3936  HB2 GLN A 732     101.034  98.734  21.678  1.00  0.00           H
ATOM   3937  CG  GLN A 732     101.490 100.027  19.898  1.00  0.00           C
ATOM   3938  HG1 GLN A 732     102.349 100.050  19.193  1.00  0.00           H
ATOM   3939  HG2 GLN A 732     100.532  99.701  19.441  1.00  0.00           H
ATOM   3940  CD  GLN A 732     101.398 101.363  20.570  1.00  0.00           C
ATOM   3941  OE1 GLN A 732     102.021 102.361  20.126  1.00  0.00           O
ATOM   3942  NE2 GLN A 732     100.529 101.497  21.669  1.00  0.00           N
ATOM   3943 1HE2 GLN A 732      99.907 100.774  21.968  1.00  0.00           H
ATOM   3944 2HE2 GLN A 732     100.539 102.311  22.249  1.00  0.00           H
ATOM   3945  C   GLN A 732     103.445  97.780  22.666  1.00  0.00           C
ATOM   3946  O   GLN A 732     103.796  96.705  22.249  1.00  0.00           O
ATOM   3947  N   SER A 733     103.125  98.054  23.972  1.00  0.00           N
ATOM   3948  HN  SER A 733     102.947  99.006  24.207  1.00  0.00           H
ATOM   3949  CA  SER A 733     103.202  97.109  25.050  1.00  0.00           C
ATOM   3950  HA  SER A 733     104.254  97.026  25.277  1.00  0.00           H
ATOM   3951  CB  SER A 733     102.638  97.659  26.335  1.00  0.00           C
ATOM   3952  HB1 SER A 733     103.026  98.692  26.461  1.00  0.00           H
ATOM   3953  HB2 SER A 733     101.552  97.824  26.171  1.00  0.00           H
ATOM   3954  OG  SER A 733     102.942  96.842  27.456  1.00  0.00           O
ATOM   3955  HG1 SER A 733     102.681  97.370  28.215  1.00  0.00           H
ATOM   3956  C   SER A 733     102.559  95.754  24.828  1.00  0.00           C
ATOM   3957  O   SER A 733     101.373  95.673  24.471  1.00  0.00           O
ATOM   3958  N   PRO A 734     103.183  94.583  24.993  1.00  0.00           N
ATOM   3959  CD  PRO A 734     104.572  94.477  25.260  1.00  0.00           C
ATOM   3960  HD1 PRO A 734     104.702  94.774  26.322  1.00  0.00           H
ATOM   3961  HD2 PRO A 734     105.155  95.186  24.634  1.00  0.00           H
ATOM   3962  CA  PRO A 734     102.482  93.317  25.170  1.00  0.00           C
ATOM   3963  HA  PRO A 734     102.110  93.172  24.166  1.00  0.00           H
ATOM   3964  CB  PRO A 734     103.567  92.357  25.651  1.00  0.00           C
ATOM   3965  HB1 PRO A 734     103.633  92.300  26.759  1.00  0.00           H
ATOM   3966  HB2 PRO A 734     103.362  91.305  25.358  1.00  0.00           H
ATOM   3967  CG  PRO A 734     104.818  93.004  25.074  1.00  0.00           C
ATOM   3968  HG1 PRO A 734     105.719  92.594  25.578  1.00  0.00           H
ATOM   3969  HG2 PRO A 734     104.883  92.734  23.998  1.00  0.00           H
ATOM   3970  C   PRO A 734     101.301  93.372  26.176  1.00  0.00           C
ATOM   3971  O   PRO A 734     100.313  92.674  25.935  1.00  0.00           O
ATOM   3972  N   LEU A 735     101.448  94.194  27.201  1.00  0.00           N
ATOM   3973  HN  LEU A 735     102.314  94.686  27.238  1.00  0.00           H
ATOM   3974  CA  LEU A 735     100.556  94.207  28.433  1.00  0.00           C
ATOM   3975  HA  LEU A 735     100.052  93.251  28.426  1.00  0.00           H
ATOM   3976  CB  LEU A 735     101.439  94.551  29.689  1.00  0.00           C
ATOM   3977  HB1 LEU A 735     102.016  95.488  29.538  1.00  0.00           H
ATOM   3978  HB2 LEU A 735     100.819  94.677  30.602  1.00  0.00           H
ATOM   3979  CG  LEU A 735     102.527  93.469  30.007  1.00  0.00           C
ATOM   3980  HG  LEU A 735     103.090  93.334  29.059  1.00  0.00           H
ATOM   3981  CD1 LEU A 735     103.518  93.834  31.041  1.00  0.00           C
ATOM   3982 1HD1 LEU A 735     103.929  94.852  30.870  1.00  0.00           H
ATOM   3983 2HD1 LEU A 735     103.169  93.871  32.095  1.00  0.00           H
ATOM   3984 3HD1 LEU A 735     104.413  93.176  31.011  1.00  0.00           H
ATOM   3985  CD2 LEU A 735     101.785  92.127  30.261  1.00  0.00           C
ATOM   3986 1HD2 LEU A 735     101.414  92.107  31.308  1.00  0.00           H
ATOM   3987 2HD2 LEU A 735     100.974  91.910  29.533  1.00  0.00           H
ATOM   3988 3HD2 LEU A 735     102.493  91.273  30.193  1.00  0.00           H
ATOM   3989  C   LEU A 735      99.494  95.352  28.269  1.00  0.00           C
ATOM   3990  O   LEU A 735      98.877  95.812  29.177  1.00  0.00           O
ATOM   3991  N   ASP A 736      99.344  95.858  27.050  1.00  0.00           N
ATOM   3992  HN  ASP A 736     100.065  95.592  26.416  1.00  0.00           H
ATOM   3993  CA  ASP A 736      98.318  96.734  26.509  1.00  0.00           C
ATOM   3994  HA  ASP A 736      97.573  95.959  26.403  1.00  0.00           H
ATOM   3995  CB  ASP A 736      97.828  97.894  27.381  1.00  0.00           C
ATOM   3996  HB1 ASP A 736      97.164  97.516  28.187  1.00  0.00           H
ATOM   3997  HB2 ASP A 736      98.712  98.401  27.824  1.00  0.00           H
ATOM   3998  CG  ASP A 736      96.958  98.961  26.702  1.00  0.00           C
ATOM   3999  OD1 ASP A 736      97.119 100.174  27.079  1.00  0.00           O
ATOM   4000  OD2 ASP A 736      95.980  98.739  25.930  1.00  0.00           O
ATOM   4001  C   ASP A 736      98.640  97.229  25.146  1.00  0.00           C
ATOM   4002  O   ASP A 736      99.611  97.936  25.007  1.00  0.00           O
ATOM   4003  N   PRO A 737      97.821  96.891  24.103  1.00  0.00           N
ATOM   4004  CD  PRO A 737      96.560  96.080  24.160  1.00  0.00           C
ATOM   4005  HD1 PRO A 737      95.928  96.280  25.051  1.00  0.00           H
ATOM   4006  HD2 PRO A 737      96.901  95.029  24.281  1.00  0.00           H
ATOM   4007  CA  PRO A 737      98.176  97.230  22.747  1.00  0.00           C
ATOM   4008  HA  PRO A 737      99.176  96.860  22.578  1.00  0.00           H
ATOM   4009  CB  PRO A 737      97.235  96.507  21.838  1.00  0.00           C
ATOM   4010  HB1 PRO A 737      97.193  96.798  20.767  1.00  0.00           H
ATOM   4011  HB2 PRO A 737      97.449  95.417  21.822  1.00  0.00           H
ATOM   4012  CG  PRO A 737      95.978  96.513  22.760  1.00  0.00           C
ATOM   4013  HG1 PRO A 737      95.455  97.484  22.893  1.00  0.00           H
ATOM   4014  HG2 PRO A 737      95.213  95.810  22.367  1.00  0.00           H
ATOM   4015  C   PRO A 737      98.224  98.708  22.493  1.00  0.00           C
ATOM   4016  O   PRO A 737      98.687  99.129  21.414  1.00  0.00           O
ATOM   4017  N   SER A 738      97.615  99.477  23.380  1.00  0.00           N
ATOM   4018  HN  SER A 738      97.186  98.994  24.139  1.00  0.00           H
ATOM   4019  CA  SER A 738      97.237 100.870  23.209  1.00  0.00           C
ATOM   4020  HA  SER A 738      97.394 101.014  22.151  1.00  0.00           H
ATOM   4021  CB  SER A 738      95.743 101.099  23.557  1.00  0.00           C
ATOM   4022  HB1 SER A 738      95.467 102.109  23.184  1.00  0.00           H
ATOM   4023  HB2 SER A 738      95.166 100.351  22.973  1.00  0.00           H
ATOM   4024  OG  SER A 738      95.558 101.215  25.010  1.00  0.00           O
ATOM   4025  HG1 SER A 738      95.846 100.399  25.426  1.00  0.00           H
ATOM   4026  C   SER A 738      98.185 101.725  23.930  1.00  0.00           C
ATOM   4027  O   SER A 738      98.221 102.984  23.866  1.00  0.00           O
ATOM   4028  N   THR A 739      99.094 101.142  24.808  1.00  0.00           N
ATOM   4029  HN  THR A 739      98.939 100.190  25.058  1.00  0.00           H
ATOM   4030  CA  THR A 739     100.111 101.876  25.478  1.00  0.00           C
ATOM   4031  HA  THR A 739      99.756 102.895  25.517  1.00  0.00           H
ATOM   4032  CB  THR A 739     100.432 101.421  26.867  1.00  0.00           C
ATOM   4033  HB  THR A 739     100.731 100.361  27.008  1.00  0.00           H
ATOM   4034  OG1 THR A 739      99.206 101.640  27.613  1.00  0.00           O
ATOM   4035  HG1 THR A 739      98.481 101.270  27.103  1.00  0.00           H
ATOM   4036  CG2 THR A 739     101.455 102.222  27.553  1.00  0.00           C
ATOM   4037 1HG2 THR A 739     102.468 102.039  27.134  1.00  0.00           H
ATOM   4038 2HG2 THR A 739     101.186 103.298  27.616  1.00  0.00           H
ATOM   4039 3HG2 THR A 739     101.664 101.974  28.616  1.00  0.00           H
ATOM   4040  C   THR A 739     101.496 101.990  24.687  1.00  0.00           C
ATOM   4041  O   THR A 739     102.234 100.998  24.549  1.00  0.00           O
ATOM   4042  N   LEU A 740     101.812 103.173  24.211  1.00  0.00           N
ATOM   4043  HN  LEU A 740     101.322 103.988  24.511  1.00  0.00           H
ATOM   4044  CA  LEU A 740     103.082 103.376  23.488  1.00  0.00           C
ATOM   4045  HA  LEU A 740     103.229 102.547  22.811  1.00  0.00           H
ATOM   4046  CB  LEU A 740     103.028 104.593  22.493  1.00  0.00           C
ATOM   4047  HB1 LEU A 740     102.245 104.349  21.745  1.00  0.00           H
ATOM   4048  HB2 LEU A 740     102.575 105.445  23.043  1.00  0.00           H
ATOM   4049  CG  LEU A 740     104.357 105.136  21.876  1.00  0.00           C
ATOM   4050  HG  LEU A 740     105.119 105.406  22.638  1.00  0.00           H
ATOM   4051  CD1 LEU A 740     104.948 104.151  20.877  1.00  0.00           C
ATOM   4052 1HD1 LEU A 740     105.149 103.183  21.383  1.00  0.00           H
ATOM   4053 2HD1 LEU A 740     104.270 104.101  19.998  1.00  0.00           H
ATOM   4054 3HD1 LEU A 740     105.956 104.467  20.531  1.00  0.00           H
ATOM   4055  CD2 LEU A 740     103.943 106.422  21.198  1.00  0.00           C
ATOM   4056 1HD2 LEU A 740     103.751 107.142  22.022  1.00  0.00           H
ATOM   4057 2HD2 LEU A 740     104.733 106.875  20.562  1.00  0.00           H
ATOM   4058 3HD2 LEU A 740     102.961 106.235  20.713  1.00  0.00           H
ATOM   4059  C   LEU A 740     104.274 103.473  24.460  1.00  0.00           C
ATOM   4060  O   LEU A 740     104.248 104.016  25.558  1.00  0.00           O
ATOM   4061  N   LEU A 741     105.413 102.856  24.074  1.00  0.00           N
ATOM   4062  HN  LEU A 741     105.405 102.269  23.268  1.00  0.00           H
ATOM   4063  CA  LEU A 741     106.598 102.785  24.836  1.00  0.00           C
ATOM   4064  HA  LEU A 741     106.604 103.507  25.639  1.00  0.00           H
ATOM   4065  CB  LEU A 741     106.916 101.290  25.190  1.00  0.00           C
ATOM   4066  HB1 LEU A 741     106.984 100.762  24.215  1.00  0.00           H
ATOM   4067  HB2 LEU A 741     107.940 101.221  25.616  1.00  0.00           H
ATOM   4068  CG  LEU A 741     105.899 100.475  26.001  1.00  0.00           C
ATOM   4069  HG  LEU A 741     105.009 100.387  25.341  1.00  0.00           H
ATOM   4070  CD1 LEU A 741     106.415  99.004  26.197  1.00  0.00           C
ATOM   4071 1HD1 LEU A 741     107.343  98.969  26.806  1.00  0.00           H
ATOM   4072 2HD1 LEU A 741     105.583  98.458  26.691  1.00  0.00           H
ATOM   4073 3HD1 LEU A 741     106.584  98.507  25.218  1.00  0.00           H
ATOM   4074  CD2 LEU A 741     105.606 101.066  27.352  1.00  0.00           C
ATOM   4075 1HD2 LEU A 741     106.354 100.723  28.099  1.00  0.00           H
ATOM   4076 2HD2 LEU A 741     105.639 102.172  27.255  1.00  0.00           H
ATOM   4077 3HD2 LEU A 741     104.633 100.710  27.753  1.00  0.00           H
ATOM   4078  C   LEU A 741     107.657 103.379  23.885  1.00  0.00           C
ATOM   4079  O   LEU A 741     108.281 102.715  23.089  1.00  0.00           O
ATOM   4080  N   ALA A 742     107.895 104.677  24.024  1.00  0.00           N
ATOM   4081  HN  ALA A 742     107.511 105.158  24.809  1.00  0.00           H
ATOM   4082  CA  ALA A 742     108.758 105.513  23.182  1.00  0.00           C
ATOM   4083  HA  ALA A 742     108.407 105.407  22.166  1.00  0.00           H
ATOM   4084  CB  ALA A 742     108.519 106.979  23.697  1.00  0.00           C
ATOM   4085  HB1 ALA A 742     107.514 107.345  23.396  1.00  0.00           H
ATOM   4086  HB2 ALA A 742     108.497 106.986  24.808  1.00  0.00           H
ATOM   4087  HB3 ALA A 742     109.154 107.714  23.157  1.00  0.00           H
ATOM   4088  C   ALA A 742     110.210 105.203  23.151  1.00  0.00           C
ATOM   4089  O   ALA A 742     110.867 105.213  22.113  1.00  0.00           O
ATOM   4090  N   GLU A 743     110.766 104.947  24.324  1.00  0.00           N
ATOM   4091  HN  GLU A 743     110.212 104.949  25.153  1.00  0.00           H
ATOM   4092  CA  GLU A 743     112.169 104.684  24.478  1.00  0.00           C
ATOM   4093  HA  GLU A 743     112.515 104.033  23.688  1.00  0.00           H
ATOM   4094  CB  GLU A 743     112.971 105.992  24.310  1.00  0.00           C
ATOM   4095  HB1 GLU A 743     114.043 105.763  24.494  1.00  0.00           H
ATOM   4096  HB2 GLU A 743     112.827 106.267  23.244  1.00  0.00           H
ATOM   4097  CG  GLU A 743     112.563 107.162  25.271  1.00  0.00           C
ATOM   4098  HG1 GLU A 743     111.501 107.438  25.098  1.00  0.00           H
ATOM   4099  HG2 GLU A 743     112.770 106.786  26.296  1.00  0.00           H
ATOM   4100  CD  GLU A 743     113.463 108.465  25.178  1.00  0.00           C
ATOM   4101  OE1 GLU A 743     114.212 108.701  26.169  1.00  0.00           O
ATOM   4102  OE2 GLU A 743     113.464 109.079  24.109  1.00  0.00           O
ATOM   4103  C   GLU A 743     112.505 104.043  25.744  1.00  0.00           C
ATOM   4104  O   GLU A 743     111.830 104.320  26.714  1.00  0.00           O
ATOM   4105  N   VAL A 744     113.493 103.173  25.802  1.00  0.00           N
ATOM   4106  HN  VAL A 744     114.042 102.957  24.998  1.00  0.00           H
ATOM   4107  CA  VAL A 744     113.865 102.497  26.978  1.00  0.00           C
ATOM   4108  HA  VAL A 744     113.014 102.327  27.622  1.00  0.00           H
ATOM   4109  CB  VAL A 744     114.579 101.137  26.607  1.00  0.00           C
ATOM   4110  HB  VAL A 744     113.847 100.625  25.946  1.00  0.00           H
ATOM   4111  CG1 VAL A 744     115.878 101.307  25.842  1.00  0.00           C
ATOM   4112 1HG1 VAL A 744     116.528 101.966  26.457  1.00  0.00           H
ATOM   4113 2HG1 VAL A 744     116.469 100.388  25.642  1.00  0.00           H
ATOM   4114 3HG1 VAL A 744     115.837 101.954  24.939  1.00  0.00           H
ATOM   4115  CG2 VAL A 744     114.817 100.285  27.857  1.00  0.00           C
ATOM   4116 1HG2 VAL A 744     113.869 100.060  28.392  1.00  0.00           H
ATOM   4117 2HG2 VAL A 744     115.301  99.343  27.520  1.00  0.00           H
ATOM   4118 3HG2 VAL A 744     115.438 100.874  28.565  1.00  0.00           H
ATOM   4119  C   VAL A 744     114.795 103.411  27.759  1.00  0.00           C
ATOM   4120  O   VAL A 744     115.703 103.998  27.212  1.00  0.00           O
ATOM   4121  N   CYS A 745     114.452 103.465  29.070  1.00  0.00           N
ATOM   4122  HN  CYS A 745     113.704 102.945  29.474  1.00  0.00           H
ATOM   4123  CA  CYS A 745     115.133 104.265  30.032  1.00  0.00           C
ATOM   4124  HA  CYS A 745     115.561 105.130  29.546  1.00  0.00           H
ATOM   4125  CB  CYS A 745     114.138 104.616  31.194  1.00  0.00           C
ATOM   4126  HB1 CYS A 745     113.787 103.682  31.683  1.00  0.00           H
ATOM   4127  HB2 CYS A 745     114.660 105.181  31.996  1.00  0.00           H
ATOM   4128  SG  CYS A 745     112.701 105.623  30.506  1.00  0.00           S
ATOM   4129  HG1 CYS A 745     113.464 106.652  30.166  1.00  0.00           H
ATOM   4130  C   CYS A 745     116.313 103.566  30.664  1.00  0.00           C
ATOM   4131  O   CYS A 745     116.263 102.791  31.676  1.00  0.00           O
ATOM   4132  N   VAL A 746     117.495 103.667  30.033  1.00  0.00           N
ATOM   4133  HN  VAL A 746     117.641 104.480  29.475  1.00  0.00           H
ATOM   4134  CA  VAL A 746     118.608 102.763  30.115  1.00  0.00           C
ATOM   4135  HA  VAL A 746     118.261 101.800  29.773  1.00  0.00           H
ATOM   4136  CB  VAL A 746     119.641 103.239  29.148  1.00  0.00           C
ATOM   4137  HB  VAL A 746     119.911 104.313  29.232  1.00  0.00           H
ATOM   4138  CG1 VAL A 746     121.009 102.467  29.355  1.00  0.00           C
ATOM   4139 1HG1 VAL A 746     121.432 102.572  30.377  1.00  0.00           H
ATOM   4140 2HG1 VAL A 746     120.953 101.395  29.069  1.00  0.00           H
ATOM   4141 3HG1 VAL A 746     121.758 102.925  28.674  1.00  0.00           H
ATOM   4142  CG2 VAL A 746     119.175 102.997  27.751  1.00  0.00           C
ATOM   4143 1HG2 VAL A 746     118.249 103.583  27.566  1.00  0.00           H
ATOM   4144 2HG2 VAL A 746     119.929 103.334  27.008  1.00  0.00           H
ATOM   4145 3HG2 VAL A 746     118.926 101.943  27.506  1.00  0.00           H
ATOM   4146  C   VAL A 746     119.271 102.493  31.485  1.00  0.00           C
ATOM   4147  O   VAL A 746     119.316 101.404  32.055  1.00  0.00           O
ATOM   4148  N   GLU A 747     119.475 103.585  32.211  1.00  0.00           N
ATOM   4149  HN  GLU A 747     119.343 104.490  31.815  1.00  0.00           H
ATOM   4150  CA  GLU A 747     120.128 103.551  33.488  1.00  0.00           C
ATOM   4151  HA  GLU A 747     120.912 102.809  33.449  1.00  0.00           H
ATOM   4152  CB  GLU A 747     120.769 104.888  33.809  1.00  0.00           C
ATOM   4153  HB1 GLU A 747     119.995 105.655  34.026  1.00  0.00           H
ATOM   4154  HB2 GLU A 747     121.280 104.803  34.792  1.00  0.00           H
ATOM   4155  CG  GLU A 747     121.748 105.386  32.663  1.00  0.00           C
ATOM   4156  HG1 GLU A 747     122.564 104.646  32.515  1.00  0.00           H
ATOM   4157  HG2 GLU A 747     121.311 105.498  31.648  1.00  0.00           H
ATOM   4158  CD  GLU A 747     122.544 106.606  33.001  1.00  0.00           C
ATOM   4159  OE1 GLU A 747     122.210 107.265  34.026  1.00  0.00           O
ATOM   4160  OE2 GLU A 747     123.509 106.934  32.299  1.00  0.00           O
ATOM   4161  C   GLU A 747     119.188 103.149  34.633  1.00  0.00           C
ATOM   4162  O   GLU A 747     119.680 103.068  35.781  1.00  0.00           O
ATOM   4163  N   GLN A 748     117.867 102.901  34.407  1.00  0.00           N
ATOM   4164  HN  GLN A 748     117.402 103.080  33.544  1.00  0.00           H
ATOM   4165  CA  GLN A 748     116.955 102.676  35.538  1.00  0.00           C
ATOM   4166  HA  GLN A 748     117.374 102.915  36.504  1.00  0.00           H
ATOM   4167  CB  GLN A 748     115.575 103.414  35.321  1.00  0.00           C
ATOM   4168  HB1 GLN A 748     115.306 103.219  34.261  1.00  0.00           H
ATOM   4169  HB2 GLN A 748     114.733 103.057  35.951  1.00  0.00           H
ATOM   4170  CG  GLN A 748     115.629 104.990  35.466  1.00  0.00           C
ATOM   4171  HG1 GLN A 748     114.721 105.496  35.073  1.00  0.00           H
ATOM   4172  HG2 GLN A 748     115.645 105.144  36.566  1.00  0.00           H
ATOM   4173  CD  GLN A 748     116.850 105.651  34.749  1.00  0.00           C
ATOM   4174  OE1 GLN A 748     116.999 105.544  33.543  1.00  0.00           O
ATOM   4175  NE2 GLN A 748     117.676 106.393  35.442  1.00  0.00           N
ATOM   4176 1HE2 GLN A 748     117.738 106.339  36.439  1.00  0.00           H
ATOM   4177 2HE2 GLN A 748     118.294 106.945  34.883  1.00  0.00           H
ATOM   4178  C   GLN A 748     116.548 101.203  35.536  1.00  0.00           C
ATOM   4179  O   GLN A 748     115.863 100.689  36.367  1.00  0.00           O
ATOM   4180  N   CYS A 749     116.983 100.524  34.493  1.00  0.00           N
ATOM   4181  HN  CYS A 749     117.537 100.917  33.763  1.00  0.00           H
ATOM   4182  CA  CYS A 749     116.714  99.152  34.207  1.00  0.00           C
ATOM   4183  HA  CYS A 749     115.707  98.938  34.532  1.00  0.00           H
ATOM   4184  CB  CYS A 749     116.948  98.738  32.677  1.00  0.00           C
ATOM   4185  HB1 CYS A 749     117.962  99.091  32.391  1.00  0.00           H
ATOM   4186  HB2 CYS A 749     116.919  97.661  32.403  1.00  0.00           H
ATOM   4187  SG  CYS A 749     115.906  99.719  31.574  1.00  0.00           S
ATOM   4188  HG1 CYS A 749     116.415 100.940  31.496  1.00  0.00           H
ATOM   4189  C   CYS A 749     117.522  98.255  35.075  1.00  0.00           C
ATOM   4190  O   CYS A 749     118.682  98.502  35.301  1.00  0.00           O
ATOM   4191  N   THR A 750     117.017  97.184  35.719  1.00  0.00           N
ATOM   4192  HN  THR A 750     116.128  96.901  35.370  1.00  0.00           H
ATOM   4193  CA  THR A 750     117.811  96.367  36.654  1.00  0.00           C
ATOM   4194  HA  THR A 750     118.789  96.384  36.197  1.00  0.00           H
ATOM   4195  CB  THR A 750     117.908  97.025  38.040  1.00  0.00           C
ATOM   4196  HB  THR A 750     118.186  98.087  37.868  1.00  0.00           H
ATOM   4197  OG1 THR A 750     118.823  96.381  38.932  1.00  0.00           O
ATOM   4198  HG1 THR A 750     118.446  96.490  39.808  1.00  0.00           H
ATOM   4199  CG2 THR A 750     116.548  97.153  38.710  1.00  0.00           C
ATOM   4200 1HG2 THR A 750     115.770  97.390  37.953  1.00  0.00           H
ATOM   4201 2HG2 THR A 750     116.194  96.167  39.081  1.00  0.00           H
ATOM   4202 3HG2 THR A 750     116.531  97.744  39.651  1.00  0.00           H
ATOM   4203  C   THR A 750     117.325  94.971  36.672  1.00  0.00           C
ATOM   4204  O   THR A 750     116.516  94.627  35.795  1.00  0.00           O
ATOM   4205  N   PHE A 751     117.934  94.055  37.461  1.00  0.00           N
ATOM   4206  HN  PHE A 751     118.763  94.235  37.984  1.00  0.00           H
ATOM   4207  CA  PHE A 751     117.510  92.640  37.468  1.00  0.00           C
ATOM   4208  HA  PHE A 751     116.525  92.649  37.024  1.00  0.00           H
ATOM   4209  CB  PHE A 751     118.610  91.731  36.774  1.00  0.00           C
ATOM   4210  HB1 PHE A 751     118.147  90.730  36.640  1.00  0.00           H
ATOM   4211  HB2 PHE A 751     118.842  92.170  35.780  1.00  0.00           H
ATOM   4212  CG  PHE A 751     119.871  91.538  37.572  1.00  0.00           C
ATOM   4213  CD1 PHE A 751     120.074  90.452  38.472  1.00  0.00           C
ATOM   4214  HD1 PHE A 751     119.352  89.649  38.507  1.00  0.00           H
ATOM   4215  CE1 PHE A 751     121.229  90.336  39.254  1.00  0.00           C
ATOM   4216  HE1 PHE A 751     121.360  89.510  39.937  1.00  0.00           H
ATOM   4217  CZ  PHE A 751     122.250  91.344  39.172  1.00  0.00           C
ATOM   4218  HZ  PHE A 751     123.038  91.367  39.911  1.00  0.00           H
ATOM   4219  CD2 PHE A 751     120.924  92.544  37.536  1.00  0.00           C
ATOM   4220  HD2 PHE A 751     120.706  93.438  36.972  1.00  0.00           H
ATOM   4221  CE2 PHE A 751     122.046  92.470  38.376  1.00  0.00           C
ATOM   4222  HE2 PHE A 751     122.782  93.249  38.242  1.00  0.00           H
ATOM   4223  C   PHE A 751     117.310  92.211  38.870  1.00  0.00           C
ATOM   4224  O   PHE A 751     117.659  92.744  39.885  1.00  0.00           O
ATOM   4225  N   MET A 752     116.667  91.060  38.963  1.00  0.00           N
ATOM   4226  HN  MET A 752     116.448  90.558  38.130  1.00  0.00           H
ATOM   4227  CA  MET A 752     116.179  90.429  40.195  1.00  0.00           C
ATOM   4228  HA  MET A 752     116.263  91.075  41.056  1.00  0.00           H
ATOM   4229  CB  MET A 752     114.706  90.003  40.196  1.00  0.00           C
ATOM   4230  HB1 MET A 752     114.041  90.882  40.053  1.00  0.00           H
ATOM   4231  HB2 MET A 752     114.544  89.419  39.265  1.00  0.00           H
ATOM   4232  CG  MET A 752     114.187  89.154  41.379  1.00  0.00           C
ATOM   4233  HG1 MET A 752     113.119  88.956  41.147  1.00  0.00           H
ATOM   4234  HG2 MET A 752     114.724  88.193  41.525  1.00  0.00           H
ATOM   4235  SD  MET A 752     114.036  90.071  42.919  1.00  0.00           S
ATOM   4236  CE  MET A 752     112.940  88.919  43.640  1.00  0.00           C
ATOM   4237  HE1 MET A 752     113.537  88.005  43.848  1.00  0.00           H
ATOM   4238  HE2 MET A 752     112.555  89.290  44.614  1.00  0.00           H
ATOM   4239  HE3 MET A 752     112.099  88.606  42.985  1.00  0.00           H
ATOM   4240  C   MET A 752     117.044  89.247  40.597  1.00  0.00           C
ATOM   4241  O   MET A 752     117.532  88.568  39.704  1.00  0.00           O
ATOM   4242  N   ASP A 753     117.385  89.031  41.894  1.00  0.00           N
ATOM   4243  HN  ASP A 753     117.025  89.696  42.544  1.00  0.00           H
ATOM   4244  CA  ASP A 753     118.416  88.179  42.369  1.00  0.00           C
ATOM   4245  HA  ASP A 753     119.229  88.233  41.660  1.00  0.00           H
ATOM   4246  CB  ASP A 753     118.676  88.539  43.888  1.00  0.00           C
ATOM   4247  HB1 ASP A 753     117.747  88.478  44.494  1.00  0.00           H
ATOM   4248  HB2 ASP A 753     119.402  87.771  44.228  1.00  0.00           H
ATOM   4249  CG  ASP A 753     119.310  89.890  43.931  1.00  0.00           C
ATOM   4250  OD1 ASP A 753     120.311  90.104  43.196  1.00  0.00           O
ATOM   4251  OD2 ASP A 753     118.943  90.761  44.805  1.00  0.00           O
ATOM   4252  C   ASP A 753     118.065  86.697  42.135  1.00  0.00           C
ATOM   4253  O   ASP A 753     118.924  85.827  42.112  1.00  0.00           O
ATOM   4254  N   SER A 754     116.752  86.326  42.006  1.00  0.00           N
ATOM   4255  HN  SER A 754     116.075  87.051  42.104  1.00  0.00           H
ATOM   4256  CA  SER A 754     116.177  84.944  41.771  1.00  0.00           C
ATOM   4257  HA  SER A 754     116.249  84.380  42.689  1.00  0.00           H
ATOM   4258  CB  SER A 754     114.692  84.986  41.363  1.00  0.00           C
ATOM   4259  HB1 SER A 754     114.539  85.496  40.388  1.00  0.00           H
ATOM   4260  HB2 SER A 754     114.245  83.974  41.264  1.00  0.00           H
ATOM   4261  OG  SER A 754     113.855  85.726  42.241  1.00  0.00           O
ATOM   4262  HG1 SER A 754     113.503  85.080  42.858  1.00  0.00           H
ATOM   4263  C   SER A 754     116.904  84.124  40.674  1.00  0.00           C
ATOM   4264  O   SER A 754     117.571  84.693  39.868  1.00  0.00           O
ATOM   4265  N   LYS A 755     116.760  82.805  40.564  1.00  0.00           N
ATOM   4266  HN  LYS A 755     116.234  82.317  41.257  1.00  0.00           H
ATOM   4267  CA  LYS A 755     117.712  81.909  39.934  1.00  0.00           C
ATOM   4268  HA  LYS A 755     118.619  82.025  40.508  1.00  0.00           H
ATOM   4269  CB  LYS A 755     117.224  80.443  40.046  1.00  0.00           C
ATOM   4270  HB1 LYS A 755     117.204  80.161  41.120  1.00  0.00           H
ATOM   4271  HB2 LYS A 755     116.262  80.427  39.492  1.00  0.00           H
ATOM   4272  CG  LYS A 755     118.132  79.428  39.359  1.00  0.00           C
ATOM   4273  HG1 LYS A 755     118.171  79.627  38.267  1.00  0.00           H
ATOM   4274  HG2 LYS A 755     119.157  79.540  39.774  1.00  0.00           H
ATOM   4275  CD  LYS A 755     117.467  78.060  39.459  1.00  0.00           C
ATOM   4276  HD1 LYS A 755     116.457  78.023  38.998  1.00  0.00           H
ATOM   4277  HD2 LYS A 755     118.118  77.300  38.976  1.00  0.00           H
ATOM   4278  CE  LYS A 755     117.421  77.569  40.911  1.00  0.00           C
ATOM   4279  HE1 LYS A 755     118.392  77.554  41.452  1.00  0.00           H
ATOM   4280  HE2 LYS A 755     116.735  78.120  41.589  1.00  0.00           H
ATOM   4281  NZ  LYS A 755     116.793  76.254  40.960  1.00  0.00           N
ATOM   4282  HZ1 LYS A 755     117.381  75.521  40.514  1.00  0.00           H
ATOM   4283  HZ2 LYS A 755     116.678  76.061  41.975  1.00  0.00           H
ATOM   4284  HZ3 LYS A 755     115.826  76.319  40.584  1.00  0.00           H
ATOM   4285  C   LYS A 755     118.112  82.248  38.502  1.00  0.00           C
ATOM   4286  O   LYS A 755     119.347  82.351  38.175  1.00  0.00           O
ATOM   4287  N   MET A 756     117.157  82.619  37.615  1.00  0.00           N
ATOM   4288  HN  MET A 756     116.203  82.469  37.860  1.00  0.00           H
ATOM   4289  CA  MET A 756     117.269  82.918  36.203  1.00  0.00           C
ATOM   4290  HA  MET A 756     118.222  82.590  35.815  1.00  0.00           H
ATOM   4291  CB  MET A 756     116.107  82.362  35.397  1.00  0.00           C
ATOM   4292  HB1 MET A 756     115.162  82.607  35.927  1.00  0.00           H
ATOM   4293  HB2 MET A 756     115.999  82.851  34.406  1.00  0.00           H
ATOM   4294  CG  MET A 756     116.208  80.846  35.203  1.00  0.00           C
ATOM   4295  HG1 MET A 756     115.583  80.717  34.293  1.00  0.00           H
ATOM   4296  HG2 MET A 756     117.264  80.516  35.103  1.00  0.00           H
ATOM   4297  SD  MET A 756     115.445  80.073  36.611  1.00  0.00           S
ATOM   4298  CE  MET A 756     115.626  78.361  36.206  1.00  0.00           C
ATOM   4299  HE1 MET A 756     115.474  77.670  37.063  1.00  0.00           H
ATOM   4300  HE2 MET A 756     115.023  78.047  35.328  1.00  0.00           H
ATOM   4301  HE3 MET A 756     116.690  78.183  35.941  1.00  0.00           H
ATOM   4302  C   MET A 756     117.361  84.442  35.948  1.00  0.00           C
ATOM   4303  O   MET A 756     116.938  85.078  34.983  1.00  0.00           O
ATOM   4304  N   LYS A 757     117.689  85.227  36.995  1.00  0.00           N
ATOM   4305  HN  LYS A 757     117.887  84.911  37.920  1.00  0.00           H
ATOM   4306  CA  LYS A 757     117.856  86.691  36.992  1.00  0.00           C
ATOM   4307  HA  LYS A 757     117.797  86.951  38.039  1.00  0.00           H
ATOM   4308  CB  LYS A 757     119.304  87.040  36.583  1.00  0.00           C
ATOM   4309  HB1 LYS A 757     119.400  87.015  35.476  1.00  0.00           H
ATOM   4310  HB2 LYS A 757     119.460  88.108  36.847  1.00  0.00           H
ATOM   4311  CG  LYS A 757     120.473  86.235  37.171  1.00  0.00           C
ATOM   4312  HG1 LYS A 757     120.346  85.154  36.947  1.00  0.00           H
ATOM   4313  HG2 LYS A 757     121.416  86.613  36.720  1.00  0.00           H
ATOM   4314  CD  LYS A 757     120.578  86.376  38.696  1.00  0.00           C
ATOM   4315  HD1 LYS A 757     120.793  87.445  38.909  1.00  0.00           H
ATOM   4316  HD2 LYS A 757     119.575  86.179  39.131  1.00  0.00           H
ATOM   4317  CE  LYS A 757     121.576  85.459  39.362  1.00  0.00           C
ATOM   4318  HE1 LYS A 757     121.273  84.402  39.204  1.00  0.00           H
ATOM   4319  HE2 LYS A 757     122.615  85.640  39.015  1.00  0.00           H
ATOM   4320  NZ  LYS A 757     121.370  85.500  40.867  1.00  0.00           N
ATOM   4321  HZ1 LYS A 757     121.688  86.383  41.314  1.00  0.00           H
ATOM   4322  HZ2 LYS A 757     120.365  85.471  41.134  1.00  0.00           H
ATOM   4323  HZ3 LYS A 757     121.854  84.740  41.386  1.00  0.00           H
ATOM   4324  C   LYS A 757     116.840  87.658  36.311  1.00  0.00           C
ATOM   4325  O   LYS A 757     117.303  88.618  35.656  1.00  0.00           O
ATOM   4326  N   PRO A 758     115.479  87.572  36.472  1.00  0.00           N
ATOM   4327  CD  PRO A 758     114.878  86.636  37.388  1.00  0.00           C
ATOM   4328  HD1 PRO A 758     115.332  86.916  38.363  1.00  0.00           H
ATOM   4329  HD2 PRO A 758     115.156  85.633  37.000  1.00  0.00           H
ATOM   4330  CA  PRO A 758     114.420  88.458  35.814  1.00  0.00           C
ATOM   4331  HA  PRO A 758     114.251  88.083  34.815  1.00  0.00           H
ATOM   4332  CB  PRO A 758     113.269  88.309  36.762  1.00  0.00           C
ATOM   4333  HB1 PRO A 758     113.375  88.934  37.674  1.00  0.00           H
ATOM   4334  HB2 PRO A 758     112.251  88.383  36.323  1.00  0.00           H
ATOM   4335  CG  PRO A 758     113.392  86.855  37.237  1.00  0.00           C
ATOM   4336  HG1 PRO A 758     112.824  86.714  38.182  1.00  0.00           H
ATOM   4337  HG2 PRO A 758     113.006  86.181  36.442  1.00  0.00           H
ATOM   4338  C   PRO A 758     114.764  89.929  35.590  1.00  0.00           C
ATOM   4339  O   PRO A 758     115.242  90.620  36.464  1.00  0.00           O
ATOM   4340  N   LEU A 759     114.355  90.563  34.445  1.00  0.00           N
ATOM   4341  HN  LEU A 759     113.888  90.076  33.711  1.00  0.00           H
ATOM   4342  CA  LEU A 759     114.722  91.956  34.244  1.00  0.00           C
ATOM   4343  HA  LEU A 759     115.578  92.160  34.869  1.00  0.00           H
ATOM   4344  CB  LEU A 759     115.202  92.202  32.790  1.00  0.00           C
ATOM   4345  HB1 LEU A 759     114.327  92.390  32.131  1.00  0.00           H
ATOM   4346  HB2 LEU A 759     115.894  93.070  32.801  1.00  0.00           H
ATOM   4347  CG  LEU A 759     116.093  91.126  32.059  1.00  0.00           C
ATOM   4348  HG  LEU A 759     115.707  90.098  32.225  1.00  0.00           H
ATOM   4349  CD1 LEU A 759     115.977  91.428  30.596  1.00  0.00           C
ATOM   4350 1HD1 LEU A 759     116.452  90.614  30.009  1.00  0.00           H
ATOM   4351 2HD1 LEU A 759     114.904  91.552  30.333  1.00  0.00           H
ATOM   4352 3HD1 LEU A 759     116.431  92.413  30.355  1.00  0.00           H
ATOM   4353  CD2 LEU A 759     117.643  91.228  32.576  1.00  0.00           C
ATOM   4354 1HD2 LEU A 759     118.192  92.148  32.281  1.00  0.00           H
ATOM   4355 2HD2 LEU A 759     117.584  91.260  33.685  1.00  0.00           H
ATOM   4356 3HD2 LEU A 759     118.223  90.321  32.304  1.00  0.00           H
ATOM   4357  C   LEU A 759     113.583  92.939  34.477  1.00  0.00           C
ATOM   4358  O   LEU A 759     112.475  92.539  34.159  1.00  0.00           O
ATOM   4359  N   TRP A 760     113.904  94.208  34.893  1.00  0.00           N
ATOM   4360  HN  TRP A 760     114.861  94.466  34.997  1.00  0.00           H
ATOM   4361  CA  TRP A 760     113.065  95.324  35.221  1.00  0.00           C
ATOM   4362  HA  TRP A 760     112.003  95.137  35.150  1.00  0.00           H
ATOM   4363  CB  TRP A 760     113.392  95.850  36.666  1.00  0.00           C
ATOM   4364  HB1 TRP A 760     113.052  94.943  37.210  1.00  0.00           H
ATOM   4365  HB2 TRP A 760     114.456  96.119  36.843  1.00  0.00           H
ATOM   4366  CG  TRP A 760     112.643  97.016  37.189  1.00  0.00           C
ATOM   4367  CD1 TRP A 760     112.886  98.325  36.879  1.00  0.00           C
ATOM   4368  HD1 TRP A 760     113.709  98.587  36.231  1.00  0.00           H
ATOM   4369  NE1 TRP A 760     112.248  99.167  37.755  1.00  0.00           N
ATOM   4370  HE1 TRP A 760     112.296 100.134  37.632  1.00  0.00           H
ATOM   4371  CE2 TRP A 760     111.488  98.419  38.575  1.00  0.00           C
ATOM   4372  CD2 TRP A 760     111.671  97.094  38.190  1.00  0.00           C
ATOM   4373  CE3 TRP A 760     111.003  96.034  38.921  1.00  0.00           C
ATOM   4374  HE3 TRP A 760     111.208  94.988  38.751  1.00  0.00           H
ATOM   4375  CZ3 TRP A 760     110.155  96.439  39.954  1.00  0.00           C
ATOM   4376  HZ3 TRP A 760     109.680  95.656  40.526  1.00  0.00           H
ATOM   4377  CZ2 TRP A 760     110.722  98.791  39.604  1.00  0.00           C
ATOM   4378  HZ2 TRP A 760     110.536  99.795  39.958  1.00  0.00           H
ATOM   4379  CH2 TRP A 760     110.012  97.750  40.299  1.00  0.00           C
ATOM   4380  HH2 TRP A 760     109.318  98.064  41.064  1.00  0.00           H
ATOM   4381  C   TRP A 760     113.507  96.386  34.176  1.00  0.00           C
ATOM   4382  O   TRP A 760     114.620  96.924  34.217  1.00  0.00           O
ATOM   4383  N   ILE A 761     112.602  96.521  33.163  1.00  0.00           N
ATOM   4384  HN  ILE A 761     111.745  96.010  33.162  1.00  0.00           H
ATOM   4385  CA  ILE A 761     112.797  97.340  32.020  1.00  0.00           C
ATOM   4386  HA  ILE A 761     113.756  97.834  32.044  1.00  0.00           H
ATOM   4387  CB  ILE A 761     112.630  96.556  30.721  1.00  0.00           C
ATOM   4388  HB  ILE A 761     111.575  96.249  30.556  1.00  0.00           H
ATOM   4389  CG2 ILE A 761     113.148  97.483  29.587  1.00  0.00           C
ATOM   4390 1HG2 ILE A 761     112.458  98.346  29.471  1.00  0.00           H
ATOM   4391 2HG2 ILE A 761     114.121  97.982  29.785  1.00  0.00           H
ATOM   4392 3HG2 ILE A 761     113.256  96.940  28.625  1.00  0.00           H
ATOM   4393  CG1 ILE A 761     113.481  95.242  30.767  1.00  0.00           C
ATOM   4394 1HG1 ILE A 761     113.180  94.587  31.612  1.00  0.00           H
ATOM   4395 2HG1 ILE A 761     113.180  94.661  29.870  1.00  0.00           H
ATOM   4396  CD  ILE A 761     115.012  95.392  30.812  1.00  0.00           C
ATOM   4397  HD1 ILE A 761     115.506  94.490  30.392  1.00  0.00           H
ATOM   4398  HD2 ILE A 761     115.348  96.221  30.153  1.00  0.00           H
ATOM   4399  HD3 ILE A 761     115.395  95.636  31.826  1.00  0.00           H
ATOM   4400  C   ILE A 761     111.797  98.563  32.131  1.00  0.00           C
ATOM   4401  O   ILE A 761     110.542  98.347  32.152  1.00  0.00           O
ATOM   4402  N   MET A 762     112.328  99.831  32.058  1.00  0.00           N
ATOM   4403  HN  MET A 762     113.314  99.981  32.053  1.00  0.00           H
ATOM   4404  CA  MET A 762     111.596 101.058  32.331  1.00  0.00           C
ATOM   4405  HA  MET A 762     110.541 100.939  32.530  1.00  0.00           H
ATOM   4406  CB  MET A 762     112.285 101.915  33.427  1.00  0.00           C
ATOM   4407  HB1 MET A 762     113.353 101.990  33.132  1.00  0.00           H
ATOM   4408  HB2 MET A 762     111.934 102.965  33.334  1.00  0.00           H
ATOM   4409  CG  MET A 762     112.189 101.458  34.885  1.00  0.00           C
ATOM   4410  HG1 MET A 762     112.997 100.720  35.074  1.00  0.00           H
ATOM   4411  HG2 MET A 762     112.541 102.223  35.609  1.00  0.00           H
ATOM   4412  SD  MET A 762     110.517 101.019  35.554  1.00  0.00           S
ATOM   4413  CE  MET A 762     109.587 102.428  34.890  1.00  0.00           C
ATOM   4414  HE1 MET A 762     110.030 103.400  35.198  1.00  0.00           H
ATOM   4415  HE2 MET A 762     109.371 102.393  33.800  1.00  0.00           H
ATOM   4416  HE3 MET A 762     108.567 102.380  35.328  1.00  0.00           H
ATOM   4417  C   MET A 762     111.495 101.756  30.947  1.00  0.00           C
ATOM   4418  O   MET A 762     112.526 101.824  30.277  1.00  0.00           O
ATOM   4419  N   TYR A 763     110.322 102.285  30.562  1.00  0.00           N
ATOM   4420  HN  TYR A 763     109.477 102.243  31.089  1.00  0.00           H
ATOM   4421  CA  TYR A 763     110.065 102.968  29.283  1.00  0.00           C
ATOM   4422  HA  TYR A 763     111.002 103.384  28.943  1.00  0.00           H
ATOM   4423  CB  TYR A 763     109.276 102.163  28.298  1.00  0.00           C
ATOM   4424  HB1 TYR A 763     108.254 101.971  28.690  1.00  0.00           H
ATOM   4425  HB2 TYR A 763     109.168 102.690  27.326  1.00  0.00           H
ATOM   4426  CG  TYR A 763     109.771 100.780  27.893  1.00  0.00           C
ATOM   4427  CD1 TYR A 763     109.597  99.733  28.771  1.00  0.00           C
ATOM   4428  HD1 TYR A 763     109.046  99.858  29.691  1.00  0.00           H
ATOM   4429  CE1 TYR A 763     109.811  98.394  28.413  1.00  0.00           C
ATOM   4430  HE1 TYR A 763     109.537  97.759  29.243  1.00  0.00           H
ATOM   4431  CZ  TYR A 763     110.533  98.160  27.230  1.00  0.00           C
ATOM   4432  OH  TYR A 763     110.787  96.827  26.880  1.00  0.00           O
ATOM   4433  HH  TYR A 763     110.336  96.189  27.437  1.00  0.00           H
ATOM   4434  CD2 TYR A 763     110.574 100.578  26.779  1.00  0.00           C
ATOM   4435  HD2 TYR A 763     110.978 101.446  26.279  1.00  0.00           H
ATOM   4436  CE2 TYR A 763     110.906  99.264  26.423  1.00  0.00           C
ATOM   4437  HE2 TYR A 763     111.584  99.100  25.597  1.00  0.00           H
ATOM   4438  C   TYR A 763     109.295 104.277  29.517  1.00  0.00           C
ATOM   4439  O   TYR A 763     108.456 104.387  30.416  1.00  0.00           O
ATOM   4440  N   SER A 764     109.490 105.382  28.708  1.00  0.00           N
ATOM   4441  HN  SER A 764     110.200 105.390  28.007  1.00  0.00           H
ATOM   4442  CA  SER A 764     108.572 106.532  28.757  1.00  0.00           C
ATOM   4443  HA  SER A 764     108.128 106.663  29.732  1.00  0.00           H
ATOM   4444  CB  SER A 764     109.369 107.840  28.507  1.00  0.00           C
ATOM   4445  HB1 SER A 764     108.771 108.775  28.550  1.00  0.00           H
ATOM   4446  HB2 SER A 764     110.134 107.864  29.312  1.00  0.00           H
ATOM   4447  OG  SER A 764     110.135 107.840  27.299  1.00  0.00           O
ATOM   4448  HG1 SER A 764     109.614 108.419  26.739  1.00  0.00           H
ATOM   4449  C   SER A 764     107.535 106.513  27.666  1.00  0.00           C
ATOM   4450  O   SER A 764     107.562 105.708  26.739  1.00  0.00           O
ATOM   4451  N   ASN A 765     106.552 107.311  27.851  1.00  0.00           N
ATOM   4452  HN  ASN A 765     106.552 108.017  28.555  1.00  0.00           H
ATOM   4453  CA  ASN A 765     105.354 107.295  26.905  1.00  0.00           C
ATOM   4454  HA  ASN A 765     105.297 106.423  26.271  1.00  0.00           H
ATOM   4455  CB  ASN A 765     104.128 107.494  27.875  1.00  0.00           C
ATOM   4456  HB1 ASN A 765     104.235 108.343  28.583  1.00  0.00           H
ATOM   4457  HB2 ASN A 765     103.196 107.593  27.279  1.00  0.00           H
ATOM   4458  CG  ASN A 765     103.844 106.194  28.711  1.00  0.00           C
ATOM   4459  OD1 ASN A 765     102.983 106.152  29.606  1.00  0.00           O
ATOM   4460  ND2 ASN A 765     104.559 105.067  28.449  1.00  0.00           N
ATOM   4461 1HD2 ASN A 765     105.159 105.058  27.649  1.00  0.00           H
ATOM   4462 2HD2 ASN A 765     104.238 104.306  29.012  1.00  0.00           H
ATOM   4463  C   ASN A 765     105.466 108.398  25.934  1.00  0.00           C
ATOM   4464  O   ASN A 765     104.710 108.357  24.942  1.00  0.00           O
ATOM   4465  N   GLU A 766     106.342 109.423  26.123  1.00  0.00           N
ATOM   4466  HN  GLU A 766     106.794 109.454  27.010  1.00  0.00           H
ATOM   4467  CA  GLU A 766     106.727 110.448  25.158  1.00  0.00           C
ATOM   4468  HA  GLU A 766     106.425 110.160  24.162  1.00  0.00           H
ATOM   4469  CB  GLU A 766     106.085 111.797  25.457  1.00  0.00           C
ATOM   4470  HB1 GLU A 766     106.526 112.380  26.294  1.00  0.00           H
ATOM   4471  HB2 GLU A 766     106.322 112.530  24.656  1.00  0.00           H
ATOM   4472  CG  GLU A 766     104.535 111.686  25.573  1.00  0.00           C
ATOM   4473  HG1 GLU A 766     103.998 111.812  24.609  1.00  0.00           H
ATOM   4474  HG2 GLU A 766     104.197 110.750  26.067  1.00  0.00           H
ATOM   4475  CD  GLU A 766     103.950 112.747  26.405  1.00  0.00           C
ATOM   4476  OE1 GLU A 766     104.249 113.963  26.122  1.00  0.00           O
ATOM   4477  OE2 GLU A 766     103.191 112.512  27.335  1.00  0.00           O
ATOM   4478  C   GLU A 766     108.262 110.430  25.179  1.00  0.00           C
ATOM   4479  O   GLU A 766     108.833 109.891  26.128  1.00  0.00           O
ATOM   4480  N   GLU A 767     108.833 110.929  24.093  1.00  0.00           N
ATOM   4481  HN  GLU A 767     108.239 111.360  23.418  1.00  0.00           H
ATOM   4482  CA  GLU A 767     110.278 110.952  23.804  1.00  0.00           C
ATOM   4483  HA  GLU A 767     110.543 109.918  23.965  1.00  0.00           H
ATOM   4484  CB  GLU A 767     110.535 111.313  22.293  1.00  0.00           C
ATOM   4485  HB1 GLU A 767     110.148 112.319  22.025  1.00  0.00           H
ATOM   4486  HB2 GLU A 767     111.617 111.264  22.046  1.00  0.00           H
ATOM   4487  CG  GLU A 767     109.814 110.311  21.311  1.00  0.00           C
ATOM   4488  HG1 GLU A 767     110.408 109.373  21.328  1.00  0.00           H
ATOM   4489  HG2 GLU A 767     108.774 110.124  21.655  1.00  0.00           H
ATOM   4490  CD  GLU A 767     109.837 110.894  19.913  1.00  0.00           C
ATOM   4491  OE1 GLU A 767     108.736 111.052  19.318  1.00  0.00           O
ATOM   4492  OE2 GLU A 767     110.903 111.265  19.395  1.00  0.00           O
ATOM   4493  C   GLU A 767     111.065 111.655  24.810  1.00  0.00           C
ATOM   4494  O   GLU A 767     110.533 112.528  25.556  1.00  0.00           O
ATOM   4495  N   ALA A 768     112.339 111.339  24.925  1.00  0.00           N
ATOM   4496  HN  ALA A 768     112.783 110.636  24.376  1.00  0.00           H
ATOM   4497  CA  ALA A 768     113.309 112.004  25.722  1.00  0.00           C
ATOM   4498  HA  ALA A 768     114.147 111.324  25.673  1.00  0.00           H
ATOM   4499  CB  ALA A 768     113.804 113.205  24.957  1.00  0.00           C
ATOM   4500  HB1 ALA A 768     112.943 113.755  24.523  1.00  0.00           H
ATOM   4501  HB2 ALA A 768     114.433 113.885  25.570  1.00  0.00           H
ATOM   4502  HB3 ALA A 768     114.361 112.841  24.067  1.00  0.00           H
ATOM   4503  C   ALA A 768     112.919 112.202  27.193  1.00  0.00           C
ATOM   4504  O   ALA A 768     113.209 113.228  27.858  1.00  0.00           O
ATOM   4505  N   GLY A 769     112.136 111.234  27.801  1.00  0.00           N
ATOM   4506  HN  GLY A 769     111.712 110.501  27.275  1.00  0.00           H
ATOM   4507  CA  GLY A 769     111.824 111.311  29.261  1.00  0.00           C
ATOM   4508  HA1 GLY A 769     111.570 110.294  29.522  1.00  0.00           H
ATOM   4509  HA2 GLY A 769     112.586 111.727  29.904  1.00  0.00           H
ATOM   4510  C   GLY A 769     110.577 112.197  29.533  1.00  0.00           C
ATOM   4511  O   GLY A 769     110.313 112.550  30.679  1.00  0.00           O
ATOM   4512  N   SER A 770     109.807 112.589  28.469  1.00  0.00           N
ATOM   4513  HN  SER A 770     110.079 112.333  27.545  1.00  0.00           H
ATOM   4514  CA  SER A 770     108.586 113.329  28.521  1.00  0.00           C
ATOM   4515  HA  SER A 770     108.693 114.023  29.341  1.00  0.00           H
ATOM   4516  CB  SER A 770     108.344 114.026  27.176  1.00  0.00           C
ATOM   4517  HB1 SER A 770     109.159 114.714  26.865  1.00  0.00           H
ATOM   4518  HB2 SER A 770     108.324 113.278  26.356  1.00  0.00           H
ATOM   4519  OG  SER A 770     107.087 114.733  27.058  1.00  0.00           O
ATOM   4520  HG1 SER A 770     106.312 114.216  26.825  1.00  0.00           H
ATOM   4521  C   SER A 770     107.461 112.319  28.775  1.00  0.00           C
ATOM   4522  O   SER A 770     107.651 111.175  28.344  1.00  0.00           O
ATOM   4523  N   GLY A 771     106.362 112.626  29.481  1.00  0.00           N
ATOM   4524  HN  GLY A 771     106.337 113.581  29.764  1.00  0.00           H
ATOM   4525  CA  GLY A 771     105.218 111.830  29.733  1.00  0.00           C
ATOM   4526  HA1 GLY A 771     104.555 112.635  30.013  1.00  0.00           H
ATOM   4527  HA2 GLY A 771     104.938 111.221  28.886  1.00  0.00           H
ATOM   4528  C   GLY A 771     105.359 110.823  30.923  1.00  0.00           C
ATOM   4529  O   GLY A 771     106.460 110.847  31.544  1.00  0.00           O
ATOM   4530  N   GLY A 772     104.323 110.007  31.262  1.00  0.00           N
ATOM   4531  HN  GLY A 772     103.441 110.024  30.796  1.00  0.00           H
ATOM   4532  CA  GLY A 772     104.524 108.901  32.205  1.00  0.00           C
ATOM   4533  HA1 GLY A 772     104.668 109.475  33.108  1.00  0.00           H
ATOM   4534  HA2 GLY A 772     103.626 108.315  32.330  1.00  0.00           H
ATOM   4535  C   GLY A 772     105.711 107.940  31.896  1.00  0.00           C
ATOM   4536  O   GLY A 772     106.290 107.942  30.800  1.00  0.00           O
ATOM   4537  N   SER A 773     106.017 107.094  32.890  1.00  0.00           N
ATOM   4538  HN  SER A 773     105.576 107.101  33.784  1.00  0.00           H
ATOM   4539  CA  SER A 773     107.107 106.085  32.862  1.00  0.00           C
ATOM   4540  HA  SER A 773     107.455 106.075  31.840  1.00  0.00           H
ATOM   4541  CB  SER A 773     108.367 106.418  33.837  1.00  0.00           C
ATOM   4542  HB1 SER A 773     107.934 106.222  34.842  1.00  0.00           H
ATOM   4543  HB2 SER A 773     109.172 105.674  33.656  1.00  0.00           H
ATOM   4544  OG  SER A 773     108.907 107.758  33.749  1.00  0.00           O
ATOM   4545  HG1 SER A 773     109.598 107.846  34.410  1.00  0.00           H
ATOM   4546  C   SER A 773     106.403 104.804  33.091  1.00  0.00           C
ATOM   4547  O   SER A 773     105.507 104.762  33.946  1.00  0.00           O
ATOM   4548  N   VAL A 774     106.670 103.753  32.306  1.00  0.00           N
ATOM   4549  HN  VAL A 774     107.228 103.940  31.501  1.00  0.00           H
ATOM   4550  CA  VAL A 774     106.004 102.491  32.419  1.00  0.00           C
ATOM   4551  HA  VAL A 774     105.370 102.560  33.291  1.00  0.00           H
ATOM   4552  CB  VAL A 774     105.003 102.271  31.260  1.00  0.00           C
ATOM   4553  HB  VAL A 774     105.625 102.230  30.340  1.00  0.00           H
ATOM   4554  CG1 VAL A 774     104.258 100.923  31.568  1.00  0.00           C
ATOM   4555 1HG1 VAL A 774     103.489 100.836  30.771  1.00  0.00           H
ATOM   4556 2HG1 VAL A 774     104.848  99.981  31.554  1.00  0.00           H
ATOM   4557 3HG1 VAL A 774     103.610 101.102  32.452  1.00  0.00           H
ATOM   4558  CG2 VAL A 774     104.014 103.436  31.111  1.00  0.00           C
ATOM   4559 1HG2 VAL A 774     103.332 103.420  31.989  1.00  0.00           H
ATOM   4560 2HG2 VAL A 774     104.495 104.432  31.010  1.00  0.00           H
ATOM   4561 3HG2 VAL A 774     103.374 103.322  30.211  1.00  0.00           H
ATOM   4562  C   VAL A 774     106.971 101.360  32.580  1.00  0.00           C
ATOM   4563  O   VAL A 774     107.759 101.116  31.642  1.00  0.00           O
ATOM   4564  N   GLY A 775     106.912 100.588  33.675  1.00  0.00           N
ATOM   4565  HN  GLY A 775     106.195 100.820  34.328  1.00  0.00           H
ATOM   4566  CA  GLY A 775     107.848  99.467  33.919  1.00  0.00           C
ATOM   4567  HA1 GLY A 775     108.803  99.631  33.440  1.00  0.00           H
ATOM   4568  HA2 GLY A 775     107.929  99.481  34.996  1.00  0.00           H
ATOM   4569  C   GLY A 775     107.271  98.135  33.518  1.00  0.00           C
ATOM   4570  O   GLY A 775     106.089  97.858  33.604  1.00  0.00           O
ATOM   4571  N   ILE A 776     108.143  97.229  33.043  1.00  0.00           N
ATOM   4572  HN  ILE A 776     109.100  97.509  33.024  1.00  0.00           H
ATOM   4573  CA  ILE A 776     107.763  95.895  32.537  1.00  0.00           C
ATOM   4574  HA  ILE A 776     106.763  95.662  32.871  1.00  0.00           H
ATOM   4575  CB  ILE A 776     107.801  95.883  31.006  1.00  0.00           C
ATOM   4576  HB  ILE A 776     108.730  96.406  30.693  1.00  0.00           H
ATOM   4577  CG2 ILE A 776     107.809  94.464  30.496  1.00  0.00           C
ATOM   4578 1HG2 ILE A 776     107.742  94.551  29.391  1.00  0.00           H
ATOM   4579 2HG2 ILE A 776     108.738  93.929  30.787  1.00  0.00           H
ATOM   4580 3HG2 ILE A 776     106.924  93.973  30.954  1.00  0.00           H
ATOM   4581  CG1 ILE A 776     106.533  96.684  30.536  1.00  0.00           C
ATOM   4582 1HG1 ILE A 776     105.657  96.256  31.069  1.00  0.00           H
ATOM   4583 2HG1 ILE A 776     106.570  97.759  30.817  1.00  0.00           H
ATOM   4584  CD  ILE A 776     106.207  96.573  29.070  1.00  0.00           C
ATOM   4585  HD1 ILE A 776     105.377  97.267  28.817  1.00  0.00           H
ATOM   4586  HD2 ILE A 776     107.096  96.857  28.467  1.00  0.00           H
ATOM   4587  HD3 ILE A 776     105.814  95.560  28.837  1.00  0.00           H
ATOM   4588  C   ILE A 776     108.842  94.925  33.091  1.00  0.00           C
ATOM   4589  O   ILE A 776     110.061  95.202  33.039  1.00  0.00           O
ATOM   4590  N   ILE A 777     108.456  93.815  33.735  1.00  0.00           N
ATOM   4591  HN  ILE A 777     107.468  93.688  33.685  1.00  0.00           H
ATOM   4592  CA  ILE A 777     109.329  92.757  34.121  1.00  0.00           C
ATOM   4593  HA  ILE A 777     110.327  93.108  34.335  1.00  0.00           H
ATOM   4594  CB  ILE A 777     108.691  92.072  35.383  1.00  0.00           C
ATOM   4595  HB  ILE A 777     107.700  91.611  35.182  1.00  0.00           H
ATOM   4596  CG2 ILE A 777     109.596  90.960  35.897  1.00  0.00           C
ATOM   4597 1HG2 ILE A 777     109.629  90.112  35.181  1.00  0.00           H
ATOM   4598 2HG2 ILE A 777     110.598  91.415  36.051  1.00  0.00           H
ATOM   4599 3HG2 ILE A 777     109.304  90.512  36.871  1.00  0.00           H
ATOM   4600  CG1 ILE A 777     108.571  93.176  36.470  1.00  0.00           C
ATOM   4601 1HG1 ILE A 777     109.572  93.330  36.927  1.00  0.00           H
ATOM   4602 2HG1 ILE A 777     108.211  94.143  36.058  1.00  0.00           H
ATOM   4603  CD  ILE A 777     107.510  92.996  37.614  1.00  0.00           C
ATOM   4604  HD1 ILE A 777     106.476  92.837  37.238  1.00  0.00           H
ATOM   4605  HD2 ILE A 777     107.825  92.197  38.319  1.00  0.00           H
ATOM   4606  HD3 ILE A 777     107.378  93.959  38.153  1.00  0.00           H
ATOM   4607  C   ILE A 777     109.477  91.645  33.024  1.00  0.00           C
ATOM   4608  O   ILE A 777     108.413  91.202  32.592  1.00  0.00           O
ATOM   4609  N   PHE A 778     110.632  91.237  32.550  1.00  0.00           N
ATOM   4610  HN  PHE A 778     111.480  91.673  32.843  1.00  0.00           H
ATOM   4611  CA  PHE A 778     110.873  90.112  31.651  1.00  0.00           C
ATOM   4612  HA  PHE A 778     109.931  89.976  31.142  1.00  0.00           H
ATOM   4613  CB  PHE A 778     112.091  90.582  30.708  1.00  0.00           C
ATOM   4614  HB1 PHE A 778     111.964  91.504  30.101  1.00  0.00           H
ATOM   4615  HB2 PHE A 778     113.091  90.571  31.192  1.00  0.00           H
ATOM   4616  CG  PHE A 778     112.342  89.403  29.771  1.00  0.00           C
ATOM   4617  CD1 PHE A 778     111.413  89.146  28.754  1.00  0.00           C
ATOM   4618  HD1 PHE A 778     110.604  89.811  28.489  1.00  0.00           H
ATOM   4619  CE1 PHE A 778     111.595  88.007  27.950  1.00  0.00           C
ATOM   4620  HE1 PHE A 778     110.965  87.807  27.097  1.00  0.00           H
ATOM   4621  CZ  PHE A 778     112.659  87.113  28.096  1.00  0.00           C
ATOM   4622  HZ  PHE A 778     112.776  86.248  27.460  1.00  0.00           H
ATOM   4623  CD2 PHE A 778     113.448  88.589  29.934  1.00  0.00           C
ATOM   4624  HD2 PHE A 778     113.875  88.677  30.922  1.00  0.00           H
ATOM   4625  CE2 PHE A 778     113.562  87.393  29.187  1.00  0.00           C
ATOM   4626  HE2 PHE A 778     114.297  86.639  29.424  1.00  0.00           H
ATOM   4627  C   PHE A 778     111.310  88.944  32.493  1.00  0.00           C
ATOM   4628  O   PHE A 778     112.268  89.065  33.262  1.00  0.00           O
ATOM   4629  N   LYS A 779     110.579  87.804  32.292  1.00  0.00           N
ATOM   4630  HN  LYS A 779     109.774  87.871  31.707  1.00  0.00           H
ATOM   4631  CA  LYS A 779     110.966  86.487  32.829  1.00  0.00           C
ATOM   4632  HA  LYS A 779     111.844  86.680  33.427  1.00  0.00           H
ATOM   4633  CB  LYS A 779     109.853  85.907  33.710  1.00  0.00           C
ATOM   4634  HB1 LYS A 779     108.949  85.751  33.083  1.00  0.00           H
ATOM   4635  HB2 LYS A 779     110.236  84.920  34.046  1.00  0.00           H
ATOM   4636  CG  LYS A 779     109.541  86.677  35.033  1.00  0.00           C
ATOM   4637  HG1 LYS A 779     110.573  86.909  35.374  1.00  0.00           H
ATOM   4638  HG2 LYS A 779     108.913  87.554  34.766  1.00  0.00           H
ATOM   4639  CD  LYS A 779     108.771  85.788  36.030  1.00  0.00           C
ATOM   4640  HD1 LYS A 779     107.760  85.623  35.599  1.00  0.00           H
ATOM   4641  HD2 LYS A 779     109.351  84.840  36.040  1.00  0.00           H
ATOM   4642  CE  LYS A 779     108.726  86.376  37.459  1.00  0.00           C
ATOM   4643  HE1 LYS A 779     109.765  86.599  37.783  1.00  0.00           H
ATOM   4644  HE2 LYS A 779     108.056  87.261  37.431  1.00  0.00           H
ATOM   4645  NZ  LYS A 779     108.110  85.437  38.353  1.00  0.00           N
ATOM   4646  HZ1 LYS A 779     107.165  85.184  38.001  1.00  0.00           H
ATOM   4647  HZ2 LYS A 779     108.674  84.566  38.422  1.00  0.00           H
ATOM   4648  HZ3 LYS A 779     108.023  85.835  39.309  1.00  0.00           H
ATOM   4649  C   LYS A 779     111.353  85.498  31.848  1.00  0.00           C
ATOM   4650  O   LYS A 779     110.773  85.290  30.790  1.00  0.00           O
ATOM   4651  N   ASN A 780     112.378  84.711  32.162  1.00  0.00           N
ATOM   4652  HN  ASN A 780     113.060  84.878  32.870  1.00  0.00           H
ATOM   4653  CA  ASN A 780     112.553  83.513  31.302  1.00  0.00           C
ATOM   4654  HA  ASN A 780     111.562  83.220  30.988  1.00  0.00           H
ATOM   4655  CB  ASN A 780     113.541  83.781  30.122  1.00  0.00           C
ATOM   4656  HB1 ASN A 780     113.276  84.682  29.528  1.00  0.00           H
ATOM   4657  HB2 ASN A 780     114.533  84.005  30.569  1.00  0.00           H
ATOM   4658  CG  ASN A 780     113.698  82.662  29.144  1.00  0.00           C
ATOM   4659  OD1 ASN A 780     112.764  81.878  28.921  1.00  0.00           O
ATOM   4660  ND2 ASN A 780     114.802  82.559  28.399  1.00  0.00           N
ATOM   4661 1HD2 ASN A 780     115.565  83.205  28.411  1.00  0.00           H
ATOM   4662 2HD2 ASN A 780     115.030  81.740  27.872  1.00  0.00           H
ATOM   4663  C   ASN A 780     113.021  82.371  32.266  1.00  0.00           C
ATOM   4664  O   ASN A 780     113.720  82.605  33.216  1.00  0.00           O
ATOM   4665  N   GLY A 781     112.597  81.118  31.913  1.00  0.00           N
ATOM   4666  HN  GLY A 781     112.019  80.926  31.123  1.00  0.00           H
ATOM   4667  CA  GLY A 781     112.693  79.996  32.802  1.00  0.00           C
ATOM   4668  HA1 GLY A 781     112.424  79.072  32.311  1.00  0.00           H
ATOM   4669  HA2 GLY A 781     113.733  80.039  33.093  1.00  0.00           H
ATOM   4670  C   GLY A 781     111.804  79.935  33.951  1.00  0.00           C
ATOM   4671  O   GLY A 781     112.153  79.329  34.854  1.00  0.00           O
ATOM   4672  N   ASP A 782     110.626  80.669  33.895  1.00  0.00           N
ATOM   4673  HN  ASP A 782     110.429  81.300  33.149  1.00  0.00           H
ATOM   4674  CA  ASP A 782     109.712  80.872  35.008  1.00  0.00           C
ATOM   4675  HA  ASP A 782     109.818  79.974  35.599  1.00  0.00           H
ATOM   4676  CB  ASP A 782     110.068  82.151  35.910  1.00  0.00           C
ATOM   4677  HB1 ASP A 782     111.148  82.083  36.161  1.00  0.00           H
ATOM   4678  HB2 ASP A 782     109.844  83.067  35.323  1.00  0.00           H
ATOM   4679  CG  ASP A 782     109.393  82.066  37.364  1.00  0.00           C
ATOM   4680  OD1 ASP A 782     108.980  80.920  37.755  1.00  0.00           O
ATOM   4681  OD2 ASP A 782     109.340  83.095  38.113  1.00  0.00           O
ATOM   4682  C   ASP A 782     108.227  80.894  34.571  1.00  0.00           C
ATOM   4683  O   ASP A 782     107.929  81.654  33.627  1.00  0.00           O
ATOM   4684  N   ASP A 783     107.410  80.077  35.152  1.00  0.00           N
ATOM   4685  HN  ASP A 783     107.776  79.438  35.824  1.00  0.00           H
ATOM   4686  CA  ASP A 783     106.000  80.037  34.857  1.00  0.00           C
ATOM   4687  HA  ASP A 783     105.904  80.068  33.782  1.00  0.00           H
ATOM   4688  CB  ASP A 783     105.280  78.697  35.257  1.00  0.00           C
ATOM   4689  HB1 ASP A 783     105.829  77.793  34.917  1.00  0.00           H
ATOM   4690  HB2 ASP A 783     105.227  78.649  36.366  1.00  0.00           H
ATOM   4691  CG  ASP A 783     103.836  78.516  34.729  1.00  0.00           C
ATOM   4692  OD1 ASP A 783     103.428  79.288  33.843  1.00  0.00           O
ATOM   4693  OD2 ASP A 783     103.160  77.564  35.205  1.00  0.00           O
ATOM   4694  C   ASP A 783     105.354  81.415  35.299  1.00  0.00           C
ATOM   4695  O   ASP A 783     105.875  82.101  36.151  1.00  0.00           O
ATOM   4696  N   LEU A 784     104.253  81.741  34.635  1.00  0.00           N
ATOM   4697  HN  LEU A 784     103.901  81.014  34.051  1.00  0.00           H
ATOM   4698  CA  LEU A 784     103.424  82.867  34.906  1.00  0.00           C
ATOM   4699  HA  LEU A 784     103.658  83.260  35.884  1.00  0.00           H
ATOM   4700  CB  LEU A 784     103.666  84.033  33.970  1.00  0.00           C
ATOM   4701  HB1 LEU A 784     103.514  83.614  32.952  1.00  0.00           H
ATOM   4702  HB2 LEU A 784     102.986  84.889  34.166  1.00  0.00           H
ATOM   4703  CG  LEU A 784     105.148  84.627  33.834  1.00  0.00           C
ATOM   4704  HG  LEU A 784     105.622  84.353  34.800  1.00  0.00           H
ATOM   4705  CD1 LEU A 784     105.950  84.107  32.631  1.00  0.00           C
ATOM   4706 1HD1 LEU A 784     106.927  84.598  32.437  1.00  0.00           H
ATOM   4707 2HD1 LEU A 784     106.210  83.047  32.836  1.00  0.00           H
ATOM   4708 3HD1 LEU A 784     105.304  84.160  31.729  1.00  0.00           H
ATOM   4709  CD2 LEU A 784     105.225  86.106  33.682  1.00  0.00           C
ATOM   4710 1HD2 LEU A 784     104.761  86.589  34.568  1.00  0.00           H
ATOM   4711 2HD2 LEU A 784     106.288  86.428  33.636  1.00  0.00           H
ATOM   4712 3HD2 LEU A 784     104.633  86.376  32.782  1.00  0.00           H
ATOM   4713  C   LEU A 784     101.913  82.637  34.868  1.00  0.00           C
ATOM   4714  O   LEU A 784     101.160  83.565  35.158  1.00  0.00           O
ATOM   4715  N   ARG A 785     101.450  81.448  34.455  1.00  0.00           N
ATOM   4716  HN  ARG A 785     102.047  80.721  34.125  1.00  0.00           H
ATOM   4717  CA  ARG A 785     100.070  81.122  34.262  1.00  0.00           C
ATOM   4718  HA  ARG A 785      99.626  81.854  33.605  1.00  0.00           H
ATOM   4719  CB  ARG A 785      99.914  79.731  33.576  1.00  0.00           C
ATOM   4720  HB1 ARG A 785     100.406  78.989  34.240  1.00  0.00           H
ATOM   4721  HB2 ARG A 785      98.812  79.618  33.491  1.00  0.00           H
ATOM   4722  CG  ARG A 785     100.392  79.722  32.122  1.00  0.00           C
ATOM   4723  HG1 ARG A 785      99.680  80.277  31.475  1.00  0.00           H
ATOM   4724  HG2 ARG A 785     101.366  80.223  31.939  1.00  0.00           H
ATOM   4725  CD  ARG A 785     100.545  78.326  31.481  1.00  0.00           C
ATOM   4726  HD1 ARG A 785      99.644  77.722  31.716  1.00  0.00           H
ATOM   4727  HD2 ARG A 785     100.753  78.366  30.390  1.00  0.00           H
ATOM   4728  NE  ARG A 785     101.714  77.755  32.182  1.00  0.00           N
ATOM   4729  HE  ARG A 785     102.102  78.312  32.916  1.00  0.00           H
ATOM   4730  CZ  ARG A 785     102.066  76.485  31.958  1.00  0.00           C
ATOM   4731  NH1 ARG A 785     101.486  75.641  31.094  1.00  0.00           N
ATOM   4732 1HH1 ARG A 785     100.813  76.007  30.452  1.00  0.00           H
ATOM   4733 2HH1 ARG A 785     101.690  74.663  31.052  1.00  0.00           H
ATOM   4734  NH2 ARG A 785     102.780  75.948  32.919  1.00  0.00           N
ATOM   4735 1HH2 ARG A 785     103.067  76.502  33.700  1.00  0.00           H
ATOM   4736 2HH2 ARG A 785     102.963  74.971  32.810  1.00  0.00           H
ATOM   4737  C   ARG A 785      99.120  81.204  35.553  1.00  0.00           C
ATOM   4738  O   ARG A 785      97.998  81.686  35.500  1.00  0.00           O
ATOM   4739  N   GLN A 786      99.567  80.673  36.734  1.00  0.00           N
ATOM   4740  HN  GLN A 786     100.383  80.107  36.646  1.00  0.00           H
ATOM   4741  CA  GLN A 786      98.903  80.822  38.014  1.00  0.00           C
ATOM   4742  HA  GLN A 786      97.942  80.341  37.907  1.00  0.00           H
ATOM   4743  CB  GLN A 786      99.697  79.923  38.978  1.00  0.00           C
ATOM   4744  HB1 GLN A 786      99.848  78.944  38.475  1.00  0.00           H
ATOM   4745  HB2 GLN A 786     100.717  80.346  39.098  1.00  0.00           H
ATOM   4746  CG  GLN A 786      98.932  79.687  40.280  1.00  0.00           C
ATOM   4747  HG1 GLN A 786      99.484  78.885  40.815  1.00  0.00           H
ATOM   4748  HG2 GLN A 786      98.953  80.633  40.860  1.00  0.00           H
ATOM   4749  CD  GLN A 786      97.458  79.216  40.217  1.00  0.00           C
ATOM   4750  OE1 GLN A 786      97.058  78.505  39.283  1.00  0.00           O
ATOM   4751  NE2 GLN A 786      96.642  79.441  41.240  1.00  0.00           N
ATOM   4752 1HE2 GLN A 786      96.942  79.812  42.119  1.00  0.00           H
ATOM   4753 2HE2 GLN A 786      95.696  79.122  41.183  1.00  0.00           H
ATOM   4754  C   GLN A 786      98.848  82.207  38.499  1.00  0.00           C
ATOM   4755  O   GLN A 786      97.806  82.683  38.961  1.00  0.00           O
ATOM   4756  N   ASP A 787      99.910  83.029  38.244  1.00  0.00           N
ATOM   4757  HN  ASP A 787     100.748  82.709  37.808  1.00  0.00           H
ATOM   4758  CA  ASP A 787      99.856  84.468  38.535  1.00  0.00           C
ATOM   4759  HA  ASP A 787      99.616  84.491  39.587  1.00  0.00           H
ATOM   4760  CB  ASP A 787     101.259  85.130  38.379  1.00  0.00           C
ATOM   4761  HB1 ASP A 787     101.478  85.150  37.290  1.00  0.00           H
ATOM   4762  HB2 ASP A 787     101.123  86.170  38.745  1.00  0.00           H
ATOM   4763  CG  ASP A 787     102.406  84.545  39.192  1.00  0.00           C
ATOM   4764  OD1 ASP A 787     102.327  84.387  40.425  1.00  0.00           O
ATOM   4765  OD2 ASP A 787     103.413  84.159  38.580  1.00  0.00           O
ATOM   4766  C   ASP A 787      98.798  85.227  37.738  1.00  0.00           C
ATOM   4767  O   ASP A 787      97.941  85.958  38.359  1.00  0.00           O
ATOM   4768  N   MET A 788      98.760  84.996  36.456  1.00  0.00           N
ATOM   4769  HN  MET A 788      99.449  84.340  36.157  1.00  0.00           H
ATOM   4770  CA  MET A 788      97.719  85.475  35.521  1.00  0.00           C
ATOM   4771  HA  MET A 788      97.633  86.551  35.566  1.00  0.00           H
ATOM   4772  CB  MET A 788      98.136  85.138  34.102  1.00  0.00           C
ATOM   4773  HB1 MET A 788      99.012  85.691  33.702  1.00  0.00           H
ATOM   4774  HB2 MET A 788      98.206  84.035  33.980  1.00  0.00           H
ATOM   4775  CG  MET A 788      97.097  85.508  32.986  1.00  0.00           C
ATOM   4776  HG1 MET A 788      97.553  85.043  32.086  1.00  0.00           H
ATOM   4777  HG2 MET A 788      96.096  85.062  33.167  1.00  0.00           H
ATOM   4778  SD  MET A 788      96.752  87.267  32.674  1.00  0.00           S
ATOM   4779  CE  MET A 788      96.339  87.189  30.847  1.00  0.00           C
ATOM   4780  HE1 MET A 788      96.152  88.250  30.575  1.00  0.00           H
ATOM   4781  HE2 MET A 788      97.270  86.785  30.394  1.00  0.00           H
ATOM   4782  HE3 MET A 788      95.473  86.533  30.616  1.00  0.00           H
ATOM   4783  C   MET A 788      96.334  84.964  35.840  1.00  0.00           C
ATOM   4784  O   MET A 788      95.351  85.691  35.778  1.00  0.00           O
ATOM   4785  N   LEU A 789      96.203  83.694  36.174  1.00  0.00           N
ATOM   4786  HN  LEU A 789      96.963  83.085  35.960  1.00  0.00           H
ATOM   4787  CA  LEU A 789      94.954  83.016  36.524  1.00  0.00           C
ATOM   4788  HA  LEU A 789      94.291  83.305  35.721  1.00  0.00           H
ATOM   4789  CB  LEU A 789      95.028  81.430  36.595  1.00  0.00           C
ATOM   4790  HB1 LEU A 789      95.289  81.025  35.594  1.00  0.00           H
ATOM   4791  HB2 LEU A 789      95.755  81.184  37.398  1.00  0.00           H
ATOM   4792  CG  LEU A 789      93.685  80.707  36.998  1.00  0.00           C
ATOM   4793  HG  LEU A 789      93.447  81.023  38.036  1.00  0.00           H
ATOM   4794  CD1 LEU A 789      92.455  81.021  36.182  1.00  0.00           C
ATOM   4795 1HD1 LEU A 789      91.534  80.536  36.570  1.00  0.00           H
ATOM   4796 2HD1 LEU A 789      92.330  82.114  36.342  1.00  0.00           H
ATOM   4797 3HD1 LEU A 789      92.595  80.800  35.102  1.00  0.00           H
ATOM   4798  CD2 LEU A 789      93.893  79.153  37.118  1.00  0.00           C
ATOM   4799 1HD2 LEU A 789      93.028  78.661  37.613  1.00  0.00           H
ATOM   4800 2HD2 LEU A 789      94.008  78.791  36.074  1.00  0.00           H
ATOM   4801 3HD2 LEU A 789      94.800  78.916  37.715  1.00  0.00           H
ATOM   4802  C   LEU A 789      94.256  83.659  37.791  1.00  0.00           C
ATOM   4803  O   LEU A 789      93.087  84.026  37.780  1.00  0.00           O
ATOM   4804  N   THR A 790      95.133  83.948  38.741  1.00  0.00           N
ATOM   4805  HN  THR A 790      96.032  83.565  38.541  1.00  0.00           H
ATOM   4806  CA  THR A 790      94.737  84.865  39.817  1.00  0.00           C
ATOM   4807  HA  THR A 790      93.842  84.496  40.295  1.00  0.00           H
ATOM   4808  CB  THR A 790      95.788  84.920  40.853  1.00  0.00           C
ATOM   4809  HB  THR A 790      96.767  85.242  40.439  1.00  0.00           H
ATOM   4810  OG1 THR A 790      95.960  83.554  41.203  1.00  0.00           O
ATOM   4811  HG1 THR A 790      96.585  83.206  40.563  1.00  0.00           H
ATOM   4812  CG2 THR A 790      95.276  85.746  42.083  1.00  0.00           C
ATOM   4813 1HG2 THR A 790      95.406  86.820  41.833  1.00  0.00           H
ATOM   4814 2HG2 THR A 790      94.190  85.597  42.263  1.00  0.00           H
ATOM   4815 3HG2 THR A 790      95.736  85.520  43.069  1.00  0.00           H
ATOM   4816  C   THR A 790      94.318  86.260  39.376  1.00  0.00           C
ATOM   4817  O   THR A 790      93.271  86.705  39.810  1.00  0.00           O
ATOM   4818  N   LEU A 791      95.092  86.921  38.471  1.00  0.00           N
ATOM   4819  HN  LEU A 791      95.945  86.543  38.122  1.00  0.00           H
ATOM   4820  CA  LEU A 791      94.704  88.261  38.105  1.00  0.00           C
ATOM   4821  HA  LEU A 791      94.664  88.878  38.990  1.00  0.00           H
ATOM   4822  CB  LEU A 791      95.723  88.886  37.101  1.00  0.00           C
ATOM   4823  HB1 LEU A 791      96.644  89.058  37.698  1.00  0.00           H
ATOM   4824  HB2 LEU A 791      95.963  88.138  36.316  1.00  0.00           H
ATOM   4825  CG  LEU A 791      95.464  90.233  36.575  1.00  0.00           C
ATOM   4826  HG  LEU A 791      94.545  90.283  35.953  1.00  0.00           H
ATOM   4827  CD1 LEU A 791      95.272  91.293  37.545  1.00  0.00           C
ATOM   4828 1HD1 LEU A 791      96.170  91.439  38.183  1.00  0.00           H
ATOM   4829 2HD1 LEU A 791      95.216  92.198  36.903  1.00  0.00           H
ATOM   4830 3HD1 LEU A 791      94.345  91.296  38.158  1.00  0.00           H
ATOM   4831  CD2 LEU A 791      96.524  90.607  35.568  1.00  0.00           C
ATOM   4832 1HD2 LEU A 791      97.549  90.607  35.997  1.00  0.00           H
ATOM   4833 2HD2 LEU A 791      96.530  89.785  34.820  1.00  0.00           H
ATOM   4834 3HD2 LEU A 791      96.233  91.541  35.042  1.00  0.00           H
ATOM   4835  C   LEU A 791      93.311  88.306  37.444  1.00  0.00           C
ATOM   4836  O   LEU A 791      92.467  89.175  37.736  1.00  0.00           O
ATOM   4837  N   GLN A 792      92.909  87.258  36.598  1.00  0.00           N
ATOM   4838  HN  GLN A 792      93.556  86.517  36.432  1.00  0.00           H
ATOM   4839  CA  GLN A 792      91.569  87.178  35.982  1.00  0.00           C
ATOM   4840  HA  GLN A 792      91.326  88.108  35.489  1.00  0.00           H
ATOM   4841  CB  GLN A 792      91.563  86.157  34.789  1.00  0.00           C
ATOM   4842  HB1 GLN A 792      91.925  85.163  35.130  1.00  0.00           H
ATOM   4843  HB2 GLN A 792      90.575  85.962  34.319  1.00  0.00           H
ATOM   4844  CG  GLN A 792      92.557  86.535  33.667  1.00  0.00           C
ATOM   4845  HG1 GLN A 792      93.566  86.304  34.069  1.00  0.00           H
ATOM   4846  HG2 GLN A 792      92.262  85.904  32.801  1.00  0.00           H
ATOM   4847  CD  GLN A 792      92.487  87.972  33.243  1.00  0.00           C
ATOM   4848  OE1 GLN A 792      91.620  88.271  32.470  1.00  0.00           O
ATOM   4849  NE2 GLN A 792      93.400  88.849  33.771  1.00  0.00           N
ATOM   4850 1HE2 GLN A 792      93.289  89.779  33.419  1.00  0.00           H
ATOM   4851 2HE2 GLN A 792      94.087  88.596  34.452  1.00  0.00           H
ATOM   4852  C   GLN A 792      90.541  87.008  37.011  1.00  0.00           C
ATOM   4853  O   GLN A 792      89.494  87.623  36.902  1.00  0.00           O
ATOM   4854  N   MET A 793      90.772  86.306  38.112  1.00  0.00           N
ATOM   4855  HN  MET A 793      91.673  85.920  38.296  1.00  0.00           H
ATOM   4856  CA  MET A 793      89.719  86.132  39.110  1.00  0.00           C
ATOM   4857  HA  MET A 793      88.779  85.964  38.604  1.00  0.00           H
ATOM   4858  CB  MET A 793      90.008  84.926  39.987  1.00  0.00           C
ATOM   4859  HB1 MET A 793      91.046  84.997  40.376  1.00  0.00           H
ATOM   4860  HB2 MET A 793      89.338  84.933  40.874  1.00  0.00           H
ATOM   4861  CG  MET A 793      89.839  83.521  39.456  1.00  0.00           C
ATOM   4862  HG1 MET A 793      90.671  83.243  38.774  1.00  0.00           H
ATOM   4863  HG2 MET A 793      90.069  82.773  40.245  1.00  0.00           H
ATOM   4864  SD  MET A 793      88.133  83.262  38.670  1.00  0.00           S
ATOM   4865  CE  MET A 793      88.721  82.116  37.419  1.00  0.00           C
ATOM   4866  HE1 MET A 793      87.840  81.954  36.762  1.00  0.00           H
ATOM   4867  HE2 MET A 793      89.453  82.668  36.792  1.00  0.00           H
ATOM   4868  HE3 MET A 793      89.174  81.155  37.742  1.00  0.00           H
ATOM   4869  C   MET A 793      89.546  87.352  39.855  1.00  0.00           C
ATOM   4870  O   MET A 793      88.432  87.670  40.242  1.00  0.00           O
ATOM   4871  N   ILE A 794      90.672  88.023  40.140  1.00  0.00           N
ATOM   4872  HN  ILE A 794      91.489  87.531  39.850  1.00  0.00           H
ATOM   4873  CA  ILE A 794      90.683  89.199  40.957  1.00  0.00           C
ATOM   4874  HA  ILE A 794      89.998  89.095  41.786  1.00  0.00           H
ATOM   4875  CB  ILE A 794      92.027  89.615  41.532  1.00  0.00           C
ATOM   4876  HB  ILE A 794      92.824  89.814  40.784  1.00  0.00           H
ATOM   4877  CG2 ILE A 794      91.962  90.859  42.447  1.00  0.00           C
ATOM   4878 1HG2 ILE A 794      91.295  90.860  43.335  1.00  0.00           H
ATOM   4879 2HG2 ILE A 794      92.951  90.924  42.949  1.00  0.00           H
ATOM   4880 3HG2 ILE A 794      91.840  91.827  41.914  1.00  0.00           H
ATOM   4881  CG1 ILE A 794      92.782  88.557  42.383  1.00  0.00           C
ATOM   4882 1HG1 ILE A 794      93.076  87.656  41.802  1.00  0.00           H
ATOM   4883 2HG1 ILE A 794      93.748  88.951  42.766  1.00  0.00           H
ATOM   4884  CD  ILE A 794      92.015  88.074  43.720  1.00  0.00           C
ATOM   4885  HD1 ILE A 794      92.638  87.355  44.294  1.00  0.00           H
ATOM   4886  HD2 ILE A 794      91.797  88.892  44.439  1.00  0.00           H
ATOM   4887  HD3 ILE A 794      91.019  87.626  43.515  1.00  0.00           H
ATOM   4888  C   ILE A 794      90.113  90.414  40.243  1.00  0.00           C
ATOM   4889  O   ILE A 794      89.425  91.222  40.834  1.00  0.00           O
ATOM   4890  N   GLN A 795      90.263  90.519  38.893  1.00  0.00           N
ATOM   4891  HN  GLN A 795      91.079  90.070  38.537  1.00  0.00           H
ATOM   4892  CA  GLN A 795      89.413  91.323  37.925  1.00  0.00           C
ATOM   4893  HA  GLN A 795      89.460  92.372  38.176  1.00  0.00           H
ATOM   4894  CB  GLN A 795      89.999  91.092  36.555  1.00  0.00           C
ATOM   4895  HB1 GLN A 795      90.272  90.015  36.522  1.00  0.00           H
ATOM   4896  HB2 GLN A 795      89.211  91.033  35.774  1.00  0.00           H
ATOM   4897  CG  GLN A 795      91.174  91.958  36.142  1.00  0.00           C
ATOM   4898  HG1 GLN A 795      91.989  91.748  36.867  1.00  0.00           H
ATOM   4899  HG2 GLN A 795      91.478  91.706  35.103  1.00  0.00           H
ATOM   4900  CD  GLN A 795      90.796  93.445  36.217  1.00  0.00           C
ATOM   4901  OE1 GLN A 795      91.009  93.938  37.298  1.00  0.00           O
ATOM   4902  NE2 GLN A 795      90.518  94.006  35.012  1.00  0.00           N
ATOM   4903 1HE2 GLN A 795      90.168  94.943  35.018  1.00  0.00           H
ATOM   4904 2HE2 GLN A 795      90.592  93.504  34.150  1.00  0.00           H
ATOM   4905  C   GLN A 795      87.916  90.790  38.001  1.00  0.00           C
ATOM   4906  O   GLN A 795      87.011  91.663  37.925  1.00  0.00           O
ATOM   4907  N   LEU A 796      87.585  89.473  38.025  1.00  0.00           N
ATOM   4908  HN  LEU A 796      88.291  88.770  38.036  1.00  0.00           H
ATOM   4909  CA  LEU A 796      86.175  88.998  37.954  1.00  0.00           C
ATOM   4910  HA  LEU A 796      85.722  89.541  37.138  1.00  0.00           H
ATOM   4911  CB  LEU A 796      86.224  87.451  37.762  1.00  0.00           C
ATOM   4912  HB1 LEU A 796      86.767  87.307  36.804  1.00  0.00           H
ATOM   4913  HB2 LEU A 796      86.660  87.070  38.710  1.00  0.00           H
ATOM   4914  CG  LEU A 796      84.832  86.776  37.482  1.00  0.00           C
ATOM   4915  HG  LEU A 796      84.158  87.004  38.336  1.00  0.00           H
ATOM   4916  CD1 LEU A 796      84.232  87.340  36.238  1.00  0.00           C
ATOM   4917 1HD1 LEU A 796      84.253  88.450  36.292  1.00  0.00           H
ATOM   4918 2HD1 LEU A 796      84.830  87.070  35.341  1.00  0.00           H
ATOM   4919 3HD1 LEU A 796      83.207  86.941  36.086  1.00  0.00           H
ATOM   4920  CD2 LEU A 796      84.990  85.229  37.485  1.00  0.00           C
ATOM   4921 1HD2 LEU A 796      85.731  84.975  38.272  1.00  0.00           H
ATOM   4922 2HD2 LEU A 796      84.067  84.620  37.599  1.00  0.00           H
ATOM   4923 3HD2 LEU A 796      85.513  84.996  36.533  1.00  0.00           H
ATOM   4924  C   LEU A 796      85.338  89.397  39.142  1.00  0.00           C
ATOM   4925  O   LEU A 796      84.138  89.780  39.008  1.00  0.00           O
ATOM   4926  N   MET A 797      85.852  89.403  40.395  1.00  0.00           N
ATOM   4927  HN  MET A 797      86.705  88.952  40.645  1.00  0.00           H
ATOM   4928  CA  MET A 797      85.208  90.071  41.502  1.00  0.00           C
ATOM   4929  HA  MET A 797      84.257  89.627  41.758  1.00  0.00           H
ATOM   4930  CB  MET A 797      85.937  89.810  42.804  1.00  0.00           C
ATOM   4931  HB1 MET A 797      86.894  90.371  42.868  1.00  0.00           H
ATOM   4932  HB2 MET A 797      85.266  90.177  43.610  1.00  0.00           H
ATOM   4933  CG  MET A 797      86.387  88.349  43.030  1.00  0.00           C
ATOM   4934  HG1 MET A 797      85.609  87.583  43.238  1.00  0.00           H
ATOM   4935  HG2 MET A 797      86.792  87.904  42.096  1.00  0.00           H
ATOM   4936  SD  MET A 797      87.646  88.139  44.329  1.00  0.00           S
ATOM   4937  CE  MET A 797      88.052  86.330  44.152  1.00  0.00           C
ATOM   4938  HE1 MET A 797      87.271  85.781  44.720  1.00  0.00           H
ATOM   4939  HE2 MET A 797      88.060  86.096  43.066  1.00  0.00           H
ATOM   4940  HE3 MET A 797      89.015  86.011  44.606  1.00  0.00           H
ATOM   4941  C   MET A 797      85.085  91.564  41.239  1.00  0.00           C
ATOM   4942  O   MET A 797      84.057  92.158  41.532  1.00  0.00           O
ATOM   4943  N   ASP A 798      86.119  92.225  40.591  1.00  0.00           N
ATOM   4944  HN  ASP A 798      86.951  91.812  40.230  1.00  0.00           H
ATOM   4945  CA  ASP A 798      85.946  93.690  40.370  1.00  0.00           C
ATOM   4946  HA  ASP A 798      85.742  94.129  41.335  1.00  0.00           H
ATOM   4947  CB  ASP A 798      87.199  94.280  39.724  1.00  0.00           C
ATOM   4948  HB1 ASP A 798      88.054  93.785  40.232  1.00  0.00           H
ATOM   4949  HB2 ASP A 798      87.360  94.061  38.647  1.00  0.00           H
ATOM   4950  CG  ASP A 798      87.329  95.819  39.887  1.00  0.00           C
ATOM   4951  OD1 ASP A 798      87.806  96.571  39.003  1.00  0.00           O
ATOM   4952  OD2 ASP A 798      86.994  96.292  41.040  1.00  0.00           O
ATOM   4953  C   ASP A 798      84.740  94.124  39.580  1.00  0.00           C
ATOM   4954  O   ASP A 798      83.926  94.871  40.047  1.00  0.00           O
ATOM   4955  N   VAL A 799      84.511  93.462  38.432  1.00  0.00           N
ATOM   4956  HN  VAL A 799      85.236  92.834  38.158  1.00  0.00           H
ATOM   4957  CA  VAL A 799      83.313  93.633  37.589  1.00  0.00           C
ATOM   4958  HA  VAL A 799      83.148  94.676  37.367  1.00  0.00           H
ATOM   4959  CB  VAL A 799      83.362  93.063  36.200  1.00  0.00           C
ATOM   4960  HB  VAL A 799      84.260  93.535  35.748  1.00  0.00           H
ATOM   4961  CG1 VAL A 799      83.694  91.559  36.183  1.00  0.00           C
ATOM   4962 1HG1 VAL A 799      83.893  91.239  35.138  1.00  0.00           H
ATOM   4963 2HG1 VAL A 799      84.583  91.311  36.802  1.00  0.00           H
ATOM   4964 3HG1 VAL A 799      82.867  90.979  36.645  1.00  0.00           H
ATOM   4965  CG2 VAL A 799      82.087  93.393  35.407  1.00  0.00           C
ATOM   4966 1HG2 VAL A 799      81.625  94.364  35.687  1.00  0.00           H
ATOM   4967 2HG2 VAL A 799      82.303  93.418  34.318  1.00  0.00           H
ATOM   4968 3HG2 VAL A 799      81.296  92.670  35.702  1.00  0.00           H
ATOM   4969  C   VAL A 799      81.958  93.248  38.320  1.00  0.00           C
ATOM   4970  O   VAL A 799      80.964  93.999  38.143  1.00  0.00           O
ATOM   4971  N   LEU A 800      81.912  92.097  39.039  1.00  0.00           N
ATOM   4972  HN  LEU A 800      82.743  91.547  39.050  1.00  0.00           H
ATOM   4973  CA  LEU A 800      80.777  91.673  39.860  1.00  0.00           C
ATOM   4974  HA  LEU A 800      79.890  91.773  39.251  1.00  0.00           H
ATOM   4975  CB  LEU A 800      80.922  90.180  40.214  1.00  0.00           C
ATOM   4976  HB1 LEU A 800      81.800  90.084  40.888  1.00  0.00           H
ATOM   4977  HB2 LEU A 800      80.002  89.827  40.728  1.00  0.00           H
ATOM   4978  CG  LEU A 800      81.010  89.317  38.877  1.00  0.00           C
ATOM   4979  HG  LEU A 800      81.923  89.577  38.300  1.00  0.00           H
ATOM   4980  CD1 LEU A 800      81.322  87.822  39.131  1.00  0.00           C
ATOM   4981 1HD1 LEU A 800      80.481  87.314  39.650  1.00  0.00           H
ATOM   4982 2HD1 LEU A 800      81.572  87.157  38.276  1.00  0.00           H
ATOM   4983 3HD1 LEU A 800      82.153  87.775  39.867  1.00  0.00           H
ATOM   4984  CD2 LEU A 800      79.914  89.398  37.936  1.00  0.00           C
ATOM   4985 1HD2 LEU A 800      79.927  88.571  37.194  1.00  0.00           H
ATOM   4986 2HD2 LEU A 800      78.931  89.398  38.454  1.00  0.00           H
ATOM   4987 3HD2 LEU A 800      80.099  90.357  37.406  1.00  0.00           H
ATOM   4988  C   LEU A 800      80.460  92.552  41.062  1.00  0.00           C
ATOM   4989  O   LEU A 800      79.302  92.782  41.341  1.00  0.00           O
ATOM   4990  N   TRP A 801      81.478  93.022  41.815  1.00  0.00           N
ATOM   4991  HN  TRP A 801      82.396  92.676  41.634  1.00  0.00           H
ATOM   4992  CA  TRP A 801      81.251  93.944  42.905  1.00  0.00           C
ATOM   4993  HA  TRP A 801      80.529  93.510  43.581  1.00  0.00           H
ATOM   4994  CB  TRP A 801      82.498  94.195  43.777  1.00  0.00           C
ATOM   4995  HB1 TRP A 801      83.319  94.472  43.083  1.00  0.00           H
ATOM   4996  HB2 TRP A 801      82.309  95.017  44.500  1.00  0.00           H
ATOM   4997  CG  TRP A 801      82.995  92.988  44.534  1.00  0.00           C
ATOM   4998  CD1 TRP A 801      82.109  92.097  45.165  1.00  0.00           C
ATOM   4999  HD1 TRP A 801      81.030  92.114  45.143  1.00  0.00           H
ATOM   5000  NE1 TRP A 801      82.933  91.228  45.901  1.00  0.00           N
ATOM   5001  HE1 TRP A 801      82.724  90.763  46.734  1.00  0.00           H
ATOM   5002  CE2 TRP A 801      84.264  91.483  45.722  1.00  0.00           C
ATOM   5003  CD2 TRP A 801      84.321  92.610  44.846  1.00  0.00           C
ATOM   5004  CE3 TRP A 801      85.613  93.007  44.404  1.00  0.00           C
ATOM   5005  HE3 TRP A 801      85.770  93.800  43.688  1.00  0.00           H
ATOM   5006  CZ3 TRP A 801      86.737  92.359  44.933  1.00  0.00           C
ATOM   5007  HZ3 TRP A 801      87.763  92.567  44.664  1.00  0.00           H
ATOM   5008  CZ2 TRP A 801      85.347  90.714  46.129  1.00  0.00           C
ATOM   5009  HZ2 TRP A 801      85.239  89.833  46.745  1.00  0.00           H
ATOM   5010  CH2 TRP A 801      86.574  91.308  45.790  1.00  0.00           C
ATOM   5011  HH2 TRP A 801      87.478  90.787  46.069  1.00  0.00           H
ATOM   5012  C   TRP A 801      80.613  95.248  42.378  1.00  0.00           C
ATOM   5013  O   TRP A 801      79.705  95.854  42.982  1.00  0.00           O
ATOM   5014  N   LYS A 802      81.121  95.810  41.246  1.00  0.00           N
ATOM   5015  HN  LYS A 802      81.886  95.316  40.840  1.00  0.00           H
ATOM   5016  CA  LYS A 802      80.794  97.140  40.801  1.00  0.00           C
ATOM   5017  HA  LYS A 802      80.743  97.682  41.734  1.00  0.00           H
ATOM   5018  CB  LYS A 802      81.920  97.604  39.813  1.00  0.00           C
ATOM   5019  HB1 LYS A 802      82.302  96.753  39.209  1.00  0.00           H
ATOM   5020  HB2 LYS A 802      81.541  98.401  39.138  1.00  0.00           H
ATOM   5021  CG  LYS A 802      83.118  98.077  40.669  1.00  0.00           C
ATOM   5022  HG1 LYS A 802      83.023  99.100  41.091  1.00  0.00           H
ATOM   5023  HG2 LYS A 802      83.389  97.359  41.472  1.00  0.00           H
ATOM   5024  CD  LYS A 802      84.411  98.191  39.869  1.00  0.00           C
ATOM   5025  HD1 LYS A 802      84.697  97.130  39.706  1.00  0.00           H
ATOM   5026  HD2 LYS A 802      84.137  98.726  38.935  1.00  0.00           H
ATOM   5027  CE  LYS A 802      85.499  98.939  40.611  1.00  0.00           C
ATOM   5028  HE1 LYS A 802      85.329 100.031  40.731  1.00  0.00           H
ATOM   5029  HE2 LYS A 802      85.641  98.528  41.633  1.00  0.00           H
ATOM   5030  NZ  LYS A 802      86.669  98.819  39.770  1.00  0.00           N
ATOM   5031  HZ1 LYS A 802      87.456  99.367  40.173  1.00  0.00           H
ATOM   5032  HZ2 LYS A 802      87.015  97.841  39.700  1.00  0.00           H
ATOM   5033  HZ3 LYS A 802      86.606  99.244  38.823  1.00  0.00           H
ATOM   5034  C   LYS A 802      79.478  97.266  40.128  1.00  0.00           C
ATOM   5035  O   LYS A 802      78.883  98.271  39.974  1.00  0.00           O
ATOM   5036  N   GLN A 803      79.012  96.018  39.738  1.00  0.00           N
ATOM   5037  HN  GLN A 803      79.623  95.241  39.867  1.00  0.00           H
ATOM   5038  CA  GLN A 803      77.644  95.730  39.369  1.00  0.00           C
ATOM   5039  HA  GLN A 803      77.483  96.337  38.491  1.00  0.00           H
ATOM   5040  CB  GLN A 803      77.571  94.218  38.919  1.00  0.00           C
ATOM   5041  HB1 GLN A 803      78.300  94.090  38.090  1.00  0.00           H
ATOM   5042  HB2 GLN A 803      77.905  93.608  39.785  1.00  0.00           H
ATOM   5043  CG  GLN A 803      76.213  93.645  38.410  1.00  0.00           C
ATOM   5044  HG1 GLN A 803      76.533  92.754  37.828  1.00  0.00           H
ATOM   5045  HG2 GLN A 803      75.414  93.424  39.150  1.00  0.00           H
ATOM   5046  CD  GLN A 803      75.573  94.509  37.347  1.00  0.00           C
ATOM   5047  OE1 GLN A 803      74.688  95.301  37.657  1.00  0.00           O
ATOM   5048  NE2 GLN A 803      75.994  94.354  36.058  1.00  0.00           N
ATOM   5049 1HE2 GLN A 803      76.969  94.139  36.004  1.00  0.00           H
ATOM   5050 2HE2 GLN A 803      75.433  94.827  35.380  1.00  0.00           H
ATOM   5051  C   GLN A 803      76.610  96.162  40.380  1.00  0.00           C
ATOM   5052  O   GLN A 803      75.558  96.744  40.092  1.00  0.00           O
ATOM   5053  N   GLU A 804      76.940  95.978  41.691  1.00  0.00           N
ATOM   5054  HN  GLU A 804      77.850  95.693  41.984  1.00  0.00           H
ATOM   5055  CA  GLU A 804      75.987  96.117  42.715  1.00  0.00           C
ATOM   5056  HA  GLU A 804      75.014  96.322  42.294  1.00  0.00           H
ATOM   5057  CB  GLU A 804      75.869  94.867  43.631  1.00  0.00           C
ATOM   5058  HB1 GLU A 804      76.932  94.627  43.848  1.00  0.00           H
ATOM   5059  HB2 GLU A 804      75.419  95.028  44.634  1.00  0.00           H
ATOM   5060  CG  GLU A 804      75.162  93.612  42.950  1.00  0.00           C
ATOM   5061  HG1 GLU A 804      75.615  93.435  41.951  1.00  0.00           H
ATOM   5062  HG2 GLU A 804      75.435  92.817  43.677  1.00  0.00           H
[truncated: 293,490 more chars]
