# Supplementary material for: Functional impact and molecular binding modes of drugs that target the PI3K isoform p110δ
Source: Commun Biol. 2023 Jun 5;6:603. doi: 10.1038/s42003-023-04921-z (PMC10241892; doi:10.1038/s42003-023-04921-z)
Supplement: Supplementary file 4 — Supplementary Data 1 [file 42003_2023_4921_MOESM4_ESM.zip › Supplementary Data 1/psf_files/p110d-wt_idelalisib.psf]

PSF

       1 !NTITLE
 REMARKS VMD-generated NAMD/X-Plor PSF structure file

    8777 !NATOM
       1      496  ARG  N    N                 0       14.0067       0
       2      496  ARG  H1   H1                0       1.00794       0
       3      496  ARG  H2   H2                0       1.00794       0
       4      496  ARG  H3   H3                0       1.00794       0
       5      496  ARG  CA   CA                0       12.0107       0
       6      496  ARG  HA   HA                0       1.00794       0
       7      496  ARG  CB   CB                0       12.0107       0
       8      496  ARG  HB1  HB1               0       1.00794       0
       9      496  ARG  HB2  HB2               0       1.00794       0
      10      496  ARG  CG   CG                0       12.0107       0
      11      496  ARG  HG1  HG1               0       1.00794       0
      12      496  ARG  HG2  HG2               0       1.00794       0
      13      496  ARG  CD   CD                0       12.0107       0
      14      496  ARG  HD1  HD1               0       1.00794       0
      15      496  ARG  HD2  HD2               0       1.00794       0
      16      496  ARG  NE   NE                0       14.0067       0
      17      496  ARG  HE   HE                0       1.00794       0
      18      496  ARG  CZ   CZ                0       12.0107       0
      19      496  ARG  NH1  NH1               0       14.0067       0
      20      496  ARG  1HH1 1HH1              0       1.00794       0
      21      496  ARG  2HH1 2HH1              0       1.00794       0
      22      496  ARG  NH2  NH2               0       14.0067       0
      23      496  ARG  1HH2 1HH2              0       1.00794       0
      24      496  ARG  2HH2 2HH2              0       1.00794       0
      25      496  ARG  C    C                 0       12.0107       0
      26      496  ARG  O    O                 0       15.9994       0
      27      497  HIS  N    N                 0       14.0067       0
      28      497  HIS  HN   HN                0       1.00794       0
      29      497  HIS  CA   CA                0       12.0107       0
      30      497  HIS  HA   HA                0       1.00794       0
      31      497  HIS  CB   CB                0       12.0107       0
      32      497  HIS  HB1  HB1               0       1.00794       0
      33      497  HIS  HB2  HB2               0       1.00794       0
      34      497  HIS  ND1  ND1               0       14.0067       0
      35      497  HIS  CG   CG                0       12.0107       0
      36      497  HIS  CE1  CE1               0       12.0107       0
      37      497  HIS  HE1  HE1               0       1.00794       0
      38      497  HIS  NE2  NE2               0       14.0067       0
      39      497  HIS  HE2  HE2               0       1.00794       0
      40      497  HIS  CD2  CD2               0       12.0107       0
      41      497  HIS  HD2  HD2               0       1.00794       0
      42      497  HIS  C    C                 0       12.0107       0
      43      497  HIS  O    O                 0       15.9994       0
      44      498  SER  N    N                 0       14.0067       0
      45      498  SER  HN   HN                0       1.00794       0
      46      498  SER  CA   CA                0       12.0107       0
      47      498  SER  HA   HA                0       1.00794       0
      48      498  SER  CB   CB                0       12.0107       0
      49      498  SER  HB1  HB1               0       1.00794       0
      50      498  SER  HB2  HB2               0       1.00794       0
      51      498  SER  OG   OG                0       15.9994       0
      52      498  SER  HG1  HG1               0       1.00794       0
      53      498  SER  C    C                 0       12.0107       0
      54      498  SER  O    O                 0       15.9994       0
      55      499  GLU  N    N                 0       14.0067       0
      56      499  GLU  HN   HN                0       1.00794       0
      57      499  GLU  CA   CA                0       12.0107       0
      58      499  GLU  HA   HA                0       1.00794       0
      59      499  GLU  CB   CB                0       12.0107       0
      60      499  GLU  HB1  HB1               0       1.00794       0
      61      499  GLU  HB2  HB2               0       1.00794       0
      62      499  GLU  CG   CG                0       12.0107       0
      63      499  GLU  HG1  HG1               0       1.00794       0
      64      499  GLU  HG2  HG2               0       1.00794       0
      65      499  GLU  CD   CD                0       12.0107       0
      66      499  GLU  OE1  OE1               0       15.9994       0
      67      499  GLU  OE2  OE2               0       15.9994       0
      68      499  GLU  C    C                 0       12.0107       0
      69      499  GLU  O    O                 0       15.9994       0
      70      500  CYS  N    N                 0       14.0067       0
      71      500  CYS  HN   HN                0       1.00794       0
      72      500  CYS  CA   CA                0       12.0107       0
      73      500  CYS  HA   HA                0       1.00794       0
      74      500  CYS  CB   CB                0       12.0107       0
      75      500  CYS  HB1  HB1               0       1.00794       0
      76      500  CYS  HB2  HB2               0       1.00794       0
      77      500  CYS  SG   SG                0        32.065       0
      78      500  CYS  HG1  HG1               0       1.00794       0
      79      500  CYS  C    C                 0       12.0107       0
      80      500  CYS  O    O                 0       15.9994       0
      81      501  VAL  N    N                 0       14.0067       0
      82      501  VAL  HN   HN                0       1.00794       0
      83      501  VAL  CA   CA                0       12.0107       0
      84      501  VAL  HA   HA                0       1.00794       0
      85      501  VAL  CB   CB                0       12.0107       0
      86      501  VAL  HB   HB                0       1.00794       0
      87      501  VAL  CG1  CG1               0       12.0107       0
      88      501  VAL  1HG1 1HG1              0       1.00794       0
      89      501  VAL  2HG1 2HG1              0       1.00794       0
      90      501  VAL  3HG1 3HG1              0       1.00794       0
      91      501  VAL  CG2  CG2               0       12.0107       0
      92      501  VAL  1HG2 1HG2              0       1.00794       0
      93      501  VAL  2HG2 2HG2              0       1.00794       0
      94      501  VAL  3HG2 3HG2              0       1.00794       0
      95      501  VAL  C    C                 0       12.0107       0
      96      501  VAL  O    O                 0       15.9994       0
      97      502  HIS  N    N                 0       14.0067       0
      98      502  HIS  HN   HN                0       1.00794       0
      99      502  HIS  CA   CA                0       12.0107       0
     100      502  HIS  HA   HA                0       1.00794       0
     101      502  HIS  CB   CB                0       12.0107       0
     102      502  HIS  HB1  HB1               0       1.00794       0
     103      502  HIS  HB2  HB2               0       1.00794       0
     104      502  HIS  ND1  ND1               0       14.0067       0
     105      502  HIS  CG   CG                0       12.0107       0
     106      502  HIS  CE1  CE1               0       12.0107       0
     107      502  HIS  HE1  HE1               0       1.00794       0
     108      502  HIS  NE2  NE2               0       14.0067       0
     109      502  HIS  HE2  HE2               0       1.00794       0
     110      502  HIS  CD2  CD2               0       12.0107       0
     111      502  HIS  HD2  HD2               0       1.00794       0
     112      502  HIS  C    C                 0       12.0107       0
     113      502  HIS  O    O                 0       15.9994       0
     114      503  VAL  N    N                 0       14.0067       0
     115      503  VAL  HN   HN                0       1.00794       0
     116      503  VAL  CA   CA                0       12.0107       0
     117      503  VAL  HA   HA                0       1.00794       0
     118      503  VAL  CB   CB                0       12.0107       0
     119      503  VAL  HB   HB                0       1.00794       0
     120      503  VAL  CG1  CG1               0       12.0107       0
     121      503  VAL  1HG1 1HG1              0       1.00794       0
     122      503  VAL  2HG1 2HG1              0       1.00794       0
     123      503  VAL  3HG1 3HG1              0       1.00794       0
     124      503  VAL  CG2  CG2               0       12.0107       0
     125      503  VAL  1HG2 1HG2              0       1.00794       0
     126      503  VAL  2HG2 2HG2              0       1.00794       0
     127      503  VAL  3HG2 3HG2              0       1.00794       0
     128      503  VAL  C    C                 0       12.0107       0
     129      503  VAL  O    O                 0       15.9994       0
     130      504  THR  N    N                 0       14.0067       0
     131      504  THR  HN   HN                0       1.00794       0
     132      504  THR  CA   CA                0       12.0107       0
     133      504  THR  HA   HA                0       1.00794       0
     134      504  THR  CB   CB                0       12.0107       0
     135      504  THR  HB   HB                0       1.00794       0
     136      504  THR  OG1  OG1               0       15.9994       0
     137      504  THR  HG1  HG1               0       1.00794       0
     138      504  THR  CG2  CG2               0       12.0107       0
     139      504  THR  1HG2 1HG2              0       1.00794       0
     140      504  THR  2HG2 2HG2              0       1.00794       0
     141      504  THR  3HG2 3HG2              0       1.00794       0
     142      504  THR  C    C                 0       12.0107       0
     143      504  THR  O    O                 0       15.9994       0
     144      505  GLU  N    N                 0       14.0067       0
     145      505  GLU  HN   HN                0       1.00794       0
     146      505  GLU  CA   CA                0       12.0107       0
     147      505  GLU  HA   HA                0       1.00794       0
     148      505  GLU  CB   CB                0       12.0107       0
     149      505  GLU  HB1  HB1               0       1.00794       0
     150      505  GLU  HB2  HB2               0       1.00794       0
     151      505  GLU  CG   CG                0       12.0107       0
     152      505  GLU  HG1  HG1               0       1.00794       0
     153      505  GLU  HG2  HG2               0       1.00794       0
     154      505  GLU  CD   CD                0       12.0107       0
     155      505  GLU  OE1  OE1               0       15.9994       0
     156      505  GLU  OE2  OE2               0       15.9994       0
     157      505  GLU  C    C                 0       12.0107       0
     158      505  GLU  O    O                 0       15.9994       0
     159      506  GLU  N    N                 0       14.0067       0
     160      506  GLU  HN   HN                0       1.00794       0
     161      506  GLU  CA   CA                0       12.0107       0
     162      506  GLU  HA   HA                0       1.00794       0
     163      506  GLU  CB   CB                0       12.0107       0
     164      506  GLU  HB1  HB1               0       1.00794       0
     165      506  GLU  HB2  HB2               0       1.00794       0
     166      506  GLU  CG   CG                0       12.0107       0
     167      506  GLU  HG1  HG1               0       1.00794       0
     168      506  GLU  HG2  HG2               0       1.00794       0
     169      506  GLU  CD   CD                0       12.0107       0
     170      506  GLU  OE1  OE1               0       15.9994       0
     171      506  GLU  OE2  OE2               0       15.9994       0
     172      506  GLU  C    C                 0       12.0107       0
     173      506  GLU  O    O                 0       15.9994       0
     174      507  GLU  N    N                 0       14.0067       0
     175      507  GLU  HN   HN                0       1.00794       0
     176      507  GLU  CA   CA                0       12.0107       0
     177      507  GLU  HA   HA                0       1.00794       0
     178      507  GLU  CB   CB                0       12.0107       0
     179      507  GLU  HB1  HB1               0       1.00794       0
     180      507  GLU  HB2  HB2               0       1.00794       0
     181      507  GLU  CG   CG                0       12.0107       0
     182      507  GLU  HG1  HG1               0       1.00794       0
     183      507  GLU  HG2  HG2               0       1.00794       0
     184      507  GLU  CD   CD                0       12.0107       0
     185      507  GLU  OE1  OE1               0       15.9994       0
     186      507  GLU  OE2  OE2               0       15.9994       0
     187      507  GLU  C    C                 0       12.0107       0
     188      507  GLU  O    O                 0       15.9994       0
     189      508  GLN  N    N                 0       14.0067       0
     190      508  GLN  HN   HN                0       1.00794       0
     191      508  GLN  CA   CA                0       12.0107       0
     192      508  GLN  HA   HA                0       1.00794       0
     193      508  GLN  CB   CB                0       12.0107       0
     194      508  GLN  HB1  HB1               0       1.00794       0
     195      508  GLN  HB2  HB2               0       1.00794       0
     196      508  GLN  CG   CG                0       12.0107       0
     197      508  GLN  HG1  HG1               0       1.00794       0
     198      508  GLN  HG2  HG2               0       1.00794       0
     199      508  GLN  CD   CD                0       12.0107       0
     200      508  GLN  OE1  OE1               0       15.9994       0
     201      508  GLN  NE2  NE2               0       14.0067       0
     202      508  GLN  1HE2 1HE2              0       1.00794       0
     203      508  GLN  2HE2 2HE2              0       1.00794       0
     204      508  GLN  C    C                 0       12.0107       0
     205      508  GLN  O    O                 0       15.9994       0
     206      509  LEU  N    N                 0       14.0067       0
     207      509  LEU  HN   HN                0       1.00794       0
     208      509  LEU  CA   CA                0       12.0107       0
     209      509  LEU  HA   HA                0       1.00794       0
     210      509  LEU  CB   CB                0       12.0107       0
     211      509  LEU  HB1  HB1               0       1.00794       0
     212      509  LEU  HB2  HB2               0       1.00794       0
     213      509  LEU  CG   CG                0       12.0107       0
     214      509  LEU  HG   HG                0       1.00794       0
     215      509  LEU  CD1  CD1               0       12.0107       0
     216      509  LEU  1HD1 1HD1              0       1.00794       0
     217      509  LEU  2HD1 2HD1              0       1.00794       0
     218      509  LEU  3HD1 3HD1              0       1.00794       0
     219      509  LEU  CD2  CD2               0       12.0107       0
     220      509  LEU  1HD2 1HD2              0       1.00794       0
     221      509  LEU  2HD2 2HD2              0       1.00794       0
     222      509  LEU  3HD2 3HD2              0       1.00794       0
     223      509  LEU  C    C                 0       12.0107       0
     224      509  LEU  O    O                 0       15.9994       0
     225      510  GLN  N    N                 0       14.0067       0
     226      510  GLN  HN   HN                0       1.00794       0
     227      510  GLN  CA   CA                0       12.0107       0
     228      510  GLN  HA   HA                0       1.00794       0
     229      510  GLN  CB   CB                0       12.0107       0
     230      510  GLN  HB1  HB1               0       1.00794       0
     231      510  GLN  HB2  HB2               0       1.00794       0
     232      510  GLN  CG   CG                0       12.0107       0
     233      510  GLN  HG1  HG1               0       1.00794       0
     234      510  GLN  HG2  HG2               0       1.00794       0
     235      510  GLN  CD   CD                0       12.0107       0
     236      510  GLN  OE1  OE1               0       15.9994       0
     237      510  GLN  NE2  NE2               0       14.0067       0
     238      510  GLN  1HE2 1HE2              0       1.00794       0
     239      510  GLN  2HE2 2HE2              0       1.00794       0
     240      510  GLN  C    C                 0       12.0107       0
     241      510  GLN  O    O                 0       15.9994       0
     242      511  LEU  N    N                 0       14.0067       0
     243      511  LEU  HN   HN                0       1.00794       0
     244      511  LEU  CA   CA                0       12.0107       0
     245      511  LEU  HA   HA                0       1.00794       0
     246      511  LEU  CB   CB                0       12.0107       0
     247      511  LEU  HB1  HB1               0       1.00794       0
     248      511  LEU  HB2  HB2               0       1.00794       0
     249      511  LEU  CG   CG                0       12.0107       0
     250      511  LEU  HG   HG                0       1.00794       0
     251      511  LEU  CD1  CD1               0       12.0107       0
     252      511  LEU  1HD1 1HD1              0       1.00794       0
     253      511  LEU  2HD1 2HD1              0       1.00794       0
     254      511  LEU  3HD1 3HD1              0       1.00794       0
     255      511  LEU  CD2  CD2               0       12.0107       0
     256      511  LEU  1HD2 1HD2              0       1.00794       0
     257      511  LEU  2HD2 2HD2              0       1.00794       0
     258      511  LEU  3HD2 3HD2              0       1.00794       0
     259      511  LEU  C    C                 0       12.0107       0
     260      511  LEU  O    O                 0       15.9994       0
     261      512  ARG  N    N                 0       14.0067       0
     262      512  ARG  HN   HN                0       1.00794       0
     263      512  ARG  CA   CA                0       12.0107       0
     264      512  ARG  HA   HA                0       1.00794       0
     265      512  ARG  CB   CB                0       12.0107       0
     266      512  ARG  HB1  HB1               0       1.00794       0
     267      512  ARG  HB2  HB2               0       1.00794       0
     268      512  ARG  CG   CG                0       12.0107       0
     269      512  ARG  HG1  HG1               0       1.00794       0
     270      512  ARG  HG2  HG2               0       1.00794       0
     271      512  ARG  CD   CD                0       12.0107       0
     272      512  ARG  HD1  HD1               0       1.00794       0
     273      512  ARG  HD2  HD2               0       1.00794       0
     274      512  ARG  NE   NE                0       14.0067       0
     275      512  ARG  HE   HE                0       1.00794       0
     276      512  ARG  CZ   CZ                0       12.0107       0
     277      512  ARG  NH1  NH1               0       14.0067       0
     278      512  ARG  1HH1 1HH1              0       1.00794       0
     279      512  ARG  2HH1 2HH1              0       1.00794       0
     280      512  ARG  NH2  NH2               0       14.0067       0
     281      512  ARG  1HH2 1HH2              0       1.00794       0
     282      512  ARG  2HH2 2HH2              0       1.00794       0
     283      512  ARG  C    C                 0       12.0107       0
     284      512  ARG  O    O                 0       15.9994       0
     285      513  GLU  N    N                 0       14.0067       0
     286      513  GLU  HN   HN                0       1.00794       0
     287      513  GLU  CA   CA                0       12.0107       0
     288      513  GLU  HA   HA                0       1.00794       0
     289      513  GLU  CB   CB                0       12.0107       0
     290      513  GLU  HB1  HB1               0       1.00794       0
     291      513  GLU  HB2  HB2               0       1.00794       0
     292      513  GLU  CG   CG                0       12.0107       0
     293      513  GLU  HG1  HG1               0       1.00794       0
     294      513  GLU  HG2  HG2               0       1.00794       0
     295      513  GLU  CD   CD                0       12.0107       0
     296      513  GLU  OE1  OE1               0       15.9994       0
     297      513  GLU  OE2  OE2               0       15.9994       0
     298      513  GLU  C    C                 0       12.0107       0
     299      513  GLU  O    O                 0       15.9994       0
     300      514  ILE  N    N                 0       14.0067       0
     301      514  ILE  HN   HN                0       1.00794       0
     302      514  ILE  CA   CA                0       12.0107       0
     303      514  ILE  HA   HA                0       1.00794       0
     304      514  ILE  CB   CB                0       12.0107       0
     305      514  ILE  HB   HB                0       1.00794       0
     306      514  ILE  CG2  CG2               0       12.0107       0
     307      514  ILE  1HG2 1HG2              0       1.00794       0
     308      514  ILE  2HG2 2HG2              0       1.00794       0
     309      514  ILE  3HG2 3HG2              0       1.00794       0
     310      514  ILE  CG1  CG1               0       12.0107       0
     311      514  ILE  1HG1 1HG1              0       1.00794       0
     312      514  ILE  2HG1 2HG1              0       1.00794       0
     313      514  ILE  CD   CD                0       12.0107       0
     314      514  ILE  HD1  HD1               0       1.00794       0
     315      514  ILE  HD2  HD2               0       1.00794       0
     316      514  ILE  HD3  HD3               0       1.00794       0
     317      514  ILE  C    C                 0       12.0107       0
     318      514  ILE  O    O                 0       15.9994       0
     319      515  LEU  N    N                 0       14.0067       0
     320      515  LEU  HN   HN                0       1.00794       0
     321      515  LEU  CA   CA                0       12.0107       0
     322      515  LEU  HA   HA                0       1.00794       0
     323      515  LEU  CB   CB                0       12.0107       0
     324      515  LEU  HB1  HB1               0       1.00794       0
     325      515  LEU  HB2  HB2               0       1.00794       0
     326      515  LEU  CG   CG                0       12.0107       0
     327      515  LEU  HG   HG                0       1.00794       0
     328      515  LEU  CD1  CD1               0       12.0107       0
     329      515  LEU  1HD1 1HD1              0       1.00794       0
     330      515  LEU  2HD1 2HD1              0       1.00794       0
     331      515  LEU  3HD1 3HD1              0       1.00794       0
     332      515  LEU  CD2  CD2               0       12.0107       0
     333      515  LEU  1HD2 1HD2              0       1.00794       0
     334      515  LEU  2HD2 2HD2              0       1.00794       0
     335      515  LEU  3HD2 3HD2              0       1.00794       0
     336      515  LEU  C    C                 0       12.0107       0
     337      515  LEU  O    O                 0       15.9994       0
     338      516  GLU  N    N                 0       14.0067       0
     339      516  GLU  HN   HN                0       1.00794       0
     340      516  GLU  CA   CA                0       12.0107       0
     341      516  GLU  HA   HA                0       1.00794       0
     342      516  GLU  CB   CB                0       12.0107       0
     343      516  GLU  HB1  HB1               0       1.00794       0
     344      516  GLU  HB2  HB2               0       1.00794       0
     345      516  GLU  CG   CG                0       12.0107       0
     346      516  GLU  HG1  HG1               0       1.00794       0
     347      516  GLU  HG2  HG2               0       1.00794       0
     348      516  GLU  CD   CD                0       12.0107       0
     349      516  GLU  OE1  OE1               0       15.9994       0
     350      516  GLU  OE2  OE2               0       15.9994       0
     351      516  GLU  C    C                 0       12.0107       0
     352      516  GLU  O    O                 0       15.9994       0
     353      517  ARG  N    N                 0       14.0067       0
     354      517  ARG  HN   HN                0       1.00794       0
     355      517  ARG  CA   CA                0       12.0107       0
     356      517  ARG  HA   HA                0       1.00794       0
     357      517  ARG  CB   CB                0       12.0107       0
     358      517  ARG  HB1  HB1               0       1.00794       0
     359      517  ARG  HB2  HB2               0       1.00794       0
     360      517  ARG  CG   CG                0       12.0107       0
     361      517  ARG  HG1  HG1               0       1.00794       0
     362      517  ARG  HG2  HG2               0       1.00794       0
     363      517  ARG  CD   CD                0       12.0107       0
     364      517  ARG  HD1  HD1               0       1.00794       0
     365      517  ARG  HD2  HD2               0       1.00794       0
     366      517  ARG  NE   NE                0       14.0067       0
     367      517  ARG  HE   HE                0       1.00794       0
     368      517  ARG  CZ   CZ                0       12.0107       0
     369      517  ARG  NH1  NH1               0       14.0067       0
     370      517  ARG  1HH1 1HH1              0       1.00794       0
     371      517  ARG  2HH1 2HH1              0       1.00794       0
     372      517  ARG  NH2  NH2               0       14.0067       0
     373      517  ARG  1HH2 1HH2              0       1.00794       0
     374      517  ARG  2HH2 2HH2              0       1.00794       0
     375      517  ARG  C    C                 0       12.0107       0
     376      517  ARG  O    O                 0       15.9994       0
     377      518  ARG  N    N                 0       14.0067       0
     378      518  ARG  HN   HN                0       1.00794       0
     379      518  ARG  CA   CA                0       12.0107       0
     380      518  ARG  HA   HA                0       1.00794       0
     381      518  ARG  CB   CB                0       12.0107       0
     382      518  ARG  HB1  HB1               0       1.00794       0
     383      518  ARG  HB2  HB2               0       1.00794       0
     384      518  ARG  CG   CG                0       12.0107       0
     385      518  ARG  HG1  HG1               0       1.00794       0
     386      518  ARG  HG2  HG2               0       1.00794       0
     387      518  ARG  CD   CD                0       12.0107       0
     388      518  ARG  HD1  HD1               0       1.00794       0
     389      518  ARG  HD2  HD2               0       1.00794       0
     390      518  ARG  NE   NE                0       14.0067       0
     391      518  ARG  HE   HE                0       1.00794       0
     392      518  ARG  CZ   CZ                0       12.0107       0
     393      518  ARG  NH1  NH1               0       14.0067       0
     394      518  ARG  1HH1 1HH1              0       1.00794       0
     395      518  ARG  2HH1 2HH1              0       1.00794       0
     396      518  ARG  NH2  NH2               0       14.0067       0
     397      518  ARG  1HH2 1HH2              0       1.00794       0
     398      518  ARG  2HH2 2HH2              0       1.00794       0
     399      518  ARG  C    C                 0       12.0107       0
     400      518  ARG  O    O                 0       15.9994       0
     401      519  GLY  N    N                 0       14.0067       0
     402      519  GLY  HN   HN                0       1.00794       0
     403      519  GLY  CA   CA                0       12.0107       0
     404      519  GLY  HA1  HA1               0       1.00794       0
     405      519  GLY  HA2  HA2               0       1.00794       0
     406      519  GLY  C    C                 0       12.0107       0
     407      519  GLY  O    O                 0       15.9994       0
     408      520  SER  N    N                 0       14.0067       0
     409      520  SER  HN   HN                0       1.00794       0
     410      520  SER  CA   CA                0       12.0107       0
     411      520  SER  HA   HA                0       1.00794       0
     412      520  SER  CB   CB                0       12.0107       0
     413      520  SER  HB1  HB1               0       1.00794       0
     414      520  SER  HB2  HB2               0       1.00794       0
     415      520  SER  OG   OG                0       15.9994       0
     416      520  SER  HG1  HG1               0       1.00794       0
     417      520  SER  C    C                 0       12.0107       0
     418      520  SER  O    O                 0       15.9994       0
     419      521  GLY  N    N                 0       14.0067       0
     420      521  GLY  HN   HN                0       1.00794       0
     421      521  GLY  CA   CA                0       12.0107       0
     422      521  GLY  HA1  HA1               0       1.00794       0
     423      521  GLY  HA2  HA2               0       1.00794       0
     424      521  GLY  C    C                 0       12.0107       0
     425      521  GLY  O    O                 0       15.9994       0
     426      522  GLU  N    N                 0       14.0067       0
     427      522  GLU  HN   HN                0       1.00794       0
     428      522  GLU  CA   CA                0       12.0107       0
     429      522  GLU  HA   HA                0       1.00794       0
     430      522  GLU  CB   CB                0       12.0107       0
     431      522  GLU  HB1  HB1               0       1.00794       0
     432      522  GLU  HB2  HB2               0       1.00794       0
     433      522  GLU  CG   CG                0       12.0107       0
     434      522  GLU  HG1  HG1               0       1.00794       0
     435      522  GLU  HG2  HG2               0       1.00794       0
     436      522  GLU  CD   CD                0       12.0107       0
     437      522  GLU  OE1  OE1               0       15.9994       0
     438      522  GLU  OE2  OE2               0       15.9994       0
     439      522  GLU  C    C                 0       12.0107       0
     440      522  GLU  O    O                 0       15.9994       0
     441      523  LEU  N    N                 0       14.0067       0
     442      523  LEU  HN   HN                0       1.00794       0
     443      523  LEU  CA   CA                0       12.0107       0
     444      523  LEU  HA   HA                0       1.00794       0
     445      523  LEU  CB   CB                0       12.0107       0
     446      523  LEU  HB1  HB1               0       1.00794       0
     447      523  LEU  HB2  HB2               0       1.00794       0
     448      523  LEU  CG   CG                0       12.0107       0
     449      523  LEU  HG   HG                0       1.00794       0
     450      523  LEU  CD1  CD1               0       12.0107       0
     451      523  LEU  1HD1 1HD1              0       1.00794       0
     452      523  LEU  2HD1 2HD1              0       1.00794       0
     453      523  LEU  3HD1 3HD1              0       1.00794       0
     454      523  LEU  CD2  CD2               0       12.0107       0
     455      523  LEU  1HD2 1HD2              0       1.00794       0
     456      523  LEU  2HD2 2HD2              0       1.00794       0
     457      523  LEU  3HD2 3HD2              0       1.00794       0
     458      523  LEU  C    C                 0       12.0107       0
     459      523  LEU  O    O                 0       15.9994       0
     460      524  TYR  N    N                 0       14.0067       0
     461      524  TYR  HN   HN                0       1.00794       0
     462      524  TYR  CA   CA                0       12.0107       0
     463      524  TYR  HA   HA                0       1.00794       0
     464      524  TYR  CB   CB                0       12.0107       0
     465      524  TYR  HB1  HB1               0       1.00794       0
     466      524  TYR  HB2  HB2               0       1.00794       0
     467      524  TYR  CG   CG                0       12.0107       0
     468      524  TYR  CD1  CD1               0       12.0107       0
     469      524  TYR  HD1  HD1               0       1.00794       0
     470      524  TYR  CE1  CE1               0       12.0107       0
     471      524  TYR  HE1  HE1               0       1.00794       0
     472      524  TYR  CZ   CZ                0       12.0107       0
     473      524  TYR  OH   OH                0       15.9994       0
     474      524  TYR  HH   HH                0       1.00794       0
     475      524  TYR  CD2  CD2               0       12.0107       0
     476      524  TYR  HD2  HD2               0       1.00794       0
     477      524  TYR  CE2  CE2               0       12.0107       0
     478      524  TYR  HE2  HE2               0       1.00794       0
     479      524  TYR  C    C                 0       12.0107       0
     480      524  TYR  O    O                 0       15.9994       0
     481      525  GLU  N    N                 0       14.0067       0
     482      525  GLU  HN   HN                0       1.00794       0
     483      525  GLU  CA   CA                0       12.0107       0
     484      525  GLU  HA   HA                0       1.00794       0
     485      525  GLU  CB   CB                0       12.0107       0
     486      525  GLU  HB1  HB1               0       1.00794       0
     487      525  GLU  HB2  HB2               0       1.00794       0
     488      525  GLU  CG   CG                0       12.0107       0
     489      525  GLU  HG1  HG1               0       1.00794       0
     490      525  GLU  HG2  HG2               0       1.00794       0
     491      525  GLU  CD   CD                0       12.0107       0
     492      525  GLU  OE1  OE1               0       15.9994       0
     493      525  GLU  OE2  OE2               0       15.9994       0
     494      525  GLU  C    C                 0       12.0107       0
     495      525  GLU  O    O                 0       15.9994       0
     496      526  HIS  N    N                 0       14.0067       0
     497      526  HIS  HN   HN                0       1.00794       0
     498      526  HIS  CA   CA                0       12.0107       0
     499      526  HIS  HA   HA                0       1.00794       0
     500      526  HIS  CB   CB                0       12.0107       0
     501      526  HIS  HB1  HB1               0       1.00794       0
     502      526  HIS  HB2  HB2               0       1.00794       0
     503      526  HIS  ND1  ND1               0       14.0067       0
     504      526  HIS  CG   CG                0       12.0107       0
     505      526  HIS  CE1  CE1               0       12.0107       0
     506      526  HIS  HE1  HE1               0       1.00794       0
     507      526  HIS  NE2  NE2               0       14.0067       0
     508      526  HIS  HE2  HE2               0       1.00794       0
     509      526  HIS  CD2  CD2               0       12.0107       0
     510      526  HIS  HD2  HD2               0       1.00794       0
     511      526  HIS  C    C                 0       12.0107       0
     512      526  HIS  O    O                 0       15.9994       0
     513      527  GLU  N    N                 0       14.0067       0
     514      527  GLU  HN   HN                0       1.00794       0
     515      527  GLU  CA   CA                0       12.0107       0
     516      527  GLU  HA   HA                0       1.00794       0
     517      527  GLU  CB   CB                0       12.0107       0
     518      527  GLU  HB1  HB1               0       1.00794       0
     519      527  GLU  HB2  HB2               0       1.00794       0
     520      527  GLU  CG   CG                0       12.0107       0
     521      527  GLU  HG1  HG1               0       1.00794       0
     522      527  GLU  HG2  HG2               0       1.00794       0
     523      527  GLU  CD   CD                0       12.0107       0
     524      527  GLU  OE1  OE1               0       15.9994       0
     525      527  GLU  OE2  OE2               0       15.9994       0
     526      527  GLU  C    C                 0       12.0107       0
     527      527  GLU  O    O                 0       15.9994       0
     528      528  LYS  N    N                 0       14.0067       0
     529      528  LYS  HN   HN                0       1.00794       0
     530      528  LYS  CA   CA                0       12.0107       0
     531      528  LYS  HA   HA                0       1.00794       0
     532      528  LYS  CB   CB                0       12.0107       0
     533      528  LYS  HB1  HB1               0       1.00794       0
     534      528  LYS  HB2  HB2               0       1.00794       0
     535      528  LYS  CG   CG                0       12.0107       0
     536      528  LYS  HG1  HG1               0       1.00794       0
     537      528  LYS  HG2  HG2               0       1.00794       0
     538      528  LYS  CD   CD                0       12.0107       0
     539      528  LYS  HD1  HD1               0       1.00794       0
     540      528  LYS  HD2  HD2               0       1.00794       0
     541      528  LYS  CE   CE                0       12.0107       0
     542      528  LYS  HE1  HE1               0       1.00794       0
     543      528  LYS  HE2  HE2               0       1.00794       0
     544      528  LYS  NZ   NZ                0       14.0067       0
     545      528  LYS  HZ1  HZ1               0       1.00794       0
     546      528  LYS  HZ2  HZ2               0       1.00794       0
     547      528  LYS  HZ3  HZ3               0       1.00794       0
     548      528  LYS  C    C                 0       12.0107       0
     549      528  LYS  O    O                 0       15.9994       0
     550      529  ASP  N    N                 0       14.0067       0
     551      529  ASP  HN   HN                0       1.00794       0
     552      529  ASP  CA   CA                0       12.0107       0
     553      529  ASP  HA   HA                0       1.00794       0
     554      529  ASP  CB   CB                0       12.0107       0
     555      529  ASP  HB1  HB1               0       1.00794       0
     556      529  ASP  HB2  HB2               0       1.00794       0
     557      529  ASP  CG   CG                0       12.0107       0
     558      529  ASP  OD1  OD1               0       15.9994       0
     559      529  ASP  OD2  OD2               0       15.9994       0
     560      529  ASP  C    C                 0       12.0107       0
     561      529  ASP  O    O                 0       15.9994       0
     562      530  LEU  N    N                 0       14.0067       0
     563      530  LEU  HN   HN                0       1.00794       0
     564      530  LEU  CA   CA                0       12.0107       0
     565      530  LEU  HA   HA                0       1.00794       0
     566      530  LEU  CB   CB                0       12.0107       0
     567      530  LEU  HB1  HB1               0       1.00794       0
     568      530  LEU  HB2  HB2               0       1.00794       0
     569      530  LEU  CG   CG                0       12.0107       0
     570      530  LEU  HG   HG                0       1.00794       0
     571      530  LEU  CD1  CD1               0       12.0107       0
     572      530  LEU  1HD1 1HD1              0       1.00794       0
     573      530  LEU  2HD1 2HD1              0       1.00794       0
     574      530  LEU  3HD1 3HD1              0       1.00794       0
     575      530  LEU  CD2  CD2               0       12.0107       0
     576      530  LEU  1HD2 1HD2              0       1.00794       0
     577      530  LEU  2HD2 2HD2              0       1.00794       0
     578      530  LEU  3HD2 3HD2              0       1.00794       0
     579      530  LEU  C    C                 0       12.0107       0
     580      530  LEU  O    O                 0       15.9994       0
     581      531  VAL  N    N                 0       14.0067       0
     582      531  VAL  HN   HN                0       1.00794       0
     583      531  VAL  CA   CA                0       12.0107       0
     584      531  VAL  HA   HA                0       1.00794       0
     585      531  VAL  CB   CB                0       12.0107       0
     586      531  VAL  HB   HB                0       1.00794       0
     587      531  VAL  CG1  CG1               0       12.0107       0
     588      531  VAL  1HG1 1HG1              0       1.00794       0
     589      531  VAL  2HG1 2HG1              0       1.00794       0
     590      531  VAL  3HG1 3HG1              0       1.00794       0
     591      531  VAL  CG2  CG2               0       12.0107       0
     592      531  VAL  1HG2 1HG2              0       1.00794       0
     593      531  VAL  2HG2 2HG2              0       1.00794       0
     594      531  VAL  3HG2 3HG2              0       1.00794       0
     595      531  VAL  C    C                 0       12.0107       0
     596      531  VAL  O    O                 0       15.9994       0
     597      532  TRP  N    N                 0       14.0067       0
     598      532  TRP  HN   HN                0       1.00794       0
     599      532  TRP  CA   CA                0       12.0107       0
     600      532  TRP  HA   HA                0       1.00794       0
     601      532  TRP  CB   CB                0       12.0107       0
     602      532  TRP  HB1  HB1               0       1.00794       0
     603      532  TRP  HB2  HB2               0       1.00794       0
     604      532  TRP  CG   CG                0       12.0107       0
     605      532  TRP  CD1  CD1               0       12.0107       0
     606      532  TRP  HD1  HD1               0       1.00794       0
     607      532  TRP  NE1  NE1               0       14.0067       0
     608      532  TRP  HE1  HE1               0       1.00794       0
     609      532  TRP  CE2  CE2               0       12.0107       0
     610      532  TRP  CD2  CD2               0       12.0107       0
     611      532  TRP  CE3  CE3               0       12.0107       0
     612      532  TRP  HE3  HE3               0       1.00794       0
     613      532  TRP  CZ3  CZ3               0       12.0107       0
     614      532  TRP  HZ3  HZ3               0       1.00794       0
     615      532  TRP  CZ2  CZ2               0       12.0107       0
     616      532  TRP  HZ2  HZ2               0       1.00794       0
     617      532  TRP  CH2  CH2               0       12.0107       0
     618      532  TRP  HH2  HH2               0       1.00794       0
     619      532  TRP  C    C                 0       12.0107       0
     620      532  TRP  O    O                 0       15.9994       0
     621      533  LYS  N    N                 0       14.0067       0
     622      533  LYS  HN   HN                0       1.00794       0
     623      533  LYS  CA   CA                0       12.0107       0
     624      533  LYS  HA   HA                0       1.00794       0
     625      533  LYS  CB   CB                0       12.0107       0
     626      533  LYS  HB1  HB1               0       1.00794       0
     627      533  LYS  HB2  HB2               0       1.00794       0
     628      533  LYS  CG   CG                0       12.0107       0
     629      533  LYS  HG1  HG1               0       1.00794       0
     630      533  LYS  HG2  HG2               0       1.00794       0
     631      533  LYS  CD   CD                0       12.0107       0
     632      533  LYS  HD1  HD1               0       1.00794       0
     633      533  LYS  HD2  HD2               0       1.00794       0
     634      533  LYS  CE   CE                0       12.0107       0
     635      533  LYS  HE1  HE1               0       1.00794       0
     636      533  LYS  HE2  HE2               0       1.00794       0
     637      533  LYS  NZ   NZ                0       14.0067       0
     638      533  LYS  HZ1  HZ1               0       1.00794       0
     639      533  LYS  HZ2  HZ2               0       1.00794       0
     640      533  LYS  HZ3  HZ3               0       1.00794       0
     641      533  LYS  C    C                 0       12.0107       0
     642      533  LYS  O    O                 0       15.9994       0
     643      534  LEU  N    N                 0       14.0067       0
     644      534  LEU  HN   HN                0       1.00794       0
     645      534  LEU  CA   CA                0       12.0107       0
     646      534  LEU  HA   HA                0       1.00794       0
     647      534  LEU  CB   CB                0       12.0107       0
     648      534  LEU  HB1  HB1               0       1.00794       0
     649      534  LEU  HB2  HB2               0       1.00794       0
     650      534  LEU  CG   CG                0       12.0107       0
     651      534  LEU  HG   HG                0       1.00794       0
     652      534  LEU  CD1  CD1               0       12.0107       0
     653      534  LEU  1HD1 1HD1              0       1.00794       0
     654      534  LEU  2HD1 2HD1              0       1.00794       0
     655      534  LEU  3HD1 3HD1              0       1.00794       0
     656      534  LEU  CD2  CD2               0       12.0107       0
     657      534  LEU  1HD2 1HD2              0       1.00794       0
     658      534  LEU  2HD2 2HD2              0       1.00794       0
     659      534  LEU  3HD2 3HD2              0       1.00794       0
     660      534  LEU  C    C                 0       12.0107       0
     661      534  LEU  O    O                 0       15.9994       0
     662      535  ARG  N    N                 0       14.0067       0
     663      535  ARG  HN   HN                0       1.00794       0
     664      535  ARG  CA   CA                0       12.0107       0
     665      535  ARG  HA   HA                0       1.00794       0
     666      535  ARG  CB   CB                0       12.0107       0
     667      535  ARG  HB1  HB1               0       1.00794       0
     668      535  ARG  HB2  HB2               0       1.00794       0
     669      535  ARG  CG   CG                0       12.0107       0
     670      535  ARG  HG1  HG1               0       1.00794       0
     671      535  ARG  HG2  HG2               0       1.00794       0
     672      535  ARG  CD   CD                0       12.0107       0
     673      535  ARG  HD1  HD1               0       1.00794       0
     674      535  ARG  HD2  HD2               0       1.00794       0
     675      535  ARG  NE   NE                0       14.0067       0
     676      535  ARG  HE   HE                0       1.00794       0
     677      535  ARG  CZ   CZ                0       12.0107       0
     678      535  ARG  NH1  NH1               0       14.0067       0
     679      535  ARG  1HH1 1HH1              0       1.00794       0
     680      535  ARG  2HH1 2HH1              0       1.00794       0
     681      535  ARG  NH2  NH2               0       14.0067       0
     682      535  ARG  1HH2 1HH2              0       1.00794       0
     683      535  ARG  2HH2 2HH2              0       1.00794       0
     684      535  ARG  C    C                 0       12.0107       0
     685      535  ARG  O    O                 0       15.9994       0
     686      536  HIS  N    N                 0       14.0067       0
     687      536  HIS  HN   HN                0       1.00794       0
     688      536  HIS  CA   CA                0       12.0107       0
     689      536  HIS  HA   HA                0       1.00794       0
     690      536  HIS  CB   CB                0       12.0107       0
     691      536  HIS  HB1  HB1               0       1.00794       0
     692      536  HIS  HB2  HB2               0       1.00794       0
     693      536  HIS  ND1  ND1               0       14.0067       0
     694      536  HIS  CG   CG                0       12.0107       0
     695      536  HIS  CE1  CE1               0       12.0107       0
     696      536  HIS  HE1  HE1               0       1.00794       0
     697      536  HIS  NE2  NE2               0       14.0067       0
     698      536  HIS  HE2  HE2               0       1.00794       0
     699      536  HIS  CD2  CD2               0       12.0107       0
     700      536  HIS  HD2  HD2               0       1.00794       0
     701      536  HIS  C    C                 0       12.0107       0
     702      536  HIS  O    O                 0       15.9994       0
     703      537  GLU  N    N                 0       14.0067       0
     704      537  GLU  HN   HN                0       1.00794       0
     705      537  GLU  CA   CA                0       12.0107       0
     706      537  GLU  HA   HA                0       1.00794       0
     707      537  GLU  CB   CB                0       12.0107       0
     708      537  GLU  HB1  HB1               0       1.00794       0
     709      537  GLU  HB2  HB2               0       1.00794       0
     710      537  GLU  CG   CG                0       12.0107       0
     711      537  GLU  HG1  HG1               0       1.00794       0
     712      537  GLU  HG2  HG2               0       1.00794       0
     713      537  GLU  CD   CD                0       12.0107       0
     714      537  GLU  OE1  OE1               0       15.9994       0
     715      537  GLU  OE2  OE2               0       15.9994       0
     716      537  GLU  C    C                 0       12.0107       0
     717      537  GLU  O    O                 0       15.9994       0
     718      538  VAL  N    N                 0       14.0067       0
     719      538  VAL  HN   HN                0       1.00794       0
     720      538  VAL  CA   CA                0       12.0107       0
     721      538  VAL  HA   HA                0       1.00794       0
     722      538  VAL  CB   CB                0       12.0107       0
     723      538  VAL  HB   HB                0       1.00794       0
     724      538  VAL  CG1  CG1               0       12.0107       0
     725      538  VAL  1HG1 1HG1              0       1.00794       0
     726      538  VAL  2HG1 2HG1              0       1.00794       0
     727      538  VAL  3HG1 3HG1              0       1.00794       0
     728      538  VAL  CG2  CG2               0       12.0107       0
     729      538  VAL  1HG2 1HG2              0       1.00794       0
     730      538  VAL  2HG2 2HG2              0       1.00794       0
     731      538  VAL  3HG2 3HG2              0       1.00794       0
     732      538  VAL  C    C                 0       12.0107       0
     733      538  VAL  O    O                 0       15.9994       0
     734      539  GLN  N    N                 0       14.0067       0
     735      539  GLN  HN   HN                0       1.00794       0
     736      539  GLN  CA   CA                0       12.0107       0
     737      539  GLN  HA   HA                0       1.00794       0
     738      539  GLN  CB   CB                0       12.0107       0
     739      539  GLN  HB1  HB1               0       1.00794       0
     740      539  GLN  HB2  HB2               0       1.00794       0
     741      539  GLN  CG   CG                0       12.0107       0
     742      539  GLN  HG1  HG1               0       1.00794       0
     743      539  GLN  HG2  HG2               0       1.00794       0
     744      539  GLN  CD   CD                0       12.0107       0
     745      539  GLN  OE1  OE1               0       15.9994       0
     746      539  GLN  NE2  NE2               0       14.0067       0
     747      539  GLN  1HE2 1HE2              0       1.00794       0
     748      539  GLN  2HE2 2HE2              0       1.00794       0
     749      539  GLN  C    C                 0       12.0107       0
     750      539  GLN  O    O                 0       15.9994       0
     751      540  GLU  N    N                 0       14.0067       0
     752      540  GLU  HN   HN                0       1.00794       0
     753      540  GLU  CA   CA                0       12.0107       0
     754      540  GLU  HA   HA                0       1.00794       0
     755      540  GLU  CB   CB                0       12.0107       0
     756      540  GLU  HB1  HB1               0       1.00794       0
     757      540  GLU  HB2  HB2               0       1.00794       0
     758      540  GLU  CG   CG                0       12.0107       0
     759      540  GLU  HG1  HG1               0       1.00794       0
     760      540  GLU  HG2  HG2               0       1.00794       0
     761      540  GLU  CD   CD                0       12.0107       0
     762      540  GLU  OE1  OE1               0       15.9994       0
     763      540  GLU  OE2  OE2               0       15.9994       0
     764      540  GLU  C    C                 0       12.0107       0
     765      540  GLU  O    O                 0       15.9994       0
     766      541  HIS  N    N                 0       14.0067       0
     767      541  HIS  HN   HN                0       1.00794       0
     768      541  HIS  CA   CA                0       12.0107       0
     769      541  HIS  HA   HA                0       1.00794       0
     770      541  HIS  CB   CB                0       12.0107       0
     771      541  HIS  HB1  HB1               0       1.00794       0
     772      541  HIS  HB2  HB2               0       1.00794       0
     773      541  HIS  ND1  ND1               0       14.0067       0
     774      541  HIS  CG   CG                0       12.0107       0
     775      541  HIS  CE1  CE1               0       12.0107       0
     776      541  HIS  HE1  HE1               0       1.00794       0
     777      541  HIS  NE2  NE2               0       14.0067       0
     778      541  HIS  HE2  HE2               0       1.00794       0
     779      541  HIS  CD2  CD2               0       12.0107       0
     780      541  HIS  HD2  HD2               0       1.00794       0
     781      541  HIS  C    C                 0       12.0107       0
     782      541  HIS  O    O                 0       15.9994       0
     783      542  PHE  N    N                 0       14.0067       0
     784      542  PHE  HN   HN                0       1.00794       0
     785      542  PHE  CA   CA                0       12.0107       0
     786      542  PHE  HA   HA                0       1.00794       0
     787      542  PHE  CB   CB                0       12.0107       0
     788      542  PHE  HB1  HB1               0       1.00794       0
     789      542  PHE  HB2  HB2               0       1.00794       0
     790      542  PHE  CG   CG                0       12.0107       0
     791      542  PHE  CD1  CD1               0       12.0107       0
     792      542  PHE  HD1  HD1               0       1.00794       0
     793      542  PHE  CE1  CE1               0       12.0107       0
     794      542  PHE  HE1  HE1               0       1.00794       0
     795      542  PHE  CZ   CZ                0       12.0107       0
     796      542  PHE  HZ   HZ                0       1.00794       0
     797      542  PHE  CD2  CD2               0       12.0107       0
     798      542  PHE  HD2  HD2               0       1.00794       0
     799      542  PHE  CE2  CE2               0       12.0107       0
     800      542  PHE  HE2  HE2               0       1.00794       0
     801      542  PHE  C    C                 0       12.0107       0
     802      542  PHE  O    O                 0       15.9994       0
     803      543  PRO  N    N                 0       14.0067       0
     804      543  PRO  CD   CD                0       12.0107       0
     805      543  PRO  HD1  HD1               0       1.00794       0
     806      543  PRO  HD2  HD2               0       1.00794       0
     807      543  PRO  CA   CA                0       12.0107       0
     808      543  PRO  HA   HA                0       1.00794       0
     809      543  PRO  CB   CB                0       12.0107       0
     810      543  PRO  HB1  HB1               0       1.00794       0
     811      543  PRO  HB2  HB2               0       1.00794       0
     812      543  PRO  CG   CG                0       12.0107       0
     813      543  PRO  HG1  HG1               0       1.00794       0
     814      543  PRO  HG2  HG2               0       1.00794       0
     815      543  PRO  C    C                 0       12.0107       0
     816      543  PRO  O    O                 0       15.9994       0
     817      544  GLU  N    N                 0       14.0067       0
     818      544  GLU  HN   HN                0       1.00794       0
     819      544  GLU  CA   CA                0       12.0107       0
     820      544  GLU  HA   HA                0       1.00794       0
     821      544  GLU  CB   CB                0       12.0107       0
     822      544  GLU  HB1  HB1               0       1.00794       0
     823      544  GLU  HB2  HB2               0       1.00794       0
     824      544  GLU  CG   CG                0       12.0107       0
     825      544  GLU  HG1  HG1               0       1.00794       0
     826      544  GLU  HG2  HG2               0       1.00794       0
     827      544  GLU  CD   CD                0       12.0107       0
     828      544  GLU  OE1  OE1               0       15.9994       0
     829      544  GLU  OE2  OE2               0       15.9994       0
     830      544  GLU  C    C                 0       12.0107       0
     831      544  GLU  O    O                 0       15.9994       0
     832      545  ALA  N    N                 0       14.0067       0
     833      545  ALA  HN   HN                0       1.00794       0
     834      545  ALA  CA   CA                0       12.0107       0
     835      545  ALA  HA   HA                0       1.00794       0
     836      545  ALA  CB   CB                0       12.0107       0
     837      545  ALA  HB1  HB1               0       1.00794       0
     838      545  ALA  HB2  HB2               0       1.00794       0
     839      545  ALA  HB3  HB3               0       1.00794       0
     840      545  ALA  C    C                 0       12.0107       0
     841      545  ALA  O    O                 0       15.9994       0
     842      546  LEU  N    N                 0       14.0067       0
     843      546  LEU  HN   HN                0       1.00794       0
     844      546  LEU  CA   CA                0       12.0107       0
     845      546  LEU  HA   HA                0       1.00794       0
     846      546  LEU  CB   CB                0       12.0107       0
     847      546  LEU  HB1  HB1               0       1.00794       0
     848      546  LEU  HB2  HB2               0       1.00794       0
     849      546  LEU  CG   CG                0       12.0107       0
     850      546  LEU  HG   HG                0       1.00794       0
     851      546  LEU  CD1  CD1               0       12.0107       0
     852      546  LEU  1HD1 1HD1              0       1.00794       0
     853      546  LEU  2HD1 2HD1              0       1.00794       0
     854      546  LEU  3HD1 3HD1              0       1.00794       0
     855      546  LEU  CD2  CD2               0       12.0107       0
     856      546  LEU  1HD2 1HD2              0       1.00794       0
     857      546  LEU  2HD2 2HD2              0       1.00794       0
     858      546  LEU  3HD2 3HD2              0       1.00794       0
     859      546  LEU  C    C                 0       12.0107       0
     860      546  LEU  O    O                 0       15.9994       0
     861      547  ALA  N    N                 0       14.0067       0
     862      547  ALA  HN   HN                0       1.00794       0
     863      547  ALA  CA   CA                0       12.0107       0
     864      547  ALA  HA   HA                0       1.00794       0
     865      547  ALA  CB   CB                0       12.0107       0
     866      547  ALA  HB1  HB1               0       1.00794       0
     867      547  ALA  HB2  HB2               0       1.00794       0
     868      547  ALA  HB3  HB3               0       1.00794       0
     869      547  ALA  C    C                 0       12.0107       0
     870      547  ALA  O    O                 0       15.9994       0
     871      548  ARG  N    N                 0       14.0067       0
     872      548  ARG  HN   HN                0       1.00794       0
     873      548  ARG  CA   CA                0       12.0107       0
     874      548  ARG  HA   HA                0       1.00794       0
     875      548  ARG  CB   CB                0       12.0107       0
     876      548  ARG  HB1  HB1               0       1.00794       0
     877      548  ARG  HB2  HB2               0       1.00794       0
     878      548  ARG  CG   CG                0       12.0107       0
     879      548  ARG  HG1  HG1               0       1.00794       0
     880      548  ARG  HG2  HG2               0       1.00794       0
     881      548  ARG  CD   CD                0       12.0107       0
     882      548  ARG  HD1  HD1               0       1.00794       0
     883      548  ARG  HD2  HD2               0       1.00794       0
     884      548  ARG  NE   NE                0       14.0067       0
     885      548  ARG  HE   HE                0       1.00794       0
     886      548  ARG  CZ   CZ                0       12.0107       0
     887      548  ARG  NH1  NH1               0       14.0067       0
     888      548  ARG  1HH1 1HH1              0       1.00794       0
     889      548  ARG  2HH1 2HH1              0       1.00794       0
     890      548  ARG  NH2  NH2               0       14.0067       0
     891      548  ARG  1HH2 1HH2              0       1.00794       0
     892      548  ARG  2HH2 2HH2              0       1.00794       0
     893      548  ARG  C    C                 0       12.0107       0
     894      548  ARG  O    O                 0       15.9994       0
     895      549  LEU  N    N                 0       14.0067       0
     896      549  LEU  HN   HN                0       1.00794       0
     897      549  LEU  CA   CA                0       12.0107       0
     898      549  LEU  HA   HA                0       1.00794       0
     899      549  LEU  CB   CB                0       12.0107       0
     900      549  LEU  HB1  HB1               0       1.00794       0
     901      549  LEU  HB2  HB2               0       1.00794       0
     902      549  LEU  CG   CG                0       12.0107       0
     903      549  LEU  HG   HG                0       1.00794       0
     904      549  LEU  CD1  CD1               0       12.0107       0
     905      549  LEU  1HD1 1HD1              0       1.00794       0
     906      549  LEU  2HD1 2HD1              0       1.00794       0
     907      549  LEU  3HD1 3HD1              0       1.00794       0
     908      549  LEU  CD2  CD2               0       12.0107       0
     909      549  LEU  1HD2 1HD2              0       1.00794       0
     910      549  LEU  2HD2 2HD2              0       1.00794       0
     911      549  LEU  3HD2 3HD2              0       1.00794       0
     912      549  LEU  C    C                 0       12.0107       0
     913      549  LEU  O    O                 0       15.9994       0
     914      550  LEU  N    N                 0       14.0067       0
     915      550  LEU  HN   HN                0       1.00794       0
     916      550  LEU  CA   CA                0       12.0107       0
     917      550  LEU  HA   HA                0       1.00794       0
     918      550  LEU  CB   CB                0       12.0107       0
     919      550  LEU  HB1  HB1               0       1.00794       0
     920      550  LEU  HB2  HB2               0       1.00794       0
     921      550  LEU  CG   CG                0       12.0107       0
     922      550  LEU  HG   HG                0       1.00794       0
     923      550  LEU  CD1  CD1               0       12.0107       0
     924      550  LEU  1HD1 1HD1              0       1.00794       0
     925      550  LEU  2HD1 2HD1              0       1.00794       0
     926      550  LEU  3HD1 3HD1              0       1.00794       0
     927      550  LEU  CD2  CD2               0       12.0107       0
     928      550  LEU  1HD2 1HD2              0       1.00794       0
     929      550  LEU  2HD2 2HD2              0       1.00794       0
     930      550  LEU  3HD2 3HD2              0       1.00794       0
     931      550  LEU  C    C                 0       12.0107       0
     932      550  LEU  O    O                 0       15.9994       0
     933      551  LEU  N    N                 0       14.0067       0
     934      551  LEU  HN   HN                0       1.00794       0
     935      551  LEU  CA   CA                0       12.0107       0
     936      551  LEU  HA   HA                0       1.00794       0
     937      551  LEU  CB   CB                0       12.0107       0
     938      551  LEU  HB1  HB1               0       1.00794       0
     939      551  LEU  HB2  HB2               0       1.00794       0
     940      551  LEU  CG   CG                0       12.0107       0
     941      551  LEU  HG   HG                0       1.00794       0
     942      551  LEU  CD1  CD1               0       12.0107       0
     943      551  LEU  1HD1 1HD1              0       1.00794       0
     944      551  LEU  2HD1 2HD1              0       1.00794       0
     945      551  LEU  3HD1 3HD1              0       1.00794       0
     946      551  LEU  CD2  CD2               0       12.0107       0
     947      551  LEU  1HD2 1HD2              0       1.00794       0
     948      551  LEU  2HD2 2HD2              0       1.00794       0
     949      551  LEU  3HD2 3HD2              0       1.00794       0
     950      551  LEU  C    C                 0       12.0107       0
     951      551  LEU  O    O                 0       15.9994       0
     952      552  VAL  N    N                 0       14.0067       0
     953      552  VAL  HN   HN                0       1.00794       0
     954      552  VAL  CA   CA                0       12.0107       0
     955      552  VAL  HA   HA                0       1.00794       0
     956      552  VAL  CB   CB                0       12.0107       0
     957      552  VAL  HB   HB                0       1.00794       0
     958      552  VAL  CG1  CG1               0       12.0107       0
     959      552  VAL  1HG1 1HG1              0       1.00794       0
     960      552  VAL  2HG1 2HG1              0       1.00794       0
     961      552  VAL  3HG1 3HG1              0       1.00794       0
     962      552  VAL  CG2  CG2               0       12.0107       0
     963      552  VAL  1HG2 1HG2              0       1.00794       0
     964      552  VAL  2HG2 2HG2              0       1.00794       0
     965      552  VAL  3HG2 3HG2              0       1.00794       0
     966      552  VAL  C    C                 0       12.0107       0
     967      552  VAL  O    O                 0       15.9994       0
     968      553  THR  N    N                 0       14.0067       0
     969      553  THR  HN   HN                0       1.00794       0
     970      553  THR  CA   CA                0       12.0107       0
     971      553  THR  HA   HA                0       1.00794       0
     972      553  THR  CB   CB                0       12.0107       0
     973      553  THR  HB   HB                0       1.00794       0
     974      553  THR  OG1  OG1               0       15.9994       0
     975      553  THR  HG1  HG1               0       1.00794       0
     976      553  THR  CG2  CG2               0       12.0107       0
     977      553  THR  1HG2 1HG2              0       1.00794       0
     978      553  THR  2HG2 2HG2              0       1.00794       0
     979      553  THR  3HG2 3HG2              0       1.00794       0
     980      553  THR  C    C                 0       12.0107       0
     981      553  THR  O    O                 0       15.9994       0
     982      554  LYS  N    N                 0       14.0067       0
     983      554  LYS  HN   HN                0       1.00794       0
     984      554  LYS  CA   CA                0       12.0107       0
     985      554  LYS  HA   HA                0       1.00794       0
     986      554  LYS  CB   CB                0       12.0107       0
     987      554  LYS  HB1  HB1               0       1.00794       0
     988      554  LYS  HB2  HB2               0       1.00794       0
     989      554  LYS  CG   CG                0       12.0107       0
     990      554  LYS  HG1  HG1               0       1.00794       0
     991      554  LYS  HG2  HG2               0       1.00794       0
     992      554  LYS  CD   CD                0       12.0107       0
     993      554  LYS  HD1  HD1               0       1.00794       0
     994      554  LYS  HD2  HD2               0       1.00794       0
     995      554  LYS  CE   CE                0       12.0107       0
     996      554  LYS  HE1  HE1               0       1.00794       0
     997      554  LYS  HE2  HE2               0       1.00794       0
     998      554  LYS  NZ   NZ                0       14.0067       0
     999      554  LYS  HZ1  HZ1               0       1.00794       0
    1000      554  LYS  HZ2  HZ2               0       1.00794       0
    1001      554  LYS  HZ3  HZ3               0       1.00794       0
    1002      554  LYS  C    C                 0       12.0107       0
    1003      554  LYS  O    O                 0       15.9994       0
    1004      555  TRP  N    N                 0       14.0067       0
    1005      555  TRP  HN   HN                0       1.00794       0
    1006      555  TRP  CA   CA                0       12.0107       0
    1007      555  TRP  HA   HA                0       1.00794       0
    1008      555  TRP  CB   CB                0       12.0107       0
    1009      555  TRP  HB1  HB1               0       1.00794       0
    1010      555  TRP  HB2  HB2               0       1.00794       0
    1011      555  TRP  CG   CG                0       12.0107       0
    1012      555  TRP  CD1  CD1               0       12.0107       0
    1013      555  TRP  HD1  HD1               0       1.00794       0
    1014      555  TRP  NE1  NE1               0       14.0067       0
    1015      555  TRP  HE1  HE1               0       1.00794       0
    1016      555  TRP  CE2  CE2               0       12.0107       0
    1017      555  TRP  CD2  CD2               0       12.0107       0
    1018      555  TRP  CE3  CE3               0       12.0107       0
    1019      555  TRP  HE3  HE3               0       1.00794       0
    1020      555  TRP  CZ3  CZ3               0       12.0107       0
    1021      555  TRP  HZ3  HZ3               0       1.00794       0
    1022      555  TRP  CZ2  CZ2               0       12.0107       0
    1023      555  TRP  HZ2  HZ2               0       1.00794       0
    1024      555  TRP  CH2  CH2               0       12.0107       0
    1025      555  TRP  HH2  HH2               0       1.00794       0
    1026      555  TRP  C    C                 0       12.0107       0
    1027      555  TRP  O    O                 0       15.9994       0
    1028      556  ASN  N    N                 0       14.0067       0
    1029      556  ASN  HN   HN                0       1.00794       0
    1030      556  ASN  CA   CA                0       12.0107       0
    1031      556  ASN  HA   HA                0       1.00794       0
    1032      556  ASN  CB   CB                0       12.0107       0
    1033      556  ASN  HB1  HB1               0       1.00794       0
    1034      556  ASN  HB2  HB2               0       1.00794       0
    1035      556  ASN  CG   CG                0       12.0107       0
    1036      556  ASN  OD1  OD1               0       15.9994       0
    1037      556  ASN  ND2  ND2               0       14.0067       0
    1038      556  ASN  1HD2 1HD2              0       1.00794       0
    1039      556  ASN  2HD2 2HD2              0       1.00794       0
    1040      556  ASN  C    C                 0       12.0107       0
    1041      556  ASN  O    O                 0       15.9994       0
    1042      557  LYS  N    N                 0       14.0067       0
    1043      557  LYS  HN   HN                0       1.00794       0
    1044      557  LYS  CA   CA                0       12.0107       0
    1045      557  LYS  HA   HA                0       1.00794       0
    1046      557  LYS  CB   CB                0       12.0107       0
    1047      557  LYS  HB1  HB1               0       1.00794       0
    1048      557  LYS  HB2  HB2               0       1.00794       0
    1049      557  LYS  CG   CG                0       12.0107       0
    1050      557  LYS  HG1  HG1               0       1.00794       0
    1051      557  LYS  HG2  HG2               0       1.00794       0
    1052      557  LYS  CD   CD                0       12.0107       0
    1053      557  LYS  HD1  HD1               0       1.00794       0
    1054      557  LYS  HD2  HD2               0       1.00794       0
    1055      557  LYS  CE   CE                0       12.0107       0
    1056      557  LYS  HE1  HE1               0       1.00794       0
    1057      557  LYS  HE2  HE2               0       1.00794       0
    1058      557  LYS  NZ   NZ                0       14.0067       0
    1059      557  LYS  HZ1  HZ1               0       1.00794       0
    1060      557  LYS  HZ2  HZ2               0       1.00794       0
    1061      557  LYS  HZ3  HZ3               0       1.00794       0
    1062      557  LYS  C    C                 0       12.0107       0
    1063      557  LYS  O    O                 0       15.9994       0
    1064      558  HIS  N    N                 0       14.0067       0
    1065      558  HIS  HN   HN                0       1.00794       0
    1066      558  HIS  CA   CA                0       12.0107       0
    1067      558  HIS  HA   HA                0       1.00794       0
    1068      558  HIS  CB   CB                0       12.0107       0
    1069      558  HIS  HB1  HB1               0       1.00794       0
    1070      558  HIS  HB2  HB2               0       1.00794       0
    1071      558  HIS  ND1  ND1               0       14.0067       0
    1072      558  HIS  CG   CG                0       12.0107       0
    1073      558  HIS  CE1  CE1               0       12.0107       0
    1074      558  HIS  HE1  HE1               0       1.00794       0
    1075      558  HIS  NE2  NE2               0       14.0067       0
    1076      558  HIS  HE2  HE2               0       1.00794       0
    1077      558  HIS  CD2  CD2               0       12.0107       0
    1078      558  HIS  HD2  HD2               0       1.00794       0
    1079      558  HIS  C    C                 0       12.0107       0
    1080      558  HIS  O    O                 0       15.9994       0
    1081      559  GLU  N    N                 0       14.0067       0
    1082      559  GLU  HN   HN                0       1.00794       0
    1083      559  GLU  CA   CA                0       12.0107       0
    1084      559  GLU  HA   HA                0       1.00794       0
    1085      559  GLU  CB   CB                0       12.0107       0
    1086      559  GLU  HB1  HB1               0       1.00794       0
    1087      559  GLU  HB2  HB2               0       1.00794       0
    1088      559  GLU  CG   CG                0       12.0107       0
    1089      559  GLU  HG1  HG1               0       1.00794       0
    1090      559  GLU  HG2  HG2               0       1.00794       0
    1091      559  GLU  CD   CD                0       12.0107       0
    1092      559  GLU  OE1  OE1               0       15.9994       0
    1093      559  GLU  OE2  OE2               0       15.9994       0
    1094      559  GLU  C    C                 0       12.0107       0
    1095      559  GLU  O    O                 0       15.9994       0
    1096      560  ASP  N    N                 0       14.0067       0
    1097      560  ASP  HN   HN                0       1.00794       0
    1098      560  ASP  CA   CA                0       12.0107       0
    1099      560  ASP  HA   HA                0       1.00794       0
    1100      560  ASP  CB   CB                0       12.0107       0
    1101      560  ASP  HB1  HB1               0       1.00794       0
    1102      560  ASP  HB2  HB2               0       1.00794       0
    1103      560  ASP  CG   CG                0       12.0107       0
    1104      560  ASP  OD1  OD1               0       15.9994       0
    1105      560  ASP  OD2  OD2               0       15.9994       0
    1106      560  ASP  C    C                 0       12.0107       0
    1107      560  ASP  O    O                 0       15.9994       0
    1108      561  VAL  N    N                 0       14.0067       0
    1109      561  VAL  HN   HN                0       1.00794       0
    1110      561  VAL  CA   CA                0       12.0107       0
    1111      561  VAL  HA   HA                0       1.00794       0
    1112      561  VAL  CB   CB                0       12.0107       0
    1113      561  VAL  HB   HB                0       1.00794       0
    1114      561  VAL  CG1  CG1               0       12.0107       0
    1115      561  VAL  1HG1 1HG1              0       1.00794       0
    1116      561  VAL  2HG1 2HG1              0       1.00794       0
    1117      561  VAL  3HG1 3HG1              0       1.00794       0
    1118      561  VAL  CG2  CG2               0       12.0107       0
    1119      561  VAL  1HG2 1HG2              0       1.00794       0
    1120      561  VAL  2HG2 2HG2              0       1.00794       0
    1121      561  VAL  3HG2 3HG2              0       1.00794       0
    1122      561  VAL  C    C                 0       12.0107       0
    1123      561  VAL  O    O                 0       15.9994       0
    1124      562  ALA  N    N                 0       14.0067       0
    1125      562  ALA  HN   HN                0       1.00794       0
    1126      562  ALA  CA   CA                0       12.0107       0
    1127      562  ALA  HA   HA                0       1.00794       0
    1128      562  ALA  CB   CB                0       12.0107       0
    1129      562  ALA  HB1  HB1               0       1.00794       0
    1130      562  ALA  HB2  HB2               0       1.00794       0
    1131      562  ALA  HB3  HB3               0       1.00794       0
    1132      562  ALA  C    C                 0       12.0107       0
    1133      562  ALA  O    O                 0       15.9994       0
    1134      563  GLN  N    N                 0       14.0067       0
    1135      563  GLN  HN   HN                0       1.00794       0
    1136      563  GLN  CA   CA                0       12.0107       0
    1137      563  GLN  HA   HA                0       1.00794       0
    1138      563  GLN  CB   CB                0       12.0107       0
    1139      563  GLN  HB1  HB1               0       1.00794       0
    1140      563  GLN  HB2  HB2               0       1.00794       0
    1141      563  GLN  CG   CG                0       12.0107       0
    1142      563  GLN  HG1  HG1               0       1.00794       0
    1143      563  GLN  HG2  HG2               0       1.00794       0
    1144      563  GLN  CD   CD                0       12.0107       0
    1145      563  GLN  OE1  OE1               0       15.9994       0
    1146      563  GLN  NE2  NE2               0       14.0067       0
    1147      563  GLN  1HE2 1HE2              0       1.00794       0
    1148      563  GLN  2HE2 2HE2              0       1.00794       0
    1149      563  GLN  C    C                 0       12.0107       0
    1150      563  GLN  O    O                 0       15.9994       0
    1151      564  MET  N    N                 0       14.0067       0
    1152      564  MET  HN   HN                0       1.00794       0
    1153      564  MET  CA   CA                0       12.0107       0
    1154      564  MET  HA   HA                0       1.00794       0
    1155      564  MET  CB   CB                0       12.0107       0
    1156      564  MET  HB1  HB1               0       1.00794       0
    1157      564  MET  HB2  HB2               0       1.00794       0
    1158      564  MET  CG   CG                0       12.0107       0
    1159      564  MET  HG1  HG1               0       1.00794       0
    1160      564  MET  HG2  HG2               0       1.00794       0
    1161      564  MET  SD   SD                0        32.065       0
    1162      564  MET  CE   CE                0       12.0107       0
    1163      564  MET  HE1  HE1               0       1.00794       0
    1164      564  MET  HE2  HE2               0       1.00794       0
    1165      564  MET  HE3  HE3               0       1.00794       0
    1166      564  MET  C    C                 0       12.0107       0
    1167      564  MET  O    O                 0       15.9994       0
    1168      565  LEU  N    N                 0       14.0067       0
    1169      565  LEU  HN   HN                0       1.00794       0
    1170      565  LEU  CA   CA                0       12.0107       0
    1171      565  LEU  HA   HA                0       1.00794       0
    1172      565  LEU  CB   CB                0       12.0107       0
    1173      565  LEU  HB1  HB1               0       1.00794       0
    1174      565  LEU  HB2  HB2               0       1.00794       0
    1175      565  LEU  CG   CG                0       12.0107       0
    1176      565  LEU  HG   HG                0       1.00794       0
    1177      565  LEU  CD1  CD1               0       12.0107       0
    1178      565  LEU  1HD1 1HD1              0       1.00794       0
    1179      565  LEU  2HD1 2HD1              0       1.00794       0
    1180      565  LEU  3HD1 3HD1              0       1.00794       0
    1181      565  LEU  CD2  CD2               0       12.0107       0
    1182      565  LEU  1HD2 1HD2              0       1.00794       0
    1183      565  LEU  2HD2 2HD2              0       1.00794       0
    1184      565  LEU  3HD2 3HD2              0       1.00794       0
    1185      565  LEU  C    C                 0       12.0107       0
    1186      565  LEU  O    O                 0       15.9994       0
    1187      566  TYR  N    N                 0       14.0067       0
    1188      566  TYR  HN   HN                0       1.00794       0
    1189      566  TYR  CA   CA                0       12.0107       0
    1190      566  TYR  HA   HA                0       1.00794       0
    1191      566  TYR  CB   CB                0       12.0107       0
    1192      566  TYR  HB1  HB1               0       1.00794       0
    1193      566  TYR  HB2  HB2               0       1.00794       0
    1194      566  TYR  CG   CG                0       12.0107       0
    1195      566  TYR  CD1  CD1               0       12.0107       0
    1196      566  TYR  HD1  HD1               0       1.00794       0
    1197      566  TYR  CE1  CE1               0       12.0107       0
    1198      566  TYR  HE1  HE1               0       1.00794       0
    1199      566  TYR  CZ   CZ                0       12.0107       0
    1200      566  TYR  OH   OH                0       15.9994       0
    1201      566  TYR  HH   HH                0       1.00794       0
    1202      566  TYR  CD2  CD2               0       12.0107       0
    1203      566  TYR  HD2  HD2               0       1.00794       0
    1204      566  TYR  CE2  CE2               0       12.0107       0
    1205      566  TYR  HE2  HE2               0       1.00794       0
    1206      566  TYR  C    C                 0       12.0107       0
    1207      566  TYR  O    O                 0       15.9994       0
    1208      567  LEU  N    N                 0       14.0067       0
    1209      567  LEU  HN   HN                0       1.00794       0
    1210      567  LEU  CA   CA                0       12.0107       0
    1211      567  LEU  HA   HA                0       1.00794       0
    1212      567  LEU  CB   CB                0       12.0107       0
    1213      567  LEU  HB1  HB1               0       1.00794       0
    1214      567  LEU  HB2  HB2               0       1.00794       0
    1215      567  LEU  CG   CG                0       12.0107       0
    1216      567  LEU  HG   HG                0       1.00794       0
    1217      567  LEU  CD1  CD1               0       12.0107       0
    1218      567  LEU  1HD1 1HD1              0       1.00794       0
    1219      567  LEU  2HD1 2HD1              0       1.00794       0
    1220      567  LEU  3HD1 3HD1              0       1.00794       0
    1221      567  LEU  CD2  CD2               0       12.0107       0
    1222      567  LEU  1HD2 1HD2              0       1.00794       0
    1223      567  LEU  2HD2 2HD2              0       1.00794       0
    1224      567  LEU  3HD2 3HD2              0       1.00794       0
    1225      567  LEU  C    C                 0       12.0107       0
    1226      567  LEU  O    O                 0       15.9994       0
    1227      568  LEU  N    N                 0       14.0067       0
    1228      568  LEU  HN   HN                0       1.00794       0
    1229      568  LEU  CA   CA                0       12.0107       0
    1230      568  LEU  HA   HA                0       1.00794       0
    1231      568  LEU  CB   CB                0       12.0107       0
    1232      568  LEU  HB1  HB1               0       1.00794       0
    1233      568  LEU  HB2  HB2               0       1.00794       0
    1234      568  LEU  CG   CG                0       12.0107       0
    1235      568  LEU  HG   HG                0       1.00794       0
    1236      568  LEU  CD1  CD1               0       12.0107       0
    1237      568  LEU  1HD1 1HD1              0       1.00794       0
    1238      568  LEU  2HD1 2HD1              0       1.00794       0
    1239      568  LEU  3HD1 3HD1              0       1.00794       0
    1240      568  LEU  CD2  CD2               0       12.0107       0
    1241      568  LEU  1HD2 1HD2              0       1.00794       0
    1242      568  LEU  2HD2 2HD2              0       1.00794       0
    1243      568  LEU  3HD2 3HD2              0       1.00794       0
    1244      568  LEU  C    C                 0       12.0107       0
    1245      568  LEU  O    O                 0       15.9994       0
    1246      569  CYS  N    N                 0       14.0067       0
    1247      569  CYS  HN   HN                0       1.00794       0
    1248      569  CYS  CA   CA                0       12.0107       0
    1249      569  CYS  HA   HA                0       1.00794       0
    1250      569  CYS  CB   CB                0       12.0107       0
    1251      569  CYS  HB1  HB1               0       1.00794       0
    1252      569  CYS  HB2  HB2               0       1.00794       0
    1253      569  CYS  SG   SG                0        32.065       0
    1254      569  CYS  HG1  HG1               0       1.00794       0
    1255      569  CYS  C    C                 0       12.0107       0
    1256      569  CYS  O    O                 0       15.9994       0
    1257      570  SER  N    N                 0       14.0067       0
    1258      570  SER  HN   HN                0       1.00794       0
    1259      570  SER  CA   CA                0       12.0107       0
    1260      570  SER  HA   HA                0       1.00794       0
    1261      570  SER  CB   CB                0       12.0107       0
    1262      570  SER  HB1  HB1               0       1.00794       0
    1263      570  SER  HB2  HB2               0       1.00794       0
    1264      570  SER  OG   OG                0       15.9994       0
    1265      570  SER  HG1  HG1               0       1.00794       0
    1266      570  SER  C    C                 0       12.0107       0
    1267      570  SER  O    O                 0       15.9994       0
    1268      571  TRP  N    N                 0       14.0067       0
    1269      571  TRP  HN   HN                0       1.00794       0
    1270      571  TRP  CA   CA                0       12.0107       0
    1271      571  TRP  HA   HA                0       1.00794       0
    1272      571  TRP  CB   CB                0       12.0107       0
    1273      571  TRP  HB1  HB1               0       1.00794       0
    1274      571  TRP  HB2  HB2               0       1.00794       0
    1275      571  TRP  CG   CG                0       12.0107       0
    1276      571  TRP  CD1  CD1               0       12.0107       0
    1277      571  TRP  HD1  HD1               0       1.00794       0
    1278      571  TRP  NE1  NE1               0       14.0067       0
    1279      571  TRP  HE1  HE1               0       1.00794       0
    1280      571  TRP  CE2  CE2               0       12.0107       0
    1281      571  TRP  CD2  CD2               0       12.0107       0
    1282      571  TRP  CE3  CE3               0       12.0107       0
    1283      571  TRP  HE3  HE3               0       1.00794       0
    1284      571  TRP  CZ3  CZ3               0       12.0107       0
    1285      571  TRP  HZ3  HZ3               0       1.00794       0
    1286      571  TRP  CZ2  CZ2               0       12.0107       0
    1287      571  TRP  HZ2  HZ2               0       1.00794       0
    1288      571  TRP  CH2  CH2               0       12.0107       0
    1289      571  TRP  HH2  HH2               0       1.00794       0
    1290      571  TRP  C    C                 0       12.0107       0
    1291      571  TRP  O    O                 0       15.9994       0
    1292      572  PRO  N    N                 0       14.0067       0
    1293      572  PRO  CD   CD                0       12.0107       0
    1294      572  PRO  HD1  HD1               0       1.00794       0
    1295      572  PRO  HD2  HD2               0       1.00794       0
    1296      572  PRO  CA   CA                0       12.0107       0
    1297      572  PRO  HA   HA                0       1.00794       0
    1298      572  PRO  CB   CB                0       12.0107       0
    1299      572  PRO  HB1  HB1               0       1.00794       0
    1300      572  PRO  HB2  HB2               0       1.00794       0
    1301      572  PRO  CG   CG                0       12.0107       0
    1302      572  PRO  HG1  HG1               0       1.00794       0
    1303      572  PRO  HG2  HG2               0       1.00794       0
    1304      572  PRO  C    C                 0       12.0107       0
    1305      572  PRO  O    O                 0       15.9994       0
    1306      573  GLU  N    N                 0       14.0067       0
    1307      573  GLU  HN   HN                0       1.00794       0
    1308      573  GLU  CA   CA                0       12.0107       0
    1309      573  GLU  HA   HA                0       1.00794       0
    1310      573  GLU  CB   CB                0       12.0107       0
    1311      573  GLU  HB1  HB1               0       1.00794       0
    1312      573  GLU  HB2  HB2               0       1.00794       0
    1313      573  GLU  CG   CG                0       12.0107       0
    1314      573  GLU  HG1  HG1               0       1.00794       0
    1315      573  GLU  HG2  HG2               0       1.00794       0
    1316      573  GLU  CD   CD                0       12.0107       0
    1317      573  GLU  OE1  OE1               0       15.9994       0
    1318      573  GLU  OE2  OE2               0       15.9994       0
    1319      573  GLU  C    C                 0       12.0107       0
    1320      573  GLU  O    O                 0       15.9994       0
    1321      574  LEU  N    N                 0       14.0067       0
    1322      574  LEU  HN   HN                0       1.00794       0
    1323      574  LEU  CA   CA                0       12.0107       0
    1324      574  LEU  HA   HA                0       1.00794       0
    1325      574  LEU  CB   CB                0       12.0107       0
    1326      574  LEU  HB1  HB1               0       1.00794       0
    1327      574  LEU  HB2  HB2               0       1.00794       0
    1328      574  LEU  CG   CG                0       12.0107       0
    1329      574  LEU  HG   HG                0       1.00794       0
    1330      574  LEU  CD1  CD1               0       12.0107       0
    1331      574  LEU  1HD1 1HD1              0       1.00794       0
    1332      574  LEU  2HD1 2HD1              0       1.00794       0
    1333      574  LEU  3HD1 3HD1              0       1.00794       0
    1334      574  LEU  CD2  CD2               0       12.0107       0
    1335      574  LEU  1HD2 1HD2              0       1.00794       0
    1336      574  LEU  2HD2 2HD2              0       1.00794       0
    1337      574  LEU  3HD2 3HD2              0       1.00794       0
    1338      574  LEU  C    C                 0       12.0107       0
    1339      574  LEU  O    O                 0       15.9994       0
    1340      575  PRO  N    N                 0       14.0067       0
    1341      575  PRO  CD   CD                0       12.0107       0
    1342      575  PRO  HD1  HD1               0       1.00794       0
    1343      575  PRO  HD2  HD2               0       1.00794       0
    1344      575  PRO  CA   CA                0       12.0107       0
    1345      575  PRO  HA   HA                0       1.00794       0
    1346      575  PRO  CB   CB                0       12.0107       0
    1347      575  PRO  HB1  HB1               0       1.00794       0
    1348      575  PRO  HB2  HB2               0       1.00794       0
    1349      575  PRO  CG   CG                0       12.0107       0
    1350      575  PRO  HG1  HG1               0       1.00794       0
    1351      575  PRO  HG2  HG2               0       1.00794       0
    1352      575  PRO  C    C                 0       12.0107       0
    1353      575  PRO  O    O                 0       15.9994       0
    1354      576  VAL  N    N                 0       14.0067       0
    1355      576  VAL  HN   HN                0       1.00794       0
    1356      576  VAL  CA   CA                0       12.0107       0
    1357      576  VAL  HA   HA                0       1.00794       0
    1358      576  VAL  CB   CB                0       12.0107       0
    1359      576  VAL  HB   HB                0       1.00794       0
    1360      576  VAL  CG1  CG1               0       12.0107       0
    1361      576  VAL  1HG1 1HG1              0       1.00794       0
    1362      576  VAL  2HG1 2HG1              0       1.00794       0
    1363      576  VAL  3HG1 3HG1              0       1.00794       0
    1364      576  VAL  CG2  CG2               0       12.0107       0
    1365      576  VAL  1HG2 1HG2              0       1.00794       0
    1366      576  VAL  2HG2 2HG2              0       1.00794       0
    1367      576  VAL  3HG2 3HG2              0       1.00794       0
    1368      576  VAL  C    C                 0       12.0107       0
    1369      576  VAL  O    O                 0       15.9994       0
    1370      577  LEU  N    N                 0       14.0067       0
    1371      577  LEU  HN   HN                0       1.00794       0
    1372      577  LEU  CA   CA                0       12.0107       0
    1373      577  LEU  HA   HA                0       1.00794       0
    1374      577  LEU  CB   CB                0       12.0107       0
    1375      577  LEU  HB1  HB1               0       1.00794       0
    1376      577  LEU  HB2  HB2               0       1.00794       0
    1377      577  LEU  CG   CG                0       12.0107       0
    1378      577  LEU  HG   HG                0       1.00794       0
    1379      577  LEU  CD1  CD1               0       12.0107       0
    1380      577  LEU  1HD1 1HD1              0       1.00794       0
    1381      577  LEU  2HD1 2HD1              0       1.00794       0
    1382      577  LEU  3HD1 3HD1              0       1.00794       0
    1383      577  LEU  CD2  CD2               0       12.0107       0
    1384      577  LEU  1HD2 1HD2              0       1.00794       0
    1385      577  LEU  2HD2 2HD2              0       1.00794       0
    1386      577  LEU  3HD2 3HD2              0       1.00794       0
    1387      577  LEU  C    C                 0       12.0107       0
    1388      577  LEU  O    O                 0       15.9994       0
    1389      578  SER  N    N                 0       14.0067       0
    1390      578  SER  HN   HN                0       1.00794       0
    1391      578  SER  CA   CA                0       12.0107       0
    1392      578  SER  HA   HA                0       1.00794       0
    1393      578  SER  CB   CB                0       12.0107       0
    1394      578  SER  HB1  HB1               0       1.00794       0
    1395      578  SER  HB2  HB2               0       1.00794       0
    1396      578  SER  OG   OG                0       15.9994       0
    1397      578  SER  HG1  HG1               0       1.00794       0
    1398      578  SER  C    C                 0       12.0107       0
    1399      578  SER  O    O                 0       15.9994       0
    1400      579  ALA  N    N                 0       14.0067       0
    1401      579  ALA  HN   HN                0       1.00794       0
    1402      579  ALA  CA   CA                0       12.0107       0
    1403      579  ALA  HA   HA                0       1.00794       0
    1404      579  ALA  CB   CB                0       12.0107       0
    1405      579  ALA  HB1  HB1               0       1.00794       0
    1406      579  ALA  HB2  HB2               0       1.00794       0
    1407      579  ALA  HB3  HB3               0       1.00794       0
    1408      579  ALA  C    C                 0       12.0107       0
    1409      579  ALA  O    O                 0       15.9994       0
    1410      580  LEU  N    N                 0       14.0067       0
    1411      580  LEU  HN   HN                0       1.00794       0
    1412      580  LEU  CA   CA                0       12.0107       0
    1413      580  LEU  HA   HA                0       1.00794       0
    1414      580  LEU  CB   CB                0       12.0107       0
    1415      580  LEU  HB1  HB1               0       1.00794       0
    1416      580  LEU  HB2  HB2               0       1.00794       0
    1417      580  LEU  CG   CG                0       12.0107       0
    1418      580  LEU  HG   HG                0       1.00794       0
    1419      580  LEU  CD1  CD1               0       12.0107       0
    1420      580  LEU  1HD1 1HD1              0       1.00794       0
    1421      580  LEU  2HD1 2HD1              0       1.00794       0
    1422      580  LEU  3HD1 3HD1              0       1.00794       0
    1423      580  LEU  CD2  CD2               0       12.0107       0
    1424      580  LEU  1HD2 1HD2              0       1.00794       0
    1425      580  LEU  2HD2 2HD2              0       1.00794       0
    1426      580  LEU  3HD2 3HD2              0       1.00794       0
    1427      580  LEU  C    C                 0       12.0107       0
    1428      580  LEU  O    O                 0       15.9994       0
    1429      581  GLU  N    N                 0       14.0067       0
    1430      581  GLU  HN   HN                0       1.00794       0
    1431      581  GLU  CA   CA                0       12.0107       0
    1432      581  GLU  HA   HA                0       1.00794       0
    1433      581  GLU  CB   CB                0       12.0107       0
    1434      581  GLU  HB1  HB1               0       1.00794       0
    1435      581  GLU  HB2  HB2               0       1.00794       0
    1436      581  GLU  CG   CG                0       12.0107       0
    1437      581  GLU  HG1  HG1               0       1.00794       0
    1438      581  GLU  HG2  HG2               0       1.00794       0
    1439      581  GLU  CD   CD                0       12.0107       0
    1440      581  GLU  OE1  OE1               0       15.9994       0
    1441      581  GLU  OE2  OE2               0       15.9994       0
    1442      581  GLU  C    C                 0       12.0107       0
    1443      581  GLU  O    O                 0       15.9994       0
    1444      582  LEU  N    N                 0       14.0067       0
    1445      582  LEU  HN   HN                0       1.00794       0
    1446      582  LEU  CA   CA                0       12.0107       0
    1447      582  LEU  HA   HA                0       1.00794       0
    1448      582  LEU  CB   CB                0       12.0107       0
    1449      582  LEU  HB1  HB1               0       1.00794       0
    1450      582  LEU  HB2  HB2               0       1.00794       0
    1451      582  LEU  CG   CG                0       12.0107       0
    1452      582  LEU  HG   HG                0       1.00794       0
    1453      582  LEU  CD1  CD1               0       12.0107       0
    1454      582  LEU  1HD1 1HD1              0       1.00794       0
    1455      582  LEU  2HD1 2HD1              0       1.00794       0
    1456      582  LEU  3HD1 3HD1              0       1.00794       0
    1457      582  LEU  CD2  CD2               0       12.0107       0
    1458      582  LEU  1HD2 1HD2              0       1.00794       0
    1459      582  LEU  2HD2 2HD2              0       1.00794       0
    1460      582  LEU  3HD2 3HD2              0       1.00794       0
    1461      582  LEU  C    C                 0       12.0107       0
    1462      582  LEU  O    O                 0       15.9994       0
    1463      583  LEU  N    N                 0       14.0067       0
    1464      583  LEU  HN   HN                0       1.00794       0
    1465      583  LEU  CA   CA                0       12.0107       0
    1466      583  LEU  HA   HA                0       1.00794       0
    1467      583  LEU  CB   CB                0       12.0107       0
    1468      583  LEU  HB1  HB1               0       1.00794       0
    1469      583  LEU  HB2  HB2               0       1.00794       0
    1470      583  LEU  CG   CG                0       12.0107       0
    1471      583  LEU  HG   HG                0       1.00794       0
    1472      583  LEU  CD1  CD1               0       12.0107       0
    1473      583  LEU  1HD1 1HD1              0       1.00794       0
    1474      583  LEU  2HD1 2HD1              0       1.00794       0
    1475      583  LEU  3HD1 3HD1              0       1.00794       0
    1476      583  LEU  CD2  CD2               0       12.0107       0
    1477      583  LEU  1HD2 1HD2              0       1.00794       0
    1478      583  LEU  2HD2 2HD2              0       1.00794       0
    1479      583  LEU  3HD2 3HD2              0       1.00794       0
    1480      583  LEU  C    C                 0       12.0107       0
    1481      583  LEU  O    O                 0       15.9994       0
    1482      584  ASP  N    N                 0       14.0067       0
    1483      584  ASP  HN   HN                0       1.00794       0
    1484      584  ASP  CA   CA                0       12.0107       0
    1485      584  ASP  HA   HA                0       1.00794       0
    1486      584  ASP  CB   CB                0       12.0107       0
    1487      584  ASP  HB1  HB1               0       1.00794       0
    1488      584  ASP  HB2  HB2               0       1.00794       0
    1489      584  ASP  CG   CG                0       12.0107       0
    1490      584  ASP  OD1  OD1               0       15.9994       0
    1491      584  ASP  OD2  OD2               0       15.9994       0
    1492      584  ASP  C    C                 0       12.0107       0
    1493      584  ASP  O    O                 0       15.9994       0
    1494      585  PHE  N    N                 0       14.0067       0
    1495      585  PHE  HN   HN                0       1.00794       0
    1496      585  PHE  CA   CA                0       12.0107       0
    1497      585  PHE  HA   HA                0       1.00794       0
    1498      585  PHE  CB   CB                0       12.0107       0
    1499      585  PHE  HB1  HB1               0       1.00794       0
    1500      585  PHE  HB2  HB2               0       1.00794       0
    1501      585  PHE  CG   CG                0       12.0107       0
    1502      585  PHE  CD1  CD1               0       12.0107       0
    1503      585  PHE  HD1  HD1               0       1.00794       0
    1504      585  PHE  CE1  CE1               0       12.0107       0
    1505      585  PHE  HE1  HE1               0       1.00794       0
    1506      585  PHE  CZ   CZ                0       12.0107       0
    1507      585  PHE  HZ   HZ                0       1.00794       0
    1508      585  PHE  CD2  CD2               0       12.0107       0
    1509      585  PHE  HD2  HD2               0       1.00794       0
    1510      585  PHE  CE2  CE2               0       12.0107       0
    1511      585  PHE  HE2  HE2               0       1.00794       0
    1512      585  PHE  C    C                 0       12.0107       0
    1513      585  PHE  O    O                 0       15.9994       0
    1514      586  SER  N    N                 0       14.0067       0
    1515      586  SER  HN   HN                0       1.00794       0
    1516      586  SER  CA   CA                0       12.0107       0
    1517      586  SER  HA   HA                0       1.00794       0
    1518      586  SER  CB   CB                0       12.0107       0
    1519      586  SER  HB1  HB1               0       1.00794       0
    1520      586  SER  HB2  HB2               0       1.00794       0
    1521      586  SER  OG   OG                0       15.9994       0
    1522      586  SER  HG1  HG1               0       1.00794       0
    1523      586  SER  C    C                 0       12.0107       0
    1524      586  SER  O    O                 0       15.9994       0
    1525      587  PHE  N    N                 0       14.0067       0
    1526      587  PHE  HN   HN                0       1.00794       0
    1527      587  PHE  CA   CA                0       12.0107       0
    1528      587  PHE  HA   HA                0       1.00794       0
    1529      587  PHE  CB   CB                0       12.0107       0
    1530      587  PHE  HB1  HB1               0       1.00794       0
    1531      587  PHE  HB2  HB2               0       1.00794       0
    1532      587  PHE  CG   CG                0       12.0107       0
    1533      587  PHE  CD1  CD1               0       12.0107       0
    1534      587  PHE  HD1  HD1               0       1.00794       0
    1535      587  PHE  CE1  CE1               0       12.0107       0
    1536      587  PHE  HE1  HE1               0       1.00794       0
    1537      587  PHE  CZ   CZ                0       12.0107       0
    1538      587  PHE  HZ   HZ                0       1.00794       0
    1539      587  PHE  CD2  CD2               0       12.0107       0
    1540      587  PHE  HD2  HD2               0       1.00794       0
    1541      587  PHE  CE2  CE2               0       12.0107       0
    1542      587  PHE  HE2  HE2               0       1.00794       0
    1543      587  PHE  C    C                 0       12.0107       0
    1544      587  PHE  O    O                 0       15.9994       0
    1545      588  PRO  N    N                 0       14.0067       0
    1546      588  PRO  CD   CD                0       12.0107       0
    1547      588  PRO  HD1  HD1               0       1.00794       0
    1548      588  PRO  HD2  HD2               0       1.00794       0
    1549      588  PRO  CA   CA                0       12.0107       0
    1550      588  PRO  HA   HA                0       1.00794       0
    1551      588  PRO  CB   CB                0       12.0107       0
    1552      588  PRO  HB1  HB1               0       1.00794       0
    1553      588  PRO  HB2  HB2               0       1.00794       0
    1554      588  PRO  CG   CG                0       12.0107       0
    1555      588  PRO  HG1  HG1               0       1.00794       0
    1556      588  PRO  HG2  HG2               0       1.00794       0
    1557      588  PRO  C    C                 0       12.0107       0
    1558      588  PRO  O    O                 0       15.9994       0
    1559      589  ASP  N    N                 0       14.0067       0
    1560      589  ASP  HN   HN                0       1.00794       0
    1561      589  ASP  CA   CA                0       12.0107       0
    1562      589  ASP  HA   HA                0       1.00794       0
    1563      589  ASP  CB   CB                0       12.0107       0
    1564      589  ASP  HB1  HB1               0       1.00794       0
    1565      589  ASP  HB2  HB2               0       1.00794       0
    1566      589  ASP  CG   CG                0       12.0107       0
    1567      589  ASP  OD1  OD1               0       15.9994       0
    1568      589  ASP  OD2  OD2               0       15.9994       0
    1569      589  ASP  C    C                 0       12.0107       0
    1570      589  ASP  O    O                 0       15.9994       0
    1571      590  CYS  N    N                 0       14.0067       0
    1572      590  CYS  HN   HN                0       1.00794       0
    1573      590  CYS  CA   CA                0       12.0107       0
    1574      590  CYS  HA   HA                0       1.00794       0
    1575      590  CYS  CB   CB                0       12.0107       0
    1576      590  CYS  HB1  HB1               0       1.00794       0
    1577      590  CYS  HB2  HB2               0       1.00794       0
    1578      590  CYS  SG   SG                0        32.065       0
    1579      590  CYS  HG1  HG1               0       1.00794       0
    1580      590  CYS  C    C                 0       12.0107       0
    1581      590  CYS  O    O                 0       15.9994       0
    1582      591  HIS  N    N                 0       14.0067       0
    1583      591  HIS  HN   HN                0       1.00794       0
    1584      591  HIS  CA   CA                0       12.0107       0
    1585      591  HIS  HA   HA                0       1.00794       0
    1586      591  HIS  CB   CB                0       12.0107       0
    1587      591  HIS  HB1  HB1               0       1.00794       0
    1588      591  HIS  HB2  HB2               0       1.00794       0
    1589      591  HIS  ND1  ND1               0       14.0067       0
    1590      591  HIS  CG   CG                0       12.0107       0
    1591      591  HIS  CE1  CE1               0       12.0107       0
    1592      591  HIS  HE1  HE1               0       1.00794       0
    1593      591  HIS  NE2  NE2               0       14.0067       0
    1594      591  HIS  HE2  HE2               0       1.00794       0
    1595      591  HIS  CD2  CD2               0       12.0107       0
    1596      591  HIS  HD2  HD2               0       1.00794       0
    1597      591  HIS  C    C                 0       12.0107       0
    1598      591  HIS  O    O                 0       15.9994       0
    1599      592  VAL  N    N                 0       14.0067       0
    1600      592  VAL  HN   HN                0       1.00794       0
    1601      592  VAL  CA   CA                0       12.0107       0
    1602      592  VAL  HA   HA                0       1.00794       0
    1603      592  VAL  CB   CB                0       12.0107       0
    1604      592  VAL  HB   HB                0       1.00794       0
    1605      592  VAL  CG1  CG1               0       12.0107       0
    1606      592  VAL  1HG1 1HG1              0       1.00794       0
    1607      592  VAL  2HG1 2HG1              0       1.00794       0
    1608      592  VAL  3HG1 3HG1              0       1.00794       0
    1609      592  VAL  CG2  CG2               0       12.0107       0
    1610      592  VAL  1HG2 1HG2              0       1.00794       0
    1611      592  VAL  2HG2 2HG2              0       1.00794       0
    1612      592  VAL  3HG2 3HG2              0       1.00794       0
    1613      592  VAL  C    C                 0       12.0107       0
    1614      592  VAL  O    O                 0       15.9994       0
    1615      593  GLY  N    N                 0       14.0067       0
    1616      593  GLY  HN   HN                0       1.00794       0
    1617      593  GLY  CA   CA                0       12.0107       0
    1618      593  GLY  HA1  HA1               0       1.00794       0
    1619      593  GLY  HA2  HA2               0       1.00794       0
    1620      593  GLY  C    C                 0       12.0107       0
    1621      593  GLY  O    O                 0       15.9994       0
    1622      594  SER  N    N                 0       14.0067       0
    1623      594  SER  HN   HN                0       1.00794       0
    1624      594  SER  CA   CA                0       12.0107       0
    1625      594  SER  HA   HA                0       1.00794       0
    1626      594  SER  CB   CB                0       12.0107       0
    1627      594  SER  HB1  HB1               0       1.00794       0
    1628      594  SER  HB2  HB2               0       1.00794       0
    1629      594  SER  OG   OG                0       15.9994       0
    1630      594  SER  HG1  HG1               0       1.00794       0
    1631      594  SER  C    C                 0       12.0107       0
    1632      594  SER  O    O                 0       15.9994       0
    1633      595  PHE  N    N                 0       14.0067       0
    1634      595  PHE  HN   HN                0       1.00794       0
    1635      595  PHE  CA   CA                0       12.0107       0
    1636      595  PHE  HA   HA                0       1.00794       0
    1637      595  PHE  CB   CB                0       12.0107       0
    1638      595  PHE  HB1  HB1               0       1.00794       0
    1639      595  PHE  HB2  HB2               0       1.00794       0
    1640      595  PHE  CG   CG                0       12.0107       0
    1641      595  PHE  CD1  CD1               0       12.0107       0
    1642      595  PHE  HD1  HD1               0       1.00794       0
    1643      595  PHE  CE1  CE1               0       12.0107       0
    1644      595  PHE  HE1  HE1               0       1.00794       0
    1645      595  PHE  CZ   CZ                0       12.0107       0
    1646      595  PHE  HZ   HZ                0       1.00794       0
    1647      595  PHE  CD2  CD2               0       12.0107       0
    1648      595  PHE  HD2  HD2               0       1.00794       0
    1649      595  PHE  CE2  CE2               0       12.0107       0
    1650      595  PHE  HE2  HE2               0       1.00794       0
    1651      595  PHE  C    C                 0       12.0107       0
    1652      595  PHE  O    O                 0       15.9994       0
    1653      596  ALA  N    N                 0       14.0067       0
    1654      596  ALA  HN   HN                0       1.00794       0
    1655      596  ALA  CA   CA                0       12.0107       0
    1656      596  ALA  HA   HA                0       1.00794       0
    1657      596  ALA  CB   CB                0       12.0107       0
    1658      596  ALA  HB1  HB1               0       1.00794       0
    1659      596  ALA  HB2  HB2               0       1.00794       0
    1660      596  ALA  HB3  HB3               0       1.00794       0
    1661      596  ALA  C    C                 0       12.0107       0
    1662      596  ALA  O    O                 0       15.9994       0
    1663      597  ILE  N    N                 0       14.0067       0
    1664      597  ILE  HN   HN                0       1.00794       0
    1665      597  ILE  CA   CA                0       12.0107       0
    1666      597  ILE  HA   HA                0       1.00794       0
    1667      597  ILE  CB   CB                0       12.0107       0
    1668      597  ILE  HB   HB                0       1.00794       0
    1669      597  ILE  CG2  CG2               0       12.0107       0
    1670      597  ILE  1HG2 1HG2              0       1.00794       0
    1671      597  ILE  2HG2 2HG2              0       1.00794       0
    1672      597  ILE  3HG2 3HG2              0       1.00794       0
    1673      597  ILE  CG1  CG1               0       12.0107       0
    1674      597  ILE  1HG1 1HG1              0       1.00794       0
    1675      597  ILE  2HG1 2HG1              0       1.00794       0
    1676      597  ILE  CD   CD                0       12.0107       0
    1677      597  ILE  HD1  HD1               0       1.00794       0
    1678      597  ILE  HD2  HD2               0       1.00794       0
    1679      597  ILE  HD3  HD3               0       1.00794       0
    1680      597  ILE  C    C                 0       12.0107       0
    1681      597  ILE  O    O                 0       15.9994       0
    1682      598  LYS  N    N                 0       14.0067       0
    1683      598  LYS  HN   HN                0       1.00794       0
    1684      598  LYS  CA   CA                0       12.0107       0
    1685      598  LYS  HA   HA                0       1.00794       0
    1686      598  LYS  CB   CB                0       12.0107       0
    1687      598  LYS  HB1  HB1               0       1.00794       0
    1688      598  LYS  HB2  HB2               0       1.00794       0
    1689      598  LYS  CG   CG                0       12.0107       0
    1690      598  LYS  HG1  HG1               0       1.00794       0
    1691      598  LYS  HG2  HG2               0       1.00794       0
    1692      598  LYS  CD   CD                0       12.0107       0
    1693      598  LYS  HD1  HD1               0       1.00794       0
    1694      598  LYS  HD2  HD2               0       1.00794       0
    1695      598  LYS  CE   CE                0       12.0107       0
    1696      598  LYS  HE1  HE1               0       1.00794       0
    1697      598  LYS  HE2  HE2               0       1.00794       0
    1698      598  LYS  NZ   NZ                0       14.0067       0
    1699      598  LYS  HZ1  HZ1               0       1.00794       0
    1700      598  LYS  HZ2  HZ2               0       1.00794       0
    1701      598  LYS  HZ3  HZ3               0       1.00794       0
    1702      598  LYS  C    C                 0       12.0107       0
    1703      598  LYS  O    O                 0       15.9994       0
    1704      599  SER  N    N                 0       14.0067       0
    1705      599  SER  HN   HN                0       1.00794       0
    1706      599  SER  CA   CA                0       12.0107       0
    1707      599  SER  HA   HA                0       1.00794       0
    1708      599  SER  CB   CB                0       12.0107       0
    1709      599  SER  HB1  HB1               0       1.00794       0
    1710      599  SER  HB2  HB2               0       1.00794       0
    1711      599  SER  OG   OG                0       15.9994       0
    1712      599  SER  HG1  HG1               0       1.00794       0
    1713      599  SER  C    C                 0       12.0107       0
    1714      599  SER  O    O                 0       15.9994       0
    1715      600  LEU  N    N                 0       14.0067       0
    1716      600  LEU  HN   HN                0       1.00794       0
    1717      600  LEU  CA   CA                0       12.0107       0
    1718      600  LEU  HA   HA                0       1.00794       0
    1719      600  LEU  CB   CB                0       12.0107       0
    1720      600  LEU  HB1  HB1               0       1.00794       0
    1721      600  LEU  HB2  HB2               0       1.00794       0
    1722      600  LEU  CG   CG                0       12.0107       0
    1723      600  LEU  HG   HG                0       1.00794       0
    1724      600  LEU  CD1  CD1               0       12.0107       0
    1725      600  LEU  1HD1 1HD1              0       1.00794       0
    1726      600  LEU  2HD1 2HD1              0       1.00794       0
    1727      600  LEU  3HD1 3HD1              0       1.00794       0
    1728      600  LEU  CD2  CD2               0       12.0107       0
    1729      600  LEU  1HD2 1HD2              0       1.00794       0
    1730      600  LEU  2HD2 2HD2              0       1.00794       0
    1731      600  LEU  3HD2 3HD2              0       1.00794       0
    1732      600  LEU  C    C                 0       12.0107       0
    1733      600  LEU  O    O                 0       15.9994       0
    1734      601  ARG  N    N                 0       14.0067       0
    1735      601  ARG  HN   HN                0       1.00794       0
    1736      601  ARG  CA   CA                0       12.0107       0
    1737      601  ARG  HA   HA                0       1.00794       0
    1738      601  ARG  CB   CB                0       12.0107       0
    1739      601  ARG  HB1  HB1               0       1.00794       0
    1740      601  ARG  HB2  HB2               0       1.00794       0
    1741      601  ARG  CG   CG                0       12.0107       0
    1742      601  ARG  HG1  HG1               0       1.00794       0
    1743      601  ARG  HG2  HG2               0       1.00794       0
    1744      601  ARG  CD   CD                0       12.0107       0
    1745      601  ARG  HD1  HD1               0       1.00794       0
    1746      601  ARG  HD2  HD2               0       1.00794       0
    1747      601  ARG  NE   NE                0       14.0067       0
    1748      601  ARG  HE   HE                0       1.00794       0
    1749      601  ARG  CZ   CZ                0       12.0107       0
    1750      601  ARG  NH1  NH1               0       14.0067       0
    1751      601  ARG  1HH1 1HH1              0       1.00794       0
    1752      601  ARG  2HH1 2HH1              0       1.00794       0
    1753      601  ARG  NH2  NH2               0       14.0067       0
    1754      601  ARG  1HH2 1HH2              0       1.00794       0
    1755      601  ARG  2HH2 2HH2              0       1.00794       0
    1756      601  ARG  C    C                 0       12.0107       0
    1757      601  ARG  O    O                 0       15.9994       0
    1758      602  LYS  N    N                 0       14.0067       0
    1759      602  LYS  HN   HN                0       1.00794       0
    1760      602  LYS  CA   CA                0       12.0107       0
    1761      602  LYS  HA   HA                0       1.00794       0
    1762      602  LYS  CB   CB                0       12.0107       0
    1763      602  LYS  HB1  HB1               0       1.00794       0
    1764      602  LYS  HB2  HB2               0       1.00794       0
    1765      602  LYS  CG   CG                0       12.0107       0
    1766      602  LYS  HG1  HG1               0       1.00794       0
    1767      602  LYS  HG2  HG2               0       1.00794       0
    1768      602  LYS  CD   CD                0       12.0107       0
    1769      602  LYS  HD1  HD1               0       1.00794       0
    1770      602  LYS  HD2  HD2               0       1.00794       0
    1771      602  LYS  CE   CE                0       12.0107       0
    1772      602  LYS  HE1  HE1               0       1.00794       0
    1773      602  LYS  HE2  HE2               0       1.00794       0
    1774      602  LYS  NZ   NZ                0       14.0067       0
    1775      602  LYS  HZ1  HZ1               0       1.00794       0
    1776      602  LYS  HZ2  HZ2               0       1.00794       0
    1777      602  LYS  HZ3  HZ3               0       1.00794       0
    1778      602  LYS  C    C                 0       12.0107       0
    1779      602  LYS  O    O                 0       15.9994       0
    1780      603  LEU  N    N                 0       14.0067       0
    1781      603  LEU  HN   HN                0       1.00794       0
    1782      603  LEU  CA   CA                0       12.0107       0
    1783      603  LEU  HA   HA                0       1.00794       0
    1784      603  LEU  CB   CB                0       12.0107       0
    1785      603  LEU  HB1  HB1               0       1.00794       0
    1786      603  LEU  HB2  HB2               0       1.00794       0
    1787      603  LEU  CG   CG                0       12.0107       0
    1788      603  LEU  HG   HG                0       1.00794       0
    1789      603  LEU  CD1  CD1               0       12.0107       0
    1790      603  LEU  1HD1 1HD1              0       1.00794       0
    1791      603  LEU  2HD1 2HD1              0       1.00794       0
    1792      603  LEU  3HD1 3HD1              0       1.00794       0
    1793      603  LEU  CD2  CD2               0       12.0107       0
    1794      603  LEU  1HD2 1HD2              0       1.00794       0
    1795      603  LEU  2HD2 2HD2              0       1.00794       0
    1796      603  LEU  3HD2 3HD2              0       1.00794       0
    1797      603  LEU  C    C                 0       12.0107       0
    1798      603  LEU  O    O                 0       15.9994       0
    1799      604  THR  N    N                 0       14.0067       0
    1800      604  THR  HN   HN                0       1.00794       0
    1801      604  THR  CA   CA                0       12.0107       0
    1802      604  THR  HA   HA                0       1.00794       0
    1803      604  THR  CB   CB                0       12.0107       0
    1804      604  THR  HB   HB                0       1.00794       0
    1805      604  THR  OG1  OG1               0       15.9994       0
    1806      604  THR  HG1  HG1               0       1.00794       0
    1807      604  THR  CG2  CG2               0       12.0107       0
    1808      604  THR  1HG2 1HG2              0       1.00794       0
    1809      604  THR  2HG2 2HG2              0       1.00794       0
    1810      604  THR  3HG2 3HG2              0       1.00794       0
    1811      604  THR  C    C                 0       12.0107       0
    1812      604  THR  O    O                 0       15.9994       0
    1813      605  ASP  N    N                 0       14.0067       0
    1814      605  ASP  HN   HN                0       1.00794       0
    1815      605  ASP  CA   CA                0       12.0107       0
    1816      605  ASP  HA   HA                0       1.00794       0
    1817      605  ASP  CB   CB                0       12.0107       0
    1818      605  ASP  HB1  HB1               0       1.00794       0
    1819      605  ASP  HB2  HB2               0       1.00794       0
    1820      605  ASP  CG   CG                0       12.0107       0
    1821      605  ASP  OD1  OD1               0       15.9994       0
    1822      605  ASP  OD2  OD2               0       15.9994       0
    1823      605  ASP  C    C                 0       12.0107       0
    1824      605  ASP  O    O                 0       15.9994       0
    1825      606  ASP  N    N                 0       14.0067       0
    1826      606  ASP  HN   HN                0       1.00794       0
    1827      606  ASP  CA   CA                0       12.0107       0
    1828      606  ASP  HA   HA                0       1.00794       0
    1829      606  ASP  CB   CB                0       12.0107       0
    1830      606  ASP  HB1  HB1               0       1.00794       0
    1831      606  ASP  HB2  HB2               0       1.00794       0
    1832      606  ASP  CG   CG                0       12.0107       0
    1833      606  ASP  OD1  OD1               0       15.9994       0
    1834      606  ASP  OD2  OD2               0       15.9994       0
    1835      606  ASP  C    C                 0       12.0107       0
    1836      606  ASP  O    O                 0       15.9994       0
    1837      607  GLU  N    N                 0       14.0067       0
    1838      607  GLU  HN   HN                0       1.00794       0
    1839      607  GLU  CA   CA                0       12.0107       0
    1840      607  GLU  HA   HA                0       1.00794       0
    1841      607  GLU  CB   CB                0       12.0107       0
    1842      607  GLU  HB1  HB1               0       1.00794       0
    1843      607  GLU  HB2  HB2               0       1.00794       0
    1844      607  GLU  CG   CG                0       12.0107       0
    1845      607  GLU  HG1  HG1               0       1.00794       0
    1846      607  GLU  HG2  HG2               0       1.00794       0
    1847      607  GLU  CD   CD                0       12.0107       0
    1848      607  GLU  OE1  OE1               0       15.9994       0
    1849      607  GLU  OE2  OE2               0       15.9994       0
    1850      607  GLU  C    C                 0       12.0107       0
    1851      607  GLU  O    O                 0       15.9994       0
    1852      608  LEU  N    N                 0       14.0067       0
    1853      608  LEU  HN   HN                0       1.00794       0
    1854      608  LEU  CA   CA                0       12.0107       0
    1855      608  LEU  HA   HA                0       1.00794       0
    1856      608  LEU  CB   CB                0       12.0107       0
    1857      608  LEU  HB1  HB1               0       1.00794       0
    1858      608  LEU  HB2  HB2               0       1.00794       0
    1859      608  LEU  CG   CG                0       12.0107       0
    1860      608  LEU  HG   HG                0       1.00794       0
    1861      608  LEU  CD1  CD1               0       12.0107       0
    1862      608  LEU  1HD1 1HD1              0       1.00794       0
    1863      608  LEU  2HD1 2HD1              0       1.00794       0
    1864      608  LEU  3HD1 3HD1              0       1.00794       0
    1865      608  LEU  CD2  CD2               0       12.0107       0
    1866      608  LEU  1HD2 1HD2              0       1.00794       0
    1867      608  LEU  2HD2 2HD2              0       1.00794       0
    1868      608  LEU  3HD2 3HD2              0       1.00794       0
    1869      608  LEU  C    C                 0       12.0107       0
    1870      608  LEU  O    O                 0       15.9994       0
    1871      609  PHE  N    N                 0       14.0067       0
    1872      609  PHE  HN   HN                0       1.00794       0
    1873      609  PHE  CA   CA                0       12.0107       0
    1874      609  PHE  HA   HA                0       1.00794       0
    1875      609  PHE  CB   CB                0       12.0107       0
    1876      609  PHE  HB1  HB1               0       1.00794       0
    1877      609  PHE  HB2  HB2               0       1.00794       0
    1878      609  PHE  CG   CG                0       12.0107       0
    1879      609  PHE  CD1  CD1               0       12.0107       0
    1880      609  PHE  HD1  HD1               0       1.00794       0
    1881      609  PHE  CE1  CE1               0       12.0107       0
    1882      609  PHE  HE1  HE1               0       1.00794       0
    1883      609  PHE  CZ   CZ                0       12.0107       0
    1884      609  PHE  HZ   HZ                0       1.00794       0
    1885      609  PHE  CD2  CD2               0       12.0107       0
    1886      609  PHE  HD2  HD2               0       1.00794       0
    1887      609  PHE  CE2  CE2               0       12.0107       0
    1888      609  PHE  HE2  HE2               0       1.00794       0
    1889      609  PHE  C    C                 0       12.0107       0
    1890      609  PHE  O    O                 0       15.9994       0
    1891      610  GLN  N    N                 0       14.0067       0
    1892      610  GLN  HN   HN                0       1.00794       0
    1893      610  GLN  CA   CA                0       12.0107       0
    1894      610  GLN  HA   HA                0       1.00794       0
    1895      610  GLN  CB   CB                0       12.0107       0
    1896      610  GLN  HB1  HB1               0       1.00794       0
    1897      610  GLN  HB2  HB2               0       1.00794       0
    1898      610  GLN  CG   CG                0       12.0107       0
    1899      610  GLN  HG1  HG1               0       1.00794       0
    1900      610  GLN  HG2  HG2               0       1.00794       0
    1901      610  GLN  CD   CD                0       12.0107       0
    1902      610  GLN  OE1  OE1               0       15.9994       0
    1903      610  GLN  NE2  NE2               0       14.0067       0
    1904      610  GLN  1HE2 1HE2              0       1.00794       0
    1905      610  GLN  2HE2 2HE2              0       1.00794       0
    1906      610  GLN  C    C                 0       12.0107       0
    1907      610  GLN  O    O                 0       15.9994       0
    1908      611  TYR  N    N                 0       14.0067       0
    1909      611  TYR  HN   HN                0       1.00794       0
    1910      611  TYR  CA   CA                0       12.0107       0
    1911      611  TYR  HA   HA                0       1.00794       0
    1912      611  TYR  CB   CB                0       12.0107       0
    1913      611  TYR  HB1  HB1               0       1.00794       0
    1914      611  TYR  HB2  HB2               0       1.00794       0
    1915      611  TYR  CG   CG                0       12.0107       0
    1916      611  TYR  CD1  CD1               0       12.0107       0
    1917      611  TYR  HD1  HD1               0       1.00794       0
    1918      611  TYR  CE1  CE1               0       12.0107       0
    1919      611  TYR  HE1  HE1               0       1.00794       0
    1920      611  TYR  CZ   CZ                0       12.0107       0
    1921      611  TYR  OH   OH                0       15.9994       0
    1922      611  TYR  HH   HH                0       1.00794       0
    1923      611  TYR  CD2  CD2               0       12.0107       0
    1924      611  TYR  HD2  HD2               0       1.00794       0
    1925      611  TYR  CE2  CE2               0       12.0107       0
    1926      611  TYR  HE2  HE2               0       1.00794       0
    1927      611  TYR  C    C                 0       12.0107       0
    1928      611  TYR  O    O                 0       15.9994       0
    1929      612  LEU  N    N                 0       14.0067       0
    1930      612  LEU  HN   HN                0       1.00794       0
    1931      612  LEU  CA   CA                0       12.0107       0
    1932      612  LEU  HA   HA                0       1.00794       0
    1933      612  LEU  CB   CB                0       12.0107       0
    1934      612  LEU  HB1  HB1               0       1.00794       0
    1935      612  LEU  HB2  HB2               0       1.00794       0
    1936      612  LEU  CG   CG                0       12.0107       0
    1937      612  LEU  HG   HG                0       1.00794       0
    1938      612  LEU  CD1  CD1               0       12.0107       0
    1939      612  LEU  1HD1 1HD1              0       1.00794       0
    1940      612  LEU  2HD1 2HD1              0       1.00794       0
    1941      612  LEU  3HD1 3HD1              0       1.00794       0
    1942      612  LEU  CD2  CD2               0       12.0107       0
    1943      612  LEU  1HD2 1HD2              0       1.00794       0
    1944      612  LEU  2HD2 2HD2              0       1.00794       0
    1945      612  LEU  3HD2 3HD2              0       1.00794       0
    1946      612  LEU  C    C                 0       12.0107       0
    1947      612  LEU  O    O                 0       15.9994       0
    1948      613  LEU  N    N                 0       14.0067       0
    1949      613  LEU  HN   HN                0       1.00794       0
    1950      613  LEU  CA   CA                0       12.0107       0
    1951      613  LEU  HA   HA                0       1.00794       0
    1952      613  LEU  CB   CB                0       12.0107       0
    1953      613  LEU  HB1  HB1               0       1.00794       0
    1954      613  LEU  HB2  HB2               0       1.00794       0
    1955      613  LEU  CG   CG                0       12.0107       0
    1956      613  LEU  HG   HG                0       1.00794       0
    1957      613  LEU  CD1  CD1               0       12.0107       0
    1958      613  LEU  1HD1 1HD1              0       1.00794       0
    1959      613  LEU  2HD1 2HD1              0       1.00794       0
    1960      613  LEU  3HD1 3HD1              0       1.00794       0
    1961      613  LEU  CD2  CD2               0       12.0107       0
    1962      613  LEU  1HD2 1HD2              0       1.00794       0
    1963      613  LEU  2HD2 2HD2              0       1.00794       0
    1964      613  LEU  3HD2 3HD2              0       1.00794       0
    1965      613  LEU  C    C                 0       12.0107       0
    1966      613  LEU  O    O                 0       15.9994       0
    1967      614  GLN  N    N                 0       14.0067       0
    1968      614  GLN  HN   HN                0       1.00794       0
    1969      614  GLN  CA   CA                0       12.0107       0
    1970      614  GLN  HA   HA                0       1.00794       0
    1971      614  GLN  CB   CB                0       12.0107       0
    1972      614  GLN  HB1  HB1               0       1.00794       0
    1973      614  GLN  HB2  HB2               0       1.00794       0
    1974      614  GLN  CG   CG                0       12.0107       0
    1975      614  GLN  HG1  HG1               0       1.00794       0
    1976      614  GLN  HG2  HG2               0       1.00794       0
    1977      614  GLN  CD   CD                0       12.0107       0
    1978      614  GLN  OE1  OE1               0       15.9994       0
    1979      614  GLN  NE2  NE2               0       14.0067       0
    1980      614  GLN  1HE2 1HE2              0       1.00794       0
    1981      614  GLN  2HE2 2HE2              0       1.00794       0
    1982      614  GLN  C    C                 0       12.0107       0
    1983      614  GLN  O    O                 0       15.9994       0
    1984      615  LEU  N    N                 0       14.0067       0
    1985      615  LEU  HN   HN                0       1.00794       0
    1986      615  LEU  CA   CA                0       12.0107       0
    1987      615  LEU  HA   HA                0       1.00794       0
    1988      615  LEU  CB   CB                0       12.0107       0
    1989      615  LEU  HB1  HB1               0       1.00794       0
    1990      615  LEU  HB2  HB2               0       1.00794       0
    1991      615  LEU  CG   CG                0       12.0107       0
    1992      615  LEU  HG   HG                0       1.00794       0
    1993      615  LEU  CD1  CD1               0       12.0107       0
    1994      615  LEU  1HD1 1HD1              0       1.00794       0
    1995      615  LEU  2HD1 2HD1              0       1.00794       0
    1996      615  LEU  3HD1 3HD1              0       1.00794       0
    1997      615  LEU  CD2  CD2               0       12.0107       0
    1998      615  LEU  1HD2 1HD2              0       1.00794       0
    1999      615  LEU  2HD2 2HD2              0       1.00794       0
    2000      615  LEU  3HD2 3HD2              0       1.00794       0
    2001      615  LEU  C    C                 0       12.0107       0
    2002      615  LEU  O    O                 0       15.9994       0
    2003      616  VAL  N    N                 0       14.0067       0
    2004      616  VAL  HN   HN                0       1.00794       0
    2005      616  VAL  CA   CA                0       12.0107       0
    2006      616  VAL  HA   HA                0       1.00794       0
    2007      616  VAL  CB   CB                0       12.0107       0
    2008      616  VAL  HB   HB                0       1.00794       0
    2009      616  VAL  CG1  CG1               0       12.0107       0
    2010      616  VAL  1HG1 1HG1              0       1.00794       0
    2011      616  VAL  2HG1 2HG1              0       1.00794       0
    2012      616  VAL  3HG1 3HG1              0       1.00794       0
    2013      616  VAL  CG2  CG2               0       12.0107       0
    2014      616  VAL  1HG2 1HG2              0       1.00794       0
    2015      616  VAL  2HG2 2HG2              0       1.00794       0
    2016      616  VAL  3HG2 3HG2              0       1.00794       0
    2017      616  VAL  C    C                 0       12.0107       0
    2018      616  VAL  O    O                 0       15.9994       0
    2019      617  GLN  N    N                 0       14.0067       0
    2020      617  GLN  HN   HN                0       1.00794       0
    2021      617  GLN  CA   CA                0       12.0107       0
    2022      617  GLN  HA   HA                0       1.00794       0
    2023      617  GLN  CB   CB                0       12.0107       0
    2024      617  GLN  HB1  HB1               0       1.00794       0
    2025      617  GLN  HB2  HB2               0       1.00794       0
    2026      617  GLN  CG   CG                0       12.0107       0
    2027      617  GLN  HG1  HG1               0       1.00794       0
    2028      617  GLN  HG2  HG2               0       1.00794       0
    2029      617  GLN  CD   CD                0       12.0107       0
    2030      617  GLN  OE1  OE1               0       15.9994       0
    2031      617  GLN  NE2  NE2               0       14.0067       0
    2032      617  GLN  1HE2 1HE2              0       1.00794       0
    2033      617  GLN  2HE2 2HE2              0       1.00794       0
    2034      617  GLN  C    C                 0       12.0107       0
    2035      617  GLN  O    O                 0       15.9994       0
    2036      618  VAL  N    N                 0       14.0067       0
    2037      618  VAL  HN   HN                0       1.00794       0
    2038      618  VAL  CA   CA                0       12.0107       0
    2039      618  VAL  HA   HA                0       1.00794       0
    2040      618  VAL  CB   CB                0       12.0107       0
    2041      618  VAL  HB   HB                0       1.00794       0
    2042      618  VAL  CG1  CG1               0       12.0107       0
    2043      618  VAL  1HG1 1HG1              0       1.00794       0
    2044      618  VAL  2HG1 2HG1              0       1.00794       0
    2045      618  VAL  3HG1 3HG1              0       1.00794       0
    2046      618  VAL  CG2  CG2               0       12.0107       0
    2047      618  VAL  1HG2 1HG2              0       1.00794       0
    2048      618  VAL  2HG2 2HG2              0       1.00794       0
    2049      618  VAL  3HG2 3HG2              0       1.00794       0
    2050      618  VAL  C    C                 0       12.0107       0
    2051      618  VAL  O    O                 0       15.9994       0
    2052      619  LEU  N    N                 0       14.0067       0
    2053      619  LEU  HN   HN                0       1.00794       0
    2054      619  LEU  CA   CA                0       12.0107       0
    2055      619  LEU  HA   HA                0       1.00794       0
    2056      619  LEU  CB   CB                0       12.0107       0
    2057      619  LEU  HB1  HB1               0       1.00794       0
    2058      619  LEU  HB2  HB2               0       1.00794       0
    2059      619  LEU  CG   CG                0       12.0107       0
    2060      619  LEU  HG   HG                0       1.00794       0
    2061      619  LEU  CD1  CD1               0       12.0107       0
    2062      619  LEU  1HD1 1HD1              0       1.00794       0
    2063      619  LEU  2HD1 2HD1              0       1.00794       0
    2064      619  LEU  3HD1 3HD1              0       1.00794       0
    2065      619  LEU  CD2  CD2               0       12.0107       0
    2066      619  LEU  1HD2 1HD2              0       1.00794       0
    2067      619  LEU  2HD2 2HD2              0       1.00794       0
    2068      619  LEU  3HD2 3HD2              0       1.00794       0
    2069      619  LEU  C    C                 0       12.0107       0
    2070      619  LEU  O    O                 0       15.9994       0
    2071      620  LYS  N    N                 0       14.0067       0
    2072      620  LYS  HN   HN                0       1.00794       0
    2073      620  LYS  CA   CA                0       12.0107       0
    2074      620  LYS  HA   HA                0       1.00794       0
    2075      620  LYS  CB   CB                0       12.0107       0
    2076      620  LYS  HB1  HB1               0       1.00794       0
    2077      620  LYS  HB2  HB2               0       1.00794       0
    2078      620  LYS  CG   CG                0       12.0107       0
    2079      620  LYS  HG1  HG1               0       1.00794       0
    2080      620  LYS  HG2  HG2               0       1.00794       0
    2081      620  LYS  CD   CD                0       12.0107       0
    2082      620  LYS  HD1  HD1               0       1.00794       0
    2083      620  LYS  HD2  HD2               0       1.00794       0
    2084      620  LYS  CE   CE                0       12.0107       0
    2085      620  LYS  HE1  HE1               0       1.00794       0
    2086      620  LYS  HE2  HE2               0       1.00794       0
    2087      620  LYS  NZ   NZ                0       14.0067       0
    2088      620  LYS  HZ1  HZ1               0       1.00794       0
    2089      620  LYS  HZ2  HZ2               0       1.00794       0
    2090      620  LYS  HZ3  HZ3               0       1.00794       0
    2091      620  LYS  C    C                 0       12.0107       0
    2092      620  LYS  O    O                 0       15.9994       0
    2093      621  TYR  N    N                 0       14.0067       0
    2094      621  TYR  HN   HN                0       1.00794       0
    2095      621  TYR  CA   CA                0       12.0107       0
    2096      621  TYR  HA   HA                0       1.00794       0
    2097      621  TYR  CB   CB                0       12.0107       0
    2098      621  TYR  HB1  HB1               0       1.00794       0
    2099      621  TYR  HB2  HB2               0       1.00794       0
    2100      621  TYR  CG   CG                0       12.0107       0
    2101      621  TYR  CD1  CD1               0       12.0107       0
    2102      621  TYR  HD1  HD1               0       1.00794       0
    2103      621  TYR  CE1  CE1               0       12.0107       0
    2104      621  TYR  HE1  HE1               0       1.00794       0
    2105      621  TYR  CZ   CZ                0       12.0107       0
    2106      621  TYR  OH   OH                0       15.9994       0
    2107      621  TYR  HH   HH                0       1.00794       0
    2108      621  TYR  CD2  CD2               0       12.0107       0
    2109      621  TYR  HD2  HD2               0       1.00794       0
    2110      621  TYR  CE2  CE2               0       12.0107       0
    2111      621  TYR  HE2  HE2               0       1.00794       0
    2112      621  TYR  C    C                 0       12.0107       0
    2113      621  TYR  O    O                 0       15.9994       0
    2114      622  GLU  N    N                 0       14.0067       0
    2115      622  GLU  HN   HN                0       1.00794       0
    2116      622  GLU  CA   CA                0       12.0107       0
    2117      622  GLU  HA   HA                0       1.00794       0
    2118      622  GLU  CB   CB                0       12.0107       0
    2119      622  GLU  HB1  HB1               0       1.00794       0
    2120      622  GLU  HB2  HB2               0       1.00794       0
    2121      622  GLU  CG   CG                0       12.0107       0
    2122      622  GLU  HG1  HG1               0       1.00794       0
    2123      622  GLU  HG2  HG2               0       1.00794       0
    2124      622  GLU  CD   CD                0       12.0107       0
    2125      622  GLU  OE1  OE1               0       15.9994       0
    2126      622  GLU  OE2  OE2               0       15.9994       0
    2127      622  GLU  C    C                 0       12.0107       0
    2128      622  GLU  O    O                 0       15.9994       0
    2129      623  SER  N    N                 0       14.0067       0
    2130      623  SER  HN   HN                0       1.00794       0
    2131      623  SER  CA   CA                0       12.0107       0
    2132      623  SER  HA   HA                0       1.00794       0
    2133      623  SER  CB   CB                0       12.0107       0
    2134      623  SER  HB1  HB1               0       1.00794       0
    2135      623  SER  HB2  HB2               0       1.00794       0
    2136      623  SER  OG   OG                0       15.9994       0
    2137      623  SER  HG1  HG1               0       1.00794       0
    2138      623  SER  C    C                 0       12.0107       0
    2139      623  SER  O    O                 0       15.9994       0
    2140      624  TYR  N    N                 0       14.0067       0
    2141      624  TYR  HN   HN                0       1.00794       0
    2142      624  TYR  CA   CA                0       12.0107       0
    2143      624  TYR  HA   HA                0       1.00794       0
    2144      624  TYR  CB   CB                0       12.0107       0
    2145      624  TYR  HB1  HB1               0       1.00794       0
    2146      624  TYR  HB2  HB2               0       1.00794       0
    2147      624  TYR  CG   CG                0       12.0107       0
    2148      624  TYR  CD1  CD1               0       12.0107       0
    2149      624  TYR  HD1  HD1               0       1.00794       0
    2150      624  TYR  CE1  CE1               0       12.0107       0
    2151      624  TYR  HE1  HE1               0       1.00794       0
    2152      624  TYR  CZ   CZ                0       12.0107       0
    2153      624  TYR  OH   OH                0       15.9994       0
    2154      624  TYR  HH   HH                0       1.00794       0
    2155      624  TYR  CD2  CD2               0       12.0107       0
    2156      624  TYR  HD2  HD2               0       1.00794       0
    2157      624  TYR  CE2  CE2               0       12.0107       0
    2158      624  TYR  HE2  HE2               0       1.00794       0
    2159      624  TYR  C    C                 0       12.0107       0
    2160      624  TYR  O    O                 0       15.9994       0
    2161      625  LEU  N    N                 0       14.0067       0
    2162      625  LEU  HN   HN                0       1.00794       0
    2163      625  LEU  CA   CA                0       12.0107       0
    2164      625  LEU  HA   HA                0       1.00794       0
    2165      625  LEU  CB   CB                0       12.0107       0
    2166      625  LEU  HB1  HB1               0       1.00794       0
    2167      625  LEU  HB2  HB2               0       1.00794       0
    2168      625  LEU  CG   CG                0       12.0107       0
    2169      625  LEU  HG   HG                0       1.00794       0
    2170      625  LEU  CD1  CD1               0       12.0107       0
    2171      625  LEU  1HD1 1HD1              0       1.00794       0
    2172      625  LEU  2HD1 2HD1              0       1.00794       0
    2173      625  LEU  3HD1 3HD1              0       1.00794       0
    2174      625  LEU  CD2  CD2               0       12.0107       0
    2175      625  LEU  1HD2 1HD2              0       1.00794       0
    2176      625  LEU  2HD2 2HD2              0       1.00794       0
    2177      625  LEU  3HD2 3HD2              0       1.00794       0
    2178      625  LEU  C    C                 0       12.0107       0
    2179      625  LEU  O    O                 0       15.9994       0
    2180      626  ASP  N    N                 0       14.0067       0
    2181      626  ASP  HN   HN                0       1.00794       0
    2182      626  ASP  CA   CA                0       12.0107       0
    2183      626  ASP  HA   HA                0       1.00794       0
    2184      626  ASP  CB   CB                0       12.0107       0
    2185      626  ASP  HB1  HB1               0       1.00794       0
    2186      626  ASP  HB2  HB2               0       1.00794       0
    2187      626  ASP  CG   CG                0       12.0107       0
    2188      626  ASP  OD1  OD1               0       15.9994       0
    2189      626  ASP  OD2  OD2               0       15.9994       0
    2190      626  ASP  C    C                 0       12.0107       0
    2191      626  ASP  O    O                 0       15.9994       0
    2192      627  CYS  N    N                 0       14.0067       0
    2193      627  CYS  HN   HN                0       1.00794       0
    2194      627  CYS  CA   CA                0       12.0107       0
    2195      627  CYS  HA   HA                0       1.00794       0
    2196      627  CYS  CB   CB                0       12.0107       0
    2197      627  CYS  HB1  HB1               0       1.00794       0
    2198      627  CYS  HB2  HB2               0       1.00794       0
    2199      627  CYS  SG   SG                0        32.065       0
    2200      627  CYS  HG1  HG1               0       1.00794       0
    2201      627  CYS  C    C                 0       12.0107       0
    2202      627  CYS  O    O                 0       15.9994       0
    2203      628  GLU  N    N                 0       14.0067       0
    2204      628  GLU  HN   HN                0       1.00794       0
    2205      628  GLU  CA   CA                0       12.0107       0
    2206      628  GLU  HA   HA                0       1.00794       0
    2207      628  GLU  CB   CB                0       12.0107       0
    2208      628  GLU  HB1  HB1               0       1.00794       0
    2209      628  GLU  HB2  HB2               0       1.00794       0
    2210      628  GLU  CG   CG                0       12.0107       0
    2211      628  GLU  HG1  HG1               0       1.00794       0
    2212      628  GLU  HG2  HG2               0       1.00794       0
    2213      628  GLU  CD   CD                0       12.0107       0
    2214      628  GLU  OE1  OE1               0       15.9994       0
    2215      628  GLU  OE2  OE2               0       15.9994       0
    2216      628  GLU  C    C                 0       12.0107       0
    2217      628  GLU  O    O                 0       15.9994       0
    2218      629  LEU  N    N                 0       14.0067       0
    2219      629  LEU  HN   HN                0       1.00794       0
    2220      629  LEU  CA   CA                0       12.0107       0
    2221      629  LEU  HA   HA                0       1.00794       0
    2222      629  LEU  CB   CB                0       12.0107       0
    2223      629  LEU  HB1  HB1               0       1.00794       0
    2224      629  LEU  HB2  HB2               0       1.00794       0
    2225      629  LEU  CG   CG                0       12.0107       0
    2226      629  LEU  HG   HG                0       1.00794       0
    2227      629  LEU  CD1  CD1               0       12.0107       0
    2228      629  LEU  1HD1 1HD1              0       1.00794       0
    2229      629  LEU  2HD1 2HD1              0       1.00794       0
    2230      629  LEU  3HD1 3HD1              0       1.00794       0
    2231      629  LEU  CD2  CD2               0       12.0107       0
    2232      629  LEU  1HD2 1HD2              0       1.00794       0
    2233      629  LEU  2HD2 2HD2              0       1.00794       0
    2234      629  LEU  3HD2 3HD2              0       1.00794       0
    2235      629  LEU  C    C                 0       12.0107       0
    2236      629  LEU  O    O                 0       15.9994       0
    2237      630  THR  N    N                 0       14.0067       0
    2238      630  THR  HN   HN                0       1.00794       0
    2239      630  THR  CA   CA                0       12.0107       0
    2240      630  THR  HA   HA                0       1.00794       0
    2241      630  THR  CB   CB                0       12.0107       0
    2242      630  THR  HB   HB                0       1.00794       0
    2243      630  THR  OG1  OG1               0       15.9994       0
    2244      630  THR  HG1  HG1               0       1.00794       0
    2245      630  THR  CG2  CG2               0       12.0107       0
    2246      630  THR  1HG2 1HG2              0       1.00794       0
    2247      630  THR  2HG2 2HG2              0       1.00794       0
    2248      630  THR  3HG2 3HG2              0       1.00794       0
    2249      630  THR  C    C                 0       12.0107       0
    2250      630  THR  O    O                 0       15.9994       0
    2251      631  LYS  N    N                 0       14.0067       0
    2252      631  LYS  HN   HN                0       1.00794       0
    2253      631  LYS  CA   CA                0       12.0107       0
    2254      631  LYS  HA   HA                0       1.00794       0
    2255      631  LYS  CB   CB                0       12.0107       0
    2256      631  LYS  HB1  HB1               0       1.00794       0
    2257      631  LYS  HB2  HB2               0       1.00794       0
    2258      631  LYS  CG   CG                0       12.0107       0
    2259      631  LYS  HG1  HG1               0       1.00794       0
    2260      631  LYS  HG2  HG2               0       1.00794       0
    2261      631  LYS  CD   CD                0       12.0107       0
    2262      631  LYS  HD1  HD1               0       1.00794       0
    2263      631  LYS  HD2  HD2               0       1.00794       0
    2264      631  LYS  CE   CE                0       12.0107       0
    2265      631  LYS  HE1  HE1               0       1.00794       0
    2266      631  LYS  HE2  HE2               0       1.00794       0
    2267      631  LYS  NZ   NZ                0       14.0067       0
    2268      631  LYS  HZ1  HZ1               0       1.00794       0
    2269      631  LYS  HZ2  HZ2               0       1.00794       0
    2270      631  LYS  HZ3  HZ3               0       1.00794       0
    2271      631  LYS  C    C                 0       12.0107       0
    2272      631  LYS  O    O                 0       15.9994       0
    2273      632  PHE  N    N                 0       14.0067       0
    2274      632  PHE  HN   HN                0       1.00794       0
    2275      632  PHE  CA   CA                0       12.0107       0
    2276      632  PHE  HA   HA                0       1.00794       0
    2277      632  PHE  CB   CB                0       12.0107       0
    2278      632  PHE  HB1  HB1               0       1.00794       0
    2279      632  PHE  HB2  HB2               0       1.00794       0
    2280      632  PHE  CG   CG                0       12.0107       0
    2281      632  PHE  CD1  CD1               0       12.0107       0
    2282      632  PHE  HD1  HD1               0       1.00794       0
    2283      632  PHE  CE1  CE1               0       12.0107       0
    2284      632  PHE  HE1  HE1               0       1.00794       0
    2285      632  PHE  CZ   CZ                0       12.0107       0
    2286      632  PHE  HZ   HZ                0       1.00794       0
    2287      632  PHE  CD2  CD2               0       12.0107       0
    2288      632  PHE  HD2  HD2               0       1.00794       0
    2289      632  PHE  CE2  CE2               0       12.0107       0
    2290      632  PHE  HE2  HE2               0       1.00794       0
    2291      632  PHE  C    C                 0       12.0107       0
    2292      632  PHE  O    O                 0       15.9994       0
    2293      633  LEU  N    N                 0       14.0067       0
    2294      633  LEU  HN   HN                0       1.00794       0
    2295      633  LEU  CA   CA                0       12.0107       0
    2296      633  LEU  HA   HA                0       1.00794       0
    2297      633  LEU  CB   CB                0       12.0107       0
    2298      633  LEU  HB1  HB1               0       1.00794       0
    2299      633  LEU  HB2  HB2               0       1.00794       0
    2300      633  LEU  CG   CG                0       12.0107       0
    2301      633  LEU  HG   HG                0       1.00794       0
    2302      633  LEU  CD1  CD1               0       12.0107       0
    2303      633  LEU  1HD1 1HD1              0       1.00794       0
    2304      633  LEU  2HD1 2HD1              0       1.00794       0
    2305      633  LEU  3HD1 3HD1              0       1.00794       0
    2306      633  LEU  CD2  CD2               0       12.0107       0
    2307      633  LEU  1HD2 1HD2              0       1.00794       0
    2308      633  LEU  2HD2 2HD2              0       1.00794       0
    2309      633  LEU  3HD2 3HD2              0       1.00794       0
    2310      633  LEU  C    C                 0       12.0107       0
    2311      633  LEU  O    O                 0       15.9994       0
    2312      634  LEU  N    N                 0       14.0067       0
    2313      634  LEU  HN   HN                0       1.00794       0
    2314      634  LEU  CA   CA                0       12.0107       0
    2315      634  LEU  HA   HA                0       1.00794       0
    2316      634  LEU  CB   CB                0       12.0107       0
    2317      634  LEU  HB1  HB1               0       1.00794       0
    2318      634  LEU  HB2  HB2               0       1.00794       0
    2319      634  LEU  CG   CG                0       12.0107       0
    2320      634  LEU  HG   HG                0       1.00794       0
    2321      634  LEU  CD1  CD1               0       12.0107       0
    2322      634  LEU  1HD1 1HD1              0       1.00794       0
    2323      634  LEU  2HD1 2HD1              0       1.00794       0
    2324      634  LEU  3HD1 3HD1              0       1.00794       0
    2325      634  LEU  CD2  CD2               0       12.0107       0
    2326      634  LEU  1HD2 1HD2              0       1.00794       0
    2327      634  LEU  2HD2 2HD2              0       1.00794       0
    2328      634  LEU  3HD2 3HD2              0       1.00794       0
    2329      634  LEU  C    C                 0       12.0107       0
    2330      634  LEU  O    O                 0       15.9994       0
    2331      635  ASP  N    N                 0       14.0067       0
    2332      635  ASP  HN   HN                0       1.00794       0
    2333      635  ASP  CA   CA                0       12.0107       0
    2334      635  ASP  HA   HA                0       1.00794       0
    2335      635  ASP  CB   CB                0       12.0107       0
    2336      635  ASP  HB1  HB1               0       1.00794       0
    2337      635  ASP  HB2  HB2               0       1.00794       0
    2338      635  ASP  CG   CG                0       12.0107       0
    2339      635  ASP  OD1  OD1               0       15.9994       0
    2340      635  ASP  OD2  OD2               0       15.9994       0
    2341      635  ASP  C    C                 0       12.0107       0
    2342      635  ASP  O    O                 0       15.9994       0
    2343      636  ARG  N    N                 0       14.0067       0
    2344      636  ARG  HN   HN                0       1.00794       0
    2345      636  ARG  CA   CA                0       12.0107       0
    2346      636  ARG  HA   HA                0       1.00794       0
    2347      636  ARG  CB   CB                0       12.0107       0
    2348      636  ARG  HB1  HB1               0       1.00794       0
    2349      636  ARG  HB2  HB2               0       1.00794       0
    2350      636  ARG  CG   CG                0       12.0107       0
    2351      636  ARG  HG1  HG1               0       1.00794       0
    2352      636  ARG  HG2  HG2               0       1.00794       0
    2353      636  ARG  CD   CD                0       12.0107       0
    2354      636  ARG  HD1  HD1               0       1.00794       0
    2355      636  ARG  HD2  HD2               0       1.00794       0
    2356      636  ARG  NE   NE                0       14.0067       0
    2357      636  ARG  HE   HE                0       1.00794       0
    2358      636  ARG  CZ   CZ                0       12.0107       0
    2359      636  ARG  NH1  NH1               0       14.0067       0
    2360      636  ARG  1HH1 1HH1              0       1.00794       0
    2361      636  ARG  2HH1 2HH1              0       1.00794       0
    2362      636  ARG  NH2  NH2               0       14.0067       0
    2363      636  ARG  1HH2 1HH2              0       1.00794       0
    2364      636  ARG  2HH2 2HH2              0       1.00794       0
    2365      636  ARG  C    C                 0       12.0107       0
    2366      636  ARG  O    O                 0       15.9994       0
    2367      637  ALA  N    N                 0       14.0067       0
    2368      637  ALA  HN   HN                0       1.00794       0
    2369      637  ALA  CA   CA                0       12.0107       0
    2370      637  ALA  HA   HA                0       1.00794       0
    2371      637  ALA  CB   CB                0       12.0107       0
    2372      637  ALA  HB1  HB1               0       1.00794       0
    2373      637  ALA  HB2  HB2               0       1.00794       0
    2374      637  ALA  HB3  HB3               0       1.00794       0
    2375      637  ALA  C    C                 0       12.0107       0
    2376      637  ALA  O    O                 0       15.9994       0
    2377      638  LEU  N    N                 0       14.0067       0
    2378      638  LEU  HN   HN                0       1.00794       0
    2379      638  LEU  CA   CA                0       12.0107       0
    2380      638  LEU  HA   HA                0       1.00794       0
    2381      638  LEU  CB   CB                0       12.0107       0
    2382      638  LEU  HB1  HB1               0       1.00794       0
    2383      638  LEU  HB2  HB2               0       1.00794       0
    2384      638  LEU  CG   CG                0       12.0107       0
    2385      638  LEU  HG   HG                0       1.00794       0
    2386      638  LEU  CD1  CD1               0       12.0107       0
    2387      638  LEU  1HD1 1HD1              0       1.00794       0
    2388      638  LEU  2HD1 2HD1              0       1.00794       0
    2389      638  LEU  3HD1 3HD1              0       1.00794       0
    2390      638  LEU  CD2  CD2               0       12.0107       0
    2391      638  LEU  1HD2 1HD2              0       1.00794       0
    2392      638  LEU  2HD2 2HD2              0       1.00794       0
    2393      638  LEU  3HD2 3HD2              0       1.00794       0
    2394      638  LEU  C    C                 0       12.0107       0
    2395      638  LEU  O    O                 0       15.9994       0
    2396      639  ALA  N    N                 0       14.0067       0
    2397      639  ALA  HN   HN                0       1.00794       0
    2398      639  ALA  CA   CA                0       12.0107       0
    2399      639  ALA  HA   HA                0       1.00794       0
    2400      639  ALA  CB   CB                0       12.0107       0
    2401      639  ALA  HB1  HB1               0       1.00794       0
    2402      639  ALA  HB2  HB2               0       1.00794       0
    2403      639  ALA  HB3  HB3               0       1.00794       0
    2404      639  ALA  C    C                 0       12.0107       0
    2405      639  ALA  O    O                 0       15.9994       0
    2406      640  ASN  N    N                 0       14.0067       0
    2407      640  ASN  HN   HN                0       1.00794       0
    2408      640  ASN  CA   CA                0       12.0107       0
    2409      640  ASN  HA   HA                0       1.00794       0
    2410      640  ASN  CB   CB                0       12.0107       0
    2411      640  ASN  HB1  HB1               0       1.00794       0
    2412      640  ASN  HB2  HB2               0       1.00794       0
    2413      640  ASN  CG   CG                0       12.0107       0
    2414      640  ASN  OD1  OD1               0       15.9994       0
    2415      640  ASN  ND2  ND2               0       14.0067       0
    2416      640  ASN  1HD2 1HD2              0       1.00794       0
    2417      640  ASN  2HD2 2HD2              0       1.00794       0
    2418      640  ASN  C    C                 0       12.0107       0
    2419      640  ASN  O    O                 0       15.9994       0
    2420      641  ARG  N    N                 0       14.0067       0
    2421      641  ARG  HN   HN                0       1.00794       0
    2422      641  ARG  CA   CA                0       12.0107       0
    2423      641  ARG  HA   HA                0       1.00794       0
    2424      641  ARG  CB   CB                0       12.0107       0
    2425      641  ARG  HB1  HB1               0       1.00794       0
    2426      641  ARG  HB2  HB2               0       1.00794       0
    2427      641  ARG  CG   CG                0       12.0107       0
    2428      641  ARG  HG1  HG1               0       1.00794       0
    2429      641  ARG  HG2  HG2               0       1.00794       0
    2430      641  ARG  CD   CD                0       12.0107       0
    2431      641  ARG  HD1  HD1               0       1.00794       0
    2432      641  ARG  HD2  HD2               0       1.00794       0
    2433      641  ARG  NE   NE                0       14.0067       0
    2434      641  ARG  HE   HE                0       1.00794       0
    2435      641  ARG  CZ   CZ                0       12.0107       0
    2436      641  ARG  NH1  NH1               0       14.0067       0
    2437      641  ARG  1HH1 1HH1              0       1.00794       0
    2438      641  ARG  2HH1 2HH1              0       1.00794       0
    2439      641  ARG  NH2  NH2               0       14.0067       0
    2440      641  ARG  1HH2 1HH2              0       1.00794       0
    2441      641  ARG  2HH2 2HH2              0       1.00794       0
    2442      641  ARG  C    C                 0       12.0107       0
    2443      641  ARG  O    O                 0       15.9994       0
    2444      642  LYS  N    N                 0       14.0067       0
    2445      642  LYS  HN   HN                0       1.00794       0
    2446      642  LYS  CA   CA                0       12.0107       0
    2447      642  LYS  HA   HA                0       1.00794       0
    2448      642  LYS  CB   CB                0       12.0107       0
    2449      642  LYS  HB1  HB1               0       1.00794       0
    2450      642  LYS  HB2  HB2               0       1.00794       0
    2451      642  LYS  CG   CG                0       12.0107       0
    2452      642  LYS  HG1  HG1               0       1.00794       0
    2453      642  LYS  HG2  HG2               0       1.00794       0
    2454      642  LYS  CD   CD                0       12.0107       0
    2455      642  LYS  HD1  HD1               0       1.00794       0
    2456      642  LYS  HD2  HD2               0       1.00794       0
    2457      642  LYS  CE   CE                0       12.0107       0
    2458      642  LYS  HE1  HE1               0       1.00794       0
    2459      642  LYS  HE2  HE2               0       1.00794       0
    2460      642  LYS  NZ   NZ                0       14.0067       0
    2461      642  LYS  HZ1  HZ1               0       1.00794       0
    2462      642  LYS  HZ2  HZ2               0       1.00794       0
    2463      642  LYS  HZ3  HZ3               0       1.00794       0
    2464      642  LYS  C    C                 0       12.0107       0
    2465      642  LYS  O    O                 0       15.9994       0
    2466      643  ILE  N    N                 0       14.0067       0
    2467      643  ILE  HN   HN                0       1.00794       0
    2468      643  ILE  CA   CA                0       12.0107       0
    2469      643  ILE  HA   HA                0       1.00794       0
    2470      643  ILE  CB   CB                0       12.0107       0
    2471      643  ILE  HB   HB                0       1.00794       0
    2472      643  ILE  CG2  CG2               0       12.0107       0
    2473      643  ILE  1HG2 1HG2              0       1.00794       0
    2474      643  ILE  2HG2 2HG2              0       1.00794       0
    2475      643  ILE  3HG2 3HG2              0       1.00794       0
    2476      643  ILE  CG1  CG1               0       12.0107       0
    2477      643  ILE  1HG1 1HG1              0       1.00794       0
    2478      643  ILE  2HG1 2HG1              0       1.00794       0
    2479      643  ILE  CD   CD                0       12.0107       0
    2480      643  ILE  HD1  HD1               0       1.00794       0
    2481      643  ILE  HD2  HD2               0       1.00794       0
    2482      643  ILE  HD3  HD3               0       1.00794       0
    2483      643  ILE  C    C                 0       12.0107       0
    2484      643  ILE  O    O                 0       15.9994       0
    2485      644  GLY  N    N                 0       14.0067       0
    2486      644  GLY  HN   HN                0       1.00794       0
    2487      644  GLY  CA   CA                0       12.0107       0
    2488      644  GLY  HA1  HA1               0       1.00794       0
    2489      644  GLY  HA2  HA2               0       1.00794       0
    2490      644  GLY  C    C                 0       12.0107       0
    2491      644  GLY  O    O                 0       15.9994       0
    2492      645  HIS  N    N                 0       14.0067       0
    2493      645  HIS  HN   HN                0       1.00794       0
    2494      645  HIS  CA   CA                0       12.0107       0
    2495      645  HIS  HA   HA                0       1.00794       0
    2496      645  HIS  CB   CB                0       12.0107       0
    2497      645  HIS  HB1  HB1               0       1.00794       0
    2498      645  HIS  HB2  HB2               0       1.00794       0
    2499      645  HIS  ND1  ND1               0       14.0067       0
    2500      645  HIS  CG   CG                0       12.0107       0
    2501      645  HIS  CE1  CE1               0       12.0107       0
    2502      645  HIS  HE1  HE1               0       1.00794       0
    2503      645  HIS  NE2  NE2               0       14.0067       0
    2504      645  HIS  HE2  HE2               0       1.00794       0
    2505      645  HIS  CD2  CD2               0       12.0107       0
    2506      645  HIS  HD2  HD2               0       1.00794       0
    2507      645  HIS  C    C                 0       12.0107       0
    2508      645  HIS  O    O                 0       15.9994       0
    2509      646  PHE  N    N                 0       14.0067       0
    2510      646  PHE  HN   HN                0       1.00794       0
    2511      646  PHE  CA   CA                0       12.0107       0
    2512      646  PHE  HA   HA                0       1.00794       0
    2513      646  PHE  CB   CB                0       12.0107       0
    2514      646  PHE  HB1  HB1               0       1.00794       0
    2515      646  PHE  HB2  HB2               0       1.00794       0
    2516      646  PHE  CG   CG                0       12.0107       0
    2517      646  PHE  CD1  CD1               0       12.0107       0
    2518      646  PHE  HD1  HD1               0       1.00794       0
    2519      646  PHE  CE1  CE1               0       12.0107       0
    2520      646  PHE  HE1  HE1               0       1.00794       0
    2521      646  PHE  CZ   CZ                0       12.0107       0
    2522      646  PHE  HZ   HZ                0       1.00794       0
    2523      646  PHE  CD2  CD2               0       12.0107       0
    2524      646  PHE  HD2  HD2               0       1.00794       0
    2525      646  PHE  CE2  CE2               0       12.0107       0
    2526      646  PHE  HE2  HE2               0       1.00794       0
    2527      646  PHE  C    C                 0       12.0107       0
    2528      646  PHE  O    O                 0       15.9994       0
    2529      647  LEU  N    N                 0       14.0067       0
    2530      647  LEU  HN   HN                0       1.00794       0
    2531      647  LEU  CA   CA                0       12.0107       0
    2532      647  LEU  HA   HA                0       1.00794       0
    2533      647  LEU  CB   CB                0       12.0107       0
    2534      647  LEU  HB1  HB1               0       1.00794       0
    2535      647  LEU  HB2  HB2               0       1.00794       0
    2536      647  LEU  CG   CG                0       12.0107       0
    2537      647  LEU  HG   HG                0       1.00794       0
    2538      647  LEU  CD1  CD1               0       12.0107       0
    2539      647  LEU  1HD1 1HD1              0       1.00794       0
    2540      647  LEU  2HD1 2HD1              0       1.00794       0
    2541      647  LEU  3HD1 3HD1              0       1.00794       0
    2542      647  LEU  CD2  CD2               0       12.0107       0
    2543      647  LEU  1HD2 1HD2              0       1.00794       0
    2544      647  LEU  2HD2 2HD2              0       1.00794       0
    2545      647  LEU  3HD2 3HD2              0       1.00794       0
    2546      647  LEU  C    C                 0       12.0107       0
    2547      647  LEU  O    O                 0       15.9994       0
    2548      648  PHE  N    N                 0       14.0067       0
    2549      648  PHE  HN   HN                0       1.00794       0
    2550      648  PHE  CA   CA                0       12.0107       0
    2551      648  PHE  HA   HA                0       1.00794       0
    2552      648  PHE  CB   CB                0       12.0107       0
    2553      648  PHE  HB1  HB1               0       1.00794       0
    2554      648  PHE  HB2  HB2               0       1.00794       0
    2555      648  PHE  CG   CG                0       12.0107       0
    2556      648  PHE  CD1  CD1               0       12.0107       0
    2557      648  PHE  HD1  HD1               0       1.00794       0
    2558      648  PHE  CE1  CE1               0       12.0107       0
    2559      648  PHE  HE1  HE1               0       1.00794       0
    2560      648  PHE  CZ   CZ                0       12.0107       0
    2561      648  PHE  HZ   HZ                0       1.00794       0
    2562      648  PHE  CD2  CD2               0       12.0107       0
    2563      648  PHE  HD2  HD2               0       1.00794       0
    2564      648  PHE  CE2  CE2               0       12.0107       0
    2565      648  PHE  HE2  HE2               0       1.00794       0
    2566      648  PHE  C    C                 0       12.0107       0
    2567      648  PHE  O    O                 0       15.9994       0
    2568      649  TRP  N    N                 0       14.0067       0
    2569      649  TRP  HN   HN                0       1.00794       0
    2570      649  TRP  CA   CA                0       12.0107       0
    2571      649  TRP  HA   HA                0       1.00794       0
    2572      649  TRP  CB   CB                0       12.0107       0
    2573      649  TRP  HB1  HB1               0       1.00794       0
    2574      649  TRP  HB2  HB2               0       1.00794       0
    2575      649  TRP  CG   CG                0       12.0107       0
    2576      649  TRP  CD1  CD1               0       12.0107       0
    2577      649  TRP  HD1  HD1               0       1.00794       0
    2578      649  TRP  NE1  NE1               0       14.0067       0
    2579      649  TRP  HE1  HE1               0       1.00794       0
    2580      649  TRP  CE2  CE2               0       12.0107       0
    2581      649  TRP  CD2  CD2               0       12.0107       0
    2582      649  TRP  CE3  CE3               0       12.0107       0
    2583      649  TRP  HE3  HE3               0       1.00794       0
    2584      649  TRP  CZ3  CZ3               0       12.0107       0
    2585      649  TRP  HZ3  HZ3               0       1.00794       0
    2586      649  TRP  CZ2  CZ2               0       12.0107       0
    2587      649  TRP  HZ2  HZ2               0       1.00794       0
    2588      649  TRP  CH2  CH2               0       12.0107       0
    2589      649  TRP  HH2  HH2               0       1.00794       0
    2590      649  TRP  C    C                 0       12.0107       0
    2591      649  TRP  O    O                 0       15.9994       0
    2592      650  HIS  N    N                 0       14.0067       0
    2593      650  HIS  HN   HN                0       1.00794       0
    2594      650  HIS  CA   CA                0       12.0107       0
    2595      650  HIS  HA   HA                0       1.00794       0
    2596      650  HIS  CB   CB                0       12.0107       0
    2597      650  HIS  HB1  HB1               0       1.00794       0
    2598      650  HIS  HB2  HB2               0       1.00794       0
    2599      650  HIS  ND1  ND1               0       14.0067       0
    2600      650  HIS  CG   CG                0       12.0107       0
    2601      650  HIS  CE1  CE1               0       12.0107       0
    2602      650  HIS  HE1  HE1               0       1.00794       0
    2603      650  HIS  NE2  NE2               0       14.0067       0
    2604      650  HIS  HE2  HE2               0       1.00794       0
    2605      650  HIS  CD2  CD2               0       12.0107       0
    2606      650  HIS  HD2  HD2               0       1.00794       0
    2607      650  HIS  C    C                 0       12.0107       0
    2608      650  HIS  O    O                 0       15.9994       0
    2609      651  LEU  N    N                 0       14.0067       0
    2610      651  LEU  HN   HN                0       1.00794       0
    2611      651  LEU  CA   CA                0       12.0107       0
    2612      651  LEU  HA   HA                0       1.00794       0
    2613      651  LEU  CB   CB                0       12.0107       0
    2614      651  LEU  HB1  HB1               0       1.00794       0
    2615      651  LEU  HB2  HB2               0       1.00794       0
    2616      651  LEU  CG   CG                0       12.0107       0
    2617      651  LEU  HG   HG                0       1.00794       0
    2618      651  LEU  CD1  CD1               0       12.0107       0
    2619      651  LEU  1HD1 1HD1              0       1.00794       0
    2620      651  LEU  2HD1 2HD1              0       1.00794       0
    2621      651  LEU  3HD1 3HD1              0       1.00794       0
    2622      651  LEU  CD2  CD2               0       12.0107       0
    2623      651  LEU  1HD2 1HD2              0       1.00794       0
    2624      651  LEU  2HD2 2HD2              0       1.00794       0
    2625      651  LEU  3HD2 3HD2              0       1.00794       0
    2626      651  LEU  C    C                 0       12.0107       0
    2627      651  LEU  O    O                 0       15.9994       0
    2628      652  ARG  N    N                 0       14.0067       0
    2629      652  ARG  HN   HN                0       1.00794       0
    2630      652  ARG  CA   CA                0       12.0107       0
    2631      652  ARG  HA   HA                0       1.00794       0
    2632      652  ARG  CB   CB                0       12.0107       0
    2633      652  ARG  HB1  HB1               0       1.00794       0
    2634      652  ARG  HB2  HB2               0       1.00794       0
    2635      652  ARG  CG   CG                0       12.0107       0
    2636      652  ARG  HG1  HG1               0       1.00794       0
    2637      652  ARG  HG2  HG2               0       1.00794       0
    2638      652  ARG  CD   CD                0       12.0107       0
    2639      652  ARG  HD1  HD1               0       1.00794       0
    2640      652  ARG  HD2  HD2               0       1.00794       0
    2641      652  ARG  NE   NE                0       14.0067       0
    2642      652  ARG  HE   HE                0       1.00794       0
    2643      652  ARG  CZ   CZ                0       12.0107       0
    2644      652  ARG  NH1  NH1               0       14.0067       0
    2645      652  ARG  1HH1 1HH1              0       1.00794       0
    2646      652  ARG  2HH1 2HH1              0       1.00794       0
    2647      652  ARG  NH2  NH2               0       14.0067       0
    2648      652  ARG  1HH2 1HH2              0       1.00794       0
    2649      652  ARG  2HH2 2HH2              0       1.00794       0
    2650      652  ARG  C    C                 0       12.0107       0
    2651      652  ARG  O    O                 0       15.9994       0
    2652      653  SER  N    N                 0       14.0067       0
    2653      653  SER  HN   HN                0       1.00794       0
    2654      653  SER  CA   CA                0       12.0107       0
    2655      653  SER  HA   HA                0       1.00794       0
    2656      653  SER  CB   CB                0       12.0107       0
    2657      653  SER  HB1  HB1               0       1.00794       0
    2658      653  SER  HB2  HB2               0       1.00794       0
    2659      653  SER  OG   OG                0       15.9994       0
    2660      653  SER  HG1  HG1               0       1.00794       0
    2661      653  SER  C    C                 0       12.0107       0
    2662      653  SER  O    O                 0       15.9994       0
    2663      654  GLU  N    N                 0       14.0067       0
    2664      654  GLU  HN   HN                0       1.00794       0
    2665      654  GLU  CA   CA                0       12.0107       0
    2666      654  GLU  HA   HA                0       1.00794       0
    2667      654  GLU  CB   CB                0       12.0107       0
    2668      654  GLU  HB1  HB1               0       1.00794       0
    2669      654  GLU  HB2  HB2               0       1.00794       0
    2670      654  GLU  CG   CG                0       12.0107       0
    2671      654  GLU  HG1  HG1               0       1.00794       0
    2672      654  GLU  HG2  HG2               0       1.00794       0
    2673      654  GLU  CD   CD                0       12.0107       0
    2674      654  GLU  OE1  OE1               0       15.9994       0
    2675      654  GLU  OE2  OE2               0       15.9994       0
    2676      654  GLU  C    C                 0       12.0107       0
    2677      654  GLU  O    O                 0       15.9994       0
    2678      655  MET  N    N                 0       14.0067       0
    2679      655  MET  HN   HN                0       1.00794       0
    2680      655  MET  CA   CA                0       12.0107       0
    2681      655  MET  HA   HA                0       1.00794       0
    2682      655  MET  CB   CB                0       12.0107       0
    2683      655  MET  HB1  HB1               0       1.00794       0
    2684      655  MET  HB2  HB2               0       1.00794       0
    2685      655  MET  CG   CG                0       12.0107       0
    2686      655  MET  HG1  HG1               0       1.00794       0
    2687      655  MET  HG2  HG2               0       1.00794       0
    2688      655  MET  SD   SD                0        32.065       0
    2689      655  MET  CE   CE                0       12.0107       0
    2690      655  MET  HE1  HE1               0       1.00794       0
    2691      655  MET  HE2  HE2               0       1.00794       0
    2692      655  MET  HE3  HE3               0       1.00794       0
    2693      655  MET  C    C                 0       12.0107       0
    2694      655  MET  O    O                 0       15.9994       0
    2695      656  HIS  N    N                 0       14.0067       0
    2696      656  HIS  HN   HN                0       1.00794       0
    2697      656  HIS  CA   CA                0       12.0107       0
    2698      656  HIS  HA   HA                0       1.00794       0
    2699      656  HIS  CB   CB                0       12.0107       0
    2700      656  HIS  HB1  HB1               0       1.00794       0
    2701      656  HIS  HB2  HB2               0       1.00794       0
    2702      656  HIS  ND1  ND1               0       14.0067       0
    2703      656  HIS  CG   CG                0       12.0107       0
    2704      656  HIS  CE1  CE1               0       12.0107       0
    2705      656  HIS  HE1  HE1               0       1.00794       0
    2706      656  HIS  NE2  NE2               0       14.0067       0
    2707      656  HIS  HE2  HE2               0       1.00794       0
    2708      656  HIS  CD2  CD2               0       12.0107       0
    2709      656  HIS  HD2  HD2               0       1.00794       0
    2710      656  HIS  C    C                 0       12.0107       0
    2711      656  HIS  O    O                 0       15.9994       0
    2712      657  VAL  N    N                 0       14.0067       0
    2713      657  VAL  HN   HN                0       1.00794       0
    2714      657  VAL  CA   CA                0       12.0107       0
    2715      657  VAL  HA   HA                0       1.00794       0
    2716      657  VAL  CB   CB                0       12.0107       0
    2717      657  VAL  HB   HB                0       1.00794       0
    2718      657  VAL  CG1  CG1               0       12.0107       0
    2719      657  VAL  1HG1 1HG1              0       1.00794       0
    2720      657  VAL  2HG1 2HG1              0       1.00794       0
    2721      657  VAL  3HG1 3HG1              0       1.00794       0
    2722      657  VAL  CG2  CG2               0       12.0107       0
    2723      657  VAL  1HG2 1HG2              0       1.00794       0
    2724      657  VAL  2HG2 2HG2              0       1.00794       0
    2725      657  VAL  3HG2 3HG2              0       1.00794       0
    2726      657  VAL  C    C                 0       12.0107       0
    2727      657  VAL  O    O                 0       15.9994       0
    2728      658  PRO  N    N                 0       14.0067       0
    2729      658  PRO  CD   CD                0       12.0107       0
    2730      658  PRO  HD1  HD1               0       1.00794       0
    2731      658  PRO  HD2  HD2               0       1.00794       0
    2732      658  PRO  CA   CA                0       12.0107       0
    2733      658  PRO  HA   HA                0       1.00794       0
    2734      658  PRO  CB   CB                0       12.0107       0
    2735      658  PRO  HB1  HB1               0       1.00794       0
    2736      658  PRO  HB2  HB2               0       1.00794       0
    2737      658  PRO  CG   CG                0       12.0107       0
    2738      658  PRO  HG1  HG1               0       1.00794       0
    2739      658  PRO  HG2  HG2               0       1.00794       0
    2740      658  PRO  C    C                 0       12.0107       0
    2741      658  PRO  O    O                 0       15.9994       0
    2742      659  SER  N    N                 0       14.0067       0
    2743      659  SER  HN   HN                0       1.00794       0
    2744      659  SER  CA   CA                0       12.0107       0
    2745      659  SER  HA   HA                0       1.00794       0
    2746      659  SER  CB   CB                0       12.0107       0
    2747      659  SER  HB1  HB1               0       1.00794       0
    2748      659  SER  HB2  HB2               0       1.00794       0
    2749      659  SER  OG   OG                0       15.9994       0
    2750      659  SER  HG1  HG1               0       1.00794       0
    2751      659  SER  C    C                 0       12.0107       0
    2752      659  SER  O    O                 0       15.9994       0
    2753      660  VAL  N    N                 0       14.0067       0
    2754      660  VAL  HN   HN                0       1.00794       0
    2755      660  VAL  CA   CA                0       12.0107       0
    2756      660  VAL  HA   HA                0       1.00794       0
    2757      660  VAL  CB   CB                0       12.0107       0
    2758      660  VAL  HB   HB                0       1.00794       0
    2759      660  VAL  CG1  CG1               0       12.0107       0
    2760      660  VAL  1HG1 1HG1              0       1.00794       0
    2761      660  VAL  2HG1 2HG1              0       1.00794       0
    2762      660  VAL  3HG1 3HG1              0       1.00794       0
    2763      660  VAL  CG2  CG2               0       12.0107       0
    2764      660  VAL  1HG2 1HG2              0       1.00794       0
    2765      660  VAL  2HG2 2HG2              0       1.00794       0
    2766      660  VAL  3HG2 3HG2              0       1.00794       0
    2767      660  VAL  C    C                 0       12.0107       0
    2768      660  VAL  O    O                 0       15.9994       0
    2769      661  ALA  N    N                 0       14.0067       0
    2770      661  ALA  HN   HN                0       1.00794       0
    2771      661  ALA  CA   CA                0       12.0107       0
    2772      661  ALA  HA   HA                0       1.00794       0
    2773      661  ALA  CB   CB                0       12.0107       0
    2774      661  ALA  HB1  HB1               0       1.00794       0
    2775      661  ALA  HB2  HB2               0       1.00794       0
    2776      661  ALA  HB3  HB3               0       1.00794       0
    2777      661  ALA  C    C                 0       12.0107       0
    2778      661  ALA  O    O                 0       15.9994       0
    2779      662  LEU  N    N                 0       14.0067       0
    2780      662  LEU  HN   HN                0       1.00794       0
    2781      662  LEU  CA   CA                0       12.0107       0
    2782      662  LEU  HA   HA                0       1.00794       0
    2783      662  LEU  CB   CB                0       12.0107       0
    2784      662  LEU  HB1  HB1               0       1.00794       0
    2785      662  LEU  HB2  HB2               0       1.00794       0
    2786      662  LEU  CG   CG                0       12.0107       0
    2787      662  LEU  HG   HG                0       1.00794       0
    2788      662  LEU  CD1  CD1               0       12.0107       0
    2789      662  LEU  1HD1 1HD1              0       1.00794       0
    2790      662  LEU  2HD1 2HD1              0       1.00794       0
    2791      662  LEU  3HD1 3HD1              0       1.00794       0
    2792      662  LEU  CD2  CD2               0       12.0107       0
    2793      662  LEU  1HD2 1HD2              0       1.00794       0
    2794      662  LEU  2HD2 2HD2              0       1.00794       0
    2795      662  LEU  3HD2 3HD2              0       1.00794       0
    2796      662  LEU  C    C                 0       12.0107       0
    2797      662  LEU  O    O                 0       15.9994       0
    2798      663  ARG  N    N                 0       14.0067       0
    2799      663  ARG  HN   HN                0       1.00794       0
    2800      663  ARG  CA   CA                0       12.0107       0
    2801      663  ARG  HA   HA                0       1.00794       0
    2802      663  ARG  CB   CB                0       12.0107       0
    2803      663  ARG  HB1  HB1               0       1.00794       0
    2804      663  ARG  HB2  HB2               0       1.00794       0
    2805      663  ARG  CG   CG                0       12.0107       0
    2806      663  ARG  HG1  HG1               0       1.00794       0
    2807      663  ARG  HG2  HG2               0       1.00794       0
    2808      663  ARG  CD   CD                0       12.0107       0
    2809      663  ARG  HD1  HD1               0       1.00794       0
    2810      663  ARG  HD2  HD2               0       1.00794       0
    2811      663  ARG  NE   NE                0       14.0067       0
    2812      663  ARG  HE   HE                0       1.00794       0
    2813      663  ARG  CZ   CZ                0       12.0107       0
    2814      663  ARG  NH1  NH1               0       14.0067       0
    2815      663  ARG  1HH1 1HH1              0       1.00794       0
    2816      663  ARG  2HH1 2HH1              0       1.00794       0
    2817      663  ARG  NH2  NH2               0       14.0067       0
    2818      663  ARG  1HH2 1HH2              0       1.00794       0
    2819      663  ARG  2HH2 2HH2              0       1.00794       0
    2820      663  ARG  C    C                 0       12.0107       0
    2821      663  ARG  O    O                 0       15.9994       0
    2822      664  PHE  N    N                 0       14.0067       0
    2823      664  PHE  HN   HN                0       1.00794       0
    2824      664  PHE  CA   CA                0       12.0107       0
    2825      664  PHE  HA   HA                0       1.00794       0
    2826      664  PHE  CB   CB                0       12.0107       0
    2827      664  PHE  HB1  HB1               0       1.00794       0
    2828      664  PHE  HB2  HB2               0       1.00794       0
    2829      664  PHE  CG   CG                0       12.0107       0
    2830      664  PHE  CD1  CD1               0       12.0107       0
    2831      664  PHE  HD1  HD1               0       1.00794       0
    2832      664  PHE  CE1  CE1               0       12.0107       0
    2833      664  PHE  HE1  HE1               0       1.00794       0
    2834      664  PHE  CZ   CZ                0       12.0107       0
    2835      664  PHE  HZ   HZ                0       1.00794       0
    2836      664  PHE  CD2  CD2               0       12.0107       0
    2837      664  PHE  HD2  HD2               0       1.00794       0
    2838      664  PHE  CE2  CE2               0       12.0107       0
    2839      664  PHE  HE2  HE2               0       1.00794       0
    2840      664  PHE  C    C                 0       12.0107       0
    2841      664  PHE  O    O                 0       15.9994       0
    2842      665  GLY  N    N                 0       14.0067       0
    2843      665  GLY  HN   HN                0       1.00794       0
    2844      665  GLY  CA   CA                0       12.0107       0
    2845      665  GLY  HA1  HA1               0       1.00794       0
    2846      665  GLY  HA2  HA2               0       1.00794       0
    2847      665  GLY  C    C                 0       12.0107       0
    2848      665  GLY  O    O                 0       15.9994       0
    2849      666  LEU  N    N                 0       14.0067       0
    2850      666  LEU  HN   HN                0       1.00794       0
    2851      666  LEU  CA   CA                0       12.0107       0
    2852      666  LEU  HA   HA                0       1.00794       0
    2853      666  LEU  CB   CB                0       12.0107       0
    2854      666  LEU  HB1  HB1               0       1.00794       0
    2855      666  LEU  HB2  HB2               0       1.00794       0
    2856      666  LEU  CG   CG                0       12.0107       0
    2857      666  LEU  HG   HG                0       1.00794       0
    2858      666  LEU  CD1  CD1               0       12.0107       0
    2859      666  LEU  1HD1 1HD1              0       1.00794       0
    2860      666  LEU  2HD1 2HD1              0       1.00794       0
    2861      666  LEU  3HD1 3HD1              0       1.00794       0
    2862      666  LEU  CD2  CD2               0       12.0107       0
    2863      666  LEU  1HD2 1HD2              0       1.00794       0
    2864      666  LEU  2HD2 2HD2              0       1.00794       0
    2865      666  LEU  3HD2 3HD2              0       1.00794       0
    2866      666  LEU  C    C                 0       12.0107       0
    2867      666  LEU  O    O                 0       15.9994       0
    2868      667  ILE  N    N                 0       14.0067       0
    2869      667  ILE  HN   HN                0       1.00794       0
    2870      667  ILE  CA   CA                0       12.0107       0
    2871      667  ILE  HA   HA                0       1.00794       0
    2872      667  ILE  CB   CB                0       12.0107       0
    2873      667  ILE  HB   HB                0       1.00794       0
    2874      667  ILE  CG2  CG2               0       12.0107       0
    2875      667  ILE  1HG2 1HG2              0       1.00794       0
    2876      667  ILE  2HG2 2HG2              0       1.00794       0
    2877      667  ILE  3HG2 3HG2              0       1.00794       0
    2878      667  ILE  CG1  CG1               0       12.0107       0
    2879      667  ILE  1HG1 1HG1              0       1.00794       0
    2880      667  ILE  2HG1 2HG1              0       1.00794       0
    2881      667  ILE  CD   CD                0       12.0107       0
    2882      667  ILE  HD1  HD1               0       1.00794       0
    2883      667  ILE  HD2  HD2               0       1.00794       0
    2884      667  ILE  HD3  HD3               0       1.00794       0
    2885      667  ILE  C    C                 0       12.0107       0
    2886      667  ILE  O    O                 0       15.9994       0
    2887      668  LEU  N    N                 0       14.0067       0
    2888      668  LEU  HN   HN                0       1.00794       0
    2889      668  LEU  CA   CA                0       12.0107       0
    2890      668  LEU  HA   HA                0       1.00794       0
    2891      668  LEU  CB   CB                0       12.0107       0
    2892      668  LEU  HB1  HB1               0       1.00794       0
    2893      668  LEU  HB2  HB2               0       1.00794       0
    2894      668  LEU  CG   CG                0       12.0107       0
    2895      668  LEU  HG   HG                0       1.00794       0
    2896      668  LEU  CD1  CD1               0       12.0107       0
    2897      668  LEU  1HD1 1HD1              0       1.00794       0
    2898      668  LEU  2HD1 2HD1              0       1.00794       0
    2899      668  LEU  3HD1 3HD1              0       1.00794       0
    2900      668  LEU  CD2  CD2               0       12.0107       0
    2901      668  LEU  1HD2 1HD2              0       1.00794       0
    2902      668  LEU  2HD2 2HD2              0       1.00794       0
    2903      668  LEU  3HD2 3HD2              0       1.00794       0
    2904      668  LEU  C    C                 0       12.0107       0
    2905      668  LEU  O    O                 0       15.9994       0
    2906      669  GLU  N    N                 0       14.0067       0
    2907      669  GLU  HN   HN                0       1.00794       0
    2908      669  GLU  CA   CA                0       12.0107       0
    2909      669  GLU  HA   HA                0       1.00794       0
    2910      669  GLU  CB   CB                0       12.0107       0
    2911      669  GLU  HB1  HB1               0       1.00794       0
    2912      669  GLU  HB2  HB2               0       1.00794       0
    2913      669  GLU  CG   CG                0       12.0107       0
    2914      669  GLU  HG1  HG1               0       1.00794       0
    2915      669  GLU  HG2  HG2               0       1.00794       0
    2916      669  GLU  CD   CD                0       12.0107       0
    2917      669  GLU  OE1  OE1               0       15.9994       0
    2918      669  GLU  OE2  OE2               0       15.9994       0
    2919      669  GLU  C    C                 0       12.0107       0
    2920      669  GLU  O    O                 0       15.9994       0
    2921      670  ALA  N    N                 0       14.0067       0
    2922      670  ALA  HN   HN                0       1.00794       0
    2923      670  ALA  CA   CA                0       12.0107       0
    2924      670  ALA  HA   HA                0       1.00794       0
    2925      670  ALA  CB   CB                0       12.0107       0
    2926      670  ALA  HB1  HB1               0       1.00794       0
    2927      670  ALA  HB2  HB2               0       1.00794       0
    2928      670  ALA  HB3  HB3               0       1.00794       0
    2929      670  ALA  C    C                 0       12.0107       0
    2930      670  ALA  O    O                 0       15.9994       0
    2931      671  TYR  N    N                 0       14.0067       0
    2932      671  TYR  HN   HN                0       1.00794       0
    2933      671  TYR  CA   CA                0       12.0107       0
    2934      671  TYR  HA   HA                0       1.00794       0
    2935      671  TYR  CB   CB                0       12.0107       0
    2936      671  TYR  HB1  HB1               0       1.00794       0
    2937      671  TYR  HB2  HB2               0       1.00794       0
    2938      671  TYR  CG   CG                0       12.0107       0
    2939      671  TYR  CD1  CD1               0       12.0107       0
    2940      671  TYR  HD1  HD1               0       1.00794       0
    2941      671  TYR  CE1  CE1               0       12.0107       0
    2942      671  TYR  HE1  HE1               0       1.00794       0
    2943      671  TYR  CZ   CZ                0       12.0107       0
    2944      671  TYR  OH   OH                0       15.9994       0
    2945      671  TYR  HH   HH                0       1.00794       0
    2946      671  TYR  CD2  CD2               0       12.0107       0
    2947      671  TYR  HD2  HD2               0       1.00794       0
    2948      671  TYR  CE2  CE2               0       12.0107       0
    2949      671  TYR  HE2  HE2               0       1.00794       0
    2950      671  TYR  C    C                 0       12.0107       0
    2951      671  TYR  O    O                 0       15.9994       0
    2952      672  CYS  N    N                 0       14.0067       0
    2953      672  CYS  HN   HN                0       1.00794       0
    2954      672  CYS  CA   CA                0       12.0107       0
    2955      672  CYS  HA   HA                0       1.00794       0
    2956      672  CYS  CB   CB                0       12.0107       0
    2957      672  CYS  HB1  HB1               0       1.00794       0
    2958      672  CYS  HB2  HB2               0       1.00794       0
    2959      672  CYS  SG   SG                0        32.065       0
    2960      672  CYS  HG1  HG1               0       1.00794       0
    2961      672  CYS  C    C                 0       12.0107       0
    2962      672  CYS  O    O                 0       15.9994       0
    2963      673  ARG  N    N                 0       14.0067       0
    2964      673  ARG  HN   HN                0       1.00794       0
    2965      673  ARG  CA   CA                0       12.0107       0
    2966      673  ARG  HA   HA                0       1.00794       0
    2967      673  ARG  CB   CB                0       12.0107       0
    2968      673  ARG  HB1  HB1               0       1.00794       0
    2969      673  ARG  HB2  HB2               0       1.00794       0
    2970      673  ARG  CG   CG                0       12.0107       0
    2971      673  ARG  HG1  HG1               0       1.00794       0
    2972      673  ARG  HG2  HG2               0       1.00794       0
    2973      673  ARG  CD   CD                0       12.0107       0
    2974      673  ARG  HD1  HD1               0       1.00794       0
    2975      673  ARG  HD2  HD2               0       1.00794       0
    2976      673  ARG  NE   NE                0       14.0067       0
    2977      673  ARG  HE   HE                0       1.00794       0
    2978      673  ARG  CZ   CZ                0       12.0107       0
    2979      673  ARG  NH1  NH1               0       14.0067       0
    2980      673  ARG  1HH1 1HH1              0       1.00794       0
    2981      673  ARG  2HH1 2HH1              0       1.00794       0
    2982      673  ARG  NH2  NH2               0       14.0067       0
    2983      673  ARG  1HH2 1HH2              0       1.00794       0
    2984      673  ARG  2HH2 2HH2              0       1.00794       0
    2985      673  ARG  C    C                 0       12.0107       0
    2986      673  ARG  O    O                 0       15.9994       0
    2987      674  GLY  N    N                 0       14.0067       0
    2988      674  GLY  HN   HN                0       1.00794       0
    2989      674  GLY  CA   CA                0       12.0107       0
    2990      674  GLY  HA1  HA1               0       1.00794       0
    2991      674  GLY  HA2  HA2               0       1.00794       0
    2992      674  GLY  C    C                 0       12.0107       0
    2993      674  GLY  O    O                 0       15.9994       0
    2994      675  SER  N    N                 0       14.0067       0
    2995      675  SER  HN   HN                0       1.00794       0
    2996      675  SER  CA   CA                0       12.0107       0
    2997      675  SER  HA   HA                0       1.00794       0
    2998      675  SER  CB   CB                0       12.0107       0
    2999      675  SER  HB1  HB1               0       1.00794       0
    3000      675  SER  HB2  HB2               0       1.00794       0
    3001      675  SER  OG   OG                0       15.9994       0
    3002      675  SER  HG1  HG1               0       1.00794       0
    3003      675  SER  C    C                 0       12.0107       0
    3004      675  SER  O    O                 0       15.9994       0
    3005      676  THR  N    N                 0       14.0067       0
    3006      676  THR  HN   HN                0       1.00794       0
    3007      676  THR  CA   CA                0       12.0107       0
    3008      676  THR  HA   HA                0       1.00794       0
    3009      676  THR  CB   CB                0       12.0107       0
    3010      676  THR  HB   HB                0       1.00794       0
    3011      676  THR  OG1  OG1               0       15.9994       0
    3012      676  THR  HG1  HG1               0       1.00794       0
    3013      676  THR  CG2  CG2               0       12.0107       0
    3014      676  THR  1HG2 1HG2              0       1.00794       0
    3015      676  THR  2HG2 2HG2              0       1.00794       0
    3016      676  THR  3HG2 3HG2              0       1.00794       0
    3017      676  THR  C    C                 0       12.0107       0
    3018      676  THR  O    O                 0       15.9994       0
    3019      677  HIS  N    N                 0       14.0067       0
    3020      677  HIS  HN   HN                0       1.00794       0
    3021      677  HIS  CA   CA                0       12.0107       0
    3022      677  HIS  HA   HA                0       1.00794       0
    3023      677  HIS  CB   CB                0       12.0107       0
    3024      677  HIS  HB1  HB1               0       1.00794       0
    3025      677  HIS  HB2  HB2               0       1.00794       0
    3026      677  HIS  ND1  ND1               0       14.0067       0
    3027      677  HIS  CG   CG                0       12.0107       0
    3028      677  HIS  CE1  CE1               0       12.0107       0
    3029      677  HIS  HE1  HE1               0       1.00794       0
    3030      677  HIS  NE2  NE2               0       14.0067       0
    3031      677  HIS  HE2  HE2               0       1.00794       0
    3032      677  HIS  CD2  CD2               0       12.0107       0
    3033      677  HIS  HD2  HD2               0       1.00794       0
    3034      677  HIS  C    C                 0       12.0107       0
    3035      677  HIS  O    O                 0       15.9994       0
    3036      678  HIS  N    N                 0       14.0067       0
    3037      678  HIS  HN   HN                0       1.00794       0
    3038      678  HIS  CA   CA                0       12.0107       0
    3039      678  HIS  HA   HA                0       1.00794       0
    3040      678  HIS  CB   CB                0       12.0107       0
    3041      678  HIS  HB1  HB1               0       1.00794       0
    3042      678  HIS  HB2  HB2               0       1.00794       0
    3043      678  HIS  ND1  ND1               0       14.0067       0
    3044      678  HIS  CG   CG                0       12.0107       0
    3045      678  HIS  CE1  CE1               0       12.0107       0
    3046      678  HIS  HE1  HE1               0       1.00794       0
    3047      678  HIS  NE2  NE2               0       14.0067       0
    3048      678  HIS  HE2  HE2               0       1.00794       0
    3049      678  HIS  CD2  CD2               0       12.0107       0
    3050      678  HIS  HD2  HD2               0       1.00794       0
    3051      678  HIS  C    C                 0       12.0107       0
    3052      678  HIS  O    O                 0       15.9994       0
    3053      679  MET  N    N                 0       14.0067       0
    3054      679  MET  HN   HN                0       1.00794       0
    3055      679  MET  CA   CA                0       12.0107       0
    3056      679  MET  HA   HA                0       1.00794       0
    3057      679  MET  CB   CB                0       12.0107       0
    3058      679  MET  HB1  HB1               0       1.00794       0
    3059      679  MET  HB2  HB2               0       1.00794       0
    3060      679  MET  CG   CG                0       12.0107       0
    3061      679  MET  HG1  HG1               0       1.00794       0
    3062      679  MET  HG2  HG2               0       1.00794       0
    3063      679  MET  SD   SD                0        32.065       0
    3064      679  MET  CE   CE                0       12.0107       0
    3065      679  MET  HE1  HE1               0       1.00794       0
    3066      679  MET  HE2  HE2               0       1.00794       0
    3067      679  MET  HE3  HE3               0       1.00794       0
    3068      679  MET  C    C                 0       12.0107       0
    3069      679  MET  O    O                 0       15.9994       0
    3070      680  LYS  N    N                 0       14.0067       0
    3071      680  LYS  HN   HN                0       1.00794       0
    3072      680  LYS  CA   CA                0       12.0107       0
    3073      680  LYS  HA   HA                0       1.00794       0
    3074      680  LYS  CB   CB                0       12.0107       0
    3075      680  LYS  HB1  HB1               0       1.00794       0
    3076      680  LYS  HB2  HB2               0       1.00794       0
    3077      680  LYS  CG   CG                0       12.0107       0
    3078      680  LYS  HG1  HG1               0       1.00794       0
    3079      680  LYS  HG2  HG2               0       1.00794       0
    3080      680  LYS  CD   CD                0       12.0107       0
    3081      680  LYS  HD1  HD1               0       1.00794       0
    3082      680  LYS  HD2  HD2               0       1.00794       0
    3083      680  LYS  CE   CE                0       12.0107       0
    3084      680  LYS  HE1  HE1               0       1.00794       0
    3085      680  LYS  HE2  HE2               0       1.00794       0
    3086      680  LYS  NZ   NZ                0       14.0067       0
    3087      680  LYS  HZ1  HZ1               0       1.00794       0
    3088      680  LYS  HZ2  HZ2               0       1.00794       0
    3089      680  LYS  HZ3  HZ3               0       1.00794       0
    3090      680  LYS  C    C                 0       12.0107       0
    3091      680  LYS  O    O                 0       15.9994       0
    3092      681  VAL  N    N                 0       14.0067       0
    3093      681  VAL  HN   HN                0       1.00794       0
    3094      681  VAL  CA   CA                0       12.0107       0
    3095      681  VAL  HA   HA                0       1.00794       0
    3096      681  VAL  CB   CB                0       12.0107       0
    3097      681  VAL  HB   HB                0       1.00794       0
    3098      681  VAL  CG1  CG1               0       12.0107       0
    3099      681  VAL  1HG1 1HG1              0       1.00794       0
    3100      681  VAL  2HG1 2HG1              0       1.00794       0
    3101      681  VAL  3HG1 3HG1              0       1.00794       0
    3102      681  VAL  CG2  CG2               0       12.0107       0
    3103      681  VAL  1HG2 1HG2              0       1.00794       0
    3104      681  VAL  2HG2 2HG2              0       1.00794       0
    3105      681  VAL  3HG2 3HG2              0       1.00794       0
    3106      681  VAL  C    C                 0       12.0107       0
    3107      681  VAL  O    O                 0       15.9994       0
    3108      682  LEU  N    N                 0       14.0067       0
    3109      682  LEU  HN   HN                0       1.00794       0
    3110      682  LEU  CA   CA                0       12.0107       0
    3111      682  LEU  HA   HA                0       1.00794       0
    3112      682  LEU  CB   CB                0       12.0107       0
    3113      682  LEU  HB1  HB1               0       1.00794       0
    3114      682  LEU  HB2  HB2               0       1.00794       0
    3115      682  LEU  CG   CG                0       12.0107       0
    3116      682  LEU  HG   HG                0       1.00794       0
    3117      682  LEU  CD1  CD1               0       12.0107       0
    3118      682  LEU  1HD1 1HD1              0       1.00794       0
    3119      682  LEU  2HD1 2HD1              0       1.00794       0
    3120      682  LEU  3HD1 3HD1              0       1.00794       0
    3121      682  LEU  CD2  CD2               0       12.0107       0
    3122      682  LEU  1HD2 1HD2              0       1.00794       0
    3123      682  LEU  2HD2 2HD2              0       1.00794       0
    3124      682  LEU  3HD2 3HD2              0       1.00794       0
    3125      682  LEU  C    C                 0       12.0107       0
    3126      682  LEU  O    O                 0       15.9994       0
    3127      683  MET  N    N                 0       14.0067       0
    3128      683  MET  HN   HN                0       1.00794       0
    3129      683  MET  CA   CA                0       12.0107       0
    3130      683  MET  HA   HA                0       1.00794       0
    3131      683  MET  CB   CB                0       12.0107       0
    3132      683  MET  HB1  HB1               0       1.00794       0
    3133      683  MET  HB2  HB2               0       1.00794       0
    3134      683  MET  CG   CG                0       12.0107       0
    3135      683  MET  HG1  HG1               0       1.00794       0
    3136      683  MET  HG2  HG2               0       1.00794       0
    3137      683  MET  SD   SD                0        32.065       0
    3138      683  MET  CE   CE                0       12.0107       0
    3139      683  MET  HE1  HE1               0       1.00794       0
    3140      683  MET  HE2  HE2               0       1.00794       0
    3141      683  MET  HE3  HE3               0       1.00794       0
    3142      683  MET  C    C                 0       12.0107       0
    3143      683  MET  O    O                 0       15.9994       0
    3144      684  LYS  N    N                 0       14.0067       0
    3145      684  LYS  HN   HN                0       1.00794       0
    3146      684  LYS  CA   CA                0       12.0107       0
    3147      684  LYS  HA   HA                0       1.00794       0
    3148      684  LYS  CB   CB                0       12.0107       0
    3149      684  LYS  HB1  HB1               0       1.00794       0
    3150      684  LYS  HB2  HB2               0       1.00794       0
    3151      684  LYS  CG   CG                0       12.0107       0
    3152      684  LYS  HG1  HG1               0       1.00794       0
    3153      684  LYS  HG2  HG2               0       1.00794       0
    3154      684  LYS  CD   CD                0       12.0107       0
    3155      684  LYS  HD1  HD1               0       1.00794       0
    3156      684  LYS  HD2  HD2               0       1.00794       0
    3157      684  LYS  CE   CE                0       12.0107       0
    3158      684  LYS  HE1  HE1               0       1.00794       0
    3159      684  LYS  HE2  HE2               0       1.00794       0
    3160      684  LYS  NZ   NZ                0       14.0067       0
    3161      684  LYS  HZ1  HZ1               0       1.00794       0
    3162      684  LYS  HZ2  HZ2               0       1.00794       0
    3163      684  LYS  HZ3  HZ3               0       1.00794       0
    3164      684  LYS  C    C                 0       12.0107       0
    3165      684  LYS  O    O                 0       15.9994       0
    3166      685  GLN  N    N                 0       14.0067       0
    3167      685  GLN  HN   HN                0       1.00794       0
    3168      685  GLN  CA   CA                0       12.0107       0
    3169      685  GLN  HA   HA                0       1.00794       0
    3170      685  GLN  CB   CB                0       12.0107       0
    3171      685  GLN  HB1  HB1               0       1.00794       0
    3172      685  GLN  HB2  HB2               0       1.00794       0
    3173      685  GLN  CG   CG                0       12.0107       0
    3174      685  GLN  HG1  HG1               0       1.00794       0
    3175      685  GLN  HG2  HG2               0       1.00794       0
    3176      685  GLN  CD   CD                0       12.0107       0
    3177      685  GLN  OE1  OE1               0       15.9994       0
    3178      685  GLN  NE2  NE2               0       14.0067       0
    3179      685  GLN  1HE2 1HE2              0       1.00794       0
    3180      685  GLN  2HE2 2HE2              0       1.00794       0
    3181      685  GLN  C    C                 0       12.0107       0
    3182      685  GLN  O    O                 0       15.9994       0
    3183      686  GLY  N    N                 0       14.0067       0
    3184      686  GLY  HN   HN                0       1.00794       0
    3185      686  GLY  CA   CA                0       12.0107       0
    3186      686  GLY  HA1  HA1               0       1.00794       0
    3187      686  GLY  HA2  HA2               0       1.00794       0
    3188      686  GLY  C    C                 0       12.0107       0
    3189      686  GLY  O    O                 0       15.9994       0
    3190      687  GLU  N    N                 0       14.0067       0
    3191      687  GLU  HN   HN                0       1.00794       0
    3192      687  GLU  CA   CA                0       12.0107       0
    3193      687  GLU  HA   HA                0       1.00794       0
    3194      687  GLU  CB   CB                0       12.0107       0
    3195      687  GLU  HB1  HB1               0       1.00794       0
    3196      687  GLU  HB2  HB2               0       1.00794       0
    3197      687  GLU  CG   CG                0       12.0107       0
    3198      687  GLU  HG1  HG1               0       1.00794       0
    3199      687  GLU  HG2  HG2               0       1.00794       0
    3200      687  GLU  CD   CD                0       12.0107       0
    3201      687  GLU  OE1  OE1               0       15.9994       0
    3202      687  GLU  OE2  OE2               0       15.9994       0
    3203      687  GLU  C    C                 0       12.0107       0
    3204      687  GLU  O    O                 0       15.9994       0
    3205      688  ALA  N    N                 0       14.0067       0
    3206      688  ALA  HN   HN                0       1.00794       0
    3207      688  ALA  CA   CA                0       12.0107       0
    3208      688  ALA  HA   HA                0       1.00794       0
    3209      688  ALA  CB   CB                0       12.0107       0
    3210      688  ALA  HB1  HB1               0       1.00794       0
    3211      688  ALA  HB2  HB2               0       1.00794       0
    3212      688  ALA  HB3  HB3               0       1.00794       0
    3213      688  ALA  C    C                 0       12.0107       0
    3214      688  ALA  O    O                 0       15.9994       0
    3215      689  LEU  N    N                 0       14.0067       0
    3216      689  LEU  HN   HN                0       1.00794       0
    3217      689  LEU  CA   CA                0       12.0107       0
    3218      689  LEU  HA   HA                0       1.00794       0
    3219      689  LEU  CB   CB                0       12.0107       0
    3220      689  LEU  HB1  HB1               0       1.00794       0
    3221      689  LEU  HB2  HB2               0       1.00794       0
    3222      689  LEU  CG   CG                0       12.0107       0
    3223      689  LEU  HG   HG                0       1.00794       0
    3224      689  LEU  CD1  CD1               0       12.0107       0
    3225      689  LEU  1HD1 1HD1              0       1.00794       0
    3226      689  LEU  2HD1 2HD1              0       1.00794       0
    3227      689  LEU  3HD1 3HD1              0       1.00794       0
    3228      689  LEU  CD2  CD2               0       12.0107       0
    3229      689  LEU  1HD2 1HD2              0       1.00794       0
    3230      689  LEU  2HD2 2HD2              0       1.00794       0
    3231      689  LEU  3HD2 3HD2              0       1.00794       0
    3232      689  LEU  C    C                 0       12.0107       0
    3233      689  LEU  O    O                 0       15.9994       0
    3234      690  SER  N    N                 0       14.0067       0
    3235      690  SER  HN   HN                0       1.00794       0
    3236      690  SER  CA   CA                0       12.0107       0
    3237      690  SER  HA   HA                0       1.00794       0
    3238      690  SER  CB   CB                0       12.0107       0
    3239      690  SER  HB1  HB1               0       1.00794       0
    3240      690  SER  HB2  HB2               0       1.00794       0
    3241      690  SER  OG   OG                0       15.9994       0
    3242      690  SER  HG1  HG1               0       1.00794       0
    3243      690  SER  C    C                 0       12.0107       0
    3244      690  SER  O    O                 0       15.9994       0
    3245      691  LYS  N    N                 0       14.0067       0
    3246      691  LYS  HN   HN                0       1.00794       0
    3247      691  LYS  CA   CA                0       12.0107       0
    3248      691  LYS  HA   HA                0       1.00794       0
    3249      691  LYS  CB   CB                0       12.0107       0
    3250      691  LYS  HB1  HB1               0       1.00794       0
    3251      691  LYS  HB2  HB2               0       1.00794       0
    3252      691  LYS  CG   CG                0       12.0107       0
    3253      691  LYS  HG1  HG1               0       1.00794       0
    3254      691  LYS  HG2  HG2               0       1.00794       0
    3255      691  LYS  CD   CD                0       12.0107       0
    3256      691  LYS  HD1  HD1               0       1.00794       0
    3257      691  LYS  HD2  HD2               0       1.00794       0
    3258      691  LYS  CE   CE                0       12.0107       0
    3259      691  LYS  HE1  HE1               0       1.00794       0
    3260      691  LYS  HE2  HE2               0       1.00794       0
    3261      691  LYS  NZ   NZ                0       14.0067       0
    3262      691  LYS  HZ1  HZ1               0       1.00794       0
    3263      691  LYS  HZ2  HZ2               0       1.00794       0
    3264      691  LYS  HZ3  HZ3               0       1.00794       0
    3265      691  LYS  C    C                 0       12.0107       0
    3266      691  LYS  O    O                 0       15.9994       0
    3267      692  LEU  N    N                 0       14.0067       0
    3268      692  LEU  HN   HN                0       1.00794       0
    3269      692  LEU  CA   CA                0       12.0107       0
    3270      692  LEU  HA   HA                0       1.00794       0
    3271      692  LEU  CB   CB                0       12.0107       0
    3272      692  LEU  HB1  HB1               0       1.00794       0
    3273      692  LEU  HB2  HB2               0       1.00794       0
    3274      692  LEU  CG   CG                0       12.0107       0
    3275      692  LEU  HG   HG                0       1.00794       0
    3276      692  LEU  CD1  CD1               0       12.0107       0
    3277      692  LEU  1HD1 1HD1              0       1.00794       0
    3278      692  LEU  2HD1 2HD1              0       1.00794       0
    3279      692  LEU  3HD1 3HD1              0       1.00794       0
    3280      692  LEU  CD2  CD2               0       12.0107       0
    3281      692  LEU  1HD2 1HD2              0       1.00794       0
    3282      692  LEU  2HD2 2HD2              0       1.00794       0
    3283      692  LEU  3HD2 3HD2              0       1.00794       0
    3284      692  LEU  C    C                 0       12.0107       0
    3285      692  LEU  O    O                 0       15.9994       0
    3286      693  LYS  N    N                 0       14.0067       0
    3287      693  LYS  HN   HN                0       1.00794       0
    3288      693  LYS  CA   CA                0       12.0107       0
    3289      693  LYS  HA   HA                0       1.00794       0
    3290      693  LYS  CB   CB                0       12.0107       0
    3291      693  LYS  HB1  HB1               0       1.00794       0
    3292      693  LYS  HB2  HB2               0       1.00794       0
    3293      693  LYS  CG   CG                0       12.0107       0
    3294      693  LYS  HG1  HG1               0       1.00794       0
    3295      693  LYS  HG2  HG2               0       1.00794       0
    3296      693  LYS  CD   CD                0       12.0107       0
    3297      693  LYS  HD1  HD1               0       1.00794       0
    3298      693  LYS  HD2  HD2               0       1.00794       0
    3299      693  LYS  CE   CE                0       12.0107       0
    3300      693  LYS  HE1  HE1               0       1.00794       0
    3301      693  LYS  HE2  HE2               0       1.00794       0
    3302      693  LYS  NZ   NZ                0       14.0067       0
    3303      693  LYS  HZ1  HZ1               0       1.00794       0
    3304      693  LYS  HZ2  HZ2               0       1.00794       0
    3305      693  LYS  HZ3  HZ3               0       1.00794       0
    3306      693  LYS  C    C                 0       12.0107       0
    3307      693  LYS  O    O                 0       15.9994       0
    3308      694  ALA  N    N                 0       14.0067       0
    3309      694  ALA  HN   HN                0       1.00794       0
    3310      694  ALA  CA   CA                0       12.0107       0
    3311      694  ALA  HA   HA                0       1.00794       0
    3312      694  ALA  CB   CB                0       12.0107       0
    3313      694  ALA  HB1  HB1               0       1.00794       0
    3314      694  ALA  HB2  HB2               0       1.00794       0
    3315      694  ALA  HB3  HB3               0       1.00794       0
    3316      694  ALA  C    C                 0       12.0107       0
    3317      694  ALA  O    O                 0       15.9994       0
    3318      695  LEU  N    N                 0       14.0067       0
    3319      695  LEU  HN   HN                0       1.00794       0
    3320      695  LEU  CA   CA                0       12.0107       0
    3321      695  LEU  HA   HA                0       1.00794       0
    3322      695  LEU  CB   CB                0       12.0107       0
    3323      695  LEU  HB1  HB1               0       1.00794       0
    3324      695  LEU  HB2  HB2               0       1.00794       0
    3325      695  LEU  CG   CG                0       12.0107       0
    3326      695  LEU  HG   HG                0       1.00794       0
    3327      695  LEU  CD1  CD1               0       12.0107       0
    3328      695  LEU  1HD1 1HD1              0       1.00794       0
    3329      695  LEU  2HD1 2HD1              0       1.00794       0
    3330      695  LEU  3HD1 3HD1              0       1.00794       0
    3331      695  LEU  CD2  CD2               0       12.0107       0
    3332      695  LEU  1HD2 1HD2              0       1.00794       0
    3333      695  LEU  2HD2 2HD2              0       1.00794       0
    3334      695  LEU  3HD2 3HD2              0       1.00794       0
    3335      695  LEU  C    C                 0       12.0107       0
    3336      695  LEU  O    O                 0       15.9994       0
    3337      696  ASN  N    N                 0       14.0067       0
    3338      696  ASN  HN   HN                0       1.00794       0
    3339      696  ASN  CA   CA                0       12.0107       0
    3340      696  ASN  HA   HA                0       1.00794       0
    3341      696  ASN  CB   CB                0       12.0107       0
    3342      696  ASN  HB1  HB1               0       1.00794       0
    3343      696  ASN  HB2  HB2               0       1.00794       0
    3344      696  ASN  CG   CG                0       12.0107       0
    3345      696  ASN  OD1  OD1               0       15.9994       0
    3346      696  ASN  ND2  ND2               0       14.0067       0
    3347      696  ASN  1HD2 1HD2              0       1.00794       0
    3348      696  ASN  2HD2 2HD2              0       1.00794       0
    3349      696  ASN  C    C                 0       12.0107       0
    3350      696  ASN  O    O                 0       15.9994       0
    3351      697  ASP  N    N                 0       14.0067       0
    3352      697  ASP  HN   HN                0       1.00794       0
    3353      697  ASP  CA   CA                0       12.0107       0
    3354      697  ASP  HA   HA                0       1.00794       0
    3355      697  ASP  CB   CB                0       12.0107       0
    3356      697  ASP  HB1  HB1               0       1.00794       0
    3357      697  ASP  HB2  HB2               0       1.00794       0
    3358      697  ASP  CG   CG                0       12.0107       0
    3359      697  ASP  OD1  OD1               0       15.9994       0
    3360      697  ASP  OD2  OD2               0       15.9994       0
    3361      697  ASP  C    C                 0       12.0107       0
    3362      697  ASP  O    O                 0       15.9994       0
    3363      698  PHE  N    N                 0       14.0067       0
    3364      698  PHE  HN   HN                0       1.00794       0
    3365      698  PHE  CA   CA                0       12.0107       0
    3366      698  PHE  HA   HA                0       1.00794       0
    3367      698  PHE  CB   CB                0       12.0107       0
    3368      698  PHE  HB1  HB1               0       1.00794       0
    3369      698  PHE  HB2  HB2               0       1.00794       0
    3370      698  PHE  CG   CG                0       12.0107       0
    3371      698  PHE  CD1  CD1               0       12.0107       0
    3372      698  PHE  HD1  HD1               0       1.00794       0
    3373      698  PHE  CE1  CE1               0       12.0107       0
    3374      698  PHE  HE1  HE1               0       1.00794       0
    3375      698  PHE  CZ   CZ                0       12.0107       0
    3376      698  PHE  HZ   HZ                0       1.00794       0
    3377      698  PHE  CD2  CD2               0       12.0107       0
    3378      698  PHE  HD2  HD2               0       1.00794       0
    3379      698  PHE  CE2  CE2               0       12.0107       0
    3380      698  PHE  HE2  HE2               0       1.00794       0
    3381      698  PHE  C    C                 0       12.0107       0
    3382      698  PHE  O    O                 0       15.9994       0
    3383      699  VAL  N    N                 0       14.0067       0
    3384      699  VAL  HN   HN                0       1.00794       0
    3385      699  VAL  CA   CA                0       12.0107       0
    3386      699  VAL  HA   HA                0       1.00794       0
    3387      699  VAL  CB   CB                0       12.0107       0
    3388      699  VAL  HB   HB                0       1.00794       0
    3389      699  VAL  CG1  CG1               0       12.0107       0
    3390      699  VAL  1HG1 1HG1              0       1.00794       0
    3391      699  VAL  2HG1 2HG1              0       1.00794       0
    3392      699  VAL  3HG1 3HG1              0       1.00794       0
    3393      699  VAL  CG2  CG2               0       12.0107       0
    3394      699  VAL  1HG2 1HG2              0       1.00794       0
    3395      699  VAL  2HG2 2HG2              0       1.00794       0
    3396      699  VAL  3HG2 3HG2              0       1.00794       0
    3397      699  VAL  C    C                 0       12.0107       0
    3398      699  VAL  O    O                 0       15.9994       0
    3399      700  LYS  N    N                 0       14.0067       0
    3400      700  LYS  HN   HN                0       1.00794       0
    3401      700  LYS  CA   CA                0       12.0107       0
    3402      700  LYS  HA   HA                0       1.00794       0
    3403      700  LYS  CB   CB                0       12.0107       0
    3404      700  LYS  HB1  HB1               0       1.00794       0
    3405      700  LYS  HB2  HB2               0       1.00794       0
    3406      700  LYS  CG   CG                0       12.0107       0
    3407      700  LYS  HG1  HG1               0       1.00794       0
    3408      700  LYS  HG2  HG2               0       1.00794       0
    3409      700  LYS  CD   CD                0       12.0107       0
    3410      700  LYS  HD1  HD1               0       1.00794       0
    3411      700  LYS  HD2  HD2               0       1.00794       0
    3412      700  LYS  CE   CE                0       12.0107       0
    3413      700  LYS  HE1  HE1               0       1.00794       0
    3414      700  LYS  HE2  HE2               0       1.00794       0
    3415      700  LYS  NZ   NZ                0       14.0067       0
    3416      700  LYS  HZ1  HZ1               0       1.00794       0
    3417      700  LYS  HZ2  HZ2               0       1.00794       0
    3418      700  LYS  HZ3  HZ3               0       1.00794       0
    3419      700  LYS  C    C                 0       12.0107       0
    3420      700  LYS  O    O                 0       15.9994       0
    3421      701  LEU  N    N                 0       14.0067       0
    3422      701  LEU  HN   HN                0       1.00794       0
    3423      701  LEU  CA   CA                0       12.0107       0
    3424      701  LEU  HA   HA                0       1.00794       0
    3425      701  LEU  CB   CB                0       12.0107       0
    3426      701  LEU  HB1  HB1               0       1.00794       0
    3427      701  LEU  HB2  HB2               0       1.00794       0
    3428      701  LEU  CG   CG                0       12.0107       0
    3429      701  LEU  HG   HG                0       1.00794       0
    3430      701  LEU  CD1  CD1               0       12.0107       0
    3431      701  LEU  1HD1 1HD1              0       1.00794       0
    3432      701  LEU  2HD1 2HD1              0       1.00794       0
    3433      701  LEU  3HD1 3HD1              0       1.00794       0
    3434      701  LEU  CD2  CD2               0       12.0107       0
    3435      701  LEU  1HD2 1HD2              0       1.00794       0
    3436      701  LEU  2HD2 2HD2              0       1.00794       0
    3437      701  LEU  3HD2 3HD2              0       1.00794       0
    3438      701  LEU  C    C                 0       12.0107       0
    3439      701  LEU  O    O                 0       15.9994       0
    3440      702  SER  N    N                 0       14.0067       0
    3441      702  SER  HN   HN                0       1.00794       0
    3442      702  SER  CA   CA                0       12.0107       0
    3443      702  SER  HA   HA                0       1.00794       0
    3444      702  SER  CB   CB                0       12.0107       0
    3445      702  SER  HB1  HB1               0       1.00794       0
    3446      702  SER  HB2  HB2               0       1.00794       0
    3447      702  SER  OG   OG                0       15.9994       0
    3448      702  SER  HG1  HG1               0       1.00794       0
    3449      702  SER  C    C                 0       12.0107       0
    3450      702  SER  O    O                 0       15.9994       0
    3451      703  SER  N    N                 0       14.0067       0
    3452      703  SER  HN   HN                0       1.00794       0
    3453      703  SER  CA   CA                0       12.0107       0
    3454      703  SER  HA   HA                0       1.00794       0
    3455      703  SER  CB   CB                0       12.0107       0
    3456      703  SER  HB1  HB1               0       1.00794       0
    3457      703  SER  HB2  HB2               0       1.00794       0
    3458      703  SER  OG   OG                0       15.9994       0
    3459      703  SER  HG1  HG1               0       1.00794       0
    3460      703  SER  C    C                 0       12.0107       0
    3461      703  SER  O    O                 0       15.9994       0
    3462      704  GLN  N    N                 0       14.0067       0
    3463      704  GLN  HN   HN                0       1.00794       0
    3464      704  GLN  CA   CA                0       12.0107       0
    3465      704  GLN  HA   HA                0       1.00794       0
    3466      704  GLN  CB   CB                0       12.0107       0
    3467      704  GLN  HB1  HB1               0       1.00794       0
    3468      704  GLN  HB2  HB2               0       1.00794       0
    3469      704  GLN  CG   CG                0       12.0107       0
    3470      704  GLN  HG1  HG1               0       1.00794       0
    3471      704  GLN  HG2  HG2               0       1.00794       0
    3472      704  GLN  CD   CD                0       12.0107       0
    3473      704  GLN  OE1  OE1               0       15.9994       0
    3474      704  GLN  NE2  NE2               0       14.0067       0
    3475      704  GLN  1HE2 1HE2              0       1.00794       0
    3476      704  GLN  2HE2 2HE2              0       1.00794       0
    3477      704  GLN  C    C                 0       12.0107       0
    3478      704  GLN  O    O                 0       15.9994       0
    3479      705  LYS  N    N                 0       14.0067       0
    3480      705  LYS  HN   HN                0       1.00794       0
    3481      705  LYS  CA   CA                0       12.0107       0
    3482      705  LYS  HA   HA                0       1.00794       0
    3483      705  LYS  CB   CB                0       12.0107       0
    3484      705  LYS  HB1  HB1               0       1.00794       0
    3485      705  LYS  HB2  HB2               0       1.00794       0
    3486      705  LYS  CG   CG                0       12.0107       0
    3487      705  LYS  HG1  HG1               0       1.00794       0
    3488      705  LYS  HG2  HG2               0       1.00794       0
    3489      705  LYS  CD   CD                0       12.0107       0
    3490      705  LYS  HD1  HD1               0       1.00794       0
    3491      705  LYS  HD2  HD2               0       1.00794       0
    3492      705  LYS  CE   CE                0       12.0107       0
    3493      705  LYS  HE1  HE1               0       1.00794       0
    3494      705  LYS  HE2  HE2               0       1.00794       0
    3495      705  LYS  NZ   NZ                0       14.0067       0
    3496      705  LYS  HZ1  HZ1               0       1.00794       0
    3497      705  LYS  HZ2  HZ2               0       1.00794       0
    3498      705  LYS  HZ3  HZ3               0       1.00794       0
    3499      705  LYS  C    C                 0       12.0107       0
    3500      705  LYS  O    O                 0       15.9994       0
    3501      706  THR  N    N                 0       14.0067       0
    3502      706  THR  HN   HN                0       1.00794       0
    3503      706  THR  CA   CA                0       12.0107       0
    3504      706  THR  HA   HA                0       1.00794       0
    3505      706  THR  CB   CB                0       12.0107       0
    3506      706  THR  HB   HB                0       1.00794       0
    3507      706  THR  OG1  OG1               0       15.9994       0
    3508      706  THR  HG1  HG1               0       1.00794       0
    3509      706  THR  CG2  CG2               0       12.0107       0
    3510      706  THR  1HG2 1HG2              0       1.00794       0
    3511      706  THR  2HG2 2HG2              0       1.00794       0
    3512      706  THR  3HG2 3HG2              0       1.00794       0
    3513      706  THR  C    C                 0       12.0107       0
    3514      706  THR  O    O                 0       15.9994       0
    3515      707  PRO  N    N                 0       14.0067       0
    3516      707  PRO  CD   CD                0       12.0107       0
    3517      707  PRO  HD1  HD1               0       1.00794       0
    3518      707  PRO  HD2  HD2               0       1.00794       0
    3519      707  PRO  CA   CA                0       12.0107       0
    3520      707  PRO  HA   HA                0       1.00794       0
    3521      707  PRO  CB   CB                0       12.0107       0
    3522      707  PRO  HB1  HB1               0       1.00794       0
    3523      707  PRO  HB2  HB2               0       1.00794       0
    3524      707  PRO  CG   CG                0       12.0107       0
    3525      707  PRO  HG1  HG1               0       1.00794       0
    3526      707  PRO  HG2  HG2               0       1.00794       0
    3527      707  PRO  C    C                 0       12.0107       0
    3528      707  PRO  O    O                 0       15.9994       0
    3529      708  LYS  N    N                 0       14.0067       0
    3530      708  LYS  HN   HN                0       1.00794       0
    3531      708  LYS  CA   CA                0       12.0107       0
    3532      708  LYS  HA   HA                0       1.00794       0
    3533      708  LYS  CB   CB                0       12.0107       0
    3534      708  LYS  HB1  HB1               0       1.00794       0
    3535      708  LYS  HB2  HB2               0       1.00794       0
    3536      708  LYS  CG   CG                0       12.0107       0
    3537      708  LYS  HG1  HG1               0       1.00794       0
    3538      708  LYS  HG2  HG2               0       1.00794       0
    3539      708  LYS  CD   CD                0       12.0107       0
    3540      708  LYS  HD1  HD1               0       1.00794       0
    3541      708  LYS  HD2  HD2               0       1.00794       0
    3542      708  LYS  CE   CE                0       12.0107       0
    3543      708  LYS  HE1  HE1               0       1.00794       0
    3544      708  LYS  HE2  HE2               0       1.00794       0
    3545      708  LYS  NZ   NZ                0       14.0067       0
    3546      708  LYS  HZ1  HZ1               0       1.00794       0
    3547      708  LYS  HZ2  HZ2               0       1.00794       0
    3548      708  LYS  HZ3  HZ3               0       1.00794       0
    3549      708  LYS  C    C                 0       12.0107       0
    3550      708  LYS  O    O                 0       15.9994       0
    3551      709  PRO  N    N                 0       14.0067       0
    3552      709  PRO  CD   CD                0       12.0107       0
    3553      709  PRO  HD1  HD1               0       1.00794       0
    3554      709  PRO  HD2  HD2               0       1.00794       0
    3555      709  PRO  CA   CA                0       12.0107       0
    3556      709  PRO  HA   HA                0       1.00794       0
    3557      709  PRO  CB   CB                0       12.0107       0
    3558      709  PRO  HB1  HB1               0       1.00794       0
    3559      709  PRO  HB2  HB2               0       1.00794       0
    3560      709  PRO  CG   CG                0       12.0107       0
    3561      709  PRO  HG1  HG1               0       1.00794       0
    3562      709  PRO  HG2  HG2               0       1.00794       0
    3563      709  PRO  C    C                 0       12.0107       0
    3564      709  PRO  O    O                 0       15.9994       0
    3565      710  GLN  N    N                 0       14.0067       0
    3566      710  GLN  HN   HN                0       1.00794       0
    3567      710  GLN  CA   CA                0       12.0107       0
    3568      710  GLN  HA   HA                0       1.00794       0
    3569      710  GLN  CB   CB                0       12.0107       0
    3570      710  GLN  HB1  HB1               0       1.00794       0
    3571      710  GLN  HB2  HB2               0       1.00794       0
    3572      710  GLN  CG   CG                0       12.0107       0
    3573      710  GLN  HG1  HG1               0       1.00794       0
    3574      710  GLN  HG2  HG2               0       1.00794       0
    3575      710  GLN  CD   CD                0       12.0107       0
    3576      710  GLN  OE1  OE1               0       15.9994       0
    3577      710  GLN  NE2  NE2               0       14.0067       0
    3578      710  GLN  1HE2 1HE2              0       1.00794       0
    3579      710  GLN  2HE2 2HE2              0       1.00794       0
    3580      710  GLN  C    C                 0       12.0107       0
    3581      710  GLN  O    O                 0       15.9994       0
    3582      711  THR  N    N                 0       14.0067       0
    3583      711  THR  HN   HN                0       1.00794       0
    3584      711  THR  CA   CA                0       12.0107       0
    3585      711  THR  HA   HA                0       1.00794       0
    3586      711  THR  CB   CB                0       12.0107       0
    3587      711  THR  HB   HB                0       1.00794       0
    3588      711  THR  OG1  OG1               0       15.9994       0
    3589      711  THR  HG1  HG1               0       1.00794       0
    3590      711  THR  CG2  CG2               0       12.0107       0
    3591      711  THR  1HG2 1HG2              0       1.00794       0
    3592      711  THR  2HG2 2HG2              0       1.00794       0
    3593      711  THR  3HG2 3HG2              0       1.00794       0
    3594      711  THR  C    C                 0       12.0107       0
    3595      711  THR  O    O                 0       15.9994       0
    3596      712  LYS  N    N                 0       14.0067       0
    3597      712  LYS  HN   HN                0       1.00794       0
    3598      712  LYS  CA   CA                0       12.0107       0
    3599      712  LYS  HA   HA                0       1.00794       0
    3600      712  LYS  CB   CB                0       12.0107       0
    3601      712  LYS  HB1  HB1               0       1.00794       0
    3602      712  LYS  HB2  HB2               0       1.00794       0
    3603      712  LYS  CG   CG                0       12.0107       0
    3604      712  LYS  HG1  HG1               0       1.00794       0
    3605      712  LYS  HG2  HG2               0       1.00794       0
    3606      712  LYS  CD   CD                0       12.0107       0
    3607      712  LYS  HD1  HD1               0       1.00794       0
    3608      712  LYS  HD2  HD2               0       1.00794       0
    3609      712  LYS  CE   CE                0       12.0107       0
    3610      712  LYS  HE1  HE1               0       1.00794       0
    3611      712  LYS  HE2  HE2               0       1.00794       0
    3612      712  LYS  NZ   NZ                0       14.0067       0
    3613      712  LYS  HZ1  HZ1               0       1.00794       0
    3614      712  LYS  HZ2  HZ2               0       1.00794       0
    3615      712  LYS  HZ3  HZ3               0       1.00794       0
    3616      712  LYS  C    C                 0       12.0107       0
    3617      712  LYS  O    O                 0       15.9994       0
    3618      713  GLU  N    N                 0       14.0067       0
    3619      713  GLU  HN   HN                0       1.00794       0
    3620      713  GLU  CA   CA                0       12.0107       0
    3621      713  GLU  HA   HA                0       1.00794       0
    3622      713  GLU  CB   CB                0       12.0107       0
    3623      713  GLU  HB1  HB1               0       1.00794       0
    3624      713  GLU  HB2  HB2               0       1.00794       0
    3625      713  GLU  CG   CG                0       12.0107       0
    3626      713  GLU  HG1  HG1               0       1.00794       0
    3627      713  GLU  HG2  HG2               0       1.00794       0
    3628      713  GLU  CD   CD                0       12.0107       0
    3629      713  GLU  OE1  OE1               0       15.9994       0
    3630      713  GLU  OE2  OE2               0       15.9994       0
    3631      713  GLU  C    C                 0       12.0107       0
    3632      713  GLU  O    O                 0       15.9994       0
    3633      714  LEU  N    N                 0       14.0067       0
    3634      714  LEU  HN   HN                0       1.00794       0
    3635      714  LEU  CA   CA                0       12.0107       0
    3636      714  LEU  HA   HA                0       1.00794       0
    3637      714  LEU  CB   CB                0       12.0107       0
    3638      714  LEU  HB1  HB1               0       1.00794       0
    3639      714  LEU  HB2  HB2               0       1.00794       0
    3640      714  LEU  CG   CG                0       12.0107       0
    3641      714  LEU  HG   HG                0       1.00794       0
    3642      714  LEU  CD1  CD1               0       12.0107       0
    3643      714  LEU  1HD1 1HD1              0       1.00794       0
    3644      714  LEU  2HD1 2HD1              0       1.00794       0
    3645      714  LEU  3HD1 3HD1              0       1.00794       0
    3646      714  LEU  CD2  CD2               0       12.0107       0
    3647      714  LEU  1HD2 1HD2              0       1.00794       0
    3648      714  LEU  2HD2 2HD2              0       1.00794       0
    3649      714  LEU  3HD2 3HD2              0       1.00794       0
    3650      714  LEU  C    C                 0       12.0107       0
    3651      714  LEU  O    O                 0       15.9994       0
    3652      715  MET  N    N                 0       14.0067       0
    3653      715  MET  HN   HN                0       1.00794       0
    3654      715  MET  CA   CA                0       12.0107       0
    3655      715  MET  HA   HA                0       1.00794       0
    3656      715  MET  CB   CB                0       12.0107       0
    3657      715  MET  HB1  HB1               0       1.00794       0
    3658      715  MET  HB2  HB2               0       1.00794       0
    3659      715  MET  CG   CG                0       12.0107       0
    3660      715  MET  HG1  HG1               0       1.00794       0
    3661      715  MET  HG2  HG2               0       1.00794       0
    3662      715  MET  SD   SD                0        32.065       0
    3663      715  MET  CE   CE                0       12.0107       0
    3664      715  MET  HE1  HE1               0       1.00794       0
    3665      715  MET  HE2  HE2               0       1.00794       0
    3666      715  MET  HE3  HE3               0       1.00794       0
    3667      715  MET  C    C                 0       12.0107       0
    3668      715  MET  O    O                 0       15.9994       0
    3669      716  HIS  N    N                 0       14.0067       0
    3670      716  HIS  HN   HN                0       1.00794       0
    3671      716  HIS  CA   CA                0       12.0107       0
    3672      716  HIS  HA   HA                0       1.00794       0
    3673      716  HIS  CB   CB                0       12.0107       0
    3674      716  HIS  HB1  HB1               0       1.00794       0
    3675      716  HIS  HB2  HB2               0       1.00794       0
    3676      716  HIS  ND1  ND1               0       14.0067       0
    3677      716  HIS  CG   CG                0       12.0107       0
    3678      716  HIS  CE1  CE1               0       12.0107       0
    3679      716  HIS  HE1  HE1               0       1.00794       0
    3680      716  HIS  NE2  NE2               0       14.0067       0
    3681      716  HIS  HE2  HE2               0       1.00794       0
    3682      716  HIS  CD2  CD2               0       12.0107       0
    3683      716  HIS  HD2  HD2               0       1.00794       0
    3684      716  HIS  C    C                 0       12.0107       0
    3685      716  HIS  O    O                 0       15.9994       0
    3686      717  LEU  N    N                 0       14.0067       0
    3687      717  LEU  HN   HN                0       1.00794       0
    3688      717  LEU  CA   CA                0       12.0107       0
    3689      717  LEU  HA   HA                0       1.00794       0
    3690      717  LEU  CB   CB                0       12.0107       0
    3691      717  LEU  HB1  HB1               0       1.00794       0
    3692      717  LEU  HB2  HB2               0       1.00794       0
    3693      717  LEU  CG   CG                0       12.0107       0
    3694      717  LEU  HG   HG                0       1.00794       0
    3695      717  LEU  CD1  CD1               0       12.0107       0
    3696      717  LEU  1HD1 1HD1              0       1.00794       0
    3697      717  LEU  2HD1 2HD1              0       1.00794       0
    3698      717  LEU  3HD1 3HD1              0       1.00794       0
    3699      717  LEU  CD2  CD2               0       12.0107       0
    3700      717  LEU  1HD2 1HD2              0       1.00794       0
    3701      717  LEU  2HD2 2HD2              0       1.00794       0
    3702      717  LEU  3HD2 3HD2              0       1.00794       0
    3703      717  LEU  C    C                 0       12.0107       0
    3704      717  LEU  O    O                 0       15.9994       0
    3705      718  CYS  N    N                 0       14.0067       0
    3706      718  CYS  HN   HN                0       1.00794       0
    3707      718  CYS  CA   CA                0       12.0107       0
    3708      718  CYS  HA   HA                0       1.00794       0
    3709      718  CYS  CB   CB                0       12.0107       0
    3710      718  CYS  HB1  HB1               0       1.00794       0
    3711      718  CYS  HB2  HB2               0       1.00794       0
    3712      718  CYS  SG   SG                0        32.065       0
    3713      718  CYS  HG1  HG1               0       1.00794       0
    3714      718  CYS  C    C                 0       12.0107       0
    3715      718  CYS  O    O                 0       15.9994       0
    3716      719  MET  N    N                 0       14.0067       0
    3717      719  MET  HN   HN                0       1.00794       0
    3718      719  MET  CA   CA                0       12.0107       0
    3719      719  MET  HA   HA                0       1.00794       0
    3720      719  MET  CB   CB                0       12.0107       0
    3721      719  MET  HB1  HB1               0       1.00794       0
    3722      719  MET  HB2  HB2               0       1.00794       0
    3723      719  MET  CG   CG                0       12.0107       0
    3724      719  MET  HG1  HG1               0       1.00794       0
    3725      719  MET  HG2  HG2               0       1.00794       0
    3726      719  MET  SD   SD                0        32.065       0
    3727      719  MET  CE   CE                0       12.0107       0
    3728      719  MET  HE1  HE1               0       1.00794       0
    3729      719  MET  HE2  HE2               0       1.00794       0
    3730      719  MET  HE3  HE3               0       1.00794       0
    3731      719  MET  C    C                 0       12.0107       0
    3732      719  MET  O    O                 0       15.9994       0
    3733      720  ARG  N    N                 0       14.0067       0
    3734      720  ARG  HN   HN                0       1.00794       0
    3735      720  ARG  CA   CA                0       12.0107       0
    3736      720  ARG  HA   HA                0       1.00794       0
    3737      720  ARG  CB   CB                0       12.0107       0
    3738      720  ARG  HB1  HB1               0       1.00794       0
    3739      720  ARG  HB2  HB2               0       1.00794       0
    3740      720  ARG  CG   CG                0       12.0107       0
    3741      720  ARG  HG1  HG1               0       1.00794       0
    3742      720  ARG  HG2  HG2               0       1.00794       0
    3743      720  ARG  CD   CD                0       12.0107       0
    3744      720  ARG  HD1  HD1               0       1.00794       0
    3745      720  ARG  HD2  HD2               0       1.00794       0
    3746      720  ARG  NE   NE                0       14.0067       0
    3747      720  ARG  HE   HE                0       1.00794       0
    3748      720  ARG  CZ   CZ                0       12.0107       0
    3749      720  ARG  NH1  NH1               0       14.0067       0
    3750      720  ARG  1HH1 1HH1              0       1.00794       0
    3751      720  ARG  2HH1 2HH1              0       1.00794       0
    3752      720  ARG  NH2  NH2               0       14.0067       0
    3753      720  ARG  1HH2 1HH2              0       1.00794       0
    3754      720  ARG  2HH2 2HH2              0       1.00794       0
    3755      720  ARG  C    C                 0       12.0107       0
    3756      720  ARG  O    O                 0       15.9994       0
    3757      721  GLN  N    N                 0       14.0067       0
    3758      721  GLN  HN   HN                0       1.00794       0
    3759      721  GLN  CA   CA                0       12.0107       0
    3760      721  GLN  HA   HA                0       1.00794       0
    3761      721  GLN  CB   CB                0       12.0107       0
    3762      721  GLN  HB1  HB1               0       1.00794       0
    3763      721  GLN  HB2  HB2               0       1.00794       0
    3764      721  GLN  CG   CG                0       12.0107       0
    3765      721  GLN  HG1  HG1               0       1.00794       0
    3766      721  GLN  HG2  HG2               0       1.00794       0
    3767      721  GLN  CD   CD                0       12.0107       0
    3768      721  GLN  OE1  OE1               0       15.9994       0
    3769      721  GLN  NE2  NE2               0       14.0067       0
    3770      721  GLN  1HE2 1HE2              0       1.00794       0
    3771      721  GLN  2HE2 2HE2              0       1.00794       0
    3772      721  GLN  C    C                 0       12.0107       0
    3773      721  GLN  O    O                 0       15.9994       0
    3774      722  GLU  N    N                 0       14.0067       0
    3775      722  GLU  HN   HN                0       1.00794       0
    3776      722  GLU  CA   CA                0       12.0107       0
    3777      722  GLU  HA   HA                0       1.00794       0
    3778      722  GLU  CB   CB                0       12.0107       0
    3779      722  GLU  HB1  HB1               0       1.00794       0
    3780      722  GLU  HB2  HB2               0       1.00794       0
    3781      722  GLU  CG   CG                0       12.0107       0
    3782      722  GLU  HG1  HG1               0       1.00794       0
    3783      722  GLU  HG2  HG2               0       1.00794       0
    3784      722  GLU  CD   CD                0       12.0107       0
    3785      722  GLU  OE1  OE1               0       15.9994       0
    3786      722  GLU  OE2  OE2               0       15.9994       0
    3787      722  GLU  C    C                 0       12.0107       0
    3788      722  GLU  O    O                 0       15.9994       0
    3789      723  ALA  N    N                 0       14.0067       0
    3790      723  ALA  HN   HN                0       1.00794       0
    3791      723  ALA  CA   CA                0       12.0107       0
    3792      723  ALA  HA   HA                0       1.00794       0
    3793      723  ALA  CB   CB                0       12.0107       0
    3794      723  ALA  HB1  HB1               0       1.00794       0
    3795      723  ALA  HB2  HB2               0       1.00794       0
    3796      723  ALA  HB3  HB3               0       1.00794       0
    3797      723  ALA  C    C                 0       12.0107       0
    3798      723  ALA  O    O                 0       15.9994       0
    3799      724  TYR  N    N                 0       14.0067       0
    3800      724  TYR  HN   HN                0       1.00794       0
    3801      724  TYR  CA   CA                0       12.0107       0
    3802      724  TYR  HA   HA                0       1.00794       0
    3803      724  TYR  CB   CB                0       12.0107       0
    3804      724  TYR  HB1  HB1               0       1.00794       0
    3805      724  TYR  HB2  HB2               0       1.00794       0
    3806      724  TYR  CG   CG                0       12.0107       0
    3807      724  TYR  CD1  CD1               0       12.0107       0
    3808      724  TYR  HD1  HD1               0       1.00794       0
    3809      724  TYR  CE1  CE1               0       12.0107       0
    3810      724  TYR  HE1  HE1               0       1.00794       0
    3811      724  TYR  CZ   CZ                0       12.0107       0
    3812      724  TYR  OH   OH                0       15.9994       0
    3813      724  TYR  HH   HH                0       1.00794       0
    3814      724  TYR  CD2  CD2               0       12.0107       0
    3815      724  TYR  HD2  HD2               0       1.00794       0
    3816      724  TYR  CE2  CE2               0       12.0107       0
    3817      724  TYR  HE2  HE2               0       1.00794       0
    3818      724  TYR  C    C                 0       12.0107       0
    3819      724  TYR  O    O                 0       15.9994       0
    3820      725  LEU  N    N                 0       14.0067       0
    3821      725  LEU  HN   HN                0       1.00794       0
    3822      725  LEU  CA   CA                0       12.0107       0
    3823      725  LEU  HA   HA                0       1.00794       0
    3824      725  LEU  CB   CB                0       12.0107       0
    3825      725  LEU  HB1  HB1               0       1.00794       0
    3826      725  LEU  HB2  HB2               0       1.00794       0
    3827      725  LEU  CG   CG                0       12.0107       0
    3828      725  LEU  HG   HG                0       1.00794       0
    3829      725  LEU  CD1  CD1               0       12.0107       0
    3830      725  LEU  1HD1 1HD1              0       1.00794       0
    3831      725  LEU  2HD1 2HD1              0       1.00794       0
    3832      725  LEU  3HD1 3HD1              0       1.00794       0
    3833      725  LEU  CD2  CD2               0       12.0107       0
    3834      725  LEU  1HD2 1HD2              0       1.00794       0
    3835      725  LEU  2HD2 2HD2              0       1.00794       0
    3836      725  LEU  3HD2 3HD2              0       1.00794       0
    3837      725  LEU  C    C                 0       12.0107       0
    3838      725  LEU  O    O                 0       15.9994       0
    3839      726  GLU  N    N                 0       14.0067       0
    3840      726  GLU  HN   HN                0       1.00794       0
    3841      726  GLU  CA   CA                0       12.0107       0
    3842      726  GLU  HA   HA                0       1.00794       0
    3843      726  GLU  CB   CB                0       12.0107       0
    3844      726  GLU  HB1  HB1               0       1.00794       0
    3845      726  GLU  HB2  HB2               0       1.00794       0
    3846      726  GLU  CG   CG                0       12.0107       0
    3847      726  GLU  HG1  HG1               0       1.00794       0
    3848      726  GLU  HG2  HG2               0       1.00794       0
    3849      726  GLU  CD   CD                0       12.0107       0
    3850      726  GLU  OE1  OE1               0       15.9994       0
    3851      726  GLU  OE2  OE2               0       15.9994       0
    3852      726  GLU  C    C                 0       12.0107       0
    3853      726  GLU  O    O                 0       15.9994       0
    3854      727  ALA  N    N                 0       14.0067       0
    3855      727  ALA  HN   HN                0       1.00794       0
    3856      727  ALA  CA   CA                0       12.0107       0
    3857      727  ALA  HA   HA                0       1.00794       0
    3858      727  ALA  CB   CB                0       12.0107       0
    3859      727  ALA  HB1  HB1               0       1.00794       0
    3860      727  ALA  HB2  HB2               0       1.00794       0
    3861      727  ALA  HB3  HB3               0       1.00794       0
    3862      727  ALA  C    C                 0       12.0107       0
    3863      727  ALA  O    O                 0       15.9994       0
    3864      728  LEU  N    N                 0       14.0067       0
    3865      728  LEU  HN   HN                0       1.00794       0
    3866      728  LEU  CA   CA                0       12.0107       0
    3867      728  LEU  HA   HA                0       1.00794       0
    3868      728  LEU  CB   CB                0       12.0107       0
    3869      728  LEU  HB1  HB1               0       1.00794       0
    3870      728  LEU  HB2  HB2               0       1.00794       0
    3871      728  LEU  CG   CG                0       12.0107       0
    3872      728  LEU  HG   HG                0       1.00794       0
    3873      728  LEU  CD1  CD1               0       12.0107       0
    3874      728  LEU  1HD1 1HD1              0       1.00794       0
    3875      728  LEU  2HD1 2HD1              0       1.00794       0
    3876      728  LEU  3HD1 3HD1              0       1.00794       0
    3877      728  LEU  CD2  CD2               0       12.0107       0
    3878      728  LEU  1HD2 1HD2              0       1.00794       0
    3879      728  LEU  2HD2 2HD2              0       1.00794       0
    3880      728  LEU  3HD2 3HD2              0       1.00794       0
    3881      728  LEU  C    C                 0       12.0107       0
    3882      728  LEU  O    O                 0       15.9994       0
    3883      729  SER  N    N                 0       14.0067       0
    3884      729  SER  HN   HN                0       1.00794       0
    3885      729  SER  CA   CA                0       12.0107       0
    3886      729  SER  HA   HA                0       1.00794       0
    3887      729  SER  CB   CB                0       12.0107       0
    3888      729  SER  HB1  HB1               0       1.00794       0
    3889      729  SER  HB2  HB2               0       1.00794       0
    3890      729  SER  OG   OG                0       15.9994       0
    3891      729  SER  HG1  HG1               0       1.00794       0
    3892      729  SER  C    C                 0       12.0107       0
    3893      729  SER  O    O                 0       15.9994       0
    3894      730  HIS  N    N                 0       14.0067       0
    3895      730  HIS  HN   HN                0       1.00794       0
    3896      730  HIS  CA   CA                0       12.0107       0
    3897      730  HIS  HA   HA                0       1.00794       0
    3898      730  HIS  CB   CB                0       12.0107       0
    3899      730  HIS  HB1  HB1               0       1.00794       0
    3900      730  HIS  HB2  HB2               0       1.00794       0
    3901      730  HIS  ND1  ND1               0       14.0067       0
    3902      730  HIS  CG   CG                0       12.0107       0
    3903      730  HIS  CE1  CE1               0       12.0107       0
    3904      730  HIS  HE1  HE1               0       1.00794       0
    3905      730  HIS  NE2  NE2               0       14.0067       0
    3906      730  HIS  HE2  HE2               0       1.00794       0
    3907      730  HIS  CD2  CD2               0       12.0107       0
    3908      730  HIS  HD2  HD2               0       1.00794       0
    3909      730  HIS  C    C                 0       12.0107       0
    3910      730  HIS  O    O                 0       15.9994       0
    3911      731  LEU  N    N                 0       14.0067       0
    3912      731  LEU  HN   HN                0       1.00794       0
    3913      731  LEU  CA   CA                0       12.0107       0
    3914      731  LEU  HA   HA                0       1.00794       0
    3915      731  LEU  CB   CB                0       12.0107       0
    3916      731  LEU  HB1  HB1               0       1.00794       0
    3917      731  LEU  HB2  HB2               0       1.00794       0
    3918      731  LEU  CG   CG                0       12.0107       0
    3919      731  LEU  HG   HG                0       1.00794       0
    3920      731  LEU  CD1  CD1               0       12.0107       0
    3921      731  LEU  1HD1 1HD1              0       1.00794       0
    3922      731  LEU  2HD1 2HD1              0       1.00794       0
    3923      731  LEU  3HD1 3HD1              0       1.00794       0
    3924      731  LEU  CD2  CD2               0       12.0107       0
    3925      731  LEU  1HD2 1HD2              0       1.00794       0
    3926      731  LEU  2HD2 2HD2              0       1.00794       0
    3927      731  LEU  3HD2 3HD2              0       1.00794       0
    3928      731  LEU  C    C                 0       12.0107       0
    3929      731  LEU  O    O                 0       15.9994       0
    3930      732  GLN  N    N                 0       14.0067       0
    3931      732  GLN  HN   HN                0       1.00794       0
    3932      732  GLN  CA   CA                0       12.0107       0
    3933      732  GLN  HA   HA                0       1.00794       0
    3934      732  GLN  CB   CB                0       12.0107       0
    3935      732  GLN  HB1  HB1               0       1.00794       0
    3936      732  GLN  HB2  HB2               0       1.00794       0
    3937      732  GLN  CG   CG                0       12.0107       0
    3938      732  GLN  HG1  HG1               0       1.00794       0
    3939      732  GLN  HG2  HG2               0       1.00794       0
    3940      732  GLN  CD   CD                0       12.0107       0
    3941      732  GLN  OE1  OE1               0       15.9994       0
    3942      732  GLN  NE2  NE2               0       14.0067       0
    3943      732  GLN  1HE2 1HE2              0       1.00794       0
    3944      732  GLN  2HE2 2HE2              0       1.00794       0
    3945      732  GLN  C    C                 0       12.0107       0
    3946      732  GLN  O    O                 0       15.9994       0
    3947      733  SER  N    N                 0       14.0067       0
    3948      733  SER  HN   HN                0       1.00794       0
    3949      733  SER  CA   CA                0       12.0107       0
    3950      733  SER  HA   HA                0       1.00794       0
    3951      733  SER  CB   CB                0       12.0107       0
    3952      733  SER  HB1  HB1               0       1.00794       0
    3953      733  SER  HB2  HB2               0       1.00794       0
    3954      733  SER  OG   OG                0       15.9994       0
    3955      733  SER  HG1  HG1               0       1.00794       0
    3956      733  SER  C    C                 0       12.0107       0
    3957      733  SER  O    O                 0       15.9994       0
    3958      734  PRO  N    N                 0       14.0067       0
    3959      734  PRO  CD   CD                0       12.0107       0
    3960      734  PRO  HD1  HD1               0       1.00794       0
    3961      734  PRO  HD2  HD2               0       1.00794       0
    3962      734  PRO  CA   CA                0       12.0107       0
    3963      734  PRO  HA   HA                0       1.00794       0
    3964      734  PRO  CB   CB                0       12.0107       0
    3965      734  PRO  HB1  HB1               0       1.00794       0
    3966      734  PRO  HB2  HB2               0       1.00794       0
    3967      734  PRO  CG   CG                0       12.0107       0
    3968      734  PRO  HG1  HG1               0       1.00794       0
    3969      734  PRO  HG2  HG2               0       1.00794       0
    3970      734  PRO  C    C                 0       12.0107       0
    3971      734  PRO  O    O                 0       15.9994       0
    3972      735  LEU  N    N                 0       14.0067       0
    3973      735  LEU  HN   HN                0       1.00794       0
    3974      735  LEU  CA   CA                0       12.0107       0
    3975      735  LEU  HA   HA                0       1.00794       0
    3976      735  LEU  CB   CB                0       12.0107       0
    3977      735  LEU  HB1  HB1               0       1.00794       0
    3978      735  LEU  HB2  HB2               0       1.00794       0
    3979      735  LEU  CG   CG                0       12.0107       0
    3980      735  LEU  HG   HG                0       1.00794       0
    3981      735  LEU  CD1  CD1               0       12.0107       0
    3982      735  LEU  1HD1 1HD1              0       1.00794       0
    3983      735  LEU  2HD1 2HD1              0       1.00794       0
    3984      735  LEU  3HD1 3HD1              0       1.00794       0
    3985      735  LEU  CD2  CD2               0       12.0107       0
    3986      735  LEU  1HD2 1HD2              0       1.00794       0
    3987      735  LEU  2HD2 2HD2              0       1.00794       0
    3988      735  LEU  3HD2 3HD2              0       1.00794       0
    3989      735  LEU  C    C                 0       12.0107       0
    3990      735  LEU  O    O                 0       15.9994       0
    3991      736  ASP  N    N                 0       14.0067       0
    3992      736  ASP  HN   HN                0       1.00794       0
    3993      736  ASP  CA   CA                0       12.0107       0
    3994      736  ASP  HA   HA                0       1.00794       0
    3995      736  ASP  CB   CB                0       12.0107       0
    3996      736  ASP  HB1  HB1               0       1.00794       0
    3997      736  ASP  HB2  HB2               0       1.00794       0
    3998      736  ASP  CG   CG                0       12.0107       0
    3999      736  ASP  OD1  OD1               0       15.9994       0
    4000      736  ASP  OD2  OD2               0       15.9994       0
    4001      736  ASP  C    C                 0       12.0107       0
    4002      736  ASP  O    O                 0       15.9994       0
    4003      737  PRO  N    N                 0       14.0067       0
    4004      737  PRO  CD   CD                0       12.0107       0
    4005      737  PRO  HD1  HD1               0       1.00794       0
    4006      737  PRO  HD2  HD2               0       1.00794       0
    4007      737  PRO  CA   CA                0       12.0107       0
    4008      737  PRO  HA   HA                0       1.00794       0
    4009      737  PRO  CB   CB                0       12.0107       0
    4010      737  PRO  HB1  HB1               0       1.00794       0
    4011      737  PRO  HB2  HB2               0       1.00794       0
    4012      737  PRO  CG   CG                0       12.0107       0
    4013      737  PRO  HG1  HG1               0       1.00794       0
    4014      737  PRO  HG2  HG2               0       1.00794       0
    4015      737  PRO  C    C                 0       12.0107       0
    4016      737  PRO  O    O                 0       15.9994       0
    4017      738  SER  N    N                 0       14.0067       0
    4018      738  SER  HN   HN                0       1.00794       0
    4019      738  SER  CA   CA                0       12.0107       0
    4020      738  SER  HA   HA                0       1.00794       0
    4021      738  SER  CB   CB                0       12.0107       0
    4022      738  SER  HB1  HB1               0       1.00794       0
    4023      738  SER  HB2  HB2               0       1.00794       0
    4024      738  SER  OG   OG                0       15.9994       0
    4025      738  SER  HG1  HG1               0       1.00794       0
    4026      738  SER  C    C                 0       12.0107       0
    4027      738  SER  O    O                 0       15.9994       0
    4028      739  THR  N    N                 0       14.0067       0
    4029      739  THR  HN   HN                0       1.00794       0
    4030      739  THR  CA   CA                0       12.0107       0
    4031      739  THR  HA   HA                0       1.00794       0
    4032      739  THR  CB   CB                0       12.0107       0
    4033      739  THR  HB   HB                0       1.00794       0
    4034      739  THR  OG1  OG1               0       15.9994       0
    4035      739  THR  HG1  HG1               0       1.00794       0
    4036      739  THR  CG2  CG2               0       12.0107       0
    4037      739  THR  1HG2 1HG2              0       1.00794       0
    4038      739  THR  2HG2 2HG2              0       1.00794       0
    4039      739  THR  3HG2 3HG2              0       1.00794       0
    4040      739  THR  C    C                 0       12.0107       0
    4041      739  THR  O    O                 0       15.9994       0
    4042      740  LEU  N    N                 0       14.0067       0
    4043      740  LEU  HN   HN                0       1.00794       0
    4044      740  LEU  CA   CA                0       12.0107       0
    4045      740  LEU  HA   HA                0       1.00794       0
    4046      740  LEU  CB   CB                0       12.0107       0
    4047      740  LEU  HB1  HB1               0       1.00794       0
    4048      740  LEU  HB2  HB2               0       1.00794       0
    4049      740  LEU  CG   CG                0       12.0107       0
    4050      740  LEU  HG   HG                0       1.00794       0
    4051      740  LEU  CD1  CD1               0       12.0107       0
    4052      740  LEU  1HD1 1HD1              0       1.00794       0
    4053      740  LEU  2HD1 2HD1              0       1.00794       0
    4054      740  LEU  3HD1 3HD1              0       1.00794       0
    4055      740  LEU  CD2  CD2               0       12.0107       0
    4056      740  LEU  1HD2 1HD2              0       1.00794       0
    4057      740  LEU  2HD2 2HD2              0       1.00794       0
    4058      740  LEU  3HD2 3HD2              0       1.00794       0
    4059      740  LEU  C    C                 0       12.0107       0
    4060      740  LEU  O    O                 0       15.9994       0
    4061      741  LEU  N    N                 0       14.0067       0
    4062      741  LEU  HN   HN                0       1.00794       0
    4063      741  LEU  CA   CA                0       12.0107       0
    4064      741  LEU  HA   HA                0       1.00794       0
    4065      741  LEU  CB   CB                0       12.0107       0
    4066      741  LEU  HB1  HB1               0       1.00794       0
    4067      741  LEU  HB2  HB2               0       1.00794       0
    4068      741  LEU  CG   CG                0       12.0107       0
    4069      741  LEU  HG   HG                0       1.00794       0
    4070      741  LEU  CD1  CD1               0       12.0107       0
    4071      741  LEU  1HD1 1HD1              0       1.00794       0
    4072      741  LEU  2HD1 2HD1              0       1.00794       0
    4073      741  LEU  3HD1 3HD1              0       1.00794       0
    4074      741  LEU  CD2  CD2               0       12.0107       0
    4075      741  LEU  1HD2 1HD2              0       1.00794       0
    4076      741  LEU  2HD2 2HD2              0       1.00794       0
    4077      741  LEU  3HD2 3HD2              0       1.00794       0
    4078      741  LEU  C    C                 0       12.0107       0
    4079      741  LEU  O    O                 0       15.9994       0
    4080      742  ALA  N    N                 0       14.0067       0
    4081      742  ALA  HN   HN                0       1.00794       0
    4082      742  ALA  CA   CA                0       12.0107       0
    4083      742  ALA  HA   HA                0       1.00794       0
    4084      742  ALA  CB   CB                0       12.0107       0
    4085      742  ALA  HB1  HB1               0       1.00794       0
    4086      742  ALA  HB2  HB2               0       1.00794       0
    4087      742  ALA  HB3  HB3               0       1.00794       0
    4088      742  ALA  C    C                 0       12.0107       0
    4089      742  ALA  O    O                 0       15.9994       0
    4090      743  GLU  N    N                 0       14.0067       0
    4091      743  GLU  HN   HN                0       1.00794       0
    4092      743  GLU  CA   CA                0       12.0107       0
    4093      743  GLU  HA   HA                0       1.00794       0
    4094      743  GLU  CB   CB                0       12.0107       0
    4095      743  GLU  HB1  HB1               0       1.00794       0
    4096      743  GLU  HB2  HB2               0       1.00794       0
    4097      743  GLU  CG   CG                0       12.0107       0
    4098      743  GLU  HG1  HG1               0       1.00794       0
    4099      743  GLU  HG2  HG2               0       1.00794       0
    4100      743  GLU  CD   CD                0       12.0107       0
    4101      743  GLU  OE1  OE1               0       15.9994       0
    4102      743  GLU  OE2  OE2               0       15.9994       0
    4103      743  GLU  C    C                 0       12.0107       0
    4104      743  GLU  O    O                 0       15.9994       0
    4105      744  VAL  N    N                 0       14.0067       0
    4106      744  VAL  HN   HN                0       1.00794       0
    4107      744  VAL  CA   CA                0       12.0107       0
    4108      744  VAL  HA   HA                0       1.00794       0
    4109      744  VAL  CB   CB                0       12.0107       0
    4110      744  VAL  HB   HB                0       1.00794       0
    4111      744  VAL  CG1  CG1               0       12.0107       0
    4112      744  VAL  1HG1 1HG1              0       1.00794       0
    4113      744  VAL  2HG1 2HG1              0       1.00794       0
    4114      744  VAL  3HG1 3HG1              0       1.00794       0
    4115      744  VAL  CG2  CG2               0       12.0107       0
    4116      744  VAL  1HG2 1HG2              0       1.00794       0
    4117      744  VAL  2HG2 2HG2              0       1.00794       0
    4118      744  VAL  3HG2 3HG2              0       1.00794       0
    4119      744  VAL  C    C                 0       12.0107       0
    4120      744  VAL  O    O                 0       15.9994       0
    4121      745  CYS  N    N                 0       14.0067       0
    4122      745  CYS  HN   HN                0       1.00794       0
    4123      745  CYS  CA   CA                0       12.0107       0
    4124      745  CYS  HA   HA                0       1.00794       0
    4125      745  CYS  CB   CB                0       12.0107       0
    4126      745  CYS  HB1  HB1               0       1.00794       0
    4127      745  CYS  HB2  HB2               0       1.00794       0
    4128      745  CYS  SG   SG                0        32.065       0
    4129      745  CYS  HG1  HG1               0       1.00794       0
    4130      745  CYS  C    C                 0       12.0107       0
    4131      745  CYS  O    O                 0       15.9994       0
    4132      746  VAL  N    N                 0       14.0067       0
    4133      746  VAL  HN   HN                0       1.00794       0
    4134      746  VAL  CA   CA                0       12.0107       0
    4135      746  VAL  HA   HA                0       1.00794       0
    4136      746  VAL  CB   CB                0       12.0107       0
    4137      746  VAL  HB   HB                0       1.00794       0
    4138      746  VAL  CG1  CG1               0       12.0107       0
    4139      746  VAL  1HG1 1HG1              0       1.00794       0
    4140      746  VAL  2HG1 2HG1              0       1.00794       0
    4141      746  VAL  3HG1 3HG1              0       1.00794       0
    4142      746  VAL  CG2  CG2               0       12.0107       0
    4143      746  VAL  1HG2 1HG2              0       1.00794       0
    4144      746  VAL  2HG2 2HG2              0       1.00794       0
    4145      746  VAL  3HG2 3HG2              0       1.00794       0
    4146      746  VAL  C    C                 0       12.0107       0
    4147      746  VAL  O    O                 0       15.9994       0
    4148      747  GLU  N    N                 0       14.0067       0
    4149      747  GLU  HN   HN                0       1.00794       0
    4150      747  GLU  CA   CA                0       12.0107       0
    4151      747  GLU  HA   HA                0       1.00794       0
    4152      747  GLU  CB   CB                0       12.0107       0
    4153      747  GLU  HB1  HB1               0       1.00794       0
    4154      747  GLU  HB2  HB2               0       1.00794       0
    4155      747  GLU  CG   CG                0       12.0107       0
    4156      747  GLU  HG1  HG1               0       1.00794       0
    4157      747  GLU  HG2  HG2               0       1.00794       0
    4158      747  GLU  CD   CD                0       12.0107       0
    4159      747  GLU  OE1  OE1               0       15.9994       0
    4160      747  GLU  OE2  OE2               0       15.9994       0
    4161      747  GLU  C    C                 0       12.0107       0
    4162      747  GLU  O    O                 0       15.9994       0
    4163      748  GLN  N    N                 0       14.0067       0
    4164      748  GLN  HN   HN                0       1.00794       0
    4165      748  GLN  CA   CA                0       12.0107       0
    4166      748  GLN  HA   HA                0       1.00794       0
    4167      748  GLN  CB   CB                0       12.0107       0
    4168      748  GLN  HB1  HB1               0       1.00794       0
    4169      748  GLN  HB2  HB2               0       1.00794       0
    4170      748  GLN  CG   CG                0       12.0107       0
    4171      748  GLN  HG1  HG1               0       1.00794       0
    4172      748  GLN  HG2  HG2               0       1.00794       0
    4173      748  GLN  CD   CD                0       12.0107       0
    4174      748  GLN  OE1  OE1               0       15.9994       0
    4175      748  GLN  NE2  NE2               0       14.0067       0
    4176      748  GLN  1HE2 1HE2              0       1.00794       0
    4177      748  GLN  2HE2 2HE2              0       1.00794       0
    4178      748  GLN  C    C                 0       12.0107       0
    4179      748  GLN  O    O                 0       15.9994       0
    4180      749  CYS  N    N                 0       14.0067       0
    4181      749  CYS  HN   HN                0       1.00794       0
    4182      749  CYS  CA   CA                0       12.0107       0
    4183      749  CYS  HA   HA                0       1.00794       0
    4184      749  CYS  CB   CB                0       12.0107       0
    4185      749  CYS  HB1  HB1               0       1.00794       0
    4186      749  CYS  HB2  HB2               0       1.00794       0
    4187      749  CYS  SG   SG                0        32.065       0
    4188      749  CYS  HG1  HG1               0       1.00794       0
    4189      749  CYS  C    C                 0       12.0107       0
    4190      749  CYS  O    O                 0       15.9994       0
    4191      750  THR  N    N                 0       14.0067       0
    4192      750  THR  HN   HN                0       1.00794       0
    4193      750  THR  CA   CA                0       12.0107       0
    4194      750  THR  HA   HA                0       1.00794       0
    4195      750  THR  CB   CB                0       12.0107       0
    4196      750  THR  HB   HB                0       1.00794       0
    4197      750  THR  OG1  OG1               0       15.9994       0
    4198      750  THR  HG1  HG1               0       1.00794       0
    4199      750  THR  CG2  CG2               0       12.0107       0
    4200      750  THR  1HG2 1HG2              0       1.00794       0
    4201      750  THR  2HG2 2HG2              0       1.00794       0
    4202      750  THR  3HG2 3HG2              0       1.00794       0
    4203      750  THR  C    C                 0       12.0107       0
    4204      750  THR  O    O                 0       15.9994       0
    4205      751  PHE  N    N                 0       14.0067       0
    4206      751  PHE  HN   HN                0       1.00794       0
    4207      751  PHE  CA   CA                0       12.0107       0
    4208      751  PHE  HA   HA                0       1.00794       0
    4209      751  PHE  CB   CB                0       12.0107       0
    4210      751  PHE  HB1  HB1               0       1.00794       0
    4211      751  PHE  HB2  HB2               0       1.00794       0
    4212      751  PHE  CG   CG                0       12.0107       0
    4213      751  PHE  CD1  CD1               0       12.0107       0
    4214      751  PHE  HD1  HD1               0       1.00794       0
    4215      751  PHE  CE1  CE1               0       12.0107       0
    4216      751  PHE  HE1  HE1               0       1.00794       0
    4217      751  PHE  CZ   CZ                0       12.0107       0
    4218      751  PHE  HZ   HZ                0       1.00794       0
    4219      751  PHE  CD2  CD2               0       12.0107       0
    4220      751  PHE  HD2  HD2               0       1.00794       0
    4221      751  PHE  CE2  CE2               0       12.0107       0
    4222      751  PHE  HE2  HE2               0       1.00794       0
    4223      751  PHE  C    C                 0       12.0107       0
    4224      751  PHE  O    O                 0       15.9994       0
    4225      752  MET  N    N                 0       14.0067       0
    4226      752  MET  HN   HN                0       1.00794       0
    4227      752  MET  CA   CA                0       12.0107       0
    4228      752  MET  HA   HA                0       1.00794       0
    4229      752  MET  CB   CB                0       12.0107       0
    4230      752  MET  HB1  HB1               0       1.00794       0
    4231      752  MET  HB2  HB2               0       1.00794       0
    4232      752  MET  CG   CG                0       12.0107       0
    4233      752  MET  HG1  HG1               0       1.00794       0
    4234      752  MET  HG2  HG2               0       1.00794       0
    4235      752  MET  SD   SD                0        32.065       0
    4236      752  MET  CE   CE                0       12.0107       0
    4237      752  MET  HE1  HE1               0       1.00794       0
    4238      752  MET  HE2  HE2               0       1.00794       0
    4239      752  MET  HE3  HE3               0       1.00794       0
    4240      752  MET  C    C                 0       12.0107       0
    4241      752  MET  O    O                 0       15.9994       0
    4242      753  ASP  N    N                 0       14.0067       0
    4243      753  ASP  HN   HN                0       1.00794       0
    4244      753  ASP  CA   CA                0       12.0107       0
    4245      753  ASP  HA   HA                0       1.00794       0
    4246      753  ASP  CB   CB                0       12.0107       0
    4247      753  ASP  HB1  HB1               0       1.00794       0
    4248      753  ASP  HB2  HB2               0       1.00794       0
    4249      753  ASP  CG   CG                0       12.0107       0
    4250      753  ASP  OD1  OD1               0       15.9994       0
    4251      753  ASP  OD2  OD2               0       15.9994       0
    4252      753  ASP  C    C                 0       12.0107       0
    4253      753  ASP  O    O                 0       15.9994       0
    4254      754  SER  N    N                 0       14.0067       0
    4255      754  SER  HN   HN                0       1.00794       0
    4256      754  SER  CA   CA                0       12.0107       0
    4257      754  SER  HA   HA                0       1.00794       0
    4258      754  SER  CB   CB                0       12.0107       0
    4259      754  SER  HB1  HB1               0       1.00794       0
    4260      754  SER  HB2  HB2               0       1.00794       0
    4261      754  SER  OG   OG                0       15.9994       0
    4262      754  SER  HG1  HG1               0       1.00794       0
    4263      754  SER  C    C                 0       12.0107       0
    4264      754  SER  O    O                 0       15.9994       0
    4265      755  LYS  N    N                 0       14.0067       0
    4266      755  LYS  HN   HN                0       1.00794       0
    4267      755  LYS  CA   CA                0       12.0107       0
    4268      755  LYS  HA   HA                0       1.00794       0
    4269      755  LYS  CB   CB                0       12.0107       0
    4270      755  LYS  HB1  HB1               0       1.00794       0
    4271      755  LYS  HB2  HB2               0       1.00794       0
    4272      755  LYS  CG   CG                0       12.0107       0
    4273      755  LYS  HG1  HG1               0       1.00794       0
    4274      755  LYS  HG2  HG2               0       1.00794       0
    4275      755  LYS  CD   CD                0       12.0107       0
    4276      755  LYS  HD1  HD1               0       1.00794       0
    4277      755  LYS  HD2  HD2               0       1.00794       0
    4278      755  LYS  CE   CE                0       12.0107       0
    4279      755  LYS  HE1  HE1               0       1.00794       0
    4280      755  LYS  HE2  HE2               0       1.00794       0
    4281      755  LYS  NZ   NZ                0       14.0067       0
    4282      755  LYS  HZ1  HZ1               0       1.00794       0
    4283      755  LYS  HZ2  HZ2               0       1.00794       0
    4284      755  LYS  HZ3  HZ3               0       1.00794       0
    4285      755  LYS  C    C                 0       12.0107       0
    4286      755  LYS  O    O                 0       15.9994       0
    4287      756  MET  N    N                 0       14.0067       0
    4288      756  MET  HN   HN                0       1.00794       0
    4289      756  MET  CA   CA                0       12.0107       0
    4290      756  MET  HA   HA                0       1.00794       0
    4291      756  MET  CB   CB                0       12.0107       0
    4292      756  MET  HB1  HB1               0       1.00794       0
    4293      756  MET  HB2  HB2               0       1.00794       0
    4294      756  MET  CG   CG                0       12.0107       0
    4295      756  MET  HG1  HG1               0       1.00794       0
    4296      756  MET  HG2  HG2               0       1.00794       0
    4297      756  MET  SD   SD                0        32.065       0
    4298      756  MET  CE   CE                0       12.0107       0
    4299      756  MET  HE1  HE1               0       1.00794       0
    4300      756  MET  HE2  HE2               0       1.00794       0
    4301      756  MET  HE3  HE3               0       1.00794       0
    4302      756  MET  C    C                 0       12.0107       0
    4303      756  MET  O    O                 0       15.9994       0
    4304      757  LYS  N    N                 0       14.0067       0
    4305      757  LYS  HN   HN                0       1.00794       0
    4306      757  LYS  CA   CA                0       12.0107       0
    4307      757  LYS  HA   HA                0       1.00794       0
    4308      757  LYS  CB   CB                0       12.0107       0
    4309      757  LYS  HB1  HB1               0       1.00794       0
    4310      757  LYS  HB2  HB2               0       1.00794       0
    4311      757  LYS  CG   CG                0       12.0107       0
    4312      757  LYS  HG1  HG1               0       1.00794       0
    4313      757  LYS  HG2  HG2               0       1.00794       0
    4314      757  LYS  CD   CD                0       12.0107       0
    4315      757  LYS  HD1  HD1               0       1.00794       0
    4316      757  LYS  HD2  HD2               0       1.00794       0
    4317      757  LYS  CE   CE                0       12.0107       0
    4318      757  LYS  HE1  HE1               0       1.00794       0
    4319      757  LYS  HE2  HE2               0       1.00794       0
    4320      757  LYS  NZ   NZ                0       14.0067       0
    4321      757  LYS  HZ1  HZ1               0       1.00794       0
    4322      757  LYS  HZ2  HZ2               0       1.00794       0
    4323      757  LYS  HZ3  HZ3               0       1.00794       0
    4324      757  LYS  C    C                 0       12.0107       0
    4325      757  LYS  O    O                 0       15.9994       0
    4326      758  PRO  N    N                 0       14.0067       0
    4327      758  PRO  CD   CD                0       12.0107       0
    4328      758  PRO  HD1  HD1               0       1.00794       0
    4329      758  PRO  HD2  HD2               0       1.00794       0
    4330      758  PRO  CA   CA                0       12.0107       0
    4331      758  PRO  HA   HA                0       1.00794       0
    4332      758  PRO  CB   CB                0       12.0107       0
    4333      758  PRO  HB1  HB1               0       1.00794       0
    4334      758  PRO  HB2  HB2               0       1.00794       0
    4335      758  PRO  CG   CG                0       12.0107       0
    4336      758  PRO  HG1  HG1               0       1.00794       0
    4337      758  PRO  HG2  HG2               0       1.00794       0
    4338      758  PRO  C    C                 0       12.0107       0
    4339      758  PRO  O    O                 0       15.9994       0
    4340      759  LEU  N    N                 0       14.0067       0
    4341      759  LEU  HN   HN                0       1.00794       0
    4342      759  LEU  CA   CA                0       12.0107       0
    4343      759  LEU  HA   HA                0       1.00794       0
    4344      759  LEU  CB   CB                0       12.0107       0
    4345      759  LEU  HB1  HB1               0       1.00794       0
    4346      759  LEU  HB2  HB2               0       1.00794       0
    4347      759  LEU  CG   CG                0       12.0107       0
    4348      759  LEU  HG   HG                0       1.00794       0
    4349      759  LEU  CD1  CD1               0       12.0107       0
    4350      759  LEU  1HD1 1HD1              0       1.00794       0
    4351      759  LEU  2HD1 2HD1              0       1.00794       0
    4352      759  LEU  3HD1 3HD1              0       1.00794       0
    4353      759  LEU  CD2  CD2               0       12.0107       0
    4354      759  LEU  1HD2 1HD2              0       1.00794       0
    4355      759  LEU  2HD2 2HD2              0       1.00794       0
    4356      759  LEU  3HD2 3HD2              0       1.00794       0
    4357      759  LEU  C    C                 0       12.0107       0
    4358      759  LEU  O    O                 0       15.9994       0
    4359      760  TRP  N    N                 0       14.0067       0
    4360      760  TRP  HN   HN                0       1.00794       0
    4361      760  TRP  CA   CA                0       12.0107       0
    4362      760  TRP  HA   HA                0       1.00794       0
    4363      760  TRP  CB   CB                0       12.0107       0
    4364      760  TRP  HB1  HB1               0       1.00794       0
    4365      760  TRP  HB2  HB2               0       1.00794       0
    4366      760  TRP  CG   CG                0       12.0107       0
    4367      760  TRP  CD1  CD1               0       12.0107       0
    4368      760  TRP  HD1  HD1               0       1.00794       0
    4369      760  TRP  NE1  NE1               0       14.0067       0
    4370      760  TRP  HE1  HE1               0       1.00794       0
    4371      760  TRP  CE2  CE2               0       12.0107       0
    4372      760  TRP  CD2  CD2               0       12.0107       0
    4373      760  TRP  CE3  CE3               0       12.0107       0
    4374      760  TRP  HE3  HE3               0       1.00794       0
    4375      760  TRP  CZ3  CZ3               0       12.0107       0
    4376      760  TRP  HZ3  HZ3               0       1.00794       0
    4377      760  TRP  CZ2  CZ2               0       12.0107       0
    4378      760  TRP  HZ2  HZ2               0       1.00794       0
    4379      760  TRP  CH2  CH2               0       12.0107       0
    4380      760  TRP  HH2  HH2               0       1.00794       0
    4381      760  TRP  C    C                 0       12.0107       0
    4382      760  TRP  O    O                 0       15.9994       0
    4383      761  ILE  N    N                 0       14.0067       0
    4384      761  ILE  HN   HN                0       1.00794       0
    4385      761  ILE  CA   CA                0       12.0107       0
    4386      761  ILE  HA   HA                0       1.00794       0
    4387      761  ILE  CB   CB                0       12.0107       0
    4388      761  ILE  HB   HB                0       1.00794       0
    4389      761  ILE  CG2  CG2               0       12.0107       0
    4390      761  ILE  1HG2 1HG2              0       1.00794       0
    4391      761  ILE  2HG2 2HG2              0       1.00794       0
    4392      761  ILE  3HG2 3HG2              0       1.00794       0
    4393      761  ILE  CG1  CG1               0       12.0107       0
    4394      761  ILE  1HG1 1HG1              0       1.00794       0
    4395      761  ILE  2HG1 2HG1              0       1.00794       0
    4396      761  ILE  CD   CD                0       12.0107       0
    4397      761  ILE  HD1  HD1               0       1.00794       0
    4398      761  ILE  HD2  HD2               0       1.00794       0
    4399      761  ILE  HD3  HD3               0       1.00794       0
    4400      761  ILE  C    C                 0       12.0107       0
    4401      761  ILE  O    O                 0       15.9994       0
    4402      762  MET  N    N                 0       14.0067       0
    4403      762  MET  HN   HN                0       1.00794       0
    4404      762  MET  CA   CA                0       12.0107       0
    4405      762  MET  HA   HA                0       1.00794       0
    4406      762  MET  CB   CB                0       12.0107       0
    4407      762  MET  HB1  HB1               0       1.00794       0
    4408      762  MET  HB2  HB2               0       1.00794       0
    4409      762  MET  CG   CG                0       12.0107       0
    4410      762  MET  HG1  HG1               0       1.00794       0
    4411      762  MET  HG2  HG2               0       1.00794       0
    4412      762  MET  SD   SD                0        32.065       0
    4413      762  MET  CE   CE                0       12.0107       0
    4414      762  MET  HE1  HE1               0       1.00794       0
    4415      762  MET  HE2  HE2               0       1.00794       0
    4416      762  MET  HE3  HE3               0       1.00794       0
    4417      762  MET  C    C                 0       12.0107       0
    4418      762  MET  O    O                 0       15.9994       0
    4419      763  TYR  N    N                 0       14.0067       0
    4420      763  TYR  HN   HN                0       1.00794       0
    4421      763  TYR  CA   CA                0       12.0107       0
    4422      763  TYR  HA   HA                0       1.00794       0
    4423      763  TYR  CB   CB                0       12.0107       0
    4424      763  TYR  HB1  HB1               0       1.00794       0
    4425      763  TYR  HB2  HB2               0       1.00794       0
    4426      763  TYR  CG   CG                0       12.0107       0
    4427      763  TYR  CD1  CD1               0       12.0107       0
    4428      763  TYR  HD1  HD1               0       1.00794       0
    4429      763  TYR  CE1  CE1               0       12.0107       0
    4430      763  TYR  HE1  HE1               0       1.00794       0
    4431      763  TYR  CZ   CZ                0       12.0107       0
    4432      763  TYR  OH   OH                0       15.9994       0
    4433      763  TYR  HH   HH                0       1.00794       0
    4434      763  TYR  CD2  CD2               0       12.0107       0
    4435      763  TYR  HD2  HD2               0       1.00794       0
    4436      763  TYR  CE2  CE2               0       12.0107       0
    4437      763  TYR  HE2  HE2               0       1.00794       0
    4438      763  TYR  C    C                 0       12.0107       0
    4439      763  TYR  O    O                 0       15.9994       0
    4440      764  SER  N    N                 0       14.0067       0
    4441      764  SER  HN   HN                0       1.00794       0
    4442      764  SER  CA   CA                0       12.0107       0
    4443      764  SER  HA   HA                0       1.00794       0
    4444      764  SER  CB   CB                0       12.0107       0
    4445      764  SER  HB1  HB1               0       1.00794       0
    4446      764  SER  HB2  HB2               0       1.00794       0
    4447      764  SER  OG   OG                0       15.9994       0
    4448      764  SER  HG1  HG1               0       1.00794       0
    4449      764  SER  C    C                 0       12.0107       0
    4450      764  SER  O    O                 0       15.9994       0
    4451      765  ASN  N    N                 0       14.0067       0
    4452      765  ASN  HN   HN                0       1.00794       0
    4453      765  ASN  CA   CA                0       12.0107       0
    4454      765  ASN  HA   HA                0       1.00794       0
    4455      765  ASN  CB   CB                0       12.0107       0
    4456      765  ASN  HB1  HB1               0       1.00794       0
    4457      765  ASN  HB2  HB2               0       1.00794       0
    4458      765  ASN  CG   CG                0       12.0107       0
    4459      765  ASN  OD1  OD1               0       15.9994       0
    4460      765  ASN  ND2  ND2               0       14.0067       0
    4461      765  ASN  1HD2 1HD2              0       1.00794       0
    4462      765  ASN  2HD2 2HD2              0       1.00794       0
    4463      765  ASN  C    C                 0       12.0107       0
    4464      765  ASN  O    O                 0       15.9994       0
    4465      766  GLU  N    N                 0       14.0067       0
    4466      766  GLU  HN   HN                0       1.00794       0
    4467      766  GLU  CA   CA                0       12.0107       0
    4468      766  GLU  HA   HA                0       1.00794       0
    4469      766  GLU  CB   CB                0       12.0107       0
    4470      766  GLU  HB1  HB1               0       1.00794       0
    4471      766  GLU  HB2  HB2               0       1.00794       0
    4472      766  GLU  CG   CG                0       12.0107       0
    4473      766  GLU  HG1  HG1               0       1.00794       0
    4474      766  GLU  HG2  HG2               0       1.00794       0
    4475      766  GLU  CD   CD                0       12.0107       0
    4476      766  GLU  OE1  OE1               0       15.9994       0
    4477      766  GLU  OE2  OE2               0       15.9994       0
    4478      766  GLU  C    C                 0       12.0107       0
    4479      766  GLU  O    O                 0       15.9994       0
    4480      767  GLU  N    N                 0       14.0067       0
    4481      767  GLU  HN   HN                0       1.00794       0
    4482      767  GLU  CA   CA                0       12.0107       0
    4483      767  GLU  HA   HA                0       1.00794       0
    4484      767  GLU  CB   CB                0       12.0107       0
    4485      767  GLU  HB1  HB1               0       1.00794       0
    4486      767  GLU  HB2  HB2               0       1.00794       0
    4487      767  GLU  CG   CG                0       12.0107       0
    4488      767  GLU  HG1  HG1               0       1.00794       0
    4489      767  GLU  HG2  HG2               0       1.00794       0
    4490      767  GLU  CD   CD                0       12.0107       0
    4491      767  GLU  OE1  OE1               0       15.9994       0
    4492      767  GLU  OE2  OE2               0       15.9994       0
    4493      767  GLU  C    C                 0       12.0107       0
    4494      767  GLU  O    O                 0       15.9994       0
    4495      768  ALA  N    N                 0       14.0067       0
    4496      768  ALA  HN   HN                0       1.00794       0
    4497      768  ALA  CA   CA                0       12.0107       0
    4498      768  ALA  HA   HA                0       1.00794       0
    4499      768  ALA  CB   CB                0       12.0107       0
    4500      768  ALA  HB1  HB1               0       1.00794       0
    4501      768  ALA  HB2  HB2               0       1.00794       0
    4502      768  ALA  HB3  HB3               0       1.00794       0
    4503      768  ALA  C    C                 0       12.0107       0
    4504      768  ALA  O    O                 0       15.9994       0
    4505      769  GLY  N    N                 0       14.0067       0
    4506      769  GLY  HN   HN                0       1.00794       0
    4507      769  GLY  CA   CA                0       12.0107       0
    4508      769  GLY  HA1  HA1               0       1.00794       0
    4509      769  GLY  HA2  HA2               0       1.00794       0
    4510      769  GLY  C    C                 0       12.0107       0
    4511      769  GLY  O    O                 0       15.9994       0
    4512      770  SER  N    N                 0       14.0067       0
    4513      770  SER  HN   HN                0       1.00794       0
    4514      770  SER  CA   CA                0       12.0107       0
    4515      770  SER  HA   HA                0       1.00794       0
    4516      770  SER  CB   CB                0       12.0107       0
    4517      770  SER  HB1  HB1               0       1.00794       0
    4518      770  SER  HB2  HB2               0       1.00794       0
    4519      770  SER  OG   OG                0       15.9994       0
    4520      770  SER  HG1  HG1               0       1.00794       0
    4521      770  SER  C    C                 0       12.0107       0
    4522      770  SER  O    O                 0       15.9994       0
    4523      771  GLY  N    N                 0       14.0067       0
    4524      771  GLY  HN   HN                0       1.00794       0
    4525      771  GLY  CA   CA                0       12.0107       0
    4526      771  GLY  HA1  HA1               0       1.00794       0
    4527      771  GLY  HA2  HA2               0       1.00794       0
    4528      771  GLY  C    C                 0       12.0107       0
    4529      771  GLY  O    O                 0       15.9994       0
    4530      772  GLY  N    N                 0       14.0067       0
    4531      772  GLY  HN   HN                0       1.00794       0
    4532      772  GLY  CA   CA                0       12.0107       0
    4533      772  GLY  HA1  HA1               0       1.00794       0
    4534      772  GLY  HA2  HA2               0       1.00794       0
    4535      772  GLY  C    C                 0       12.0107       0
    4536      772  GLY  O    O                 0       15.9994       0
    4537      773  SER  N    N                 0       14.0067       0
    4538      773  SER  HN   HN                0       1.00794       0
    4539      773  SER  CA   CA                0       12.0107       0
    4540      773  SER  HA   HA                0       1.00794       0
    4541      773  SER  CB   CB                0       12.0107       0
    4542      773  SER  HB1  HB1               0       1.00794       0
    4543      773  SER  HB2  HB2               0       1.00794       0
    4544      773  SER  OG   OG                0       15.9994       0
    4545      773  SER  HG1  HG1               0       1.00794       0
    4546      773  SER  C    C                 0       12.0107       0
    4547      773  SER  O    O                 0       15.9994       0
    4548      774  VAL  N    N                 0       14.0067       0
    4549      774  VAL  HN   HN                0       1.00794       0
    4550      774  VAL  CA   CA                0       12.0107       0
    4551      774  VAL  HA   HA                0       1.00794       0
    4552      774  VAL  CB   CB                0       12.0107       0
    4553      774  VAL  HB   HB                0       1.00794       0
    4554      774  VAL  CG1  CG1               0       12.0107       0
    4555      774  VAL  1HG1 1HG1              0       1.00794       0
    4556      774  VAL  2HG1 2HG1              0       1.00794       0
    4557      774  VAL  3HG1 3HG1              0       1.00794       0
    4558      774  VAL  CG2  CG2               0       12.0107       0
    4559      774  VAL  1HG2 1HG2              0       1.00794       0
    4560      774  VAL  2HG2 2HG2              0       1.00794       0
    4561      774  VAL  3HG2 3HG2              0       1.00794       0
    4562      774  VAL  C    C                 0       12.0107       0
    4563      774  VAL  O    O                 0       15.9994       0
    4564      775  GLY  N    N                 0       14.0067       0
    4565      775  GLY  HN   HN                0       1.00794       0
    4566      775  GLY  CA   CA                0       12.0107       0
    4567      775  GLY  HA1  HA1               0       1.00794       0
    4568      775  GLY  HA2  HA2               0       1.00794       0
    4569      775  GLY  C    C                 0       12.0107       0
    4570      775  GLY  O    O                 0       15.9994       0
    4571      776  ILE  N    N                 0       14.0067       0
    4572      776  ILE  HN   HN                0       1.00794       0
    4573      776  ILE  CA   CA                0       12.0107       0
    4574      776  ILE  HA   HA                0       1.00794       0
    4575      776  ILE  CB   CB                0       12.0107       0
    4576      776  ILE  HB   HB                0       1.00794       0
    4577      776  ILE  CG2  CG2               0       12.0107       0
    4578      776  ILE  1HG2 1HG2              0       1.00794       0
    4579      776  ILE  2HG2 2HG2              0       1.00794       0
    4580      776  ILE  3HG2 3HG2              0       1.00794       0
    4581      776  ILE  CG1  CG1               0       12.0107       0
    4582      776  ILE  1HG1 1HG1              0       1.00794       0
    4583      776  ILE  2HG1 2HG1              0       1.00794       0
    4584      776  ILE  CD   CD                0       12.0107       0
    4585      776  ILE  HD1  HD1               0       1.00794       0
    4586      776  ILE  HD2  HD2               0       1.00794       0
    4587      776  ILE  HD3  HD3               0       1.00794       0
    4588      776  ILE  C    C                 0       12.0107       0
    4589      776  ILE  O    O                 0       15.9994       0
    4590      777  ILE  N    N                 0       14.0067       0
    4591      777  ILE  HN   HN                0       1.00794       0
    4592      777  ILE  CA   CA                0       12.0107       0
    4593      777  ILE  HA   HA                0       1.00794       0
    4594      777  ILE  CB   CB                0       12.0107       0
    4595      777  ILE  HB   HB                0       1.00794       0
    4596      777  ILE  CG2  CG2               0       12.0107       0
    4597      777  ILE  1HG2 1HG2              0       1.00794       0
    4598      777  ILE  2HG2 2HG2              0       1.00794       0
    4599      777  ILE  3HG2 3HG2              0       1.00794       0
    4600      777  ILE  CG1  CG1               0       12.0107       0
    4601      777  ILE  1HG1 1HG1              0       1.00794       0
    4602      777  ILE  2HG1 2HG1              0       1.00794       0
    4603      777  ILE  CD   CD                0       12.0107       0
    4604      777  ILE  HD1  HD1               0       1.00794       0
    4605      777  ILE  HD2  HD2               0       1.00794       0
    4606      777  ILE  HD3  HD3               0       1.00794       0
    4607      777  ILE  C    C                 0       12.0107       0
    4608      777  ILE  O    O                 0       15.9994       0
    4609      778  PHE  N    N                 0       14.0067       0
    4610      778  PHE  HN   HN                0       1.00794       0
    4611      778  PHE  CA   CA                0       12.0107       0
    4612      778  PHE  HA   HA                0       1.00794       0
    4613      778  PHE  CB   CB                0       12.0107       0
    4614      778  PHE  HB1  HB1               0       1.00794       0
    4615      778  PHE  HB2  HB2               0       1.00794       0
    4616      778  PHE  CG   CG                0       12.0107       0
    4617      778  PHE  CD1  CD1               0       12.0107       0
    4618      778  PHE  HD1  HD1               0       1.00794       0
    4619      778  PHE  CE1  CE1               0       12.0107       0
    4620      778  PHE  HE1  HE1               0       1.00794       0
    4621      778  PHE  CZ   CZ                0       12.0107       0
    4622      778  PHE  HZ   HZ                0       1.00794       0
    4623      778  PHE  CD2  CD2               0       12.0107       0
    4624      778  PHE  HD2  HD2               0       1.00794       0
    4625      778  PHE  CE2  CE2               0       12.0107       0
    4626      778  PHE  HE2  HE2               0       1.00794       0
    4627      778  PHE  C    C                 0       12.0107       0
    4628      778  PHE  O    O                 0       15.9994       0
    4629      779  LYS  N    N                 0       14.0067       0
    4630      779  LYS  HN   HN                0       1.00794       0
    4631      779  LYS  CA   CA                0       12.0107       0
    4632      779  LYS  HA   HA                0       1.00794       0
    4633      779  LYS  CB   CB                0       12.0107       0
    4634      779  LYS  HB1  HB1               0       1.00794       0
    4635      779  LYS  HB2  HB2               0       1.00794       0
    4636      779  LYS  CG   CG                0       12.0107       0
    4637      779  LYS  HG1  HG1               0       1.00794       0
    4638      779  LYS  HG2  HG2               0       1.00794       0
    4639      779  LYS  CD   CD                0       12.0107       0
    4640      779  LYS  HD1  HD1               0       1.00794       0
    4641      779  LYS  HD2  HD2               0       1.00794       0
    4642      779  LYS  CE   CE                0       12.0107       0
    4643      779  LYS  HE1  HE1               0       1.00794       0
    4644      779  LYS  HE2  HE2               0       1.00794       0
    4645      779  LYS  NZ   NZ                0       14.0067       0
    4646      779  LYS  HZ1  HZ1               0       1.00794       0
    4647      779  LYS  HZ2  HZ2               0       1.00794       0
    4648      779  LYS  HZ3  HZ3               0       1.00794       0
    4649      779  LYS  C    C                 0       12.0107       0
    4650      779  LYS  O    O                 0       15.9994       0
    4651      780  ASN  N    N                 0       14.0067       0
    4652      780  ASN  HN   HN                0       1.00794       0
    4653      780  ASN  CA   CA                0       12.0107       0
    4654      780  ASN  HA   HA                0       1.00794       0
    4655      780  ASN  CB   CB                0       12.0107       0
    4656      780  ASN  HB1  HB1               0       1.00794       0
    4657      780  ASN  HB2  HB2               0       1.00794       0
    4658      780  ASN  CG   CG                0       12.0107       0
    4659      780  ASN  OD1  OD1               0       15.9994       0
    4660      780  ASN  ND2  ND2               0       14.0067       0
    4661      780  ASN  1HD2 1HD2              0       1.00794       0
    4662      780  ASN  2HD2 2HD2              0       1.00794       0
    4663      780  ASN  C    C                 0       12.0107       0
    4664      780  ASN  O    O                 0       15.9994       0
    4665      781  GLY  N    N                 0       14.0067       0
    4666      781  GLY  HN   HN                0       1.00794       0
    4667      781  GLY  CA   CA                0       12.0107       0
    4668      781  GLY  HA1  HA1               0       1.00794       0
    4669      781  GLY  HA2  HA2               0       1.00794       0
    4670      781  GLY  C    C                 0       12.0107       0
    4671      781  GLY  O    O                 0       15.9994       0
    4672      782  ASP  N    N                 0       14.0067       0
    4673      782  ASP  HN   HN                0       1.00794       0
    4674      782  ASP  CA   CA                0       12.0107       0
    4675      782  ASP  HA   HA                0       1.00794       0
    4676      782  ASP  CB   CB                0       12.0107       0
    4677      782  ASP  HB1  HB1               0       1.00794       0
    4678      782  ASP  HB2  HB2               0       1.00794       0
    4679      782  ASP  CG   CG                0       12.0107       0
    4680      782  ASP  OD1  OD1               0       15.9994       0
    4681      782  ASP  OD2  OD2               0       15.9994       0
    4682      782  ASP  C    C                 0       12.0107       0
    4683      782  ASP  O    O                 0       15.9994       0
    4684      783  ASP  N    N                 0       14.0067       0
    4685      783  ASP  HN   HN                0       1.00794       0
    4686      783  ASP  CA   CA                0       12.0107       0
    4687      783  ASP  HA   HA                0       1.00794       0
    4688      783  ASP  CB   CB                0       12.0107       0
    4689      783  ASP  HB1  HB1               0       1.00794       0
    4690      783  ASP  HB2  HB2               0       1.00794       0
    4691      783  ASP  CG   CG                0       12.0107       0
    4692      783  ASP  OD1  OD1               0       15.9994       0
    4693      783  ASP  OD2  OD2               0       15.9994       0
    4694      783  ASP  C    C                 0       12.0107       0
    4695      783  ASP  O    O                 0       15.9994       0
    4696      784  LEU  N    N                 0       14.0067       0
    4697      784  LEU  HN   HN                0       1.00794       0
    4698      784  LEU  CA   CA                0       12.0107       0
    4699      784  LEU  HA   HA                0       1.00794       0
    4700      784  LEU  CB   CB                0       12.0107       0
    4701      784  LEU  HB1  HB1               0       1.00794       0
    4702      784  LEU  HB2  HB2               0       1.00794       0
    4703      784  LEU  CG   CG                0       12.0107       0
    4704      784  LEU  HG   HG                0       1.00794       0
    4705      784  LEU  CD1  CD1               0       12.0107       0
    4706      784  LEU  1HD1 1HD1              0       1.00794       0
    4707      784  LEU  2HD1 2HD1              0       1.00794       0
    4708      784  LEU  3HD1 3HD1              0       1.00794       0
    4709      784  LEU  CD2  CD2               0       12.0107       0
    4710      784  LEU  1HD2 1HD2              0       1.00794       0
    4711      784  LEU  2HD2 2HD2              0       1.00794       0
    4712      784  LEU  3HD2 3HD2              0       1.00794       0
    4713      784  LEU  C    C                 0       12.0107       0
    4714      784  LEU  O    O                 0       15.9994       0
    4715      785  ARG  N    N                 0       14.0067       0
    4716      785  ARG  HN   HN                0       1.00794       0
    4717      785  ARG  CA   CA                0       12.0107       0
    4718      785  ARG  HA   HA                0       1.00794       0
    4719      785  ARG  CB   CB                0       12.0107       0
    4720      785  ARG  HB1  HB1               0       1.00794       0
    4721      785  ARG  HB2  HB2               0       1.00794       0
    4722      785  ARG  CG   CG                0       12.0107       0
    4723      785  ARG  HG1  HG1               0       1.00794       0
    4724      785  ARG  HG2  HG2               0       1.00794       0
    4725      785  ARG  CD   CD                0       12.0107       0
    4726      785  ARG  HD1  HD1               0       1.00794       0
    4727      785  ARG  HD2  HD2               0       1.00794       0
    4728      785  ARG  NE   NE                0       14.0067       0
    4729      785  ARG  HE   HE                0       1.00794       0
    4730      785  ARG  CZ   CZ                0       12.0107       0
    4731      785  ARG  NH1  NH1               0       14.0067       0
    4732      785  ARG  1HH1 1HH1              0       1.00794       0
    4733      785  ARG  2HH1 2HH1              0       1.00794       0
    4734      785  ARG  NH2  NH2               0       14.0067       0
    4735      785  ARG  1HH2 1HH2              0       1.00794       0
    4736      785  ARG  2HH2 2HH2              0       1.00794       0
    4737      785  ARG  C    C                 0       12.0107       0
    4738      785  ARG  O    O                 0       15.9994       0
    4739      786  GLN  N    N                 0       14.0067       0
    4740      786  GLN  HN   HN                0       1.00794       0
    4741      786  GLN  CA   CA                0       12.0107       0
    4742      786  GLN  HA   HA                0       1.00794       0
    4743      786  GLN  CB   CB                0       12.0107       0
    4744      786  GLN  HB1  HB1               0       1.00794       0
    4745      786  GLN  HB2  HB2               0       1.00794       0
    4746      786  GLN  CG   CG                0       12.0107       0
    4747      786  GLN  HG1  HG1               0       1.00794       0
    4748      786  GLN  HG2  HG2               0       1.00794       0
    4749      786  GLN  CD   CD                0       12.0107       0
    4750      786  GLN  OE1  OE1               0       15.9994       0
    4751      786  GLN  NE2  NE2               0       14.0067       0
    4752      786  GLN  1HE2 1HE2              0       1.00794       0
    4753      786  GLN  2HE2 2HE2              0       1.00794       0
    4754      786  GLN  C    C                 0       12.0107       0
    4755      786  GLN  O    O                 0       15.9994       0
    4756      787  ASP  N    N                 0       14.0067       0
    4757      787  ASP  HN   HN                0       1.00794       0
    4758      787  ASP  CA   CA                0       12.0107       0
    4759      787  ASP  HA   HA                0       1.00794       0
    4760      787  ASP  CB   CB                0       12.0107       0
    4761      787  ASP  HB1  HB1               0       1.00794       0
    4762      787  ASP  HB2  HB2               0       1.00794       0
    4763      787  ASP  CG   CG                0       12.0107       0
    4764      787  ASP  OD1  OD1               0       15.9994       0
    4765      787  ASP  OD2  OD2               0       15.9994       0
    4766      787  ASP  C    C                 0       12.0107       0
    4767      787  ASP  O    O                 0       15.9994       0
    4768      788  MET  N    N                 0       14.0067       0
    4769      788  MET  HN   HN                0       1.00794       0
    4770      788  MET  CA   CA                0       12.0107       0
    4771      788  MET  HA   HA                0       1.00794       0
    4772      788  MET  CB   CB                0       12.0107       0
    4773      788  MET  HB1  HB1               0       1.00794       0
    4774      788  MET  HB2  HB2               0       1.00794       0
    4775      788  MET  CG   CG                0       12.0107       0
    4776      788  MET  HG1  HG1               0       1.00794       0
    4777      788  MET  HG2  HG2               0       1.00794       0
    4778      788  MET  SD   SD                0        32.065       0
    4779      788  MET  CE   CE                0       12.0107       0
    4780      788  MET  HE1  HE1               0       1.00794       0
    4781      788  MET  HE2  HE2               0       1.00794       0
    4782      788  MET  HE3  HE3               0       1.00794       0
    4783      788  MET  C    C                 0       12.0107       0
    4784      788  MET  O    O                 0       15.9994       0
    4785      789  LEU  N    N                 0       14.0067       0
    4786      789  LEU  HN   HN                0       1.00794       0
    4787      789  LEU  CA   CA                0       12.0107       0
    4788      789  LEU  HA   HA                0       1.00794       0
    4789      789  LEU  CB   CB                0       12.0107       0
    4790      789  LEU  HB1  HB1               0       1.00794       0
    4791      789  LEU  HB2  HB2               0       1.00794       0
    4792      789  LEU  CG   CG                0       12.0107       0
    4793      789  LEU  HG   HG                0       1.00794       0
    4794      789  LEU  CD1  CD1               0       12.0107       0
    4795      789  LEU  1HD1 1HD1              0       1.00794       0
    4796      789  LEU  2HD1 2HD1              0       1.00794       0
    4797      789  LEU  3HD1 3HD1              0       1.00794       0
    4798      789  LEU  CD2  CD2               0       12.0107       0
    4799      789  LEU  1HD2 1HD2              0       1.00794       0
    4800      789  LEU  2HD2 2HD2              0       1.00794       0
    4801      789  LEU  3HD2 3HD2              0       1.00794       0
    4802      789  LEU  C    C                 0       12.0107       0
    4803      789  LEU  O    O                 0       15.9994       0
    4804      790  THR  N    N                 0       14.0067       0
    4805      790  THR  HN   HN                0       1.00794       0
    4806      790  THR  CA   CA                0       12.0107       0
    4807      790  THR  HA   HA                0       1.00794       0
    4808      790  THR  CB   CB                0       12.0107       0
    4809      790  THR  HB   HB                0       1.00794       0
    4810      790  THR  OG1  OG1               0       15.9994       0
    4811      790  THR  HG1  HG1               0       1.00794       0
    4812      790  THR  CG2  CG2               0       12.0107       0
    4813      790  THR  1HG2 1HG2              0       1.00794       0
    4814      790  THR  2HG2 2HG2              0       1.00794       0
    4815      790  THR  3HG2 3HG2              0       1.00794       0
    4816      790  THR  C    C                 0       12.0107       0
    4817      790  THR  O    O                 0       15.9994       0
    4818      791  LEU  N    N                 0       14.0067       0
    4819      791  LEU  HN   HN                0       1.00794       0
    4820      791  LEU  CA   CA                0       12.0107       0
    4821      791  LEU  HA   HA                0       1.00794       0
    4822      791  LEU  CB   CB                0       12.0107       0
    4823      791  LEU  HB1  HB1               0       1.00794       0
    4824      791  LEU  HB2  HB2               0       1.00794       0
    4825      791  LEU  CG   CG                0       12.0107       0
    4826      791  LEU  HG   HG                0       1.00794       0
    4827      791  LEU  CD1  CD1               0       12.0107       0
    4828      791  LEU  1HD1 1HD1              0       1.00794       0
    4829      791  LEU  2HD1 2HD1              0       1.00794       0
    4830      791  LEU  3HD1 3HD1              0       1.00794       0
    4831      791  LEU  CD2  CD2               0       12.0107       0
    4832      791  LEU  1HD2 1HD2              0       1.00794       0
    4833      791  LEU  2HD2 2HD2              0       1.00794       0
    4834      791  LEU  3HD2 3HD2              0       1.00794       0
    4835      791  LEU  C    C                 0       12.0107       0
    4836      791  LEU  O    O                 0       15.9994       0
    4837      792  GLN  N    N                 0       14.0067       0
    4838      792  GLN  HN   HN                0       1.00794       0
    4839      792  GLN  CA   CA                0       12.0107       0
    4840      792  GLN  HA   HA                0       1.00794       0
    4841      792  GLN  CB   CB                0       12.0107       0
    4842      792  GLN  HB1  HB1               0       1.00794       0
    4843      792  GLN  HB2  HB2               0       1.00794       0
    4844      792  GLN  CG   CG                0       12.0107       0
    4845      792  GLN  HG1  HG1               0       1.00794       0
    4846      792  GLN  HG2  HG2               0       1.00794       0
    4847      792  GLN  CD   CD                0       12.0107       0
    4848      792  GLN  OE1  OE1               0       15.9994       0
    4849      792  GLN  NE2  NE2               0       14.0067       0
    4850      792  GLN  1HE2 1HE2              0       1.00794       0
    4851      792  GLN  2HE2 2HE2              0       1.00794       0
    4852      792  GLN  C    C                 0       12.0107       0
    4853      792  GLN  O    O                 0       15.9994       0
    4854      793  MET  N    N                 0       14.0067       0
    4855      793  MET  HN   HN                0       1.00794       0
    4856      793  MET  CA   CA                0       12.0107       0
    4857      793  MET  HA   HA                0       1.00794       0
    4858      793  MET  CB   CB                0       12.0107       0
    4859      793  MET  HB1  HB1               0       1.00794       0
    4860      793  MET  HB2  HB2               0       1.00794       0
    4861      793  MET  CG   CG                0       12.0107       0
    4862      793  MET  HG1  HG1               0       1.00794       0
    4863      793  MET  HG2  HG2               0       1.00794       0
    4864      793  MET  SD   SD                0        32.065       0
    4865      793  MET  CE   CE                0       12.0107       0
    4866      793  MET  HE1  HE1               0       1.00794       0
    4867      793  MET  HE2  HE2               0       1.00794       0
    4868      793  MET  HE3  HE3               0       1.00794       0
    4869      793  MET  C    C                 0       12.0107       0
    4870      793  MET  O    O                 0       15.9994       0
    4871      794  ILE  N    N                 0       14.0067       0
    4872      794  ILE  HN   HN                0       1.00794       0
    4873      794  ILE  CA   CA                0       12.0107       0
    4874      794  ILE  HA   HA                0       1.00794       0
    4875      794  ILE  CB   CB                0       12.0107       0
    4876      794  ILE  HB   HB                0       1.00794       0
    4877      794  ILE  CG2  CG2               0       12.0107       0
    4878      794  ILE  1HG2 1HG2              0       1.00794       0
    4879      794  ILE  2HG2 2HG2              0       1.00794       0
    4880      794  ILE  3HG2 3HG2              0       1.00794       0
    4881      794  ILE  CG1  CG1               0       12.0107       0
    4882      794  ILE  1HG1 1HG1              0       1.00794       0
    4883      794  ILE  2HG1 2HG1              0       1.00794       0
    4884      794  ILE  CD   CD                0       12.0107       0
    4885      794  ILE  HD1  HD1               0       1.00794       0
    4886      794  ILE  HD2  HD2               0       1.00794       0
    4887      794  ILE  HD3  HD3               0       1.00794       0
    4888      794  ILE  C    C                 0       12.0107       0
    4889      794  ILE  O    O                 0       15.9994       0
    4890      795  GLN  N    N                 0       14.0067       0
    4891      795  GLN  HN   HN                0       1.00794       0
    4892      795  GLN  CA   CA                0       12.0107       0
    4893      795  GLN  HA   HA                0       1.00794       0
    4894      795  GLN  CB   CB                0       12.0107       0
    4895      795  GLN  HB1  HB1               0       1.00794       0
    4896      795  GLN  HB2  HB2               0       1.00794       0
    4897      795  GLN  CG   CG                0       12.0107       0
    4898      795  GLN  HG1  HG1               0       1.00794       0
    4899      795  GLN  HG2  HG2               0       1.00794       0
    4900      795  GLN  CD   CD                0       12.0107       0
    4901      795  GLN  OE1  OE1               0       15.9994       0
    4902      795  GLN  NE2  NE2               0       14.0067       0
    4903      795  GLN  1HE2 1HE2              0       1.00794       0
    4904      795  GLN  2HE2 2HE2              0       1.00794       0
    4905      795  GLN  C    C                 0       12.0107       0
    4906      795  GLN  O    O                 0       15.9994       0
    4907      796  LEU  N    N                 0       14.0067       0
    4908      796  LEU  HN   HN                0       1.00794       0
    4909      796  LEU  CA   CA                0       12.0107       0
    4910      796  LEU  HA   HA                0       1.00794       0
    4911      796  LEU  CB   CB                0       12.0107       0
    4912      796  LEU  HB1  HB1               0       1.00794       0
    4913      796  LEU  HB2  HB2               0       1.00794       0
    4914      796  LEU  CG   CG                0       12.0107       0
    4915      796  LEU  HG   HG                0       1.00794       0
    4916      796  LEU  CD1  CD1               0       12.0107       0
    4917      796  LEU  1HD1 1HD1              0       1.00794       0
    4918      796  LEU  2HD1 2HD1              0       1.00794       0
    4919      796  LEU  3HD1 3HD1              0       1.00794       0
    4920      796  LEU  CD2  CD2               0       12.0107       0
    4921      796  LEU  1HD2 1HD2              0       1.00794       0
    4922      796  LEU  2HD2 2HD2              0       1.00794       0
    4923      796  LEU  3HD2 3HD2              0       1.00794       0
    4924      796  LEU  C    C                 0       12.0107       0
    4925      796  LEU  O    O                 0       15.9994       0
    4926      797  MET  N    N                 0       14.0067       0
    4927      797  MET  HN   HN                0       1.00794       0
    4928      797  MET  CA   CA                0       12.0107       0
    4929      797  MET  HA   HA                0       1.00794       0
    4930      797  MET  CB   CB                0       12.0107       0
    4931      797  MET  HB1  HB1               0       1.00794       0
    4932      797  MET  HB2  HB2               0       1.00794       0
    4933      797  MET  CG   CG                0       12.0107       0
    4934      797  MET  HG1  HG1               0       1.00794       0
    4935      797  MET  HG2  HG2               0       1.00794       0
    4936      797  MET  SD   SD                0        32.065       0
    4937      797  MET  CE   CE                0       12.0107       0
    4938      797  MET  HE1  HE1               0       1.00794       0
    4939      797  MET  HE2  HE2               0       1.00794       0
    4940      797  MET  HE3  HE3               0       1.00794       0
    4941      797  MET  C    C                 0       12.0107       0
    4942      797  MET  O    O                 0       15.9994       0
    4943      798  ASP  N    N                 0       14.0067       0
    4944      798  ASP  HN   HN                0       1.00794       0
    4945      798  ASP  CA   CA                0       12.0107       0
    4946      798  ASP  HA   HA                0       1.00794       0
    4947      798  ASP  CB   CB                0       12.0107       0
    4948      798  ASP  HB1  HB1               0       1.00794       0
    4949      798  ASP  HB2  HB2               0       1.00794       0
    4950      798  ASP  CG   CG                0       12.0107       0
    4951      798  ASP  OD1  OD1               0       15.9994       0
    4952      798  ASP  OD2  OD2               0       15.9994       0
    4953      798  ASP  C    C                 0       12.0107       0
    4954      798  ASP  O    O                 0       15.9994       0
    4955      799  VAL  N    N                 0       14.0067       0
    4956      799  VAL  HN   HN                0       1.00794       0
    4957      799  VAL  CA   CA                0       12.0107       0
    4958      799  VAL  HA   HA                0       1.00794       0
    4959      799  VAL  CB   CB                0       12.0107       0
    4960      799  VAL  HB   HB                0       1.00794       0
    4961      799  VAL  CG1  CG1               0       12.0107       0
    4962      799  VAL  1HG1 1HG1              0       1.00794       0
    4963      799  VAL  2HG1 2HG1              0       1.00794       0
    4964      799  VAL  3HG1 3HG1              0       1.00794       0
    4965      799  VAL  CG2  CG2               0       12.0107       0
    4966      799  VAL  1HG2 1HG2              0       1.00794       0
    4967      799  VAL  2HG2 2HG2              0       1.00794       0
    4968      799  VAL  3HG2 3HG2              0       1.00794       0
    4969      799  VAL  C    C                 0       12.0107       0
    4970      799  VAL  O    O                 0       15.9994       0
    4971      800  LEU  N    N                 0       14.0067       0
    4972      800  LEU  HN   HN                0       1.00794       0
    4973      800  LEU  CA   CA                0       12.0107       0
    4974      800  LEU  HA   HA                0       1.00794       0
    4975      800  LEU  CB   CB                0       12.0107       0
    4976      800  LEU  HB1  HB1               0       1.00794       0
    4977      800  LEU  HB2  HB2               0       1.00794       0
    4978      800  LEU  CG   CG                0       12.0107       0
    4979      800  LEU  HG   HG                0       1.00794       0
    4980      800  LEU  CD1  CD1               0       12.0107       0
    4981      800  LEU  1HD1 1HD1              0       1.00794       0
    4982      800  LEU  2HD1 2HD1              0       1.00794       0
    4983      800  LEU  3HD1 3HD1              0       1.00794       0
    4984      800  LEU  CD2  CD2               0       12.0107       0
    4985      800  LEU  1HD2 1HD2              0       1.00794       0
    4986      800  LEU  2HD2 2HD2              0       1.00794       0
    4987      800  LEU  3HD2 3HD2              0       1.00794       0
    4988      800  LEU  C    C                 0       12.0107       0
    4989      800  LEU  O    O                 0       15.9994       0
    4990      801  TRP  N    N                 0       14.0067       0
    4991      801  TRP  HN   HN                0       1.00794       0
    4992      801  TRP  CA   CA                0       12.0107       0
    4993      801  TRP  HA   HA                0       1.00794       0
    4994      801  TRP  CB   CB                0       12.0107       0
    4995      801  TRP  HB1  HB1               0       1.00794       0
    4996      801  TRP  HB2  HB2               0       1.00794       0
    4997      801  TRP  CG   CG                0       12.0107       0
    4998      801  TRP  CD1  CD1               0       12.0107       0
    4999      801  TRP  HD1  HD1               0       1.00794       0
    5000      801  TRP  NE1  NE1               0       14.0067       0
    5001      801  TRP  HE1  HE1               0       1.00794       0
    5002      801  TRP  CE2  CE2               0       12.0107       0
    5003      801  TRP  CD2  CD2               0       12.0107       0
    5004      801  TRP  CE3  CE3               0       12.0107       0
    5005      801  TRP  HE3  HE3               0       1.00794       0
    5006      801  TRP  CZ3  CZ3               0       12.0107       0
    5007      801  TRP  HZ3  HZ3               0       1.00794       0
    5008      801  TRP  CZ2  CZ2               0       12.0107       0
    5009      801  TRP  HZ2  HZ2               0       1.00794       0
    5010      801  TRP  CH2  CH2               0       12.0107       0
    5011      801  TRP  HH2  HH2               0       1.00794       0
    5012      801  TRP  C    C                 0       12.0107       0
    5013      801  TRP  O    O                 0       15.9994       0
    5014      802  LYS  N    N                 0       14.0067       0
    5015      802  LYS  HN   HN                0       1.00794       0
    5016      802  LYS  CA   CA                0       12.0107       0
    5017      802  LYS  HA   HA                0       1.00794       0
    5018      802  LYS  CB   CB                0       12.0107       0
    5019      802  LYS  HB1  HB1               0       1.00794       0
    5020      802  LYS  HB2  HB2               0       1.00794       0
    5021      802  LYS  CG   CG                0       12.0107       0
    5022      802  LYS  HG1  HG1               0       1.00794       0
    5023      802  LYS  HG2  HG2               0       1.00794       0
    5024      802  LYS  CD   CD                0       12.0107       0
    5025      802  LYS  HD1  HD1               0       1.00794       0
    5026      802  LYS  HD2  HD2               0       1.00794       0
    5027      802  LYS  CE   CE                0       12.0107       0
    5028      802  LYS  HE1  HE1               0       1.00794       0
    5029      802  LYS  HE2  HE2               0       1.00794       0
    5030      802  LYS  NZ   NZ                0       14.0067       0
    5031      802  LYS  HZ1  HZ1               0       1.00794       0
    5032      802  LYS  HZ2  HZ2               0       1.00794       0
    5033      802  LYS  HZ3  HZ3               0       1.00794       0
    5034      802  LYS  C    C                 0       12.0107       0
    5035      802  LYS  O    O                 0       15.9994       0
    5036      803  GLN  N    N                 0       14.0067       0
    5037      803  GLN  HN   HN                0       1.00794       0
    5038      803  GLN  CA   CA                0       12.0107       0
    5039      803  GLN  HA   HA                0       1.00794       0
    5040      803  GLN  CB   CB                0       12.0107       0
    5041      803  GLN  HB1  HB1               0       1.00794       0
    5042      803  GLN  HB2  HB2               0       1.00794       0
    5043      803  GLN  CG   CG                0       12.0107       0
    5044      803  GLN  HG1  HG1               0       1.00794       0
    5045      803  GLN  HG2  HG2               0       1.00794       0
    5046      803  GLN  CD   CD                0       12.0107       0
    5047      803  GLN  OE1  OE1               0       15.9994       0
    5048      803  GLN  NE2  NE2               0       14.0067       0
    5049      803  GLN  1HE2 1HE2              0       1.00794       0
    5050      803  GLN  2HE2 2HE2              0       1.00794       0
    5051      803  GLN  C    C                 0       12.0107       0
    5052      803  GLN  O    O                 0       15.9994       0
    5053      804  GLU  N    N                 0       14.0067       0
    5054      804  GLU  HN   HN                0       1.00794       0
    5055      804  GLU  CA   CA                0       12.0107       0
    5056      804  GLU  HA   HA                0       1.00794       0
    5057      804  GLU  CB   CB                0       12.0107       0
    5058      804  GLU  HB1  HB1               0       1.00794       0
    5059      804  GLU  HB2  HB2               0       1.00794       0
    5060      804  GLU  CG   CG                0       12.0107       0
    5061      804  GLU  HG1  HG1               0       1.00794       0
    5062      804  GLU  HG2  HG2               0       1.00794       0
    5063      804  GLU  CD   CD                0       12.0107       0
    5064      804  GLU  OE1  OE1               0       15.9994       0
    5065      804  GLU  OE2  OE2               0       15.9994       0
    5066      804  GLU  C    C                 0       12.0107       0
    5067      804  GLU  O    O                 0       15.9994       0
    5068      805  GLY  N    N                 0       14.0067       0
    5069      805  GLY  HN   HN                0       1.00794       0
    5070      805  GLY  CA   CA                0       12.0107       0
    5071      805  GLY  HA1  HA1               0       1.00794       0
    5072      805  GLY  HA2  HA2               0       1.00794       0
    5073      805  GLY  C    C                 0       12.0107       0
    5074      805  GLY  O    O                 0       15.9994       0
    5075      806  LEU  N    N                 0       14.0067       0
    5076      806  LEU  HN   HN                0       1.00794       0
    5077      806  LEU  CA   CA                0       12.0107       0
    5078      806  LEU  HA   HA                0       1.00794       0
    5079      806  LEU  CB   CB                0       12.0107       0
    5080      806  LEU  HB1  HB1               0       1.00794       0
    5081      806  LEU  HB2  HB2               0       1.00794       0
    5082      806  LEU  CG   CG                0       12.0107       0
    5083      806  LEU  HG   HG                0       1.00794       0
    5084      806  LEU  CD1  CD1               0       12.0107       0
    5085      806  LEU  1HD1 1HD1              0       1.00794       0
    5086      806  LEU  2HD1 2HD1              0       1.00794       0
    5087      806  LEU  3HD1 3HD1              0       1.00794       0
    5088      806  LEU  CD2  CD2               0       12.0107       0
    5089      806  LEU  1HD2 1HD2              0       1.00794       0
    5090      806  LEU  2HD2 2HD2              0       1.00794       0
    5091      806  LEU  3HD2 3HD2              0       1.00794       0
    5092      806  LEU  C    C                 0       12.0107       0
    5093      806  LEU  O    O                 0       15.9994       0
    5094      807  ASP  N    N                 0       14.0067       0
    5095      807  ASP  HN   HN                0       1.00794       0
    5096      807  ASP  CA   CA                0       12.0107       0
    5097      807  ASP  HA   HA                0       1.00794       0
    5098      807  ASP  CB   CB                0       12.0107       0
    5099      807  ASP  HB1  HB1               0       1.00794       0
    5100      807  ASP  HB2  HB2               0       1.00794       0
    5101      807  ASP  CG   CG                0       12.0107       0
    5102      807  ASP  OD1  OD1               0       15.9994       0
    5103      807  ASP  OD2  OD2               0       15.9994       0
    5104      807  ASP  C    C                 0       12.0107       0
    5105      807  ASP  O    O                 0       15.9994       0
    5106      808  LEU  N    N                 0       14.0067       0
    5107      808  LEU  HN   HN                0       1.00794       0
    5108      808  LEU  CA   CA                0       12.0107       0
    5109      808  LEU  HA   HA                0       1.00794       0
    5110      808  LEU  CB   CB                0       12.0107       0
    5111      808  LEU  HB1  HB1               0       1.00794       0
    5112      808  LEU  HB2  HB2               0       1.00794       0
    5113      808  LEU  CG   CG                0       12.0107       0
    5114      808  LEU  HG   HG                0       1.00794       0
    5115      808  LEU  CD1  CD1               0       12.0107       0
    5116      808  LEU  1HD1 1HD1              0       1.00794       0
    5117      808  LEU  2HD1 2HD1              0       1.00794       0
    5118      808  LEU  3HD1 3HD1              0       1.00794       0
    5119      808  LEU  CD2  CD2               0       12.0107       0
    5120      808  LEU  1HD2 1HD2              0       1.00794       0
    5121      808  LEU  2HD2 2HD2              0       1.00794       0
    5122      808  LEU  3HD2 3HD2              0       1.00794       0
    5123      808  LEU  C    C                 0       12.0107       0
    5124      808  LEU  O    O                 0       15.9994       0
    5125      809  ARG  N    N                 0       14.0067       0
    5126      809  ARG  HN   HN                0       1.00794       0
    5127      809  ARG  CA   CA                0       12.0107       0
    5128      809  ARG  HA   HA                0       1.00794       0
    5129      809  ARG  CB   CB                0       12.0107       0
    5130      809  ARG  HB1  HB1               0       1.00794       0
    5131      809  ARG  HB2  HB2               0       1.00794       0
    5132      809  ARG  CG   CG                0       12.0107       0
    5133      809  ARG  HG1  HG1               0       1.00794       0
    5134      809  ARG  HG2  HG2               0       1.00794       0
    5135      809  ARG  CD   CD                0       12.0107       0
    5136      809  ARG  HD1  HD1               0       1.00794       0
    5137      809  ARG  HD2  HD2               0       1.00794       0
    5138      809  ARG  NE   NE                0       14.0067       0
    5139      809  ARG  HE   HE                0       1.00794       0
    5140      809  ARG  CZ   CZ                0       12.0107       0
    5141      809  ARG  NH1  NH1               0       14.0067       0
    5142      809  ARG  1HH1 1HH1              0       1.00794       0
    5143      809  ARG  2HH1 2HH1              0       1.00794       0
    5144      809  ARG  NH2  NH2               0       14.0067       0
    5145      809  ARG  1HH2 1HH2              0       1.00794       0
    5146      809  ARG  2HH2 2HH2              0       1.00794       0
    5147      809  ARG  C    C                 0       12.0107       0
    5148      809  ARG  O    O                 0       15.9994       0
    5149      810  MET  N    N                 0       14.0067       0
    5150      810  MET  HN   HN                0       1.00794       0
    5151      810  MET  CA   CA                0       12.0107       0
    5152      810  MET  HA   HA                0       1.00794       0
    5153      810  MET  CB   CB                0       12.0107       0
    5154      810  MET  HB1  HB1               0       1.00794       0
    5155      810  MET  HB2  HB2               0       1.00794       0
    5156      810  MET  CG   CG                0       12.0107       0
    5157      810  MET  HG1  HG1               0       1.00794       0
    5158      810  MET  HG2  HG2               0       1.00794       0
    5159      810  MET  SD   SD                0        32.065       0
    5160      810  MET  CE   CE                0       12.0107       0
    5161      810  MET  HE1  HE1               0       1.00794       0
    5162      810  MET  HE2  HE2               0       1.00794       0
    5163      810  MET  HE3  HE3               0       1.00794       0
    5164      810  MET  C    C                 0       12.0107       0
    5165      810  MET  O    O                 0       15.9994       0
    5166      811  THR  N    N                 0       14.0067       0
    5167      811  THR  HN   HN                0       1.00794       0
    5168      811  THR  CA   CA                0       12.0107       0
    5169      811  THR  HA   HA                0       1.00794       0
    5170      811  THR  CB   CB                0       12.0107       0
    5171      811  THR  HB   HB                0       1.00794       0
    5172      811  THR  OG1  OG1               0       15.9994       0
    5173      811  THR  HG1  HG1               0       1.00794       0
    5174      811  THR  CG2  CG2               0       12.0107       0
    5175      811  THR  1HG2 1HG2              0       1.00794       0
    5176      811  THR  2HG2 2HG2              0       1.00794       0
    5177      811  THR  3HG2 3HG2              0       1.00794       0
    5178      811  THR  C    C                 0       12.0107       0
    5179      811  THR  O    O                 0       15.9994       0
    5180      812  PRO  N    N                 0       14.0067       0
    5181      812  PRO  CD   CD                0       12.0107       0
    5182      812  PRO  HD1  HD1               0       1.00794       0
    5183      812  PRO  HD2  HD2               0       1.00794       0
    5184      812  PRO  CA   CA                0       12.0107       0
    5185      812  PRO  HA   HA                0       1.00794       0
    5186      812  PRO  CB   CB                0       12.0107       0
    5187      812  PRO  HB1  HB1               0       1.00794       0
    5188      812  PRO  HB2  HB2               0       1.00794       0
    5189      812  PRO  CG   CG                0       12.0107       0
    5190      812  PRO  HG1  HG1               0       1.00794       0
    5191      812  PRO  HG2  HG2               0       1.00794       0
    5192      812  PRO  C    C                 0       12.0107       0
    5193      812  PRO  O    O                 0       15.9994       0
    5194      813  TYR  N    N                 0       14.0067       0
    5195      813  TYR  HN   HN                0       1.00794       0
    5196      813  TYR  CA   CA                0       12.0107       0
    5197      813  TYR  HA   HA                0       1.00794       0
    5198      813  TYR  CB   CB                0       12.0107       0
    5199      813  TYR  HB1  HB1               0       1.00794       0
    5200      813  TYR  HB2  HB2               0       1.00794       0
    5201      813  TYR  CG   CG                0       12.0107       0
    5202      813  TYR  CD1  CD1               0       12.0107       0
    5203      813  TYR  HD1  HD1               0       1.00794       0
    5204      813  TYR  CE1  CE1               0       12.0107       0
    5205      813  TYR  HE1  HE1               0       1.00794       0
    5206      813  TYR  CZ   CZ                0       12.0107       0
    5207      813  TYR  OH   OH                0       15.9994       0
    5208      813  TYR  HH   HH                0       1.00794       0
    5209      813  TYR  CD2  CD2               0       12.0107       0
    5210      813  TYR  HD2  HD2               0       1.00794       0
    5211      813  TYR  CE2  CE2               0       12.0107       0
    5212      813  TYR  HE2  HE2               0       1.00794       0
    5213      813  TYR  C    C                 0       12.0107       0
    5214      813  TYR  O    O                 0       15.9994       0
    5215      814  GLY  N    N                 0       14.0067       0
    5216      814  GLY  HN   HN                0       1.00794       0
    5217      814  GLY  CA   CA                0       12.0107       0
    5218      814  GLY  HA1  HA1               0       1.00794       0
    5219      814  GLY  HA2  HA2               0       1.00794       0
    5220      814  GLY  C    C                 0       12.0107       0
    5221      814  GLY  O    O                 0       15.9994       0
    5222      815  CYS  N    N                 0       14.0067       0
    5223      815  CYS  HN   HN                0       1.00794       0
    5224      815  CYS  CA   CA                0       12.0107       0
    5225      815  CYS  HA   HA                0       1.00794       0
    5226      815  CYS  CB   CB                0       12.0107       0
    5227      815  CYS  HB1  HB1               0       1.00794       0
    5228      815  CYS  HB2  HB2               0       1.00794       0
    5229      815  CYS  SG   SG                0        32.065       0
    5230      815  CYS  HG1  HG1               0       1.00794       0
    5231      815  CYS  C    C                 0       12.0107       0
    5232      815  CYS  O    O                 0       15.9994       0
    5233      816  LEU  N    N                 0       14.0067       0
    5234      816  LEU  HN   HN                0       1.00794       0
    5235      816  LEU  CA   CA                0       12.0107       0
    5236      816  LEU  HA   HA                0       1.00794       0
    5237      816  LEU  CB   CB                0       12.0107       0
    5238      816  LEU  HB1  HB1               0       1.00794       0
    5239      816  LEU  HB2  HB2               0       1.00794       0
    5240      816  LEU  CG   CG                0       12.0107       0
    5241      816  LEU  HG   HG                0       1.00794       0
    5242      816  LEU  CD1  CD1               0       12.0107       0
    5243      816  LEU  1HD1 1HD1              0       1.00794       0
    5244      816  LEU  2HD1 2HD1              0       1.00794       0
    5245      816  LEU  3HD1 3HD1              0       1.00794       0
    5246      816  LEU  CD2  CD2               0       12.0107       0
    5247      816  LEU  1HD2 1HD2              0       1.00794       0
    5248      816  LEU  2HD2 2HD2              0       1.00794       0
    5249      816  LEU  3HD2 3HD2              0       1.00794       0
    5250      816  LEU  C    C                 0       12.0107       0
    5251      816  LEU  O    O                 0       15.9994       0
    5252      817  PRO  N    N                 0       14.0067       0
    5253      817  PRO  CD   CD                0       12.0107       0
    5254      817  PRO  HD1  HD1               0       1.00794       0
    5255      817  PRO  HD2  HD2               0       1.00794       0
    5256      817  PRO  CA   CA                0       12.0107       0
    5257      817  PRO  HA   HA                0       1.00794       0
    5258      817  PRO  CB   CB                0       12.0107       0
    5259      817  PRO  HB1  HB1               0       1.00794       0
    5260      817  PRO  HB2  HB2               0       1.00794       0
    5261      817  PRO  CG   CG                0       12.0107       0
    5262      817  PRO  HG1  HG1               0       1.00794       0
    5263      817  PRO  HG2  HG2               0       1.00794       0
    5264      817  PRO  C    C                 0       12.0107       0
    5265      817  PRO  O    O                 0       15.9994       0
    5266      818  THR  N    N                 0       14.0067       0
    5267      818  THR  HN   HN                0       1.00794       0
    5268      818  THR  CA   CA                0       12.0107       0
    5269      818  THR  HA   HA                0       1.00794       0
    5270      818  THR  CB   CB                0       12.0107       0
    5271      818  THR  HB   HB                0       1.00794       0
    5272      818  THR  OG1  OG1               0       15.9994       0
    5273      818  THR  HG1  HG1               0       1.00794       0
    5274      818  THR  CG2  CG2               0       12.0107       0
    5275      818  THR  1HG2 1HG2              0       1.00794       0
    5276      818  THR  2HG2 2HG2              0       1.00794       0
    5277      818  THR  3HG2 3HG2              0       1.00794       0
    5278      818  THR  C    C                 0       12.0107       0
    5279      818  THR  O    O                 0       15.9994       0
    5280      819  GLY  N    N                 0       14.0067       0
    5281      819  GLY  HN   HN                0       1.00794       0
    5282      819  GLY  CA   CA                0       12.0107       0
    5283      819  GLY  HA1  HA1               0       1.00794       0
    5284      819  GLY  HA2  HA2               0       1.00794       0
    5285      819  GLY  C    C                 0       12.0107       0
    5286      819  GLY  O    O                 0       15.9994       0
    5287      820  ASP  N    N                 0       14.0067       0
    5288      820  ASP  HN   HN                0       1.00794       0
    5289      820  ASP  CA   CA                0       12.0107       0
    5290      820  ASP  HA   HA                0       1.00794       0
    5291      820  ASP  CB   CB                0       12.0107       0
    5292      820  ASP  HB1  HB1               0       1.00794       0
    5293      820  ASP  HB2  HB2               0       1.00794       0
    5294      820  ASP  CG   CG                0       12.0107       0
    5295      820  ASP  OD1  OD1               0       15.9994       0
    5296      820  ASP  OD2  OD2               0       15.9994       0
    5297      820  ASP  C    C                 0       12.0107       0
    5298      820  ASP  O    O                 0       15.9994       0
    5299      821  ARG  N    N                 0       14.0067       0
    5300      821  ARG  HN   HN                0       1.00794       0
    5301      821  ARG  CA   CA                0       12.0107       0
    5302      821  ARG  HA   HA                0       1.00794       0
    5303      821  ARG  CB   CB                0       12.0107       0
    5304      821  ARG  HB1  HB1               0       1.00794       0
    5305      821  ARG  HB2  HB2               0       1.00794       0
    5306      821  ARG  CG   CG                0       12.0107       0
    5307      821  ARG  HG1  HG1               0       1.00794       0
    5308      821  ARG  HG2  HG2               0       1.00794       0
    5309      821  ARG  CD   CD                0       12.0107       0
    5310      821  ARG  HD1  HD1               0       1.00794       0
    5311      821  ARG  HD2  HD2               0       1.00794       0
    5312      821  ARG  NE   NE                0       14.0067       0
    5313      821  ARG  HE   HE                0       1.00794       0
    5314      821  ARG  CZ   CZ                0       12.0107       0
    5315      821  ARG  NH1  NH1               0       14.0067       0
    5316      821  ARG  1HH1 1HH1              0       1.00794       0
    5317      821  ARG  2HH1 2HH1              0       1.00794       0
    5318      821  ARG  NH2  NH2               0       14.0067       0
    5319      821  ARG  1HH2 1HH2              0       1.00794       0
    5320      821  ARG  2HH2 2HH2              0       1.00794       0
    5321      821  ARG  C    C                 0       12.0107       0
    5322      821  ARG  O    O                 0       15.9994       0
    5323      822  THR  N    N                 0       14.0067       0
    5324      822  THR  HN   HN                0       1.00794       0
    5325      822  THR  CA   CA                0       12.0107       0
    5326      822  THR  HA   HA                0       1.00794       0
    5327      822  THR  CB   CB                0       12.0107       0
    5328      822  THR  HB   HB                0       1.00794       0
    5329      822  THR  OG1  OG1               0       15.9994       0
    5330      822  THR  HG1  HG1               0       1.00794       0
    5331      822  THR  CG2  CG2               0       12.0107       0
    5332      822  THR  1HG2 1HG2              0       1.00794       0
    5333      822  THR  2HG2 2HG2              0       1.00794       0
    5334      822  THR  3HG2 3HG2              0       1.00794       0
    5335      822  THR  C    C                 0       12.0107       0
    5336      822  THR  O    O                 0       15.9994       0
    5337      823  GLY  N    N                 0       14.0067       0
    5338      823  GLY  HN   HN                0       1.00794       0
    5339      823  GLY  CA   CA                0       12.0107       0
    5340      823  GLY  HA1  HA1               0       1.00794       0
    5341      823  GLY  HA2  HA2               0       1.00794       0
    5342      823  GLY  C    C                 0       12.0107       0
    5343      823  GLY  O    O                 0       15.9994       0
    5344      824  LEU  N    N                 0       14.0067       0
    5345      824  LEU  HN   HN                0       1.00794       0
    5346      824  LEU  CA   CA                0       12.0107       0
    5347      824  LEU  HA   HA                0       1.00794       0
    5348      824  LEU  CB   CB                0       12.0107       0
    5349      824  LEU  HB1  HB1               0       1.00794       0
    5350      824  LEU  HB2  HB2               0       1.00794       0
    5351      824  LEU  CG   CG                0       12.0107       0
    5352      824  LEU  HG   HG                0       1.00794       0
    5353      824  LEU  CD1  CD1               0       12.0107       0
    5354      824  LEU  1HD1 1HD1              0       1.00794       0
    5355      824  LEU  2HD1 2HD1              0       1.00794       0
    5356      824  LEU  3HD1 3HD1              0       1.00794       0
    5357      824  LEU  CD2  CD2               0       12.0107       0
    5358      824  LEU  1HD2 1HD2              0       1.00794       0
    5359      824  LEU  2HD2 2HD2              0       1.00794       0
    5360      824  LEU  3HD2 3HD2              0       1.00794       0
    5361      824  LEU  C    C                 0       12.0107       0
    5362      824  LEU  O    O                 0       15.9994       0
    5363      825  ILE  N    N                 0       14.0067       0
    5364      825  ILE  HN   HN                0       1.00794       0
    5365      825  ILE  CA   CA                0       12.0107       0
    5366      825  ILE  HA   HA                0       1.00794       0
    5367      825  ILE  CB   CB                0       12.0107       0
    5368      825  ILE  HB   HB                0       1.00794       0
    5369      825  ILE  CG2  CG2               0       12.0107       0
    5370      825  ILE  1HG2 1HG2              0       1.00794       0
    5371      825  ILE  2HG2 2HG2              0       1.00794       0
    5372      825  ILE  3HG2 3HG2              0       1.00794       0
    5373      825  ILE  CG1  CG1               0       12.0107       0
    5374      825  ILE  1HG1 1HG1              0       1.00794       0
    5375      825  ILE  2HG1 2HG1              0       1.00794       0
    5376      825  ILE  CD   CD                0       12.0107       0
    5377      825  ILE  HD1  HD1               0       1.00794       0
    5378      825  ILE  HD2  HD2               0       1.00794       0
    5379      825  ILE  HD3  HD3               0       1.00794       0
    5380      825  ILE  C    C                 0       12.0107       0
    5381      825  ILE  O    O                 0       15.9994       0
    5382      826  GLU  N    N                 0       14.0067       0
    5383      826  GLU  HN   HN                0       1.00794       0
    5384      826  GLU  CA   CA                0       12.0107       0
    5385      826  GLU  HA   HA                0       1.00794       0
    5386      826  GLU  CB   CB                0       12.0107       0
    5387      826  GLU  HB1  HB1               0       1.00794       0
    5388      826  GLU  HB2  HB2               0       1.00794       0
    5389      826  GLU  CG   CG                0       12.0107       0
    5390      826  GLU  HG1  HG1               0       1.00794       0
    5391      826  GLU  HG2  HG2               0       1.00794       0
    5392      826  GLU  CD   CD                0       12.0107       0
    5393      826  GLU  OE1  OE1               0       15.9994       0
    5394      826  GLU  OE2  OE2               0       15.9994       0
    5395      826  GLU  C    C                 0       12.0107       0
    5396      826  GLU  O    O                 0       15.9994       0
    5397      827  VAL  N    N                 0       14.0067       0
    5398      827  VAL  HN   HN                0       1.00794       0
    5399      827  VAL  CA   CA                0       12.0107       0
    5400      827  VAL  HA   HA                0       1.00794       0
    5401      827  VAL  CB   CB                0       12.0107       0
    5402      827  VAL  HB   HB                0       1.00794       0
    5403      827  VAL  CG1  CG1               0       12.0107       0
    5404      827  VAL  1HG1 1HG1              0       1.00794       0
    5405      827  VAL  2HG1 2HG1              0       1.00794       0
    5406      827  VAL  3HG1 3HG1              0       1.00794       0
    5407      827  VAL  CG2  CG2               0       12.0107       0
    5408      827  VAL  1HG2 1HG2              0       1.00794       0
    5409      827  VAL  2HG2 2HG2              0       1.00794       0
    5410      827  VAL  3HG2 3HG2              0       1.00794       0
    5411      827  VAL  C    C                 0       12.0107       0
    5412      827  VAL  O    O                 0       15.9994       0
    5413      828  VAL  N    N                 0       14.0067       0
    5414      828  VAL  HN   HN                0       1.00794       0
    5415      828  VAL  CA   CA                0       12.0107       0
    5416      828  VAL  HA   HA                0       1.00794       0
    5417      828  VAL  CB   CB                0       12.0107       0
    5418      828  VAL  HB   HB                0       1.00794       0
    5419      828  VAL  CG1  CG1               0       12.0107       0
    5420      828  VAL  1HG1 1HG1              0       1.00794       0
    5421      828  VAL  2HG1 2HG1              0       1.00794       0
    5422      828  VAL  3HG1 3HG1              0       1.00794       0
    5423      828  VAL  CG2  CG2               0       12.0107       0
    5424      828  VAL  1HG2 1HG2              0       1.00794       0
    5425      828  VAL  2HG2 2HG2              0       1.00794       0
    5426      828  VAL  3HG2 3HG2              0       1.00794       0
    5427      828  VAL  C    C                 0       12.0107       0
    5428      828  VAL  O    O                 0       15.9994       0
    5429      829  LEU  N    N                 0       14.0067       0
    5430      829  LEU  HN   HN                0       1.00794       0
    5431      829  LEU  CA   CA                0       12.0107       0
    5432      829  LEU  HA   HA                0       1.00794       0
    5433      829  LEU  CB   CB                0       12.0107       0
    5434      829  LEU  HB1  HB1               0       1.00794       0
    5435      829  LEU  HB2  HB2               0       1.00794       0
    5436      829  LEU  CG   CG                0       12.0107       0
    5437      829  LEU  HG   HG                0       1.00794       0
    5438      829  LEU  CD1  CD1               0       12.0107       0
    5439      829  LEU  1HD1 1HD1              0       1.00794       0
    5440      829  LEU  2HD1 2HD1              0       1.00794       0
    5441      829  LEU  3HD1 3HD1              0       1.00794       0
    5442      829  LEU  CD2  CD2               0       12.0107       0
    5443      829  LEU  1HD2 1HD2              0       1.00794       0
    5444      829  LEU  2HD2 2HD2              0       1.00794       0
    5445      829  LEU  3HD2 3HD2              0       1.00794       0
    5446      829  LEU  C    C                 0       12.0107       0
    5447      829  LEU  O    O                 0       15.9994       0
    5448      830  ARG  N    N                 0       14.0067       0
    5449      830  ARG  HN   HN                0       1.00794       0
    5450      830  ARG  CA   CA                0       12.0107       0
    5451      830  ARG  HA   HA                0       1.00794       0
    5452      830  ARG  CB   CB                0       12.0107       0
    5453      830  ARG  HB1  HB1               0       1.00794       0
    5454      830  ARG  HB2  HB2               0       1.00794       0
    5455      830  ARG  CG   CG                0       12.0107       0
    5456      830  ARG  HG1  HG1               0       1.00794       0
    5457      830  ARG  HG2  HG2               0       1.00794       0
    5458      830  ARG  CD   CD                0       12.0107       0
    5459      830  ARG  HD1  HD1               0       1.00794       0
    5460      830  ARG  HD2  HD2               0       1.00794       0
    5461      830  ARG  NE   NE                0       14.0067       0
    5462      830  ARG  HE   HE                0       1.00794       0
    5463      830  ARG  CZ   CZ                0       12.0107       0
    5464      830  ARG  NH1  NH1               0       14.0067       0
    5465      830  ARG  1HH1 1HH1              0       1.00794       0
    5466      830  ARG  2HH1 2HH1              0       1.00794       0
    5467      830  ARG  NH2  NH2               0       14.0067       0
    5468      830  ARG  1HH2 1HH2              0       1.00794       0
    5469      830  ARG  2HH2 2HH2              0       1.00794       0
    5470      830  ARG  C    C                 0       12.0107       0
    5471      830  ARG  O    O                 0       15.9994       0
    5472      831  SER  N    N                 0       14.0067       0
    5473      831  SER  HN   HN                0       1.00794       0
    5474      831  SER  CA   CA                0       12.0107       0
    5475      831  SER  HA   HA                0       1.00794       0
    5476      831  SER  CB   CB                0       12.0107       0
    5477      831  SER  HB1  HB1               0       1.00794       0
    5478      831  SER  HB2  HB2               0       1.00794       0
    5479      831  SER  OG   OG                0       15.9994       0
    5480      831  SER  HG1  HG1               0       1.00794       0
    5481      831  SER  C    C                 0       12.0107       0
    5482      831  SER  O    O                 0       15.9994       0
    5483      832  ASP  N    N                 0       14.0067       0
    5484      832  ASP  HN   HN                0       1.00794       0
    5485      832  ASP  CA   CA                0       12.0107       0
    5486      832  ASP  HA   HA                0       1.00794       0
    5487      832  ASP  CB   CB                0       12.0107       0
    5488      832  ASP  HB1  HB1               0       1.00794       0
    5489      832  ASP  HB2  HB2               0       1.00794       0
    5490      832  ASP  CG   CG                0       12.0107       0
    5491      832  ASP  OD1  OD1               0       15.9994       0
    5492      832  ASP  OD2  OD2               0       15.9994       0
    5493      832  ASP  C    C                 0       12.0107       0
    5494      832  ASP  O    O                 0       15.9994       0
    5495      833  THR  N    N                 0       14.0067       0
    5496      833  THR  HN   HN                0       1.00794       0
    5497      833  THR  CA   CA                0       12.0107       0
    5498      833  THR  HA   HA                0       1.00794       0
    5499      833  THR  CB   CB                0       12.0107       0
    5500      833  THR  HB   HB                0       1.00794       0
    5501      833  THR  OG1  OG1               0       15.9994       0
    5502      833  THR  HG1  HG1               0       1.00794       0
    5503      833  THR  CG2  CG2               0       12.0107       0
    5504      833  THR  1HG2 1HG2              0       1.00794       0
    5505      833  THR  2HG2 2HG2              0       1.00794       0
    5506      833  THR  3HG2 3HG2              0       1.00794       0
    5507      833  THR  C    C                 0       12.0107       0
    5508      833  THR  O    O                 0       15.9994       0
    5509      834  ILE  N    N                 0       14.0067       0
    5510      834  ILE  HN   HN                0       1.00794       0
    5511      834  ILE  CA   CA                0       12.0107       0
    5512      834  ILE  HA   HA                0       1.00794       0
    5513      834  ILE  CB   CB                0       12.0107       0
    5514      834  ILE  HB   HB                0       1.00794       0
    5515      834  ILE  CG2  CG2               0       12.0107       0
    5516      834  ILE  1HG2 1HG2              0       1.00794       0
    5517      834  ILE  2HG2 2HG2              0       1.00794       0
    5518      834  ILE  3HG2 3HG2              0       1.00794       0
    5519      834  ILE  CG1  CG1               0       12.0107       0
    5520      834  ILE  1HG1 1HG1              0       1.00794       0
    5521      834  ILE  2HG1 2HG1              0       1.00794       0
    5522      834  ILE  CD   CD                0       12.0107       0
    5523      834  ILE  HD1  HD1               0       1.00794       0
    5524      834  ILE  HD2  HD2               0       1.00794       0
    5525      834  ILE  HD3  HD3               0       1.00794       0
    5526      834  ILE  C    C                 0       12.0107       0
    5527      834  ILE  O    O                 0       15.9994       0
    5528      835  ALA  N    N                 0       14.0067       0
    5529      835  ALA  HN   HN                0       1.00794       0
    5530      835  ALA  CA   CA                0       12.0107       0
    5531      835  ALA  HA   HA                0       1.00794       0
    5532      835  ALA  CB   CB                0       12.0107       0
    5533      835  ALA  HB1  HB1               0       1.00794       0
    5534      835  ALA  HB2  HB2               0       1.00794       0
    5535      835  ALA  HB3  HB3               0       1.00794       0
    5536      835  ALA  C    C                 0       12.0107       0
    5537      835  ALA  O    O                 0       15.9994       0
    5538      836  ASN  N    N                 0       14.0067       0
    5539      836  ASN  HN   HN                0       1.00794       0
    5540      836  ASN  CA   CA                0       12.0107       0
    5541      836  ASN  HA   HA                0       1.00794       0
    5542      836  ASN  CB   CB                0       12.0107       0
    5543      836  ASN  HB1  HB1               0       1.00794       0
    5544      836  ASN  HB2  HB2               0       1.00794       0
    5545      836  ASN  CG   CG                0       12.0107       0
    5546      836  ASN  OD1  OD1               0       15.9994       0
    5547      836  ASN  ND2  ND2               0       14.0067       0
    5548      836  ASN  1HD2 1HD2              0       1.00794       0
    5549      836  ASN  2HD2 2HD2              0       1.00794       0
    5550      836  ASN  C    C                 0       12.0107       0
    5551      836  ASN  O    O                 0       15.9994       0
    5552      837  ILE  N    N                 0       14.0067       0
    5553      837  ILE  HN   HN                0       1.00794       0
    5554      837  ILE  CA   CA                0       12.0107       0
    5555      837  ILE  HA   HA                0       1.00794       0
    5556      837  ILE  CB   CB                0       12.0107       0
    5557      837  ILE  HB   HB                0       1.00794       0
    5558      837  ILE  CG2  CG2               0       12.0107       0
    5559      837  ILE  1HG2 1HG2              0       1.00794       0
    5560      837  ILE  2HG2 2HG2              0       1.00794       0
    5561      837  ILE  3HG2 3HG2              0       1.00794       0
    5562      837  ILE  CG1  CG1               0       12.0107       0
    5563      837  ILE  1HG1 1HG1              0       1.00794       0
    5564      837  ILE  2HG1 2HG1              0       1.00794       0
    5565      837  ILE  CD   CD                0       12.0107       0
    5566      837  ILE  HD1  HD1               0       1.00794       0
    5567      837  ILE  HD2  HD2               0       1.00794       0
    5568      837  ILE  HD3  HD3               0       1.00794       0
    5569      837  ILE  C    C                 0       12.0107       0
    5570      837  ILE  O    O                 0       15.9994       0
    5571      838  GLN  N    N                 0       14.0067       0
    5572      838  GLN  HN   HN                0       1.00794       0
    5573      838  GLN  CA   CA                0       12.0107       0
    5574      838  GLN  HA   HA                0       1.00794       0
    5575      838  GLN  CB   CB                0       12.0107       0
    5576      838  GLN  HB1  HB1               0       1.00794       0
    5577      838  GLN  HB2  HB2               0       1.00794       0
    5578      838  GLN  CG   CG                0       12.0107       0
    5579      838  GLN  HG1  HG1               0       1.00794       0
    5580      838  GLN  HG2  HG2               0       1.00794       0
    5581      838  GLN  CD   CD                0       12.0107       0
    5582      838  GLN  OE1  OE1               0       15.9994       0
    5583      838  GLN  NE2  NE2               0       14.0067       0
    5584      838  GLN  1HE2 1HE2              0       1.00794       0
    5585      838  GLN  2HE2 2HE2              0       1.00794       0
    5586      838  GLN  C    C                 0       12.0107       0
    5587      838  GLN  O    O                 0       15.9994       0
    5588      839  LEU  N    N                 0       14.0067       0
    5589      839  LEU  HN   HN                0       1.00794       0
    5590      839  LEU  CA   CA                0       12.0107       0
    5591      839  LEU  HA   HA                0       1.00794       0
    5592      839  LEU  CB   CB                0       12.0107       0
    5593      839  LEU  HB1  HB1               0       1.00794       0
    5594      839  LEU  HB2  HB2               0       1.00794       0
    5595      839  LEU  CG   CG                0       12.0107       0
    5596      839  LEU  HG   HG                0       1.00794       0
    5597      839  LEU  CD1  CD1               0       12.0107       0
    5598      839  LEU  1HD1 1HD1              0       1.00794       0
    5599      839  LEU  2HD1 2HD1              0       1.00794       0
    5600      839  LEU  3HD1 3HD1              0       1.00794       0
    5601      839  LEU  CD2  CD2               0       12.0107       0
    5602      839  LEU  1HD2 1HD2              0       1.00794       0
    5603      839  LEU  2HD2 2HD2              0       1.00794       0
    5604      839  LEU  3HD2 3HD2              0       1.00794       0
    5605      839  LEU  C    C                 0       12.0107       0
    5606      839  LEU  O    O                 0       15.9994       0
    5607      840  ASN  N    N                 0       14.0067       0
    5608      840  ASN  HN   HN                0       1.00794       0
    5609      840  ASN  CA   CA                0       12.0107       0
    5610      840  ASN  HA   HA                0       1.00794       0
    5611      840  ASN  CB   CB                0       12.0107       0
    5612      840  ASN  HB1  HB1               0       1.00794       0
    5613      840  ASN  HB2  HB2               0       1.00794       0
    5614      840  ASN  CG   CG                0       12.0107       0
    5615      840  ASN  OD1  OD1               0       15.9994       0
    5616      840  ASN  ND2  ND2               0       14.0067       0
    5617      840  ASN  1HD2 1HD2              0       1.00794       0
    5618      840  ASN  2HD2 2HD2              0       1.00794       0
    5619      840  ASN  C    C                 0       12.0107       0
    5620      840  ASN  O    O                 0       15.9994       0
    5621      841  LYS  N    N                 0       14.0067       0
    5622      841  LYS  HN   HN                0       1.00794       0
    5623      841  LYS  CA   CA                0       12.0107       0
    5624      841  LYS  HA   HA                0       1.00794       0
    5625      841  LYS  CB   CB                0       12.0107       0
    5626      841  LYS  HB1  HB1               0       1.00794       0
    5627      841  LYS  HB2  HB2               0       1.00794       0
    5628      841  LYS  CG   CG                0       12.0107       0
    5629      841  LYS  HG1  HG1               0       1.00794       0
    5630      841  LYS  HG2  HG2               0       1.00794       0
    5631      841  LYS  CD   CD                0       12.0107       0
    5632      841  LYS  HD1  HD1               0       1.00794       0
[truncated: 1,620,875 more chars]
