# Supplementary material for: Functional impact and molecular binding modes of drugs that target the PI3K isoform p110δ
Source: Commun Biol. 2023 Jun 5;6:603. doi: 10.1038/s42003-023-04921-z (PMC10241892; doi:10.1038/s42003-023-04921-z)
Supplement: Supplementary file 4 — Supplementary Data 1 [file 42003_2023_4921_MOESM4_ESM.zip › Supplementary Data 1/output_files/p110d-I777M_apo.pdb]

REMARK    GENERATED BY TRJCONV
TITLE     Protein in water t= 2000000.00000 step= 1000000000
REMARK    THIS IS A SIMULATION BOX
CRYST1  111.278  111.278  111.278  60.00  60.00  90.00 P 1           1
MODEL 1000000000
ATOM      1  N   ARG   496     109.648  63.283  14.890  1.00  0.00           N
ATOM      2  H1  ARG   496     108.908  62.783  15.420  1.00  0.00           H
ATOM      3  H2  ARG   496     109.918  64.153  15.400  1.00  0.00           H
ATOM      4  H3  ARG   496     109.218  63.673  14.030  1.00  0.00           H
ATOM      5  CA  ARG   496     110.848  62.483  14.660  1.00  0.00           C
ATOM      6  HA  ARG   496     111.478  63.193  14.150  1.00  0.00           H
ATOM      7  CB  ARG   496     111.478  62.163  16.130  1.00  0.00           C
ATOM      8  HB1 ARG   496     111.948  63.143  16.370  1.00  0.00           H
ATOM      9  HB2 ARG   496     110.628  62.003  16.830  1.00  0.00           H
ATOM     10  CG  ARG   496     112.528  61.093  16.240  1.00  0.00           C
ATOM     11  HG1 ARG   496     112.148  60.123  15.860  1.00  0.00           H
ATOM     12  HG2 ARG   496     113.388  61.473  15.640  1.00  0.00           H
ATOM     13  CD  ARG   496     113.038  60.933  17.730  1.00  0.00           C
ATOM     14  HD1 ARG   496     112.308  60.723  18.550  1.00  0.00           H
ATOM     15  HD2 ARG   496     113.868  60.193  17.760  1.00  0.00           H
ATOM     16  NE  ARG   496     113.638  62.223  18.240  1.00  0.00           N
ATOM     17  HE  ARG   496     112.958  62.833  18.640  1.00  0.00           H
ATOM     18  CZ  ARG   496     114.818  62.733  17.920  1.00  0.00           C
ATOM     19  NH1 ARG   496     115.278  63.893  18.190  1.00  0.00           N
ATOM     20 1HH1 ARG   496     116.078  64.153  17.650  1.00  0.00           H
ATOM     21 2HH1 ARG   496     114.708  64.673  18.450  1.00  0.00           H
ATOM     22  NH2 ARG   496     115.568  62.133  17.000  1.00  0.00           N
ATOM     23 1HH2 ARG   496     115.498  61.153  16.810  1.00  0.00           H
ATOM     24 2HH2 ARG   496     116.508  62.443  16.880  1.00  0.00           H
ATOM     25  C   ARG   496     110.728  61.203  13.800  1.00  0.00           C
ATOM     26  O   ARG   496     111.368  61.143  12.750  1.00  0.00           O
ATOM     27  N   HIS   497     109.958  60.203  14.200  1.00  0.00           N
ATOM     28  HN  HIS   497     109.368  60.293  14.990  1.00  0.00           H
ATOM     29  CA  HIS   497     109.718  59.013  13.480  1.00  0.00           C
ATOM     30  HA  HIS   497     110.658  58.723  13.040  1.00  0.00           H
ATOM     31  CB  HIS   497     109.178  58.053  14.560  1.00  0.00           C
ATOM     32  HB1 HIS   497     108.338  58.553  15.080  1.00  0.00           H
ATOM     33  HB2 HIS   497     108.868  57.023  14.280  1.00  0.00           H
ATOM     34  ND1 HIS   497     111.238  57.053  15.530  1.00  0.00           N
ATOM     35  CG  HIS   497     110.198  57.893  15.680  1.00  0.00           C
ATOM     36  CE1 HIS   497     111.798  56.883  16.700  1.00  0.00           C
ATOM     37  HE1 HIS   497     112.708  56.283  16.780  1.00  0.00           H
ATOM     38  NE2 HIS   497     111.088  57.593  17.660  1.00  0.00           N
ATOM     39  HE2 HIS   497     111.338  57.663  18.630  1.00  0.00           H
ATOM     40  CD2 HIS   497     109.978  58.083  17.010  1.00  0.00           C
ATOM     41  HD2 HIS   497     109.118  58.573  17.450  1.00  0.00           H
ATOM     42  C   HIS   497     108.598  59.113  12.510  1.00  0.00           C
ATOM     43  O   HIS   497     108.498  58.203  11.690  1.00  0.00           O
ATOM     44  N   SER   498     107.758  60.193  12.570  1.00  0.00           N
ATOM     45  HN  SER   498     107.778  60.773  13.380  1.00  0.00           H
ATOM     46  CA  SER   498     106.798  60.573  11.520  1.00  0.00           C
ATOM     47  HA  SER   498     106.608  59.633  11.020  1.00  0.00           H
ATOM     48  CB  SER   498     105.428  61.023  12.060  1.00  0.00           C
ATOM     49  HB1 SER   498     104.738  61.123  11.200  1.00  0.00           H
ATOM     50  HB2 SER   498     105.048  60.173  12.680  1.00  0.00           H
ATOM     51  OG  SER   498     105.458  62.293  12.740  1.00  0.00           O
ATOM     52  HG1 SER   498     106.118  62.363  13.440  1.00  0.00           H
ATOM     53  C   SER   498     107.288  61.503  10.390  1.00  0.00           C
ATOM     54  O   SER   498     108.158  62.323  10.700  1.00  0.00           O
ATOM     55  N   GLU   499     106.608  61.543   9.200  1.00  0.00           N
ATOM     56  HN  GLU   499     105.908  60.883   8.930  1.00  0.00           H
ATOM     57  CA  GLU   499     107.238  62.263   8.140  1.00  0.00           C
ATOM     58  HA  GLU   499     108.168  62.763   8.370  1.00  0.00           H
ATOM     59  CB  GLU   499     107.578  61.183   7.050  1.00  0.00           C
ATOM     60  HB1 GLU   499     106.668  60.563   6.920  1.00  0.00           H
ATOM     61  HB2 GLU   499     107.828  61.783   6.150  1.00  0.00           H
ATOM     62  CG  GLU   499     108.748  60.183   7.500  1.00  0.00           C
ATOM     63  HG1 GLU   499     108.628  59.693   8.490  1.00  0.00           H
ATOM     64  HG2 GLU   499     108.878  59.423   6.690  1.00  0.00           H
ATOM     65  CD  GLU   499     110.158  60.853   7.600  1.00  0.00           C
ATOM     66  OE1 GLU   499     110.318  62.043   7.440  1.00  0.00           O
ATOM     67  OE2 GLU   499     111.048  60.013   7.870  1.00  0.00           O
ATOM     68  C   GLU   499     106.398  63.363   7.480  1.00  0.00           C
ATOM     69  O   GLU   499     105.208  63.213   7.330  1.00  0.00           O
ATOM     70  N   CYS   500     107.038  64.463   7.180  1.00  0.00           N
ATOM     71  HN  CYS   500     108.018  64.433   7.050  1.00  0.00           H
ATOM     72  CA  CYS   500     106.318  65.673   6.790  1.00  0.00           C
ATOM     73  HA  CYS   500     105.308  65.613   7.160  1.00  0.00           H
ATOM     74  CB  CYS   500     107.168  66.923   7.240  1.00  0.00           C
ATOM     75  HB1 CYS   500     107.808  66.663   8.100  1.00  0.00           H
ATOM     76  HB2 CYS   500     107.808  67.363   6.440  1.00  0.00           H
ATOM     77  SG  CYS   500     106.158  68.273   7.900  1.00  0.00           S
ATOM     78  HG1 CYS   500     105.438  68.533   6.820  1.00  0.00           H
ATOM     79  C   CYS   500     106.148  65.593   5.280  1.00  0.00           C
ATOM     80  O   CYS   500     105.118  66.023   4.810  1.00  0.00           O
ATOM     81  N   VAL   501     107.078  64.913   4.620  1.00  0.00           N
ATOM     82  HN  VAL   501     107.948  64.633   5.020  1.00  0.00           H
ATOM     83  CA  VAL   501     107.138  64.723   3.170  1.00  0.00           C
ATOM     84  HA  VAL   501     107.238  65.673   2.670  1.00  0.00           H
ATOM     85  CB  VAL   501     108.498  64.113   2.740  1.00  0.00           C
ATOM     86  HB  VAL   501     109.218  64.943   2.900  1.00  0.00           H
ATOM     87  CG1 VAL   501     108.918  62.843   3.440  1.00  0.00           C
ATOM     88 1HG1 VAL   501     108.348  61.923   3.190  1.00  0.00           H
ATOM     89 2HG1 VAL   501     110.008  62.803   3.240  1.00  0.00           H
ATOM     90 3HG1 VAL   501     108.808  63.003   4.540  1.00  0.00           H
ATOM     91  CG2 VAL   501     108.578  63.963   1.220  1.00  0.00           C
ATOM     92 1HG2 VAL   501     108.128  64.843   0.700  1.00  0.00           H
ATOM     93 2HG2 VAL   501     109.618  63.753   0.900  1.00  0.00           H
ATOM     94 3HG2 VAL   501     108.088  63.003   0.950  1.00  0.00           H
ATOM     95  C   VAL   501     106.028  63.903   2.730  1.00  0.00           C
ATOM     96  O   VAL   501     105.698  62.843   3.220  1.00  0.00           O
ATOM     97  N   HIS   502     105.358  64.343   1.600  1.00  0.00           N
ATOM     98  HN  HIS   502     105.748  65.053   1.030  1.00  0.00           H
ATOM     99  CA  HIS   502     104.158  63.713   1.120  1.00  0.00           C
ATOM    100  HA  HIS   502     103.508  63.483   1.960  1.00  0.00           H
ATOM    101  CB  HIS   502     103.358  64.803   0.300  1.00  0.00           C
ATOM    102  HB1 HIS   502     104.058  65.243  -0.440  1.00  0.00           H
ATOM    103  HB2 HIS   502     102.558  64.283  -0.270  1.00  0.00           H
ATOM    104  ND1 HIS   502     101.608  65.743   1.820  1.00  0.00           N
ATOM    105  CG  HIS   502     102.818  65.873   1.180  1.00  0.00           C
ATOM    106  CE1 HIS   502     101.348  66.953   2.280  1.00  0.00           C
ATOM    107  HE1 HIS   502     100.388  67.103   2.790  1.00  0.00           H
ATOM    108  NE2 HIS   502     102.378  67.813   2.100  1.00  0.00           N
ATOM    109  HE2 HIS   502     102.278  68.793   2.240  1.00  0.00           H
ATOM    110  CD2 HIS   502     103.228  67.113   1.340  1.00  0.00           C
ATOM    111  HD2 HIS   502     104.108  67.633   0.980  1.00  0.00           H
ATOM    112  C   HIS   502     104.328  62.313   0.460  1.00  0.00           C
ATOM    113  O   HIS   502     104.078  62.183  -0.740  1.00  0.00           O
ATOM    114  N   VAL   503     104.798  61.283   1.230  1.00  0.00           N
ATOM    115  HN  VAL   503     105.128  61.503   2.150  1.00  0.00           H
ATOM    116  CA  VAL   503     104.888  59.913   0.900  1.00  0.00           C
ATOM    117  HA  VAL   503     105.218  59.813  -0.120  1.00  0.00           H
ATOM    118  CB  VAL   503     105.888  59.133   1.660  1.00  0.00           C
ATOM    119  HB  VAL   503     105.878  58.033   1.480  1.00  0.00           H
ATOM    120  CG1 VAL   503     107.368  59.493   1.190  1.00  0.00           C
ATOM    121 1HG1 VAL   503     108.068  58.993   1.890  1.00  0.00           H
ATOM    122 2HG1 VAL   503     107.638  59.053   0.200  1.00  0.00           H
ATOM    123 3HG1 VAL   503     107.508  60.593   1.170  1.00  0.00           H
ATOM    124  CG2 VAL   503     105.748  59.303   3.240  1.00  0.00           C
ATOM    125 1HG2 VAL   503     106.288  58.613   3.930  1.00  0.00           H
ATOM    126 2HG2 VAL   503     106.168  60.283   3.530  1.00  0.00           H
ATOM    127 3HG2 VAL   503     104.688  59.103   3.530  1.00  0.00           H
ATOM    128  C   VAL   503     103.498  59.343   0.880  1.00  0.00           C
ATOM    129  O   VAL   503     102.608  59.793   1.640  1.00  0.00           O
ATOM    130  N   THR   504     103.248  58.333   0.070  1.00  0.00           N
ATOM    131  HN  THR   504     103.878  57.843  -0.510  1.00  0.00           H
ATOM    132  CA  THR   504     101.958  57.693   0.060  1.00  0.00           C
ATOM    133  HA  THR   504     101.178  58.423   0.210  1.00  0.00           H
ATOM    134  CB  THR   504     101.648  57.103  -1.300  1.00  0.00           C
ATOM    135  HB  THR   504     100.778  56.423  -1.280  1.00  0.00           H
ATOM    136  OG1 THR   504     102.918  56.533  -1.800  1.00  0.00           O
ATOM    137  HG1 THR   504     103.078  55.693  -1.370  1.00  0.00           H
ATOM    138  CG2 THR   504     101.358  58.253  -2.270  1.00  0.00           C
ATOM    139 1HG2 THR   504     100.868  57.843  -3.170  1.00  0.00           H
ATOM    140 2HG2 THR   504     100.578  58.913  -1.830  1.00  0.00           H
ATOM    141 3HG2 THR   504     102.258  58.873  -2.460  1.00  0.00           H
ATOM    142  C   THR   504     101.828  56.593   1.120  1.00  0.00           C
ATOM    143  O   THR   504     100.778  56.083   1.370  1.00  0.00           O
ATOM    144  N   GLU   505     102.998  56.163   1.700  1.00  0.00           N
ATOM    145  HN  GLU   505     103.828  56.663   1.480  1.00  0.00           H
ATOM    146  CA  GLU   505     103.198  55.323   2.850  1.00  0.00           C
ATOM    147  HA  GLU   505     103.158  54.283   2.550  1.00  0.00           H
ATOM    148  CB  GLU   505     104.568  55.633   3.560  1.00  0.00           C
ATOM    149  HB1 GLU   505     104.688  56.713   3.810  1.00  0.00           H
ATOM    150  HB2 GLU   505     104.728  55.033   4.480  1.00  0.00           H
ATOM    151  CG  GLU   505     105.788  55.233   2.660  1.00  0.00           C
ATOM    152  HG1 GLU   505     105.408  55.303   1.620  1.00  0.00           H
ATOM    153  HG2 GLU   505     106.638  55.943   2.750  1.00  0.00           H
ATOM    154  CD  GLU   505     106.388  53.833   3.030  1.00  0.00           C
ATOM    155  OE1 GLU   505     105.898  52.753   2.550  1.00  0.00           O
ATOM    156  OE2 GLU   505     107.438  53.863   3.740  1.00  0.00           O
ATOM    157  C   GLU   505     102.088  55.333   3.880  1.00  0.00           C
ATOM    158  O   GLU   505     101.708  56.373   4.340  1.00  0.00           O
ATOM    159  N   GLU   506     101.558  54.153   4.320  1.00  0.00           N
ATOM    160  HN  GLU   506     101.858  53.263   4.000  1.00  0.00           H
ATOM    161  CA  GLU   506     100.228  54.043   4.930  1.00  0.00           C
ATOM    162  HA  GLU   506      99.528  54.493   4.240  1.00  0.00           H
ATOM    163  CB  GLU   506      99.798  52.523   4.830  1.00  0.00           C
ATOM    164  HB1 GLU   506     100.458  51.913   5.480  1.00  0.00           H
ATOM    165  HB2 GLU   506      98.788  52.493   5.290  1.00  0.00           H
ATOM    166  CG  GLU   506      99.558  51.963   3.360  1.00  0.00           C
ATOM    167  HG1 GLU   506      98.808  52.613   2.850  1.00  0.00           H
ATOM    168  HG2 GLU   506     100.488  51.973   2.750  1.00  0.00           H
ATOM    169  CD  GLU   506      98.938  50.643   3.390  1.00  0.00           C
ATOM    170  OE1 GLU   506      97.848  50.423   4.040  1.00  0.00           O
ATOM    171  OE2 GLU   506      99.518  49.783   2.680  1.00  0.00           O
ATOM    172  C   GLU   506     100.008  54.723   6.280  1.00  0.00           C
ATOM    173  O   GLU   506      99.038  55.453   6.490  1.00  0.00           O
ATOM    174  N   GLU   507     100.898  54.473   7.260  1.00  0.00           N
ATOM    175  HN  GLU   507     101.648  53.833   7.140  1.00  0.00           H
ATOM    176  CA  GLU   507     100.908  55.193   8.550  1.00  0.00           C
ATOM    177  HA  GLU   507      99.958  55.063   9.050  1.00  0.00           H
ATOM    178  CB  GLU   507     101.978  54.643   9.570  1.00  0.00           C
ATOM    179  HB1 GLU   507     101.668  53.623   9.880  1.00  0.00           H
ATOM    180  HB2 GLU   507     102.918  54.563   8.990  1.00  0.00           H
ATOM    181  CG  GLU   507     102.038  55.473  10.930  1.00  0.00           C
ATOM    182  HG1 GLU   507     102.278  56.523  10.680  1.00  0.00           H
ATOM    183  HG2 GLU   507     101.018  55.383  11.370  1.00  0.00           H
ATOM    184  CD  GLU   507     103.028  54.843  11.870  1.00  0.00           C
ATOM    185  OE1 GLU   507     102.628  54.073  12.790  1.00  0.00           O
ATOM    186  OE2 GLU   507     104.278  54.923  11.650  1.00  0.00           O
ATOM    187  C   GLU   507     101.088  56.763   8.350  1.00  0.00           C
ATOM    188  O   GLU   507     100.248  57.543   8.860  1.00  0.00           O
ATOM    189  N   GLN   508     102.138  57.193   7.620  1.00  0.00           N
ATOM    190  HN  GLN   508     102.908  56.573   7.460  1.00  0.00           H
ATOM    191  CA  GLN   508     102.358  58.553   7.300  1.00  0.00           C
ATOM    192  HA  GLN   508     102.318  59.063   8.260  1.00  0.00           H
ATOM    193  CB  GLN   508     103.658  58.723   6.460  1.00  0.00           C
ATOM    194  HB1 GLN   508     103.638  58.143   5.510  1.00  0.00           H
ATOM    195  HB2 GLN   508     103.668  59.823   6.260  1.00  0.00           H
ATOM    196  CG  GLN   508     104.948  58.243   7.160  1.00  0.00           C
ATOM    197  HG1 GLN   508     104.928  57.143   7.040  1.00  0.00           H
ATOM    198  HG2 GLN   508     105.908  58.583   6.720  1.00  0.00           H
ATOM    199  CD  GLN   508     104.928  58.433   8.730  1.00  0.00           C
ATOM    200  OE1 GLN   508     104.488  59.463   9.320  1.00  0.00           O
ATOM    201  NE2 GLN   508     105.538  57.453   9.450  1.00  0.00           N
ATOM    202 1HE2 GLN   508     105.448  57.633  10.430  1.00  0.00           H
ATOM    203 2HE2 GLN   508     105.928  56.633   9.040  1.00  0.00           H
ATOM    204  C   GLN   508     101.268  59.233   6.630  1.00  0.00           C
ATOM    205  O   GLN   508     100.838  60.383   6.970  1.00  0.00           O
ATOM    206  N   LEU   509     100.738  58.583   5.580  1.00  0.00           N
ATOM    207  HN  LEU   509     101.208  57.753   5.280  1.00  0.00           H
ATOM    208  CA  LEU   509      99.638  59.073   4.780  1.00  0.00           C
ATOM    209  HA  LEU   509      99.968  60.053   4.460  1.00  0.00           H
ATOM    210  CB  LEU   509      99.508  58.283   3.460  1.00  0.00           C
ATOM    211  HB1 LEU   509     100.488  58.363   2.950  1.00  0.00           H
ATOM    212  HB2 LEU   509      99.328  57.223   3.730  1.00  0.00           H
ATOM    213  CG  LEU   509      98.378  58.813   2.450  1.00  0.00           C
ATOM    214  HG  LEU   509      97.368  58.843   2.900  1.00  0.00           H
ATOM    215  CD1 LEU   509      98.658  60.233   2.000  1.00  0.00           C
ATOM    216 1HD1 LEU   509      99.698  60.193   1.610  1.00  0.00           H
ATOM    217 2HD1 LEU   509      97.998  60.783   1.300  1.00  0.00           H
ATOM    218 3HD1 LEU   509      98.698  60.873   2.920  1.00  0.00           H
ATOM    219  CD2 LEU   509      98.168  57.993   1.250  1.00  0.00           C
ATOM    220 1HD2 LEU   509      97.768  58.603   0.410  1.00  0.00           H
ATOM    221 2HD2 LEU   509      99.128  57.623   0.810  1.00  0.00           H
ATOM    222 3HD2 LEU   509      97.588  57.043   1.330  1.00  0.00           H
ATOM    223  C   LEU   509      98.388  59.283   5.590  1.00  0.00           C
ATOM    224  O   LEU   509      97.638  60.273   5.460  1.00  0.00           O
ATOM    225  N   GLN   510      98.138  58.283   6.540  1.00  0.00           N
ATOM    226  HN  GLN   510      98.738  57.513   6.720  1.00  0.00           H
ATOM    227  CA  GLN   510      96.858  58.433   7.300  1.00  0.00           C
ATOM    228  HA  GLN   510      96.138  58.923   6.660  1.00  0.00           H
ATOM    229  CB  GLN   510      96.318  56.993   7.680  1.00  0.00           C
ATOM    230  HB1 GLN   510      97.118  56.453   8.220  1.00  0.00           H
ATOM    231  HB2 GLN   510      95.468  57.043   8.390  1.00  0.00           H
ATOM    232  CG  GLN   510      95.758  56.233   6.460  1.00  0.00           C
ATOM    233  HG1 GLN   510      96.568  55.723   5.900  1.00  0.00           H
ATOM    234  HG2 GLN   510      95.068  55.423   6.760  1.00  0.00           H
ATOM    235  CD  GLN   510      94.978  57.113   5.470  1.00  0.00           C
ATOM    236  OE1 GLN   510      94.168  57.873   5.980  1.00  0.00           O
ATOM    237  NE2 GLN   510      95.138  56.973   4.150  1.00  0.00           N
ATOM    238 1HE2 GLN   510      95.598  56.163   3.800  1.00  0.00           H
ATOM    239 2HE2 GLN   510      94.488  57.533   3.640  1.00  0.00           H
ATOM    240  C   GLN   510      96.938  59.393   8.520  1.00  0.00           C
ATOM    241  O   GLN   510      95.998  60.023   8.980  1.00  0.00           O
ATOM    242  N   LEU   511      98.168  59.473   9.080  1.00  0.00           N
ATOM    243  HN  LEU   511      98.918  58.853   8.850  1.00  0.00           H
ATOM    244  CA  LEU   511      98.448  60.373  10.210  1.00  0.00           C
ATOM    245  HA  LEU   511      97.728  60.193  10.990  1.00  0.00           H
ATOM    246  CB  LEU   511      99.888  60.143  10.700  1.00  0.00           C
ATOM    247  HB1 LEU   511     100.118  59.083  10.920  1.00  0.00           H
ATOM    248  HB2 LEU   511     100.428  60.413   9.770  1.00  0.00           H
ATOM    249  CG  LEU   511     100.408  61.053  11.790  1.00  0.00           C
ATOM    250  HG  LEU   511     100.338  62.073  11.360  1.00  0.00           H
ATOM    251  CD1 LEU   511      99.778  60.963  13.190  1.00  0.00           C
ATOM    252 1HD1 LEU   511      99.938  59.933  13.590  1.00  0.00           H
ATOM    253 2HD1 LEU   511     100.448  61.623  13.770  1.00  0.00           H
ATOM    254 3HD1 LEU   511      98.778  61.433  13.260  1.00  0.00           H
ATOM    255  CD2 LEU   511     101.898  60.743  11.960  1.00  0.00           C
ATOM    256 1HD2 LEU   511     101.988  59.923  12.710  1.00  0.00           H
ATOM    257 2HD2 LEU   511     102.288  60.283  11.020  1.00  0.00           H
ATOM    258 3HD2 LEU   511     102.448  61.643  12.290  1.00  0.00           H
ATOM    259  C   LEU   511      98.278  61.883   9.940  1.00  0.00           C
ATOM    260  O   LEU   511      97.588  62.573  10.700  1.00  0.00           O
ATOM    261  N   ARG   512      98.788  62.373   8.770  1.00  0.00           N
ATOM    262  HN  ARG   512      99.388  61.743   8.290  1.00  0.00           H
ATOM    263  CA  ARG   512      98.708  63.803   8.490  1.00  0.00           C
ATOM    264  HA  ARG   512      98.978  64.383   9.360  1.00  0.00           H
ATOM    265  CB  ARG   512      99.628  64.183   7.320  1.00  0.00           C
ATOM    266  HB1 ARG   512      99.338  63.753   6.340  1.00  0.00           H
ATOM    267  HB2 ARG   512      99.488  65.273   7.130  1.00  0.00           H
ATOM    268  CG  ARG   512     101.198  63.883   7.510  1.00  0.00           C
ATOM    269  HG1 ARG   512     101.418  62.803   7.410  1.00  0.00           H
ATOM    270  HG2 ARG   512     101.788  64.313   6.670  1.00  0.00           H
ATOM    271  CD  ARG   512     101.928  64.413   8.790  1.00  0.00           C
ATOM    272  HD1 ARG   512     101.458  64.163   9.770  1.00  0.00           H
ATOM    273  HD2 ARG   512     102.978  64.043   8.740  1.00  0.00           H
ATOM    274  NE  ARG   512     101.918  65.903   8.660  1.00  0.00           N
ATOM    275  HE  ARG   512     101.248  66.403   8.110  1.00  0.00           H
ATOM    276  CZ  ARG   512     102.858  66.703   9.180  1.00  0.00           C
ATOM    277  NH1 ARG   512     102.558  67.943   9.110  1.00  0.00           N
ATOM    278 1HH1 ARG   512     101.818  68.073   8.460  1.00  0.00           H
ATOM    279 2HH1 ARG   512     103.328  68.573   9.260  1.00  0.00           H
ATOM    280  NH2 ARG   512     103.898  66.253   9.830  1.00  0.00           N
ATOM    281 1HH2 ARG   512     103.938  65.343  10.250  1.00  0.00           H
ATOM    282 2HH2 ARG   512     104.438  66.983  10.240  1.00  0.00           H
ATOM    283  C   ARG   512      97.238  64.223   8.270  1.00  0.00           C
ATOM    284  O   ARG   512      96.838  65.283   8.700  1.00  0.00           O
ATOM    285  N   GLU   513      96.378  63.353   7.680  1.00  0.00           N
ATOM    286  HN  GLU   513      96.688  62.433   7.450  1.00  0.00           H
ATOM    287  CA  GLU   513      94.918  63.603   7.620  1.00  0.00           C
ATOM    288  HA  GLU   513      94.758  64.543   7.110  1.00  0.00           H
ATOM    289  CB  GLU   513      94.348  62.443   6.760  1.00  0.00           C
ATOM    290  HB1 GLU   513      94.798  62.553   5.750  1.00  0.00           H
ATOM    291  HB2 GLU   513      94.718  61.493   7.210  1.00  0.00           H
ATOM    292  CG  GLU   513      92.798  62.403   6.890  1.00  0.00           C
ATOM    293  HG1 GLU   513      92.468  62.123   7.920  1.00  0.00           H
ATOM    294  HG2 GLU   513      92.298  63.383   6.700  1.00  0.00           H
ATOM    295  CD  GLU   513      92.108  61.443   5.920  1.00  0.00           C
ATOM    296  OE1 GLU   513      91.038  60.893   6.250  1.00  0.00           O
ATOM    297  OE2 GLU   513      92.588  61.243   4.760  1.00  0.00           O
ATOM    298  C   GLU   513      94.188  63.823   8.960  1.00  0.00           C
ATOM    299  O   GLU   513      93.398  64.723   9.190  1.00  0.00           O
ATOM    300  N   ILE   514      94.478  62.893   9.940  1.00  0.00           N
ATOM    301  HN  ILE   514      94.958  62.043   9.720  1.00  0.00           H
ATOM    302  CA  ILE   514      94.038  63.023  11.320  1.00  0.00           C
ATOM    303  HA  ILE   514      92.958  63.103  11.360  1.00  0.00           H
ATOM    304  CB  ILE   514      94.328  61.843  12.230  1.00  0.00           C
ATOM    305  HB  ILE   514      95.398  61.703  12.510  1.00  0.00           H
ATOM    306  CG2 ILE   514      93.728  62.133  13.650  1.00  0.00           C
ATOM    307 1HG2 ILE   514      92.628  62.223  13.560  1.00  0.00           H
ATOM    308 2HG2 ILE   514      94.078  61.303  14.300  1.00  0.00           H
ATOM    309 3HG2 ILE   514      94.168  63.043  14.110  1.00  0.00           H
ATOM    310  CG1 ILE   514      93.768  60.533  11.540  1.00  0.00           C
ATOM    311 1HG1 ILE   514      92.678  60.423  11.730  1.00  0.00           H
ATOM    312 2HG1 ILE   514      93.818  60.603  10.430  1.00  0.00           H
ATOM    313  CD  ILE   514      94.518  59.203  11.890  1.00  0.00           C
ATOM    314  HD1 ILE   514      94.298  58.923  12.940  1.00  0.00           H
ATOM    315  HD2 ILE   514      94.248  58.323  11.260  1.00  0.00           H
ATOM    316  HD3 ILE   514      95.598  59.433  11.950  1.00  0.00           H
ATOM    317  C   ILE   514      94.708  64.303  11.930  1.00  0.00           C
ATOM    318  O   ILE   514      94.038  65.003  12.670  1.00  0.00           O
ATOM    319  N   LEU   515      96.008  64.573  11.690  1.00  0.00           N
ATOM    320  HN  LEU   515      96.618  63.993  11.150  1.00  0.00           H
ATOM    321  CA  LEU   515      96.528  65.783  12.270  1.00  0.00           C
ATOM    322  HA  LEU   515      96.268  65.833  13.320  1.00  0.00           H
ATOM    323  CB  LEU   515      98.138  65.773  12.340  1.00  0.00           C
ATOM    324  HB1 LEU   515      98.498  65.733  11.290  1.00  0.00           H
ATOM    325  HB2 LEU   515      98.448  66.793  12.650  1.00  0.00           H
ATOM    326  CG  LEU   515      98.788  64.623  13.080  1.00  0.00           C
ATOM    327  HG  LEU   515      98.428  63.593  12.890  1.00  0.00           H
ATOM    328  CD1 LEU   515     100.248  64.583  12.560  1.00  0.00           C
ATOM    329 1HD1 LEU   515     100.268  64.463  11.460  1.00  0.00           H
ATOM    330 2HD1 LEU   515     100.658  65.603  12.680  1.00  0.00           H
ATOM    331 3HD1 LEU   515     100.828  63.743  13.000  1.00  0.00           H
ATOM    332  CD2 LEU   515      98.748  64.883  14.600  1.00  0.00           C
ATOM    333 1HD2 LEU   515      97.688  64.863  14.930  1.00  0.00           H
ATOM    334 2HD2 LEU   515      99.268  64.063  15.150  1.00  0.00           H
ATOM    335 3HD2 LEU   515      99.218  65.873  14.770  1.00  0.00           H
ATOM    336  C   LEU   515      96.128  67.143  11.620  1.00  0.00           C
ATOM    337  O   LEU   515      96.138  68.163  12.310  1.00  0.00           O
ATOM    338  N   GLU   516      95.848  67.213  10.280  1.00  0.00           N
ATOM    339  HN  GLU   516      96.068  66.413   9.730  1.00  0.00           H
ATOM    340  CA  GLU   516      95.638  68.493   9.680  1.00  0.00           C
ATOM    341  HA  GLU   516      95.828  69.283  10.380  1.00  0.00           H
ATOM    342  CB  GLU   516      96.598  68.503   8.530  1.00  0.00           C
ATOM    343  HB1 GLU   516      96.348  67.633   7.890  1.00  0.00           H
ATOM    344  HB2 GLU   516      96.538  69.433   7.930  1.00  0.00           H
ATOM    345  CG  GLU   516      98.048  68.513   8.990  1.00  0.00           C
ATOM    346  HG1 GLU   516      98.108  69.323   9.730  1.00  0.00           H
ATOM    347  HG2 GLU   516      98.418  67.583   9.480  1.00  0.00           H
ATOM    348  CD  GLU   516      99.048  68.773   7.880  1.00  0.00           C
ATOM    349  OE1 GLU   516     100.008  67.933   7.710  1.00  0.00           O
ATOM    350  OE2 GLU   516      98.838  69.673   7.040  1.00  0.00           O
ATOM    351  C   GLU   516      94.198  68.663   9.100  1.00  0.00           C
ATOM    352  O   GLU   516      94.098  69.693   8.480  1.00  0.00           O
ATOM    353  N   ARG   517      93.238  67.813   9.240  1.00  0.00           N
ATOM    354  HN  ARG   517      93.388  66.973   9.750  1.00  0.00           H
ATOM    355  CA  ARG   517      91.968  67.963   8.510  1.00  0.00           C
ATOM    356  HA  ARG   517      91.618  68.953   8.750  1.00  0.00           H
ATOM    357  CB  ARG   517      91.968  67.863   7.010  1.00  0.00           C
ATOM    358  HB1 ARG   517      90.928  67.763   6.650  1.00  0.00           H
ATOM    359  HB2 ARG   517      92.478  68.823   6.750  1.00  0.00           H
ATOM    360  CG  ARG   517      92.968  66.783   6.490  1.00  0.00           C
ATOM    361  HG1 ARG   517      93.968  67.023   6.900  1.00  0.00           H
ATOM    362  HG2 ARG   517      92.628  65.783   6.840  1.00  0.00           H
ATOM    363  CD  ARG   517      93.078  66.803   5.030  1.00  0.00           C
ATOM    364  HD1 ARG   517      92.118  66.673   4.500  1.00  0.00           H
ATOM    365  HD2 ARG   517      93.468  67.813   4.760  1.00  0.00           H
ATOM    366  NE  ARG   517      94.068  65.773   4.610  1.00  0.00           N
ATOM    367  HE  ARG   517      93.748  64.893   4.240  1.00  0.00           H
ATOM    368  CZ  ARG   517      95.278  65.953   4.170  1.00  0.00           C
ATOM    369  NH1 ARG   517      95.958  67.073   4.200  1.00  0.00           N
ATOM    370 1HH1 ARG   517      95.478  67.803   4.680  1.00  0.00           H
ATOM    371 2HH1 ARG   517      96.948  67.043   4.060  1.00  0.00           H
ATOM    372  NH2 ARG   517      95.838  64.863   3.730  1.00  0.00           N
ATOM    373 1HH2 ARG   517      95.408  63.963   3.860  1.00  0.00           H
ATOM    374 2HH2 ARG   517      96.818  64.833   3.550  1.00  0.00           H
ATOM    375  C   ARG   517      90.738  67.163   9.110  1.00  0.00           C
ATOM    376  O   ARG   517      89.648  67.253   8.560  1.00  0.00           O
ATOM    377  N   ARG   518      90.878  66.293  10.150  1.00  0.00           N
ATOM    378  HN  ARG   518      91.738  66.033  10.580  1.00  0.00           H
ATOM    379  CA  ARG   518      89.768  65.603  10.760  1.00  0.00           C
ATOM    380  HA  ARG   518      89.048  65.393   9.990  1.00  0.00           H
ATOM    381  CB  ARG   518      90.248  64.273  11.370  1.00  0.00           C
ATOM    382  HB1 ARG   518      91.198  64.403  11.930  1.00  0.00           H
ATOM    383  HB2 ARG   518      89.488  63.763  11.990  1.00  0.00           H
ATOM    384  CG  ARG   518      90.578  63.123  10.260  1.00  0.00           C
ATOM    385  HG1 ARG   518      91.398  63.473   9.600  1.00  0.00           H
ATOM    386  HG2 ARG   518      90.948  62.263  10.870  1.00  0.00           H
ATOM    387  CD  ARG   518      89.388  62.873   9.310  1.00  0.00           C
ATOM    388  HD1 ARG   518      88.398  62.983   9.800  1.00  0.00           H
ATOM    389  HD2 ARG   518      89.548  63.673   8.550  1.00  0.00           H
ATOM    390  NE  ARG   518      89.558  61.553   8.570  1.00  0.00           N
ATOM    391  HE  ARG   518      90.038  61.523   7.700  1.00  0.00           H
ATOM    392  CZ  ARG   518      89.328  60.333   9.120  1.00  0.00           C
ATOM    393  NH1 ARG   518      89.768  59.373   8.350  1.00  0.00           N
ATOM    394 1HH1 ARG   518      90.268  59.603   7.520  1.00  0.00           H
ATOM    395 2HH1 ARG   518      89.938  58.453   8.710  1.00  0.00           H
ATOM    396  NH2 ARG   518      88.908  60.163  10.320  1.00  0.00           N
ATOM    397 1HH2 ARG   518      88.588  60.903  10.910  1.00  0.00           H
ATOM    398 2HH2 ARG   518      88.798  59.223  10.640  1.00  0.00           H
ATOM    399  C   ARG   518      89.058  66.443  11.910  1.00  0.00           C
ATOM    400  O   ARG   518      87.968  66.153  12.350  1.00  0.00           O
ATOM    401  N   GLY   519      89.768  67.443  12.450  1.00  0.00           N
ATOM    402  HN  GLY   519      90.638  67.553  11.980  1.00  0.00           H
ATOM    403  CA  GLY   519      89.578  68.133  13.760  1.00  0.00           C
ATOM    404  HA1 GLY   519      90.538  68.603  13.940  1.00  0.00           H
ATOM    405  HA2 GLY   519      88.728  68.763  13.550  1.00  0.00           H
ATOM    406  C   GLY   519      89.378  67.373  15.020  1.00  0.00           C
ATOM    407  O   GLY   519      90.198  66.543  15.390  1.00  0.00           O
ATOM    408  N   SER   520      88.278  67.563  15.760  1.00  0.00           N
ATOM    409  HN  SER   520      87.578  68.163  15.400  1.00  0.00           H
ATOM    410  CA  SER   520      87.868  66.683  16.900  1.00  0.00           C
ATOM    411  HA  SER   520      88.748  66.113  17.180  1.00  0.00           H
ATOM    412  CB  SER   520      87.338  67.503  18.170  1.00  0.00           C
ATOM    413  HB1 SER   520      86.528  68.233  17.960  1.00  0.00           H
ATOM    414  HB2 SER   520      86.858  66.773  18.850  1.00  0.00           H
ATOM    415  OG  SER   520      88.318  68.253  18.860  1.00  0.00           O
ATOM    416  HG1 SER   520      88.298  69.053  18.340  1.00  0.00           H
ATOM    417  C   SER   520      86.808  65.613  16.460  1.00  0.00           C
ATOM    418  O   SER   520      86.178  64.893  17.220  1.00  0.00           O
ATOM    419  N   GLY   521      86.538  65.533  15.140  1.00  0.00           N
ATOM    420  HN  GLY   521      86.868  66.223  14.510  1.00  0.00           H
ATOM    421  CA  GLY   521      85.718  64.463  14.400  1.00  0.00           C
ATOM    422  HA1 GLY   521      84.688  64.723  14.570  1.00  0.00           H
ATOM    423  HA2 GLY   521      86.008  64.633  13.370  1.00  0.00           H
ATOM    424  C   GLY   521      85.908  63.083  14.780  1.00  0.00           C
ATOM    425  O   GLY   521      86.878  62.643  15.410  1.00  0.00           O
ATOM    426  N   GLU   522      84.878  62.243  14.490  1.00  0.00           N
ATOM    427  HN  GLU   522      84.128  62.683  14.000  1.00  0.00           H
ATOM    428  CA  GLU   522      84.868  60.813  14.880  1.00  0.00           C
ATOM    429  HA  GLU   522      85.108  60.873  15.930  1.00  0.00           H
ATOM    430  CB  GLU   522      83.458  60.063  14.740  1.00  0.00           C
ATOM    431  HB1 GLU   522      83.088  60.303  13.720  1.00  0.00           H
ATOM    432  HB2 GLU   522      83.618  58.963  14.670  1.00  0.00           H
ATOM    433  CG  GLU   522      82.430  60.313  15.860  1.00  0.00           C
ATOM    434  HG1 GLU   522      82.988  60.953  16.570  1.00  0.00           H
ATOM    435  HG2 GLU   522      81.660  60.973  15.420  1.00  0.00           H
ATOM    436  CD  GLU   522      81.850  59.083  16.550  1.00  0.00           C
ATOM    437  OE1 GLU   522      82.400  58.703  17.610  1.00  0.00           O
ATOM    438  OE2 GLU   522      80.790  58.583  16.060  1.00  0.00           O
ATOM    439  C   GLU   522      85.928  60.023  14.130  1.00  0.00           C
ATOM    440  O   GLU   522      86.008  60.133  12.930  1.00  0.00           O
ATOM    441  N   LEU   523      86.638  59.033  14.760  1.00  0.00           N
ATOM    442  HN  LEU   523      86.528  58.773  15.720  1.00  0.00           H
ATOM    443  CA  LEU   523      87.648  58.233  14.120  1.00  0.00           C
ATOM    444  HA  LEU   523      87.798  58.303  13.050  1.00  0.00           H
ATOM    445  CB  LEU   523      88.948  58.413  14.880  1.00  0.00           C
ATOM    446  HB1 LEU   523      88.778  58.173  15.950  1.00  0.00           H
ATOM    447  HB2 LEU   523      89.638  57.703  14.360  1.00  0.00           H
ATOM    448  CG  LEU   523      89.648  59.773  14.790  1.00  0.00           C
ATOM    449  HG  LEU   523      89.078  60.633  15.210  1.00  0.00           H
ATOM    450  CD1 LEU   523      90.958  59.713  15.670  1.00  0.00           C
ATOM    451 1HD1 LEU   523      91.418  60.723  15.540  1.00  0.00           H
ATOM    452 2HD1 LEU   523      90.708  59.603  16.750  1.00  0.00           H
ATOM    453 3HD1 LEU   523      91.538  58.853  15.300  1.00  0.00           H
ATOM    454  CD2 LEU   523      90.008  60.043  13.330  1.00  0.00           C
ATOM    455 1HD2 LEU   523      90.598  60.983  13.280  1.00  0.00           H
ATOM    456 2HD2 LEU   523      90.588  59.203  12.880  1.00  0.00           H
ATOM    457 3HD2 LEU   523      89.008  60.173  12.850  1.00  0.00           H
ATOM    458  C   LEU   523      87.168  56.753  14.210  1.00  0.00           C
ATOM    459  O   LEU   523      86.428  56.363  15.120  1.00  0.00           O
ATOM    460  N   TYR   524      87.568  55.943  13.260  1.00  0.00           N
ATOM    461  HN  TYR   524      88.048  56.063  12.390  1.00  0.00           H
ATOM    462  CA  TYR   524      87.398  54.523  13.420  1.00  0.00           C
ATOM    463  HA  TYR   524      86.388  54.313  13.750  1.00  0.00           H
ATOM    464  CB  TYR   524      87.478  53.873  12.010  1.00  0.00           C
ATOM    465  HB1 TYR   524      88.558  53.893  11.750  1.00  0.00           H
ATOM    466  HB2 TYR   524      87.238  52.793  12.100  1.00  0.00           H
ATOM    467  CG  TYR   524      86.578  54.403  10.900  1.00  0.00           C
ATOM    468  CD1 TYR   524      86.908  54.243   9.510  1.00  0.00           C
ATOM    469  HD1 TYR   524      87.838  53.743   9.270  1.00  0.00           H
ATOM    470  CE1 TYR   524      86.028  54.663   8.490  1.00  0.00           C
ATOM    471  HE1 TYR   524      86.368  54.693   7.460  1.00  0.00           H
ATOM    472  CZ  TYR   524      84.718  55.063   8.830  1.00  0.00           C
ATOM    473  OH  TYR   524      83.808  55.343   7.810  1.00  0.00           O
ATOM    474  HH  TYR   524      82.978  55.463   8.280  1.00  0.00           H
ATOM    475  CD2 TYR   524      85.288  54.813  11.230  1.00  0.00           C
ATOM    476  HD2 TYR   524      85.018  54.963  12.260  1.00  0.00           H
ATOM    477  CE2 TYR   524      84.358  55.093  10.190  1.00  0.00           C
ATOM    478  HE2 TYR   524      83.318  55.303  10.380  1.00  0.00           H
ATOM    479  C   TYR   524      88.408  53.863  14.400  1.00  0.00           C
ATOM    480  O   TYR   524      89.368  54.503  14.840  1.00  0.00           O
ATOM    481  N   GLU   525      88.248  52.603  14.830  1.00  0.00           N
ATOM    482  HN  GLU   525      87.558  51.943  14.550  1.00  0.00           H
ATOM    483  CA  GLU   525      89.128  52.013  15.800  1.00  0.00           C
ATOM    484  HA  GLU   525      89.068  52.623  16.690  1.00  0.00           H
ATOM    485  CB  GLU   525      88.688  50.553  16.070  1.00  0.00           C
ATOM    486  HB1 GLU   525      88.548  49.953  15.140  1.00  0.00           H
ATOM    487  HB2 GLU   525      89.438  50.133  16.780  1.00  0.00           H
ATOM    488  CG  GLU   525      87.308  50.513  16.720  1.00  0.00           C
ATOM    489  HG1 GLU   525      86.518  50.583  15.930  1.00  0.00           H
ATOM    490  HG2 GLU   525      87.158  49.503  17.140  1.00  0.00           H
ATOM    491  CD  GLU   525      86.998  51.563  17.810  1.00  0.00           C
ATOM    492  OE1 GLU   525      87.758  51.583  18.790  1.00  0.00           O
ATOM    493  OE2 GLU   525      86.068  52.433  17.720  1.00  0.00           O
ATOM    494  C   GLU   525      90.588  51.913  15.410  1.00  0.00           C
ATOM    495  O   GLU   525      91.558  52.273  16.120  1.00  0.00           O
ATOM    496  N   HIS   526      90.868  51.533  14.140  1.00  0.00           N
ATOM    497  HN  HIS   526      90.148  51.173  13.550  1.00  0.00           H
ATOM    498  CA  HIS   526      92.208  51.603  13.600  1.00  0.00           C
ATOM    499  HA  HIS   526      92.848  51.153  14.340  1.00  0.00           H
ATOM    500  CB  HIS   526      92.338  50.753  12.340  1.00  0.00           C
ATOM    501  HB1 HIS   526      93.348  50.583  11.910  1.00  0.00           H
ATOM    502  HB2 HIS   526      92.128  49.773  12.830  1.00  0.00           H
ATOM    503  ND1 HIS   526      90.098  50.763  11.240  1.00  0.00           N
ATOM    504  CG  HIS   526      91.458  51.143  11.300  1.00  0.00           C
ATOM    505  CE1 HIS   526      89.738  51.313  10.030  1.00  0.00           C
ATOM    506  HE1 HIS   526      88.738  51.313   9.590  1.00  0.00           H
ATOM    507  NE2 HIS   526      90.728  52.003   9.440  1.00  0.00           N
ATOM    508  HE2 HIS   526      90.628  52.463   8.560  1.00  0.00           H
ATOM    509  CD2 HIS   526      91.838  51.813  10.190  1.00  0.00           C
ATOM    510  HD2 HIS   526      92.818  52.133   9.850  1.00  0.00           H
ATOM    511  C   HIS   526      92.798  53.003  13.400  1.00  0.00           C
ATOM    512  O   HIS   526      94.018  53.133  13.650  1.00  0.00           O
ATOM    513  N   GLU   527      91.978  54.063  13.230  1.00  0.00           N
ATOM    514  HN  GLU   527      91.008  53.863  13.160  1.00  0.00           H
ATOM    515  CA  GLU   527      92.448  55.443  13.270  1.00  0.00           C
ATOM    516  HA  GLU   527      93.388  55.623  12.770  1.00  0.00           H
ATOM    517  CB  GLU   527      91.428  56.383  12.630  1.00  0.00           C
ATOM    518  HB1 GLU   527      90.428  56.303  13.100  1.00  0.00           H
ATOM    519  HB2 GLU   527      91.748  57.443  12.760  1.00  0.00           H
ATOM    520  CG  GLU   527      91.188  56.073  11.120  1.00  0.00           C
ATOM    521  HG1 GLU   527      92.098  56.343  10.530  1.00  0.00           H
ATOM    522  HG2 GLU   527      90.858  55.043  10.870  1.00  0.00           H
ATOM    523  CD  GLU   527      89.948  56.793  10.560  1.00  0.00           C
ATOM    524  OE1 GLU   527      89.908  56.843   9.290  1.00  0.00           O
ATOM    525  OE2 GLU   527      89.098  57.293  11.250  1.00  0.00           O
ATOM    526  C   GLU   527      92.708  55.893  14.740  1.00  0.00           C
ATOM    527  O   GLU   527      93.698  56.523  15.080  1.00  0.00           O
ATOM    528  N   LYS   528      91.868  55.483  15.640  1.00  0.00           N
ATOM    529  HN  LYS   528      91.048  54.983  15.380  1.00  0.00           H
ATOM    530  CA  LYS   528      92.098  55.773  17.030  1.00  0.00           C
ATOM    531  HA  LYS   528      92.188  56.843  17.200  1.00  0.00           H
ATOM    532  CB  LYS   528      90.958  55.223  17.960  1.00  0.00           C
ATOM    533  HB1 LYS   528      90.878  54.133  17.740  1.00  0.00           H
ATOM    534  HB2 LYS   528      91.188  55.353  19.040  1.00  0.00           H
ATOM    535  CG  LYS   528      89.588  55.883  17.870  1.00  0.00           C
ATOM    536  HG1 LYS   528      89.658  56.913  18.300  1.00  0.00           H
ATOM    537  HG2 LYS   528      89.318  56.003  16.800  1.00  0.00           H
ATOM    538  CD  LYS   528      88.378  55.213  18.510  1.00  0.00           C
ATOM    539  HD1 LYS   528      88.258  54.223  18.030  1.00  0.00           H
ATOM    540  HD2 LYS   528      88.588  55.043  19.590  1.00  0.00           H
ATOM    541  CE  LYS   528      87.008  55.853  18.330  1.00  0.00           C
ATOM    542  HE1 LYS   528      86.908  56.583  19.170  1.00  0.00           H
ATOM    543  HE2 LYS   528      86.678  56.163  17.320  1.00  0.00           H
ATOM    544  NZ  LYS   528      85.978  54.873  18.730  1.00  0.00           N
ATOM    545  HZ1 LYS   528      85.068  55.323  18.520  1.00  0.00           H
ATOM    546  HZ2 LYS   528      86.078  54.043  18.110  1.00  0.00           H
ATOM    547  HZ3 LYS   528      86.018  54.633  19.740  1.00  0.00           H
ATOM    548  C   LYS   528      93.368  55.083  17.650  1.00  0.00           C
ATOM    549  O   LYS   528      94.088  55.723  18.400  1.00  0.00           O
ATOM    550  N   ASP   529      93.648  53.843  17.270  1.00  0.00           N
ATOM    551  HN  ASP   529      92.928  53.303  16.830  1.00  0.00           H
ATOM    552  CA  ASP   529      94.858  53.063  17.500  1.00  0.00           C
ATOM    553  HA  ASP   529      95.078  53.123  18.550  1.00  0.00           H
ATOM    554  CB  ASP   529      94.738  51.553  16.960  1.00  0.00           C
ATOM    555  HB1 ASP   529      94.008  51.583  16.120  1.00  0.00           H
ATOM    556  HB2 ASP   529      95.738  51.183  16.660  1.00  0.00           H
ATOM    557  CG  ASP   529      94.078  50.693  18.050  1.00  0.00           C
ATOM    558  OD1 ASP   529      93.558  49.673  17.650  1.00  0.00           O
ATOM    559  OD2 ASP   529      94.238  50.883  19.300  1.00  0.00           O
ATOM    560  C   ASP   529      96.058  53.773  16.820  1.00  0.00           C
ATOM    561  O   ASP   529      97.098  53.883  17.470  1.00  0.00           O
ATOM    562  N   LEU   530      95.968  54.283  15.610  1.00  0.00           N
ATOM    563  HN  LEU   530      95.198  54.323  14.980  1.00  0.00           H
ATOM    564  CA  LEU   530      97.038  54.943  15.000  1.00  0.00           C
ATOM    565  HA  LEU   530      97.788  54.173  14.840  1.00  0.00           H
ATOM    566  CB  LEU   530      96.548  55.313  13.620  1.00  0.00           C
ATOM    567  HB1 LEU   530      96.098  54.413  13.150  1.00  0.00           H
ATOM    568  HB2 LEU   530      95.768  56.093  13.530  1.00  0.00           H
ATOM    569  CG  LEU   530      97.648  55.623  12.650  1.00  0.00           C
ATOM    570  HG  LEU   530      98.538  56.153  13.050  1.00  0.00           H
ATOM    571  CD1 LEU   530      98.168  54.343  11.950  1.00  0.00           C
ATOM    572 1HD1 LEU   530      98.738  53.593  12.550  1.00  0.00           H
ATOM    573 2HD1 LEU   530      97.308  53.843  11.440  1.00  0.00           H
ATOM    574 3HD1 LEU   530      98.778  54.713  11.100  1.00  0.00           H
ATOM    575  CD2 LEU   530      97.038  56.453  11.500  1.00  0.00           C
ATOM    576 1HD2 LEU   530      97.808  56.623  10.720  1.00  0.00           H
ATOM    577 2HD2 LEU   530      96.208  55.883  11.020  1.00  0.00           H
ATOM    578 3HD2 LEU   530      96.738  57.503  11.700  1.00  0.00           H
ATOM    579  C   LEU   530      97.458  56.183  15.620  1.00  0.00           C
ATOM    580  O   LEU   530      98.658  56.423  15.800  1.00  0.00           O
ATOM    581  N   VAL   531      96.488  57.013  16.050  1.00  0.00           N
ATOM    582  HN  VAL   531      95.538  56.723  16.080  1.00  0.00           H
ATOM    583  CA  VAL   531      96.868  58.313  16.570  1.00  0.00           C
ATOM    584  HA  VAL   531      97.748  58.713  16.080  1.00  0.00           H
ATOM    585  CB  VAL   531      95.818  59.463  16.310  1.00  0.00           C
ATOM    586  HB  VAL   531      95.698  59.353  15.210  1.00  0.00           H
ATOM    587  CG1 VAL   531      94.528  59.083  16.990  1.00  0.00           C
ATOM    588 1HG1 VAL   531      93.698  59.653  16.500  1.00  0.00           H
ATOM    589 2HG1 VAL   531      94.308  58.003  16.910  1.00  0.00           H
ATOM    590 3HG1 VAL   531      94.588  59.453  18.040  1.00  0.00           H
ATOM    591  CG2 VAL   531      96.458  60.833  16.600  1.00  0.00           C
ATOM    592 1HG2 VAL   531      96.728  60.953  17.670  1.00  0.00           H
ATOM    593 2HG2 VAL   531      97.358  61.043  15.990  1.00  0.00           H
ATOM    594 3HG2 VAL   531      95.768  61.663  16.380  1.00  0.00           H
ATOM    595  C   VAL   531      97.158  58.233  18.040  1.00  0.00           C
ATOM    596  O   VAL   531      98.018  58.963  18.580  1.00  0.00           O
ATOM    597  N   TRP   532      96.568  57.213  18.690  1.00  0.00           N
ATOM    598  HN  TRP   532      95.768  56.713  18.360  1.00  0.00           H
ATOM    599  CA  TRP   532      96.858  56.973  20.100  1.00  0.00           C
ATOM    600  HA  TRP   532      96.948  57.873  20.690  1.00  0.00           H
ATOM    601  CB  TRP   532      95.828  56.113  20.830  1.00  0.00           C
ATOM    602  HB1 TRP   532      94.818  56.573  20.790  1.00  0.00           H
ATOM    603  HB2 TRP   532      95.828  55.113  20.350  1.00  0.00           H
ATOM    604  CG  TRP   532      96.118  55.903  22.320  1.00  0.00           C
ATOM    605  CD1 TRP   532      95.798  56.863  23.210  1.00  0.00           C
ATOM    606  HD1 TRP   532      95.358  57.813  22.970  1.00  0.00           H
ATOM    607  NE1 TRP   532      96.368  56.573  24.460  1.00  0.00           N
ATOM    608  HE1 TRP   532      96.008  56.913  25.300  1.00  0.00           H
ATOM    609  CE2 TRP   532      97.068  55.363  24.350  1.00  0.00           C
ATOM    610  CD2 TRP   532      96.868  54.913  23.040  1.00  0.00           C
ATOM    611  CE3 TRP   532      97.468  53.783  22.560  1.00  0.00           C
ATOM    612  HE3 TRP   532      97.418  53.493  21.520  1.00  0.00           H
ATOM    613  CZ3 TRP   532      98.178  53.003  23.460  1.00  0.00           C
ATOM    614  HZ3 TRP   532      98.418  52.013  23.100  1.00  0.00           H
ATOM    615  CZ2 TRP   532      97.798  54.553  25.270  1.00  0.00           C
ATOM    616  HZ2 TRP   532      98.028  54.953  26.250  1.00  0.00           H
ATOM    617  CH2 TRP   532      98.338  53.383  24.820  1.00  0.00           C
ATOM    618  HH2 TRP   532      98.888  52.743  25.490  1.00  0.00           H
ATOM    619  C   TRP   532      98.318  56.303  20.280  1.00  0.00           C
ATOM    620  O   TRP   532      98.978  56.543  21.330  1.00  0.00           O
ATOM    621  N   LYS   533      98.828  55.583  19.330  1.00  0.00           N
ATOM    622  HN  LYS   533      98.348  55.233  18.530  1.00  0.00           H
ATOM    623  CA  LYS   533     100.168  54.983  19.580  1.00  0.00           C
ATOM    624  HA  LYS   533     100.398  54.783  20.610  1.00  0.00           H
ATOM    625  CB  LYS   533     100.338  53.683  18.800  1.00  0.00           C
ATOM    626  HB1 LYS   533     100.118  53.843  17.720  1.00  0.00           H
ATOM    627  HB2 LYS   533     101.388  53.323  18.820  1.00  0.00           H
ATOM    628  CG  LYS   533      99.398  52.593  19.410  1.00  0.00           C
ATOM    629  HG1 LYS   533      99.678  52.363  20.460  1.00  0.00           H
ATOM    630  HG2 LYS   533      98.398  53.063  19.370  1.00  0.00           H
ATOM    631  CD  LYS   533      99.428  51.223  18.650  1.00  0.00           C
ATOM    632  HD1 LYS   533      99.188  51.393  17.580  1.00  0.00           H
ATOM    633  HD2 LYS   533     100.478  50.873  18.730  1.00  0.00           H
ATOM    634  CE  LYS   533      98.478  50.103  19.140  1.00  0.00           C
ATOM    635  HE1 LYS   533      98.688  49.813  20.200  1.00  0.00           H
ATOM    636  HE2 LYS   533      97.458  50.383  18.820  1.00  0.00           H
ATOM    637  NZ  LYS   533      98.948  48.903  18.330  1.00  0.00           N
ATOM    638  HZ1 LYS   533      98.118  48.503  17.860  1.00  0.00           H
ATOM    639  HZ2 LYS   533      99.558  49.243  17.560  1.00  0.00           H
ATOM    640  HZ3 LYS   533      99.328  48.113  18.890  1.00  0.00           H
ATOM    641  C   LYS   533     101.358  55.873  19.170  1.00  0.00           C
ATOM    642  O   LYS   533     102.488  55.553  19.570  1.00  0.00           O
ATOM    643  N   LEU   534     101.168  56.963  18.460  1.00  0.00           N
ATOM    644  HN  LEU   534     100.318  57.003  17.940  1.00  0.00           H
ATOM    645  CA  LEU   534     102.178  57.943  18.010  1.00  0.00           C
ATOM    646  HA  LEU   534     103.218  57.763  18.220  1.00  0.00           H
ATOM    647  CB  LEU   534     102.098  58.183  16.520  1.00  0.00           C
ATOM    648  HB1 LEU   534     101.068  58.533  16.300  1.00  0.00           H
ATOM    649  HB2 LEU   534     102.778  58.993  16.180  1.00  0.00           H
ATOM    650  CG  LEU   534     102.288  56.913  15.600  1.00  0.00           C
ATOM    651  HG  LEU   534     101.708  56.083  16.070  1.00  0.00           H
ATOM    652  CD1 LEU   534     101.748  57.223  14.220  1.00  0.00           C
ATOM    653 1HD1 LEU   534     102.418  57.803  13.540  1.00  0.00           H
ATOM    654 2HD1 LEU   534     101.718  56.293  13.620  1.00  0.00           H
ATOM    655 3HD1 LEU   534     100.758  57.713  14.350  1.00  0.00           H
ATOM    656  CD2 LEU   534     103.698  56.373  15.770  1.00  0.00           C
ATOM    657 1HD2 LEU   534     104.038  56.233  16.820  1.00  0.00           H
ATOM    658 2HD2 LEU   534     103.768  55.373  15.280  1.00  0.00           H
ATOM    659 3HD2 LEU   534     104.488  57.023  15.340  1.00  0.00           H
ATOM    660  C   LEU   534     101.908  59.253  18.830  1.00  0.00           C
ATOM    661  O   LEU   534     102.118  60.363  18.370  1.00  0.00           O
ATOM    662  N   ARG   535     101.428  59.063  20.060  1.00  0.00           N
ATOM    663  HN  ARG   535     101.278  58.083  20.180  1.00  0.00           H
ATOM    664  CA  ARG   535     100.938  59.983  21.060  1.00  0.00           C
ATOM    665  HA  ARG   535     100.118  60.493  20.580  1.00  0.00           H
ATOM    666  CB  ARG   535     100.378  59.433  22.420  1.00  0.00           C
ATOM    667  HB1 ARG   535     100.288  60.283  23.130  1.00  0.00           H
ATOM    668  HB2 ARG   535      99.348  59.143  22.150  1.00  0.00           H
ATOM    669  CG  ARG   535     101.258  58.333  23.000  1.00  0.00           C
ATOM    670  HG1 ARG   535     101.178  57.493  22.280  1.00  0.00           H
ATOM    671  HG2 ARG   535     102.318  58.653  23.000  1.00  0.00           H
ATOM    672  CD  ARG   535     100.818  57.663  24.330  1.00  0.00           C
ATOM    673  HD1 ARG   535     101.098  58.373  25.140  1.00  0.00           H
ATOM    674  HD2 ARG   535      99.718  57.513  24.350  1.00  0.00           H
ATOM    675  NE  ARG   535     101.718  56.483  24.520  1.00  0.00           N
ATOM    676  HE  ARG   535     102.658  56.713  24.770  1.00  0.00           H
ATOM    677  CZ  ARG   535     101.498  55.253  24.090  1.00  0.00           C
ATOM    678  NH1 ARG   535     102.478  54.303  24.170  1.00  0.00           N
ATOM    679 1HH1 ARG   535     103.228  54.373  24.830  1.00  0.00           H
ATOM    680 2HH1 ARG   535     102.308  53.353  23.900  1.00  0.00           H
ATOM    681  NH2 ARG   535     100.468  54.963  23.320  1.00  0.00           N
ATOM    682 1HH2 ARG   535      99.718  55.613  23.180  1.00  0.00           H
ATOM    683 2HH2 ARG   535     100.428  53.983  23.120  1.00  0.00           H
ATOM    684  C   ARG   535     102.008  61.073  21.330  1.00  0.00           C
ATOM    685  O   ARG   535     101.688  62.283  21.430  1.00  0.00           O
ATOM    686  N   HIS   536     103.358  60.663  21.400  1.00  0.00           N
ATOM    687  HN  HIS   536     103.698  59.723  21.380  1.00  0.00           H
ATOM    688  CA  HIS   536     104.498  61.523  21.240  1.00  0.00           C
ATOM    689  HA  HIS   536     104.298  62.173  22.070  1.00  0.00           H
ATOM    690  CB  HIS   536     105.798  60.613  21.480  1.00  0.00           C
ATOM    691  HB1 HIS   536     106.768  61.143  21.410  1.00  0.00           H
ATOM    692  HB2 HIS   536     105.658  60.233  22.520  1.00  0.00           H
ATOM    693  ND1 HIS   536     104.898  58.323  20.810  1.00  0.00           N
ATOM    694  CG  HIS   536     105.788  59.393  20.580  1.00  0.00           C
ATOM    695  CE1 HIS   536     105.158  57.373  19.920  1.00  0.00           C
ATOM    696  HE1 HIS   536     104.718  56.383  19.800  1.00  0.00           H
ATOM    697  NE2 HIS   536     106.198  57.763  19.180  1.00  0.00           N
ATOM    698  HE2 HIS   536     106.828  57.073  18.830  1.00  0.00           H
ATOM    699  CD2 HIS   536     106.588  59.053  19.560  1.00  0.00           C
ATOM    700  HD2 HIS   536     107.308  59.633  18.990  1.00  0.00           H
ATOM    701  C   HIS   536     104.688  62.373  19.970  1.00  0.00           C
ATOM    702  O   HIS   536     104.978  63.563  20.180  1.00  0.00           O
ATOM    703  N   GLU   537     104.518  61.803  18.750  1.00  0.00           N
ATOM    704  HN  GLU   537     104.098  60.903  18.700  1.00  0.00           H
ATOM    705  CA  GLU   537     104.608  62.523  17.480  1.00  0.00           C
ATOM    706  HA  GLU   537     105.508  63.093  17.350  1.00  0.00           H
ATOM    707  CB  GLU   537     104.538  61.533  16.260  1.00  0.00           C
ATOM    708  HB1 GLU   537     103.688  60.853  16.490  1.00  0.00           H
ATOM    709  HB2 GLU   537     104.298  62.133  15.350  1.00  0.00           H
ATOM    710  CG  GLU   537     105.818  60.643  15.930  1.00  0.00           C
ATOM    711  HG1 GLU   537     105.958  59.923  16.770  1.00  0.00           H
ATOM    712  HG2 GLU   537     105.618  60.093  14.990  1.00  0.00           H
ATOM    713  CD  GLU   537     107.128  61.363  15.670  1.00  0.00           C
ATOM    714  OE1 GLU   537     107.218  62.103  14.670  1.00  0.00           O
ATOM    715  OE2 GLU   537     108.218  61.183  16.290  1.00  0.00           O
ATOM    716  C   GLU   537     103.488  63.583  17.460  1.00  0.00           C
ATOM    717  O   GLU   537     103.678  64.663  16.860  1.00  0.00           O
ATOM    718  N   VAL   538     102.278  63.393  18.030  1.00  0.00           N
ATOM    719  HN  VAL   538     102.118  62.483  18.410  1.00  0.00           H
ATOM    720  CA  VAL   538     101.148  64.333  17.960  1.00  0.00           C
ATOM    721  HA  VAL   538     101.038  64.693  16.950  1.00  0.00           H
ATOM    722  CB  VAL   538      99.928  63.573  18.520  1.00  0.00           C
ATOM    723  HB  VAL   538     100.228  63.193  19.520  1.00  0.00           H
ATOM    724  CG1 VAL   538      98.738  64.533  18.610  1.00  0.00           C
ATOM    725 1HG1 VAL   538      98.438  65.023  17.660  1.00  0.00           H
ATOM    726 2HG1 VAL   538      97.838  63.963  18.920  1.00  0.00           H
ATOM    727 3HG1 VAL   538      98.958  65.373  19.300  1.00  0.00           H
ATOM    728  CG2 VAL   538      99.528  62.373  17.700  1.00  0.00           C
ATOM    729 1HG2 VAL   538      99.048  62.743  16.760  1.00  0.00           H
ATOM    730 2HG2 VAL   538     100.338  61.783  17.240  1.00  0.00           H
ATOM    731 3HG2 VAL   538      98.828  61.773  18.330  1.00  0.00           H
ATOM    732  C   VAL   538     101.468  65.523  18.890  1.00  0.00           C
ATOM    733  O   VAL   538     101.158  66.633  18.440  1.00  0.00           O
ATOM    734  N   GLN   539     102.148  65.273  20.030  1.00  0.00           N
ATOM    735  HN  GLN   539     102.328  64.333  20.310  1.00  0.00           H
ATOM    736  CA  GLN   539     102.628  66.283  21.010  1.00  0.00           C
ATOM    737  HA  GLN   539     101.728  66.853  21.200  1.00  0.00           H
ATOM    738  CB  GLN   539     102.978  65.613  22.360  1.00  0.00           C
ATOM    739  HB1 GLN   539     103.608  64.723  22.180  1.00  0.00           H
ATOM    740  HB2 GLN   539     103.618  66.273  22.980  1.00  0.00           H
ATOM    741  CG  GLN   539     101.618  65.243  23.100  1.00  0.00           C
ATOM    742  HG1 GLN   539     100.908  64.693  22.440  1.00  0.00           H
ATOM    743  HG2 GLN   539     101.838  64.573  23.960  1.00  0.00           H
ATOM    744  CD  GLN   539     100.918  66.463  23.590  1.00  0.00           C
ATOM    745  OE1 GLN   539      99.788  66.773  23.320  1.00  0.00           O
ATOM    746  NE2 GLN   539     101.598  67.233  24.490  1.00  0.00           N
ATOM    747 1HE2 GLN   539     102.578  67.153  24.660  1.00  0.00           H
ATOM    748 2HE2 GLN   539     101.178  68.073  24.850  1.00  0.00           H
ATOM    749  C   GLN   539     103.618  67.253  20.330  1.00  0.00           C
ATOM    750  O   GLN   539     103.628  68.473  20.560  1.00  0.00           O
ATOM    751  N   GLU   540     104.538  66.683  19.530  1.00  0.00           N
ATOM    752  HN  GLU   540     104.538  65.683  19.460  1.00  0.00           H
ATOM    753  CA  GLU   540     105.348  67.363  18.510  1.00  0.00           C
ATOM    754  HA  GLU   540     105.928  68.083  19.080  1.00  0.00           H
ATOM    755  CB  GLU   540     106.458  66.513  17.860  1.00  0.00           C
ATOM    756  HB1 GLU   540     105.898  65.663  17.420  1.00  0.00           H
ATOM    757  HB2 GLU   540     106.888  67.043  16.990  1.00  0.00           H
ATOM    758  CG  GLU   540     107.588  66.123  18.750  1.00  0.00           C
ATOM    759  HG1 GLU   540     107.938  66.973  19.360  1.00  0.00           H
ATOM    760  HG2 GLU   540     107.258  65.363  19.490  1.00  0.00           H
ATOM    761  CD  GLU   540     108.728  65.543  17.910  1.00  0.00           C
ATOM    762  OE1 GLU   540     108.418  64.503  17.270  1.00  0.00           O
ATOM    763  OE2 GLU   540     109.818  66.133  17.830  1.00  0.00           O
ATOM    764  C   GLU   540     104.548  68.283  17.530  1.00  0.00           C
ATOM    765  O   GLU   540     104.988  69.443  17.370  1.00  0.00           O
ATOM    766  N   HIS   541     103.488  67.783  16.820  1.00  0.00           N
ATOM    767  HN  HIS   541     103.108  66.883  17.000  1.00  0.00           H
ATOM    768  CA  HIS   541     102.748  68.543  15.810  1.00  0.00           C
ATOM    769  HA  HIS   541     103.448  69.043  15.160  1.00  0.00           H
ATOM    770  CB  HIS   541     101.778  67.673  14.900  1.00  0.00           C
ATOM    771  HB1 HIS   541     102.368  66.803  14.530  1.00  0.00           H
ATOM    772  HB2 HIS   541     100.988  67.213  15.530  1.00  0.00           H
ATOM    773  ND1 HIS   541      99.818  68.763  13.750  1.00  0.00           N
ATOM    774  CG  HIS   541     101.118  68.423  13.720  1.00  0.00           C
ATOM    775  CE1 HIS   541      99.468  69.183  12.570  1.00  0.00           C
ATOM    776  HE1 HIS   541      98.448  69.463  12.350  1.00  0.00           H
ATOM    777  NE2 HIS   541     100.588  69.053  11.700  1.00  0.00           N
ATOM    778  HE2 HIS   541     100.518  69.053  10.700  1.00  0.00           H
ATOM    779  CD2 HIS   541     101.598  68.523  12.460  1.00  0.00           C
ATOM    780  HD2 HIS   541     102.608  68.373  12.080  1.00  0.00           H
ATOM    781  C   HIS   541     101.948  69.603  16.450  1.00  0.00           C
ATOM    782  O   HIS   541     101.968  70.733  15.970  1.00  0.00           O
ATOM    783  N   PHE   542     101.278  69.293  17.580  1.00  0.00           N
ATOM    784  HN  PHE   542     101.398  68.383  17.980  1.00  0.00           H
ATOM    785  CA  PHE   542     100.338  70.163  18.260  1.00  0.00           C
ATOM    786  HA  PHE   542     100.628  71.143  17.920  1.00  0.00           H
ATOM    787  CB  PHE   542      98.848  69.843  17.740  1.00  0.00           C
ATOM    788  HB1 PHE   542      98.998  70.063  16.660  1.00  0.00           H
ATOM    789  HB2 PHE   542      98.548  68.773  17.730  1.00  0.00           H
ATOM    790  CG  PHE   542      97.818  70.623  18.370  1.00  0.00           C
ATOM    791  CD1 PHE   542      96.688  69.933  18.850  1.00  0.00           C
ATOM    792  HD1 PHE   542      96.528  68.873  18.760  1.00  0.00           H
ATOM    793  CE1 PHE   542      95.628  70.673  19.400  1.00  0.00           C
ATOM    794  HE1 PHE   542      94.788  70.143  19.830  1.00  0.00           H
ATOM    795  CZ  PHE   542      95.638  72.063  19.420  1.00  0.00           C
ATOM    796  HZ  PHE   542      94.868  72.613  19.930  1.00  0.00           H
ATOM    797  CD2 PHE   542      97.768  72.043  18.370  1.00  0.00           C
ATOM    798  HD2 PHE   542      98.678  72.483  17.990  1.00  0.00           H
ATOM    799  CE2 PHE   542      96.728  72.743  18.870  1.00  0.00           C
ATOM    800  HE2 PHE   542      96.798  73.823  18.960  1.00  0.00           H
ATOM    801  C   PHE   542     100.488  69.953  19.860  1.00  0.00           C
ATOM    802  O   PHE   542     100.068  68.983  20.480  1.00  0.00           O
ATOM    803  N   PRO   543     101.158  70.833  20.640  1.00  0.00           N
ATOM    804  CD  PRO   543     101.898  71.963  20.050  1.00  0.00           C
ATOM    805  HD1 PRO   543     101.348  72.633  19.360  1.00  0.00           H
ATOM    806  HD2 PRO   543     102.748  71.523  19.480  1.00  0.00           H
ATOM    807  CA  PRO   543     101.458  70.603  22.080  1.00  0.00           C
ATOM    808  HA  PRO   543     101.758  69.563  22.170  1.00  0.00           H
ATOM    809  CB  PRO   543     102.628  71.563  22.330  1.00  0.00           C
ATOM    810  HB1 PRO   543     102.638  71.803  23.420  1.00  0.00           H
ATOM    811  HB2 PRO   543     103.598  71.083  22.080  1.00  0.00           H
ATOM    812  CG  PRO   543     102.388  72.723  21.320  1.00  0.00           C
ATOM    813  HG1 PRO   543     101.668  73.423  21.790  1.00  0.00           H
ATOM    814  HG2 PRO   543     103.388  73.193  21.170  1.00  0.00           H
ATOM    815  C   PRO   543     100.248  70.773  23.010  1.00  0.00           C
ATOM    816  O   PRO   543     100.408  70.913  24.200  1.00  0.00           O
ATOM    817  N   GLU   544      98.988  70.683  22.550  1.00  0.00           N
ATOM    818  HN  GLU   544      98.798  70.413  21.610  1.00  0.00           H
ATOM    819  CA  GLU   544      97.768  71.093  23.320  1.00  0.00           C
ATOM    820  HA  GLU   544      97.978  71.323  24.350  1.00  0.00           H
ATOM    821  CB  GLU   544      97.208  72.463  22.690  1.00  0.00           C
ATOM    822  HB1 GLU   544      96.748  72.123  21.740  1.00  0.00           H
ATOM    823  HB2 GLU   544      96.508  72.793  23.480  1.00  0.00           H
ATOM    824  CG  GLU   544      98.288  73.523  22.380  1.00  0.00           C
ATOM    825  HG1 GLU   544      99.038  73.573  23.190  1.00  0.00           H
ATOM    826  HG2 GLU   544      98.858  73.183  21.490  1.00  0.00           H
ATOM    827  CD  GLU   544      97.678  74.893  22.140  1.00  0.00           C
ATOM    828  OE1 GLU   544      97.678  75.423  21.000  1.00  0.00           O
ATOM    829  OE2 GLU   544      97.118  75.503  23.080  1.00  0.00           O
ATOM    830  C   GLU   544      96.768  70.013  23.190  1.00  0.00           C
ATOM    831  O   GLU   544      95.558  70.193  23.300  1.00  0.00           O
ATOM    832  N   ALA   545      97.278  68.773  22.950  1.00  0.00           N
ATOM    833  HN  ALA   545      98.258  68.613  23.000  1.00  0.00           H
ATOM    834  CA  ALA   545      96.498  67.663  22.330  1.00  0.00           C
ATOM    835  HA  ALA   545      95.628  68.123  21.880  1.00  0.00           H
ATOM    836  CB  ALA   545      97.258  66.803  21.340  1.00  0.00           C
ATOM    837  HB1 ALA   545      97.678  66.003  21.970  1.00  0.00           H
ATOM    838  HB2 ALA   545      96.468  66.313  20.720  1.00  0.00           H
ATOM    839  HB3 ALA   545      98.028  67.313  20.720  1.00  0.00           H
ATOM    840  C   ALA   545      95.938  66.783  23.500  1.00  0.00           C
ATOM    841  O   ALA   545      95.018  65.943  23.350  1.00  0.00           O
ATOM    842  N   LEU   546      96.438  67.003  24.720  1.00  0.00           N
ATOM    843  HN  LEU   546      97.068  67.743  24.930  1.00  0.00           H
ATOM    844  CA  LEU   546      96.348  65.993  25.820  1.00  0.00           C
ATOM    845  HA  LEU   546      96.898  65.143  25.460  1.00  0.00           H
ATOM    846  CB  LEU   546      97.138  66.583  27.070  1.00  0.00           C
ATOM    847  HB1 LEU   546      96.728  67.613  27.190  1.00  0.00           H
ATOM    848  HB2 LEU   546      96.898  65.953  27.950  1.00  0.00           H
ATOM    849  CG  LEU   546      98.658  66.603  26.940  1.00  0.00           C
ATOM    850  HG  LEU   546      98.958  66.833  25.900  1.00  0.00           H
ATOM    851  CD1 LEU   546      98.928  67.713  27.940  1.00  0.00           C
ATOM    852 1HD1 LEU   546      98.358  67.613  28.890  1.00  0.00           H
ATOM    853 2HD1 LEU   546     100.018  67.663  28.160  1.00  0.00           H
ATOM    854 3HD1 LEU   546      98.728  68.653  27.400  1.00  0.00           H
ATOM    855  CD2 LEU   546      99.378  65.263  27.280  1.00  0.00           C
ATOM    856 1HD2 LEU   546      99.208  64.903  28.320  1.00  0.00           H
ATOM    857 2HD2 LEU   546      99.108  64.603  26.430  1.00  0.00           H
ATOM    858 3HD2 LEU   546     100.468  65.483  27.180  1.00  0.00           H
ATOM    859  C   LEU   546      94.948  65.543  26.250  1.00  0.00           C
ATOM    860  O   LEU   546      94.648  64.373  26.320  1.00  0.00           O
ATOM    861  N   ALA   547      93.968  66.493  26.340  1.00  0.00           N
ATOM    862  HN  ALA   547      94.238  67.443  26.210  1.00  0.00           H
ATOM    863  CA  ALA   547      92.598  66.103  26.670  1.00  0.00           C
ATOM    864  HA  ALA   547      92.738  65.563  27.590  1.00  0.00           H
ATOM    865  CB  ALA   547      91.678  67.373  26.870  1.00  0.00           C
ATOM    866  HB1 ALA   547      90.618  67.063  27.000  1.00  0.00           H
ATOM    867  HB2 ALA   547      92.098  67.923  27.750  1.00  0.00           H
ATOM    868  HB3 ALA   547      91.778  68.033  25.980  1.00  0.00           H
ATOM    869  C   ALA   547      91.898  65.193  25.710  1.00  0.00           C
ATOM    870  O   ALA   547      91.338  64.193  26.060  1.00  0.00           O
ATOM    871  N   ARG   548      92.128  65.493  24.360  1.00  0.00           N
ATOM    872  HN  ARG   548      92.488  66.413  24.220  1.00  0.00           H
ATOM    873  CA  ARG   548      91.788  64.673  23.230  1.00  0.00           C
ATOM    874  HA  ARG   548      90.758  64.403  23.370  1.00  0.00           H
ATOM    875  CB  ARG   548      92.018  65.503  21.900  1.00  0.00           C
ATOM    876  HB1 ARG   548      91.278  66.333  21.900  1.00  0.00           H
ATOM    877  HB2 ARG   548      93.058  65.863  21.820  1.00  0.00           H
ATOM    878  CG  ARG   548      91.848  64.643  20.670  1.00  0.00           C
ATOM    879  HG1 ARG   548      92.228  65.213  19.800  1.00  0.00           H
ATOM    880  HG2 ARG   548      92.588  63.803  20.660  1.00  0.00           H
ATOM    881  CD  ARG   548      90.358  64.203  20.480  1.00  0.00           C
ATOM    882  HD1 ARG   548      90.068  63.363  21.150  1.00  0.00           H
ATOM    883  HD2 ARG   548      89.568  64.983  20.480  1.00  0.00           H
ATOM    884  NE  ARG   548      90.298  63.653  19.110  1.00  0.00           N
ATOM    885  HE  ARG   548      91.098  63.723  18.530  1.00  0.00           H
ATOM    886  CZ  ARG   548      89.178  63.193  18.550  1.00  0.00           C
ATOM    887  NH1 ARG   548      89.148  62.723  17.300  1.00  0.00           N
ATOM    888 1HH1 ARG   548      90.008  62.713  16.790  1.00  0.00           H
ATOM    889 2HH1 ARG   548      88.268  62.523  16.850  1.00  0.00           H
ATOM    890  NH2 ARG   548      88.028  63.153  19.140  1.00  0.00           N
ATOM    891 1HH2 ARG   548      87.918  63.393  20.110  1.00  0.00           H
ATOM    892 2HH2 ARG   548      87.208  62.703  18.810  1.00  0.00           H
ATOM    893  C   ARG   548      92.528  63.393  23.150  1.00  0.00           C
ATOM    894  O   ARG   548      91.938  62.413  22.730  1.00  0.00           O
ATOM    895  N   LEU   549      93.838  63.263  23.490  1.00  0.00           N
ATOM    896  HN  LEU   549      94.308  64.103  23.770  1.00  0.00           H
ATOM    897  CA  LEU   549      94.608  62.013  23.580  1.00  0.00           C
ATOM    898  HA  LEU   549      94.578  61.513  22.630  1.00  0.00           H
ATOM    899  CB  LEU   549      96.088  62.363  23.950  1.00  0.00           C
ATOM    900  HB1 LEU   549      96.158  63.073  24.800  1.00  0.00           H
ATOM    901  HB2 LEU   549      96.618  61.403  24.130  1.00  0.00           H
ATOM    902  CG  LEU   549      96.868  63.053  22.770  1.00  0.00           C
ATOM    903  HG  LEU   549      96.258  63.923  22.450  1.00  0.00           H
ATOM    904  CD1 LEU   549      98.208  63.523  23.390  1.00  0.00           C
ATOM    905 1HD1 LEU   549      98.948  62.713  23.230  1.00  0.00           H
ATOM    906 2HD1 LEU   549      98.698  64.383  22.900  1.00  0.00           H
ATOM    907 3HD1 LEU   549      98.178  63.753  24.480  1.00  0.00           H
ATOM    908  CD2 LEU   549      96.958  62.083  21.480  1.00  0.00           C
ATOM    909 1HD2 LEU   549      97.198  61.063  21.820  1.00  0.00           H
ATOM    910 2HD2 LEU   549      95.988  62.193  20.950  1.00  0.00           H
ATOM    911 3HD2 LEU   549      97.768  62.453  20.800  1.00  0.00           H
ATOM    912  C   LEU   549      93.988  61.163  24.650  1.00  0.00           C
ATOM    913  O   LEU   549      93.758  59.933  24.450  1.00  0.00           O
ATOM    914  N   LEU   550      93.668  61.703  25.850  1.00  0.00           N
ATOM    915  HN  LEU   550      93.778  62.663  26.090  1.00  0.00           H
ATOM    916  CA  LEU   550      93.068  60.943  26.840  1.00  0.00           C
ATOM    917  HA  LEU   550      93.668  60.063  26.990  1.00  0.00           H
ATOM    918  CB  LEU   550      93.018  61.873  28.110  1.00  0.00           C
ATOM    919  HB1 LEU   550      92.538  62.833  27.810  1.00  0.00           H
ATOM    920  HB2 LEU   550      92.308  61.433  28.840  1.00  0.00           H
ATOM    921  CG  LEU   550      94.358  62.203  28.760  1.00  0.00           C
ATOM    922  HG  LEU   550      95.058  62.503  27.950  1.00  0.00           H
ATOM    923  CD1 LEU   550      94.188  63.323  29.740  1.00  0.00           C
ATOM    924 1HD1 LEU   550      93.188  63.273  30.220  1.00  0.00           H
ATOM    925 2HD1 LEU   550      94.978  63.183  30.500  1.00  0.00           H
ATOM    926 3HD1 LEU   550      94.298  64.293  29.210  1.00  0.00           H
ATOM    927  CD2 LEU   550      94.938  60.883  29.400  1.00  0.00           C
ATOM    928 1HD2 LEU   550      95.158  60.183  28.570  1.00  0.00           H
ATOM    929 2HD2 LEU   550      95.888  61.113  29.920  1.00  0.00           H
ATOM    930 3HD2 LEU   550      94.268  60.413  30.160  1.00  0.00           H
ATOM    931  C   LEU   550      91.648  60.413  26.470  1.00  0.00           C
ATOM    932  O   LEU   550      91.308  59.283  26.830  1.00  0.00           O
ATOM    933  N   LEU   551      90.818  61.263  25.750  1.00  0.00           N
ATOM    934  HN  LEU   551      91.128  62.113  25.330  1.00  0.00           H
ATOM    935  CA  LEU   551      89.468  60.893  25.360  1.00  0.00           C
ATOM    936  HA  LEU   551      88.918  60.583  26.230  1.00  0.00           H
ATOM    937  CB  LEU   551      88.788  62.133  24.790  1.00  0.00           C
ATOM    938  HB1 LEU   551      89.388  62.543  23.950  1.00  0.00           H
ATOM    939  HB2 LEU   551      87.818  61.793  24.360  1.00  0.00           H
ATOM    940  CG  LEU   551      88.328  63.113  25.890  1.00  0.00           C
ATOM    941  HG  LEU   551      89.168  63.303  26.590  1.00  0.00           H
ATOM    942  CD1 LEU   551      88.048  64.513  25.270  1.00  0.00           C
ATOM    943 1HD1 LEU   551      86.998  64.513  24.890  1.00  0.00           H
ATOM    944 2HD1 LEU   551      88.048  65.313  26.050  1.00  0.00           H
ATOM    945 3HD1 LEU   551      88.638  64.803  24.380  1.00  0.00           H
ATOM    946  CD2 LEU   551      87.148  62.553  26.610  1.00  0.00           C
ATOM    947 1HD2 LEU   551      86.668  63.253  27.330  1.00  0.00           H
ATOM    948 2HD2 LEU   551      86.398  62.123  25.920  1.00  0.00           H
ATOM    949 3HD2 LEU   551      87.388  61.713  27.300  1.00  0.00           H
ATOM    950  C   LEU   551      89.468  59.713  24.410  1.00  0.00           C
ATOM    951  O   LEU   551      88.568  58.833  24.480  1.00  0.00           O
ATOM    952  N   VAL   552      90.538  59.573  23.550  1.00  0.00           N
ATOM    953  HN  VAL   552      91.298  60.213  23.450  1.00  0.00           H
ATOM    954  CA  VAL   552      90.698  58.303  22.780  1.00  0.00           C
ATOM    955  HA  VAL   552      89.728  57.843  22.700  1.00  0.00           H
ATOM    956  CB  VAL   552      91.068  58.663  21.330  1.00  0.00           C
ATOM    957  HB  VAL   552      91.088  57.703  20.770  1.00  0.00           H
ATOM    958  CG1 VAL   552      89.948  59.493  20.640  1.00  0.00           C
ATOM    959 1HG1 VAL   552      88.988  58.983  20.430  1.00  0.00           H
ATOM    960 2HG1 VAL   552      89.798  60.523  21.010  1.00  0.00           H
ATOM    961 3HG1 VAL   552      90.198  59.673  19.570  1.00  0.00           H
ATOM    962  CG2 VAL   552      92.358  59.263  21.150  1.00  0.00           C
ATOM    963 1HG2 VAL   552      92.298  60.253  21.650  1.00  0.00           H
ATOM    964 2HG2 VAL   552      93.208  58.693  21.570  1.00  0.00           H
ATOM    965 3HG2 VAL   552      92.488  59.523  20.080  1.00  0.00           H
ATOM    966  C   VAL   552      91.548  57.263  23.510  1.00  0.00           C
ATOM    967  O   VAL   552      91.688  56.173  22.990  1.00  0.00           O
ATOM    968  N   THR   553      91.998  57.433  24.740  1.00  0.00           N
ATOM    969  HN  THR   553      91.808  58.263  25.260  1.00  0.00           H
ATOM    970  CA  THR   553      92.668  56.393  25.470  1.00  0.00           C
ATOM    971  HA  THR   553      93.388  55.923  24.820  1.00  0.00           H
ATOM    972  CB  THR   553      93.458  56.883  26.700  1.00  0.00           C
ATOM    973  HB  THR   553      92.858  57.513  27.390  1.00  0.00           H
ATOM    974  OG1 THR   553      94.448  57.803  26.340  1.00  0.00           O
ATOM    975  HG1 THR   553      93.988  58.503  25.870  1.00  0.00           H
ATOM    976  CG2 THR   553      94.228  55.713  27.470  1.00  0.00           C
ATOM    977 1HG2 THR   553      94.848  56.153  28.280  1.00  0.00           H
ATOM    978 2HG2 THR   553      93.498  55.043  27.970  1.00  0.00           H
ATOM    979 3HG2 THR   553      94.958  55.093  26.910  1.00  0.00           H
ATOM    980  C   THR   553      91.648  55.313  26.080  1.00  0.00           C
ATOM    981  O   THR   553      90.788  55.683  26.870  1.00  0.00           O
ATOM    982  N   LYS   554      91.898  54.023  25.770  1.00  0.00           N
ATOM    983  HN  LYS   554      92.718  53.933  25.210  1.00  0.00           H
ATOM    984  CA  LYS   554      91.148  52.923  26.290  1.00  0.00           C
ATOM    985  HA  LYS   554      90.138  53.293  26.420  1.00  0.00           H
ATOM    986  CB  LYS   554      91.198  51.713  25.310  1.00  0.00           C
ATOM    987  HB1 LYS   554      92.248  51.583  24.980  1.00  0.00           H
ATOM    988  HB2 LYS   554      90.878  50.823  25.890  1.00  0.00           H
ATOM    989  CG  LYS   554      90.308  51.903  24.010  1.00  0.00           C
ATOM    990  HG1 LYS   554      89.288  51.733  24.430  1.00  0.00           H
ATOM    991  HG2 LYS   554      90.478  52.913  23.590  1.00  0.00           H
ATOM    992  CD  LYS   554      90.668  50.903  22.880  1.00  0.00           C
ATOM    993  HD1 LYS   554      90.638  49.913  23.390  1.00  0.00           H
ATOM    994  HD2 LYS   554      89.888  50.843  22.090  1.00  0.00           H
ATOM    995  CE  LYS   554      91.988  51.173  22.220  1.00  0.00           C
ATOM    996  HE1 LYS   554      91.898  52.253  21.970  1.00  0.00           H
ATOM    997  HE2 LYS   554      92.888  51.053  22.860  1.00  0.00           H
ATOM    998  NZ  LYS   554      92.168  50.483  21.010  1.00  0.00           N
ATOM    999  HZ1 LYS   554      91.298  50.703  20.490  1.00  0.00           H
ATOM   1000  HZ2 LYS   554      92.958  50.783  20.400  1.00  0.00           H
ATOM   1001  HZ3 LYS   554      92.038  49.453  21.060  1.00  0.00           H
ATOM   1002  C   LYS   554      91.618  52.503  27.770  1.00  0.00           C
ATOM   1003  O   LYS   554      92.758  52.343  28.100  1.00  0.00           O
ATOM   1004  N   TRP   555      90.738  52.363  28.800  1.00  0.00           N
ATOM   1005  HN  TRP   555      89.748  52.333  28.680  1.00  0.00           H
ATOM   1006  CA  TRP   555      91.218  52.443  30.160  1.00  0.00           C
ATOM   1007  HA  TRP   555      92.278  52.623  30.200  1.00  0.00           H
ATOM   1008  CB  TRP   555      90.508  53.663  30.740  1.00  0.00           C
ATOM   1009  HB1 TRP   555      90.378  54.393  29.910  1.00  0.00           H
ATOM   1010  HB2 TRP   555      89.478  53.423  31.070  1.00  0.00           H
ATOM   1011  CG  TRP   555      91.248  54.473  31.800  1.00  0.00           C
ATOM   1012  CD1 TRP   555      91.118  54.383  33.200  1.00  0.00           C
ATOM   1013  HD1 TRP   555      90.508  53.623  33.670  1.00  0.00           H
ATOM   1014  NE1 TRP   555      91.718  55.423  33.830  1.00  0.00           N
ATOM   1015  HE1 TRP   555      91.899  55.684  34.745  1.00  0.00           H
ATOM   1016  CE2 TRP   555      92.218  56.273  32.880  1.00  0.00           C
ATOM   1017  CD2 TRP   555      91.938  55.773  31.580  1.00  0.00           C
ATOM   1018  CE3 TRP   555      92.278  56.433  30.430  1.00  0.00           C
ATOM   1019  HE3 TRP   555      91.968  56.073  29.460  1.00  0.00           H
ATOM   1020  CZ3 TRP   555      92.918  57.633  30.600  1.00  0.00           C
ATOM   1021  HZ3 TRP   555      93.258  58.183  29.740  1.00  0.00           H
ATOM   1022  CZ2 TRP   555      92.908  57.453  33.050  1.00  0.00           C
ATOM   1023  HZ2 TRP   555      93.048  57.833  34.050  1.00  0.00           H
ATOM   1024  CH2 TRP   555      93.188  58.153  31.870  1.00  0.00           C
ATOM   1025  HH2 TRP   555      93.778  59.053  31.890  1.00  0.00           H
ATOM   1026  C   TRP   555      90.968  51.213  30.960  1.00  0.00           C
ATOM   1027  O   TRP   555      91.128  51.203  32.160  1.00  0.00           O
ATOM   1028  N   ASN   556      90.558  50.113  30.300  1.00  0.00           N
ATOM   1029  HN  ASN   556      90.528  50.153  29.310  1.00  0.00           H
ATOM   1030  CA  ASN   556      90.248  48.743  30.810  1.00  0.00           C
ATOM   1031  HA  ASN   556      89.498  48.813  31.580  1.00  0.00           H
ATOM   1032  CB  ASN   556      89.478  47.883  29.700  1.00  0.00           C
ATOM   1033  HB1 ASN   556      90.098  47.433  28.900  1.00  0.00           H
ATOM   1034  HB2 ASN   556      89.098  46.993  30.250  1.00  0.00           H
ATOM   1035  CG  ASN   556      88.368  48.693  29.030  1.00  0.00           C
ATOM   1036  OD1 ASN   556      88.598  49.223  27.940  1.00  0.00           O
ATOM   1037  ND2 ASN   556      87.248  48.823  29.690  1.00  0.00           N
ATOM   1038 1HD2 ASN   556      86.608  49.543  29.430  1.00  0.00           H
ATOM   1039 2HD2 ASN   556      87.288  48.463  30.620  1.00  0.00           H
ATOM   1040  C   ASN   556      91.408  48.103  31.650  1.00  0.00           C
ATOM   1041  O   ASN   556      91.128  47.453  32.610  1.00  0.00           O
ATOM   1042  N   LYS   557      92.698  48.353  31.320  1.00  0.00           N
ATOM   1043  HN  LYS   557      92.938  49.013  30.610  1.00  0.00           H
ATOM   1044  CA  LYS   557      93.828  47.803  32.010  1.00  0.00           C
ATOM   1045  HA  LYS   557      93.588  47.493  33.010  1.00  0.00           H
ATOM   1046  CB  LYS   557      94.508  46.593  31.350  1.00  0.00           C
ATOM   1047  HB1 LYS   557      95.258  46.143  32.040  1.00  0.00           H
ATOM   1048  HB2 LYS   557      93.778  45.783  31.130  1.00  0.00           H
ATOM   1049  CG  LYS   557      95.118  46.923  30.010  1.00  0.00           C
ATOM   1050  HG1 LYS   557      94.248  47.253  29.400  1.00  0.00           H
ATOM   1051  HG2 LYS   557      95.768  47.813  30.080  1.00  0.00           H
ATOM   1052  CD  LYS   557      95.878  45.673  29.510  1.00  0.00           C
ATOM   1053  HD1 LYS   557      96.658  45.373  30.240  1.00  0.00           H
ATOM   1054  HD2 LYS   557      95.138  44.853  29.350  1.00  0.00           H
ATOM   1055  CE  LYS   557      96.668  46.043  28.190  1.00  0.00           C
ATOM   1056  HE1 LYS   557      97.308  46.923  28.390  1.00  0.00           H
ATOM   1057  HE2 LYS   557      97.228  45.113  27.950  1.00  0.00           H
ATOM   1058  NZ  LYS   557      95.678  46.283  27.110  1.00  0.00           N
ATOM   1059  HZ1 LYS   557      94.848  45.663  27.190  1.00  0.00           H
ATOM   1060  HZ2 LYS   557      95.478  47.303  27.200  1.00  0.00           H
ATOM   1061  HZ3 LYS   557      96.208  46.163  26.220  1.00  0.00           H
ATOM   1062  C   LYS   557      94.888  48.793  32.320  1.00  0.00           C
ATOM   1063  O   LYS   557      94.998  49.863  31.690  1.00  0.00           O
ATOM   1064  N   HIS   558      95.728  48.423  33.330  1.00  0.00           N
ATOM   1065  HN  HIS   558      95.578  47.633  33.930  1.00  0.00           H
ATOM   1066  CA  HIS   558      96.768  49.283  33.900  1.00  0.00           C
ATOM   1067  HA  HIS   558      96.368  50.183  34.350  1.00  0.00           H
ATOM   1068  CB  HIS   558      97.609  48.574  35.085  1.00  0.00           C
ATOM   1069  HB1 HIS   558      96.959  48.584  35.995  1.00  0.00           H
ATOM   1070  HB2 HIS   558      97.929  47.534  34.875  1.00  0.00           H
ATOM   1071  ND1 HIS   558      98.869  50.584  36.165  1.00  0.00           N
ATOM   1072  CG  HIS   558      98.859  49.304  35.525  1.00  0.00           C
ATOM   1073  CE1 HIS   558     100.119  51.004  36.125  1.00  0.00           C
ATOM   1074  HE1 HIS   558     100.559  51.934  36.485  1.00  0.00           H
ATOM   1075  NE2 HIS   558     100.899  50.044  35.645  1.00  0.00           N
ATOM   1076  HE2 HIS   558     101.899  50.134  35.545  1.00  0.00           H
ATOM   1077  CD2 HIS   558     100.169  48.984  35.245  1.00  0.00           C
ATOM   1078  HD2 HIS   558     100.699  48.174  34.745  1.00  0.00           H
ATOM   1079  C   HIS   558      97.818  49.733  32.970  1.00  0.00           C
ATOM   1080  O   HIS   558      97.838  50.893  32.680  1.00  0.00           O
ATOM   1081  N   GLU   559      98.548  48.863  32.270  1.00  0.00           N
ATOM   1082  HN  GLU   559      98.468  47.893  32.480  1.00  0.00           H
ATOM   1083  CA  GLU   559      99.488  49.193  31.220  1.00  0.00           C
ATOM   1084  HA  GLU   559     100.388  49.473  31.760  1.00  0.00           H
ATOM   1085  CB  GLU   559      99.778  47.953  30.260  1.00  0.00           C
ATOM   1086  HB1 GLU   559      98.838  47.423  30.000  1.00  0.00           H
ATOM   1087  HB2 GLU   559     100.258  48.363  29.350  1.00  0.00           H
ATOM   1088  CG  GLU   559     100.688  46.933  30.990  1.00  0.00           C
ATOM   1089  HG1 GLU   559     101.748  47.263  31.090  1.00  0.00           H
ATOM   1090  HG2 GLU   559     100.248  46.763  32.000  1.00  0.00           H
ATOM   1091  CD  GLU   559     100.788  45.523  30.360  1.00  0.00           C
ATOM   1092  OE1 GLU   559     101.568  44.753  30.950  1.00  0.00           O
ATOM   1093  OE2 GLU   559     100.008  45.133  29.420  1.00  0.00           O
ATOM   1094  C   GLU   559      99.158  50.423  30.220  1.00  0.00           C
ATOM   1095  O   GLU   559      99.968  51.363  30.100  1.00  0.00           O
ATOM   1096  N   ASP   560      98.078  50.293  29.430  1.00  0.00           N
ATOM   1097  HN  ASP   560      97.708  49.373  29.340  1.00  0.00           H
ATOM   1098  CA  ASP   560      97.568  51.263  28.530  1.00  0.00           C
ATOM   1099  HA  ASP   560      98.238  51.393  27.690  1.00  0.00           H
ATOM   1100  CB  ASP   560      96.188  50.733  28.070  1.00  0.00           C
ATOM   1101  HB1 ASP   560      95.598  50.703  29.000  1.00  0.00           H
ATOM   1102  HB2 ASP   560      95.628  51.483  27.470  1.00  0.00           H
ATOM   1103  CG  ASP   560      96.138  49.403  27.420  1.00  0.00           C
ATOM   1104  OD1 ASP   560      95.038  48.903  27.170  1.00  0.00           O
ATOM   1105  OD2 ASP   560      97.178  48.913  26.980  1.00  0.00           O
ATOM   1106  C   ASP   560      97.378  52.643  29.090  1.00  0.00           C
ATOM   1107  O   ASP   560      97.768  53.653  28.500  1.00  0.00           O
ATOM   1108  N   VAL   561      96.768  52.773  30.250  1.00  0.00           N
ATOM   1109  HN  VAL   561      96.398  52.023  30.780  1.00  0.00           H
ATOM   1110  CA  VAL   561      96.708  53.993  30.990  1.00  0.00           C
ATOM   1111  HA  VAL   561      96.348  54.763  30.320  1.00  0.00           H
ATOM   1112  CB  VAL   561      95.898  53.863  32.330  1.00  0.00           C
ATOM   1113  HB  VAL   561      96.378  53.073  32.940  1.00  0.00           H
ATOM   1114  CG1 VAL   561      95.708  55.243  33.030  1.00  0.00           C
ATOM   1115 1HG1 VAL   561      96.648  55.603  33.480  1.00  0.00           H
ATOM   1116 2HG1 VAL   561      95.158  55.993  32.420  1.00  0.00           H
ATOM   1117 3HG1 VAL   561      94.978  55.033  33.840  1.00  0.00           H
ATOM   1118  CG2 VAL   561      94.498  53.403  31.910  1.00  0.00           C
ATOM   1119 1HG2 VAL   561      94.078  54.063  31.120  1.00  0.00           H
ATOM   1120 2HG2 VAL   561      94.428  52.323  31.680  1.00  0.00           H
ATOM   1121 3HG2 VAL   561      93.858  53.433  32.820  1.00  0.00           H
ATOM   1122  C   VAL   561      98.078  54.413  31.430  1.00  0.00           C
ATOM   1123  O   VAL   561      98.458  55.603  31.220  1.00  0.00           O
ATOM   1124  N   ALA   562      98.988  53.533  31.850  1.00  0.00           N
ATOM   1125  HN  ALA   562      98.758  52.563  31.870  1.00  0.00           H
ATOM   1126  CA  ALA   562     100.238  53.913  32.400  1.00  0.00           C
ATOM   1127  HA  ALA   562     100.028  54.643  33.170  1.00  0.00           H
ATOM   1128  CB  ALA   562     100.808  52.713  33.140  1.00  0.00           C
ATOM   1129  HB1 ALA   562     101.678  52.963  33.790  1.00  0.00           H
ATOM   1130  HB2 ALA   562     100.048  52.403  33.880  1.00  0.00           H
ATOM   1131  HB3 ALA   562     100.958  51.823  32.490  1.00  0.00           H
ATOM   1132  C   ALA   562     101.198  54.633  31.440  1.00  0.00           C
ATOM   1133  O   ALA   562     101.878  55.563  31.800  1.00  0.00           O
ATOM   1134  N   GLN   563     101.118  54.113  30.180  1.00  0.00           N
ATOM   1135  HN  GLN   563     100.558  53.303  30.020  1.00  0.00           H
ATOM   1136  CA  GLN   563     101.698  54.943  29.090  1.00  0.00           C
ATOM   1137  HA  GLN   563     102.738  54.783  29.330  1.00  0.00           H
ATOM   1138  CB  GLN   563     101.228  54.293  27.760  1.00  0.00           C
ATOM   1139  HB1 GLN   563     100.138  54.473  27.650  1.00  0.00           H
ATOM   1140  HB2 GLN   563     101.818  54.803  26.970  1.00  0.00           H
ATOM   1141  CG  GLN   563     101.548  52.823  27.470  1.00  0.00           C
ATOM   1142  HG1 GLN   563     100.648  52.243  27.770  1.00  0.00           H
ATOM   1143  HG2 GLN   563     101.668  52.553  26.400  1.00  0.00           H
ATOM   1144  CD  GLN   563     102.778  52.343  28.300  1.00  0.00           C
ATOM   1145  OE1 GLN   563     103.888  52.433  27.810  1.00  0.00           O
ATOM   1146  NE2 GLN   563     102.638  51.783  29.470  1.00  0.00           N
ATOM   1147 1HE2 GLN   563     101.718  51.693  29.850  1.00  0.00           H
ATOM   1148 2HE2 GLN   563     103.408  51.423  30.000  1.00  0.00           H
ATOM   1149  C   GLN   563     101.458  56.393  28.950  1.00  0.00           C
ATOM   1150  O   GLN   563     102.378  57.153  28.730  1.00  0.00           O
ATOM   1151  N   MET   564     100.158  56.873  29.020  1.00  0.00           N
ATOM   1152  HN  MET   564      99.408  56.243  29.240  1.00  0.00           H
ATOM   1153  CA  MET   564      99.828  58.313  29.030  1.00  0.00           C
ATOM   1154  HA  MET   564     100.328  58.803  28.210  1.00  0.00           H
ATOM   1155  CB  MET   564      98.308  58.553  28.860  1.00  0.00           C
ATOM   1156  HB1 MET   564      97.778  57.803  29.500  1.00  0.00           H
ATOM   1157  HB2 MET   564      98.068  59.583  29.180  1.00  0.00           H
ATOM   1158  CG  MET   564      97.838  58.383  27.330  1.00  0.00           C
ATOM   1159  HG1 MET   564      98.048  57.383  26.890  1.00  0.00           H
ATOM   1160  HG2 MET   564      96.738  58.533  27.380  1.00  0.00           H
ATOM   1161  SD  MET   564      98.428  59.643  26.230  1.00  0.00           S
ATOM   1162  CE  MET   564      97.648  61.093  26.860  1.00  0.00           C
ATOM   1163  HE1 MET   564      96.628  61.023  26.410  1.00  0.00           H
ATOM   1164  HE2 MET   564      97.588  61.143  27.970  1.00  0.00           H
ATOM   1165  HE3 MET   564      98.118  61.963  26.350  1.00  0.00           H
ATOM   1166  C   MET   564     100.308  58.923  30.290  1.00  0.00           C
ATOM   1167  O   MET   564     100.668  60.093  30.400  1.00  0.00           O
ATOM   1168  N   LEU   565     100.278  58.193  31.430  1.00  0.00           N
ATOM   1169  HN  LEU   565     100.008  57.233  31.430  1.00  0.00           H
ATOM   1170  CA  LEU   565     100.738  58.723  32.750  1.00  0.00           C
ATOM   1171  HA  LEU   565     100.278  59.693  32.900  1.00  0.00           H
ATOM   1172  CB  LEU   565     100.408  57.823  33.900  1.00  0.00           C
ATOM   1173  HB1 LEU   565     100.848  56.803  33.870  1.00  0.00           H
ATOM   1174  HB2 LEU   565     100.689  58.474  34.765  1.00  0.00           H
ATOM   1175  CG  LEU   565      98.878  57.603  34.140  1.00  0.00           C
ATOM   1176  HG  LEU   565      98.528  56.943  33.320  1.00  0.00           H
ATOM   1177  CD1 LEU   565      98.509  56.974  35.435  1.00  0.00           C
ATOM   1178 1HD1 LEU   565      97.399  56.944  35.515  1.00  0.00           H
ATOM   1179 2HD1 LEU   565      98.809  55.914  35.515  1.00  0.00           H
ATOM   1180 3HD1 LEU   565      98.919  57.484  36.325  1.00  0.00           H
ATOM   1181  CD2 LEU   565      98.148  58.963  34.020  1.00  0.00           C
ATOM   1182 1HD2 LEU   565      97.088  58.913  34.320  1.00  0.00           H
ATOM   1183 2HD2 LEU   565      98.679  59.784  34.535  1.00  0.00           H
ATOM   1184 3HD2 LEU   565      98.148  59.243  32.940  1.00  0.00           H
ATOM   1185  C   LEU   565     102.208  59.023  32.810  1.00  0.00           C
ATOM   1186  O   LEU   565     102.678  60.123  33.230  1.00  0.00           O
ATOM   1187  N   TYR   566     103.028  58.053  32.310  1.00  0.00           N
ATOM   1188  HN  TYR   566     102.528  57.193  32.230  1.00  0.00           H
ATOM   1189  CA  TYR   566     104.448  58.263  32.010  1.00  0.00           C
ATOM   1190  HA  TYR   566     104.958  58.523  32.930  1.00  0.00           H
ATOM   1191  CB  TYR   566     105.048  56.923  31.490  1.00  0.00           C
ATOM   1192  HB1 TYR   566     105.228  56.273  32.370  1.00  0.00           H
ATOM   1193  HB2 TYR   566     104.308  56.623  30.710  1.00  0.00           H
ATOM   1194  CG  TYR   566     106.408  57.043  30.790  1.00  0.00           C
ATOM   1195  CD1 TYR   566     106.588  56.293  29.590  1.00  0.00           C
ATOM   1196  HD1 TYR   566     105.768  55.633  29.350  1.00  0.00           H
ATOM   1197  CE1 TYR   566     107.798  56.373  28.890  1.00  0.00           C
ATOM   1198  HE1 TYR   566     107.798  55.843  27.950  1.00  0.00           H
ATOM   1199  CZ  TYR   566     108.838  57.223  29.270  1.00  0.00           C
ATOM   1200  OH  TYR   566     109.978  57.513  28.490  1.00  0.00           O
ATOM   1201  HH  TYR   566     110.478  58.113  29.060  1.00  0.00           H
ATOM   1202  CD2 TYR   566     107.518  57.843  31.230  1.00  0.00           C
ATOM   1203  HD2 TYR   566     107.308  58.303  32.190  1.00  0.00           H
ATOM   1204  CE2 TYR   566     108.668  57.923  30.460  1.00  0.00           C
ATOM   1205  HE2 TYR   566     109.278  58.773  30.730  1.00  0.00           H
ATOM   1206  C   TYR   566     104.648  59.483  31.030  1.00  0.00           C
ATOM   1207  O   TYR   566     105.558  60.353  31.280  1.00  0.00           O
ATOM   1208  N   LEU   567     103.828  59.613  29.960  1.00  0.00           N
ATOM   1209  HN  LEU   567     103.148  58.953  29.650  1.00  0.00           H
ATOM   1210  CA  LEU   567     103.858  60.773  29.100  1.00  0.00           C
ATOM   1211  HA  LEU   567     104.858  60.873  28.710  1.00  0.00           H
ATOM   1212  CB  LEU   567     103.018  60.493  27.850  1.00  0.00           C
ATOM   1213  HB1 LEU   567     103.668  59.723  27.370  1.00  0.00           H
ATOM   1214  HB2 LEU   567     102.068  60.023  28.190  1.00  0.00           H
ATOM   1215  CG  LEU   567     102.888  61.713  26.850  1.00  0.00           C
ATOM   1216  HG  LEU   567     102.248  62.483  27.340  1.00  0.00           H
ATOM   1217  CD1 LEU   567     104.308  62.273  26.450  1.00  0.00           C
ATOM   1218 1HD1 LEU   567     104.898  61.483  25.930  1.00  0.00           H
ATOM   1219 2HD1 LEU   567     104.278  63.103  25.720  1.00  0.00           H
ATOM   1220 3HD1 LEU   567     104.858  62.683  27.320  1.00  0.00           H
ATOM   1221  CD2 LEU   567     102.218  61.363  25.540  1.00  0.00           C
ATOM   1222 1HD2 LEU   567     101.148  61.173  25.800  1.00  0.00           H
ATOM   1223 2HD2 LEU   567     102.228  62.193  24.810  1.00  0.00           H
ATOM   1224 3HD2 LEU   567     102.578  60.473  24.980  1.00  0.00           H
ATOM   1225  C   LEU   567     103.518  62.083  29.830  1.00  0.00           C
ATOM   1226  O   LEU   567     104.188  63.103  29.700  1.00  0.00           O
ATOM   1227  N   LEU   568     102.548  62.033  30.740  1.00  0.00           N
ATOM   1228  HN  LEU   568     101.948  61.253  30.910  1.00  0.00           H
ATOM   1229  CA  LEU   568     102.158  63.173  31.580  1.00  0.00           C
ATOM   1230  HA  LEU   568     101.888  63.883  30.820  1.00  0.00           H
ATOM   1231  CB  LEU   568     100.908  62.833  32.380  1.00  0.00           C
ATOM   1232  HB1 LEU   568     100.808  61.733  32.550  1.00  0.00           H
ATOM   1233  HB2 LEU   568     101.058  63.253  33.400  1.00  0.00           H
ATOM   1234  CG  LEU   568      99.588  63.343  31.750  1.00  0.00           C
ATOM   1235  HG  LEU   568      99.688  63.213  30.650  1.00  0.00           H
ATOM   1236  CD1 LEU   568      98.328  62.643  32.290  1.00  0.00           C
ATOM   1237 1HD1 LEU   568      98.348  61.563  32.010  1.00  0.00           H
ATOM   1238 2HD1 LEU   568      98.358  62.783  33.390  1.00  0.00           H
ATOM   1239 3HD1 LEU   568      97.368  63.093  31.970  1.00  0.00           H
ATOM   1240  CD2 LEU   568      99.518  64.923  31.920  1.00  0.00           C
ATOM   1241 1HD2 LEU   568      98.648  65.283  31.350  1.00  0.00           H
ATOM   1242 2HD2 LEU   568      99.398  65.333  32.950  1.00  0.00           H
ATOM   1243 3HD2 LEU   568     100.448  65.393  31.540  1.00  0.00           H
ATOM   1244  C   LEU   568     103.278  63.713  32.480  1.00  0.00           C
ATOM   1245  O   LEU   568     103.428  64.903  32.720  1.00  0.00           O
ATOM   1246  N   CYS   569     104.028  62.733  33.070  1.00  0.00           N
ATOM   1247  HN  CYS   569     103.808  61.783  32.870  1.00  0.00           H
ATOM   1248  CA  CYS   569     105.128  63.053  33.920  1.00  0.00           C
ATOM   1249  HA  CYS   569     104.849  63.774  34.675  1.00  0.00           H
ATOM   1250  CB  CYS   569     105.689  61.814  34.615  1.00  0.00           C
ATOM   1251  HB1 CYS   569     104.809  61.244  34.995  1.00  0.00           H
ATOM   1252  HB2 CYS   569     106.108  61.073  33.910  1.00  0.00           H
ATOM   1253  SG  CYS   569     106.829  62.214  35.995  1.00  0.00           S
ATOM   1254  HG1 CYS   569     106.149  63.184  36.585  1.00  0.00           H
ATOM   1255  C   CYS   569     106.308  63.603  33.060  1.00  0.00           C
ATOM   1256  O   CYS   569     107.038  64.583  33.340  1.00  0.00           O
ATOM   1257  N   SER   570     106.458  62.973  31.900  1.00  0.00           N
ATOM   1258  HN  SER   570     105.818  62.263  31.620  1.00  0.00           H
ATOM   1259  CA  SER   570     107.558  63.323  30.920  1.00  0.00           C
ATOM   1260  HA  SER   570     108.508  63.313  31.440  1.00  0.00           H
ATOM   1261  CB  SER   570     107.598  62.303  29.680  1.00  0.00           C
ATOM   1262  HB1 SER   570     106.558  62.423  29.310  1.00  0.00           H
ATOM   1263  HB2 SER   570     108.358  62.643  28.950  1.00  0.00           H
ATOM   1264  OG  SER   570     107.958  60.993  30.130  1.00  0.00           O
ATOM   1265  HG1 SER   570     107.198  60.613  30.560  1.00  0.00           H
ATOM   1266  C   SER   570     107.468  64.693  30.410  1.00  0.00           C
ATOM   1267  O   SER   570     108.418  65.323  30.240  1.00  0.00           O
ATOM   1268  N   TRP   571     106.238  65.103  30.160  1.00  0.00           N
ATOM   1269  HN  TRP   571     105.478  64.513  30.390  1.00  0.00           H
ATOM   1270  CA  TRP   571     105.828  66.393  29.630  1.00  0.00           C
ATOM   1271  HA  TRP   571     106.318  66.523  28.680  1.00  0.00           H
ATOM   1272  CB  TRP   571     104.318  66.563  29.520  1.00  0.00           C
ATOM   1273  HB1 TRP   571     103.918  65.593  29.160  1.00  0.00           H
ATOM   1274  HB2 TRP   571     103.718  66.833  30.420  1.00  0.00           H
ATOM   1275  CG  TRP   571     104.028  67.493  28.430  1.00  0.00           C
ATOM   1276  CD1 TRP   571     103.218  68.573  28.660  1.00  0.00           C
ATOM   1277  HD1 TRP   571     102.668  68.693  29.580  1.00  0.00           H
ATOM   1278  NE1 TRP   571     103.168  69.343  27.530  1.00  0.00           N
ATOM   1279  HE1 TRP   571     102.528  70.023  27.240  1.00  0.00           H
ATOM   1280  CE2 TRP   571     103.868  68.723  26.510  1.00  0.00           C
ATOM   1281  CD2 TRP   571     104.388  67.593  27.040  1.00  0.00           C
ATOM   1282  CE3 TRP   571     105.098  66.733  26.170  1.00  0.00           C
ATOM   1283  HE3 TRP   571     105.698  65.953  26.630  1.00  0.00           H
ATOM   1284  CZ3 TRP   571     105.288  67.173  24.860  1.00  0.00           C
ATOM   1285  HZ3 TRP   571     105.918  66.663  24.150  1.00  0.00           H
ATOM   1286  CZ2 TRP   571     104.018  69.133  25.200  1.00  0.00           C
ATOM   1287  HZ2 TRP   571     103.688  70.113  24.880  1.00  0.00           H
ATOM   1288  CH2 TRP   571     104.768  68.333  24.350  1.00  0.00           C
ATOM   1289  HH2 TRP   571     104.808  68.573  23.300  1.00  0.00           H
ATOM   1290  C   TRP   571     106.328  67.523  30.510  1.00  0.00           C
ATOM   1291  O   TRP   571     106.068  67.513  31.700  1.00  0.00           O
ATOM   1292  N   PRO   572     106.868  68.693  30.040  1.00  0.00           N
ATOM   1293  CD  PRO   572     107.348  68.813  28.670  1.00  0.00           C
ATOM   1294  HD1 PRO   572     106.678  68.753  27.790  1.00  0.00           H
ATOM   1295  HD2 PRO   572     108.038  67.943  28.570  1.00  0.00           H
ATOM   1296  CA  PRO   572     106.918  69.983  30.710  1.00  0.00           C
ATOM   1297  HA  PRO   572     107.598  69.863  31.550  1.00  0.00           H
ATOM   1298  CB  PRO   572     107.478  71.003  29.650  1.00  0.00           C
ATOM   1299  HB1 PRO   572     106.688  71.583  29.120  1.00  0.00           H
ATOM   1300  HB2 PRO   572     108.148  71.713  30.180  1.00  0.00           H
ATOM   1301  CG  PRO   572     108.158  70.113  28.610  1.00  0.00           C
ATOM   1302  HG1 PRO   572     108.108  70.603  27.620  1.00  0.00           H
ATOM   1303  HG2 PRO   572     109.178  69.823  28.930  1.00  0.00           H
ATOM   1304  C   PRO   572     105.648  70.593  31.280  1.00  0.00           C
ATOM   1305  O   PRO   572     104.558  70.393  30.700  1.00  0.00           O
ATOM   1306  N   GLU   573     105.748  71.313  32.460  1.00  0.00           N
ATOM   1307  HN  GLU   573     106.678  71.553  32.750  1.00  0.00           H
ATOM   1308  CA  GLU   573     104.638  71.363  33.320  1.00  0.00           C
ATOM   1309  HA  GLU   573     104.228  70.373  33.480  1.00  0.00           H
ATOM   1310  CB  GLU   573     104.929  71.764  34.755  1.00  0.00           C
ATOM   1311  HB1 GLU   573     105.109  72.864  34.775  1.00  0.00           H
ATOM   1312  HB2 GLU   573     103.979  71.604  35.305  1.00  0.00           H
ATOM   1313  CG  GLU   573     106.189  70.994  35.275  1.00  0.00           C
ATOM   1314  HG1 GLU   573     105.969  69.924  35.065  1.00  0.00           H
ATOM   1315  HG2 GLU   573     107.099  71.324  34.745  1.00  0.00           H
ATOM   1316  CD  GLU   573     106.479  71.194  36.755  1.00  0.00           C
ATOM   1317  OE1 GLU   573     106.259  72.274  37.275  1.00  0.00           O
ATOM   1318  OE2 GLU   573     107.099  70.334  37.395  1.00  0.00           O
ATOM   1319  C   GLU   573     103.418  72.063  32.670  1.00  0.00           C
ATOM   1320  O   GLU   573     103.628  73.013  31.920  1.00  0.00           O
ATOM   1321  N   LEU   574     102.178  71.643  32.930  1.00  0.00           N
ATOM   1322  HN  LEU   574     101.978  70.973  33.640  1.00  0.00           H
ATOM   1323  CA  LEU   574     101.008  72.243  32.320  1.00  0.00           C
ATOM   1324  HA  LEU   574     101.158  72.203  31.250  1.00  0.00           H
ATOM   1325  CB  LEU   574      99.718  71.453  32.700  1.00  0.00           C
ATOM   1326  HB1 LEU   574      99.708  71.473  33.810  1.00  0.00           H
ATOM   1327  HB2 LEU   574      98.898  72.083  32.300  1.00  0.00           H
ATOM   1328  CG  LEU   574      99.568  70.033  32.140  1.00  0.00           C
ATOM   1329  HG  LEU   574     100.278  69.343  32.650  1.00  0.00           H
ATOM   1330  CD1 LEU   574      98.178  69.543  32.510  1.00  0.00           C
ATOM   1331 1HD1 LEU   574      98.228  69.463  33.610  1.00  0.00           H
ATOM   1332 2HD1 LEU   574      97.428  70.293  32.170  1.00  0.00           H
ATOM   1333 3HD1 LEU   574      97.988  68.553  32.050  1.00  0.00           H
ATOM   1334  CD2 LEU   574      99.718  69.813  30.580  1.00  0.00           C
ATOM   1335 1HD2 LEU   574     100.778  69.993  30.320  1.00  0.00           H
ATOM   1336 2HD2 LEU   574      99.498  68.763  30.320  1.00  0.00           H
ATOM   1337 3HD2 LEU   574      98.958  70.483  30.110  1.00  0.00           H
ATOM   1338  C   LEU   574     100.818  73.663  32.770  1.00  0.00           C
ATOM   1339  O   LEU   574     101.158  74.043  33.900  1.00  0.00           O
ATOM   1340  N   PRO   575     100.528  74.543  31.850  1.00  0.00           N
ATOM   1341  CD  PRO   575     100.818  74.383  30.380  1.00  0.00           C
ATOM   1342  HD1 PRO   575      99.988  73.933  29.790  1.00  0.00           H
ATOM   1343  HD2 PRO   575     101.778  73.853  30.200  1.00  0.00           H
ATOM   1344  CA  PRO   575     100.198  75.963  32.130  1.00  0.00           C
ATOM   1345  HA  PRO   575     101.068  76.333  32.660  1.00  0.00           H
ATOM   1346  CB  PRO   575     100.058  76.683  30.770  1.00  0.00           C
ATOM   1347  HB1 PRO   575      99.038  76.773  30.330  1.00  0.00           H
ATOM   1348  HB2 PRO   575     100.478  77.713  30.810  1.00  0.00           H
ATOM   1349  CG  PRO   575     100.888  75.853  29.810  1.00  0.00           C
ATOM   1350  HG1 PRO   575     100.518  75.923  28.770  1.00  0.00           H
ATOM   1351  HG2 PRO   575     101.978  76.063  29.760  1.00  0.00           H
ATOM   1352  C   PRO   575      98.998  76.123  33.060  1.00  0.00           C
ATOM   1353  O   PRO   575      98.268  75.153  33.250  1.00  0.00           O
ATOM   1354  N   VAL   576      98.768  77.243  33.620  1.00  0.00           N
ATOM   1355  HN  VAL   576      99.378  78.013  33.480  1.00  0.00           H
ATOM   1356  CA  VAL   576      97.639  77.454  34.515  1.00  0.00           C
ATOM   1357  HA  VAL   576      97.749  76.834  35.395  1.00  0.00           H
ATOM   1358  CB  VAL   576      97.749  78.764  35.225  1.00  0.00           C
ATOM   1359  HB  VAL   576      97.959  79.614  34.545  1.00  0.00           H
ATOM   1360  CG1 VAL   576      96.389  79.054  36.015  1.00  0.00           C
ATOM   1361 1HG1 VAL   576      96.119  78.204  36.675  1.00  0.00           H
ATOM   1362 2HG1 VAL   576      96.489  80.014  36.565  1.00  0.00           H
ATOM   1363 3HG1 VAL   576      95.589  79.284  35.275  1.00  0.00           H
ATOM   1364  CG2 VAL   576      98.919  78.654  36.225  1.00  0.00           C
ATOM   1365 1HG2 VAL   576      98.899  77.754  36.875  1.00  0.00           H
ATOM   1366 2HG2 VAL   576      99.879  78.714  35.675  1.00  0.00           H
ATOM   1367 3HG2 VAL   576      98.859  79.584  36.845  1.00  0.00           H
ATOM   1368  C   VAL   576      96.248  77.173  33.920  1.00  0.00           C
ATOM   1369  O   VAL   576      95.409  76.444  34.485  1.00  0.00           O
ATOM   1370  N   LEU   577      95.978  77.633  32.660  1.00  0.00           N
ATOM   1371  HN  LEU   577      96.638  78.123  32.080  1.00  0.00           H
ATOM   1372  CA  LEU   577      94.778  77.403  31.930  1.00  0.00           C
ATOM   1373  HA  LEU   577      93.888  77.603  32.510  1.00  0.00           H
ATOM   1374  CB  LEU   577      94.778  78.153  30.550  1.00  0.00           C
ATOM   1375  HB1 LEU   577      95.838  78.133  30.240  1.00  0.00           H
ATOM   1376  HB2 LEU   577      94.128  77.643  29.810  1.00  0.00           H
ATOM   1377  CG  LEU   577      94.418  79.633  30.620  1.00  0.00           C
ATOM   1378  HG  LEU   577      95.018  80.023  31.470  1.00  0.00           H
ATOM   1379  CD1 LEU   577      94.828  80.353  29.360  1.00  0.00           C
ATOM   1380 1HD1 LEU   577      94.578  81.433  29.460  1.00  0.00           H
ATOM   1381 2HD1 LEU   577      95.908  80.323  29.140  1.00  0.00           H
ATOM   1382 3HD1 LEU   577      94.318  79.873  28.490  1.00  0.00           H
ATOM   1383  CD2 LEU   577      92.958  79.863  30.920  1.00  0.00           C
ATOM   1384 1HD2 LEU   577      92.318  79.013  30.580  1.00  0.00           H
ATOM   1385 2HD2 LEU   577      92.758  79.933  32.010  1.00  0.00           H
ATOM   1386 3HD2 LEU   577      92.508  80.783  30.500  1.00  0.00           H
ATOM   1387  C   LEU   577      94.518  75.883  31.650  1.00  0.00           C
ATOM   1388  O   LEU   577      93.468  75.373  31.890  1.00  0.00           O
ATOM   1389  N   SER   578      95.598  75.193  31.190  1.00  0.00           N
ATOM   1390  HN  SER   578      96.438  75.733  31.280  1.00  0.00           H
ATOM   1391  CA  SER   578      95.648  73.743  30.980  1.00  0.00           C
ATOM   1392  HA  SER   578      94.868  73.513  30.270  1.00  0.00           H
ATOM   1393  CB  SER   578      96.968  73.563  30.240  1.00  0.00           C
ATOM   1394  HB1 SER   578      97.838  73.803  30.880  1.00  0.00           H
ATOM   1395  HB2 SER   578      97.038  72.453  30.150  1.00  0.00           H
ATOM   1396  OG  SER   578      96.948  74.313  29.050  1.00  0.00           O
ATOM   1397  HG1 SER   578      96.088  74.153  28.650  1.00  0.00           H
ATOM   1398  C   SER   578      95.518  72.883  32.160  1.00  0.00           C
ATOM   1399  O   SER   578      94.888  71.843  32.080  1.00  0.00           O
ATOM   1400  N   ALA   579      95.998  73.353  33.350  1.00  0.00           N
ATOM   1401  HN  ALA   579      96.448  74.243  33.350  1.00  0.00           H
ATOM   1402  CA  ALA   579      95.799  72.664  34.585  1.00  0.00           C
ATOM   1403  HA  ALA   579      96.189  71.664  34.655  1.00  0.00           H
ATOM   1404  CB  ALA   579      96.619  73.374  35.695  1.00  0.00           C
ATOM   1405  HB1 ALA   579      96.669  72.824  36.655  1.00  0.00           H
ATOM   1406  HB2 ALA   579      97.609  73.594  35.225  1.00  0.00           H
ATOM   1407  HB3 ALA   579      96.209  74.374  35.925  1.00  0.00           H
ATOM   1408  C   ALA   579      94.299  72.584  34.935  1.00  0.00           C
ATOM   1409  O   ALA   579      93.699  71.524  35.175  1.00  0.00           O
ATOM   1410  N   LEU   580      93.549  73.734  34.825  1.00  0.00           N
ATOM   1411  HN  LEU   580      94.089  74.534  34.575  1.00  0.00           H
ATOM   1412  CA  LEU   580      92.069  73.824  34.905  1.00  0.00           C
ATOM   1413  HA  LEU   580      91.759  73.374  35.825  1.00  0.00           H
ATOM   1414  CB  LEU   580      91.419  75.244  34.805  1.00  0.00           C
ATOM   1415  HB1 LEU   580      91.358  75.663  33.780  1.00  0.00           H
ATOM   1416  HB2 LEU   580      90.409  75.144  35.265  1.00  0.00           H
ATOM   1417  CG  LEU   580      92.149  76.334  35.775  1.00  0.00           C
ATOM   1418  HG  LEU   580      93.239  76.164  35.625  1.00  0.00           H
ATOM   1419  CD1 LEU   580      91.899  77.764  35.405  1.00  0.00           C
ATOM   1420 1HD1 LEU   580      92.479  78.444  36.065  1.00  0.00           H
ATOM   1421 2HD1 LEU   580      92.228  78.053  34.380  1.00  0.00           H
ATOM   1422 3HD1 LEU   580      90.849  78.054  35.655  1.00  0.00           H
ATOM   1423  CD2 LEU   580      91.719  76.094  37.225  1.00  0.00           C
ATOM   1424 1HD2 LEU   580      92.439  76.724  37.775  1.00  0.00           H
ATOM   1425 2HD2 LEU   580      90.669  76.434  37.295  1.00  0.00           H
ATOM   1426 3HD2 LEU   580      91.839  75.014  37.465  1.00  0.00           H
ATOM   1427  C   LEU   580      91.308  73.033  33.870  1.00  0.00           C
ATOM   1428  O   LEU   580      90.288  72.363  34.140  1.00  0.00           O
ATOM   1429  N   GLU   581      91.698  73.003  32.600  1.00  0.00           N
ATOM   1430  HN  GLU   581      92.318  73.703  32.250  1.00  0.00           H
ATOM   1431  CA  GLU   581      91.088  72.083  31.690  1.00  0.00           C
ATOM   1432  HA  GLU   581      90.008  72.123  31.710  1.00  0.00           H
ATOM   1433  CB  GLU   581      91.488  72.513  30.210  1.00  0.00           C
ATOM   1434  HB1 GLU   581      91.018  73.503  30.050  1.00  0.00           H
ATOM   1435  HB2 GLU   581      92.568  72.763  30.210  1.00  0.00           H
ATOM   1436  CG  GLU   581      91.248  71.423  29.160  1.00  0.00           C
ATOM   1437  HG1 GLU   581      91.948  70.553  29.130  1.00  0.00           H
ATOM   1438  HG2 GLU   581      90.248  70.973  29.360  1.00  0.00           H
ATOM   1439  CD  GLU   581      91.248  72.033  27.750  1.00  0.00           C
ATOM   1440  OE1 GLU   581      90.288  71.583  27.030  1.00  0.00           O
ATOM   1441  OE2 GLU   581      92.118  72.843  27.290  1.00  0.00           O
ATOM   1442  C   GLU   581      91.308  70.533  32.010  1.00  0.00           C
ATOM   1443  O   GLU   581      90.328  69.733  32.020  1.00  0.00           O
ATOM   1444  N   LEU   582      92.528  70.083  32.340  1.00  0.00           N
ATOM   1445  HN  LEU   582      93.308  70.703  32.260  1.00  0.00           H
ATOM   1446  CA  LEU   582      92.878  68.653  32.590  1.00  0.00           C
ATOM   1447  HA  LEU   582      92.238  68.063  31.950  1.00  0.00           H
ATOM   1448  CB  LEU   582      94.358  68.413  32.110  1.00  0.00           C
ATOM   1449  HB1 LEU   582      95.008  69.193  32.580  1.00  0.00           H
ATOM   1450  HB2 LEU   582      94.658  67.453  32.560  1.00  0.00           H
ATOM   1451  CG  LEU   582      94.588  68.373  30.610  1.00  0.00           C
ATOM   1452  HG  LEU   582      94.118  69.223  30.070  1.00  0.00           H
ATOM   1453  CD1 LEU   582      96.068  68.483  30.180  1.00  0.00           C
ATOM   1454 1HD1 LEU   582      96.738  67.693  30.570  1.00  0.00           H
ATOM   1455 2HD1 LEU   582      96.088  68.543  29.070  1.00  0.00           H
ATOM   1456 3HD1 LEU   582      96.418  69.453  30.590  1.00  0.00           H
ATOM   1457  CD2 LEU   582      93.938  67.133  29.980  1.00  0.00           C
ATOM   1458 1HD2 LEU   582      92.828  67.123  30.000  1.00  0.00           H
ATOM   1459 2HD2 LEU   582      94.248  66.993  28.920  1.00  0.00           H
ATOM   1460 3HD2 LEU   582      94.268  66.183  30.460  1.00  0.00           H
ATOM   1461  C   LEU   582      92.608  68.193  34.040  1.00  0.00           C
ATOM   1462  O   LEU   582      92.588  67.003  34.320  1.00  0.00           O
ATOM   1463  N   LEU   583      92.369  69.174  34.975  1.00  0.00           N
ATOM   1464  HN  LEU   583      92.499  70.164  34.925  1.00  0.00           H
ATOM   1465  CA  LEU   583      92.049  68.774  36.315  1.00  0.00           C
ATOM   1466  HA  LEU   583      92.679  67.944  36.585  1.00  0.00           H
ATOM   1467  CB  LEU   583      92.489  69.914  37.305  1.00  0.00           C
ATOM   1468  HB1 LEU   583      93.589  69.914  37.115  1.00  0.00           H
ATOM   1469  HB2 LEU   583      92.079  70.904  37.035  1.00  0.00           H
ATOM   1470  CG  LEU   583      92.129  69.684  38.785  1.00  0.00           C
ATOM   1471  HG  LEU   583      91.079  69.434  39.005  1.00  0.00           H
ATOM   1472  CD1 LEU   583      93.009  68.594  39.365  1.00  0.00           C
ATOM   1473 1HD1 LEU   583      94.109  68.754  39.335  1.00  0.00           H
ATOM   1474 2HD1 LEU   583      92.679  68.444  40.415  1.00  0.00           H
ATOM   1475 3HD1 LEU   583      92.769  67.604  38.925  1.00  0.00           H
ATOM   1476  CD2 LEU   583      92.459  70.984  39.595  1.00  0.00           C
ATOM   1477 1HD2 LEU   583      91.989  70.854  40.585  1.00  0.00           H
ATOM   1478 2HD2 LEU   583      93.559  71.114  39.745  1.00  0.00           H
ATOM   1479 3HD2 LEU   583      92.089  71.914  39.115  1.00  0.00           H
ATOM   1480  C   LEU   583      90.579  68.424  36.475  1.00  0.00           C
ATOM   1481  O   LEU   583      90.299  67.654  37.395  1.00  0.00           O
ATOM   1482  N   ASP   584      89.699  68.904  35.545  1.00  0.00           N
ATOM   1483  HN  ASP   584      89.979  69.644  34.935  1.00  0.00           H
ATOM   1484  CA  ASP   584      88.309  68.474  35.225  1.00  0.00           C
ATOM   1485  HA  ASP   584      87.659  69.064  35.845  1.00  0.00           H
ATOM   1486  CB  ASP   584      88.018  68.783  33.710  1.00  0.00           C
ATOM   1487  HB1 ASP   584      88.378  69.813  33.500  1.00  0.00           H
ATOM   1488  HB2 ASP   584      88.568  68.043  33.090  1.00  0.00           H
ATOM   1489  CG  ASP   584      86.568  68.583  33.320  1.00  0.00           C
ATOM   1490  OD1 ASP   584      85.898  67.583  33.710  1.00  0.00           O
ATOM   1491  OD2 ASP   584      86.058  69.423  32.500  1.00  0.00           O
ATOM   1492  C   ASP   584      87.889  66.974  35.695  1.00  0.00           C
ATOM   1493  O   ASP   584      88.509  65.974  35.495  1.00  0.00           O
ATOM   1494  N   PHE   585      86.719  66.874  36.305  1.00  0.00           N
ATOM   1495  HN  PHE   585      86.129  67.674  36.385  1.00  0.00           H
ATOM   1496  CA  PHE   585      86.299  65.614  36.955  1.00  0.00           C
ATOM   1497  HA  PHE   585      87.129  65.014  37.305  1.00  0.00           H
ATOM   1498  CB  PHE   585      85.399  65.854  38.225  1.00  0.00           C
ATOM   1499  HB1 PHE   585      84.749  65.024  38.565  1.00  0.00           H
ATOM   1500  HB2 PHE   585      86.079  66.094  39.065  1.00  0.00           H
ATOM   1501  CG  PHE   585      84.509  67.094  38.055  1.00  0.00           C
ATOM   1502  CD1 PHE   585      83.199  66.844  37.515  1.00  0.00           C
ATOM   1503  HD1 PHE   585      83.009  65.784  37.395  1.00  0.00           H
ATOM   1504  CE1 PHE   585      82.209  67.814  37.545  1.00  0.00           C
ATOM   1505  HE1 PHE   585      81.229  67.624  37.125  1.00  0.00           H
ATOM   1506  CZ  PHE   585      82.579  69.114  37.925  1.00  0.00           C
ATOM   1507  HZ  PHE   585      81.779  69.824  37.865  1.00  0.00           H
ATOM   1508  CD2 PHE   585      84.779  68.384  38.555  1.00  0.00           C
ATOM   1509  HD2 PHE   585      85.669  68.654  39.095  1.00  0.00           H
ATOM   1510  CE2 PHE   585      83.819  69.374  38.525  1.00  0.00           C
ATOM   1511  HE2 PHE   585      84.039  70.304  39.035  1.00  0.00           H
ATOM   1512  C   PHE   585      85.499  64.664  35.995  1.00  0.00           C
ATOM   1513  O   PHE   585      85.099  63.574  36.305  1.00  0.00           O
ATOM   1514  N   SER   586      85.409  65.024  34.705  1.00  0.00           N
ATOM   1515  HN  SER   586      85.758  65.923  34.460  1.00  0.00           H
ATOM   1516  CA  SER   586      84.818  64.193  33.690  1.00  0.00           C
ATOM   1517  HA  SER   586      83.848  63.883  34.040  1.00  0.00           H
ATOM   1518  CB  SER   586      84.578  65.053  32.390  1.00  0.00           C
ATOM   1519  HB1 SER   586      84.238  64.373  31.580  1.00  0.00           H
ATOM   1520  HB2 SER   586      83.798  65.823  32.550  1.00  0.00           H
ATOM   1521  OG  SER   586      85.798  65.713  31.920  1.00  0.00           O
ATOM   1522  HG1 SER   586      85.978  66.423  32.540  1.00  0.00           H
ATOM   1523  C   SER   586      85.608  62.983  33.260  1.00  0.00           C
ATOM   1524  O   SER   586      85.138  61.963  32.830  1.00  0.00           O
ATOM   1525  N   PHE   587      86.968  63.103  33.400  1.00  0.00           N
ATOM   1526  HN  PHE   587      87.358  63.833  33.960  1.00  0.00           H
ATOM   1527  CA  PHE   587      87.928  62.163  32.910  1.00  0.00           C
ATOM   1528  HA  PHE   587      87.618  61.863  31.920  1.00  0.00           H
ATOM   1529  CB  PHE   587      89.308  62.833  32.980  1.00  0.00           C
ATOM   1530  HB1 PHE   587      89.508  63.293  33.970  1.00  0.00           H
ATOM   1531  HB2 PHE   587      90.048  62.013  32.880  1.00  0.00           H
ATOM   1532  CG  PHE   587      89.508  63.803  31.880  1.00  0.00           C
ATOM   1533  CD1 PHE   587      89.618  65.163  32.090  1.00  0.00           C
ATOM   1534  HD1 PHE   587      89.508  65.643  33.040  1.00  0.00           H
ATOM   1535  CE1 PHE   587      89.938  66.003  31.000  1.00  0.00           C
ATOM   1536  HE1 PHE   587      89.868  67.063  31.210  1.00  0.00           H
ATOM   1537  CZ  PHE   587      90.058  65.523  29.770  1.00  0.00           C
ATOM   1538  HZ  PHE   587      90.218  66.193  28.940  1.00  0.00           H
ATOM   1539  CD2 PHE   587      89.728  63.313  30.570  1.00  0.00           C
ATOM   1540  HD2 PHE   587      89.718  62.273  30.260  1.00  0.00           H
ATOM   1541  CE2 PHE   587      89.968  64.133  29.460  1.00  0.00           C
ATOM   1542  HE2 PHE   587      90.238  63.763  28.480  1.00  0.00           H
ATOM   1543  C   PHE   587      87.758  60.923  33.810  1.00  0.00           C
ATOM   1544  O   PHE   587      87.349  61.044  34.965  1.00  0.00           O
ATOM   1545  N   PRO   588      88.088  59.703  33.380  1.00  0.00           N
ATOM   1546  CD  PRO   588      88.418  59.363  31.980  1.00  0.00           C
ATOM   1547  HD1 PRO   588      89.078  60.133  31.530  1.00  0.00           H
ATOM   1548  HD2 PRO   588      87.438  59.283  31.460  1.00  0.00           H
ATOM   1549  CA  PRO   588      88.308  58.453  34.180  1.00  0.00           C
ATOM   1550  HA  PRO   588      87.339  58.224  34.615  1.00  0.00           H
ATOM   1551  CB  PRO   588      88.668  57.303  33.230  1.00  0.00           C
ATOM   1552  HB1 PRO   588      89.238  56.433  33.630  1.00  0.00           H
ATOM   1553  HB2 PRO   588      87.688  56.933  32.860  1.00  0.00           H
ATOM   1554  CG  PRO   588      89.188  57.973  31.950  1.00  0.00           C
ATOM   1555  HG1 PRO   588      90.268  58.233  31.950  1.00  0.00           H
ATOM   1556  HG2 PRO   588      88.878  57.573  30.960  1.00  0.00           H
ATOM   1557  C   PRO   588      89.369  58.554  35.145  1.00  0.00           C
ATOM   1558  O   PRO   588      90.429  59.114  34.775  1.00  0.00           O
ATOM   1559  N   ASP   589      89.109  58.134  36.405  1.00  0.00           N
ATOM   1560  HN  ASP   589      88.219  57.704  36.475  1.00  0.00           H
ATOM   1561  CA  ASP   589      89.969  58.184  37.535  1.00  0.00           C
ATOM   1562  HA  ASP   589      89.429  57.784  38.375  1.00  0.00           H
ATOM   1563  CB  ASP   589      91.119  57.174  37.395  1.00  0.00           C
ATOM   1564  HB1 ASP   589      91.539  57.324  36.385  1.00  0.00           H
ATOM   1565  HB2 ASP   589      91.909  57.324  38.165  1.00  0.00           H
ATOM   1566  CG  ASP   589      90.719  55.744  37.435  1.00  0.00           C
ATOM   1567  OD1 ASP   589      91.599  54.894  37.095  1.00  0.00           O
ATOM   1568  OD2 ASP   589      89.499  55.434  37.705  1.00  0.00           O
ATOM   1569  C   ASP   589      90.459  59.574  37.965  1.00  0.00           C
ATOM   1570  O   ASP   589      89.839  60.564  37.545  1.00  0.00           O
ATOM   1571  N   CYS   590      91.379  59.734  38.955  1.00  0.00           N
ATOM   1572  HN  CYS   590      91.579  58.944  39.525  1.00  0.00           H
ATOM   1573  CA  CYS   590      91.989  60.994  39.355  1.00  0.00           C
ATOM   1574  HA  CYS   590      91.459  61.844  38.965  1.00  0.00           H
ATOM   1575  CB  CYS   590      92.049  61.004  40.945  1.00  0.00           C
ATOM   1576  HB1 CYS   590      92.609  60.144  41.355  1.00  0.00           H
ATOM   1577  HB2 CYS   590      92.769  61.794  41.255  1.00  0.00           H
ATOM   1578  SG  CYS   590      90.439  61.304  41.635  1.00  0.00           S
ATOM   1579  HG1 CYS   590      90.949  61.174  42.855  1.00  0.00           H
ATOM   1580  C   CYS   590      93.459  61.114  38.905  1.00  0.00           C
ATOM   1581  O   CYS   590      94.089  62.164  39.165  1.00  0.00           O
ATOM   1582  N   HIS   591      94.099  60.174  38.215  1.00  0.00           N
ATOM   1583  HN  HIS   591      93.659  59.344  37.905  1.00  0.00           H
ATOM   1584  CA  HIS   591      95.479  60.204  37.875  1.00  0.00           C
ATOM   1585  HA  HIS   591      96.009  60.274  38.815  1.00  0.00           H
ATOM   1586  CB  HIS   591      95.939  58.944  37.065  1.00  0.00           C
ATOM   1587  HB1 HIS   591      95.189  58.784  36.255  1.00  0.00           H
ATOM   1588  HB2 HIS   591      96.969  59.074  36.685  1.00  0.00           H
ATOM   1589  ND1 HIS   591      94.619  57.264  38.395  1.00  0.00           N
ATOM   1590  CG  HIS   591      95.839  57.694  37.895  1.00  0.00           C
ATOM   1591  CE1 HIS   591      94.939  56.184  39.055  1.00  0.00           C
ATOM   1592  HE1 HIS   591      94.289  55.664  39.765  1.00  0.00           H
ATOM   1593  NE2 HIS   591      96.259  55.914  39.095  1.00  0.00           N
ATOM   1594  HE2 HIS   591      96.659  55.134  39.585  1.00  0.00           H
ATOM   1595  CD2 HIS   591      96.859  56.814  38.295  1.00  0.00           C
ATOM   1596  HD2 HIS   591      97.929  56.974  38.335  1.00  0.00           H
ATOM   1597  C   HIS   591      95.799  61.414  37.005  1.00  0.00           C
ATOM   1598  O   HIS   591      96.779  62.114  37.235  1.00  0.00           O
ATOM   1599  N   VAL   592      95.029  61.824  35.975  1.00  0.00           N
ATOM   1600  HN  VAL   592      94.229  61.334  35.635  1.00  0.00           H
ATOM   1601  CA  VAL   592      95.429  62.934  35.145  1.00  0.00           C
ATOM   1602  HA  VAL   592      96.419  62.814  34.715  1.00  0.00           H
ATOM   1603  CB  VAL   592      94.488  63.003  33.890  1.00  0.00           C
ATOM   1604  HB  VAL   592      93.438  63.073  34.270  1.00  0.00           H
ATOM   1605  CG1 VAL   592      94.608  64.293  33.060  1.00  0.00           C
ATOM   1606 1HG1 VAL   592      93.768  64.203  32.340  1.00  0.00           H
ATOM   1607 2HG1 VAL   592      94.268  65.213  33.580  1.00  0.00           H
ATOM   1608 3HG1 VAL   592      95.648  64.483  32.740  1.00  0.00           H
ATOM   1609  CG2 VAL   592      94.718  61.773  32.950  1.00  0.00           C
ATOM   1610 1HG2 VAL   592      94.588  60.853  33.560  1.00  0.00           H
ATOM   1611 2HG2 VAL   592      94.048  61.893  32.080  1.00  0.00           H
ATOM   1612 3HG2 VAL   592      95.808  61.823  32.790  1.00  0.00           H
ATOM   1613  C   VAL   592      95.429  64.264  35.885  1.00  0.00           C
ATOM   1614  O   VAL   592      96.319  65.014  35.895  1.00  0.00           O
ATOM   1615  N   GLY   593      94.359  64.464  36.705  1.00  0.00           N
ATOM   1616  HN  GLY   593      93.599  63.824  36.745  1.00  0.00           H
ATOM   1617  CA  GLY   593      94.359  65.644  37.665  1.00  0.00           C
ATOM   1618  HA1 GLY   593      94.329  66.594  37.155  1.00  0.00           H
ATOM   1619  HA2 GLY   593      93.469  65.474  38.245  1.00  0.00           H
ATOM   1620  C   GLY   593      95.469  65.674  38.725  1.00  0.00           C
ATOM   1621  O   GLY   593      95.839  66.754  39.115  1.00  0.00           O
ATOM   1622  N   SER   594      96.039  64.514  39.135  1.00  0.00           N
ATOM   1623  HN  SER   594      95.779  63.724  38.595  1.00  0.00           H
ATOM   1624  CA  SER   594      97.149  64.374  40.045  1.00  0.00           C
ATOM   1625  HA  SER   594      96.869  64.844  40.985  1.00  0.00           H
ATOM   1626  CB  SER   594      97.579  62.934  40.325  1.00  0.00           C
ATOM   1627  HB1 SER   594      96.729  62.534  40.915  1.00  0.00           H
ATOM   1628  HB2 SER   594      97.739  62.364  39.385  1.00  0.00           H
ATOM   1629  OG  SER   594      98.749  62.794  41.155  1.00  0.00           O
ATOM   1630  HG1 SER   594      99.529  62.704  40.615  1.00  0.00           H
ATOM   1631  C   SER   594      98.409  65.154  39.665  1.00  0.00           C
ATOM   1632  O   SER   594      99.019  65.904  40.425  1.00  0.00           O
ATOM   1633  N   PHE   595      98.829  65.114  38.375  1.00  0.00           N
ATOM   1634  HN  PHE   595      98.419  64.474  37.735  1.00  0.00           H
ATOM   1635  CA  PHE   595      99.909  65.874  37.745  1.00  0.00           C
ATOM   1636  HA  PHE   595     100.799  65.764  38.345  1.00  0.00           H
ATOM   1637  CB  PHE   595     100.179  65.154  36.355  1.00  0.00           C
ATOM   1638  HB1 PHE   595      99.219  65.214  35.805  1.00  0.00           H
ATOM   1639  HB2 PHE   595     100.929  65.674  35.725  1.00  0.00           H
ATOM   1640  CG  PHE   595     100.569  63.644  36.505  1.00  0.00           C
ATOM   1641  CD1 PHE   595     101.959  63.214  36.615  1.00  0.00           C
ATOM   1642  HD1 PHE   595     102.699  63.994  36.505  1.00  0.00           H
ATOM   1643  CE1 PHE   595     102.339  61.924  36.525  1.00  0.00           C
ATOM   1644  HE1 PHE   595     103.389  61.644  36.505  1.00  0.00           H
ATOM   1645  CZ  PHE   595     101.329  60.964  36.475  1.00  0.00           C
ATOM   1646  HZ  PHE   595     101.579  59.914  36.515  1.00  0.00           H
ATOM   1647  CD2 PHE   595      99.679  62.634  36.285  1.00  0.00           C
ATOM   1648  HD2 PHE   595      98.659  62.894  36.015  1.00  0.00           H
ATOM   1649  CE2 PHE   595      99.979  61.304  36.455  1.00  0.00           C
ATOM   1650  HE2 PHE   595      99.229  60.534  36.535  1.00  0.00           H
ATOM   1651  C   PHE   595      99.489  67.304  37.535  1.00  0.00           C
ATOM   1652  O   PHE   595     100.449  68.054  37.475  1.00  0.00           O
ATOM   1653  N   ALA   596      98.219  67.784  37.475  1.00  0.00           N
ATOM   1654  HN  ALA   596      97.489  67.104  37.525  1.00  0.00           H
ATOM   1655  CA  ALA   596      98.049  69.204  37.215  1.00  0.00           C
ATOM   1656  HA  ALA   596      98.639  69.654  36.435  1.00  0.00           H
ATOM   1657  CB  ALA   596      96.559  69.454  36.755  1.00  0.00           C
ATOM   1658  HB1 ALA   596      95.889  69.124  37.575  1.00  0.00           H
ATOM   1659  HB2 ALA   596      96.439  70.554  36.665  1.00  0.00           H
ATOM   1660  HB3 ALA   596      96.269  68.834  35.875  1.00  0.00           H
ATOM   1661  C   ALA   596      98.249  70.034  38.405  1.00  0.00           C
ATOM   1662  O   ALA   596      98.249  71.264  38.425  1.00  0.00           O
ATOM   1663  N   ILE   597      98.439  69.344  39.575  1.00  0.00           N
ATOM   1664  HN  ILE   597      98.269  68.374  39.725  1.00  0.00           H
ATOM   1665  CA  ILE   597      98.599  70.074  40.885  1.00  0.00           C
ATOM   1666  HA  ILE   597      97.769  70.764  40.885  1.00  0.00           H
ATOM   1667  CB  ILE   597      98.339  69.154  42.125  1.00  0.00           C
ATOM   1668  HB  ILE   597      99.239  68.504  42.215  1.00  0.00           H
ATOM   1669  CG2 ILE   597      98.229  69.964  43.435  1.00  0.00           C
ATOM   1670 1HG2 ILE   597      97.419  70.724  43.435  1.00  0.00           H
ATOM   1671 2HG2 ILE   597      98.019  69.324  44.315  1.00  0.00           H
ATOM   1672 3HG2 ILE   597      99.129  70.584  43.665  1.00  0.00           H
ATOM   1673  CG1 ILE   597      97.019  68.264  41.955  1.00  0.00           C
ATOM   1674 1HG1 ILE   597      96.999  67.544  41.105  1.00  0.00           H
ATOM   1675 2HG1 ILE   597      96.999  67.664  42.895  1.00  0.00           H
ATOM   1676  CD  ILE   597      95.749  69.064  41.685  1.00  0.00           C
ATOM   1677  HD1 ILE   597      94.869  68.404  41.515  1.00  0.00           H
ATOM   1678  HD2 ILE   597      95.449  69.774  42.475  1.00  0.00           H
ATOM   1679  HD3 ILE   597      95.789  69.614  40.725  1.00  0.00           H
ATOM   1680  C   ILE   597      99.849  70.924  41.005  1.00  0.00           C
ATOM   1681  O   ILE   597      99.959  71.914  41.705  1.00  0.00           O
ATOM   1682  N   LYS   598     100.889  70.484  40.335  1.00  0.00           N
ATOM   1683  HN  LYS   598     100.759  69.654  39.795  1.00  0.00           H
ATOM   1684  CA  LYS   598     102.209  71.134  40.395  1.00  0.00           C
ATOM   1685  HA  LYS   598     102.419  71.324  41.435  1.00  0.00           H
ATOM   1686  CB  LYS   598     103.279  70.354  39.615  1.00  0.00           C
ATOM   1687  HB1 LYS   598     103.159  70.444  38.505  1.00  0.00           H
ATOM   1688  HB2 LYS   598     104.309  70.674  39.895  1.00  0.00           H
ATOM   1689  CG  LYS   598     103.139  68.794  39.705  1.00  0.00           C
ATOM   1690  HG1 LYS   598     103.129  68.684  40.805  1.00  0.00           H
ATOM   1691  HG2 LYS   598     102.229  68.394  39.215  1.00  0.00           H
ATOM   1692  CD  LYS   598     104.369  68.034  39.135  1.00  0.00           C
ATOM   1693  HD1 LYS   598     105.149  68.524  39.755  1.00  0.00           H
ATOM   1694  HD2 LYS   598     104.219  66.964  39.395  1.00  0.00           H
ATOM   1695  CE  LYS   598     104.659  68.214  37.595  1.00  0.00           C
ATOM   1696  HE1 LYS   598     104.009  67.584  36.955  1.00  0.00           H
ATOM   1697  HE2 LYS   598     104.389  69.234  37.285  1.00  0.00           H
ATOM   1698  NZ  LYS   598     106.079  67.894  37.305  1.00  0.00           N
ATOM   1699  HZ1 LYS   598     106.579  68.744  37.635  1.00  0.00           H
ATOM   1700  HZ2 LYS   598     106.439  67.114  37.885  1.00  0.00           H
ATOM   1701  HZ3 LYS   598     106.279  67.674  36.305  1.00  0.00           H
ATOM   1702  C   LYS   598     102.179  72.594  39.905  1.00  0.00           C
ATOM   1703  O   LYS   598     102.889  73.494  40.345  1.00  0.00           O
ATOM   1704  N   SER   599     101.319  72.914  38.905  1.00  0.00           N
ATOM   1705  HN  SER   599     100.669  72.214  38.605  1.00  0.00           H
ATOM   1706  CA  SER   599     101.019  74.264  38.485  1.00  0.00           C
ATOM   1707  HA  SER   599     101.989  74.654  38.265  1.00  0.00           H
ATOM   1708  CB  SER   599     100.069  74.174  37.265  1.00  0.00           C
ATOM   1709  HB1 SER   599     100.689  73.474  36.675  1.00  0.00           H
ATOM   1710  HB2 SER   599      99.189  73.564  37.535  1.00  0.00           H
ATOM   1711  OG  SER   599      99.759  75.374  36.585  1.00  0.00           O
ATOM   1712  HG1 SER   599      99.249  75.264  35.775  1.00  0.00           H
ATOM   1713  C   SER   599     100.289  75.084  39.555  1.00  0.00           C
ATOM   1714  O   SER   599     100.569  76.294  39.645  1.00  0.00           O
ATOM   1715  N   LEU   600      99.379  74.444  40.325  1.00  0.00           N
ATOM   1716  HN  LEU   600      99.239  73.464  40.165  1.00  0.00           H
ATOM   1717  CA  LEU   600      98.719  75.024  41.475  1.00  0.00           C
ATOM   1718  HA  LEU   600      98.469  76.034  41.195  1.00  0.00           H
ATOM   1719  CB  LEU   600      97.459  74.214  41.975  1.00  0.00           C
ATOM   1720  HB1 LEU   600      97.789  73.224  42.365  1.00  0.00           H
ATOM   1721  HB2 LEU   600      96.909  74.834  42.715  1.00  0.00           H
ATOM   1722  CG  LEU   600      96.559  73.754  40.785  1.00  0.00           C
ATOM   1723  HG  LEU   600      97.239  73.144  40.155  1.00  0.00           H
ATOM   1724  CD1 LEU   600      95.419  72.954  41.345  1.00  0.00           C
ATOM   1725 1HD1 LEU   600      94.899  73.714  41.955  1.00  0.00           H
ATOM   1726 2HD1 LEU   600      94.769  72.584  40.525  1.00  0.00           H
ATOM   1727 3HD1 LEU   600      95.639  72.104  42.025  1.00  0.00           H
ATOM   1728  CD2 LEU   600      96.009  74.794  39.835  1.00  0.00           C
ATOM   1729 1HD2 LEU   600      96.889  75.384  39.495  1.00  0.00           H
ATOM   1730 2HD2 LEU   600      95.449  74.264  39.035  1.00  0.00           H
ATOM   1731 3HD2 LEU   600      95.319  75.474  40.375  1.00  0.00           H
ATOM   1732  C   LEU   600      99.669  75.314  42.615  1.00  0.00           C
ATOM   1733  O   LEU   600      99.459  76.334  43.355  1.00  0.00           O
ATOM   1734  N   ARG   601     100.739  74.414  42.825  1.00  0.00           N
ATOM   1735  HN  ARG   601     100.829  73.584  42.285  1.00  0.00           H
ATOM   1736  CA  ARG   601     101.729  74.594  43.865  1.00  0.00           C
ATOM   1737  HA  ARG   601     101.199  74.594  44.805  1.00  0.00           H
ATOM   1738  CB  ARG   601     102.869  73.434  43.805  1.00  0.00           C
ATOM   1739  HB1 ARG   601     103.189  73.264  42.755  1.00  0.00           H
ATOM   1740  HB2 ARG   601     103.769  73.834  44.335  1.00  0.00           H
ATOM   1741  CG  ARG   601     102.339  72.254  44.625  1.00  0.00           C
ATOM   1742  HG1 ARG   601     101.229  72.264  44.555  1.00  0.00           H
ATOM   1743  HG2 ARG   601     102.639  71.274  44.205  1.00  0.00           H
ATOM   1744  CD  ARG   601     102.709  72.334  46.105  1.00  0.00           C
ATOM   1745  HD1 ARG   601     103.799  72.224  46.295  1.00  0.00           H
ATOM   1746  HD2 ARG   601     102.509  73.334  46.535  1.00  0.00           H
ATOM   1747  NE  ARG   601     102.009  71.304  46.935  1.00  0.00           N
ATOM   1748  HE  ARG   601     101.609  70.564  46.395  1.00  0.00           H
ATOM   1749  CZ  ARG   601     101.829  71.374  48.275  1.00  0.00           C
ATOM   1750  NH1 ARG   601     101.389  70.344  48.805  1.00  0.00           N
ATOM   1751 1HH1 ARG   601     101.529  69.494  48.315  1.00  0.00           H
ATOM   1752 2HH1 ARG   601     101.389  70.464  49.805  1.00  0.00           H
ATOM   1753  NH2 ARG   601     102.119  72.474  48.915  1.00  0.00           N
ATOM   1754 1HH2 ARG   601     102.869  73.054  48.605  1.00  0.00           H
ATOM   1755 2HH2 ARG   601     102.029  72.304  49.895  1.00  0.00           H
ATOM   1756  C   ARG   601     102.399  75.954  43.745  1.00  0.00           C
ATOM   1757  O   ARG   601     102.729  76.594  44.725  1.00  0.00           O
ATOM   1758  N   LYS   602     102.699  76.494  42.525  1.00  0.00           N
ATOM   1759  HN  LYS   602     102.319  76.014  41.745  1.00  0.00           H
ATOM   1760  CA  LYS   602     103.389  77.744  42.305  1.00  0.00           C
ATOM   1761  HA  LYS   602     104.149  77.904  43.055  1.00  0.00           H
ATOM   1762  CB  LYS   602     104.189  77.914  41.015  1.00  0.00           C
ATOM   1763  HB1 LYS   602     103.529  78.104  40.135  1.00  0.00           H
ATOM   1764  HB2 LYS   602     104.889  78.784  41.065  1.00  0.00           H
ATOM   1765  CG  LYS   602     105.079  76.654  40.795  1.00  0.00           C
ATOM   1766  HG1 LYS   602     105.559  76.414  41.775  1.00  0.00           H
ATOM   1767  HG2 LYS   602     104.369  75.824  40.565  1.00  0.00           H
ATOM   1768  CD  LYS   602     106.099  76.834  39.645  1.00  0.00           C
ATOM   1769  HD1 LYS   602     106.859  77.594  39.915  1.00  0.00           H
ATOM   1770  HD2 LYS   602     106.589  75.844  39.505  1.00  0.00           H
ATOM   1771  CE  LYS   602     105.539  77.224  38.255  1.00  0.00           C
ATOM   1772  HE1 LYS   602     104.819  76.514  37.785  1.00  0.00           H
ATOM   1773  HE2 LYS   602     105.019  78.204  38.365  1.00  0.00           H
ATOM   1774  NZ  LYS   602     106.599  77.354  37.245  1.00  0.00           N
ATOM   1775  HZ1 LYS   602     106.269  77.834  36.385  1.00  0.00           H
ATOM   1776  HZ2 LYS   602     107.429  77.844  37.645  1.00  0.00           H
ATOM   1777  HZ3 LYS   602     106.919  76.384  37.055  1.00  0.00           H
ATOM   1778  C   LYS   602     102.579  79.034  42.385  1.00  0.00           C
ATOM   1779  O   LYS   602     103.059  80.134  42.325  1.00  0.00           O
ATOM   1780  N   LEU   603     101.249  78.894  42.515  1.00  0.00           N
ATOM   1781  HN  LEU   603     100.919  77.964  42.635  1.00  0.00           H
ATOM   1782  CA  LEU   603     100.329  80.044  42.645  1.00  0.00           C
ATOM   1783  HA  LEU   603     100.499  80.694  41.805  1.00  0.00           H
ATOM   1784  CB  LEU   603      98.879  79.554  42.565  1.00  0.00           C
ATOM   1785  HB1 LEU   603      98.829  78.794  43.375  1.00  0.00           H
ATOM   1786  HB2 LEU   603      98.149  80.364  42.785  1.00  0.00           H
ATOM   1787  CG  LEU   603      98.519  78.854  41.195  1.00  0.00           C
ATOM   1788  HG  LEU   603      99.259  78.074  40.925  1.00  0.00           H
ATOM   1789  CD1 LEU   603      97.189  78.064  41.085  1.00  0.00           C
ATOM   1790 1HD1 LEU   603      97.019  77.394  41.955  1.00  0.00           H
ATOM   1791 2HD1 LEU   603      96.359  78.794  40.975  1.00  0.00           H
ATOM   1792 3HD1 LEU   603      97.209  77.474  40.145  1.00  0.00           H
ATOM   1793  CD2 LEU   603      98.639  80.024  40.085  1.00  0.00           C
ATOM   1794 1HD2 LEU   603      99.739  80.184  40.115  1.00  0.00           H
ATOM   1795 2HD2 LEU   603      98.389  79.714  39.055  1.00  0.00           H
ATOM   1796 3HD2 LEU   603      98.069  80.944  40.335  1.00  0.00           H
ATOM   1797  C   LEU   603     100.589  80.924  43.835  1.00  0.00           C
ATOM   1798  O   LEU   603     101.159  80.584  44.875  1.00  0.00           O
ATOM   1799  N   THR   604     100.109  82.184  43.715  1.00  0.00           N
ATOM   1800  HN  THR   604      99.709  82.484  42.855  1.00  0.00           H
ATOM   1801  CA  THR   604      99.899  83.114  44.735  1.00  0.00           C
ATOM   1802  HA  THR   604     100.749  82.894  45.355  1.00  0.00           H
ATOM   1803  CB  THR   604     100.029  84.614  44.415  1.00  0.00           C
ATOM   1804  HB  THR   604      99.799  85.194  45.335  1.00  0.00           H
ATOM   1805  OG1 THR   604      99.019  85.124  43.545  1.00  0.00           O
ATOM   1806  HG1 THR   604      99.049  84.484  42.835  1.00  0.00           H
ATOM   1807  CG2 THR   604     101.369  85.034  43.715  1.00  0.00           C
ATOM   1808 1HG2 THR   604     102.289  84.724  44.255  1.00  0.00           H
ATOM   1809 2HG2 THR   604     101.369  84.584  42.705  1.00  0.00           H
ATOM   1810 3HG2 THR   604     101.489  86.132  43.545  1.00  0.00           H
ATOM   1811  C   THR   604      98.619  82.854  45.615  1.00  0.00           C
ATOM   1812  O   THR   604      97.689  82.174  45.185  1.00  0.00           O
ATOM   1813  N   ASP   605      98.499  83.374  46.865  1.00  0.00           N
ATOM   1814  HN  ASP   605      99.309  83.764  47.315  1.00  0.00           H
ATOM   1815  CA  ASP   605      97.329  83.084  47.715  1.00  0.00           C
ATOM   1816  HA  ASP   605      97.079  82.044  47.675  1.00  0.00           H
ATOM   1817  CB  ASP   605      97.779  83.514  49.105  1.00  0.00           C
ATOM   1818  HB1 ASP   605      98.409  84.424  49.085  1.00  0.00           H
ATOM   1819  HB2 ASP   605      96.879  83.614  49.755  1.00  0.00           H
ATOM   1820  CG  ASP   605      98.669  82.454  49.775  1.00  0.00           C
ATOM   1821  OD1 ASP   605      99.269  82.734  50.885  1.00  0.00           O
ATOM   1822  OD2 ASP   605      98.839  81.344  49.225  1.00  0.00           O
ATOM   1823  C   ASP   605      96.119  83.874  47.265  1.00  0.00           C
ATOM   1824  O   ASP   605      94.949  83.384  47.435  1.00  0.00           O
ATOM   1825  N   ASP   606      96.279  85.084  46.725  1.00  0.00           N
ATOM   1826  HN  ASP   606      97.219  85.412  46.635  1.00  0.00           H
ATOM   1827  CA  ASP   606      95.249  85.792  46.005  1.00  0.00           C
ATOM   1828  HA  ASP   606      94.389  85.792  46.655  1.00  0.00           H
ATOM   1829  CB  ASP   606      95.779  87.212  45.645  1.00  0.00           C
ATOM   1830  HB1 ASP   606      96.779  87.112  45.175  1.00  0.00           H
ATOM   1831  HB2 ASP   606      95.179  87.732  44.865  1.00  0.00           H
ATOM   1832  CG  ASP   606      95.689  88.082  46.865  1.00  0.00           C
ATOM   1833  OD1 ASP   606      96.469  89.022  47.115  1.00  0.00           O
ATOM   1834  OD2 ASP   606      94.659  87.872  47.555  1.00  0.00           O
ATOM   1835  C   ASP   606      94.749  85.134  44.785  1.00  0.00           C
ATOM   1836  O   ASP   606      93.519  85.074  44.515  1.00  0.00           O
ATOM   1837  N   GLU   607      95.629  84.544  43.855  1.00  0.00           N
ATOM   1838  HN  GLU   607      96.619  84.644  43.915  1.00  0.00           H
ATOM   1839  CA  GLU   607      95.239  83.724  42.725  1.00  0.00           C
ATOM   1840  HA  GLU   607      94.479  84.304  42.235  1.00  0.00           H
ATOM   1841  CB  GLU   607      96.549  83.284  41.945  1.00  0.00           C
ATOM   1842  HB1 GLU   607      97.369  83.054  42.675  1.00  0.00           H
ATOM   1843  HB2 GLU   607      96.499  82.294  41.445  1.00  0.00           H
ATOM   1844  CG  GLU   607      97.079  84.304  40.905  1.00  0.00           C
ATOM   1845  HG1 GLU   607      96.359  84.404  40.065  1.00  0.00           H
ATOM   1846  HG2 GLU   607      97.199  85.294  41.405  1.00  0.00           H
ATOM   1847  CD  GLU   607      98.449  83.914  40.355  1.00  0.00           C
ATOM   1848  OE1 GLU   607      99.399  83.644  41.145  1.00  0.00           O
ATOM   1849  OE2 GLU   607      98.579  83.814  39.095  1.00  0.00           O
ATOM   1850  C   GLU   607      94.479  82.454  43.185  1.00  0.00           C
ATOM   1851  O   GLU   607      93.469  82.094  42.605  1.00  0.00           O
ATOM   1852  N   LEU   608      94.939  81.774  44.275  1.00  0.00           N
ATOM   1853  HN  LEU   608      95.819  82.094  44.605  1.00  0.00           H
ATOM   1854  CA  LEU   608      94.399  80.514  44.805  1.00  0.00           C
ATOM   1855  HA  LEU   608      94.249  79.774  44.045  1.00  0.00           H
ATOM   1856  CB  LEU   608      95.289  80.074  46.025  1.00  0.00           C
ATOM   1857  HB1 LEU   608      96.259  79.784  45.575  1.00  0.00           H
ATOM   1858  HB2 LEU   608      95.369  80.964  46.675  1.00  0.00           H
ATOM   1859  CG  LEU   608      94.769  78.864  46.925  1.00  0.00           C
ATOM   1860  HG  LEU   608      93.869  79.204  47.465  1.00  0.00           H
ATOM   1861  CD1 LEU   608      94.349  77.594  46.165  1.00  0.00           C
ATOM   1862 1HD1 LEU   608      93.439  77.824  45.565  1.00  0.00           H
ATOM   1863 2HD1 LEU   608      95.069  77.354  45.345  1.00  0.00           H
ATOM   1864 3HD1 LEU   608      94.199  76.694  46.795  1.00  0.00           H
ATOM   1865  CD2 LEU   608      95.859  78.674  48.005  1.00  0.00           C
ATOM   1866 1HD2 LEU   608      95.439  78.294  48.965  1.00  0.00           H
ATOM   1867 2HD2 LEU   608      96.769  78.074  47.785  1.00  0.00           H
ATOM   1868 3HD2 LEU   608      96.209  79.664  48.385  1.00  0.00           H
ATOM   1869  C   LEU   608      92.939  80.814  45.295  1.00  0.00           C
ATOM   1870  O   LEU   608      92.039  80.044  45.145  1.00  0.00           O
ATOM   1871  N   PHE   609      92.729  82.054  45.925  1.00  0.00           N
ATOM   1872  HN  PHE   609      93.549  82.594  46.135  1.00  0.00           H
ATOM   1873  CA  PHE   609      91.499  82.634  46.375  1.00  0.00           C
ATOM   1874  HA  PHE   609      91.109  81.884  47.045  1.00  0.00           H
ATOM   1875  CB  PHE   609      91.729  83.934  47.175  1.00  0.00           C
ATOM   1876  HB1 PHE   609      92.509  83.724  47.935  1.00  0.00           H
ATOM   1877  HB2 PHE   609      92.069  84.754  46.495  1.00  0.00           H
ATOM   1878  CG  PHE   609      90.449  84.444  47.825  1.00  0.00           C
ATOM   1879  CD1 PHE   609      89.859  83.614  48.865  1.00  0.00           C
ATOM   1880  HD1 PHE   609      90.339  82.664  48.975  1.00  0.00           H
ATOM   1881  CE1 PHE   609      88.719  84.074  49.535  1.00  0.00           C
ATOM   1882  HE1 PHE   609      88.239  83.484  50.305  1.00  0.00           H
ATOM   1883  CZ  PHE   609      88.189  85.374  49.225  1.00  0.00           C
ATOM   1884  HZ  PHE   609      87.259  85.642  49.705  1.00  0.00           H
ATOM   1885  CD2 PHE   609      89.919  85.762  47.655  1.00  0.00           C
ATOM   1886  HD2 PHE   609      90.559  86.462  47.145  1.00  0.00           H
ATOM   1887  CE2 PHE   609      88.789  86.182  48.275  1.00  0.00           C
ATOM   1888  HE2 PHE   609      88.589  87.222  48.105  1.00  0.00           H
ATOM   1889  C   PHE   609      90.469  82.714  45.235  1.00  0.00           C
ATOM   1890  O   PHE   609      89.279  82.414  45.455  1.00  0.00           O
ATOM   1891  N   GLN   610      90.879  83.044  44.065  1.00  0.00           N
ATOM   1892  HN  GLN   610      91.829  83.254  43.865  1.00  0.00           H
ATOM   1893  CA  GLN   610      90.089  83.144  42.895  1.00  0.00           C
ATOM   1894  HA  GLN   610      89.149  83.574  43.225  1.00  0.00           H
ATOM   1895  CB  GLN   610      90.789  84.034  41.815  1.00  0.00           C
ATOM   1896  HB1 GLN   610      91.189  84.974  42.245  1.00  0.00           H
ATOM   1897  HB2 GLN   610      91.669  83.474  41.445  1.00  0.00           H
ATOM   1898  CG  GLN   610      89.999  84.344  40.515  1.00  0.00           C
ATOM   1899  HG1 GLN   610      90.549  85.104  39.915  1.00  0.00           H
ATOM   1900  HG2 GLN   610      89.899  83.384  39.965  1.00  0.00           H
ATOM   1901  CD  GLN   610      88.619  85.004  40.775  1.00  0.00           C
ATOM   1902  OE1 GLN   610      87.549  84.534  40.355  1.00  0.00           O
ATOM   1903  NE2 GLN   610      88.699  86.242  41.445  1.00  0.00           N
ATOM   1904 1HE2 GLN   610      89.589  86.692  41.515  1.00  0.00           H
ATOM   1905 2HE2 GLN   610      87.849  86.762  41.495  1.00  0.00           H
ATOM   1906  C   GLN   610      89.669  81.774  42.295  1.00  0.00           C
ATOM   1907  O   GLN   610      88.619  81.584  41.675  1.00  0.00           O
ATOM   1908  N   TYR   611      90.419  80.724  42.625  1.00  0.00           N
ATOM   1909  HN  TYR   611      91.229  80.804  43.205  1.00  0.00           H
ATOM   1910  CA  TYR   611      90.159  79.474  42.065  1.00  0.00           C
ATOM   1911  HA  TYR   611      89.349  79.404  41.345  1.00  0.00           H
ATOM   1912  CB  TYR   611      91.489  78.964  41.375  1.00  0.00           C
ATOM   1913  HB1 TYR   611      92.179  78.564  42.145  1.00  0.00           H
ATOM   1914  HB2 TYR   611      91.249  78.044  40.805  1.00  0.00           H
ATOM   1915  CG  TYR   611      92.179  79.954  40.425  1.00  0.00           C
ATOM   1916  CD1 TYR   611      93.579  79.954  40.225  1.00  0.00           C
ATOM   1917  HD1 TYR   611      94.129  79.314  40.885  1.00  0.00           H
ATOM   1918  CE1 TYR   611      94.199  80.754  39.305  1.00  0.00           C
ATOM   1919  HE1 TYR   611      95.279  80.824  39.265  1.00  0.00           H
ATOM   1920  CZ  TYR   611      93.379  81.674  38.605  1.00  0.00           C
ATOM   1921  OH  TYR   611      93.969  82.654  37.765  1.00  0.00           O
ATOM   1922  HH  TYR   611      94.889  82.424  37.595  1.00  0.00           H
ATOM   1923  CD2 TYR   611      91.379  80.814  39.655  1.00  0.00           C
ATOM   1924  HD2 TYR   611      90.299  80.844  39.725  1.00  0.00           H
ATOM   1925  CE2 TYR   611      92.009  81.594  38.705  1.00  0.00           C
ATOM   1926  HE2 TYR   611      91.359  82.244  38.135  1.00  0.00           H
ATOM   1927  C   TYR   611      89.709  78.414  43.095  1.00  0.00           C
ATOM   1928  O   TYR   611      89.529  77.204  42.765  1.00  0.00           O
ATOM   1929  N   LEU   612      89.439  78.954  44.315  1.00  0.00           N
ATOM   1930  HN  LEU   612      89.629  79.874  44.625  1.00  0.00           H
ATOM   1931  CA  LEU   612      89.169  78.084  45.485  1.00  0.00           C
ATOM   1932  HA  LEU   612      89.979  77.374  45.555  1.00  0.00           H
ATOM   1933  CB  LEU   612      89.169  79.004  46.755  1.00  0.00           C
ATOM   1934  HB1 LEU   612      90.209  79.334  46.965  1.00  0.00           H
ATOM   1935  HB2 LEU   612      88.469  79.834  46.545  1.00  0.00           H
ATOM   1936  CG  LEU   612      88.639  78.404  48.065  1.00  0.00           C
ATOM   1937  HG  LEU   612      87.549  78.224  47.955  1.00  0.00           H
ATOM   1938  CD1 LEU   612      89.429  77.144  48.305  1.00  0.00           C
ATOM   1939 1HD1 LEU   612      89.319  76.774  49.355  1.00  0.00           H
ATOM   1940 2HD1 LEU   612      89.269  76.354  47.545  1.00  0.00           H
ATOM   1941 3HD1 LEU   612      90.499  77.394  48.125  1.00  0.00           H
ATOM   1942  CD2 LEU   612      88.849  79.454  49.155  1.00  0.00           C
ATOM   1943 1HD2 LEU   612      88.599  80.484  48.835  1.00  0.00           H
ATOM   1944 2HD2 LEU   612      88.219  79.114  50.015  1.00  0.00           H
ATOM   1945 3HD2 LEU   612      89.919  79.614  49.365  1.00  0.00           H
ATOM   1946  C   LEU   612      87.849  77.274  45.415  1.00  0.00           C
ATOM   1947  O   LEU   612      87.759  76.114  45.785  1.00  0.00           O
ATOM   1948  N   LEU   613      86.719  77.834  44.975  1.00  0.00           N
ATOM   1949  HN  LEU   613      86.769  78.734  44.525  1.00  0.00           H
ATOM   1950  CA  LEU   613      85.479  77.174  44.715  1.00  0.00           C
ATOM   1951  HA  LEU   613      85.349  76.544  45.585  1.00  0.00           H
ATOM   1952  CB  LEU   613      84.319  78.154  44.415  1.00  0.00           C
ATOM   1953  HB1 LEU   613      84.769  78.824  43.655  1.00  0.00           H
ATOM   1954  HB2 LEU   613      83.429  77.674  43.955  1.00  0.00           H
ATOM   1955  CG  LEU   613      83.789  78.904  45.675  1.00  0.00           C
ATOM   1956  HG  LEU   613      84.619  79.244  46.335  1.00  0.00           H
ATOM   1957  CD1 LEU   613      82.969  80.084  45.235  1.00  0.00           C
ATOM   1958 1HD1 LEU   613      82.169  79.774  44.525  1.00  0.00           H
ATOM   1959 2HD1 LEU   613      82.479  80.594  46.095  1.00  0.00           H
ATOM   1960 3HD1 LEU   613      83.579  80.774  44.615  1.00  0.00           H
ATOM   1961  CD2 LEU   613      82.909  77.914  46.425  1.00  0.00           C
ATOM   1962 1HD2 LEU   613      81.909  77.724  45.995  1.00  0.00           H
ATOM   1963 2HD2 LEU   613      83.469  76.974  46.615  1.00  0.00           H
ATOM   1964 3HD2 LEU   613      82.699  78.324  47.435  1.00  0.00           H
ATOM   1965  C   LEU   613      85.489  76.054  43.655  1.00  0.00           C
ATOM   1966  O   LEU   613      85.129  74.934  43.885  1.00  0.00           O
ATOM   1967  N   GLN   614      86.169  76.324  42.505  1.00  0.00           N
ATOM   1968  HN  GLN   614      86.579  77.204  42.305  1.00  0.00           H
ATOM   1969  CA  GLN   614      86.529  75.214  41.585  1.00  0.00           C
ATOM   1970  HA  GLN   614      85.659  74.624  41.325  1.00  0.00           H
ATOM   1971  CB  GLN   614      87.229  75.594  40.265  1.00  0.00           C
ATOM   1972  HB1 GLN   614      88.179  76.154  40.435  1.00  0.00           H
ATOM   1973  HB2 GLN   614      87.449  74.654  39.725  1.00  0.00           H
ATOM   1974  CG  GLN   614      86.319  76.534  39.405  1.00  0.00           C
ATOM   1975  HG1 GLN   614      86.789  76.744  38.415  1.00  0.00           H
ATOM   1976  HG2 GLN   614      85.269  76.194  39.265  1.00  0.00           H
ATOM   1977  CD  GLN   614      86.289  77.964  39.895  1.00  0.00           C
ATOM   1978  OE1 GLN   614      87.069  78.404  40.715  1.00  0.00           O
ATOM   1979  NE2 GLN   614      85.249  78.784  39.565  1.00  0.00           N
ATOM   1980 1HE2 GLN   614      84.699  78.604  38.745  1.00  0.00           H
ATOM   1981 2HE2 GLN   614      85.259  79.744  39.835  1.00  0.00           H
ATOM   1982  C   GLN   614      87.389  74.114  42.215  1.00  0.00           C
ATOM   1983  O   GLN   614      87.069  72.914  41.935  1.00  0.00           O
ATOM   1984  N   LEU   615      88.419  74.464  43.025  1.00  0.00           N
ATOM   1985  HN  LEU   615      88.819  75.384  42.985  1.00  0.00           H
ATOM   1986  CA  LEU   615      89.139  73.414  43.655  1.00  0.00           C
ATOM   1987  HA  LEU   615      89.519  72.744  42.895  1.00  0.00           H
ATOM   1988  CB  LEU   615      90.469  73.994  44.285  1.00  0.00           C
ATOM   1989  HB1 LEU   615      90.129  74.914  44.805  1.00  0.00           H
ATOM   1990  HB2 LEU   615      90.959  73.214  44.905  1.00  0.00           H
ATOM   1991  CG  LEU   615      91.429  74.354  43.105  1.00  0.00           C
ATOM   1992  HG  LEU   615      90.719  74.904  42.455  1.00  0.00           H
ATOM   1993  CD1 LEU   615      92.499  75.274  43.615  1.00  0.00           C
ATOM   1994 1HD1 LEU   615      92.019  76.214  43.955  1.00  0.00           H
ATOM   1995 2HD1 LEU   615      93.099  74.824  44.425  1.00  0.00           H
ATOM   1996 3HD1 LEU   615      93.179  75.474  42.755  1.00  0.00           H
ATOM   1997  CD2 LEU   615      92.089  73.154  42.435  1.00  0.00           C
ATOM   1998 1HD2 LEU   615      91.459  72.364  41.965  1.00  0.00           H
ATOM   1999 2HD2 LEU   615      92.889  73.584  41.795  1.00  0.00           H
ATOM   2000 3HD2 LEU   615      92.599  72.674  43.295  1.00  0.00           H
ATOM   2001  C   LEU   615      88.339  72.594  44.675  1.00  0.00           C
ATOM   2002  O   LEU   615      88.599  71.404  44.755  1.00  0.00           O
ATOM   2003  N   VAL   616      87.329  73.214  45.415  1.00  0.00           N
ATOM   2004  HN  VAL   616      87.129  74.194  45.365  1.00  0.00           H
ATOM   2005  CA  VAL   616      86.409  72.534  46.335  1.00  0.00           C
ATOM   2006  HA  VAL   616      87.059  71.934  46.955  1.00  0.00           H
ATOM   2007  CB  VAL   616      85.639  73.444  47.335  1.00  0.00           C
ATOM   2008  HB  VAL   616      85.249  74.364  46.845  1.00  0.00           H
ATOM   2009  CG1 VAL   616      84.379  72.784  47.885  1.00  0.00           C
ATOM   2010 1HG1 VAL   616      83.879  73.434  48.635  1.00  0.00           H
ATOM   2011 2HG1 VAL   616      83.549  72.764  47.135  1.00  0.00           H
ATOM   2012 3HG1 VAL   616      84.459  71.734  48.215  1.00  0.00           H
ATOM   2013  CG2 VAL   616      86.619  73.894  48.445  1.00  0.00           C
ATOM   2014 1HG2 VAL   616      86.729  73.044  49.155  1.00  0.00           H
ATOM   2015 2HG2 VAL   616      87.619  74.194  48.075  1.00  0.00           H
ATOM   2016 3HG2 VAL   616      86.199  74.704  49.085  1.00  0.00           H
ATOM   2017  C   VAL   616      85.469  71.614  45.585  1.00  0.00           C
ATOM   2018  O   VAL   616      85.149  70.494  46.035  1.00  0.00           O
ATOM   2019  N   GLN   617      85.079  72.044  44.325  1.00  0.00           N
ATOM   2020  HN  GLN   617      85.319  72.944  43.985  1.00  0.00           H
ATOM   2021  CA  GLN   617      84.369  71.094  43.445  1.00  0.00           C
ATOM   2022  HA  GLN   617      83.559  70.774  44.075  1.00  0.00           H
ATOM   2023  CB  GLN   617      83.759  71.844  42.235  1.00  0.00           C
ATOM   2024  HB1 GLN   617      84.549  72.194  41.545  1.00  0.00           H
ATOM   2025  HB2 GLN   617      83.129  71.064  41.745  1.00  0.00           H
ATOM   2026  CG  GLN   617      82.879  73.034  42.475  1.00  0.00           C
ATOM   2027  HG1 GLN   617      83.429  73.994  42.385  1.00  0.00           H
ATOM   2028  HG2 GLN   617      81.999  73.044  41.795  1.00  0.00           H
ATOM   2029  CD  GLN   617      82.179  73.104  43.925  1.00  0.00           C
ATOM   2030  OE1 GLN   617      81.579  72.104  44.305  1.00  0.00           O
ATOM   2031  NE2 GLN   617      82.219  74.224  44.635  1.00  0.00           N
ATOM   2032 1HE2 GLN   617      82.699  75.004  44.255  1.00  0.00           H
ATOM   2033 2HE2 GLN   617      81.819  74.254  45.555  1.00  0.00           H
ATOM   2034  C   GLN   617      85.099  69.894  42.995  1.00  0.00           C
ATOM   2035  O   GLN   617      84.489  68.834  42.955  1.00  0.00           O
ATOM   2036  N   VAL   618      86.359  70.074  42.615  1.00  0.00           N
ATOM   2037  HN  VAL   618      86.689  70.994  42.425  1.00  0.00           H
ATOM   2038  CA  VAL   618      87.129  68.834  42.245  1.00  0.00           C
ATOM   2039  HA  VAL   618      86.529  68.134  41.675  1.00  0.00           H
ATOM   2040  CB  VAL   618      88.489  69.054  41.675  1.00  0.00           C
ATOM   2041  HB  VAL   618      89.059  69.724  42.345  1.00  0.00           H
ATOM   2042  CG1 VAL   618      89.289  67.834  41.225  1.00  0.00           C
ATOM   2043 1HG1 VAL   618      90.209  68.184  40.695  1.00  0.00           H
ATOM   2044 2HG1 VAL   618      89.629  67.204  42.075  1.00  0.00           H
ATOM   2045 3HG1 VAL   618      88.669  67.314  40.465  1.00  0.00           H
ATOM   2046  CG2 VAL   618      88.329  69.964  40.475  1.00  0.00           C
ATOM   2047 1HG2 VAL   618      89.269  69.934  39.885  1.00  0.00           H
ATOM   2048 2HG2 VAL   618      87.469  69.604  39.865  1.00  0.00           H
ATOM   2049 3HG2 VAL   618      88.019  71.014  40.635  1.00  0.00           H
ATOM   2050  C   VAL   618      87.389  68.064  43.535  1.00  0.00           C
ATOM   2051  O   VAL   618      87.449  66.864  43.575  1.00  0.00           O
ATOM   2052  N   LEU   619      87.519  68.734  44.695  1.00  0.00           N
ATOM   2053  HN  LEU   619      87.629  69.724  44.775  1.00  0.00           H
ATOM   2054  CA  LEU   619      87.919  68.104  45.925  1.00  0.00           C
ATOM   2055  HA  LEU   619      88.889  67.704  45.665  1.00  0.00           H
ATOM   2056  CB  LEU   619      88.169  69.154  47.085  1.00  0.00           C
ATOM   2057  HB1 LEU   619      88.879  69.944  46.755  1.00  0.00           H
ATOM   2058  HB2 LEU   619      87.189  69.644  47.265  1.00  0.00           H
ATOM   2059  CG  LEU   619      88.749  68.694  48.405  1.00  0.00           C
ATOM   2060  HG  LEU   619      88.239  67.794  48.815  1.00  0.00           H
ATOM   2061  CD1 LEU   619      90.229  68.404  48.225  1.00  0.00           C
ATOM   2062 1HD1 LEU   619      90.759  69.154  47.605  1.00  0.00           H
ATOM   2063 2HD1 LEU   619      90.889  68.404  49.115  1.00  0.00           H
ATOM   2064 3HD1 LEU   619      90.389  67.394  47.785  1.00  0.00           H
ATOM   2065  CD2 LEU   619      88.449  69.754  49.455  1.00  0.00           C
ATOM   2066 1HD2 LEU   619      87.449  70.204  49.305  1.00  0.00           H
ATOM   2067 2HD2 LEU   619      88.639  69.274  50.435  1.00  0.00           H
ATOM   2068 3HD2 LEU   619      89.119  70.634  49.345  1.00  0.00           H
ATOM   2069  C   LEU   619      87.039  66.994  46.495  1.00  0.00           C
ATOM   2070  O   LEU   619      87.459  66.014  47.105  1.00  0.00           O
ATOM   2071  N   LYS   620      85.709  67.214  46.385  1.00  0.00           N
ATOM   2072  HN  LYS   620      85.319  68.094  46.095  1.00  0.00           H
ATOM   2073  CA  LYS   620      84.759  66.154  46.515  1.00  0.00           C
ATOM   2074  HA  LYS   620      84.579  65.884  47.545  1.00  0.00           H
ATOM   2075  CB  LYS   620      83.439  66.584  45.815  1.00  0.00           C
ATOM   2076  HB1 LYS   620      83.689  66.824  44.755  1.00  0.00           H
ATOM   2077  HB2 LYS   620      82.689  65.764  45.785  1.00  0.00           H
ATOM   2078  CG  LYS   620      82.849  67.754  46.545  1.00  0.00           C
ATOM   2079  HG1 LYS   620      82.379  67.524  47.525  1.00  0.00           H
ATOM   2080  HG2 LYS   620      83.569  68.574  46.745  1.00  0.00           H
ATOM   2081  CD  LYS   620      81.679  68.364  45.845  1.00  0.00           C
ATOM   2082  HD1 LYS   620      82.079  68.644  44.845  1.00  0.00           H
ATOM   2083  HD2 LYS   620      80.959  67.524  45.735  1.00  0.00           H
ATOM   2084  CE  LYS   620      81.099  69.554  46.555  1.00  0.00           C
ATOM   2085  HE1 LYS   620      80.649  69.084  47.465  1.00  0.00           H
ATOM   2086  HE2 LYS   620      81.829  70.364  46.765  1.00  0.00           H
ATOM   2087  NZ  LYS   620      80.019  70.234  45.785  1.00  0.00           N
ATOM   2088  HZ1 LYS   620      79.489  69.504  45.255  1.00  0.00           H
ATOM   2089  HZ2 LYS   620      79.409  70.794  46.415  1.00  0.00           H
ATOM   2090  HZ3 LYS   620      80.449  70.924  45.145  1.00  0.00           H
ATOM   2091  C   LYS   620      85.129  64.714  45.975  1.00  0.00           C
ATOM   2092  O   LYS   620      85.039  63.714  46.695  1.00  0.00           O
ATOM   2093  N   TYR   621      85.509  64.574  44.775  1.00  0.00           N
ATOM   2094  HN  TYR   621      85.709  65.394  44.245  1.00  0.00           H
ATOM   2095  CA  TYR   621      85.479  63.334  44.025  1.00  0.00           C
ATOM   2096  HA  TYR   621      84.619  62.784  44.385  1.00  0.00           H
ATOM   2097  CB  TYR   621      85.269  63.534  42.525  1.00  0.00           C
ATOM   2098  HB1 TYR   621      86.159  64.054  42.115  1.00  0.00           H
ATOM   2099  HB2 TYR   621      85.239  62.544  42.015  1.00  0.00           H
ATOM   2100  CG  TYR   621      84.019  64.264  42.255  1.00  0.00           C
ATOM   2101  CD1 TYR   621      82.749  63.714  42.405  1.00  0.00           C
ATOM   2102  HD1 TYR   621      82.599  62.744  42.855  1.00  0.00           H
ATOM   2103  CE1 TYR   621      81.549  64.504  42.265  1.00  0.00           C
ATOM   2104  HE1 TYR   621      80.599  64.144  42.645  1.00  0.00           H
ATOM   2105  CZ  TYR   621      81.669  65.764  41.675  1.00  0.00           C
ATOM   2106  OH  TYR   621      80.589  66.594  41.595  1.00  0.00           O
ATOM   2107  HH  TYR   621      79.889  66.114  42.035  1.00  0.00           H
ATOM   2108  CD2 TYR   621      84.089  65.514  41.605  1.00  0.00           C
ATOM   2109  HD2 TYR   621      85.069  65.894  41.375  1.00  0.00           H
ATOM   2110  CE2 TYR   621      82.939  66.234  41.195  1.00  0.00           C
ATOM   2111  HE2 TYR   621      83.009  67.204  40.745  1.00  0.00           H
ATOM   2112  C   TYR   621      86.699  62.544  44.315  1.00  0.00           C
ATOM   2113  O   TYR   621      87.739  62.734  43.755  1.00  0.00           O
ATOM   2114  N   GLU   622      86.569  61.574  45.205  1.00  0.00           N
ATOM   2115  HN  GLU   622      85.679  61.304  45.555  1.00  0.00           H
ATOM   2116  CA  GLU   622      87.669  60.704  45.765  1.00  0.00           C
ATOM   2117  HA  GLU   622      87.279  60.444  46.735  1.00  0.00           H
ATOM   2118  CB  GLU   622      87.659  59.304  44.995  1.00  0.00           C
ATOM   2119  HB1 GLU   622      88.359  58.594  45.475  1.00  0.00           H
ATOM   2120  HB2 GLU   622      86.669  58.914  45.335  1.00  0.00           H
ATOM   2121  CG  GLU   622      87.749  59.344  43.415  1.00  0.00           C
ATOM   2122  HG1 GLU   622      87.129  60.164  42.985  1.00  0.00           H
ATOM   2123  HG2 GLU   622      88.809  59.524  43.135  1.00  0.00           H
ATOM   2124  CD  GLU   622      87.299  58.064  42.745  1.00  0.00           C
ATOM   2125  OE1 GLU   622      87.819  56.984  43.045  1.00  0.00           O
ATOM   2126  OE2 GLU   622      86.349  58.084  41.925  1.00  0.00           O
ATOM   2127  C   GLU   622      89.029  61.294  45.995  1.00  0.00           C
ATOM   2128  O   GLU   622      89.939  61.024  45.205  1.00  0.00           O
ATOM   2129  N   SER   623      89.139  62.204  46.955  1.00  0.00           N
ATOM   2130  HN  SER   623      88.399  62.494  47.555  1.00  0.00           H
ATOM   2131  CA  SER   623      90.459  62.904  47.185  1.00  0.00           C
ATOM   2132  HA  SER   623      91.269  62.424  46.665  1.00  0.00           H
ATOM   2133  CB  SER   623      90.589  64.404  46.945  1.00  0.00           C
ATOM   2134  HB1 SER   623      89.929  64.664  46.095  1.00  0.00           H
ATOM   2135  HB2 SER   623      90.239  64.964  47.845  1.00  0.00           H
ATOM   2136  OG  SER   623      91.929  64.774  46.575  1.00  0.00           O
ATOM   2137  HG1 SER   623      92.019  64.534  45.655  1.00  0.00           H
ATOM   2138  C   SER   623      90.769  62.554  48.655  1.00  0.00           C
ATOM   2139  O   SER   623      90.139  63.094  49.565  1.00  0.00           O
ATOM   2140  N   TYR   624      91.679  61.734  48.965  1.00  0.00           N
ATOM   2141  HN  TYR   624      92.149  61.354  48.175  1.00  0.00           H
ATOM   2142  CA  TYR   624      92.099  61.204  50.255  1.00  0.00           C
ATOM   2143  HA  TYR   624      91.219  61.174  50.875  1.00  0.00           H
ATOM   2144  CB  TYR   624      92.719  59.784  50.095  1.00  0.00           C
ATOM   2145  HB1 TYR   624      93.529  59.944  49.355  1.00  0.00           H
ATOM   2146  HB2 TYR   624      93.109  59.364  51.045  1.00  0.00           H
ATOM   2147  CG  TYR   624      91.799  58.754  49.505  1.00  0.00           C
ATOM   2148  CD1 TYR   624      90.629  58.454  50.125  1.00  0.00           C
ATOM   2149  HD1 TYR   624      90.439  58.934  51.075  1.00  0.00           H
ATOM   2150  CE1 TYR   624      89.659  57.674  49.475  1.00  0.00           C
ATOM   2151  HE1 TYR   624      88.739  57.394  49.965  1.00  0.00           H
ATOM   2152  CZ  TYR   624      89.959  57.094  48.175  1.00  0.00           C
ATOM   2153  OH  TYR   624      89.019  56.254  47.605  1.00  0.00           O
ATOM   2154  HH  TYR   624      88.159  56.654  47.775  1.00  0.00           H
ATOM   2155  CD2 TYR   624      92.119  58.124  48.315  1.00  0.00           C
ATOM   2156  HD2 TYR   624      92.939  58.494  47.725  1.00  0.00           H
ATOM   2157  CE2 TYR   624      91.209  57.284  47.635  1.00  0.00           C
ATOM   2158  HE2 TYR   624      91.409  56.734  46.725  1.00  0.00           H
ATOM   2159  C   TYR   624      93.059  62.184  50.935  1.00  0.00           C
ATOM   2160  O   TYR   624      93.479  63.094  50.195  1.00  0.00           O
ATOM   2161  N   LEU   625      93.429  62.094  52.245  1.00  0.00           N
ATOM   2162  HN  LEU   625      93.019  61.454  52.885  1.00  0.00           H
ATOM   2163  CA  LEU   625      94.179  63.034  52.945  1.00  0.00           C
ATOM   2164  HA  LEU   625      93.569  63.924  52.845  1.00  0.00           H
ATOM   2165  CB  LEU   625      94.199  62.654  54.445  1.00  0.00           C
ATOM   2166  HB1 LEU   625      93.189  62.234  54.635  1.00  0.00           H
ATOM   2167  HB2 LEU   625      94.909  61.804  54.595  1.00  0.00           H
ATOM   2168  CG  LEU   625      94.459  63.784  55.515  1.00  0.00           C
ATOM   2169  HG  LEU   625      95.439  64.214  55.215  1.00  0.00           H
ATOM   2170  CD1 LEU   625      93.419  64.834  55.475  1.00  0.00           C
ATOM   2171 1HD1 LEU   625      92.389  64.514  55.755  1.00  0.00           H
ATOM   2172 2HD1 LEU   625      93.599  65.594  56.265  1.00  0.00           H
ATOM   2173 3HD1 LEU   625      93.389  65.224  54.435  1.00  0.00           H
ATOM   2174  CD2 LEU   625      94.709  63.264  56.955  1.00  0.00           C
ATOM   2175 1HD2 LEU   625      93.699  63.044  57.365  1.00  0.00           H
ATOM   2176 2HD2 LEU   625      95.379  62.384  57.005  1.00  0.00           H
ATOM   2177 3HD2 LEU   625      95.129  64.074  57.575  1.00  0.00           H
ATOM   2178  C   LEU   625      95.699  63.254  52.515  1.00  0.00           C
ATOM   2179  O   LEU   625      96.299  64.324  52.735  1.00  0.00           O
ATOM   2180  N   ASP   626      96.219  62.274  51.755  1.00  0.00           N
ATOM   2181  HN  ASP   626      95.739  61.424  51.545  1.00  0.00           H
ATOM   2182  CA  ASP   626      97.579  62.444  51.265  1.00  0.00           C
ATOM   2183  HA  ASP   626      98.059  63.274  51.755  1.00  0.00           H
ATOM   2184  CB  ASP   626      98.439  61.154  51.575  1.00  0.00           C
ATOM   2185  HB1 ASP   626      97.979  60.214  51.205  1.00  0.00           H
ATOM   2186  HB2 ASP   626      99.389  61.334  51.035  1.00  0.00           H
ATOM   2187  CG  ASP   626      98.709  60.984  53.015  1.00  0.00           C
ATOM   2188  OD1 ASP   626      99.189  61.884  53.725  1.00  0.00           O
ATOM   2189  OD2 ASP   626      98.499  59.854  53.555  1.00  0.00           O
ATOM   2190  C   ASP   626      97.509  62.664  49.705  1.00  0.00           C
ATOM   2191  O   ASP   626      98.549  62.724  49.095  1.00  0.00           O
ATOM   2192  N   CYS   627      96.289  62.714  49.095  1.00  0.00           N
ATOM   2193  HN  CYS   627      95.509  62.674  49.715  1.00  0.00           H
ATOM   2194  CA  CYS   627      96.199  63.164  47.725  1.00  0.00           C
ATOM   2195  HA  CYS   627      96.929  62.614  47.155  1.00  0.00           H
ATOM   2196  CB  CYS   627      94.829  63.024  47.035  1.00  0.00           C
ATOM   2197  HB1 CYS   627      94.069  63.594  47.605  1.00  0.00           H
ATOM   2198  HB2 CYS   627      94.719  63.464  46.015  1.00  0.00           H
ATOM   2199  SG  CYS   627      94.289  61.294  47.125  1.00  0.00           S
ATOM   2200  HG1 CYS   627      93.159  61.474  46.435  1.00  0.00           H
ATOM   2201  C   CYS   627      96.719  64.544  47.605  1.00  0.00           C
ATOM   2202  O   CYS   627      96.559  65.434  48.395  1.00  0.00           O
ATOM   2203  N   GLU   628      97.349  64.794  46.445  1.00  0.00           N
ATOM   2204  HN  GLU   628      97.419  64.184  45.665  1.00  0.00           H
ATOM   2205  CA  GLU   628      98.019  66.004  46.165  1.00  0.00           C
ATOM   2206  HA  GLU   628      98.799  66.124  46.905  1.00  0.00           H
ATOM   2207  CB  GLU   628      98.839  65.924  44.795  1.00  0.00           C
ATOM   2208  HB1 GLU   628      98.009  65.584  44.135  1.00  0.00           H
ATOM   2209  HB2 GLU   628      99.059  66.954  44.455  1.00  0.00           H
ATOM   2210  CG  GLU   628     100.099  64.974  44.905  1.00  0.00           C
ATOM   2211  HG1 GLU   628      99.859  64.074  45.515  1.00  0.00           H
ATOM   2212  HG2 GLU   628     100.319  64.684  43.855  1.00  0.00           H
ATOM   2213  CD  GLU   628     101.399  65.584  45.345  1.00  0.00           C
ATOM   2214  OE1 GLU   628     101.489  66.854  45.505  1.00  0.00           O
ATOM   2215  OE2 GLU   628     102.329  64.844  45.775  1.00  0.00           O
ATOM   2216  C   GLU   628      97.209  67.314  46.255  1.00  0.00           C
ATOM   2217  O   GLU   628      97.629  68.264  46.925  1.00  0.00           O
ATOM   2218  N   LEU   629      95.949  67.294  45.745  1.00  0.00           N
ATOM   2219  HN  LEU   629      95.539  66.594  45.165  1.00  0.00           H
ATOM   2220  CA  LEU   629      95.029  68.384  45.905  1.00  0.00           C
ATOM   2221  HA  LEU   629      95.609  69.244  45.615  1.00  0.00           H
ATOM   2222  CB  LEU   629      93.839  68.274  45.005  1.00  0.00           C
ATOM   2223  HB1 LEU   629      94.149  68.114  43.955  1.00  0.00           H
ATOM   2224  HB2 LEU   629      93.229  67.404  45.345  1.00  0.00           H
ATOM   2225  CG  LEU   629      92.739  69.374  44.945  1.00  0.00           C
ATOM   2226  HG  LEU   629      92.199  69.384  45.915  1.00  0.00           H
ATOM   2227  CD1 LEU   629      93.329  70.794  44.715  1.00  0.00           C
ATOM   2228 1HD1 LEU   629      93.989  71.114  45.545  1.00  0.00           H
ATOM   2229 2HD1 LEU   629      93.819  70.894  43.725  1.00  0.00           H
ATOM   2230 3HD1 LEU   629      92.529  71.564  44.755  1.00  0.00           H
ATOM   2231  CD2 LEU   629      91.639  69.034  43.825  1.00  0.00           C
ATOM   2232 1HD2 LEU   629      91.219  68.044  44.105  1.00  0.00           H
ATOM   2233 2HD2 LEU   629      90.879  69.844  43.825  1.00  0.00           H
ATOM   2234 3HD2 LEU   629      92.169  69.004  42.855  1.00  0.00           H
ATOM   2235  C   LEU   629      94.639  68.784  47.345  1.00  0.00           C
ATOM   2236  O   LEU   629      94.829  69.924  47.785  1.00  0.00           O
ATOM   2237  N   THR   630      94.269  67.724  48.105  1.00  0.00           N
ATOM   2238  HN  THR   630      94.269  66.764  47.855  1.00  0.00           H
ATOM   2239  CA  THR   630      93.959  67.784  49.525  1.00  0.00           C
ATOM   2240  HA  THR   630      93.089  68.404  49.705  1.00  0.00           H
ATOM   2241  CB  THR   630      93.449  66.514  50.125  1.00  0.00           C
ATOM   2242  HB  THR   630      94.129  65.644  49.985  1.00  0.00           H
ATOM   2243  OG1 THR   630      92.099  66.304  49.685  1.00  0.00           O
ATOM   2244  HG1 THR   630      92.089  65.864  48.835  1.00  0.00           H
ATOM   2245  CG2 THR   630      93.299  66.634  51.625  1.00  0.00           C
ATOM   2246 1HG2 THR   630      92.629  65.874  52.105  1.00  0.00           H
ATOM   2247 2HG2 THR   630      94.259  66.554  52.185  1.00  0.00           H
ATOM   2248 3HG2 THR   630      92.939  67.634  51.955  1.00  0.00           H
ATOM   2249  C   THR   630      95.029  68.354  50.355  1.00  0.00           C
ATOM   2250  O   THR   630      94.929  69.304  51.135  1.00  0.00           O
ATOM   2251  N   LYS   631      96.329  67.864  50.065  1.00  0.00           N
ATOM   2252  HN  LYS   631      96.409  67.144  49.385  1.00  0.00           H
ATOM   2253  CA  LYS   631      97.519  68.384  50.715  1.00  0.00           C
ATOM   2254  HA  LYS   631      97.369  68.284  51.775  1.00  0.00           H
ATOM   2255  CB  LYS   631      98.639  67.354  50.375  1.00  0.00           C
ATOM   2256  HB1 LYS   631      98.159  66.404  50.715  1.00  0.00           H
ATOM   2257  HB2 LYS   631      98.759  67.144  49.295  1.00  0.00           H
ATOM   2258  CG  LYS   631      99.989  67.714  51.055  1.00  0.00           C
ATOM   2259  HG1 LYS   631     100.729  66.894  50.925  1.00  0.00           H
ATOM   2260  HG2 LYS   631     100.339  68.634  50.555  1.00  0.00           H
ATOM   2261  CD  LYS   631      99.819  68.004  52.525  1.00  0.00           C
ATOM   2262  HD1 LYS   631      99.519  69.054  52.705  1.00  0.00           H
ATOM   2263  HD2 LYS   631      98.999  67.354  52.905  1.00  0.00           H
ATOM   2264  CE  LYS   631     101.019  67.744  53.405  1.00  0.00           C
ATOM   2265  HE1 LYS   631     100.709  67.904  54.455  1.00  0.00           H
ATOM   2266  HE2 LYS   631     101.399  66.704  53.315  1.00  0.00           H
ATOM   2267  NZ  LYS   631     102.169  68.624  53.165  1.00  0.00           N
ATOM   2268  HZ1 LYS   631     102.899  68.524  53.895  1.00  0.00           H
ATOM   2269  HZ2 LYS   631     102.519  68.634  52.185  1.00  0.00           H
ATOM   2270  HZ3 LYS   631     101.739  69.564  53.325  1.00  0.00           H
ATOM   2271  C   LYS   631      97.869  69.834  50.335  1.00  0.00           C
ATOM   2272  O   LYS   631      98.139  70.574  51.245  1.00  0.00           O
ATOM   2273  N   PHE   632      97.849  70.214  49.065  1.00  0.00           N
ATOM   2274  HN  PHE   632      97.699  69.544  48.335  1.00  0.00           H
ATOM   2275  CA  PHE   632      97.989  71.624  48.645  1.00  0.00           C
ATOM   2276  HA  PHE   632      98.909  72.014  49.065  1.00  0.00           H
ATOM   2277  CB  PHE   632      97.899  71.764  47.125  1.00  0.00           C
ATOM   2278  HB1 PHE   632      98.859  71.394  46.705  1.00  0.00           H
ATOM   2279  HB2 PHE   632      97.069  71.154  46.725  1.00  0.00           H
ATOM   2280  CG  PHE   632      97.849  73.134  46.535  1.00  0.00           C
ATOM   2281  CD1 PHE   632      98.759  74.104  46.895  1.00  0.00           C
ATOM   2282  HD1 PHE   632      99.589  73.914  47.575  1.00  0.00           H
ATOM   2283  CE1 PHE   632      98.729  75.404  46.365  1.00  0.00           C
ATOM   2284  HE1 PHE   632      99.439  76.164  46.665  1.00  0.00           H
ATOM   2285  CZ  PHE   632      97.569  75.754  45.675  1.00  0.00           C
ATOM   2286  HZ  PHE   632      97.569  76.754  45.285  1.00  0.00           H
ATOM   2287  CD2 PHE   632      96.849  73.464  45.585  1.00  0.00           C
ATOM   2288  HD2 PHE   632      96.169  72.674  45.275  1.00  0.00           H
ATOM   2289  CE2 PHE   632      96.639  74.794  45.225  1.00  0.00           C
ATOM   2290  HE2 PHE   632      95.799  74.994  44.565  1.00  0.00           H
ATOM   2291  C   PHE   632      96.949  72.594  49.305  1.00  0.00           C
ATOM   2292  O   PHE   632      97.449  73.604  49.825  1.00  0.00           O
ATOM   2293  N   LEU   633      95.659  72.234  49.275  1.00  0.00           N
ATOM   2294  HN  LEU   633      95.299  71.414  48.835  1.00  0.00           H
ATOM   2295  CA  LEU   633      94.769  73.244  49.885  1.00  0.00           C
ATOM   2296  HA  LEU   633      94.979  74.184  49.395  1.00  0.00           H
ATOM   2297  CB  LEU   633      93.239  73.024  49.605  1.00  0.00           C
ATOM   2298  HB1 LEU   633      93.029  72.044  50.085  1.00  0.00           H
ATOM   2299  HB2 LEU   633      92.599  73.744  50.165  1.00  0.00           H
ATOM   2300  CG  LEU   633      92.829  72.974  48.155  1.00  0.00           C
ATOM   2301  HG  LEU   633      93.409  72.184  47.615  1.00  0.00           H
ATOM   2302  CD1 LEU   633      91.299  72.524  48.025  1.00  0.00           C
ATOM   2303 1HD1 LEU   633      90.929  72.534  46.985  1.00  0.00           H
ATOM   2304 2HD1 LEU   633      91.229  71.514  48.485  1.00  0.00           H
ATOM   2305 3HD1 LEU   633      90.659  73.244  48.575  1.00  0.00           H
ATOM   2306  CD2 LEU   633      93.129  74.374  47.515  1.00  0.00           C
ATOM   2307 1HD2 LEU   633      92.489  75.094  48.085  1.00  0.00           H
ATOM   2308 2HD2 LEU   633      94.209  74.644  47.545  1.00  0.00           H
ATOM   2309 3HD2 LEU   633      92.819  74.344  46.455  1.00  0.00           H
ATOM   2310  C   LEU   633      94.989  73.294  51.415  1.00  0.00           C
ATOM   2311  O   LEU   633      94.789  74.334  52.005  1.00  0.00           O
ATOM   2312  N   LEU   634      95.199  72.134  52.115  1.00  0.00           N
ATOM   2313  HN  LEU   634      95.209  71.274  51.615  1.00  0.00           H
ATOM   2314  CA  LEU   634      95.599  72.094  53.485  1.00  0.00           C
ATOM   2315  HA  LEU   634      94.819  72.634  54.005  1.00  0.00           H
ATOM   2316  CB  LEU   634      95.679  70.554  53.935  1.00  0.00           C
ATOM   2317  HB1 LEU   634      94.729  70.124  53.575  1.00  0.00           H
ATOM   2318  HB2 LEU   634      96.449  69.974  53.385  1.00  0.00           H
ATOM   2319  CG  LEU   634      95.799  70.244  55.365  1.00  0.00           C
ATOM   2320  HG  LEU   634      96.789  70.584  55.745  1.00  0.00           H
ATOM   2321  CD1 LEU   634      94.739  70.924  56.295  1.00  0.00           C
ATOM   2322 1HD1 LEU   634      93.709  70.604  56.055  1.00  0.00           H
ATOM   2323 2HD1 LEU   634      94.909  70.514  57.315  1.00  0.00           H
ATOM   2324 3HD1 LEU   634      95.009  72.004  56.275  1.00  0.00           H
ATOM   2325  CD2 LEU   634      95.759  68.704  55.605  1.00  0.00           C
ATOM   2326 1HD2 LEU   634      94.689  68.444  55.455  1.00  0.00           H
ATOM   2327 2HD2 LEU   634      96.419  68.184  54.875  1.00  0.00           H
ATOM   2328 3HD2 LEU   634      96.019  68.354  56.625  1.00  0.00           H
ATOM   2329  C   LEU   634      96.929  72.784  53.915  1.00  0.00           C
ATOM   2330  O   LEU   634      96.979  73.534  54.915  1.00  0.00           O
ATOM   2331  N   ASP   635      98.059  72.664  53.135  1.00  0.00           N
ATOM   2332  HN  ASP   635      98.049  72.104  52.315  1.00  0.00           H
ATOM   2333  CA  ASP   635      99.349  73.334  53.425  1.00  0.00           C
ATOM   2334  HA  ASP   635      99.729  73.054  54.395  1.00  0.00           H
ATOM   2335  CB  ASP   635     100.459  73.044  52.385  1.00  0.00           C
ATOM   2336  HB1 ASP   635      99.969  73.184  51.395  1.00  0.00           H
ATOM   2337  HB2 ASP   635     101.349  73.704  52.465  1.00  0.00           H
ATOM   2338  CG  ASP   635     100.999  71.634  52.565  1.00  0.00           C
ATOM   2339  OD1 ASP   635     101.819  71.264  51.665  1.00  0.00           O
ATOM   2340  OD2 ASP   635     100.889  71.054  53.695  1.00  0.00           O
ATOM   2341  C   ASP   635      99.289  74.824  53.515  1.00  0.00           C
ATOM   2342  O   ASP   635      99.839  75.554  54.365  1.00  0.00           O
ATOM   2343  N   ARG   636      98.589  75.414  52.495  1.00  0.00           N
ATOM   2344  HN  ARG   636      98.169  74.834  51.805  1.00  0.00           H
ATOM   2345  CA  ARG   636      98.389  76.834  52.475  1.00  0.00           C
ATOM   2346  HA  ARG   636      99.299  77.364  52.755  1.00  0.00           H
ATOM   2347  CB  ARG   636      97.929  77.384  51.045  1.00  0.00           C
ATOM   2348  HB1 ARG   636      97.079  76.734  50.745  1.00  0.00           H
ATOM   2349  HB2 ARG   636      97.619  78.434  51.245  1.00  0.00           H
ATOM   2350  CG  ARG   636      98.999  77.584  49.935  1.00  0.00           C
ATOM   2351  HG1 ARG   636      99.279  76.554  49.625  1.00  0.00           H
ATOM   2352  HG2 ARG   636      98.579  78.134  49.065  1.00  0.00           H
ATOM   2353  CD  ARG   636     100.409  78.054  50.405  1.00  0.00           C
ATOM   2354  HD1 ARG   636     100.829  77.354  51.165  1.00  0.00           H
ATOM   2355  HD2 ARG   636     101.079  78.064  49.525  1.00  0.00           H
ATOM   2356  NE  ARG   636     100.289  79.404  50.885  1.00  0.00           N
ATOM   2357  HE  ARG   636      99.629  80.074  50.525  1.00  0.00           H
ATOM   2358  CZ  ARG   636     101.169  80.014  51.645  1.00  0.00           C
ATOM   2359  NH1 ARG   636     101.179  81.274  51.965  1.00  0.00           N
ATOM   2360 1HH1 ARG   636     100.349  81.714  51.635  1.00  0.00           H
ATOM   2361 2HH1 ARG   636     102.069  81.684  52.185  1.00  0.00           H
ATOM   2362  NH2 ARG   636     102.279  79.454  52.025  1.00  0.00           N
ATOM   2363 1HH2 ARG   636     102.869  79.944  52.675  1.00  0.00           H
ATOM   2364 2HH2 ARG   636     102.439  78.484  51.835  1.00  0.00           H
ATOM   2365  C   ARG   636      97.319  77.364  53.415  1.00  0.00           C
ATOM   2366  O   ARG   636      97.209  78.514  53.805  1.00  0.00           O
ATOM   2367  N   ALA   637      96.359  76.574  53.745  1.00  0.00           N
ATOM   2368  HN  ALA   637      96.239  75.664  53.355  1.00  0.00           H
ATOM   2369  CA  ALA   637      95.419  76.894  54.775  1.00  0.00           C
ATOM   2370  HA  ALA   637      95.049  77.864  54.495  1.00  0.00           H
ATOM   2371  CB  ALA   637      94.379  75.764  54.835  1.00  0.00           C
ATOM   2372  HB1 ALA   637      93.919  75.704  53.825  1.00  0.00           H
ATOM   2373  HB2 ALA   637      94.799  74.744  54.895  1.00  0.00           H
ATOM   2374  HB3 ALA   637      93.609  75.924  55.625  1.00  0.00           H
ATOM   2375  C   ALA   637      96.029  77.044  56.195  1.00  0.00           C
ATOM   2376  O   ALA   637      95.719  77.984  56.935  1.00  0.00           O
ATOM   2377  N   LEU   638      97.019  76.144  56.545  1.00  0.00           N
ATOM   2378  HN  LEU   638      97.259  75.404  55.915  1.00  0.00           H
ATOM   2379  CA  LEU   638      97.829  76.164  57.765  1.00  0.00           C
ATOM   2380  HA  LEU   638      97.209  76.334  58.635  1.00  0.00           H
ATOM   2381  CB  LEU   638      98.429  74.744  58.065  1.00  0.00           C
ATOM   2382  HB1 LEU   638      98.829  74.344  57.105  1.00  0.00           H
ATOM   2383  HB2 LEU   638      99.209  74.814  58.855  1.00  0.00           H
ATOM   2384  CG  LEU   638      97.449  73.664  58.505  1.00  0.00           C
ATOM   2385  HG  LEU   638      96.539  73.714  57.865  1.00  0.00           H
ATOM   2386  CD1 LEU   638      97.989  72.254  58.545  1.00  0.00           C
ATOM   2387 1HD1 LEU   638      98.439  71.954  57.575  1.00  0.00           H
ATOM   2388 2HD1 LEU   638      98.789  72.314  59.315  1.00  0.00           H
ATOM   2389 3HD1 LEU   638      97.229  71.524  58.895  1.00  0.00           H
ATOM   2390  CD2 LEU   638      97.059  74.014  60.005  1.00  0.00           C
ATOM   2391 1HD2 LEU   638      96.779  73.084  60.545  1.00  0.00           H
ATOM   2392 2HD2 LEU   638      97.919  74.454  60.555  1.00  0.00           H
ATOM   2393 3HD2 LEU   638      96.329  74.854  60.045  1.00  0.00           H
ATOM   2394  C   LEU   638      98.839  77.254  57.765  1.00  0.00           C
ATOM   2395  O   LEU   638      98.959  78.014  58.735  1.00  0.00           O
ATOM   2396  N   ALA   639      99.439  77.574  56.545  1.00  0.00           N
ATOM   2397  HN  ALA   639      99.359  76.954  55.775  1.00  0.00           H
ATOM   2398  CA  ALA   639     100.219  78.774  56.405  1.00  0.00           C
ATOM   2399  HA  ALA   639     100.929  78.864  57.225  1.00  0.00           H
ATOM   2400  CB  ALA   639     101.099  78.754  55.105  1.00  0.00           C
ATOM   2401  HB1 ALA   639     101.899  79.514  54.975  1.00  0.00           H
ATOM   2402  HB2 ALA   639     101.579  77.754  55.135  1.00  0.00           H
ATOM   2403  HB3 ALA   639     100.409  78.704  54.235  1.00  0.00           H
ATOM   2404  C   ALA   639      99.409  80.084  56.415  1.00  0.00           C
ATOM   2405  O   ALA   639      99.839  81.054  56.995  1.00  0.00           O
ATOM   2406  N   ASN   640      98.219  80.144  55.805  1.00  0.00           N
ATOM   2407  HN  ASN   640      97.709  79.364  55.455  1.00  0.00           H
ATOM   2408  CA  ASN   640      97.419  81.404  55.555  1.00  0.00           C
ATOM   2409  HA  ASN   640      97.939  82.114  56.185  1.00  0.00           H
ATOM   2410  CB  ASN   640      97.379  81.764  54.045  1.00  0.00           C
ATOM   2411  HB1 ASN   640      98.379  81.504  53.635  1.00  0.00           H
ATOM   2412  HB2 ASN   640      96.769  81.004  53.505  1.00  0.00           H
ATOM   2413  CG  ASN   640      96.699  83.024  53.615  1.00  0.00           C
ATOM   2414  OD1 ASN   640      95.559  83.264  53.985  1.00  0.00           O
ATOM   2415  ND2 ASN   640      97.349  83.744  52.705  1.00  0.00           N
ATOM   2416 1HD2 ASN   640      96.909  84.604  52.415  1.00  0.00           H
ATOM   2417 2HD2 ASN   640      98.159  83.374  52.255  1.00  0.00           H
ATOM   2418  C   ASN   640      96.089  81.284  56.215  1.00  0.00           C
ATOM   2419  O   ASN   640      95.149  80.624  55.735  1.00  0.00           O
ATOM   2420  N   ARG   641      95.849  82.054  57.295  1.00  0.00           N
ATOM   2421  HN  ARG   641      96.519  82.654  57.725  1.00  0.00           H
ATOM   2422  CA  ARG   641      94.579  82.184  58.055  1.00  0.00           C
ATOM   2423  HA  ARG   641      94.499  81.224  58.535  1.00  0.00           H
ATOM   2424  CB  ARG   641      94.719  83.404  59.075  1.00  0.00           C
ATOM   2425  HB1 ARG   641      95.669  83.254  59.625  1.00  0.00           H
ATOM   2426  HB2 ARG   641      94.779  84.384  58.545  1.00  0.00           H
ATOM   2427  CG  ARG   641      93.519  83.444  60.055  1.00  0.00           C
ATOM   2428  HG1 ARG   641      92.689  83.624  59.345  1.00  0.00           H
ATOM   2429  HG2 ARG   641      93.459  82.514  60.655  1.00  0.00           H
ATOM   2430  CD  ARG   641      93.589  84.694  60.925  1.00  0.00           C
ATOM   2431  HD1 ARG   641      94.509  84.754  61.545  1.00  0.00           H
ATOM   2432  HD2 ARG   641      93.659  85.622  60.335  1.00  0.00           H
ATOM   2433  NE  ARG   641      92.379  84.694  61.795  1.00  0.00           N
ATOM   2434  HE  ARG   641      91.539  84.284  61.445  1.00  0.00           H
ATOM   2435  CZ  ARG   641      92.319  85.034  63.055  1.00  0.00           C
ATOM   2436  NH1 ARG   641      91.139  84.734  63.625  1.00  0.00           N
ATOM   2437 1HH1 ARG   641      90.469  84.184  63.135  1.00  0.00           H
ATOM   2438 2HH1 ARG   641      91.109  84.884  64.615  1.00  0.00           H
ATOM   2439  NH2 ARG   641      93.309  85.492  63.755  1.00  0.00           N
ATOM   2440 1HH2 ARG   641      94.179  85.762  63.355  1.00  0.00           H
ATOM   2441 2HH2 ARG   641      93.139  85.562  64.735  1.00  0.00           H
ATOM   2442  C   ARG   641      93.369  82.344  57.155  1.00  0.00           C
ATOM   2443  O   ARG   641      92.469  81.574  57.495  1.00  0.00           O
ATOM   2444  N   LYS   642      93.269  83.294  56.225  1.00  0.00           N
ATOM   2445  HN  LYS   642      94.119  83.754  56.005  1.00  0.00           H
ATOM   2446  CA  LYS   642      92.159  83.664  55.345  1.00  0.00           C
ATOM   2447  HA  LYS   642      91.309  83.604  56.005  1.00  0.00           H
ATOM   2448  CB  LYS   642      92.299  85.054  54.725  1.00  0.00           C
ATOM   2449  HB1 LYS   642      92.449  85.812  55.525  1.00  0.00           H
ATOM   2450  HB2 LYS   642      93.289  85.064  54.235  1.00  0.00           H
ATOM   2451  CG  LYS   642      91.219  85.384  53.765  1.00  0.00           C
ATOM   2452  HG1 LYS   642      91.089  84.584  53.005  1.00  0.00           H
ATOM   2453  HG2 LYS   642      90.269  85.592  54.315  1.00  0.00           H
ATOM   2454  CD  LYS   642      91.599  86.742  53.105  1.00  0.00           C
ATOM   2455  HD1 LYS   642      91.779  87.572  53.815  1.00  0.00           H
ATOM   2456  HD2 LYS   642      92.519  86.522  52.525  1.00  0.00           H
ATOM   2457  CE  LYS   642      90.549  87.232  52.085  1.00  0.00           C
ATOM   2458  HE1 LYS   642      90.379  86.402  51.365  1.00  0.00           H
ATOM   2459  HE2 LYS   642      89.619  87.562  52.605  1.00  0.00           H
ATOM   2460  NZ  LYS   642      91.019  88.412  51.285  1.00  0.00           N
ATOM   2461  HZ1 LYS   642      91.139  89.282  51.845  1.00  0.00           H
ATOM   2462  HZ2 LYS   642      91.949  88.252  50.845  1.00  0.00           H
ATOM   2463  HZ3 LYS   642      90.409  88.632  50.475  1.00  0.00           H
ATOM   2464  C   LYS   642      91.729  82.524  54.495  1.00  0.00           C
ATOM   2465  O   LYS   642      90.569  82.164  54.435  1.00  0.00           O
ATOM   2466  N   ILE   643      92.669  81.824  53.785  1.00  0.00           N
ATOM   2467  HN  ILE   643      93.639  82.044  53.915  1.00  0.00           H
ATOM   2468  CA  ILE   643      92.499  80.564  53.025  1.00  0.00           C
ATOM   2469  HA  ILE   643      91.869  80.624  52.145  1.00  0.00           H
ATOM   2470  CB  ILE   643      93.789  80.044  52.395  1.00  0.00           C
ATOM   2471  HB  ILE   643      94.519  79.964  53.225  1.00  0.00           H
ATOM   2472  CG2 ILE   643      93.599  78.664  51.765  1.00  0.00           C
ATOM   2473 1HG2 ILE   643      93.679  77.834  52.495  1.00  0.00           H
ATOM   2474 2HG2 ILE   643      92.749  78.574  51.055  1.00  0.00           H
ATOM   2475 3HG2 ILE   643      94.379  78.484  50.995  1.00  0.00           H
ATOM   2476  CG1 ILE   643      94.439  81.014  51.365  1.00  0.00           C
ATOM   2477 1HG1 ILE   643      94.659  82.004  51.805  1.00  0.00           H
ATOM   2478 2HG1 ILE   643      95.419  80.634  51.005  1.00  0.00           H
ATOM   2479  CD  ILE   643      93.589  81.254  50.075  1.00  0.00           C
ATOM   2480  HD1 ILE   643      93.439  80.274  49.565  1.00  0.00           H
ATOM   2481  HD2 ILE   643      92.669  81.744  50.455  1.00  0.00           H
ATOM   2482  HD3 ILE   643      94.039  81.984  49.385  1.00  0.00           H
ATOM   2483  C   ILE   643      91.899  79.484  53.925  1.00  0.00           C
ATOM   2484  O   ILE   643      90.829  78.934  53.545  1.00  0.00           O
ATOM   2485  N   GLY   644      92.479  79.184  55.095  1.00  0.00           N
ATOM   2486  HN  GLY   644      93.209  79.774  55.445  1.00  0.00           H
ATOM   2487  CA  GLY   644      92.049  78.124  55.945  1.00  0.00           C
ATOM   2488  HA1 GLY   644      91.919  77.194  55.405  1.00  0.00           H
ATOM   2489  HA2 GLY   644      92.799  78.024  56.715  1.00  0.00           H
ATOM   2490  C   GLY   644      90.789  78.374  56.565  1.00  0.00           C
ATOM   2491  O   GLY   644      89.969  77.464  56.695  1.00  0.00           O
ATOM   2492  N   HIS   645      90.499  79.604  57.035  1.00  0.00           N
ATOM   2493  HN  HIS   645      91.259  80.244  56.985  1.00  0.00           H
ATOM   2494  CA  HIS   645      89.189  80.084  57.465  1.00  0.00           C
ATOM   2495  HA  HIS   645      88.919  79.624  58.405  1.00  0.00           H
ATOM   2496  CB  HIS   645      89.399  81.564  57.865  1.00  0.00           C
ATOM   2497  HB1 HIS   645      90.149  81.654  58.675  1.00  0.00           H
ATOM   2498  HB2 HIS   645      89.919  82.124  57.055  1.00  0.00           H
ATOM   2499  ND1 HIS   645      88.009  82.894  59.565  1.00  0.00           N
ATOM   2500  CG  HIS   645      88.269  82.414  58.285  1.00  0.00           C
ATOM   2501  CE1 HIS   645      86.999  83.704  59.445  1.00  0.00           C
ATOM   2502  HE1 HIS   645      86.709  84.474  60.155  1.00  0.00           H
ATOM   2503  NE2 HIS   645      86.489  83.654  58.215  1.00  0.00           N
ATOM   2504  HE2 HIS   645      85.739  84.244  57.945  1.00  0.00           H
ATOM   2505  CD2 HIS   645      87.269  82.834  57.435  1.00  0.00           C
ATOM   2506  HD2 HIS   645      87.029  82.814  56.375  1.00  0.00           H
ATOM   2507  C   HIS   645      88.039  79.934  56.505  1.00  0.00           C
ATOM   2508  O   HIS   645      86.979  79.454  56.775  1.00  0.00           O
ATOM   2509  N   PHE   646      88.239  80.374  55.225  1.00  0.00           N
ATOM   2510  HN  PHE   646      89.079  80.904  55.095  1.00  0.00           H
ATOM   2511  CA  PHE   646      87.349  80.134  54.135  1.00  0.00           C
ATOM   2512  HA  PHE   646      86.359  80.364  54.485  1.00  0.00           H
ATOM   2513  CB  PHE   646      87.639  80.984  52.875  1.00  0.00           C
ATOM   2514  HB1 PHE   646      88.749  81.074  52.815  1.00  0.00           H
ATOM   2515  HB2 PHE   646      87.359  80.404  51.975  1.00  0.00           H
ATOM   2516  CG  PHE   646      86.879  82.314  52.995  1.00  0.00           C
ATOM   2517  CD1 PHE   646      87.319  83.354  53.835  1.00  0.00           C
ATOM   2518  HD1 PHE   646      88.059  83.024  54.545  1.00  0.00           H
ATOM   2519  CE1 PHE   646      86.569  84.494  54.015  1.00  0.00           C
ATOM   2520  HE1 PHE   646      86.749  85.224  54.795  1.00  0.00           H
ATOM   2521  CZ  PHE   646      85.509  84.764  53.195  1.00  0.00           C
ATOM   2522  HZ  PHE   646      84.889  85.652  53.285  1.00  0.00           H
ATOM   2523  CD2 PHE   646      85.829  82.634  52.115  1.00  0.00           C
ATOM   2524  HD2 PHE   646      85.509  81.914  51.375  1.00  0.00           H
ATOM   2525  CE2 PHE   646      85.139  83.864  52.195  1.00  0.00           C
ATOM   2526  HE2 PHE   646      84.359  84.194  51.525  1.00  0.00           H
ATOM   2527  C   PHE   646      87.229  78.584  53.775  1.00  0.00           C
ATOM   2528  O   PHE   646      86.089  78.164  53.585  1.00  0.00           O
ATOM   2529  N   LEU   647      88.299  77.764  53.705  1.00  0.00           N
ATOM   2530  HN  LEU   647      89.199  78.184  53.635  1.00  0.00           H
ATOM   2531  CA  LEU   647      88.209  76.344  53.515  1.00  0.00           C
ATOM   2532  HA  LEU   647      87.669  76.264  52.585  1.00  0.00           H
ATOM   2533  CB  LEU   647      89.619  75.804  53.375  1.00  0.00           C
ATOM   2534  HB1 LEU   647      90.209  76.454  52.685  1.00  0.00           H
ATOM   2535  HB2 LEU   647      89.999  75.804  54.425  1.00  0.00           H
ATOM   2536  CG  LEU   647      89.669  74.344  52.825  1.00  0.00           C
ATOM   2537  HG  LEU   647      89.119  73.784  53.605  1.00  0.00           H
ATOM   2538  CD1 LEU   647      88.859  74.284  51.475  1.00  0.00           C
ATOM   2539 1HD1 LEU   647      89.359  75.024  50.815  1.00  0.00           H
ATOM   2540 2HD1 LEU   647      89.059  73.354  50.895  1.00  0.00           H
ATOM   2541 3HD1 LEU   647      87.769  74.514  51.495  1.00  0.00           H
ATOM   2542  CD2 LEU   647      91.139  73.874  52.635  1.00  0.00           C
ATOM   2543 1HD2 LEU   647      91.649  73.754  53.615  1.00  0.00           H
ATOM   2544 2HD2 LEU   647      91.119  72.964  52.005  1.00  0.00           H
ATOM   2545 3HD2 LEU   647      91.889  74.594  52.265  1.00  0.00           H
ATOM   2546  C   LEU   647      87.379  75.654  54.625  1.00  0.00           C
ATOM   2547  O   LEU   647      86.599  74.704  54.375  1.00  0.00           O
ATOM   2548  N   PHE   648      87.539  76.164  55.855  1.00  0.00           N
ATOM   2549  HN  PHE   648      88.099  76.964  56.035  1.00  0.00           H
ATOM   2550  CA  PHE   648      86.769  75.784  57.005  1.00  0.00           C
ATOM   2551  HA  PHE   648      86.889  74.714  57.115  1.00  0.00           H
ATOM   2552  CB  PHE   648      87.439  76.354  58.265  1.00  0.00           C
ATOM   2553  HB1 PHE   648      88.409  75.924  58.575  1.00  0.00           H
ATOM   2554  HB2 PHE   648      87.689  77.424  58.115  1.00  0.00           H
ATOM   2555  CG  PHE   648      86.629  76.284  59.485  1.00  0.00           C
ATOM   2556  CD1 PHE   648      86.769  75.214  60.305  1.00  0.00           C
ATOM   2557  HD1 PHE   648      87.449  74.414  60.045  1.00  0.00           H
ATOM   2558  CE1 PHE   648      86.099  75.124  61.525  1.00  0.00           C
ATOM   2559  HE1 PHE   648      86.149  74.174  62.025  1.00  0.00           H
ATOM   2560  CZ  PHE   648      85.169  76.094  61.885  1.00  0.00           C
ATOM   2561  HZ  PHE   648      84.609  76.004  62.805  1.00  0.00           H
ATOM   2562  CD2 PHE   648      85.689  77.374  59.905  1.00  0.00           C
ATOM   2563  HD2 PHE   648      85.619  78.234  59.265  1.00  0.00           H
ATOM   2564  CE2 PHE   648      84.849  77.164  61.005  1.00  0.00           C
ATOM   2565  HE2 PHE   648      84.249  77.984  61.375  1.00  0.00           H
ATOM   2566  C   PHE   648      85.279  76.084  56.815  1.00  0.00           C
ATOM   2567  O   PHE   648      84.439  75.164  56.965  1.00  0.00           O
ATOM   2568  N   TRP   649      84.879  77.304  56.415  1.00  0.00           N
ATOM   2569  HN  TRP   649      85.559  78.014  56.315  1.00  0.00           H
ATOM   2570  CA  TRP   649      83.509  77.514  56.025  1.00  0.00           C
ATOM   2571  HA  TRP   649      82.949  77.384  56.935  1.00  0.00           H
ATOM   2572  CB  TRP   649      83.169  78.974  55.725  1.00  0.00           C
ATOM   2573  HB1 TRP   649      83.809  79.394  54.925  1.00  0.00           H
ATOM   2574  HB2 TRP   649      82.119  79.054  55.375  1.00  0.00           H
ATOM   2575  CG  TRP   649      83.349  79.864  56.925  1.00  0.00           C
ATOM   2576  CD1 TRP   649      84.459  80.624  57.205  1.00  0.00           C
ATOM   2577  HD1 TRP   649      85.209  80.884  56.475  1.00  0.00           H
ATOM   2578  NE1 TRP   649      84.339  81.204  58.495  1.00  0.00           N
ATOM   2579  HE1 TRP   649      84.959  81.844  58.895  1.00  0.00           H
ATOM   2580  CE2 TRP   649      83.169  80.794  59.025  1.00  0.00           C
ATOM   2581  CD2 TRP   649      82.559  79.944  58.065  1.00  0.00           C
ATOM   2582  CE3 TRP   649      81.299  79.294  58.355  1.00  0.00           C
ATOM   2583  HE3 TRP   649      80.829  78.594  57.685  1.00  0.00           H
ATOM   2584  CZ3 TRP   649      80.659  79.614  59.545  1.00  0.00           C
ATOM   2585  HZ3 TRP   649      79.769  79.064  59.805  1.00  0.00           H
ATOM   2586  CZ2 TRP   649      82.529  81.104  60.225  1.00  0.00           C
ATOM   2587  HZ2 TRP   649      83.009  81.794  60.905  1.00  0.00           H
ATOM   2588  CH2 TRP   649      81.269  80.434  60.485  1.00  0.00           C
ATOM   2589  HH2 TRP   649      80.729  80.664  61.395  1.00  0.00           H
ATOM   2590  C   TRP   649      82.999  76.624  54.885  1.00  0.00           C
ATOM   2591  O   TRP   649      81.889  76.084  54.845  1.00  0.00           O
ATOM   2592  N   HIS   650      83.809  76.474  53.825  1.00  0.00           N
ATOM   2593  HN  HIS   650      84.599  77.074  53.705  1.00  0.00           H
ATOM   2594  CA  HIS   650      83.409  75.794  52.665  1.00  0.00           C
ATOM   2595  HA  HIS   650      82.469  76.224  52.335  1.00  0.00           H
ATOM   2596  CB  HIS   650      84.539  75.874  51.475  1.00  0.00           C
ATOM   2597  HB1 HIS   650      85.539  75.844  51.965  1.00  0.00           H
ATOM   2598  HB2 HIS   650      84.409  75.074  50.725  1.00  0.00           H
ATOM   2599  ND1 HIS   650      83.469  77.764  50.175  1.00  0.00           N
ATOM   2600  CG  HIS   650      84.589  77.184  50.795  1.00  0.00           C
ATOM   2601  CE1 HIS   650      83.939  78.664  49.385  1.00  0.00           C
ATOM   2602  HE1 HIS   650      83.339  79.354  48.805  1.00  0.00           H
ATOM   2603  NE2 HIS   650      85.279  78.874  49.575  1.00  0.00           N
ATOM   2604  HE2 HIS   650      85.899  79.444  49.035  1.00  0.00           H
ATOM   2605  CD2 HIS   650      85.719  77.844  50.415  1.00  0.00           C
ATOM   2606  HD2 HIS   650      86.779  77.724  50.575  1.00  0.00           H
ATOM   2607  C   HIS   650      83.109  74.324  52.975  1.00  0.00           C
ATOM   2608  O   HIS   650      82.009  73.814  52.725  1.00  0.00           O
ATOM   2609  N   LEU   651      84.039  73.534  53.515  1.00  0.00           N
ATOM   2610  HN  LEU   651      84.899  73.814  53.925  1.00  0.00           H
ATOM   2611  CA  LEU   651      83.809  72.074  53.665  1.00  0.00           C
ATOM   2612  HA  LEU   651      83.489  71.754  52.685  1.00  0.00           H
ATOM   2613  CB  LEU   651      85.119  71.364  54.015  1.00  0.00           C
ATOM   2614  HB1 LEU   651      85.349  71.824  54.995  1.00  0.00           H
ATOM   2615  HB2 LEU   651      84.919  70.274  54.125  1.00  0.00           H
ATOM   2616  CG  LEU   651      86.359  71.634  53.185  1.00  0.00           C
ATOM   2617  HG  LEU   651      86.459  72.714  52.955  1.00  0.00           H
ATOM   2618  CD1 LEU   651      87.639  71.044  53.845  1.00  0.00           C
ATOM   2619 1HD1 LEU   651      88.569  71.354  53.315  1.00  0.00           H
ATOM   2620 2HD1 LEU   651      87.619  71.424  54.885  1.00  0.00           H
ATOM   2621 3HD1 LEU   651      87.489  69.944  53.885  1.00  0.00           H
ATOM   2622  CD2 LEU   651      86.199  70.974  51.775  1.00  0.00           C
ATOM   2623 1HD2 LEU   651      87.139  71.084  51.185  1.00  0.00           H
ATOM   2624 2HD2 LEU   651      85.879  69.914  51.915  1.00  0.00           H
ATOM   2625 3HD2 LEU   651      85.399  71.504  51.215  1.00  0.00           H
ATOM   2626  C   LEU   651      82.749  71.754  54.625  1.00  0.00           C
ATOM   2627  O   LEU   651      81.909  70.864  54.375  1.00  0.00           O
ATOM   2628  N   ARG   652      82.429  72.634  55.575  1.00  0.00           N
ATOM   2629  HN  ARG   652      82.959  73.474  55.645  1.00  0.00           H
ATOM   2630  CA  ARG   652      81.259  72.434  56.395  1.00  0.00           C
ATOM   2631  HA  ARG   652      81.109  71.414  56.685  1.00  0.00           H
ATOM   2632  CB  ARG   652      81.489  73.324  57.695  1.00  0.00           C
ATOM   2633  HB1 ARG   652      81.949  74.274  57.365  1.00  0.00           H
ATOM   2634  HB2 ARG   652      80.589  73.674  58.245  1.00  0.00           H
ATOM   2635  CG  ARG   652      82.419  72.694  58.765  1.00  0.00           C
ATOM   2636  HG1 ARG   652      82.079  71.674  59.045  1.00  0.00           H
ATOM   2637  HG2 ARG   652      83.419  72.684  58.295  1.00  0.00           H
ATOM   2638  CD  ARG   652      82.609  73.634  59.995  1.00  0.00           C
ATOM   2639  HD1 ARG   652      83.439  74.344  59.785  1.00  0.00           H
ATOM   2640  HD2 ARG   652      81.689  74.224  60.165  1.00  0.00           H
ATOM   2641  NE  ARG   652      82.999  72.814  61.105  1.00  0.00           N
ATOM   2642  HE  ARG   652      83.309  71.864  61.075  1.00  0.00           H
ATOM   2643  CZ  ARG   652      82.709  73.044  62.365  1.00  0.00           C
ATOM   2644  NH1 ARG   652      82.749  72.264  63.405  1.00  0.00           N
ATOM   2645 1HH1 ARG   652      82.949  71.284  63.375  1.00  0.00           H
ATOM   2646 2HH1 ARG   652      82.669  72.664  64.325  1.00  0.00           H
ATOM   2647  NH2 ARG   652      82.319  74.264  62.755  1.00  0.00           N
ATOM   2648 1HH2 ARG   652      81.879  74.874  62.095  1.00  0.00           H
ATOM   2649 2HH2 ARG   652      81.879  74.284  63.655  1.00  0.00           H
ATOM   2650  C   ARG   652      79.909  72.864  55.795  1.00  0.00           C
ATOM   2651  O   ARG   652      78.799  72.624  56.255  1.00  0.00           O
ATOM   2652  N   SER   653      79.959  73.744  54.725  1.00  0.00           N
ATOM   2653  HN  SER   653      80.889  73.934  54.415  1.00  0.00           H
ATOM   2654  CA  SER   653      78.889  74.194  53.935  1.00  0.00           C
ATOM   2655  HA  SER   653      78.019  74.224  54.565  1.00  0.00           H
ATOM   2656  CB  SER   653      79.119  75.594  53.325  1.00  0.00           C
ATOM   2657  HB1 SER   653      79.989  75.574  52.625  1.00  0.00           H
ATOM   2658  HB2 SER   653      78.229  75.944  52.755  1.00  0.00           H
ATOM   2659  OG  SER   653      79.309  76.564  54.315  1.00  0.00           O
ATOM   2660  HG1 SER   653      80.199  76.344  54.605  1.00  0.00           H
ATOM   2661  C   SER   653      78.409  73.194  52.825  1.00  0.00           C
ATOM   2662  O   SER   653      77.289  73.154  52.405  1.00  0.00           O
ATOM   2663  N   GLU   654      79.339  72.254  52.525  1.00  0.00           N
ATOM   2664  HN  GLU   654      80.229  72.324  52.975  1.00  0.00           H
ATOM   2665  CA  GLU   654      79.099  71.164  51.555  1.00  0.00           C
ATOM   2666  HA  GLU   654      78.139  71.244  51.065  1.00  0.00           H
ATOM   2667  CB  GLU   654      80.099  71.274  50.415  1.00  0.00           C
ATOM   2668  HB1 GLU   654      81.109  71.284  50.885  1.00  0.00           H
ATOM   2669  HB2 GLU   654      79.989  70.364  49.785  1.00  0.00           H
ATOM   2670  CG  GLU   654      79.889  72.484  49.525  1.00  0.00           C
ATOM   2671  HG1 GLU   654      79.679  73.444  50.035  1.00  0.00           H
ATOM   2672  HG2 GLU   654      80.809  72.514  48.905  1.00  0.00           H
ATOM   2673  CD  GLU   654      78.739  72.344  48.395  1.00  0.00           C
ATOM   2674  OE1 GLU   654      77.559  72.274  48.815  1.00  0.00           O
ATOM   2675  OE2 GLU   654      79.059  72.334  47.225  1.00  0.00           O
ATOM   2676  C   GLU   654      79.159  69.744  52.075  1.00  0.00           C
ATOM   2677  O   GLU   654      79.289  68.804  51.305  1.00  0.00           O
ATOM   2678  N   MET   655      78.959  69.514  53.395  1.00  0.00           N
ATOM   2679  HN  MET   655      79.199  70.304  53.955  1.00  0.00           H
ATOM   2680  CA  MET   655      78.649  68.194  53.905  1.00  0.00           C
ATOM   2681  HA  MET   655      79.349  67.424  53.615  1.00  0.00           H
ATOM   2682  CB  MET   655      78.689  68.244  55.485  1.00  0.00           C
ATOM   2683  HB1 MET   655      77.889  68.884  55.905  1.00  0.00           H
ATOM   2684  HB2 MET   655      78.359  67.224  55.785  1.00  0.00           H
ATOM   2685  CG  MET   655      80.029  68.524  56.075  1.00  0.00           C
ATOM   2686  HG1 MET   655      80.339  69.554  55.775  1.00  0.00           H
ATOM   2687  HG2 MET   655      79.779  68.584  57.155  1.00  0.00           H
ATOM   2688  SD  MET   655      81.289  67.294  55.695  1.00  0.00           S
ATOM   2689  CE  MET   655      82.639  68.254  56.355  1.00  0.00           C
ATOM   2690  HE1 MET   655      82.719  69.164  55.735  1.00  0.00           H
ATOM   2691  HE2 MET   655      82.479  68.394  57.455  1.00  0.00           H
ATOM   2692  HE3 MET   655      83.559  67.644  56.315  1.00  0.00           H
ATOM   2693  C   MET   655      77.319  67.574  53.525  1.00  0.00           C
ATOM   2694  O   MET   655      76.359  67.674  54.265  1.00  0.00           O
ATOM   2695  N   HIS   656      77.149  66.834  52.375  1.00  0.00           N
ATOM   2696  HN  HIS   656      77.889  66.634  51.735  1.00  0.00           H
ATOM   2697  CA  HIS   656      75.909  66.364  51.835  1.00  0.00           C
ATOM   2698  HA  HIS   656      75.229  66.484  52.665  1.00  0.00           H
ATOM   2699  CB  HIS   656      75.339  67.154  50.555  1.00  0.00           C
ATOM   2700  HB1 HIS   656      76.129  67.224  49.775  1.00  0.00           H
ATOM   2701  HB2 HIS   656      74.419  66.754  50.075  1.00  0.00           H
ATOM   2702  ND1 HIS   656      74.139  68.884  51.815  1.00  0.00           N
ATOM   2703  CG  HIS   656      75.149  68.504  51.015  1.00  0.00           C
ATOM   2704  CE1 HIS   656      74.439  70.094  52.295  1.00  0.00           C
ATOM   2705  HE1 HIS   656      73.769  70.714  52.905  1.00  0.00           H
ATOM   2706  NE2 HIS   656      75.599  70.574  51.765  1.00  0.00           N
ATOM   2707  HE2 HIS   656      75.979  71.444  52.065  1.00  0.00           H
ATOM   2708  CD2 HIS   656      76.049  69.564  50.935  1.00  0.00           C
ATOM   2709  HD2 HIS   656      77.029  69.504  50.465  1.00  0.00           H
ATOM   2710  C   HIS   656      75.879  64.904  51.615  1.00  0.00           C
ATOM   2711  O   HIS   656      75.009  64.114  52.105  1.00  0.00           O
ATOM   2712  N   VAL   657      76.999  64.444  50.925  1.00  0.00           N
ATOM   2713  HN  VAL   657      77.799  65.034  50.825  1.00  0.00           H
ATOM   2714  CA  VAL   657      77.049  63.064  50.465  1.00  0.00           C
ATOM   2715  HA  VAL   657      76.059  62.634  50.395  1.00  0.00           H
ATOM   2716  CB  VAL   657      77.699  62.794  49.135  1.00  0.00           C
ATOM   2717  HB  VAL   657      78.639  63.384  49.035  1.00  0.00           H
ATOM   2718  CG1 VAL   657      77.989  61.244  48.955  1.00  0.00           C
ATOM   2719 1HG1 VAL   657      77.079  60.614  49.045  1.00  0.00           H
ATOM   2720 2HG1 VAL   657      78.349  61.004  47.925  1.00  0.00           H
ATOM   2721 3HG1 VAL   657      78.719  60.854  49.685  1.00  0.00           H
ATOM   2722  CG2 VAL   657      76.719  63.294  48.035  1.00  0.00           C
ATOM   2723 1HG2 VAL   657      77.109  63.054  47.025  1.00  0.00           H
ATOM   2724 2HG2 VAL   657      75.789  62.694  48.135  1.00  0.00           H
ATOM   2725 3HG2 VAL   657      76.379  64.354  48.095  1.00  0.00           H
ATOM   2726  C   VAL   657      77.839  62.374  51.545  1.00  0.00           C
ATOM   2727  O   VAL   657      79.029  62.664  51.575  1.00  0.00           O
ATOM   2728  N   PRO   658      77.459  61.374  52.305  1.00  0.00           N
ATOM   2729  CD  PRO   658      76.159  60.764  52.035  1.00  0.00           C
ATOM   2730  HD1 PRO   658      76.059  60.344  51.015  1.00  0.00           H
ATOM   2731  HD2 PRO   658      75.409  61.534  52.325  1.00  0.00           H
ATOM   2732  CA  PRO   658      78.109  61.024  53.525  1.00  0.00           C
ATOM   2733  HA  PRO   658      78.189  61.964  54.045  1.00  0.00           H
ATOM   2734  CB  PRO   658      77.129  60.074  54.165  1.00  0.00           C
ATOM   2735  HB1 PRO   658      77.559  59.154  54.615  1.00  0.00           H
ATOM   2736  HB2 PRO   658      76.649  60.644  54.985  1.00  0.00           H
ATOM   2737  CG  PRO   658      76.129  59.694  53.085  1.00  0.00           C
ATOM   2738  HG1 PRO   658      76.449  58.694  52.725  1.00  0.00           H
ATOM   2739  HG2 PRO   658      75.119  59.544  53.515  1.00  0.00           H
ATOM   2740  C   PRO   658      79.489  60.434  53.395  1.00  0.00           C
ATOM   2741  O   PRO   658      80.279  60.804  54.245  1.00  0.00           O
ATOM   2742  N   SER   659      79.709  59.614  52.335  1.00  0.00           N
ATOM   2743  HN  SER   659      78.909  59.404  51.775  1.00  0.00           H
ATOM   2744  CA  SER   659      81.049  59.284  51.915  1.00  0.00           C
ATOM   2745  HA  SER   659      81.529  58.794  52.745  1.00  0.00           H
ATOM   2746  CB  SER   659      81.029  58.344  50.615  1.00  0.00           C
ATOM   2747  HB1 SER   659      82.049  58.124  50.255  1.00  0.00           H
ATOM   2748  HB2 SER   659      80.639  57.334  50.895  1.00  0.00           H
ATOM   2749  OG  SER   659      80.179  58.894  49.615  1.00  0.00           O
ATOM   2750  HG1 SER   659      79.309  58.494  49.725  1.00  0.00           H
ATOM   2751  C   SER   659      81.979  60.514  51.615  1.00  0.00           C
ATOM   2752  O   SER   659      83.089  60.404  52.025  1.00  0.00           O
ATOM   2753  N   VAL   660      81.469  61.624  50.945  1.00  0.00           N
ATOM   2754  HN  VAL   660      80.509  61.604  50.695  1.00  0.00           H
ATOM   2755  CA  VAL   660      82.199  62.884  50.735  1.00  0.00           C
ATOM   2756  HA  VAL   660      83.139  62.584  50.295  1.00  0.00           H
ATOM   2757  CB  VAL   660      81.459  63.874  49.775  1.00  0.00           C
ATOM   2758  HB  VAL   660      80.419  64.064  50.115  1.00  0.00           H
ATOM   2759  CG1 VAL   660      82.379  65.124  49.705  1.00  0.00           C
ATOM   2760 1HG1 VAL   660      82.599  65.664  50.645  1.00  0.00           H
ATOM   2761 2HG1 VAL   660      83.329  64.874  49.185  1.00  0.00           H
ATOM   2762 3HG1 VAL   660      81.749  65.664  48.955  1.00  0.00           H
ATOM   2763  CG2 VAL   660      81.229  63.254  48.375  1.00  0.00           C
ATOM   2764 1HG2 VAL   660      82.149  63.014  47.795  1.00  0.00           H
ATOM   2765 2HG2 VAL   660      80.539  62.384  48.365  1.00  0.00           H
ATOM   2766 3HG2 VAL   660      80.599  63.984  47.805  1.00  0.00           H
ATOM   2767  C   VAL   660      82.489  63.544  52.065  1.00  0.00           C
ATOM   2768  O   VAL   660      83.579  64.004  52.375  1.00  0.00           O
ATOM   2769  N   ALA   661      81.449  63.554  52.985  1.00  0.00           N
ATOM   2770  HN  ALA   661      80.549  63.254  52.685  1.00  0.00           H
ATOM   2771  CA  ALA   661      81.539  64.154  54.245  1.00  0.00           C
ATOM   2772  HA  ALA   661      81.859  65.184  54.155  1.00  0.00           H
ATOM   2773  CB  ALA   661      80.149  64.124  54.965  1.00  0.00           C
ATOM   2774  HB1 ALA   661      79.359  64.454  54.245  1.00  0.00           H
ATOM   2775  HB2 ALA   661      79.839  63.084  55.195  1.00  0.00           H
ATOM   2776  HB3 ALA   661      80.089  64.844  55.805  1.00  0.00           H
ATOM   2777  C   ALA   661      82.589  63.434  55.165  1.00  0.00           C
ATOM   2778  O   ALA   661      83.139  64.134  55.955  1.00  0.00           O
ATOM   2779  N   LEU   662      82.739  62.124  55.045  1.00  0.00           N
ATOM   2780  HN  LEU   662      82.109  61.684  54.415  1.00  0.00           H
ATOM   2781  CA  LEU   662      83.779  61.424  55.745  1.00  0.00           C
ATOM   2782  HA  LEU   662      83.619  61.564  56.805  1.00  0.00           H
ATOM   2783  CB  LEU   662      83.779  59.954  55.195  1.00  0.00           C
ATOM   2784  HB1 LEU   662      82.799  59.474  55.425  1.00  0.00           H
ATOM   2785  HB2 LEU   662      83.799  59.964  54.085  1.00  0.00           H
ATOM   2786  CG  LEU   662      84.959  59.054  55.735  1.00  0.00           C
ATOM   2787  HG  LEU   662      85.909  59.544  55.455  1.00  0.00           H
ATOM   2788  CD1 LEU   662      84.869  58.984  57.265  1.00  0.00           C
ATOM   2789 1HD1 LEU   662      83.819  59.004  57.645  1.00  0.00           H
ATOM   2790 2HD1 LEU   662      85.159  57.964  57.585  1.00  0.00           H
ATOM   2791 3HD1 LEU   662      85.409  59.704  57.925  1.00  0.00           H
ATOM   2792  CD2 LEU   662      84.969  57.704  55.025  1.00  0.00           C
ATOM   2793 1HD2 LEU   662      85.519  56.864  55.505  1.00  0.00           H
ATOM   2794 2HD2 LEU   662      83.879  57.554  54.855  1.00  0.00           H
ATOM   2795 3HD2 LEU   662      85.359  57.814  53.995  1.00  0.00           H
ATOM   2796  C   LEU   662      85.169  62.004  55.565  1.00  0.00           C
ATOM   2797  O   LEU   662      85.839  62.384  56.515  1.00  0.00           O
ATOM   2798  N   ARG   663      85.549  62.104  54.295  1.00  0.00           N
ATOM   2799  HN  ARG   663      84.839  61.724  53.695  1.00  0.00           H
ATOM   2800  CA  ARG   663      86.849  62.454  53.745  1.00  0.00           C
ATOM   2801  HA  ARG   663      87.629  61.944  54.305  1.00  0.00           H
ATOM   2802  CB  ARG   663      86.909  62.184  52.185  1.00  0.00           C
ATOM   2803  HB1 ARG   663      86.229  62.864  51.625  1.00  0.00           H
ATOM   2804  HB2 ARG   663      87.889  62.494  51.765  1.00  0.00           H
ATOM   2805  CG  ARG   663      86.529  60.764  51.805  1.00  0.00           C
ATOM   2806  HG1 ARG   663      87.089  60.044  52.435  1.00  0.00           H
ATOM   2807  HG2 ARG   663      85.429  60.804  51.985  1.00  0.00           H
ATOM   2808  CD  ARG   663      86.929  60.404  50.395  1.00  0.00           C
ATOM   2809  HD1 ARG   663      88.009  60.624  50.245  1.00  0.00           H
ATOM   2810  HD2 ARG   663      86.899  59.314  50.175  1.00  0.00           H
ATOM   2811  NE  ARG   663      86.089  61.214  49.435  1.00  0.00           N
ATOM   2812  HE  ARG   663      86.549  62.004  49.035  1.00  0.00           H
ATOM   2813  CZ  ARG   663      84.959  60.804  48.885  1.00  0.00           C
ATOM   2814  NH1 ARG   663      84.429  61.314  47.845  1.00  0.00           N
ATOM   2815 1HH1 ARG   663      83.649  60.884  47.385  1.00  0.00           H
ATOM   2816 2HH1 ARG   663      84.519  62.284  47.595  1.00  0.00           H
ATOM   2817  NH2 ARG   663      84.439  59.614  49.135  1.00  0.00           N
ATOM   2818 1HH2 ARG   663      83.589  59.404  48.645  1.00  0.00           H
ATOM   2819 2HH2 ARG   663      84.959  58.904  49.615  1.00  0.00           H
ATOM   2820  C   ARG   663      86.989  63.974  53.975  1.00  0.00           C
ATOM   2821  O   ARG   663      88.129  64.394  54.205  1.00  0.00           O
ATOM   2822  N   PHE   664      85.909  64.804  53.915  1.00  0.00           N
ATOM   2823  HN  PHE   664      85.079  64.344  53.625  1.00  0.00           H
ATOM   2824  CA  PHE   664      85.979  66.174  54.415  1.00  0.00           C
ATOM   2825  HA  PHE   664      86.839  66.584  53.915  1.00  0.00           H
ATOM   2826  CB  PHE   664      84.799  67.014  53.935  1.00  0.00           C
ATOM   2827  HB1 PHE   664      83.889  66.474  54.275  1.00  0.00           H
ATOM   2828  HB2 PHE   664      84.839  68.044  54.335  1.00  0.00           H
ATOM   2829  CG  PHE   664      84.899  67.124  52.425  1.00  0.00           C
ATOM   2830  CD1 PHE   664      83.919  67.964  51.965  1.00  0.00           C
ATOM   2831  HD1 PHE   664      83.139  68.264  52.645  1.00  0.00           H
ATOM   2832  CE1 PHE   664      83.959  68.394  50.615  1.00  0.00           C
ATOM   2833  HE1 PHE   664      83.199  69.084  50.275  1.00  0.00           H
ATOM   2834  CZ  PHE   664      84.929  67.924  49.645  1.00  0.00           C
ATOM   2835  HZ  PHE   664      85.049  68.344  48.655  1.00  0.00           H
ATOM   2836  CD2 PHE   664      85.869  66.584  51.535  1.00  0.00           C
ATOM   2837  HD2 PHE   664      86.729  65.974  51.755  1.00  0.00           H
ATOM   2838  CE2 PHE   664      85.819  66.934  50.135  1.00  0.00           C
ATOM   2839  HE2 PHE   664      86.579  66.564  49.465  1.00  0.00           H
ATOM   2840  C   PHE   664      86.339  66.354  55.855  1.00  0.00           C
ATOM   2841  O   PHE   664      87.169  67.214  56.265  1.00  0.00           O
ATOM   2842  N   GLY   665      85.689  65.454  56.685  1.00  0.00           N
ATOM   2843  HN  GLY   665      85.019  64.794  56.355  1.00  0.00           H
ATOM   2844  CA  GLY   665      85.929  65.554  58.095  1.00  0.00           C
ATOM   2845  HA1 GLY   665      85.619  66.524  58.455  1.00  0.00           H
ATOM   2846  HA2 GLY   665      85.389  64.714  58.505  1.00  0.00           H
ATOM   2847  C   GLY   665      87.399  65.314  58.575  1.00  0.00           C
ATOM   2848  O   GLY   665      87.799  66.024  59.505  1.00  0.00           O
ATOM   2849  N   LEU   666      88.099  64.444  57.875  1.00  0.00           N
ATOM   2850  HN  LEU   666      87.719  63.964  57.085  1.00  0.00           H
ATOM   2851  CA  LEU   666      89.569  64.254  58.095  1.00  0.00           C
ATOM   2852  HA  LEU   666      89.679  64.004  59.145  1.00  0.00           H
ATOM   2853  CB  LEU   666      90.129  63.064  57.255  1.00  0.00           C
ATOM   2854  HB1 LEU   666      89.759  63.214  56.215  1.00  0.00           H
ATOM   2855  HB2 LEU   666      91.219  63.244  57.295  1.00  0.00           H
ATOM   2856  CG  LEU   666      89.769  61.594  57.735  1.00  0.00           C
ATOM   2857  HG  LEU   666      88.699  61.424  57.495  1.00  0.00           H
ATOM   2858  CD1 LEU   666      90.589  60.584  56.945  1.00  0.00           C
ATOM   2859 1HD1 LEU   666      91.669  60.734  57.155  1.00  0.00           H
ATOM   2860 2HD1 LEU   666      90.379  59.514  57.185  1.00  0.00           H
ATOM   2861 3HD1 LEU   666      90.429  60.714  55.855  1.00  0.00           H
ATOM   2862  CD2 LEU   666      90.129  61.374  59.185  1.00  0.00           C
ATOM   2863 1HD2 LEU   666      91.149  61.764  59.345  1.00  0.00           H
ATOM   2864 2HD2 LEU   666      89.519  62.044  59.825  1.00  0.00           H
ATOM   2865 3HD2 LEU   666      89.939  60.314  59.465  1.00  0.00           H
ATOM   2866  C   LEU   666      90.389  65.544  57.825  1.00  0.00           C
ATOM   2867  O   LEU   666      91.319  65.954  58.505  1.00  0.00           O
ATOM   2868  N   ILE   667      89.949  66.314  56.805  1.00  0.00           N
ATOM   2869  HN  ILE   667      89.219  65.974  56.215  1.00  0.00           H
ATOM   2870  CA  ILE   667      90.559  67.554  56.335  1.00  0.00           C
ATOM   2871  HA  ILE   667      91.609  67.314  56.405  1.00  0.00           H
ATOM   2872  CB  ILE   667      90.109  67.954  54.925  1.00  0.00           C
ATOM   2873  HB  ILE   667      88.999  68.044  54.875  1.00  0.00           H
ATOM   2874  CG2 ILE   667      90.739  69.264  54.425  1.00  0.00           C
ATOM   2875 1HG2 ILE   667      90.399  69.984  55.205  1.00  0.00           H
ATOM   2876 2HG2 ILE   667      91.839  69.114  54.475  1.00  0.00           H
ATOM   2877 3HG2 ILE   667      90.479  69.484  53.365  1.00  0.00           H
ATOM   2878  CG1 ILE   667      90.439  66.734  53.965  1.00  0.00           C
ATOM   2879 1HG1 ILE   667      91.539  66.644  53.855  1.00  0.00           H
ATOM   2880 2HG1 ILE   667      89.979  65.774  54.295  1.00  0.00           H
ATOM   2881  CD  ILE   667      89.869  66.944  52.565  1.00  0.00           C
ATOM   2882  HD1 ILE   667      89.919  66.004  51.965  1.00  0.00           H
ATOM   2883  HD2 ILE   667      88.889  67.454  52.635  1.00  0.00           H
ATOM   2884  HD3 ILE   667      90.509  67.704  52.075  1.00  0.00           H
ATOM   2885  C   ILE   667      90.459  68.704  57.325  1.00  0.00           C
ATOM   2886  O   ILE   667      91.389  69.514  57.665  1.00  0.00           O
ATOM   2887  N   LEU   668      89.239  68.934  57.815  1.00  0.00           N
ATOM   2888  HN  LEU   668      88.459  68.324  57.625  1.00  0.00           H
ATOM   2889  CA  LEU   668      88.899  69.784  58.905  1.00  0.00           C
ATOM   2890  HA  LEU   668      89.259  70.784  58.705  1.00  0.00           H
ATOM   2891  CB  LEU   668      87.369  69.874  59.175  1.00  0.00           C
ATOM   2892  HB1 LEU   668      87.059  68.814  59.305  1.00  0.00           H
ATOM   2893  HB2 LEU   668      87.209  70.434  60.125  1.00  0.00           H
ATOM   2894  CG  LEU   668      86.479  70.484  58.045  1.00  0.00           C
ATOM   2895  HG  LEU   668      86.929  70.174  57.075  1.00  0.00           H
ATOM   2896  CD1 LEU   668      85.049  69.924  58.175  1.00  0.00           C
ATOM   2897 1HD1 LEU   668      84.879  68.894  57.765  1.00  0.00           H
ATOM   2898 2HD1 LEU   668      84.689  69.894  59.225  1.00  0.00           H
ATOM   2899 3HD1 LEU   668      84.399  70.614  57.605  1.00  0.00           H
ATOM   2900  CD2 LEU   668      86.509  72.034  58.165  1.00  0.00           C
ATOM   2901 1HD2 LEU   668      85.889  72.324  59.045  1.00  0.00           H
ATOM   2902 2HD2 LEU   668      87.449  72.574  58.395  1.00  0.00           H
ATOM   2903 3HD2 LEU   668      86.109  72.484  57.235  1.00  0.00           H
ATOM   2904  C   LEU   668      89.599  69.424  60.195  1.00  0.00           C
ATOM   2905  O   LEU   668      89.989  70.354  60.885  1.00  0.00           O
ATOM   2906  N   GLU   669      89.729  68.154  60.555  1.00  0.00           N
ATOM   2907  HN  GLU   669      89.219  67.424  60.105  1.00  0.00           H
ATOM   2908  CA  GLU   669      90.539  67.734  61.645  1.00  0.00           C
ATOM   2909  HA  GLU   669      90.079  68.244  62.485  1.00  0.00           H
ATOM   2910  CB  GLU   669      90.469  66.264  61.915  1.00  0.00           C
ATOM   2911  HB1 GLU   669      90.719  65.664  61.025  1.00  0.00           H
ATOM   2912  HB2 GLU   669      91.329  65.934  62.545  1.00  0.00           H
ATOM   2913  CG  GLU   669      89.139  65.654  62.555  1.00  0.00           C
ATOM   2914  HG1 GLU   669      88.389  65.384  61.785  1.00  0.00           H
ATOM   2915  HG2 GLU   669      89.479  64.644  62.855  1.00  0.00           H
ATOM   2916  CD  GLU   669      88.589  66.364  63.725  1.00  0.00           C
ATOM   2917  OE1 GLU   669      87.329  66.654  63.805  1.00  0.00           O
ATOM   2918  OE2 GLU   669      89.379  66.714  64.645  1.00  0.00           O
ATOM   2919  C   GLU   669      92.019  68.074  61.555  1.00  0.00           C
ATOM   2920  O   GLU   669      92.569  68.694  62.475  1.00  0.00           O
ATOM   2921  N   ALA   670      92.739  67.734  60.425  1.00  0.00           N
ATOM   2922  HN  ALA   670      92.339  67.194  59.695  1.00  0.00           H
ATOM   2923  CA  ALA   670      94.049  68.244  60.225  1.00  0.00           C
ATOM   2924  HA  ALA   670      94.649  67.844  61.035  1.00  0.00           H
ATOM   2925  CB  ALA   670      94.609  67.664  58.925  1.00  0.00           C
ATOM   2926  HB1 ALA   670      94.029  67.994  58.035  1.00  0.00           H
ATOM   2927  HB2 ALA   670      95.709  67.834  58.885  1.00  0.00           H
ATOM   2928  HB3 ALA   670      94.479  66.564  58.995  1.00  0.00           H
ATOM   2929  C   ALA   670      94.209  69.754  60.275  1.00  0.00           C
ATOM   2930  O   ALA   670      95.159  70.264  60.895  1.00  0.00           O
ATOM   2931  N   TYR   671      93.299  70.524  59.705  1.00  0.00           N
ATOM   2932  HN  TYR   671      92.509  70.104  59.265  1.00  0.00           H
ATOM   2933  CA  TYR   671      93.289  71.974  59.775  1.00  0.00           C
ATOM   2934  HA  TYR   671      94.249  72.234  59.365  1.00  0.00           H
ATOM   2935  CB  TYR   671      92.139  72.624  58.975  1.00  0.00           C
ATOM   2936  HB1 TYR   671      92.259  72.324  57.915  1.00  0.00           H
ATOM   2937  HB2 TYR   671      91.159  72.314  59.385  1.00  0.00           H
ATOM   2938  CG  TYR   671      92.199  74.124  58.995  1.00  0.00           C
ATOM   2939  CD1 TYR   671      93.399  74.794  58.665  1.00  0.00           C
ATOM   2940  HD1 TYR   671      94.289  74.244  58.425  1.00  0.00           H
ATOM   2941  CE1 TYR   671      93.479  76.184  58.785  1.00  0.00           C
ATOM   2942  HE1 TYR   671      94.429  76.624  58.505  1.00  0.00           H
ATOM   2943  CZ  TYR   671      92.419  76.874  59.285  1.00  0.00           C
ATOM   2944  OH  TYR   671      92.509  78.284  59.525  1.00  0.00           O
ATOM   2945  HH  TYR   671      93.419  78.574  59.375  1.00  0.00           H
ATOM   2946  CD2 TYR   671      91.129  74.844  59.505  1.00  0.00           C
ATOM   2947  HD2 TYR   671      90.149  74.414  59.645  1.00  0.00           H
ATOM   2948  CE2 TYR   671      91.199  76.264  59.695  1.00  0.00           C
ATOM   2949  HE2 TYR   671      90.399  76.944  59.955  1.00  0.00           H
ATOM   2950  C   TYR   671      93.239  72.464  61.255  1.00  0.00           C
ATOM   2951  O   TYR   671      93.899  73.384  61.715  1.00  0.00           O
ATOM   2952  N   CYS   672      92.339  71.894  62.055  1.00  0.00           N
ATOM   2953  HN  CYS   672      91.739  71.184  61.695  1.00  0.00           H
ATOM   2954  CA  CYS   672      91.929  72.304  63.325  1.00  0.00           C
ATOM   2955  HA  CYS   672      91.929  73.384  63.295  1.00  0.00           H
ATOM   2956  CB  CYS   672      90.469  71.874  63.635  1.00  0.00           C
ATOM   2957  HB1 CYS   672      90.319  70.804  63.385  1.00  0.00           H
ATOM   2958  HB2 CYS   672      90.239  72.014  64.715  1.00  0.00           H
ATOM   2959  SG  CYS   672      89.279  72.854  62.695  1.00  0.00           S
ATOM   2960  HG1 CYS   672      88.219  72.084  62.925  1.00  0.00           H
ATOM   2961  C   CYS   672      92.919  71.774  64.375  1.00  0.00           C
ATOM   2962  O   CYS   672      92.849  72.214  65.485  1.00  0.00           O
ATOM   2963  N   ARG   673      93.859  70.894  63.995  1.00  0.00           N
ATOM   2964  HN  ARG   673      93.899  70.474  63.095  1.00  0.00           H
ATOM   2965  CA  ARG   673      94.819  70.374  64.915  1.00  0.00           C
ATOM   2966  HA  ARG   673      94.419  70.374  65.915  1.00  0.00           H
ATOM   2967  CB  ARG   673      95.129  68.914  64.395  1.00  0.00           C
ATOM   2968  HB1 ARG   673      94.209  68.294  64.365  1.00  0.00           H
ATOM   2969  HB2 ARG   673      95.489  68.864  63.345  1.00  0.00           H
ATOM   2970  CG  ARG   673      96.069  68.104  65.325  1.00  0.00           C
ATOM   2971  HG1 ARG   673      96.259  67.154  64.785  1.00  0.00           H
ATOM   2972  HG2 ARG   673      97.019  68.664  65.415  1.00  0.00           H
ATOM   2973  CD  ARG   673      95.619  67.714  66.785  1.00  0.00           C
ATOM   2974  HD1 ARG   673      96.529  67.274  67.245  1.00  0.00           H
ATOM   2975  HD2 ARG   673      95.369  68.634  67.355  1.00  0.00           H
ATOM   2976  NE  ARG   673      94.389  66.864  66.765  1.00  0.00           N
ATOM   2977  HE  ARG   673      93.769  66.674  66.005  1.00  0.00           H
ATOM   2978  CZ  ARG   673      93.829  66.264  67.825  1.00  0.00           C
ATOM   2979  NH1 ARG   673      92.609  65.764  67.675  1.00  0.00           N
ATOM   2980 1HH1 ARG   673      92.169  65.834  66.785  1.00  0.00           H
ATOM   2981 2HH1 ARG   673      92.119  65.384  68.465  1.00  0.00           H
ATOM   2982  NH2 ARG   673      94.319  66.274  69.065  1.00  0.00           N
ATOM   2983 1HH2 ARG   673      95.109  66.884  69.175  1.00  0.00           H
ATOM   2984 2HH2 ARG   673      93.939  65.664  69.765  1.00  0.00           H
ATOM   2985  C   ARG   673      96.049  71.314  64.875  1.00  0.00           C
ATOM   2986  O   ARG   673      96.749  71.534  65.865  1.00  0.00           O
ATOM   2987  N   GLY   674      96.349  71.884  63.695  1.00  0.00           N
ATOM   2988  HN  GLY   674      95.889  71.674  62.845  1.00  0.00           H
ATOM   2989  CA  GLY   674      97.449  72.834  63.615  1.00  0.00           C
ATOM   2990  HA1 GLY   674      98.369  72.564  64.115  1.00  0.00           H
ATOM   2991  HA2 GLY   674      97.679  72.974  62.565  1.00  0.00           H
ATOM   2992  C   GLY   674      97.199  74.294  64.015  1.00  0.00           C
ATOM   2993  O   GLY   674      98.059  75.034  64.395  1.00  0.00           O
ATOM   2994  N   SER   675      95.919  74.704  63.945  1.00  0.00           N
ATOM   2995  HN  SER   675      95.169  74.134  63.615  1.00  0.00           H
ATOM   2996  CA  SER   675      95.469  76.134  64.175  1.00  0.00           C
ATOM   2997  HA  SER   675      96.299  76.804  64.365  1.00  0.00           H
ATOM   2998  CB  SER   675      94.699  76.504  62.885  1.00  0.00           C
ATOM   2999  HB1 SER   675      94.439  77.584  62.885  1.00  0.00           H
ATOM   3000  HB2 SER   675      95.399  76.324  62.045  1.00  0.00           H
ATOM   3001  OG  SER   675      93.449  75.754  62.795  1.00  0.00           O
ATOM   3002  HG1 SER   675      93.679  74.984  62.265  1.00  0.00           H
ATOM   3003  C   SER   675      94.669  76.334  65.425  1.00  0.00           C
ATOM   3004  O   SER   675      93.749  77.134  65.555  1.00  0.00           O
ATOM   3005  N   THR   676      95.009  75.504  66.465  1.00  0.00           N
ATOM   3006  HN  THR   676      95.859  74.994  66.485  1.00  0.00           H
ATOM   3007  CA  THR   676      94.169  75.434  67.675  1.00  0.00           C
ATOM   3008  HA  THR   676      93.199  74.994  67.495  1.00  0.00           H
ATOM   3009  CB  THR   676      94.729  74.454  68.625  1.00  0.00           C
ATOM   3010  HB  THR   676      94.279  74.454  69.635  1.00  0.00           H
ATOM   3011  OG1 THR   676      96.139  74.554  68.785  1.00  0.00           O
ATOM   3012  HG1 THR   676      96.289  75.364  69.275  1.00  0.00           H
ATOM   3013  CG2 THR   676      94.449  73.064  68.085  1.00  0.00           C
ATOM   3014 1HG2 THR   676      93.349  72.914  68.095  1.00  0.00           H
ATOM   3015 2HG2 THR   676      94.719  72.774  67.045  1.00  0.00           H
ATOM   3016 3HG2 THR   676      94.879  72.214  68.655  1.00  0.00           H
ATOM   3017  C   THR   676      93.969  76.734  68.415  1.00  0.00           C
ATOM   3018  O   THR   676      92.929  76.974  69.025  1.00  0.00           O
ATOM   3019  N   HIS   677      94.909  77.714  68.255  1.00  0.00           N
ATOM   3020  HN  HIS   677      95.709  77.574  67.675  1.00  0.00           H
ATOM   3021  CA  HIS   677      94.789  79.094  68.705  1.00  0.00           C
ATOM   3022  HA  HIS   677      94.509  79.104  69.745  1.00  0.00           H
ATOM   3023  CB  HIS   677      96.109  79.824  68.485  1.00  0.00           C
ATOM   3024  HB1 HIS   677      96.049  80.934  68.515  1.00  0.00           H
ATOM   3025  HB2 HIS   677      96.779  79.434  69.275  1.00  0.00           H
ATOM   3026  ND1 HIS   677      97.389  78.194  66.965  1.00  0.00           N
ATOM   3027  CG  HIS   677      96.749  79.414  67.145  1.00  0.00           C
ATOM   3028  CE1 HIS   677      97.949  78.294  65.735  1.00  0.00           C
ATOM   3029  HE1 HIS   677      98.579  77.534  65.275  1.00  0.00           H
ATOM   3030  NE2 HIS   677      97.609  79.454  65.105  1.00  0.00           N
ATOM   3031  HE2 HIS   677      97.589  79.644  64.125  1.00  0.00           H
ATOM   3032  CD2 HIS   677      96.869  80.174  66.025  1.00  0.00           C
ATOM   3033  HD2 HIS   677      96.599  81.224  66.095  1.00  0.00           H
ATOM   3034  C   HIS   677      93.689  80.034  68.175  1.00  0.00           C
ATOM   3035  O   HIS   677      93.289  80.994  68.805  1.00  0.00           O
ATOM   3036  N   HIS   678      93.089  79.644  66.965  1.00  0.00           N
ATOM   3037  HN  HIS   678      93.519  78.844  66.565  1.00  0.00           H
ATOM   3038  CA  HIS   678      92.069  80.424  66.335  1.00  0.00           C
ATOM   3039  HA  HIS   678      91.939  81.424  66.705  1.00  0.00           H
ATOM   3040  CB  HIS   678      92.409  80.514  64.825  1.00  0.00           C
ATOM   3041  HB1 HIS   678      92.439  79.484  64.395  1.00  0.00           H
ATOM   3042  HB2 HIS   678      91.659  81.084  64.235  1.00  0.00           H
ATOM   3043  ND1 HIS   678      94.019  82.474  65.075  1.00  0.00           N
ATOM   3044  CG  HIS   678      93.749  81.184  64.565  1.00  0.00           C
ATOM   3045  CE1 HIS   678      95.239  82.764  64.515  1.00  0.00           C
ATOM   3046  HE1 HIS   678      95.709  83.744  64.565  1.00  0.00           H
ATOM   3047  NE2 HIS   678      95.609  81.884  63.575  1.00  0.00           N
ATOM   3048  HE2 HIS   678      96.449  81.884  63.025  1.00  0.00           H
ATOM   3049  CD2 HIS   678      94.719  80.854  63.645  1.00  0.00           C
ATOM   3050  HD2 HIS   678      94.729  79.994  62.975  1.00  0.00           H
ATOM   3051  C   HIS   678      90.769  79.734  66.405  1.00  0.00           C
ATOM   3052  O   HIS   678      89.809  80.224  65.875  1.00  0.00           O
ATOM   3053  N   MET   679      90.759  78.554  67.055  1.00  0.00           N
ATOM   3054  HN  MET   679      91.679  78.284  67.295  1.00  0.00           H
ATOM   3055  CA  MET   679      89.609  77.644  67.215  1.00  0.00           C
ATOM   3056  HA  MET   679      89.179  77.294  66.295  1.00  0.00           H
ATOM   3057  CB  MET   679      89.929  76.354  68.005  1.00  0.00           C
ATOM   3058  HB1 MET   679      90.819  75.814  67.615  1.00  0.00           H
ATOM   3059  HB2 MET   679      90.279  76.794  68.965  1.00  0.00           H
ATOM   3060  CG  MET   679      88.809  75.364  68.165  1.00  0.00           C
ATOM   3061  HG1 MET   679      89.239  74.514  68.735  1.00  0.00           H
ATOM   3062  HG2 MET   679      87.949  75.814  68.715  1.00  0.00           H
ATOM   3063  SD  MET   679      88.159  74.754  66.515  1.00  0.00           S
ATOM   3064  CE  MET   679      86.849  73.664  67.175  1.00  0.00           C
ATOM   3065  HE1 MET   679      87.309  72.934  67.875  1.00  0.00           H
ATOM   3066  HE2 MET   679      86.119  74.244  67.765  1.00  0.00           H
ATOM   3067  HE3 MET   679      86.359  73.234  66.275  1.00  0.00           H
ATOM   3068  C   MET   679      88.419  78.314  67.855  1.00  0.00           C
ATOM   3069  O   MET   679      87.249  78.154  67.405  1.00  0.00           O
ATOM   3070  N   LYS   680      88.609  79.134  68.935  1.00  0.00           N
ATOM   3071  HN  LYS   680      89.549  79.444  69.045  1.00  0.00           H
ATOM   3072  CA  LYS   680      87.499  79.814  69.645  1.00  0.00           C
ATOM   3073  HA  LYS   680      86.699  79.094  69.685  1.00  0.00           H
ATOM   3074  CB  LYS   680      87.899  80.174  71.055  1.00  0.00           C
ATOM   3075  HB1 LYS   680      88.839  80.764  71.065  1.00  0.00           H
ATOM   3076  HB2 LYS   680      87.129  80.784  71.575  1.00  0.00           H
ATOM   3077  CG  LYS   680      88.289  78.974  71.905  1.00  0.00           C
ATOM   3078  HG1 LYS   680      87.419  78.314  72.105  1.00  0.00           H
ATOM   3079  HG2 LYS   680      89.009  78.314  71.375  1.00  0.00           H
ATOM   3080  CD  LYS   680      88.839  79.354  73.345  1.00  0.00           C
ATOM   3081  HD1 LYS   680      89.229  78.404  73.755  1.00  0.00           H
ATOM   3082  HD2 LYS   680      89.659  80.074  73.095  1.00  0.00           H
ATOM   3083  CE  LYS   680      87.829  79.964  74.345  1.00  0.00           C
ATOM   3084  HE1 LYS   680      87.279  80.834  73.935  1.00  0.00           H
ATOM   3085  HE2 LYS   680      87.119  79.164  74.635  1.00  0.00           H
ATOM   3086  NZ  LYS   680      88.569  80.374  75.545  1.00  0.00           N
ATOM   3087  HZ1 LYS   680      88.759  81.394  75.595  1.00  0.00           H
ATOM   3088  HZ2 LYS   680      87.849  80.264  76.285  1.00  0.00           H
ATOM   3089  HZ3 LYS   680      89.419  79.844  75.805  1.00  0.00           H
ATOM   3090  C   LYS   680      86.959  81.014  68.825  1.00  0.00           C
ATOM   3091  O   LYS   680      85.789  81.304  69.005  1.00  0.00           O
ATOM   3092  N   VAL   681      87.819  81.734  68.015  1.00  0.00           N
ATOM   3093  HN  VAL   681      88.769  81.424  68.015  1.00  0.00           H
ATOM   3094  CA  VAL   681      87.319  82.764  67.095  1.00  0.00           C
ATOM   3095  HA  VAL   681      86.749  83.394  67.775  1.00  0.00           H
ATOM   3096  CB  VAL   681      88.379  83.714  66.615  1.00  0.00           C
ATOM   3097  HB  VAL   681      89.229  83.034  66.405  1.00  0.00           H
ATOM   3098  CG1 VAL   681      88.079  84.524  65.305  1.00  0.00           C
ATOM   3099 1HG1 VAL   681      87.959  83.844  64.425  1.00  0.00           H
ATOM   3100 2HG1 VAL   681      87.129  85.094  65.405  1.00  0.00           H
ATOM   3101 3HG1 VAL   681      88.889  85.264  65.175  1.00  0.00           H
ATOM   3102  CG2 VAL   681      88.779  84.674  67.705  1.00  0.00           C
ATOM   3103 1HG2 VAL   681      87.869  85.224  68.025  1.00  0.00           H
ATOM   3104 2HG2 VAL   681      89.189  84.184  68.615  1.00  0.00           H
ATOM   3105 3HG2 VAL   681      89.529  85.432  67.395  1.00  0.00           H
ATOM   3106  C   VAL   681      86.319  82.244  66.035  1.00  0.00           C
ATOM   3107  O   VAL   681      85.249  82.824  65.845  1.00  0.00           O
ATOM   3108  N   LEU   682      86.679  81.084  65.415  1.00  0.00           N
ATOM   3109  HN  LEU   682      87.529  80.614  65.635  1.00  0.00           H
ATOM   3110  CA  LEU   682      85.729  80.344  64.615  1.00  0.00           C
ATOM   3111  HA  LEU   682      85.389  80.984  63.805  1.00  0.00           H
ATOM   3112  CB  LEU   682      86.429  79.104  64.005  1.00  0.00           C
ATOM   3113  HB1 LEU   682      86.559  78.364  64.815  1.00  0.00           H
ATOM   3114  HB2 LEU   682      85.749  78.594  63.285  1.00  0.00           H
ATOM   3115  CG  LEU   682      87.749  79.314  63.225  1.00  0.00           C
ATOM   3116  HG  LEU   682      88.349  80.024  63.835  1.00  0.00           H
ATOM   3117  CD1 LEU   682      88.559  78.094  62.945  1.00  0.00           C
ATOM   3118 1HD1 LEU   682      88.969  77.674  63.885  1.00  0.00           H
ATOM   3119 2HD1 LEU   682      88.019  77.374  62.305  1.00  0.00           H
ATOM   3120 3HD1 LEU   682      89.419  78.424  62.325  1.00  0.00           H
ATOM   3121  CD2 LEU   682      87.459  79.954  61.885  1.00  0.00           C
ATOM   3122 1HD2 LEU   682      86.759  79.274  61.345  1.00  0.00           H
ATOM   3123 2HD2 LEU   682      87.029  80.934  62.175  1.00  0.00           H
ATOM   3124 3HD2 LEU   682      88.409  80.184  61.365  1.00  0.00           H
ATOM   3125  C   LEU   682      84.399  79.984  65.285  1.00  0.00           C
ATOM   3126  O   LEU   682      83.299  80.294  64.765  1.00  0.00           O
ATOM   3127  N   MET   683      84.409  79.424  66.545  1.00  0.00           N
ATOM   3128  HN  MET   683      85.289  79.194  66.945  1.00  0.00           H
ATOM   3129  CA  MET   683      83.309  79.114  67.345  1.00  0.00           C
ATOM   3130  HA  MET   683      82.699  78.514  66.685  1.00  0.00           H
ATOM   3131  CB  MET   683      83.619  78.224  68.565  1.00  0.00           C
ATOM   3132  HB1 MET   683      84.359  78.784  69.175  1.00  0.00           H
ATOM   3133  HB2 MET   683      82.749  78.084  69.255  1.00  0.00           H
ATOM   3134  CG  MET   683      83.979  76.764  68.185  1.00  0.00           C
ATOM   3135  HG1 MET   683      83.249  76.324  67.475  1.00  0.00           H
ATOM   3136  HG2 MET   683      84.919  76.674  67.595  1.00  0.00           H
ATOM   3137  SD  MET   683      84.069  75.684  69.645  1.00  0.00           S
ATOM   3138  CE  MET   683      85.519  76.524  70.305  1.00  0.00           C
ATOM   3139  HE1 MET   683      85.939  75.964  71.165  1.00  0.00           H
ATOM   3140  HE2 MET   683      86.349  76.864  69.655  1.00  0.00           H
ATOM   3141  HE3 MET   683      85.079  77.344  70.925  1.00  0.00           H
ATOM   3142  C   MET   683      82.619  80.464  67.755  1.00  0.00           C
ATOM   3143  O   MET   683      81.379  80.504  67.765  1.00  0.00           O
ATOM   3144  N   LYS   684      83.359  81.584  67.945  1.00  0.00           N
ATOM   3145  HN  LYS   684      84.339  81.564  68.095  1.00  0.00           H
ATOM   3146  CA  LYS   684      82.659  82.844  68.185  1.00  0.00           C
ATOM   3147  HA  LYS   684      82.059  82.674  69.075  1.00  0.00           H
ATOM   3148  CB  LYS   684      83.669  83.944  68.635  1.00  0.00           C
ATOM   3149  HB1 LYS   684      84.229  83.404  69.425  1.00  0.00           H
ATOM   3150  HB2 LYS   684      84.469  84.214  67.905  1.00  0.00           H
ATOM   3151  CG  LYS   684      82.989  85.204  69.265  1.00  0.00           C
ATOM   3152  HG1 LYS   684      83.789  85.962  69.365  1.00  0.00           H
ATOM   3153  HG2 LYS   684      82.429  85.622  68.395  1.00  0.00           H
ATOM   3154  CD  LYS   684      82.259  84.974  70.565  1.00  0.00           C
ATOM   3155  HD1 LYS   684      81.599  84.104  70.365  1.00  0.00           H
ATOM   3156  HD2 LYS   684      83.069  84.784  71.305  1.00  0.00           H
ATOM   3157  CE  LYS   684      81.379  86.162  70.975  1.00  0.00           C
ATOM   3158  HE1 LYS   684      81.939  87.082  71.235  1.00  0.00           H
ATOM   3159  HE2 LYS   684      80.679  86.352  70.135  1.00  0.00           H
ATOM   3160  NZ  LYS   684      80.569  85.752  72.125  1.00  0.00           N
ATOM   3161  HZ1 LYS   684      79.829  86.462  72.345  1.00  0.00           H
ATOM   3162  HZ2 LYS   684      80.099  84.854  71.895  1.00  0.00           H
ATOM   3163  HZ3 LYS   684      81.069  85.592  73.015  1.00  0.00           H
ATOM   3164  C   LYS   684      81.829  83.374  67.075  1.00  0.00           C
ATOM   3165  O   LYS   684      80.769  83.914  67.325  1.00  0.00           O
ATOM   3166  N   GLN   685      82.319  83.284  65.855  1.00  0.00           N
ATOM   3167  HN  GLN   685      83.159  82.774  65.675  1.00  0.00           H
ATOM   3168  CA  GLN   685      81.639  83.594  64.625  1.00  0.00           C
ATOM   3169  HA  GLN   685      81.369  84.634  64.685  1.00  0.00           H
ATOM   3170  CB  GLN   685      82.569  83.444  63.405  1.00  0.00           C
ATOM   3171  HB1 GLN   685      82.989  82.424  63.285  1.00  0.00           H
ATOM   3172  HB2 GLN   685      81.899  83.534  62.525  1.00  0.00           H
ATOM   3173  CG  GLN   685      83.659  84.524  63.425  1.00  0.00           C
ATOM   3174  HG1 GLN   685      83.129  85.472  63.225  1.00  0.00           H
ATOM   3175  HG2 GLN   685      84.169  84.584  64.405  1.00  0.00           H
ATOM   3176  CD  GLN   685      84.809  84.264  62.395  1.00  0.00           C
ATOM   3177  OE1 GLN   685      84.809  83.354  61.565  1.00  0.00           O
ATOM   3178  NE2 GLN   685      85.829  85.194  62.555  1.00  0.00           N
ATOM   3179 1HE2 GLN   685      86.609  85.104  61.935  1.00  0.00           H
ATOM   3180 2HE2 GLN   685      85.629  85.992  63.125  1.00  0.00           H
ATOM   3181  C   GLN   685      80.479  82.674  64.345  1.00  0.00           C
ATOM   3182  O   GLN   685      79.399  82.984  63.785  1.00  0.00           O
ATOM   3183  N   GLY   686      80.599  81.484  64.675  1.00  0.00           N
ATOM   3184  HN  GLY   686      81.489  81.244  65.055  1.00  0.00           H
ATOM   3185  CA  GLY   686      79.509  80.544  64.695  1.00  0.00           C
ATOM   3186  HA1 GLY   686      79.049  80.604  63.715  1.00  0.00           H
ATOM   3187  HA2 GLY   686      79.939  79.594  64.985  1.00  0.00           H
ATOM   3188  C   GLY   686      78.409  80.964  65.655  1.00  0.00           C
ATOM   3189  O   GLY   686      77.249  80.954  65.295  1.00  0.00           O
ATOM   3190  N   GLU   687      78.779  81.374  66.925  1.00  0.00           N
ATOM   3191  HN  GLU   687      79.749  81.384  67.135  1.00  0.00           H
ATOM   3192  CA  GLU   687      77.849  81.914  67.915  1.00  0.00           C
ATOM   3193  HA  GLU   687      77.059  81.214  68.165  1.00  0.00           H
ATOM   3194  CB  GLU   687      78.509  82.164  69.235  1.00  0.00           C
ATOM   3195  HB1 GLU   687      78.669  81.164  69.685  1.00  0.00           H
ATOM   3196  HB2 GLU   687      79.489  82.634  68.995  1.00  0.00           H
ATOM   3197  CG  GLU   687      77.939  83.144  70.345  1.00  0.00           C
ATOM   3198  HG1 GLU   687      78.269  84.184  70.145  1.00  0.00           H
ATOM   3199  HG2 GLU   687      76.849  82.914  70.385  1.00  0.00           H
ATOM   3200  CD  GLU   687      78.449  83.034  71.755  1.00  0.00           C
ATOM   3201  OE1 GLU   687      77.539  82.704  72.575  1.00  0.00           O
ATOM   3202  OE2 GLU   687      79.649  83.304  71.995  1.00  0.00           O
ATOM   3203  C   GLU   687      77.149  83.234  67.575  1.00  0.00           C
ATOM   3204  O   GLU   687      75.929  83.344  67.785  1.00  0.00           O
ATOM   3205  N   ALA   688      77.839  84.164  66.935  1.00  0.00           N
ATOM   3206  HN  ALA   688      78.839  84.154  66.895  1.00  0.00           H
ATOM   3207  CA  ALA   688      77.249  85.354  66.315  1.00  0.00           C
ATOM   3208  HA  ALA   688      76.649  85.792  67.105  1.00  0.00           H
ATOM   3209  CB  ALA   688      78.339  86.242  65.585  1.00  0.00           C
ATOM   3210  HB1 ALA   688      78.659  85.862  64.595  1.00  0.00           H
ATOM   3211  HB2 ALA   688      77.969  87.282  65.465  1.00  0.00           H
ATOM   3212  HB3 ALA   688      79.219  86.302  66.265  1.00  0.00           H
ATOM   3213  C   ALA   688      76.269  84.884  65.275  1.00  0.00           C
ATOM   3214  O   ALA   688      75.199  85.442  65.045  1.00  0.00           O
ATOM   3215  N   LEU   689      76.709  83.914  64.485  1.00  0.00           N
ATOM   3216  HN  LEU   689      77.639  83.584  64.645  1.00  0.00           H
ATOM   3217  CA  LEU   689      75.789  83.474  63.445  1.00  0.00           C
ATOM   3218  HA  LEU   689      75.479  84.344  62.895  1.00  0.00           H
ATOM   3219  CB  LEU   689      76.589  82.704  62.385  1.00  0.00           C
ATOM   3220  HB1 LEU   689      77.349  83.354  61.905  1.00  0.00           H
ATOM   3221  HB2 LEU   689      77.179  81.984  62.985  1.00  0.00           H
ATOM   3222  CG  LEU   689      75.709  82.034  61.265  1.00  0.00           C
ATOM   3223  HG  LEU   689      74.879  81.404  61.655  1.00  0.00           H
ATOM   3224  CD1 LEU   689      75.149  83.084  60.345  1.00  0.00           C
ATOM   3225 1HD1 LEU   689      76.039  83.694  60.075  1.00  0.00           H
ATOM   3226 2HD1 LEU   689      74.819  82.654  59.375  1.00  0.00           H
ATOM   3227 3HD1 LEU   689      74.319  83.734  60.705  1.00  0.00           H
ATOM   3228  CD2 LEU   689      76.629  81.054  60.465  1.00  0.00           C
ATOM   3229 1HD2 LEU   689      77.359  81.654  59.895  1.00  0.00           H
ATOM   3230 2HD2 LEU   689      77.209  80.504  61.225  1.00  0.00           H
ATOM   3231 3HD2 LEU   689      76.109  80.284  59.835  1.00  0.00           H
ATOM   3232  C   LEU   689      74.459  82.834  63.885  1.00  0.00           C
ATOM   3233  O   LEU   689      73.359  83.214  63.485  1.00  0.00           O
ATOM   3234  N   SER   690      74.519  82.014  64.965  1.00  0.00           N
ATOM   3235  HN  SER   690      75.499  81.944  65.165  1.00  0.00           H
ATOM   3236  CA  SER   690      73.379  81.554  65.785  1.00  0.00           C
ATOM   3237  HA  SER   690      72.719  81.004  65.135  1.00  0.00           H
ATOM   3238  CB  SER   690      73.729  80.674  66.985  1.00  0.00           C
ATOM   3239  HB1 SER   690      74.209  79.714  66.675  1.00  0.00           H
ATOM   3240  HB2 SER   690      74.439  81.204  67.655  1.00  0.00           H
ATOM   3241  OG  SER   690      72.579  80.294  67.745  1.00  0.00           O
ATOM   3242  HG1 SER   690      72.279  79.474  67.335  1.00  0.00           H
ATOM   3243  C   SER   690      72.469  82.734  66.335  1.00  0.00           C
ATOM   3244  O   SER   690      71.209  82.714  66.215  1.00  0.00           O
ATOM   3245  N   LYS   691      73.099  83.824  66.835  1.00  0.00           N
ATOM   3246  HN  LYS   691      74.099  83.834  66.935  1.00  0.00           H
ATOM   3247  CA  LYS   691      72.319  85.004  67.125  1.00  0.00           C
ATOM   3248  HA  LYS   691      71.479  84.694  67.725  1.00  0.00           H
ATOM   3249  CB  LYS   691      73.019  86.042  68.095  1.00  0.00           C
ATOM   3250  HB1 LYS   691      74.069  86.182  67.765  1.00  0.00           H
ATOM   3251  HB2 LYS   691      72.389  86.952  68.165  1.00  0.00           H
ATOM   3252  CG  LYS   691      73.219  85.532  69.575  1.00  0.00           C
ATOM   3253  HG1 LYS   691      73.999  84.744  69.515  1.00  0.00           H
ATOM   3254  HG2 LYS   691      73.529  86.382  70.215  1.00  0.00           H
ATOM   3255  CD  LYS   691      71.959  84.974  70.325  1.00  0.00           C
ATOM   3256  HD1 LYS   691      71.179  85.762  70.265  1.00  0.00           H
ATOM   3257  HD2 LYS   691      71.599  84.024  69.875  1.00  0.00           H
ATOM   3258  CE  LYS   691      71.949  84.744  71.835  1.00  0.00           C
ATOM   3259  HE1 LYS   691      72.449  85.552  72.405  1.00  0.00           H
ATOM   3260  HE2 LYS   691      70.929  84.534  72.225  1.00  0.00           H
ATOM   3261  NZ  LYS   691      72.829  83.524  72.165  1.00  0.00           N
ATOM   3262  HZ1 LYS   691      73.559  83.844  72.825  1.00  0.00           H
ATOM   3263  HZ2 LYS   691      72.259  82.734  72.545  1.00  0.00           H
ATOM   3264  HZ3 LYS   691      73.389  83.194  71.355  1.00  0.00           H
ATOM   3265  C   LYS   691      71.639  85.732  65.995  1.00  0.00           C
ATOM   3266  O   LYS   691      70.499  86.122  66.145  1.00  0.00           O
ATOM   3267  N   LEU   692      72.399  85.882  64.865  1.00  0.00           N
ATOM   3268  HN  LEU   692      73.269  85.412  64.735  1.00  0.00           H
ATOM   3269  CA  LEU   692      71.829  86.542  63.675  1.00  0.00           C
ATOM   3270  HA  LEU   692      71.439  87.482  64.045  1.00  0.00           H
ATOM   3271  CB  LEU   692      72.939  86.722  62.575  1.00  0.00           C
ATOM   3272  HB1 LEU   692      73.429  85.792  62.245  1.00  0.00           H
ATOM   3273  HB2 LEU   692      72.519  87.142  61.635  1.00  0.00           H
ATOM   3274  CG  LEU   692      73.999  87.762  63.005  1.00  0.00           C
ATOM   3275  HG  LEU   692      74.299  87.652  64.065  1.00  0.00           H
ATOM   3276  CD1 LEU   692      75.349  87.502  62.205  1.00  0.00           C
ATOM   3277 1HD1 LEU   692      76.279  88.002  62.565  1.00  0.00           H
ATOM   3278 2HD1 LEU   692      75.579  86.412  62.205  1.00  0.00           H
ATOM   3279 3HD1 LEU   692      75.249  87.772  61.135  1.00  0.00           H
ATOM   3280  CD2 LEU   692      73.519  89.212  62.995  1.00  0.00           C
ATOM   3281 1HD2 LEU   692      74.349  89.782  63.465  1.00  0.00           H
ATOM   3282 2HD2 LEU   692      73.329  89.532  61.945  1.00  0.00           H
ATOM   3283 3HD2 LEU   692      72.659  89.292  63.695  1.00  0.00           H
ATOM   3284  C   LEU   692      70.679  85.692  63.195  1.00  0.00           C
ATOM   3285  O   LEU   692      69.619  86.202  62.815  1.00  0.00           O
ATOM   3286  N   LYS   693      70.949  84.344  63.145  1.00  0.00           N
ATOM   3287  HN  LYS   693      71.759  83.974  63.585  1.00  0.00           H
ATOM   3288  CA  LYS   693      69.929  83.324  62.735  1.00  0.00           C
ATOM   3289  HA  LYS   693      69.649  83.594  61.725  1.00  0.00           H
ATOM   3290  CB  LYS   693      70.589  81.884  62.775  1.00  0.00           C
ATOM   3291  HB1 LYS   693      71.199  81.904  61.855  1.00  0.00           H
ATOM   3292  HB2 LYS   693      71.289  81.874  63.635  1.00  0.00           H
ATOM   3293  CG  LYS   693      69.669  80.634  62.815  1.00  0.00           C
ATOM   3294  HG1 LYS   693      70.329  79.744  62.845  1.00  0.00           H
ATOM   3295  HG2 LYS   693      69.069  80.754  63.735  1.00  0.00           H
ATOM   3296  CD  LYS   693      68.719  80.564  61.585  1.00  0.00           C
ATOM   3297  HD1 LYS   693      68.089  81.484  61.585  1.00  0.00           H
ATOM   3298  HD2 LYS   693      69.469  80.604  60.775  1.00  0.00           H
ATOM   3299  CE  LYS   693      67.989  79.224  61.395  1.00  0.00           C
ATOM   3300  HE1 LYS   693      67.509  79.244  60.395  1.00  0.00           H
ATOM   3301  HE2 LYS   693      68.659  78.344  61.355  1.00  0.00           H
ATOM   3302  NZ  LYS   693      66.989  78.834  62.395  1.00  0.00           N
ATOM   3303  HZ1 LYS   693      67.489  78.454  63.225  1.00  0.00           H
ATOM   3304  HZ2 LYS   693      66.489  79.674  62.755  1.00  0.00           H
ATOM   3305  HZ3 LYS   693      66.329  78.154  61.975  1.00  0.00           H
ATOM   3306  C   LYS   693      68.659  83.374  63.605  1.00  0.00           C
ATOM   3307  O   LYS   693      67.569  83.624  63.105  1.00  0.00           O
ATOM   3308  N   ALA   694      68.849  83.334  64.985  1.00  0.00           N
ATOM   3309  HN  ALA   694      69.769  83.204  65.335  1.00  0.00           H
ATOM   3310  CA  ALA   694      67.749  83.524  65.915  1.00  0.00           C
ATOM   3311  HA  ALA   694      67.009  82.774  65.695  1.00  0.00           H
ATOM   3312  CB  ALA   694      68.359  83.334  67.295  1.00  0.00           C
ATOM   3313  HB1 ALA   694      67.639  83.294  68.135  1.00  0.00           H
ATOM   3314  HB2 ALA   694      69.059  82.464  67.385  1.00  0.00           H
ATOM   3315  HB3 ALA   694      69.069  84.144  67.585  1.00  0.00           H
ATOM   3316  C   ALA   694      67.059  84.844  65.825  1.00  0.00           C
ATOM   3317  O   ALA   694      65.799  84.894  65.845  1.00  0.00           O
ATOM   3318  N   LEU   695      67.749  85.962  65.585  1.00  0.00           N
ATOM   3319  HN  LEU   695      68.739  85.972  65.665  1.00  0.00           H
ATOM   3320  CA  LEU   695      67.109  87.222  65.335  1.00  0.00           C
ATOM   3321  HA  LEU   695      66.439  87.342  66.175  1.00  0.00           H
ATOM   3322  CB  LEU   695      68.209  88.302  65.375  1.00  0.00           C
ATOM   3323  HB1 LEU   695      68.739  88.312  66.355  1.00  0.00           H
ATOM   3324  HB2 LEU   695      68.979  88.132  64.595  1.00  0.00           H
ATOM   3325  CG  LEU   695      67.729  89.792  65.135  1.00  0.00           C
ATOM   3326  HG  LEU   695      67.199  89.812  64.155  1.00  0.00           H
ATOM   3327  CD1 LEU   695      66.789  90.202  66.325  1.00  0.00           C
ATOM   3328 1HD1 LEU   695      66.219  91.062  65.935  1.00  0.00           H
ATOM   3329 2HD1 LEU   695      66.059  89.432  66.665  1.00  0.00           H
ATOM   3330 3HD1 LEU   695      67.429  90.432  67.205  1.00  0.00           H
ATOM   3331  CD2 LEU   695      68.929  90.862  65.115  1.00  0.00           C
ATOM   3332 1HD2 LEU   695      69.659  90.732  65.945  1.00  0.00           H
ATOM   3333 2HD2 LEU   695      69.449  90.692  64.155  1.00  0.00           H
ATOM   3334 3HD2 LEU   695      68.559  91.902  65.165  1.00  0.00           H
ATOM   3335  C   LEU   695      66.399  87.262  63.975  1.00  0.00           C
ATOM   3336  O   LEU   695      65.299  87.782  63.825  1.00  0.00           O
ATOM   3337  N   ASN   696      66.909  86.672  62.835  1.00  0.00           N
ATOM   3338  HN  ASN   696      67.829  86.292  62.755  1.00  0.00           H
ATOM   3339  CA  ASN   696      66.149  86.622  61.575  1.00  0.00           C
ATOM   3340  HA  ASN   696      65.929  87.632  61.265  1.00  0.00           H
ATOM   3341  CB  ASN   696      67.109  86.112  60.505  1.00  0.00           C
ATOM   3342  HB1 ASN   696      67.799  86.922  60.195  1.00  0.00           H
ATOM   3343  HB2 ASN   696      67.839  85.334  60.825  1.00  0.00           H
ATOM   3344  CG  ASN   696      66.419  85.542  59.275  1.00  0.00           C
ATOM   3345  OD1 ASN   696      66.259  84.334  59.175  1.00  0.00           O
ATOM   3346  ND2 ASN   696      65.959  86.372  58.305  1.00  0.00           N
ATOM   3347 1HD2 ASN   696      66.249  87.322  58.155  1.00  0.00           H
ATOM   3348 2HD2 ASN   696      65.559  85.892  57.525  1.00  0.00           H
ATOM   3349  C   ASN   696      64.809  85.852  61.655  1.00  0.00           C
ATOM   3350  O   ASN   696      63.839  86.392  61.135  1.00  0.00           O
ATOM   3351  N   ASP   697      64.739  84.684  62.295  1.00  0.00           N
ATOM   3352  HN  ASP   697      65.609  84.244  62.515  1.00  0.00           H
ATOM   3353  CA  ASP   697      63.559  83.984  62.785  1.00  0.00           C
ATOM   3354  HA  ASP   697      62.999  83.704  61.895  1.00  0.00           H
ATOM   3355  CB  ASP   697      63.929  82.814  63.765  1.00  0.00           C
ATOM   3356  HB1 ASP   697      64.819  83.084  64.375  1.00  0.00           H
ATOM   3357  HB2 ASP   697      63.059  82.434  64.335  1.00  0.00           H
ATOM   3358  CG  ASP   697      64.219  81.584  62.965  1.00  0.00           C
ATOM   3359  OD1 ASP   697      63.339  81.144  62.175  1.00  0.00           O
ATOM   3360  OD2 ASP   697      65.259  80.954  63.155  1.00  0.00           O
ATOM   3361  C   ASP   697      62.629  84.934  63.575  1.00  0.00           C
ATOM   3362  O   ASP   697      61.469  84.974  63.195  1.00  0.00           O
ATOM   3363  N   PHE   698      63.149  85.702  64.595  1.00  0.00           N
ATOM   3364  HN  PHE   698      64.119  85.652  64.845  1.00  0.00           H
ATOM   3365  CA  PHE   698      62.449  86.682  65.365  1.00  0.00           C
ATOM   3366  HA  PHE   698      61.599  86.122  65.745  1.00  0.00           H
ATOM   3367  CB  PHE   698      63.379  87.232  66.465  1.00  0.00           C
ATOM   3368  HB1 PHE   698      64.029  86.402  66.825  1.00  0.00           H
ATOM   3369  HB2 PHE   698      64.069  88.002  66.055  1.00  0.00           H
ATOM   3370  CG  PHE   698      62.679  87.892  67.585  1.00  0.00           C
ATOM   3371  CD1 PHE   698      61.809  87.142  68.395  1.00  0.00           C
ATOM   3372  HD1 PHE   698      61.549  86.112  68.205  1.00  0.00           H
ATOM   3373  CE1 PHE   698      61.199  87.692  69.545  1.00  0.00           C
ATOM   3374  HE1 PHE   698      60.479  87.102  70.095  1.00  0.00           H
ATOM   3375  CZ  PHE   698      61.589  88.942  70.015  1.00  0.00           C
ATOM   3376  HZ  PHE   698      61.019  89.272  70.865  1.00  0.00           H
ATOM   3377  CD2 PHE   698      63.009  89.192  68.065  1.00  0.00           C
ATOM   3378  HD2 PHE   698      63.569  89.932  67.525  1.00  0.00           H
ATOM   3379  CE2 PHE   698      62.349  89.712  69.185  1.00  0.00           C
ATOM   3380  HE2 PHE   698      62.539  90.732  69.495  1.00  0.00           H
ATOM   3381  C   PHE   698      61.839  87.782  64.575  1.00  0.00           C
ATOM   3382  O   PHE   698      60.699  88.192  64.825  1.00  0.00           O
ATOM   3383  N   VAL   699      62.569  88.332  63.595  1.00  0.00           N
ATOM   3384  HN  VAL   699      63.479  87.992  63.385  1.00  0.00           H
ATOM   3385  CA  VAL   699      62.079  89.482  62.835  1.00  0.00           C
ATOM   3386  HA  VAL   699      61.709  90.252  63.495  1.00  0.00           H
ATOM   3387  CB  VAL   699      63.199  90.222  62.085  1.00  0.00           C
ATOM   3388  HB  VAL   699      63.749  89.512  61.435  1.00  0.00           H
ATOM   3389  CG1 VAL   699      62.639  91.292  61.175  1.00  0.00           C
ATOM   3390 1HG1 VAL   699      63.439  91.922  60.735  1.00  0.00           H
ATOM   3391 2HG1 VAL   699      61.989  90.752  60.455  1.00  0.00           H
ATOM   3392 3HG1 VAL   699      61.989  92.042  61.685  1.00  0.00           H
ATOM   3393  CG2 VAL   699      64.169  90.892  63.095  1.00  0.00           C
ATOM   3394 1HG2 VAL   699      64.999  91.372  62.525  1.00  0.00           H
ATOM   3395 2HG2 VAL   699      63.719  91.702  63.705  1.00  0.00           H
ATOM   3396 3HG2 VAL   699      64.689  90.122  63.705  1.00  0.00           H
ATOM   3397  C   VAL   699      60.899  89.182  61.925  1.00  0.00           C
ATOM   3398  O   VAL   699      59.899  89.882  62.005  1.00  0.00           O
ATOM   3399  N   LYS   700      60.989  88.032  61.155  1.00  0.00           N
ATOM   3400  HN  LYS   700      61.839  87.512  61.055  1.00  0.00           H
ATOM   3401  CA  LYS   700      59.869  87.412  60.425  1.00  0.00           C
ATOM   3402  HA  LYS   700      59.659  88.262  59.805  1.00  0.00           H
ATOM   3403  CB  LYS   700      60.299  86.152  59.615  1.00  0.00           C
ATOM   3404  HB1 LYS   700      60.659  85.402  60.345  1.00  0.00           H
ATOM   3405  HB2 LYS   700      59.389  85.802  59.075  1.00  0.00           H
ATOM   3406  CG  LYS   700      61.369  86.482  58.635  1.00  0.00           C
ATOM   3407  HG1 LYS   700      61.109  87.352  58.005  1.00  0.00           H
ATOM   3408  HG2 LYS   700      62.349  86.722  59.105  1.00  0.00           H
ATOM   3409  CD  LYS   700      61.709  85.294  57.695  1.00  0.00           C
ATOM   3410  HD1 LYS   700      60.889  85.044  56.995  1.00  0.00           H
ATOM   3411  HD2 LYS   700      62.549  85.552  57.015  1.00  0.00           H
ATOM   3412  CE  LYS   700      62.019  83.924  58.465  1.00  0.00           C
ATOM   3413  HE1 LYS   700      62.879  84.054  59.155  1.00  0.00           H
ATOM   3414  HE2 LYS   700      61.139  83.704  59.115  1.00  0.00           H
ATOM   3415  NZ  LYS   700      62.099  82.834  57.585  1.00  0.00           N
ATOM   3416  HZ1 LYS   700      62.839  82.964  56.865  1.00  0.00           H
ATOM   3417  HZ2 LYS   700      62.309  81.984  58.135  1.00  0.00           H
ATOM   3418  HZ3 LYS   700      61.189  82.634  57.115  1.00  0.00           H
ATOM   3419  C   LYS   700      58.659  87.152  61.275  1.00  0.00           C
ATOM   3420  O   LYS   700      57.529  87.512  60.925  1.00  0.00           O
ATOM   3421  N   LEU   701      58.879  86.422  62.425  1.00  0.00           N
ATOM   3422  HN  LEU   701      59.789  86.182  62.755  1.00  0.00           H
ATOM   3423  CA  LEU   701      57.899  86.152  63.385  1.00  0.00           C
ATOM   3424  HA  LEU   701      57.119  85.642  62.825  1.00  0.00           H
ATOM   3425  CB  LEU   701      58.489  85.234  64.485  1.00  0.00           C
ATOM   3426  HB1 LEU   701      59.379  85.722  64.925  1.00  0.00           H
ATOM   3427  HB2 LEU   701      57.769  85.204  65.325  1.00  0.00           H
ATOM   3428  CG  LEU   701      58.729  83.754  64.035  1.00  0.00           C
ATOM   3429  HG  LEU   701      59.389  83.704  63.135  1.00  0.00           H
ATOM   3430  CD1 LEU   701      59.539  83.024  65.135  1.00  0.00           C
ATOM   3431 1HD1 LEU   701      60.599  83.364  65.025  1.00  0.00           H
ATOM   3432 2HD1 LEU   701      59.099  83.494  66.045  1.00  0.00           H
ATOM   3433 3HD1 LEU   701      59.479  81.924  65.155  1.00  0.00           H
ATOM   3434  CD2 LEU   701      57.409  82.964  63.685  1.00  0.00           C
ATOM   3435 1HD2 LEU   701      57.009  83.254  62.685  1.00  0.00           H
ATOM   3436 2HD2 LEU   701      57.579  81.864  63.645  1.00  0.00           H
ATOM   3437 3HD2 LEU   701      56.679  82.904  64.515  1.00  0.00           H
ATOM   3438  C   LEU   701      57.179  87.402  63.995  1.00  0.00           C
ATOM   3439  O   LEU   701      55.969  87.472  63.955  1.00  0.00           O
ATOM   3440  N   SER   702      57.929  88.392  64.515  1.00  0.00           N
ATOM   3441  HN  SER   702      58.869  88.112  64.665  1.00  0.00           H
ATOM   3442  CA  SER   702      57.449  89.772  64.835  1.00  0.00           C
ATOM   3443  HA  SER   702      56.679  89.632  65.585  1.00  0.00           H
ATOM   3444  CB  SER   702      58.619  90.692  65.385  1.00  0.00           C
ATOM   3445  HB1 SER   702      59.379  90.682  64.575  1.00  0.00           H
ATOM   3446  HB2 SER   702      58.189  91.662  65.705  1.00  0.00           H
ATOM   3447  OG  SER   702      59.259  90.152  66.475  1.00  0.00           O
ATOM   3448  HG1 SER   702      59.909  89.532  66.135  1.00  0.00           H
ATOM   3449  C   SER   702      56.709  90.532  63.755  1.00  0.00           C
ATOM   3450  O   SER   702      55.719  91.222  63.995  1.00  0.00           O
ATOM   3451  N   SER   703      57.199  90.432  62.525  1.00  0.00           N
ATOM   3452  HN  SER   703      58.009  89.982  62.155  1.00  0.00           H
ATOM   3453  CA  SER   703      56.649  91.222  61.375  1.00  0.00           C
ATOM   3454  HA  SER   703      56.559  92.202  61.825  1.00  0.00           H
ATOM   3455  CB  SER   703      57.569  91.262  60.145  1.00  0.00           C
ATOM   3456  HB1 SER   703      58.579  91.562  60.495  1.00  0.00           H
ATOM   3457  HB2 SER   703      57.639  90.232  59.725  1.00  0.00           H
ATOM   3458  OG  SER   703      57.079  92.132  59.125  1.00  0.00           O
ATOM   3459  HG1 SER   703      56.859  92.902  59.665  1.00  0.00           H
ATOM   3460  C   SER   703      55.259  90.722  61.095  1.00  0.00           C
ATOM   3461  O   SER   703      54.419  91.532  60.655  1.00  0.00           O
ATOM   3462  N   GLN   704      54.999  89.402  61.235  1.00  0.00           N
ATOM   3463  HN  GLN   704      55.789  88.842  61.475  1.00  0.00           H
ATOM   3464  CA  GLN   704      53.739  88.812  61.065  1.00  0.00           C
ATOM   3465  HA  GLN   704      53.369  89.172  60.115  1.00  0.00           H
ATOM   3466  CB  GLN   704      53.669  87.272  61.265  1.00  0.00           C
ATOM   3467  HB1 GLN   704      54.519  86.782  60.735  1.00  0.00           H
ATOM   3468  HB2 GLN   704      53.779  87.012  62.335  1.00  0.00           H
ATOM   3469  CG  GLN   704      52.409  86.592  60.595  1.00  0.00           C
ATOM   3470  HG1 GLN   704      52.499  85.502  60.775  1.00  0.00           H
ATOM   3471  HG2 GLN   704      51.409  86.802  61.035  1.00  0.00           H
ATOM   3472  CD  GLN   704      52.439  86.842  59.125  1.00  0.00           C
ATOM   3473  OE1 GLN   704      53.439  87.202  58.495  1.00  0.00           O
ATOM   3474  NE2 GLN   704      51.239  86.562  58.535  1.00  0.00           N
ATOM   3475 1HE2 GLN   704      51.139  86.412  57.545  1.00  0.00           H
ATOM   3476 2HE2 GLN   704      50.409  86.542  59.095  1.00  0.00           H
ATOM   3477  C   GLN   704      52.799  89.402  62.055  1.00  0.00           C
ATOM   3478  O   GLN   704      51.689  89.742  61.725  1.00  0.00           O
ATOM   3479  N   LYS   705      53.209  89.522  63.325  1.00  0.00           N
ATOM   3480  HN  LYS   705      54.189  89.332  63.425  1.00  0.00           H
ATOM   3481  CA  LYS   705      52.319  89.992  64.345  1.00  0.00           C
ATOM   3482  HA  LYS   705      51.339  89.532  64.375  1.00  0.00           H
ATOM   3483  CB  LYS   705      52.989  89.602  65.725  1.00  0.00           C
ATOM   3484  HB1 LYS   705      54.039  89.942  65.655  1.00  0.00           H
ATOM   3485  HB2 LYS   705      52.629  90.122  66.645  1.00  0.00           H
ATOM   3486  CG  LYS   705      52.969  88.082  65.895  1.00  0.00           C
ATOM   3487  HG1 LYS   705      51.929  87.732  66.045  1.00  0.00           H
ATOM   3488  HG2 LYS   705      53.249  87.592  64.935  1.00  0.00           H
ATOM   3489  CD  LYS   705      53.919  87.582  67.045  1.00  0.00           C
ATOM   3490  HD1 LYS   705      53.949  86.472  67.045  1.00  0.00           H
ATOM   3491  HD2 LYS   705      54.949  87.972  66.885  1.00  0.00           H
ATOM   3492  CE  LYS   705      53.389  88.102  68.405  1.00  0.00           C
ATOM   3493  HE1 LYS   705      54.079  87.672  69.165  1.00  0.00           H
ATOM   3494  HE2 LYS   705      53.459  89.212  68.415  1.00  0.00           H
ATOM   3495  NZ  LYS   705      52.059  87.552  68.625  1.00  0.00           N
ATOM   3496  HZ1 LYS   705      51.879  86.852  67.875  1.00  0.00           H
ATOM   3497  HZ2 LYS   705      51.989  87.142  69.585  1.00  0.00           H
ATOM   3498  HZ3 LYS   705      51.319  88.262  68.455  1.00  0.00           H
ATOM   3499  C   LYS   705      51.989  91.432  64.365  1.00  0.00           C
ATOM   3500  O   LYS   705      50.849  91.872  64.695  1.00  0.00           O
ATOM   3501  N   THR   706      52.989  92.232  64.115  1.00  0.00           N
ATOM   3502  HN  THR   706      53.879  91.902  63.815  1.00  0.00           H
ATOM   3503  CA  THR   706      53.079  93.672  64.325  1.00  0.00           C
ATOM   3504  HA  THR   706      52.039  93.862  64.545  1.00  0.00           H
ATOM   3505  CB  THR   706      53.899  94.142  65.565  1.00  0.00           C
ATOM   3506  HB  THR   706      54.169  95.222  65.435  1.00  0.00           H
ATOM   3507  OG1 THR   706      55.159  93.452  65.735  1.00  0.00           O
ATOM   3508  HG1 THR   706      55.339  93.052  64.885  1.00  0.00           H
ATOM   3509  CG2 THR   706      53.089  93.912  66.875  1.00  0.00           C
ATOM   3510 1HG2 THR   706      53.669  94.282  67.745  1.00  0.00           H
ATOM   3511 2HG2 THR   706      52.209  94.592  66.845  1.00  0.00           H
ATOM   3512 3HG2 THR   706      52.759  92.862  66.985  1.00  0.00           H
ATOM   3513  C   THR   706      53.569  94.492  63.125  1.00  0.00           C
ATOM   3514  O   THR   706      54.269  93.922  62.285  1.00  0.00           O
ATOM   3515  N   PRO   707      53.149  95.802  62.985  1.00  0.00           N
ATOM   3516  CD  PRO   707      52.209  96.532  63.865  1.00  0.00           C
ATOM   3517  HD1 PRO   707      52.429  96.282  64.915  1.00  0.00           H
ATOM   3518  HD2 PRO   707      51.189  96.272  63.485  1.00  0.00           H
ATOM   3519  CA  PRO   707      53.659  96.662  61.945  1.00  0.00           C
ATOM   3520  HA  PRO   707      53.419  96.182  61.015  1.00  0.00           H
ATOM   3521  CB  PRO   707      52.879  97.932  62.165  1.00  0.00           C
ATOM   3522  HB1 PRO   707      53.239  98.962  61.935  1.00  0.00           H
ATOM   3523  HB2 PRO   707      51.919  97.772  61.625  1.00  0.00           H
ATOM   3524  CG  PRO   707      52.469  97.982  63.615  1.00  0.00           C
ATOM   3525  HG1 PRO   707      53.329  98.382  64.185  1.00  0.00           H
ATOM   3526  HG2 PRO   707      51.569  98.642  63.685  1.00  0.00           H
ATOM   3527  C   PRO   707      55.159  96.972  62.045  1.00  0.00           C
ATOM   3528  O   PRO   707      55.769  96.602  63.035  1.00  0.00           O
ATOM   3529  N   LYS   708      55.709  97.532  60.955  1.00  0.00           N
ATOM   3530  HN  LYS   708      55.099  97.702  60.185  1.00  0.00           H
ATOM   3531  CA  LYS   708      57.109  97.682  60.805  1.00  0.00           C
ATOM   3532  HA  LYS   708      57.439  96.662  60.895  1.00  0.00           H
ATOM   3533  CB  LYS   708      57.409  98.102  59.335  1.00  0.00           C
ATOM   3534  HB1 LYS   708      56.819  98.992  59.055  1.00  0.00           H
ATOM   3535  HB2 LYS   708      58.499  98.312  59.235  1.00  0.00           H
ATOM   3536  CG  LYS   708      57.319  96.902  58.295  1.00  0.00           C
ATOM   3537  HG1 LYS   708      58.099  96.172  58.585  1.00  0.00           H
ATOM   3538  HG2 LYS   708      56.329  96.412  58.305  1.00  0.00           H
ATOM   3539  CD  LYS   708      57.619  97.322  56.805  1.00  0.00           C
ATOM   3540  HD1 LYS   708      58.639  97.752  56.705  1.00  0.00           H
ATOM   3541  HD2 LYS   708      57.789  96.442  56.135  1.00  0.00           H
ATOM   3542  CE  LYS   708      56.519  98.332  56.255  1.00  0.00           C
ATOM   3543  HE1 LYS   708      55.479  98.002  56.465  1.00  0.00           H
ATOM   3544  HE2 LYS   708      56.609  99.322  56.735  1.00  0.00           H
ATOM   3545  NZ  LYS   708      56.599  98.502  54.865  1.00  0.00           N
ATOM   3546  HZ1 LYS   708      56.299  99.472  54.615  1.00  0.00           H
ATOM   3547  HZ2 LYS   708      57.589  98.482  54.525  1.00  0.00           H
ATOM   3548  HZ3 LYS   708      56.069  97.802  54.315  1.00  0.00           H
ATOM   3549  C   LYS   708      57.889  98.502  61.835  1.00  0.00           C
ATOM   3550  O   LYS   708      58.889  97.852  62.305  1.00  0.00           O
ATOM   3551  N   PRO   709      57.479  99.692  62.295  1.00  0.00           N
ATOM   3552  CD  PRO   709      56.599 100.582  61.615  1.00  0.00           C
ATOM   3553  HD1 PRO   709      55.569 100.272  61.895  1.00  0.00           H
ATOM   3554  HD2 PRO   709      56.719 100.532  60.515  1.00  0.00           H
ATOM   3555  CA  PRO   709      58.249 100.412  63.345  1.00  0.00           C
ATOM   3556  HA  PRO   709      59.299 100.352  63.095  1.00  0.00           H
ATOM   3557  CB  PRO   709      57.589 101.852  63.435  1.00  0.00           C
ATOM   3558  HB1 PRO   709      56.889 101.892  64.295  1.00  0.00           H
ATOM   3559  HB2 PRO   709      58.269 102.732  63.475  1.00  0.00           H
ATOM   3560  CG  PRO   709      56.849 102.042  62.055  1.00  0.00           C
ATOM   3561  HG1 PRO   709      55.869 102.572  62.055  1.00  0.00           H
ATOM   3562  HG2 PRO   709      57.499 102.492  61.275  1.00  0.00           H
ATOM   3563  C   PRO   709      58.249  99.702  64.705  1.00  0.00           C
ATOM   3564  O   PRO   709      59.189  99.772  65.515  1.00  0.00           O
ATOM   3565  N   GLN   710      57.139  99.012  64.955  1.00  0.00           N
ATOM   3566  HN  GLN   710      56.389  98.972  64.285  1.00  0.00           H
ATOM   3567  CA  GLN   710      56.989  98.192  66.135  1.00  0.00           C
ATOM   3568  HA  GLN   710      57.219  98.792  66.995  1.00  0.00           H
ATOM   3569  CB  GLN   710      55.479  97.922  66.375  1.00  0.00           C
ATOM   3570  HB1 GLN   710      54.899  98.852  66.535  1.00  0.00           H
ATOM   3571  HB2 GLN   710      55.109  97.312  65.515  1.00  0.00           H
ATOM   3572  CG  GLN   710      55.139  97.212  67.695  1.00  0.00           C
ATOM   3573  HG1 GLN   710      54.039  97.072  67.705  1.00  0.00           H
ATOM   3574  HG2 GLN   710      55.679  96.252  67.735  1.00  0.00           H
ATOM   3575  CD  GLN   710      55.569  97.852  69.075  1.00  0.00           C
ATOM   3576  OE1 GLN   710      54.679  98.262  69.825  1.00  0.00           O
ATOM   3577  NE2 GLN   710      56.829  97.882  69.525  1.00  0.00           N
ATOM   3578 1HE2 GLN   710      57.629  97.462  69.095  1.00  0.00           H
ATOM   3579 2HE2 GLN   710      56.979  98.262  70.445  1.00  0.00           H
ATOM   3580  C   GLN   710      57.729  96.882  66.105  1.00  0.00           C
ATOM   3581  O   GLN   710      58.209  96.352  67.095  1.00  0.00           O
ATOM   3582  N   THR   711      57.919  96.292  64.855  1.00  0.00           N
ATOM   3583  HN  THR   711      57.579  96.732  64.025  1.00  0.00           H
ATOM   3584  CA  THR   711      58.809  95.192  64.525  1.00  0.00           C
ATOM   3585  HA  THR   711      58.589  94.342  65.145  1.00  0.00           H
ATOM   3586  CB  THR   711      58.659  94.592  63.095  1.00  0.00           C
ATOM   3587  HB  THR   711      58.809  95.342  62.285  1.00  0.00           H
ATOM   3588  OG1 THR   711      57.349  94.072  62.885  1.00  0.00           O
ATOM   3589  HG1 THR   711      56.849  94.892  62.925  1.00  0.00           H
ATOM   3590  CG2 THR   711      59.599  93.422  62.835  1.00  0.00           C
ATOM   3591 1HG2 THR   711      59.399  93.152  61.775  1.00  0.00           H
ATOM   3592 2HG2 THR   711      60.599  93.902  62.945  1.00  0.00           H
ATOM   3593 3HG2 THR   711      59.509  92.532  63.495  1.00  0.00           H
ATOM   3594  C   THR   711      60.259  95.712  64.635  1.00  0.00           C
ATOM   3595  O   THR   711      61.129  95.092  65.265  1.00  0.00           O
ATOM   3596  N   LYS   712      60.499  96.952  64.195  1.00  0.00           N
ATOM   3597  HN  LYS   712      59.839  97.492  63.675  1.00  0.00           H
ATOM   3598  CA  LYS   712      61.799  97.592  64.335  1.00  0.00           C
ATOM   3599  HA  LYS   712      62.539  96.942  63.885  1.00  0.00           H
ATOM   3600  CB  LYS   712      62.019  98.852  63.515  1.00  0.00           C
ATOM   3601  HB1 LYS   712      61.329  99.612  63.945  1.00  0.00           H
ATOM   3602  HB2 LYS   712      62.999  99.232  63.875  1.00  0.00           H
ATOM   3603  CG  LYS   712      61.849  98.682  61.985  1.00  0.00           C
ATOM   3604  HG1 LYS   712      62.809  98.272  61.615  1.00  0.00           H
ATOM   3605  HG2 LYS   712      61.089  97.902  61.775  1.00  0.00           H
ATOM   3606  CD  LYS   712      61.389 100.022  61.345  1.00  0.00           C
ATOM   3607  HD1 LYS   712      60.279  99.942  61.355  1.00  0.00           H
ATOM   3608  HD2 LYS   712      61.829 100.882  61.905  1.00  0.00           H
ATOM   3609  CE  LYS   712      61.799 100.072  59.895  1.00  0.00           C
ATOM   3610  HE1 LYS   712      62.909 100.022  59.895  1.00  0.00           H
ATOM   3611  HE2 LYS   712      61.479  99.192  59.285  1.00  0.00           H
ATOM   3612  NZ  LYS   712      61.369 101.222  59.165  1.00  0.00           N
ATOM   3613  HZ1 LYS   712      61.259 102.022  59.815  1.00  0.00           H
ATOM   3614  HZ2 LYS   712      61.929 101.512  58.335  1.00  0.00           H
ATOM   3615  HZ3 LYS   712      60.419 101.042  58.765  1.00  0.00           H
ATOM   3616  C   LYS   712      62.189  97.792  65.745  1.00  0.00           C
ATOM   3617  O   LYS   712      63.299  97.502  66.165  1.00  0.00           O
ATOM   3618  N   GLU   713      61.259  98.242  66.575  1.00  0.00           N
ATOM   3619  HN  GLU   713      60.439  98.642  66.165  1.00  0.00           H
ATOM   3620  CA  GLU   713      61.439  98.352  68.045  1.00  0.00           C
ATOM   3621  HA  GLU   713      62.369  98.882  68.205  1.00  0.00           H
ATOM   3622  CB  GLU   713      60.339  99.192  68.645  1.00  0.00           C
ATOM   3623  HB1 GLU   713      60.679 100.212  68.405  1.00  0.00           H
ATOM   3624  HB2 GLU   713      59.409  98.932  68.085  1.00  0.00           H
ATOM   3625  CG  GLU   713      60.169  99.052  70.145  1.00  0.00           C
ATOM   3626  HG1 GLU   713      59.989  97.982  70.385  1.00  0.00           H
ATOM   3627  HG2 GLU   713      61.089  99.432  70.625  1.00  0.00           H
ATOM   3628  CD  GLU   713      59.079  99.982  70.665  1.00  0.00           C
ATOM   3629  OE1 GLU   713      58.949 101.192  70.275  1.00  0.00           O
ATOM   3630  OE2 GLU   713      58.299  99.552  71.575  1.00  0.00           O
ATOM   3631  C   GLU   713      61.679  97.052  68.685  1.00  0.00           C
ATOM   3632  O   GLU   713      62.579  96.932  69.495  1.00  0.00           O
ATOM   3633  N   LEU   714      60.869  96.002  68.385  1.00  0.00           N
ATOM   3634  HN  LEU   714      60.039  96.082  67.835  1.00  0.00           H
ATOM   3635  CA  LEU   714      61.099  94.672  69.035  1.00  0.00           C
ATOM   3636  HA  LEU   714      60.949  94.822  70.085  1.00  0.00           H
ATOM   3637  CB  LEU   714      59.989  93.782  68.575  1.00  0.00           C
ATOM   3638  HB1 LEU   714      59.629  94.002  67.555  1.00  0.00           H
ATOM   3639  HB2 LEU   714      60.289  92.712  68.565  1.00  0.00           H
ATOM   3640  CG  LEU   714      58.809  93.892  69.605  1.00  0.00           C
ATOM   3641  HG  LEU   714      58.749  94.962  69.865  1.00  0.00           H
ATOM   3642  CD1 LEU   714      57.509  93.512  69.015  1.00  0.00           C
ATOM   3643 1HD1 LEU   714      57.429  92.422  68.805  1.00  0.00           H
ATOM   3644 2HD1 LEU   714      56.659  93.702  69.705  1.00  0.00           H
ATOM   3645 3HD1 LEU   714      57.269  93.922  68.015  1.00  0.00           H
ATOM   3646  CD2 LEU   714      58.979  93.182  70.985  1.00  0.00           C
ATOM   3647 1HD2 LEU   714      59.959  93.372  71.465  1.00  0.00           H
ATOM   3648 2HD2 LEU   714      58.209  93.592  71.665  1.00  0.00           H
ATOM   3649 3HD2 LEU   714      58.899  92.082  70.835  1.00  0.00           H
ATOM   3650  C   LEU   714      62.539  94.062  68.675  1.00  0.00           C
ATOM   3651  O   LEU   714      63.329  93.502  69.535  1.00  0.00           O
ATOM   3652  N   MET   715      62.929  94.202  67.415  1.00  0.00           N
ATOM   3653  HN  MET   715      62.269  94.532  66.735  1.00  0.00           H
ATOM   3654  CA  MET   715      64.269  93.902  66.955  1.00  0.00           C
ATOM   3655  HA  MET   715      64.429  92.862  67.205  1.00  0.00           H
ATOM   3656  CB  MET   715      64.329  94.232  65.445  1.00  0.00           C
ATOM   3657  HB1 MET   715      63.469  93.742  64.935  1.00  0.00           H
ATOM   3658  HB2 MET   715      64.189  95.332  65.335  1.00  0.00           H
ATOM   3659  CG  MET   715      65.599  93.882  64.705  1.00  0.00           C
ATOM   3660  HG1 MET   715      66.469  93.972  65.395  1.00  0.00           H
ATOM   3661  HG2 MET   715      65.659  92.772  64.655  1.00  0.00           H
ATOM   3662  SD  MET   715      65.899  94.702  63.125  1.00  0.00           S
ATOM   3663  CE  MET   715      67.479  93.702  63.035  1.00  0.00           C
ATOM   3664  HE1 MET   715      67.489  92.912  63.815  1.00  0.00           H
ATOM   3665  HE2 MET   715      67.619  93.242  62.035  1.00  0.00           H
ATOM   3666  HE3 MET   715      68.349  94.352  63.265  1.00  0.00           H
ATOM   3667  C   MET   715      65.319  94.702  67.665  1.00  0.00           C
ATOM   3668  O   MET   715      66.169  94.082  68.205  1.00  0.00           O
ATOM   3669  N   HIS   716      65.289  96.042  67.835  1.00  0.00           N
ATOM   3670  HN  HIS   716      64.449  96.462  67.515  1.00  0.00           H
ATOM   3671  CA  HIS   716      66.209  96.912  68.605  1.00  0.00           C
ATOM   3672  HA  HIS   716      67.199  96.892  68.175  1.00  0.00           H
ATOM   3673  CB  HIS   716      65.719  98.382  68.615  1.00  0.00           C
ATOM   3674  HB1 HIS   716      64.639  98.562  68.785  1.00  0.00           H
ATOM   3675  HB2 HIS   716      66.359  98.942  69.335  1.00  0.00           H
ATOM   3676  ND1 HIS   716      65.879 100.462  67.155  1.00  0.00           N
ATOM   3677  CG  HIS   716      65.989  99.052  67.305  1.00  0.00           C
ATOM   3678  CE1 HIS   716      66.209 100.752  65.955  1.00  0.00           C
ATOM   3679  HE1 HIS   716      66.139 101.752  65.545  1.00  0.00           H
ATOM   3680  NE2 HIS   716      66.469  99.632  65.285  1.00  0.00           N
ATOM   3681  HE2 HIS   716      66.739  99.562  64.325  1.00  0.00           H
ATOM   3682  CD2 HIS   716      66.359  98.482  66.105  1.00  0.00           C
ATOM   3683  HD2 HIS   716      66.609  97.472  65.805  1.00  0.00           H
ATOM   3684  C   HIS   716      66.269  96.482  70.095  1.00  0.00           C
ATOM   3685  O   HIS   716      67.309  96.392  70.635  1.00  0.00           O
ATOM   3686  N   LEU   717      65.109  96.092  70.695  1.00  0.00           N
ATOM   3687  HN  LEU   717      64.259  96.102  70.185  1.00  0.00           H
ATOM   3688  CA  LEU   717      64.959  95.572  71.985  1.00  0.00           C
ATOM   3689  HA  LEU   717      65.499  96.112  72.755  1.00  0.00           H
ATOM   3690  CB  LEU   717      63.439  95.562  72.255  1.00  0.00           C
ATOM   3691  HB1 LEU   717      63.039  96.602  72.245  1.00  0.00           H
ATOM   3692  HB2 LEU   717      62.849  95.082  71.455  1.00  0.00           H
ATOM   3693  CG  LEU   717      62.839  94.822  73.495  1.00  0.00           C
ATOM   3694  HG  LEU   717      63.129  93.762  73.355  1.00  0.00           H
ATOM   3695  CD1 LEU   717      63.509  95.362  74.745  1.00  0.00           C
ATOM   3696 1HD1 LEU   717      64.619  95.312  74.715  1.00  0.00           H
ATOM   3697 2HD1 LEU   717      63.019  96.292  75.095  1.00  0.00           H
ATOM   3698 3HD1 LEU   717      63.169  94.722  75.585  1.00  0.00           H
ATOM   3699  CD2 LEU   717      61.349  94.812  73.745  1.00  0.00           C
ATOM   3700 1HD2 LEU   717      60.779  94.482  72.855  1.00  0.00           H
ATOM   3701 2HD2 LEU   717      61.069  94.222  74.645  1.00  0.00           H
ATOM   3702 3HD2 LEU   717      61.009  95.852  73.895  1.00  0.00           H
ATOM   3703  C   LEU   717      65.569  94.182  72.195  1.00  0.00           C
ATOM   3704  O   LEU   717      66.269  93.892  73.145  1.00  0.00           O
ATOM   3705  N   CYS   718      65.469  93.292  71.205  1.00  0.00           N
ATOM   3706  HN  CYS   718      64.789  93.442  70.495  1.00  0.00           H
ATOM   3707  CA  CYS   718      65.989  91.892  71.255  1.00  0.00           C
ATOM   3708  HA  CYS   718      65.809  91.642  72.285  1.00  0.00           H
ATOM   3709  CB  CYS   718      65.249  90.912  70.315  1.00  0.00           C
ATOM   3710  HB1 CYS   718      64.289  90.712  70.835  1.00  0.00           H
ATOM   3711  HB2 CYS   718      65.009  91.232  69.275  1.00  0.00           H
ATOM   3712  SG  CYS   718      66.039  89.292  70.055  1.00  0.00           S
ATOM   3713  HG1 CYS   718      67.219  89.622  69.545  1.00  0.00           H
ATOM   3714  C   CYS   718      67.539  91.862  71.115  1.00  0.00           C
ATOM   3715  O   CYS   718      68.189  91.102  71.765  1.00  0.00           O
ATOM   3716  N   MET   719      68.079  92.852  70.365  1.00  0.00           N
ATOM   3717  HN  MET   719      67.409  93.412  69.885  1.00  0.00           H
ATOM   3718  CA  MET   719      69.449  93.282  70.195  1.00  0.00           C
ATOM   3719  HA  MET   719      69.899  92.382  69.805  1.00  0.00           H
ATOM   3720  CB  MET   719      69.579  94.342  69.045  1.00  0.00           C
ATOM   3721  HB1 MET   719      68.709  95.042  69.025  1.00  0.00           H
ATOM   3722  HB2 MET   719      70.499  94.952  69.155  1.00  0.00           H
ATOM   3723  CG  MET   719      69.699  93.572  67.655  1.00  0.00           C
ATOM   3724  HG1 MET   719      70.449  92.752  67.695  1.00  0.00           H
ATOM   3725  HG2 MET   719      68.719  93.092  67.455  1.00  0.00           H
ATOM   3726  SD  MET   719      70.269  94.492  66.245  1.00  0.00           S
ATOM   3727  CE  MET   719      68.859  95.692  66.105  1.00  0.00           C
ATOM   3728  HE1 MET   719      68.829  95.872  65.015  1.00  0.00           H
ATOM   3729  HE2 MET   719      67.859  95.362  66.465  1.00  0.00           H
ATOM   3730  HE3 MET   719      69.129  96.692  66.515  1.00  0.00           H
ATOM   3731  C   MET   719      70.209  93.692  71.455  1.00  0.00           C
ATOM   3732  O   MET   719      71.339  93.332  71.615  1.00  0.00           O
ATOM   3733  N   ARG   720      69.509  94.412  72.405  1.00  0.00           N
ATOM   3734  HN  ARG   720      68.579  94.712  72.205  1.00  0.00           H
ATOM   3735  CA  ARG   720      69.979  94.912  73.715  1.00  0.00           C
ATOM   3736  HA  ARG   720      71.019  95.152  73.615  1.00  0.00           H
ATOM   3737  CB  ARG   720      69.249  96.232  74.055  1.00  0.00           C
ATOM   3738  HB1 ARG   720      68.159  96.042  73.925  1.00  0.00           H
ATOM   3739  HB2 ARG   720      69.439  96.472  75.125  1.00  0.00           H
ATOM   3740  CG  ARG   720      69.609  97.402  73.145  1.00  0.00           C
ATOM   3741  HG1 ARG   720      70.689  97.662  73.195  1.00  0.00           H
ATOM   3742  HG2 ARG   720      69.449  97.192  72.075  1.00  0.00           H
ATOM   3743  CD  ARG   720      68.759  98.722  73.335  1.00  0.00           C
ATOM   3744  HD1 ARG   720      69.259  99.492  72.715  1.00  0.00           H
ATOM   3745  HD2 ARG   720      67.709  98.592  72.995  1.00  0.00           H
ATOM   3746  NE  ARG   720      68.689  99.252  74.705  1.00  0.00           N
ATOM   3747  HE  ARG   720      69.189  98.922  75.505  1.00  0.00           H
ATOM   3748  CZ  ARG   720      67.829 100.242  75.055  1.00  0.00           C
ATOM   3749  NH1 ARG   720      67.709 100.462  76.355  1.00  0.00           N
ATOM   3750 1HH1 ARG   720      68.019  99.722  76.945  1.00  0.00           H
ATOM   3751 2HH1 ARG   720      67.049 101.062  76.805  1.00  0.00           H
ATOM   3752  NH2 ARG   720      67.159 101.032  74.235  1.00  0.00           N
ATOM   3753 1HH2 ARG   720      66.429 101.662  74.495  1.00  0.00           H
ATOM   3754 2HH2 ARG   720      67.329 100.902  73.255  1.00  0.00           H
ATOM   3755  C   ARG   720      69.839  93.922  74.875  1.00  0.00           C
ATOM   3756  O   ARG   720      70.039  94.292  76.025  1.00  0.00           O
ATOM   3757  N   GLN   721      69.419  92.682  74.655  1.00  0.00           N
ATOM   3758  HN  GLN   721      69.079  92.472  73.745  1.00  0.00           H
ATOM   3759  CA  GLN   721      69.569  91.612  75.585  1.00  0.00           C
ATOM   3760  HA  GLN   721      69.109  91.992  76.485  1.00  0.00           H
ATOM   3761  CB  GLN   721      68.849  90.322  75.115  1.00  0.00           C
ATOM   3762  HB1 GLN   721      69.169  90.212  74.055  1.00  0.00           H
ATOM   3763  HB2 GLN   721      69.079  89.422  75.725  1.00  0.00           H
ATOM   3764  CG  GLN   721      67.309  90.422  75.135  1.00  0.00           C
ATOM   3765  HG1 GLN   721      67.049  90.582  76.195  1.00  0.00           H
ATOM   3766  HG2 GLN   721      66.899  91.302  74.595  1.00  0.00           H
ATOM   3767  CD  GLN   721      66.589  89.142  74.625  1.00  0.00           C
ATOM   3768  OE1 GLN   721      66.019  88.362  75.405  1.00  0.00           O
ATOM   3769  NE2 GLN   721      66.599  89.032  73.315  1.00  0.00           N
ATOM   3770 1HE2 GLN   721      67.319  89.482  72.795  1.00  0.00           H
ATOM   3771 2HE2 GLN   721      65.889  88.432  72.955  1.00  0.00           H
ATOM   3772  C   GLN   721      71.059  91.242  75.745  1.00  0.00           C
ATOM   3773  O   GLN   721      71.819  91.362  74.815  1.00  0.00           O
ATOM   3774  N   GLU   722      71.399  90.852  76.995  1.00  0.00           N
ATOM   3775  HN  GLU   722      70.649  90.692  77.635  1.00  0.00           H
ATOM   3776  CA  GLU   722      72.779  90.682  77.325  1.00  0.00           C
ATOM   3777  HA  GLU   722      73.329  91.612  77.255  1.00  0.00           H
ATOM   3778  CB  GLU   722      72.829  90.312  78.835  1.00  0.00           C
ATOM   3779  HB1 GLU   722      72.169  89.472  79.165  1.00  0.00           H
ATOM   3780  HB2 GLU   722      73.889  90.022  79.025  1.00  0.00           H
ATOM   3781  CG  GLU   722      72.539  91.592  79.595  1.00  0.00           C
ATOM   3782  HG1 GLU   722      73.079  92.522  79.295  1.00  0.00           H
ATOM   3783  HG2 GLU   722      71.429  91.682  79.605  1.00  0.00           H
ATOM   3784  CD  GLU   722      72.999  91.402  81.025  1.00  0.00           C
ATOM   3785  OE1 GLU   722      72.339  90.712  81.855  1.00  0.00           O
ATOM   3786  OE2 GLU   722      74.129  91.862  81.335  1.00  0.00           O
ATOM   3787  C   GLU   722      73.529  89.642  76.455  1.00  0.00           C
ATOM   3788  O   GLU   722      74.619  89.992  75.985  1.00  0.00           O
ATOM   3789  N   ALA   723      72.979  88.442  76.195  1.00  0.00           N
ATOM   3790  HN  ALA   723      72.089  88.182  76.565  1.00  0.00           H
ATOM   3791  CA  ALA   723      73.499  87.492  75.305  1.00  0.00           C
ATOM   3792  HA  ALA   723      74.459  87.202  75.705  1.00  0.00           H
ATOM   3793  CB  ALA   723      72.559  86.282  75.075  1.00  0.00           C
ATOM   3794  HB1 ALA   723      72.969  85.562  74.335  1.00  0.00           H
ATOM   3795  HB2 ALA   723      72.269  85.762  76.015  1.00  0.00           H
ATOM   3796  HB3 ALA   723      71.559  86.552  74.675  1.00  0.00           H
ATOM   3797  C   ALA   723      73.829  87.992  73.965  1.00  0.00           C
ATOM   3798  O   ALA   723      74.909  87.772  73.465  1.00  0.00           O
ATOM   3799  N   TYR   724      72.849  88.652  73.325  1.00  0.00           N
ATOM   3800  HN  TYR   724      71.939  88.702  73.735  1.00  0.00           H
ATOM   3801  CA  TYR   724      72.999  89.282  72.015  1.00  0.00           C
ATOM   3802  HA  TYR   724      73.139  88.492  71.285  1.00  0.00           H
ATOM   3803  CB  TYR   724      71.699  90.002  71.625  1.00  0.00           C
ATOM   3804  HB1 TYR   724      71.229  90.592  72.445  1.00  0.00           H
ATOM   3805  HB2 TYR   724      71.869  90.632  70.735  1.00  0.00           H
ATOM   3806  CG  TYR   724      70.729  88.902  71.215  1.00  0.00           C
ATOM   3807  CD1 TYR   724      70.009  88.132  72.205  1.00  0.00           C
ATOM   3808  HD1 TYR   724      70.119  88.282  73.265  1.00  0.00           H
ATOM   3809  CE1 TYR   724      69.039  87.272  71.725  1.00  0.00           C
ATOM   3810  HE1 TYR   724      68.499  86.622  72.385  1.00  0.00           H
ATOM   3811  CZ  TYR   724      68.819  87.132  70.355  1.00  0.00           C
ATOM   3812  OH  TYR   724      67.949  86.182  69.865  1.00  0.00           O
ATOM   3813  HH  TYR   724      67.409  85.902  70.605  1.00  0.00           H
ATOM   3814  CD2 TYR   724      70.549  88.702  69.865  1.00  0.00           C
ATOM   3815  HD2 TYR   724      71.139  89.372  69.255  1.00  0.00           H
ATOM   3816  CE2 TYR   724      69.599  87.792  69.415  1.00  0.00           C
ATOM   3817  HE2 TYR   724      69.429  87.702  68.355  1.00  0.00           H
ATOM   3818  C   TYR   724      74.149  90.212  71.935  1.00  0.00           C
ATOM   3819  O   TYR   724      74.899  90.122  70.965  1.00  0.00           O
ATOM   3820  N   LEU   725      74.309  91.132  72.975  1.00  0.00           N
ATOM   3821  HN  LEU   725      73.679  91.122  73.745  1.00  0.00           H
ATOM   3822  CA  LEU   725      75.449  92.072  72.875  1.00  0.00           C
ATOM   3823  HA  LEU   725      75.419  92.732  72.025  1.00  0.00           H
ATOM   3824  CB  LEU   725      75.349  93.112  74.085  1.00  0.00           C
ATOM   3825  HB1 LEU   725      75.349  92.512  75.025  1.00  0.00           H
ATOM   3826  HB2 LEU   725      76.209  93.802  74.155  1.00  0.00           H
ATOM   3827  CG  LEU   725      74.179  94.092  74.005  1.00  0.00           C
ATOM   3828  HG  LEU   725      73.189  93.592  73.925  1.00  0.00           H
ATOM   3829  CD1 LEU   725      74.009  94.912  75.265  1.00  0.00           C
ATOM   3830 1HD1 LEU   725      73.739  94.242  76.115  1.00  0.00           H
ATOM   3831 2HD1 LEU   725      75.029  95.322  75.445  1.00  0.00           H
ATOM   3832 3HD1 LEU   725      73.299  95.762  75.215  1.00  0.00           H
ATOM   3833  CD2 LEU   725      74.199  94.942  72.745  1.00  0.00           C
ATOM   3834 1HD2 LEU   725      73.749  95.952  72.845  1.00  0.00           H
ATOM   3835 2HD2 LEU   725      75.209  95.342  72.505  1.00  0.00           H
ATOM   3836 3HD2 LEU   725      73.759  94.452  71.845  1.00  0.00           H
ATOM   3837  C   LEU   725      76.799  91.372  72.915  1.00  0.00           C
ATOM   3838  O   LEU   725      77.709  91.692  72.105  1.00  0.00           O
ATOM   3839  N   GLU   726      76.959  90.362  73.775  1.00  0.00           N
ATOM   3840  HN  GLU   726      76.209  89.992  74.315  1.00  0.00           H
ATOM   3841  CA  GLU   726      78.199  89.602  73.825  1.00  0.00           C
ATOM   3842  HA  GLU   726      79.019  90.292  73.715  1.00  0.00           H
ATOM   3843  CB  GLU   726      78.219  88.782  75.135  1.00  0.00           C
ATOM   3844  HB1 GLU   726      78.029  89.482  75.985  1.00  0.00           H
ATOM   3845  HB2 GLU   726      77.489  87.942  75.185  1.00  0.00           H
ATOM   3846  CG  GLU   726      79.569  87.992  75.275  1.00  0.00           C
ATOM   3847  HG1 GLU   726      79.689  87.202  74.505  1.00  0.00           H
ATOM   3848  HG2 GLU   726      80.469  88.642  75.215  1.00  0.00           H
ATOM   3849  CD  GLU   726      79.669  87.302  76.565  1.00  0.00           C
ATOM   3850  OE1 GLU   726      78.629  87.322  77.285  1.00  0.00           O
ATOM   3851  OE2 GLU   726      80.699  86.652  76.835  1.00  0.00           O
ATOM   3852  C   GLU   726      78.479  88.742  72.555  1.00  0.00           C
ATOM   3853  O   GLU   726      79.599  88.592  72.065  1.00  0.00           O
ATOM   3854  N   ALA   727      77.459  88.102  71.945  1.00  0.00           N
ATOM   3855  HN  ALA   727      76.569  88.032  72.385  1.00  0.00           H
ATOM   3856  CA  ALA   727      77.609  87.482  70.615  1.00  0.00           C
ATOM   3857  HA  ALA   727      78.459  86.822  70.695  1.00  0.00           H
ATOM   3858  CB  ALA   727      76.289  86.852  70.405  1.00  0.00           C
ATOM   3859  HB1 ALA   727      75.449  87.572  70.485  1.00  0.00           H
ATOM   3860  HB2 ALA   727      76.199  86.252  69.475  1.00  0.00           H
ATOM   3861  HB3 ALA   727      76.179  86.042  71.155  1.00  0.00           H
ATOM   3862  C   ALA   727      77.959  88.512  69.425  1.00  0.00           C
ATOM   3863  O   ALA   727      78.699  88.172  68.505  1.00  0.00           O
ATOM   3864  N   LEU   728      77.329  89.712  69.335  1.00  0.00           N
ATOM   3865  HN  LEU   728      76.689  89.922  70.065  1.00  0.00           H
ATOM   3866  CA  LEU   728      77.259  90.502  68.095  1.00  0.00           C
ATOM   3867  HA  LEU   728      77.539  89.892  67.245  1.00  0.00           H
ATOM   3868  CB  LEU   728      75.809  91.032  67.855  1.00  0.00           C
ATOM   3869  HB1 LEU   728      75.549  91.562  68.795  1.00  0.00           H
ATOM   3870  HB2 LEU   728      75.639  91.742  67.015  1.00  0.00           H
ATOM   3871  CG  LEU   728      74.739  89.912  67.615  1.00  0.00           C
ATOM   3872  HG  LEU   728      74.629  89.412  68.605  1.00  0.00           H
ATOM   3873  CD1 LEU   728      73.389  90.662  67.315  1.00  0.00           C
ATOM   3874 1HD1 LEU   728      73.429  91.072  66.285  1.00  0.00           H
ATOM   3875 2HD1 LEU   728      72.549  89.942  67.415  1.00  0.00           H
ATOM   3876 3HD1 LEU   728      73.139  91.382  68.125  1.00  0.00           H
ATOM   3877  CD2 LEU   728      75.029  88.892  66.575  1.00  0.00           C
ATOM   3878 1HD2 LEU   728      74.259  88.122  66.365  1.00  0.00           H
ATOM   3879 2HD2 LEU   728      75.319  89.352  65.605  1.00  0.00           H
ATOM   3880 3HD2 LEU   728      75.879  88.252  66.885  1.00  0.00           H
ATOM   3881  C   LEU   728      78.169  91.692  68.215  1.00  0.00           C
ATOM   3882  O   LEU   728      78.159  92.632  67.385  1.00  0.00           O
ATOM   3883  N   SER   729      79.139  91.722  69.225  1.00  0.00           N
ATOM   3884  HN  SER   729      79.139  91.032  69.955  1.00  0.00           H
ATOM   3885  CA  SER   729      80.129  92.832  69.185  1.00  0.00           C
ATOM   3886  HA  SER   729      80.339  93.012  68.135  1.00  0.00           H
ATOM   3887  CB  SER   729      79.479  94.212  69.775  1.00  0.00           C
ATOM   3888  HB1 SER   729      78.479  94.392  69.325  1.00  0.00           H
ATOM   3889  HB2 SER   729      79.309  93.952  70.845  1.00  0.00           H
ATOM   3890  OG  SER   729      80.369  95.332  69.565  1.00  0.00           O
ATOM   3891  HG1 SER   729      80.029  96.032  70.135  1.00  0.00           H
ATOM   3892  C   SER   729      81.419  92.462  69.785  1.00  0.00           C
ATOM   3893  O   SER   729      81.539  91.632  70.705  1.00  0.00           O
ATOM   3894  N   HIS   730      82.429  93.112  69.255  1.00  0.00           N
ATOM   3895  HN  HIS   730      82.189  93.742  68.515  1.00  0.00           H
ATOM   3896  CA  HIS   730      83.849  92.922  69.645  1.00  0.00           C
ATOM   3897  HA  HIS   730      84.379  93.672  69.085  1.00  0.00           H
ATOM   3898  CB  HIS   730      84.219  93.242  71.145  1.00  0.00           C
ATOM   3899  HB1 HIS   730      83.689  92.552  71.825  1.00  0.00           H
ATOM   3900  HB2 HIS   730      85.299  93.032  71.335  1.00  0.00           H
ATOM   3901  ND1 HIS   730      84.819  95.652  71.115  1.00  0.00           N
ATOM   3902  CG  HIS   730      83.829  94.722  71.405  1.00  0.00           C
ATOM   3903  CE1 HIS   730      84.329  96.802  71.415  1.00  0.00           C
ATOM   3904  HE1 HIS   730      84.779  97.752  71.125  1.00  0.00           H
ATOM   3905  NE2 HIS   730      83.089  96.692  71.975  1.00  0.00           N
ATOM   3906  HE2 HIS   730      82.559  97.332  72.525  1.00  0.00           H
ATOM   3907  CD2 HIS   730      82.749  95.352  71.965  1.00  0.00           C
ATOM   3908  HD2 HIS   730      81.859  94.882  72.355  1.00  0.00           H
ATOM   3909  C   HIS   730      84.449  91.672  69.015  1.00  0.00           C
ATOM   3910  O   HIS   730      85.269  90.952  69.625  1.00  0.00           O
ATOM   3911  N   LEU   731      84.029  91.292  67.825  1.00  0.00           N
ATOM   3912  HN  LEU   731      83.249  91.792  67.455  1.00  0.00           H
ATOM   3913  CA  LEU   731      84.379  90.032  67.255  1.00  0.00           C
ATOM   3914  HA  LEU   731      85.109  89.542  67.885  1.00  0.00           H
ATOM   3915  CB  LEU   731      83.209  89.102  67.065  1.00  0.00           C
ATOM   3916  HB1 LEU   731      83.689  88.172  66.715  1.00  0.00           H
ATOM   3917  HB2 LEU   731      82.619  88.982  68.005  1.00  0.00           H
ATOM   3918  CG  LEU   731      82.159  89.512  66.055  1.00  0.00           C
ATOM   3919  HG  LEU   731      82.699  90.012  65.225  1.00  0.00           H
ATOM   3920  CD1 LEU   731      81.499  88.282  65.405  1.00  0.00           C
ATOM   3921 1HD1 LEU   731      80.799  87.732  66.065  1.00  0.00           H
ATOM   3922 2HD1 LEU   731      80.879  88.632  64.555  1.00  0.00           H
ATOM   3923 3HD1 LEU   731      82.249  87.572  65.005  1.00  0.00           H
ATOM   3924  CD2 LEU   731      81.109  90.452  66.455  1.00  0.00           C
ATOM   3925 1HD2 LEU   731      80.549  89.992  67.305  1.00  0.00           H
ATOM   3926 2HD2 LEU   731      81.489  91.462  66.705  1.00  0.00           H
ATOM   3927 3HD2 LEU   731      80.359  90.642  65.665  1.00  0.00           H
ATOM   3928  C   LEU   731      85.149  90.112  65.935  1.00  0.00           C
ATOM   3929  O   LEU   731      85.119  91.132  65.205  1.00  0.00           O
ATOM   3930  N   GLN   732      85.919  89.092  65.535  1.00  0.00           N
ATOM   3931  HN  GLN   732      86.039  88.312  66.155  1.00  0.00           H
ATOM   3932  CA  GLN   732      86.539  89.052  64.215  1.00  0.00           C
ATOM   3933  HA  GLN   732      86.889  89.992  63.835  1.00  0.00           H
ATOM   3934  CB  GLN   732      87.719  88.102  63.955  1.00  0.00           C
ATOM   3935  HB1 GLN   732      87.449  87.042  64.155  1.00  0.00           H
ATOM   3936  HB2 GLN   732      88.049  88.312  62.915  1.00  0.00           H
ATOM   3937  CG  GLN   732      89.039  88.502  64.695  1.00  0.00           C
ATOM   3938  HG1 GLN   732      89.069  88.082  65.725  1.00  0.00           H
ATOM   3939  HG2 GLN   732      89.899  88.022  64.175  1.00  0.00           H
ATOM   3940  CD  GLN   732      89.229  90.012  64.755  1.00  0.00           C
ATOM   3941  OE1 GLN   732      89.089  90.682  65.795  1.00  0.00           O
ATOM   3942  NE2 GLN   732      89.509  90.552  63.545  1.00  0.00           N
ATOM   3943 1HE2 GLN   732      89.549  89.932  62.765  1.00  0.00           H
ATOM   3944 2HE2 GLN   732      89.619  91.542  63.475  1.00  0.00           H
ATOM   3945  C   GLN   732      85.469  88.632  63.275  1.00  0.00           C
ATOM   3946  O   GLN   732      84.699  87.712  63.585  1.00  0.00           O
ATOM   3947  N   SER   733      85.299  89.382  62.155  1.00  0.00           N
ATOM   3948  HN  SER   733      85.729  90.282  62.145  1.00  0.00           H
ATOM   3949  CA  SER   733      84.359  89.162  61.035  1.00  0.00           C
ATOM   3950  HA  SER   733      83.369  89.332  61.415  1.00  0.00           H
ATOM   3951  CB  SER   733      84.499  90.352  60.035  1.00  0.00           C
ATOM   3952  HB1 SER   733      84.169  91.242  60.615  1.00  0.00           H
ATOM   3953  HB2 SER   733      85.549  90.532  59.705  1.00  0.00           H
ATOM   3954  OG  SER   733      83.679  90.222  58.855  1.00  0.00           O
ATOM   3955  HG1 SER   733      83.759  91.042  58.345  1.00  0.00           H
ATOM   3956  C   SER   733      84.579  87.812  60.335  1.00  0.00           C
ATOM   3957  O   SER   733      85.739  87.352  60.265  1.00  0.00           O
ATOM   3958  N   PRO   734      83.559  87.092  59.845  1.00  0.00           N
ATOM   3959  CD  PRO   734      82.229  87.122  60.505  1.00  0.00           C
ATOM   3960  HD1 PRO   734      81.739  88.092  60.265  1.00  0.00           H
ATOM   3961  HD2 PRO   734      82.229  86.872  61.585  1.00  0.00           H
ATOM   3962  CA  PRO   734      83.749  85.902  59.075  1.00  0.00           C
ATOM   3963  HA  PRO   734      84.579  85.324  59.465  1.00  0.00           H
ATOM   3964  CB  PRO   734      82.419  85.094  59.105  1.00  0.00           C
ATOM   3965  HB1 PRO   734      82.159  84.754  58.075  1.00  0.00           H
ATOM   3966  HB2 PRO   734      82.509  84.144  59.675  1.00  0.00           H
ATOM   3967  CG  PRO   734      81.399  86.062  59.775  1.00  0.00           C
ATOM   3968  HG1 PRO   734      80.879  86.432  58.865  1.00  0.00           H
ATOM   3969  HG2 PRO   734      80.659  85.522  60.405  1.00  0.00           H
ATOM   3970  C   PRO   734      84.199  86.182  57.645  1.00  0.00           C
ATOM   3971  O   PRO   734      84.809  85.334  57.015  1.00  0.00           O
ATOM   3972  N   LEU   735      83.929  87.412  57.185  1.00  0.00           N
ATOM   3973  HN  LEU   735      83.419  88.092  57.715  1.00  0.00           H
ATOM   3974  CA  LEU   735      84.219  87.962  55.825  1.00  0.00           C
ATOM   3975  HA  LEU   735      83.989  87.202  55.085  1.00  0.00           H
ATOM   3976  CB  LEU   735      83.439  89.312  55.495  1.00  0.00           C
ATOM   3977  HB1 LEU   735      83.899  90.152  56.055  1.00  0.00           H
ATOM   3978  HB2 LEU   735      83.649  89.492  54.415  1.00  0.00           H
ATOM   3979  CG  LEU   735      81.879  89.282  55.685  1.00  0.00           C
ATOM   3980  HG  LEU   735      81.699  89.002  56.745  1.00  0.00           H
ATOM   3981  CD1 LEU   735      81.329  90.702  55.415  1.00  0.00           C
ATOM   3982 1HD1 LEU   735      81.889  91.432  56.025  1.00  0.00           H
ATOM   3983 2HD1 LEU   735      81.589  90.992  54.385  1.00  0.00           H
ATOM   3984 3HD1 LEU   735      80.219  90.822  55.465  1.00  0.00           H
ATOM   3985  CD2 LEU   735      81.229  88.252  54.725  1.00  0.00           C
ATOM   3986 1HD2 LEU   735      81.839  88.232  53.805  1.00  0.00           H
ATOM   3987 2HD2 LEU   735      81.129  87.272  55.235  1.00  0.00           H
ATOM   3988 3HD2 LEU   735      80.199  88.572  54.465  1.00  0.00           H
ATOM   3989  C   LEU   735      85.699  88.132  55.665  1.00  0.00           C
ATOM   3990  O   LEU   735      86.219  87.882  54.615  1.00  0.00           O
ATOM   3991  N   ASP   736      86.449  88.642  56.625  1.00  0.00           N
ATOM   3992  HN  ASP   736      85.909  88.742  57.465  1.00  0.00           H
ATOM   3993  CA  ASP   736      87.839  88.842  56.775  1.00  0.00           C
ATOM   3994  HA  ASP   736      88.399  88.082  56.255  1.00  0.00           H
ATOM   3995  CB  ASP   736      88.259  90.162  56.085  1.00  0.00           C
ATOM   3996  HB1 ASP   736      88.429  90.022  54.995  1.00  0.00           H
ATOM   3997  HB2 ASP   736      87.449  90.912  56.245  1.00  0.00           H
ATOM   3998  CG  ASP   736      89.559  90.822  56.575  1.00  0.00           C
ATOM   3999  OD1 ASP   736      90.579  90.192  56.935  1.00  0.00           O
ATOM   4000  OD2 ASP   736      89.649  92.042  56.505  1.00  0.00           O
ATOM   4001  C   ASP   736      88.189  88.642  58.195  1.00  0.00           C
ATOM   4002  O   ASP   736      87.889  89.452  59.045  1.00  0.00           O
ATOM   4003  N   PRO   737      88.889  87.682  58.725  1.00  0.00           N
ATOM   4004  CD  PRO   737      89.579  86.672  57.915  1.00  0.00           C
ATOM   4005  HD1 PRO   737      90.319  87.142  57.235  1.00  0.00           H
ATOM   4006  HD2 PRO   737      88.839  86.152  57.285  1.00  0.00           H
ATOM   4007  CA  PRO   737      89.279  87.692  60.155  1.00  0.00           C
ATOM   4008  HA  PRO   737      88.459  87.972  60.795  1.00  0.00           H
ATOM   4009  CB  PRO   737      89.559  86.142  60.295  1.00  0.00           C
ATOM   4010  HB1 PRO   737      90.189  85.982  61.195  1.00  0.00           H
ATOM   4011  HB2 PRO   737      88.589  85.622  60.365  1.00  0.00           H
ATOM   4012  CG  PRO   737      90.289  85.832  58.965  1.00  0.00           C
ATOM   4013  HG1 PRO   737      91.329  86.222  58.865  1.00  0.00           H
ATOM   4014  HG2 PRO   737      90.199  84.794  58.585  1.00  0.00           H
ATOM   4015  C   PRO   737      90.439  88.642  60.575  1.00  0.00           C
ATOM   4016  O   PRO   737      90.829  88.612  61.745  1.00  0.00           O
ATOM   4017  N   SER   738      90.869  89.602  59.705  1.00  0.00           N
ATOM   4018  HN  SER   738      90.619  89.552  58.745  1.00  0.00           H
ATOM   4019  CA  SER   738      91.799  90.732  60.105  1.00  0.00           C
ATOM   4020  HA  SER   738      92.319  90.432  60.995  1.00  0.00           H
ATOM   4021  CB  SER   738      92.929  90.942  59.005  1.00  0.00           C
ATOM   4022  HB1 SER   738      93.759  91.522  59.445  1.00  0.00           H
ATOM   4023  HB2 SER   738      93.249  89.902  58.775  1.00  0.00           H
ATOM   4024  OG  SER   738      92.579  91.662  57.865  1.00  0.00           O
ATOM   4025  HG1 SER   738      91.829  91.152  57.565  1.00  0.00           H
ATOM   4026  C   SER   738      90.959  92.002  60.405  1.00  0.00           C
ATOM   4027  O   SER   738      91.429  92.962  61.005  1.00  0.00           O
ATOM   4028  N   THR   739      89.659  91.972  60.105  1.00  0.00           N
ATOM   4029  HN  THR   739      89.379  91.112  59.685  1.00  0.00           H
ATOM   4030  CA  THR   739      88.769  93.122  60.365  1.00  0.00           C
ATOM   4031  HA  THR   739      89.319  94.032  60.535  1.00  0.00           H
ATOM   4032  CB  THR   739      87.829  93.442  59.245  1.00  0.00           C
ATOM   4033  HB  THR   739      87.199  92.562  59.005  1.00  0.00           H
ATOM   4034  OG1 THR   739      88.489  93.872  58.075  1.00  0.00           O
ATOM   4035  HG1 THR   739      88.969  93.122  57.715  1.00  0.00           H
ATOM   4036  CG2 THR   739      86.749  94.482  59.625  1.00  0.00           C
ATOM   4037 1HG2 THR   739      86.119  94.162  60.485  1.00  0.00           H
ATOM   4038 2HG2 THR   739      87.359  95.372  59.915  1.00  0.00           H
ATOM   4039 3HG2 THR   739      86.069  94.812  58.815  1.00  0.00           H
ATOM   4040  C   THR   739      87.979  92.922  61.715  1.00  0.00           C
ATOM   4041  O   THR   739      87.099  92.042  61.755  1.00  0.00           O
ATOM   4042  N   LEU   740      88.249  93.682  62.775  1.00  0.00           N
ATOM   4043  HN  LEU   740      88.829  94.452  62.485  1.00  0.00           H
ATOM   4044  CA  LEU   740      87.379  93.712  63.945  1.00  0.00           C
ATOM   4045  HA  LEU   740      87.259  92.712  64.325  1.00  0.00           H
ATOM   4046  CB  LEU   740      88.139  94.512  65.055  1.00  0.00           C
ATOM   4047  HB1 LEU   740      89.029  93.932  65.375  1.00  0.00           H
ATOM   4048  HB2 LEU   740      88.519  95.492  64.705  1.00  0.00           H
ATOM   4049  CG  LEU   740      87.369  94.752  66.345  1.00  0.00           C
ATOM   4050  HG  LEU   740      86.439  95.342  66.195  1.00  0.00           H
ATOM   4051  CD1 LEU   740      87.029  93.502  67.095  1.00  0.00           C
ATOM   4052 1HD1 LEU   740      87.789  92.692  67.035  1.00  0.00           H
ATOM   4053 2HD1 LEU   740      87.059  93.732  68.185  1.00  0.00           H
ATOM   4054 3HD1 LEU   740      86.019  93.142  66.815  1.00  0.00           H
ATOM   4055  CD2 LEU   740      88.189  95.672  67.275  1.00  0.00           C
ATOM   4056 1HD2 LEU   740      89.129  95.162  67.575  1.00  0.00           H
ATOM   4057 2HD2 LEU   740      88.379  96.652  66.785  1.00  0.00           H
ATOM   4058 3HD2 LEU   740      87.569  95.882  68.175  1.00  0.00           H
ATOM   4059  C   LEU   740      85.979  94.312  63.625  1.00  0.00           C
ATOM   4060  O   LEU   740      85.929  95.282  62.885  1.00  0.00           O
ATOM   4061  N   LEU   741      84.929  93.802  64.265  1.00  0.00           N
ATOM   4062  HN  LEU   741      85.009  92.912  64.715  1.00  0.00           H
ATOM   4063  CA  LEU   741      83.619  94.432  64.365  1.00  0.00           C
ATOM   4064  HA  LEU   741      83.629  95.352  63.795  1.00  0.00           H
ATOM   4065  CB  LEU   741      82.329  93.682  63.865  1.00  0.00           C
ATOM   4066  HB1 LEU   741      81.969  93.052  64.705  1.00  0.00           H
ATOM   4067  HB2 LEU   741      81.509  94.372  63.605  1.00  0.00           H
ATOM   4068  CG  LEU   741      82.659  92.762  62.645  1.00  0.00           C
ATOM   4069  HG  LEU   741      83.619  92.192  62.665  1.00  0.00           H
ATOM   4070  CD1 LEU   741      81.599  91.722  62.565  1.00  0.00           C
ATOM   4071 1HD1 LEU   741      80.649  92.292  62.495  1.00  0.00           H
ATOM   4072 2HD1 LEU   741      81.629  91.072  61.655  1.00  0.00           H
ATOM   4073 3HD1 LEU   741      81.599  91.082  63.475  1.00  0.00           H
ATOM   4074  CD2 LEU   741      82.619  93.582  61.355  1.00  0.00           C
ATOM   4075 1HD2 LEU   741      81.659  94.132  61.325  1.00  0.00           H
ATOM   4076 2HD2 LEU   741      83.519  94.182  61.105  1.00  0.00           H
ATOM   4077 3HD2 LEU   741      82.569  92.782  60.585  1.00  0.00           H
ATOM   4078  C   LEU   741      83.389  94.932  65.785  1.00  0.00           C
ATOM   4079  O   LEU   741      83.209  94.192  66.785  1.00  0.00           O
ATOM   4080  N   ALA   742      83.379  96.252  65.965  1.00  0.00           N
ATOM   4081  HN  ALA   742      83.629  96.762  65.145  1.00  0.00           H
ATOM   4082  CA  ALA   742      83.159  96.762  67.305  1.00  0.00           C
ATOM   4083  HA  ALA   742      82.869  96.022  68.035  1.00  0.00           H
ATOM   4084  CB  ALA   742      84.629  97.272  67.625  1.00  0.00           C
ATOM   4085  HB1 ALA   742      84.559  97.882  68.555  1.00  0.00           H
ATOM   4086  HB2 ALA   742      85.409  96.492  67.735  1.00  0.00           H
ATOM   4087  HB3 ALA   742      84.999  98.062  66.945  1.00  0.00           H
ATOM   4088  C   ALA   742      82.129  97.902  67.375  1.00  0.00           C
ATOM   4089  O   ALA   742      82.009  98.602  66.395  1.00  0.00           O
ATOM   4090  N   GLU   743      81.359  98.032  68.485  1.00  0.00           N
ATOM   4091  HN  GLU   743      81.489  97.442  69.285  1.00  0.00           H
ATOM   4092  CA  GLU   743      80.359  99.052  68.515  1.00  0.00           C
ATOM   4093  HA  GLU   743      79.849  98.842  69.435  1.00  0.00           H
ATOM   4094  CB  GLU   743      80.939 100.432  69.025  1.00  0.00           C
ATOM   4095  HB1 GLU   743      81.879 100.612  68.455  1.00  0.00           H
ATOM   4096  HB2 GLU   743      80.279 101.322  68.885  1.00  0.00           H
ATOM   4097  CG  GLU   743      81.389 100.452  70.535  1.00  0.00           C
ATOM   4098  HG1 GLU   743      81.839  99.462  70.765  1.00  0.00           H
ATOM   4099  HG2 GLU   743      82.119 101.272  70.715  1.00  0.00           H
ATOM   4100  CD  GLU   743      80.229 100.622  71.535  1.00  0.00           C
ATOM   4101  OE1 GLU   743      79.639  99.582  71.905  1.00  0.00           O
ATOM   4102  OE2 GLU   743      79.819 101.762  71.835  1.00  0.00           O
ATOM   4103  C   GLU   743      79.309  98.982  67.395  1.00  0.00           C
ATOM   4104  O   GLU   743      79.239  99.772  66.445  1.00  0.00           O
ATOM   4105  N   VAL   744      78.419  97.942  67.575  1.00  0.00           N
ATOM   4106  HN  VAL   744      78.709  97.332  68.305  1.00  0.00           H
ATOM   4107  CA  VAL   744      77.159  97.692  66.805  1.00  0.00           C
ATOM   4108  HA  VAL   744      77.469  97.802  65.775  1.00  0.00           H
ATOM   4109  CB  VAL   744      76.549  96.312  67.075  1.00  0.00           C
ATOM   4110  HB  VAL   744      77.349  95.632  66.725  1.00  0.00           H
ATOM   4111  CG1 VAL   744      76.289  96.102  68.555  1.00  0.00           C
ATOM   4112 1HG1 VAL   744      77.259  96.012  69.085  1.00  0.00           H
ATOM   4113 2HG1 VAL   744      75.729  96.902  69.085  1.00  0.00           H
ATOM   4114 3HG1 VAL   744      75.769  95.122  68.645  1.00  0.00           H
ATOM   4115  CG2 VAL   744      75.349  95.982  66.265  1.00  0.00           C
ATOM   4116 1HG2 VAL   744      75.299  94.912  65.955  1.00  0.00           H
ATOM   4117 2HG2 VAL   744      74.439  96.212  66.855  1.00  0.00           H
ATOM   4118 3HG2 VAL   744      75.379  96.452  65.255  1.00  0.00           H
ATOM   4119  C   VAL   744      76.259  98.772  67.085  1.00  0.00           C
ATOM   4120  O   VAL   744      76.089  99.282  68.205  1.00  0.00           O
ATOM   4121  N   CYS   745      75.559  99.272  66.065  1.00  0.00           N
ATOM   4122  HN  CYS   745      75.769  98.832  65.195  1.00  0.00           H
ATOM   4123  CA  CYS   745      74.859 100.542  66.065  1.00  0.00           C
ATOM   4124  HA  CYS   745      75.029 101.112  66.965  1.00  0.00           H
ATOM   4125  CB  CYS   745      75.129 101.472  64.815  1.00  0.00           C
ATOM   4126  HB1 CYS   745      74.789 101.002  63.865  1.00  0.00           H
ATOM   4127  HB2 CYS   745      74.659 102.472  64.835  1.00  0.00           H
ATOM   4128  SG  CYS   745      76.809 101.972  64.605  1.00  0.00           S
ATOM   4129  HG1 CYS   745      77.229 100.722  64.535  1.00  0.00           H
ATOM   4130  C   CYS   745      73.379 100.302  65.995  1.00  0.00           C
ATOM   4131  O   CYS   745      72.719 100.412  64.955  1.00  0.00           O
ATOM   4132  N   VAL   746      72.799  99.922  67.185  1.00  0.00           N
ATOM   4133  HN  VAL   746      73.449 100.022  67.935  1.00  0.00           H
ATOM   4134  CA  VAL   746      71.549  99.242  67.445  1.00  0.00           C
ATOM   4135  HA  VAL   746      71.649  98.352  66.835  1.00  0.00           H
ATOM   4136  CB  VAL   746      71.509  98.842  68.895  1.00  0.00           C
ATOM   4137  HB  VAL   746      71.739  99.752  69.495  1.00  0.00           H
ATOM   4138  CG1 VAL   746      70.139  98.312  69.365  1.00  0.00           C
ATOM   4139 1HG1 VAL   746      69.279  98.972  69.135  1.00  0.00           H
ATOM   4140 2HG1 VAL   746      70.069  97.332  68.835  1.00  0.00           H
ATOM   4141 3HG1 VAL   746      69.959  98.242  70.455  1.00  0.00           H
ATOM   4142  CG2 VAL   746      72.669  97.822  69.165  1.00  0.00           C
ATOM   4143 1HG2 VAL   746      72.529  97.322  70.145  1.00  0.00           H
ATOM   4144 2HG2 VAL   746      72.569  96.972  68.445  1.00  0.00           H
ATOM   4145 3HG2 VAL   746      73.709  98.202  69.245  1.00  0.00           H
ATOM   4146  C   VAL   746      70.309  99.962  66.955  1.00  0.00           C
ATOM   4147  O   VAL   746      69.459  99.362  66.365  1.00  0.00           O
ATOM   4148  N   GLU   747      70.169 101.262  67.155  1.00  0.00           N
ATOM   4149  HN  GLU   747      70.909 101.792  67.565  1.00  0.00           H
ATOM   4150  CA  GLU   747      69.059 102.102  66.745  1.00  0.00           C
ATOM   4151  HA  GLU   747      68.149 101.612  67.045  1.00  0.00           H
ATOM   4152  CB  GLU   747      69.249 103.532  67.405  1.00  0.00           C
ATOM   4153  HB1 GLU   747      70.199 104.072  67.155  1.00  0.00           H
ATOM   4154  HB2 GLU   747      68.419 104.242  67.215  1.00  0.00           H
ATOM   4155  CG  GLU   747      69.279 103.402  68.965  1.00  0.00           C
ATOM   4156  HG1 GLU   747      68.299 103.022  69.305  1.00  0.00           H
ATOM   4157  HG2 GLU   747      70.139 102.792  69.325  1.00  0.00           H
ATOM   4158  CD  GLU   747      69.509 104.792  69.605  1.00  0.00           C
ATOM   4159  OE1 GLU   747      68.599 105.332  70.305  1.00  0.00           O
ATOM   4160  OE2 GLU   747      70.589 105.442  69.345  1.00  0.00           O
ATOM   4161  C   GLU   747      69.089 102.302  65.195  1.00  0.00           C
ATOM   4162  O   GLU   747      68.019 102.642  64.675  1.00  0.00           O
ATOM   4163  N   GLN   748      70.239 102.172  64.555  1.00  0.00           N
ATOM   4164  HN  GLN   748      71.059 102.052  65.105  1.00  0.00           H
ATOM   4165  CA  GLN   748      70.489 102.342  63.145  1.00  0.00           C
ATOM   4166  HA  GLN   748      69.789 102.972  62.615  1.00  0.00           H
ATOM   4167  CB  GLN   748      71.869 102.992  62.925  1.00  0.00           C
ATOM   4168  HB1 GLN   748      72.649 102.482  63.545  1.00  0.00           H
ATOM   4169  HB2 GLN   748      72.019 102.882  61.835  1.00  0.00           H
ATOM   4170  CG  GLN   748      71.879 104.532  63.285  1.00  0.00           C
ATOM   4171  HG1 GLN   748      71.699 104.702  64.375  1.00  0.00           H
ATOM   4172  HG2 GLN   748      72.879 104.922  63.015  1.00  0.00           H
ATOM   4173  CD  GLN   748      70.889 105.362  62.425  1.00  0.00           C
ATOM   4174  OE1 GLN   748      71.219 105.632  61.265  1.00  0.00           O
ATOM   4175  NE2 GLN   748      69.739 105.682  62.965  1.00  0.00           N
ATOM   4176 1HE2 GLN   748      69.059 106.132  62.395  1.00  0.00           H
ATOM   4177 2HE2 GLN   748      69.659 105.672  63.965  1.00  0.00           H
ATOM   4178  C   GLN   748      70.409 101.022  62.345  1.00  0.00           C
ATOM   4179  O   GLN   748      70.019 101.102  61.155  1.00  0.00           O
ATOM   4180  N   CYS   749      70.719  99.872  62.985  1.00  0.00           N
ATOM   4181  HN  CYS   749      71.109  99.992  63.895  1.00  0.00           H
ATOM   4182  CA  CYS   749      70.469  98.452  62.465  1.00  0.00           C
ATOM   4183  HA  CYS   749      71.069  98.302  61.585  1.00  0.00           H
ATOM   4184  CB  CYS   749      70.769  97.442  63.615  1.00  0.00           C
ATOM   4185  HB1 CYS   749      70.209  97.732  64.535  1.00  0.00           H
ATOM   4186  HB2 CYS   749      70.359  96.482  63.245  1.00  0.00           H
ATOM   4187  SG  CYS   749      72.509  97.492  63.835  1.00  0.00           S
ATOM   4188  HG1 CYS   749      72.269  98.622  64.485  1.00  0.00           H
ATOM   4189  C   CYS   749      69.019  98.362  62.035  1.00  0.00           C
ATOM   4190  O   CYS   749      68.129  98.942  62.735  1.00  0.00           O
ATOM   4191  N   THR   750      68.669  97.622  60.955  1.00  0.00           N
ATOM   4192  HN  THR   750      69.349  97.092  60.455  1.00  0.00           H
ATOM   4193  CA  THR   750      67.319  97.662  60.395  1.00  0.00           C
ATOM   4194  HA  THR   750      66.559  97.492  61.145  1.00  0.00           H
ATOM   4195  CB  THR   750      66.999  99.032  59.715  1.00  0.00           C
ATOM   4196  HB  THR   750      67.309  99.872  60.365  1.00  0.00           H
ATOM   4197  OG1 THR   750      65.589  99.162  59.685  1.00  0.00           O
ATOM   4198  HG1 THR   750      65.329  99.592  60.505  1.00  0.00           H
ATOM   4199  CG2 THR   750      67.549  98.982  58.225  1.00  0.00           C
ATOM   4200 1HG2 THR   750      66.819  98.382  57.645  1.00  0.00           H
ATOM   4201 2HG2 THR   750      67.589  99.952  57.685  1.00  0.00           H
ATOM   4202 3HG2 THR   750      68.519  98.442  58.165  1.00  0.00           H
ATOM   4203  C   THR   750      67.149  96.482  59.445  1.00  0.00           C
ATOM   4204  O   THR   750      68.139  95.862  58.995  1.00  0.00           O
ATOM   4205  N   PHE   751      65.929  96.152  59.035  1.00  0.00           N
ATOM   4206  HN  PHE   751      65.169  96.772  59.215  1.00  0.00           H
ATOM   4207  CA  PHE   751      65.639  95.172  57.915  1.00  0.00           C
ATOM   4208  HA  PHE   751      66.469  94.502  57.725  1.00  0.00           H
ATOM   4209  CB  PHE   751      64.529  94.202  58.415  1.00  0.00           C
ATOM   4210  HB1 PHE   751      64.299  93.552  57.545  1.00  0.00           H
ATOM   4211  HB2 PHE   751      64.769  93.452  59.195  1.00  0.00           H
ATOM   4212  CG  PHE   751      63.219  94.952  58.875  1.00  0.00           C
ATOM   4213  CD1 PHE   751      62.149  95.382  58.015  1.00  0.00           C
ATOM   4214  HD1 PHE   751      62.309  95.402  56.945  1.00  0.00           H
ATOM   4215  CE1 PHE   751      60.919  95.862  58.575  1.00  0.00           C
ATOM   4216  HE1 PHE   751      60.169  96.072  57.815  1.00  0.00           H
ATOM   4217  CZ  PHE   751      60.779  95.912  59.985  1.00  0.00           C
ATOM   4218  HZ  PHE   751      59.839  96.192  60.445  1.00  0.00           H
ATOM   4219  CD2 PHE   751      62.979  95.102  60.245  1.00  0.00           C
ATOM   4220  HD2 PHE   751      63.809  94.792  60.865  1.00  0.00           H
ATOM   4221  CE2 PHE   751      61.829  95.582  60.775  1.00  0.00           C
ATOM   4222  HE2 PHE   751      61.659  95.632  61.845  1.00  0.00           H
ATOM   4223  C   PHE   751      65.139  95.872  56.685  1.00  0.00           C
ATOM   4224  O   PHE   751      64.759  97.032  56.765  1.00  0.00           O
ATOM   4225  N   MET   752      65.169  95.232  55.505  1.00  0.00           N
ATOM   4226  HN  MET   752      65.629  94.352  55.585  1.00  0.00           H
ATOM   4227  CA  MET   752      64.419  95.602  54.305  1.00  0.00           C
ATOM   4228  HA  MET   752      64.099  96.632  54.395  1.00  0.00           H
ATOM   4229  CB  MET   752      65.189  95.352  53.035  1.00  0.00           C
ATOM   4230  HB1 MET   752      65.279  94.252  52.875  1.00  0.00           H
ATOM   4231  HB2 MET   752      64.639  95.832  52.185  1.00  0.00           H
ATOM   4232  CG  MET   752      66.539  96.022  53.005  1.00  0.00           C
ATOM   4233  HG1 MET   752      67.129  95.472  53.765  1.00  0.00           H
ATOM   4234  HG2 MET   752      67.029  95.852  52.025  1.00  0.00           H
ATOM   4235  SD  MET   752      66.569  97.782  53.585  1.00  0.00           S
ATOM   4236  CE  MET   752      68.259  97.792  54.115  1.00  0.00           C
ATOM   4237  HE1 MET   752      68.709  98.802  54.185  1.00  0.00           H
ATOM   4238  HE2 MET   752      68.379  97.222  55.055  1.00  0.00           H
ATOM   4239  HE3 MET   752      68.869  97.262  53.345  1.00  0.00           H
ATOM   4240  C   MET   752      63.079  94.902  54.405  1.00  0.00           C
ATOM   4241  O   MET   752      62.899  93.792  54.905  1.00  0.00           O
ATOM   4242  N   ASP   753      62.049  95.562  53.845  1.00  0.00           N
ATOM   4243  HN  ASP   753      62.149  96.402  53.325  1.00  0.00           H
ATOM   4244  CA  ASP   753      60.629  95.162  53.985  1.00  0.00           C
ATOM   4245  HA  ASP   753      60.469  95.032  55.045  1.00  0.00           H
ATOM   4246  CB  ASP   753      59.809  96.232  53.255  1.00  0.00           C
ATOM   4247  HB1 ASP   753      60.219  96.452  52.245  1.00  0.00           H
ATOM   4248  HB2 ASP   753      58.749  95.952  53.085  1.00  0.00           H
ATOM   4249  CG  ASP   753      59.769  97.492  53.985  1.00  0.00           C
ATOM   4250  OD1 ASP   753      59.159  98.472  53.475  1.00  0.00           O
ATOM   4251  OD2 ASP   753      60.319  97.582  55.105  1.00  0.00           O
ATOM   4252  C   ASP   753      60.199  93.792  53.545  1.00  0.00           C
ATOM   4253  O   ASP   753      59.439  93.132  54.295  1.00  0.00           O
ATOM   4254  N   SER   754      60.729  93.142  52.465  1.00  0.00           N
ATOM   4255  HN  SER   754      61.319  93.682  51.875  1.00  0.00           H
ATOM   4256  CA  SER   754      60.479  91.792  52.045  1.00  0.00           C
ATOM   4257  HA  SER   754      59.529  91.922  51.545  1.00  0.00           H
ATOM   4258  CB  SER   754      61.419  91.222  50.915  1.00  0.00           C
ATOM   4259  HB1 SER   754      61.199  90.152  50.705  1.00  0.00           H
ATOM   4260  HB2 SER   754      61.219  91.822  49.995  1.00  0.00           H
ATOM   4261  OG  SER   754      62.819  91.262  51.265  1.00  0.00           O
ATOM   4262  HG1 SER   754      63.009  92.182  51.455  1.00  0.00           H
ATOM   4263  C   SER   754      60.229  90.682  53.115  1.00  0.00           C
ATOM   4264  O   SER   754      60.619  90.682  54.305  1.00  0.00           O
ATOM   4265  N   LYS   755      59.359  89.692  52.765  1.00  0.00           N
ATOM   4266  HN  LYS   755      59.179  89.542  51.795  1.00  0.00           H
ATOM   4267  CA  LYS   755      58.849  88.582  53.585  1.00  0.00           C
ATOM   4268  HA  LYS   755      58.249  89.062  54.345  1.00  0.00           H
ATOM   4269  CB  LYS   755      57.959  87.642  52.695  1.00  0.00           C
ATOM   4270  HB1 LYS   755      57.059  88.122  52.255  1.00  0.00           H
ATOM   4271  HB2 LYS   755      58.579  87.292  51.845  1.00  0.00           H
ATOM   4272  CG  LYS   755      57.449  86.452  53.545  1.00  0.00           C
ATOM   4273  HG1 LYS   755      56.989  85.852  52.735  1.00  0.00           H
ATOM   4274  HG2 LYS   755      58.319  85.912  53.985  1.00  0.00           H
ATOM   4275  CD  LYS   755      56.489  86.912  54.575  1.00  0.00           C
ATOM   4276  HD1 LYS   755      57.019  87.162  55.525  1.00  0.00           H
ATOM   4277  HD2 LYS   755      55.879  87.792  54.295  1.00  0.00           H
ATOM   4278  CE  LYS   755      55.519  85.762  54.925  1.00  0.00           C
ATOM   4279  HE1 LYS   755      55.049  85.384  53.995  1.00  0.00           H
ATOM   4280  HE2 LYS   755      56.079  84.964  55.465  1.00  0.00           H
ATOM   4281  NZ  LYS   755      54.399  86.152  55.775  1.00  0.00           N
ATOM   4282  HZ1 LYS   755      53.509  86.332  55.265  1.00  0.00           H
ATOM   4283  HZ2 LYS   755      54.189  85.392  56.455  1.00  0.00           H
ATOM   4284  HZ3 LYS   755      54.659  86.992  56.335  1.00  0.00           H
ATOM   4285  C   LYS   755      59.969  87.872  54.295  1.00  0.00           C
ATOM   4286  O   LYS   755      59.859  87.622  55.505  1.00  0.00           O
ATOM   4287  N   MET   756      61.099  87.502  53.645  1.00  0.00           N
ATOM   4288  HN  MET   756      61.349  87.762  52.725  1.00  0.00           H
ATOM   4289  CA  MET   756      62.099  86.672  54.255  1.00  0.00           C
ATOM   4290  HA  MET   756      61.659  85.992  54.985  1.00  0.00           H
ATOM   4291  CB  MET   756      62.649  85.562  53.175  1.00  0.00           C
ATOM   4292  HB1 MET   756      62.929  86.112  52.255  1.00  0.00           H
ATOM   4293  HB2 MET   756      63.559  85.134  53.655  1.00  0.00           H
ATOM   4294  CG  MET   756      61.759  84.394  52.695  1.00  0.00           C
ATOM   4295  HG1 MET   756      60.799  84.834  52.355  1.00  0.00           H
ATOM   4296  HG2 MET   756      62.239  83.884  51.825  1.00  0.00           H
ATOM   4297  SD  MET   756      61.359  83.244  54.015  1.00  0.00           S
ATOM   4298  CE  MET   756      60.459  82.214  52.835  1.00  0.00           C
ATOM   4299  HE1 MET   756      59.769  81.454  53.265  1.00  0.00           H
ATOM   4300  HE2 MET   756      59.879  82.954  52.255  1.00  0.00           H
ATOM   4301  HE3 MET   756      61.179  81.634  52.225  1.00  0.00           H
ATOM   4302  C   MET   756      63.269  87.462  54.955  1.00  0.00           C
ATOM   4303  O   MET   756      64.289  86.922  55.305  1.00  0.00           O
ATOM   4304  N   LYS   757      62.999  88.712  55.195  1.00  0.00           N
ATOM   4305  HN  LYS   757      62.149  89.122  54.885  1.00  0.00           H
ATOM   4306  CA  LYS   757      63.679  89.782  55.965  1.00  0.00           C
ATOM   4307  HA  LYS   757      63.349  90.722  55.545  1.00  0.00           H
ATOM   4308  CB  LYS   757      63.219  89.852  57.435  1.00  0.00           C
ATOM   4309  HB1 LYS   757      63.299  88.832  57.875  1.00  0.00           H
ATOM   4310  HB2 LYS   757      63.859  90.572  57.985  1.00  0.00           H
ATOM   4311  CG  LYS   757      61.719  90.262  57.635  1.00  0.00           C
ATOM   4312  HG1 LYS   757      61.059  89.572  57.065  1.00  0.00           H
ATOM   4313  HG2 LYS   757      61.359  90.142  58.675  1.00  0.00           H
ATOM   4314  CD  LYS   757      61.549  91.762  57.355  1.00  0.00           C
ATOM   4315  HD1 LYS   757      62.119  92.302  58.135  1.00  0.00           H
ATOM   4316  HD2 LYS   757      61.889  92.142  56.365  1.00  0.00           H
ATOM   4317  CE  LYS   757      60.079  92.232  57.565  1.00  0.00           C
ATOM   4318  HE1 LYS   757      59.719  92.022  58.595  1.00  0.00           H
ATOM   4319  HE2 LYS   757      60.059  93.332  57.395  1.00  0.00           H
ATOM   4320  NZ  LYS   757      59.129  91.632  56.715  1.00  0.00           N
ATOM   4321  HZ1 LYS   757      59.469  91.642  55.735  1.00  0.00           H
ATOM   4322  HZ2 LYS   757      58.899  90.642  56.935  1.00  0.00           H
ATOM   4323  HZ3 LYS   757      58.269  92.212  56.695  1.00  0.00           H
ATOM   4324  C   LYS   757      65.189  89.872  55.865  1.00  0.00           C
ATOM   4325  O   LYS   757      65.919  89.392  56.745  1.00  0.00           O
ATOM   4326  N   PRO   758      65.729  90.392  54.845  1.00  0.00           N
ATOM   4327  CD  PRO   758      65.149  90.742  53.505  1.00  0.00           C
ATOM   4328  HD1 PRO   758      64.689  91.752  53.635  1.00  0.00           H
ATOM   4329  HD2 PRO   758      64.449  90.012  53.065  1.00  0.00           H
ATOM   4330  CA  PRO   758      67.129  90.882  54.935  1.00  0.00           C
ATOM   4331  HA  PRO   758      67.729  90.012  55.155  1.00  0.00           H
ATOM   4332  CB  PRO   758      67.459  91.472  53.515  1.00  0.00           C
ATOM   4333  HB1 PRO   758      67.389  92.582  53.515  1.00  0.00           H
ATOM   4334  HB2 PRO   758      68.499  91.172  53.255  1.00  0.00           H
ATOM   4335  CG  PRO   758      66.359  90.942  52.565  1.00  0.00           C
ATOM   4336  HG1 PRO   758      65.999  91.642  51.785  1.00  0.00           H
ATOM   4337  HG2 PRO   758      66.559  89.942  52.105  1.00  0.00           H
ATOM   4338  C   PRO   758      67.469  91.892  56.075  1.00  0.00           C
ATOM   4339  O   PRO   758      66.669  92.772  56.305  1.00  0.00           O
ATOM   4340  N   LEU   759      68.569  91.682  56.815  1.00  0.00           N
ATOM   4341  HN  LEU   759      69.239  91.022  56.505  1.00  0.00           H
ATOM   4342  CA  LEU   759      68.889  92.442  58.005  1.00  0.00           C
ATOM   4343  HA  LEU   759      68.059  93.122  58.135  1.00  0.00           H
ATOM   4344  CB  LEU   759      69.079  91.692  59.365  1.00  0.00           C
ATOM   4345  HB1 LEU   759      70.079  91.212  59.315  1.00  0.00           H
ATOM   4346  HB2 LEU   759      69.089  92.372  60.245  1.00  0.00           H
ATOM   4347  CG  LEU   759      68.009  90.622  59.755  1.00  0.00           C
ATOM   4348  HG  LEU   759      68.169  89.712  59.145  1.00  0.00           H
ATOM   4349  CD1 LEU   759      68.319  90.132  61.185  1.00  0.00           C
ATOM   4350 1HD1 LEU   759      68.379  90.892  61.995  1.00  0.00           H
ATOM   4351 2HD1 LEU   759      67.529  89.432  61.535  1.00  0.00           H
ATOM   4352 3HD1 LEU   759      69.279  89.592  61.055  1.00  0.00           H
ATOM   4353  CD2 LEU   759      66.529  91.072  59.685  1.00  0.00           C
ATOM   4354 1HD2 LEU   759      66.429  91.992  60.285  1.00  0.00           H
ATOM   4355 2HD2 LEU   759      66.199  91.342  58.655  1.00  0.00           H
ATOM   4356 3HD2 LEU   759      65.869  90.302  60.145  1.00  0.00           H
ATOM   4357  C   LEU   759      70.199  93.262  57.835  1.00  0.00           C
ATOM   4358  O   LEU   759      71.229  92.672  57.545  1.00  0.00           O
ATOM   4359  N   TRP   760      70.189  94.612  57.945  1.00  0.00           N
ATOM   4360  HN  TRP   760      69.389  95.142  58.215  1.00  0.00           H
ATOM   4361  CA  TRP   760      71.389  95.302  57.845  1.00  0.00           C
ATOM   4362  HA  TRP   760      72.179  94.672  57.465  1.00  0.00           H
ATOM   4363  CB  TRP   760      71.149  96.572  56.935  1.00  0.00           C
ATOM   4364  HB1 TRP   760      70.699  96.232  55.965  1.00  0.00           H
ATOM   4365  HB2 TRP   760      70.409  97.172  57.505  1.00  0.00           H
ATOM   4366  CG  TRP   760      72.339  97.332  56.575  1.00  0.00           C
ATOM   4367  CD1 TRP   760      73.419  96.732  55.905  1.00  0.00           C
ATOM   4368  HD1 TRP   760      73.449  95.702  55.575  1.00  0.00           H
ATOM   4369  NE1 TRP   760      74.489  97.612  55.795  1.00  0.00           N
ATOM   4370  HE1 TRP   760      75.409  97.352  55.605  1.00  0.00           H
ATOM   4371  CE2 TRP   760      74.079  98.792  56.455  1.00  0.00           C
ATOM   4372  CD2 TRP   760      72.789  98.622  56.995  1.00  0.00           C
ATOM   4373  CE3 TRP   760      72.099  99.552  57.705  1.00  0.00           C
ATOM   4374  HE3 TRP   760      71.179  99.252  58.175  1.00  0.00           H
ATOM   4375  CZ3 TRP   760      72.729 100.762  57.905  1.00  0.00           C
ATOM   4376  HZ3 TRP   760      72.319 101.522  58.555  1.00  0.00           H
ATOM   4377  CZ2 TRP   760      74.659 100.052  56.485  1.00  0.00           C
ATOM   4378  HZ2 TRP   760      75.579 100.422  56.055  1.00  0.00           H
ATOM   4379  CH2 TRP   760      73.929 101.052  57.185  1.00  0.00           C
ATOM   4380  HH2 TRP   760      74.399 102.022  57.245  1.00  0.00           H
ATOM   4381  C   TRP   760      71.959  95.782  59.215  1.00  0.00           C
ATOM   4382  O   TRP   760      71.429  96.572  59.905  1.00  0.00           O
ATOM   4383  N   ILE   761      73.159  95.162  59.585  1.00  0.00           N
ATOM   4384  HN  ILE   761      73.549  94.542  58.905  1.00  0.00           H
ATOM   4385  CA  ILE   761      73.869  95.342  60.795  1.00  0.00           C
ATOM   4386  HA  ILE   761      73.099  95.752  61.435  1.00  0.00           H
ATOM   4387  CB  ILE   761      74.549  94.022  61.145  1.00  0.00           C
ATOM   4388  HB  ILE   761      75.369  93.822  60.425  1.00  0.00           H
ATOM   4389  CG2 ILE   761      74.989  94.212  62.595  1.00  0.00           C
ATOM   4390 1HG2 ILE   761      75.689  95.072  62.675  1.00  0.00           H
ATOM   4391 2HG2 ILE   761      74.169  94.562  63.255  1.00  0.00           H
ATOM   4392 3HG2 ILE   761      75.539  93.292  62.905  1.00  0.00           H
ATOM   4393  CG1 ILE   761      73.619  92.782  60.915  1.00  0.00           C
ATOM   4394 1HG1 ILE   761      73.049  92.692  59.965  1.00  0.00           H
ATOM   4395 2HG1 ILE   761      74.129  91.802  60.845  1.00  0.00           H
ATOM   4396  CD  ILE   761      72.649  92.772  62.125  1.00  0.00           C
ATOM   4397  HD1 ILE   761      73.139  92.332  63.025  1.00  0.00           H
ATOM   4398  HD2 ILE   761      72.319  93.812  62.335  1.00  0.00           H
ATOM   4399  HD3 ILE   761      71.809  92.152  61.755  1.00  0.00           H
ATOM   4400  C   ILE   761      74.939  96.422  60.495  1.00  0.00           C
ATOM   4401  O   ILE   761      75.699  96.392  59.495  1.00  0.00           O
ATOM   4402  N   MET   762      74.999  97.392  61.425  1.00  0.00           N
ATOM   4403  HN  MET   762      74.449  97.302  62.255  1.00  0.00           H
ATOM   4404  CA  MET   762      75.769  98.582  61.285  1.00  0.00           C
ATOM   4405  HA  MET   762      76.339  98.452  60.375  1.00  0.00           H
ATOM   4406  CB  MET   762      74.939  99.882  61.285  1.00  0.00           C
ATOM   4407  HB1 MET   762      74.239  99.802  60.425  1.00  0.00           H
ATOM   4408  HB2 MET   762      74.289  99.872  62.185  1.00  0.00           H
ATOM   4409  CG  MET   762      75.729 101.212  61.245  1.00  0.00           C
ATOM   4410  HG1 MET   762      75.179 102.082  61.685  1.00  0.00           H
ATOM   4411  HG2 MET   762      76.729 101.112  61.725  1.00  0.00           H
ATOM   4412  SD  MET   762      76.229 101.792  59.625  1.00  0.00           S
ATOM   4413  CE  MET   762      77.559 100.622  59.245  1.00  0.00           C
ATOM   4414  HE1 MET   762      77.279  99.602  58.925  1.00  0.00           H
ATOM   4415  HE2 MET   762      78.139 100.982  58.365  1.00  0.00           H
ATOM   4416  HE3 MET   762      78.259 100.472  60.095  1.00  0.00           H
ATOM   4417  C   MET   762      76.799  98.562  62.355  1.00  0.00           C
ATOM   4418  O   MET   762      76.409  98.622  63.535  1.00  0.00           O
ATOM   4419  N   TYR   763      78.139  98.402  62.015  1.00  0.00           N
ATOM   4420  HN  TYR   763      78.329  98.232  61.055  1.00  0.00           H
ATOM   4421  CA  TYR   763      79.279  98.552  62.905  1.00  0.00           C
ATOM   4422  HA  TYR   763      78.879  98.612  63.905  1.00  0.00           H
ATOM   4423  CB  TYR   763      80.229  97.392  62.815  1.00  0.00           C
ATOM   4424  HB1 TYR   763      80.559  97.132  61.785  1.00  0.00           H
ATOM   4425  HB2 TYR   763      81.159  97.592  63.395  1.00  0.00           H
ATOM   4426  CG  TYR   763      79.589  96.152  63.365  1.00  0.00           C
ATOM   4427  CD1 TYR   763      78.849  95.282  62.485  1.00  0.00           C
ATOM   4428  HD1 TYR   763      78.769  95.572  61.445  1.00  0.00           H
ATOM   4429  CE1 TYR   763      78.319  94.112  63.015  1.00  0.00           C
ATOM   4430  HE1 TYR   763      77.849  93.492  62.275  1.00  0.00           H
ATOM   4431  CZ  TYR   763      78.609  93.612  64.285  1.00  0.00           C
ATOM   4432  OH  TYR   763      78.059  92.402  64.715  1.00  0.00           O
ATOM   4433  HH  TYR   763      78.289  92.252  65.635  1.00  0.00           H
ATOM   4434  CD2 TYR   763      79.869  95.702  64.635  1.00  0.00           C
ATOM   4435  HD2 TYR   763      80.649  96.182  65.205  1.00  0.00           H
ATOM   4436  CE2 TYR   763      79.339  94.452  65.115  1.00  0.00           C
ATOM   4437  HE2 TYR   763      79.669  94.132  66.095  1.00  0.00           H
ATOM   4438  C   TYR   763      80.149  99.832  62.795  1.00  0.00           C
ATOM   4439  O   TYR   763      80.619 100.172  61.715  1.00  0.00           O
ATOM   4440  N   SER   764      80.409 100.482  63.955  1.00  0.00           N
ATOM   4441  HN  SER   764      79.979 100.122  64.775  1.00  0.00           H
ATOM   4442  CA  SER   764      81.329 101.612  64.125  1.00  0.00           C
ATOM   4443  HA  SER   764      81.139 102.362  63.365  1.00  0.00           H
ATOM   4444  CB  SER   764      81.219 102.232  65.595  1.00  0.00           C
ATOM   4445  HB1 SER   764      80.149 102.552  65.595  1.00  0.00           H
ATOM   4446  HB2 SER   764      81.279 101.362  66.285  1.00  0.00           H
ATOM   4447  OG  SER   764      82.189 103.242  66.005  1.00  0.00           O
ATOM   4448  HG1 SER   764      83.049 102.922  65.735  1.00  0.00           H
ATOM   4449  C   SER   764      82.799 101.282  63.935  1.00  0.00           C
ATOM   4450  O   SER   764      83.599 101.962  63.255  1.00  0.00           O
ATOM   4451  N   ASN   765      83.289 100.192  64.585  1.00  0.00           N
ATOM   4452  HN  ASN   765      82.659  99.602  65.085  1.00  0.00           H
ATOM   4453  CA  ASN   765      84.679  99.852  64.795  1.00  0.00           C
ATOM   4454  HA  ASN   765      84.679  98.932  65.355  1.00  0.00           H
ATOM   4455  CB  ASN   765      85.269  99.472  63.425  1.00  0.00           C
ATOM   4456  HB1 ASN   765      85.289 100.342  62.735  1.00  0.00           H
ATOM   4457  HB2 ASN   765      86.329  99.162  63.455  1.00  0.00           H
ATOM   4458  CG  ASN   765      84.509  98.372  62.685  1.00  0.00           C
ATOM   4459  OD1 ASN   765      83.609  97.702  63.235  1.00  0.00           O
ATOM   4460  ND2 ASN   765      84.969  98.142  61.405  1.00  0.00           N
ATOM   4461 1HD2 ASN   765      85.499  98.792  60.855  1.00  0.00           H
ATOM   4462 2HD2 ASN   765      84.499  97.382  60.955  1.00  0.00           H
ATOM   4463  C   ASN   765      85.579 100.852  65.535  1.00  0.00           C
ATOM   4464  O   ASN   765      85.079 101.792  66.145  1.00  0.00           O
ATOM   4465  N   GLU   766      86.909 100.832  65.455  1.00  0.00           N
ATOM   4466  HN  GLU   766      87.409 100.032  65.145  1.00  0.00           H
ATOM   4467  CA  GLU   766      87.749 101.922  65.975  1.00  0.00           C
ATOM   4468  HA  GLU   766      87.319 102.362  66.865  1.00  0.00           H
ATOM   4469  CB  GLU   766      89.159 101.542  66.115  1.00  0.00           C
ATOM   4470  HB1 GLU   766      89.579 101.302  65.115  1.00  0.00           H
ATOM   4471  HB2 GLU   766      89.769 102.402  66.465  1.00  0.00           H
ATOM   4472  CG  GLU   766      89.489 100.342  67.045  1.00  0.00           C
ATOM   4473  HG1 GLU   766      88.589  99.702  67.115  1.00  0.00           H
ATOM   4474  HG2 GLU   766      90.309  99.662  66.745  1.00  0.00           H
ATOM   4475  CD  GLU   766      89.749 100.912  68.455  1.00  0.00           C
ATOM   4476  OE1 GLU   766      88.939 101.752  68.885  1.00  0.00           O
ATOM   4477  OE2 GLU   766      90.639 100.362  69.215  1.00  0.00           O
ATOM   4478  C   GLU   766      87.739 103.002  64.825  1.00  0.00           C
ATOM   4479  O   GLU   766      87.869 102.672  63.655  1.00  0.00           O
ATOM   4480  N   GLU   767      87.669 104.262  65.155  1.00  0.00           N
ATOM   4481  HN  GLU   767      87.619 104.472  66.135  1.00  0.00           H
ATOM   4482  CA  GLU   767      87.419 105.362  64.295  1.00  0.00           C
ATOM   4483  HA  GLU   767      86.799 105.082  63.445  1.00  0.00           H
ATOM   4484  CB  GLU   767      86.909 106.542  65.125  1.00  0.00           C
ATOM   4485  HB1 GLU   767      87.659 106.962  65.835  1.00  0.00           H
ATOM   4486  HB2 GLU   767      86.629 107.372  64.435  1.00  0.00           H
ATOM   4487  CG  GLU   767      85.729 106.162  66.105  1.00  0.00           C
ATOM   4488  HG1 GLU   767      84.869 105.672  65.615  1.00  0.00           H
ATOM   4489  HG2 GLU   767      86.089 105.382  66.805  1.00  0.00           H
ATOM   4490  CD  GLU   767      85.229 107.332  66.915  1.00  0.00           C
ATOM   4491  OE1 GLU   767      84.289 108.012  66.395  1.00  0.00           O
ATOM   4492  OE2 GLU   767      85.639 107.482  68.085  1.00  0.00           O
ATOM   4493  C   GLU   767      88.779 105.792  63.645  1.00  0.00           C
ATOM   4494  O   GLU   767      88.649 106.372  62.575  1.00  0.00           O
ATOM   4495  N   ALA   768      89.939 105.512  64.205  1.00  0.00           N
ATOM   4496  HN  ALA   768      89.949 105.092  65.105  1.00  0.00           H
ATOM   4497  CA  ALA   768      91.249 105.872  63.725  1.00  0.00           C
ATOM   4498  HA  ALA   768      91.099 106.722  63.085  1.00  0.00           H
ATOM   4499  CB  ALA   768      92.209 106.172  64.935  1.00  0.00           C
ATOM   4500  HB1 ALA   768      93.259 106.372  64.645  1.00  0.00           H
ATOM   4501  HB2 ALA   768      91.999 107.152  65.415  1.00  0.00           H
ATOM   4502  HB3 ALA   768      92.079 105.392  65.715  1.00  0.00           H
ATOM   4503  C   ALA   768      91.859 104.852  62.825  1.00  0.00           C
ATOM   4504  O   ALA   768      91.509 103.642  62.775  1.00  0.00           O
ATOM   4505  N   GLY   769      92.849 105.282  61.975  1.00  0.00           N
ATOM   4506  HN  GLY   769      92.949 106.272  62.025  1.00  0.00           H
ATOM   4507  CA  GLY   769      93.359 104.462  60.805  1.00  0.00           C
ATOM   4508  HA1 GLY   769      94.299 104.942  60.545  1.00  0.00           H
ATOM   4509  HA2 GLY   769      93.549 103.502  61.255  1.00  0.00           H
ATOM   4510  C   GLY   769      92.409 104.292  59.615  1.00  0.00           C
ATOM   4511  O   GLY   769      91.249 104.752  59.735  1.00  0.00           O
ATOM   4512  N   SER   770      92.819 103.772  58.455  1.00  0.00           N
ATOM   4513  HN  SER   770      93.789 103.652  58.295  1.00  0.00           H
ATOM   4514  CA  SER   770      91.929 103.512  57.275  1.00  0.00           C
ATOM   4515  HA  SER   770      91.679 104.502  56.935  1.00  0.00           H
ATOM   4516  CB  SER   770      92.789 102.882  56.195  1.00  0.00           C
ATOM   4517  HB1 SER   770      92.149 102.662  55.315  1.00  0.00           H
ATOM   4518  HB2 SER   770      93.439 103.672  55.765  1.00  0.00           H
ATOM   4519  OG  SER   770      93.559 101.822  56.725  1.00  0.00           O
ATOM   4520  HG1 SER   770      92.839 101.192  56.855  1.00  0.00           H
ATOM   4521  C   SER   770      90.639 102.802  57.425  1.00  0.00           C
ATOM   4522  O   SER   770      89.729 103.002  56.655  1.00  0.00           O
ATOM   4523  N   GLY   771      90.609 101.722  58.265  1.00  0.00           N
ATOM   4524  HN  GLY   771      91.409 101.562  58.835  1.00  0.00           H
ATOM   4525  CA  GLY   771      89.439 100.832  58.315  1.00  0.00           C
ATOM   4526  HA1 GLY   771      89.439 100.262  57.395  1.00  0.00           H
ATOM   4527  HA2 GLY   771      89.649 100.322  59.235  1.00  0.00           H
ATOM   4528  C   GLY   771      88.019 101.382  58.485  1.00  0.00           C
ATOM   4529  O   GLY   771      87.149 100.932  57.735  1.00  0.00           O
ATOM   4530  N   GLY   772      87.669 102.352  59.335  1.00  0.00           N
ATOM   4531  HN  GLY   772      88.469 102.612  59.875  1.00  0.00           H
ATOM   4532  CA  GLY   772      86.279 102.892  59.565  1.00  0.00           C
ATOM   4533  HA1 GLY   772      86.419 103.482  60.465  1.00  0.00           H
ATOM   4534  HA2 GLY   772      86.049 103.442  58.665  1.00  0.00           H
ATOM   4535  C   GLY   772      85.189 101.882  59.905  1.00  0.00           C
ATOM   4536  O   GLY   772      85.449 100.672  60.115  1.00  0.00           O
ATOM   4537  N   SER   773      83.899 102.402  59.805  1.00  0.00           N
ATOM   4538  HN  SER   773      83.719 103.382  59.715  1.00  0.00           H
ATOM   4539  CA  SER   773      82.579 101.712  60.075  1.00  0.00           C
ATOM   4540  HA  SER   773      82.619 101.202  61.025  1.00  0.00           H
ATOM   4541  CB  SER   773      81.439 102.842  60.335  1.00  0.00           C
ATOM   4542  HB1 SER   773      81.699 103.392  61.255  1.00  0.00           H
ATOM   4543  HB2 SER   773      81.539 103.632  59.565  1.00  0.00           H
ATOM   4544  OG  SER   773      80.139 102.282  60.355  1.00  0.00           O
ATOM   4545  HG1 SER   773      80.159 101.572  61.005  1.00  0.00           H
ATOM   4546  C   SER   773      82.299 100.712  58.945  1.00  0.00           C
ATOM   4547  O   SER   773      82.579 100.982  57.755  1.00  0.00           O
ATOM   4548  N   VAL   774      81.679  99.552  59.295  1.00  0.00           N
ATOM   4549  HN  VAL   774      81.289  99.602  60.215  1.00  0.00           H
ATOM   4550  CA  VAL   774      81.429  98.382  58.505  1.00  0.00           C
ATOM   4551  HA  VAL   774      81.589  98.652  57.465  1.00  0.00           H
ATOM   4552  CB  VAL   774      82.409  97.222  58.765  1.00  0.00           C
ATOM   4553  HB  VAL   774      82.379  97.012  59.855  1.00  0.00           H
ATOM   4554  CG1 VAL   774      81.809  95.852  58.265  1.00  0.00           C
ATOM   4555 1HG1 VAL   774      82.549  95.012  58.335  1.00  0.00           H
ATOM   4556 2HG1 VAL   774      80.859  95.692  58.825  1.00  0.00           H
ATOM   4557 3HG1 VAL   774      81.549  95.962  57.195  1.00  0.00           H
ATOM   4558  CG2 VAL   774      83.839  97.512  58.275  1.00  0.00           C
ATOM   4559 1HG2 VAL   774      84.509  96.632  58.405  1.00  0.00           H
ATOM   4560 2HG2 VAL   774      83.909  97.772  57.195  1.00  0.00           H
ATOM   4561 3HG2 VAL   774      84.209  98.382  58.865  1.00  0.00           H
ATOM   4562  C   VAL   774      79.939  97.952  58.515  1.00  0.00           C
ATOM   4563  O   VAL   774      79.459  97.762  59.625  1.00  0.00           O
ATOM   4564  N   GLY   775      79.299  97.822  57.415  1.00  0.00           N
ATOM   4565  HN  GLY   775      79.819  98.082  56.605  1.00  0.00           H
ATOM   4566  CA  GLY   775      77.949  97.432  57.305  1.00  0.00           C
ATOM   4567  HA1 GLY   775      77.429  97.372  58.245  1.00  0.00           H
ATOM   4568  HA2 GLY   775      77.469  98.072  56.585  1.00  0.00           H
ATOM   4569  C   GLY   775      77.839  96.062  56.755  1.00  0.00           C
ATOM   4570  O   GLY   775      78.429  95.802  55.705  1.00  0.00           O
ATOM   4571  N   ILE   776      77.179  95.132  57.475  1.00  0.00           N
ATOM   4572  HN  ILE   776      76.769  95.452  58.325  1.00  0.00           H
ATOM   4573  CA  ILE   776      77.029  93.682  57.135  1.00  0.00           C
ATOM   4574  HA  ILE   776      77.639  93.462  56.275  1.00  0.00           H
ATOM   4575  CB  ILE   776      77.589  92.762  58.215  1.00  0.00           C
ATOM   4576  HB  ILE   776      77.269  93.012  59.245  1.00  0.00           H
ATOM   4577  CG2 ILE   776      77.229  91.252  57.855  1.00  0.00           C
ATOM   4578 1HG2 ILE   776      76.139  91.102  57.965  1.00  0.00           H
ATOM   4579 2HG2 ILE   776      77.549  91.102  56.805  1.00  0.00           H
ATOM   4580 3HG2 ILE   776      77.839  90.632  58.535  1.00  0.00           H
ATOM   4581  CG1 ILE   776      79.189  92.892  58.135  1.00  0.00           C
ATOM   4582 1HG1 ILE   776      79.499  92.492  57.155  1.00  0.00           H
ATOM   4583 2HG1 ILE   776      79.449  93.972  58.155  1.00  0.00           H
ATOM   4584  CD  ILE   776      79.949  92.132  59.235  1.00  0.00           C
ATOM   4585  HD1 ILE   776      81.049  92.252  59.245  1.00  0.00           H
ATOM   4586  HD2 ILE   776      79.609  92.392  60.255  1.00  0.00           H
ATOM   4587  HD3 ILE   776      79.709  91.042  59.215  1.00  0.00           H
ATOM   4588  C   ILE   776      75.519  93.432  56.885  1.00  0.00           C
ATOM   4589  O   ILE   776      74.739  93.562  57.865  1.00  0.00           O
ATOM   4590  N   MET   777      75.119  92.902  55.705  1.00  0.00           N
ATOM   4591  HN  MET   777      75.749  92.752  54.945  1.00  0.00           H
ATOM   4592  CA  MET   777      73.809  92.452  55.415  1.00  0.00           C
ATOM   4593  HA  MET   777      73.169  92.922  56.155  1.00  0.00           H
ATOM   4594  CB  MET   777      73.469  92.932  53.955  1.00  0.00           C
ATOM   4595  HB1 MET   777      73.589  94.042  53.965  1.00  0.00           H
ATOM   4596  HB2 MET   777      74.259  92.502  53.305  1.00  0.00           H
ATOM   4597  CG  MET   777      72.099  92.482  53.415  1.00  0.00           C
ATOM   4598  HG1 MET   777      72.079  92.802  52.345  1.00  0.00           H
ATOM   4599  HG2 MET   777      72.149  91.382  53.545  1.00  0.00           H
ATOM   4600  SD  MET   777      70.749  93.262  54.355  1.00  0.00           S
ATOM   4601  CE  MET   777      70.869  94.752  53.255  1.00  0.00           C
ATOM   4602  HE1 MET   777      70.059  95.482  53.455  1.00  0.00           H
ATOM   4603  HE2 MET   777      71.829  95.302  53.375  1.00  0.00           H
ATOM   4604  HE3 MET   777      70.909  94.562  52.165  1.00  0.00           H
ATOM   4605  C   MET   777      73.719  90.992  55.735  1.00  0.00           C
ATOM   4606  O   MET   777      74.519  90.142  55.375  1.00  0.00           O
ATOM   4607  N   PHE   778      72.639  90.642  56.475  1.00  0.00           N
ATOM   4608  HN  PHE   778      72.029  91.322  56.865  1.00  0.00           H
ATOM   4609  CA  PHE   778      72.359  89.202  56.775  1.00  0.00           C
ATOM   4610  HA  PHE   778      73.139  88.642  56.285  1.00  0.00           H
ATOM   4611  CB  PHE   778      72.269  88.912  58.255  1.00  0.00           C
ATOM   4612  HB1 PHE   778      73.219  89.272  58.705  1.00  0.00           H
ATOM   4613  HB2 PHE   778      71.509  89.482  58.825  1.00  0.00           H
ATOM   4614  CG  PHE   778      71.959  87.452  58.605  1.00  0.00           C
ATOM   4615  CD1 PHE   778      72.699  86.392  58.135  1.00  0.00           C
ATOM   4616  HD1 PHE   778      73.349  86.632  57.305  1.00  0.00           H
ATOM   4617  CE1 PHE   778      72.489  85.054  58.585  1.00  0.00           C
ATOM   4618  HE1 PHE   778      73.149  84.254  58.295  1.00  0.00           H
ATOM   4619  CZ  PHE   778      71.419  84.774  59.495  1.00  0.00           C
ATOM   4620  HZ  PHE   778      70.979  83.824  59.725  1.00  0.00           H
ATOM   4621  CD2 PHE   778      70.919  87.112  59.545  1.00  0.00           C
ATOM   4622  HD2 PHE   778      70.199  87.852  59.855  1.00  0.00           H
ATOM   4623  CE2 PHE   778      70.599  85.852  59.925  1.00  0.00           C
ATOM   4624  HE2 PHE   778      69.749  85.712  60.575  1.00  0.00           H
ATOM   4625  C   PHE   778      71.159  88.832  56.025  1.00  0.00           C
ATOM   4626  O   PHE   778      70.119  89.492  56.065  1.00  0.00           O
ATOM   4627  N   LYS   779      71.269  87.682  55.275  1.00  0.00           N
ATOM   4628  HN  LYS   779      72.199  87.302  55.295  1.00  0.00           H
ATOM   4629  CA  LYS   779      70.279  87.022  54.485  1.00  0.00           C
ATOM   4630  HA  LYS   779      69.279  87.412  54.605  1.00  0.00           H
ATOM   4631  CB  LYS   779      70.539  87.212  52.975  1.00  0.00           C
ATOM   4632  HB1 LYS   779      71.569  86.862  52.785  1.00  0.00           H
ATOM   4633  HB2 LYS   779      69.799  86.712  52.325  1.00  0.00           H
ATOM   4634  CG  LYS   779      70.419  88.692  52.415  1.00  0.00           C
ATOM   4635  HG1 LYS   779      69.469  89.092  52.825  1.00  0.00           H
ATOM   4636  HG2 LYS   779      71.219  89.312  52.875  1.00  0.00           H
ATOM   4637  CD  LYS   779      70.439  88.782  50.845  1.00  0.00           C
ATOM   4638  HD1 LYS   779      71.469  88.552  50.525  1.00  0.00           H
ATOM   4639  HD2 LYS   779      69.779  88.012  50.385  1.00  0.00           H
ATOM   4640  CE  LYS   779      70.139  90.122  50.315  1.00  0.00           C
ATOM   4641  HE1 LYS   779      69.129  90.542  50.505  1.00  0.00           H
ATOM   4642  HE2 LYS   779      70.849  90.872  50.725  1.00  0.00           H
ATOM   4643  NZ  LYS   779      70.349  90.052  48.855  1.00  0.00           N
ATOM   4644  HZ1 LYS   779      70.039  90.942  48.435  1.00  0.00           H
ATOM   4645  HZ2 LYS   779      71.339  89.872  48.605  1.00  0.00           H
ATOM   4646  HZ3 LYS   779      69.829  89.252  48.445  1.00  0.00           H
ATOM   4647  C   LYS   779      70.119  85.452  54.705  1.00  0.00           C
ATOM   4648  O   LYS   779      70.989  84.654  54.485  1.00  0.00           O
ATOM   4649  N   ASN   780      68.919  85.024  55.225  1.00  0.00           N
ATOM   4650  HN  ASN   780      68.309  85.762  55.515  1.00  0.00           H
ATOM   4651  CA  ASN   780      68.359  83.674  55.335  1.00  0.00           C
ATOM   4652  HA  ASN   780      69.089  82.924  55.045  1.00  0.00           H
ATOM   4653  CB  ASN   780      67.949  83.404  56.785  1.00  0.00           C
ATOM   4654  HB1 ASN   780      68.779  83.734  57.445  1.00  0.00           H
ATOM   4655  HB2 ASN   780      67.069  84.004  57.085  1.00  0.00           H
ATOM   4656  CG  ASN   780      67.779  81.914  57.105  1.00  0.00           C
ATOM   4657  OD1 ASN   780      68.419  81.074  56.495  1.00  0.00           O
ATOM   4658  ND2 ASN   780      66.889  81.654  58.165  1.00  0.00           N
ATOM   4659 1HD2 ASN   780      66.399  80.794  58.295  1.00  0.00           H
ATOM   4660 2HD2 ASN   780      66.459  82.414  58.655  1.00  0.00           H
ATOM   4661  C   ASN   780      67.119  83.614  54.405  1.00  0.00           C
ATOM   4662  O   ASN   780      66.429  84.604  54.125  1.00  0.00           O
ATOM   4663  N   GLY   781      66.889  82.404  53.865  1.00  0.00           N
ATOM   4664  HN  GLY   781      67.569  81.744  54.155  1.00  0.00           H
ATOM   4665  CA  GLY   781      65.879  82.114  52.865  1.00  0.00           C
ATOM   4666  HA1 GLY   781      65.789  81.064  52.645  1.00  0.00           H
ATOM   4667  HA2 GLY   781      64.969  82.594  53.185  1.00  0.00           H
ATOM   4668  C   GLY   781      66.189  82.744  51.495  1.00  0.00           C
ATOM   4669  O   GLY   781      65.269  83.194  50.785  1.00  0.00           O
ATOM   4670  N   ASP   782      67.489  82.814  51.165  1.00  0.00           N
ATOM   4671  HN  ASP   782      68.279  82.664  51.755  1.00  0.00           H
ATOM   4672  CA  ASP   782      67.919  83.254  49.905  1.00  0.00           C
ATOM   4673  HA  ASP   782      67.229  82.854  49.175  1.00  0.00           H
ATOM   4674  CB  ASP   782      68.079  84.784  49.785  1.00  0.00           C
ATOM   4675  HB1 ASP   782      67.519  85.284  50.605  1.00  0.00           H
ATOM   4676  HB2 ASP   782      69.119  85.104  50.015  1.00  0.00           H
ATOM   4677  CG  ASP   782      67.699  85.412  48.535  1.00  0.00           C
ATOM   4678  OD1 ASP   782      67.489  86.662  48.385  1.00  0.00           O
ATOM   4679  OD2 ASP   782      67.679  84.644  47.505  1.00  0.00           O
ATOM   4680  C   ASP   782      69.309  82.664  49.705  1.00  0.00           C
ATOM   4681  O   ASP   782      70.059  82.314  50.605  1.00  0.00           O
ATOM   4682  N   ASP   783      69.629  82.304  48.445  1.00  0.00           N
ATOM   4683  HN  ASP   783      68.939  82.504  47.745  1.00  0.00           H
ATOM   4684  CA  ASP   783      70.869  81.614  48.055  1.00  0.00           C
ATOM   4685  HA  ASP   783      71.269  81.114  48.915  1.00  0.00           H
ATOM   4686  CB  ASP   783      70.509  80.544  47.005  1.00  0.00           C
ATOM   4687  HB1 ASP   783      69.729  79.834  47.335  1.00  0.00           H
ATOM   4688  HB2 ASP   783      70.119  81.064  46.095  1.00  0.00           H
ATOM   4689  CG  ASP   783      71.609  79.564  46.685  1.00  0.00           C
ATOM   4690  OD1 ASP   783      71.399  78.714  45.765  1.00  0.00           O
ATOM   4691  OD2 ASP   783      72.629  79.594  47.345  1.00  0.00           O
ATOM   4692  C   ASP   783      71.889  82.654  47.505  1.00  0.00           C
ATOM   4693  O   ASP   783      71.659  83.684  46.785  1.00  0.00           O
ATOM   4694  N   LEU   784      73.099  82.554  48.095  1.00  0.00           N
ATOM   4695  HN  LEU   784      73.249  81.924  48.845  1.00  0.00           H
ATOM   4696  CA  LEU   784      74.169  83.514  48.005  1.00  0.00           C
ATOM   4697  HA  LEU   784      74.049  84.304  47.285  1.00  0.00           H
ATOM   4698  CB  LEU   784      74.519  84.324  49.315  1.00  0.00           C
ATOM   4699  HB1 LEU   784      74.499  83.604  50.165  1.00  0.00           H
ATOM   4700  HB2 LEU   784      75.509  84.814  49.185  1.00  0.00           H
ATOM   4701  CG  LEU   784      73.539  85.512  49.545  1.00  0.00           C
ATOM   4702  HG  LEU   784      73.289  86.022  48.595  1.00  0.00           H
ATOM   4703  CD1 LEU   784      72.219  84.954  50.185  1.00  0.00           C
ATOM   4704 1HD1 LEU   784      71.769  84.224  49.475  1.00  0.00           H
ATOM   4705 2HD1 LEU   784      72.279  84.384  51.135  1.00  0.00           H
ATOM   4706 3HD1 LEU   784      71.479  85.772  50.355  1.00  0.00           H
ATOM   4707  CD2 LEU   784      74.129  86.612  50.435  1.00  0.00           C
ATOM   4708 1HD2 LEU   784      74.349  86.182  51.435  1.00  0.00           H
ATOM   4709 2HD2 LEU   784      75.179  86.722  50.085  1.00  0.00           H
ATOM   4710 3HD2 LEU   784      73.489  87.512  50.515  1.00  0.00           H
ATOM   4711  C   LEU   784      75.409  82.914  47.425  1.00  0.00           C
ATOM   4712  O   LEU   784      76.459  83.564  47.255  1.00  0.00           O
ATOM   4713  N   ARG   785      75.369  81.654  46.875  1.00  0.00           N
ATOM   4714  HN  ARG   785      74.519  81.144  47.025  1.00  0.00           H
ATOM   4715  CA  ARG   785      76.449  81.124  46.125  1.00  0.00           C
ATOM   4716  HA  ARG   785      77.309  81.234  46.765  1.00  0.00           H
ATOM   4717  CB  ARG   785      76.349  79.554  46.005  1.00  0.00           C
ATOM   4718  HB1 ARG   785      75.499  79.484  45.305  1.00  0.00           H
ATOM   4719  HB2 ARG   785      77.259  79.024  45.645  1.00  0.00           H
ATOM   4720  CG  ARG   785      76.089  78.894  47.415  1.00  0.00           C
ATOM   4721  HG1 ARG   785      77.059  78.974  47.955  1.00  0.00           H
ATOM   4722  HG2 ARG   785      75.229  79.294  47.995  1.00  0.00           H
ATOM   4723  CD  ARG   785      75.789  77.414  47.295  1.00  0.00           C
ATOM   4724  HD1 ARG   785      76.479  76.814  46.675  1.00  0.00           H
ATOM   4725  HD2 ARG   785      75.879  76.994  48.325  1.00  0.00           H
ATOM   4726  NE  ARG   785      74.369  77.364  46.735  1.00  0.00           N
ATOM   4727  HE  ARG   785      73.769  78.144  46.885  1.00  0.00           H
ATOM   4728  CZ  ARG   785      73.799  76.284  46.315  1.00  0.00           C
ATOM   4729  NH1 ARG   785      72.609  76.214  45.765  1.00  0.00           N
ATOM   4730 1HH1 ARG   785      72.159  77.094  45.635  1.00  0.00           H
ATOM   4731 2HH1 ARG   785      72.469  75.344  45.305  1.00  0.00           H
ATOM   4732  NH2 ARG   785      74.509  75.124  46.295  1.00  0.00           N
ATOM   4733 1HH2 ARG   785      75.279  75.084  46.925  1.00  0.00           H
ATOM   4734 2HH2 ARG   785      73.979  74.304  46.045  1.00  0.00           H
ATOM   4735  C   ARG   785      76.799  81.714  44.805  1.00  0.00           C
ATOM   4736  O   ARG   785      77.979  81.864  44.445  1.00  0.00           O
ATOM   4737  N   GLN   786      75.759  81.984  44.025  1.00  0.00           N
ATOM   4738  HN  GLN   786      74.819  81.804  44.305  1.00  0.00           H
ATOM   4739  CA  GLN   786      75.919  82.664  42.685  1.00  0.00           C
ATOM   4740  HA  GLN   786      76.609  82.104  42.065  1.00  0.00           H
ATOM   4741  CB  GLN   786      74.579  82.734  41.875  1.00  0.00           C
ATOM   4742  HB1 GLN   786      73.789  83.324  42.385  1.00  0.00           H
ATOM   4743  HB2 GLN   786      74.749  83.354  40.965  1.00  0.00           H
ATOM   4744  CG  GLN   786      74.129  81.324  41.385  1.00  0.00           C
ATOM   4745  HG1 GLN   786      75.029  80.894  40.895  1.00  0.00           H
ATOM   4746  HG2 GLN   786      73.659  80.864  42.285  1.00  0.00           H
ATOM   4747  CD  GLN   786      73.129  81.354  40.215  1.00  0.00           C
ATOM   4748  OE1 GLN   786      73.029  80.394  39.485  1.00  0.00           O
ATOM   4749  NE2 GLN   786      72.399  82.484  39.975  1.00  0.00           N
ATOM   4750 1HE2 GLN   786      71.809  82.494  39.165  1.00  0.00           H
ATOM   4751 2HE2 GLN   786      72.459  83.194  40.675  1.00  0.00           H
ATOM   4752  C   GLN   786      76.549  84.074  42.895  1.00  0.00           C
ATOM   4753  O   GLN   786      77.419  84.534  42.165  1.00  0.00           O
ATOM   4754  N   ASP   787      75.989  84.744  43.925  1.00  0.00           N
ATOM   4755  HN  ASP   787      75.149  84.424  44.345  1.00  0.00           H
ATOM   4756  CA  ASP   787      76.309  86.072  44.255  1.00  0.00           C
ATOM   4757  HA  ASP   787      76.109  86.712  43.405  1.00  0.00           H
ATOM   4758  CB  ASP   787      75.529  86.622  45.475  1.00  0.00           C
ATOM   4759  HB1 ASP   787      75.609  85.972  46.375  1.00  0.00           H
ATOM   4760  HB2 ASP   787      75.969  87.582  45.825  1.00  0.00           H
ATOM   4761  CG  ASP   787      74.059  86.912  45.205  1.00  0.00           C
ATOM   4762  OD1 ASP   787      73.409  87.432  46.155  1.00  0.00           O
ATOM   4763  OD2 ASP   787      73.559  86.512  44.145  1.00  0.00           O
ATOM   4764  C   ASP   787      77.769  86.232  44.585  1.00  0.00           C
ATOM   4765  O   ASP   787      78.489  87.152  44.185  1.00  0.00           O
ATOM   4766  N   MET   788      78.339  85.304  45.415  1.00  0.00           N
ATOM   4767  HN  MET   788      77.709  84.634  45.785  1.00  0.00           H
ATOM   4768  CA  MET   788      79.719  85.274  45.895  1.00  0.00           C
ATOM   4769  HA  MET   788      79.999  86.222  46.335  1.00  0.00           H
ATOM   4770  CB  MET   788      79.889  84.114  46.745  1.00  0.00           C
ATOM   4771  HB1 MET   788      79.239  84.184  47.635  1.00  0.00           H
ATOM   4772  HB2 MET   788      79.599  83.174  46.245  1.00  0.00           H
ATOM   4773  CG  MET   788      81.369  83.794  47.135  1.00  0.00           C
ATOM   4774  HG1 MET   788      81.389  83.084  47.985  1.00  0.00           H
ATOM   4775  HG2 MET   788      81.869  83.324  46.265  1.00  0.00           H
ATOM   4776  SD  MET   788      82.359  85.224  47.635  1.00  0.00           S
ATOM   4777  CE  MET   788      83.759  84.264  48.245  1.00  0.00           C
ATOM   4778  HE1 MET   788      83.529  83.854  49.255  1.00  0.00           H
ATOM   4779  HE2 MET   788      83.919  83.404  47.565  1.00  0.00           H
ATOM   4780  HE3 MET   788      84.779  84.714  48.185  1.00  0.00           H
ATOM   4781  C   MET   788      80.629  85.044  44.655  1.00  0.00           C
ATOM   4782  O   MET   788      81.589  85.742  44.415  1.00  0.00           O
ATOM   4783  N   LEU   789      80.249  84.054  43.785  1.00  0.00           N
ATOM   4784  HN  LEU   789      79.389  83.554  43.875  1.00  0.00           H
ATOM   4785  CA  LEU   789      81.029  83.604  42.635  1.00  0.00           C
ATOM   4786  HA  LEU   789      82.029  83.344  42.925  1.00  0.00           H
ATOM   4787  CB  LEU   789      80.269  82.374  41.975  1.00  0.00           C
ATOM   4788  HB1 LEU   789      80.109  81.644  42.795  1.00  0.00           H
ATOM   4789  HB2 LEU   789      79.229  82.684  41.745  1.00  0.00           H
ATOM   4790  CG  LEU   789      80.939  81.644  40.715  1.00  0.00           C
ATOM   4791  HG  LEU   789      80.949  82.364  39.875  1.00  0.00           H
ATOM   4792  CD1 LEU   789      82.349  81.084  40.875  1.00  0.00           C
ATOM   4793 1HD1 LEU   789      82.749  80.574  39.975  1.00  0.00           H
ATOM   4794 2HD1 LEU   789      83.129  81.804  41.195  1.00  0.00           H
ATOM   4795 3HD1 LEU   789      82.279  80.414  41.755  1.00  0.00           H
ATOM   4796  CD2 LEU   789      79.919  80.514  40.265  1.00  0.00           C
ATOM   4797 1HD2 LEU   789      78.849  80.804  40.385  1.00  0.00           H
ATOM   4798 2HD2 LEU   789      80.099  80.394  39.175  1.00  0.00           H
ATOM   4799 3HD2 LEU   789      80.109  79.524  40.735  1.00  0.00           H
ATOM   4800  C   LEU   789      81.139  84.654  41.575  1.00  0.00           C
ATOM   4801  O   LEU   789      82.209  84.894  41.035  1.00  0.00           O
ATOM   4802  N   THR   790      79.979  85.344  41.295  1.00  0.00           N
ATOM   4803  HN  THR   790      79.149  84.994  41.725  1.00  0.00           H
ATOM   4804  CA  THR   790      79.869  86.602  40.525  1.00  0.00           C
ATOM   4805  HA  THR   790      80.149  86.592  39.485  1.00  0.00           H
ATOM   4806  CB  THR   790      78.439  87.162  40.565  1.00  0.00           C
ATOM   4807  HB  THR   790      78.169  87.552  41.575  1.00  0.00           H
ATOM   4808  OG1 THR   790      77.469  86.272  40.085  1.00  0.00           O
ATOM   4809  HG1 THR   790      77.329  85.632  40.785  1.00  0.00           H
ATOM   4810  CG2 THR   790      78.429  88.192  39.435  1.00  0.00           C
ATOM   4811 1HG2 THR   790      78.549  87.692  38.455  1.00  0.00           H
ATOM   4812 2HG2 THR   790      77.429  88.662  39.435  1.00  0.00           H
ATOM   4813 3HG2 THR   790      79.189  88.992  39.595  1.00  0.00           H
ATOM   4814  C   THR   790      80.689  87.692  41.155  1.00  0.00           C
ATOM   4815  O   THR   790      81.489  88.332  40.435  1.00  0.00           O
ATOM   4816  N   LEU   791      80.699  87.932  42.495  1.00  0.00           N
ATOM   4817  HN  LEU   791      80.009  87.472  43.045  1.00  0.00           H
ATOM   4818  CA  LEU   791      81.549  88.962  43.225  1.00  0.00           C
ATOM   4819  HA  LEU   791      81.349  89.902  42.735  1.00  0.00           H
ATOM   4820  CB  LEU   791      81.229  89.022  44.785  1.00  0.00           C
ATOM   4821  HB1 LEU   791      80.169  89.302  44.975  1.00  0.00           H
ATOM   4822  HB2 LEU   791      81.419  88.072  45.325  1.00  0.00           H
ATOM   4823  CG  LEU   791      82.109  90.062  45.515  1.00  0.00           C
ATOM   4824  HG  LEU   791      83.189  89.842  45.635  1.00  0.00           H
ATOM   4825  CD1 LEU   791      81.869  91.402  44.795  1.00  0.00           C
ATOM   4826 1HD1 LEU   791      80.819  91.712  44.625  1.00  0.00           H
ATOM   4827 2HD1 LEU   791      82.239  92.272  45.375  1.00  0.00           H
ATOM   4828 3HD1 LEU   791      82.379  91.402  43.815  1.00  0.00           H
ATOM   4829  CD2 LEU   791      81.659  90.142  47.035  1.00  0.00           C
ATOM   4830 1HD2 LEU   791      81.859  89.182  47.555  1.00  0.00           H
ATOM   4831 2HD2 LEU   791      82.149  90.972  47.585  1.00  0.00           H
ATOM   4832 3HD2 LEU   791      80.579  90.392  47.105  1.00  0.00           H
ATOM   4833  C   LEU   791      83.049  88.742  42.985  1.00  0.00           C
ATOM   4834  O   LEU   791      83.869  89.632  42.845  1.00  0.00           O
ATOM   4835  N   GLN   792      83.419  87.442  43.045  1.00  0.00           N
ATOM   4836  HN  GLN   792      82.769  86.752  43.355  1.00  0.00           H
ATOM   4837  CA  GLN   792      84.719  86.812  42.655  1.00  0.00           C
ATOM   4838  HA  GLN   792      85.489  87.342  43.195  1.00  0.00           H
ATOM   4839  CB  GLN   792      84.879  85.314  43.105  1.00  0.00           C
ATOM   4840  HB1 GLN   792      84.149  84.684  42.545  1.00  0.00           H
ATOM   4841  HB2 GLN   792      85.869  85.034  42.685  1.00  0.00           H
ATOM   4842  CG  GLN   792      84.749  84.964  44.595  1.00  0.00           C
ATOM   4843  HG1 GLN   792      83.789  85.324  45.015  1.00  0.00           H
ATOM   4844  HG2 GLN   792      84.729  83.894  44.885  1.00  0.00           H
ATOM   4845  CD  GLN   792      85.919  85.572  45.435  1.00  0.00           C
ATOM   4846  OE1 GLN   792      85.999  86.782  45.615  1.00  0.00           O
ATOM   4847  NE2 GLN   792      86.819  84.714  45.935  1.00  0.00           N
ATOM   4848 1HE2 GLN   792      87.459  85.134  46.575  1.00  0.00           H
ATOM   4849 2HE2 GLN   792      86.749  83.744  45.695  1.00  0.00           H
ATOM   4850  C   GLN   792      85.119  87.022  41.205  1.00  0.00           C
ATOM   4851  O   GLN   792      86.109  87.682  40.955  1.00  0.00           O
ATOM   4852  N   MET   793      84.279  86.682  40.235  1.00  0.00           N
ATOM   4853  HN  MET   793      83.469  86.142  40.455  1.00  0.00           H
ATOM   4854  CA  MET   793      84.419  86.822  38.865  1.00  0.00           C
ATOM   4855  HA  MET   793      85.289  86.282  38.545  1.00  0.00           H
ATOM   4856  CB  MET   793      83.139  86.172  38.145  1.00  0.00           C
ATOM   4857  HB1 MET   793      82.309  86.582  38.775  1.00  0.00           H
ATOM   4858  HB2 MET   793      83.099  86.462  37.075  1.00  0.00           H
ATOM   4859  CG  MET   793      83.059  84.624  38.195  1.00  0.00           C
ATOM   4860  HG1 MET   793      83.169  84.224  39.225  1.00  0.00           H
ATOM   4861  HG2 MET   793      82.079  84.274  37.795  1.00  0.00           H
ATOM   4862  SD  MET   793      84.259  83.934  37.015  1.00  0.00           S
ATOM   4863  CE  MET   793      83.839  82.194  37.475  1.00  0.00           C
ATOM   4864  HE1 MET   793      82.769  81.914  37.455  1.00  0.00           H
ATOM   4865  HE2 MET   793      84.309  81.484  36.765  1.00  0.00           H
ATOM   4866  HE3 MET   793      84.229  81.834  38.455  1.00  0.00           H
ATOM   4867  C   MET   793      84.589  88.262  38.415  1.00  0.00           C
ATOM   4868  O   MET   793      85.469  88.512  37.535  1.00  0.00           O
ATOM   4869  N   ILE   794      83.879  89.232  39.105  1.00  0.00           N
ATOM   4870  HN  ILE   794      83.109  89.022  39.705  1.00  0.00           H
ATOM   4871  CA  ILE   794      84.119  90.642  38.805  1.00  0.00           C
ATOM   4872  HA  ILE   794      84.129  90.812  37.735  1.00  0.00           H
ATOM   4873  CB  ILE   794      83.009  91.542  39.355  1.00  0.00           C
ATOM   4874  HB  ILE   794      82.849  91.422  40.445  1.00  0.00           H
ATOM   4875  CG2 ILE   794      83.499  93.052  39.045  1.00  0.00           C
ATOM   4876 1HG2 ILE   794      82.669  93.782  39.095  1.00  0.00           H
ATOM   4877 2HG2 ILE   794      84.389  93.342  39.645  1.00  0.00           H
ATOM   4878 3HG2 ILE   794      83.949  93.082  38.025  1.00  0.00           H
ATOM   4879  CG1 ILE   794      81.709  91.132  38.705  1.00  0.00           C
ATOM   4880 1HG1 ILE   794      81.739  91.122  37.595  1.00  0.00           H
ATOM   4881 2HG1 ILE   794      81.629  90.062  38.975  1.00  0.00           H
ATOM   4882  CD  ILE   794      80.389  91.812  39.125  1.00  0.00           C
ATOM   4883  HD1 ILE   794      80.199  91.762  40.225  1.00  0.00           H
ATOM   4884  HD2 ILE   794      80.549  92.902  38.985  1.00  0.00           H
ATOM   4885  HD3 ILE   794      79.579  91.452  38.465  1.00  0.00           H
ATOM   4886  C   ILE   794      85.519  91.042  39.315  1.00  0.00           C
ATOM   4887  O   ILE   794      86.279  91.792  38.695  1.00  0.00           O
ATOM   4888  N   GLN   795      85.939  90.512  40.395  1.00  0.00           N
ATOM   4889  HN  GLN   795      85.299  90.022  40.985  1.00  0.00           H
ATOM   4890  CA  GLN   795      87.219  90.682  41.015  1.00  0.00           C
ATOM   4891  HA  GLN   795      87.389  91.752  41.055  1.00  0.00           H
ATOM   4892  CB  GLN   795      87.339  90.272  42.535  1.00  0.00           C
ATOM   4893  HB1 GLN   795      86.899  89.252  42.655  1.00  0.00           H
ATOM   4894  HB2 GLN   795      88.419  90.082  42.705  1.00  0.00           H
ATOM   4895  CG  GLN   795      86.699  91.232  43.565  1.00  0.00           C
ATOM   4896  HG1 GLN   795      85.869  90.692  44.075  1.00  0.00           H
ATOM   4897  HG2 GLN   795      87.409  91.482  44.385  1.00  0.00           H
ATOM   4898  CD  GLN   795      86.169  92.592  43.045  1.00  0.00           C
ATOM   4899  OE1 GLN   795      86.889  93.622  42.945  1.00  0.00           O
ATOM   4900  NE2 GLN   795      84.889  92.532  42.665  1.00  0.00           N
ATOM   4901 1HE2 GLN   795      84.499  93.372  42.295  1.00  0.00           H
ATOM   4902 2HE2 GLN   795      84.459  91.632  42.615  1.00  0.00           H
ATOM   4903  C   GLN   795      88.319  90.132  40.095  1.00  0.00           C
ATOM   4904  O   GLN   795      89.439  90.632  40.135  1.00  0.00           O
ATOM   4905  N   LEU   796      88.069  89.052  39.295  1.00  0.00           N
ATOM   4906  HN  LEU   796      87.159  88.662  39.215  1.00  0.00           H
ATOM   4907  CA  LEU   796      88.949  88.652  38.175  1.00  0.00           C
ATOM   4908  HA  LEU   796      89.929  88.492  38.605  1.00  0.00           H
ATOM   4909  CB  LEU   796      88.579  87.332  37.625  1.00  0.00           C
ATOM   4910  HB1 LEU   796      88.469  86.682  38.515  1.00  0.00           H
ATOM   4911  HB2 LEU   796      87.539  87.392  37.235  1.00  0.00           H
ATOM   4912  CG  LEU   796      89.329  86.742  36.355  1.00  0.00           C
ATOM   4913  HG  LEU   796      89.109  87.452  35.525  1.00  0.00           H
ATOM   4914  CD1 LEU   796      90.939  86.752  36.395  1.00  0.00           C
ATOM   4915 1HD1 LEU   796      91.269  86.132  35.535  1.00  0.00           H
ATOM   4916 2HD1 LEU   796      91.269  87.802  36.285  1.00  0.00           H
ATOM   4917 3HD1 LEU   796      91.349  86.402  37.365  1.00  0.00           H
ATOM   4918  CD2 LEU   796      88.699  85.384  36.075  1.00  0.00           C
ATOM   4919 1HD2 LEU   796      87.629  85.432  36.375  1.00  0.00           H
ATOM   4920 2HD2 LEU   796      88.839  85.144  35.005  1.00  0.00           H
ATOM   4921 3HD2 LEU   796      89.289  84.664  36.685  1.00  0.00           H
ATOM   4922  C   LEU   796      89.099  89.702  37.065  1.00  0.00           C
ATOM   4923  O   LEU   796      90.139  90.042  36.485  1.00  0.00           O
ATOM   4924  N   MET   797      87.969  90.332  36.775  1.00  0.00           N
ATOM   4925  HN  MET   797      87.189  90.182  37.375  1.00  0.00           H
ATOM   4926  CA  MET   797      87.809  91.282  35.715  1.00  0.00           C
ATOM   4927  HA  MET   797      88.209  90.812  34.825  1.00  0.00           H
ATOM   4928  CB  MET   797      86.289  91.692  35.605  1.00  0.00           C
ATOM   4929  HB1 MET   797      85.909  92.112  36.555  1.00  0.00           H
ATOM   4930  HB2 MET   797      86.359  92.502  34.845  1.00  0.00           H
ATOM   4931  CG  MET   797      85.309  90.792  34.905  1.00  0.00           C
ATOM   4932  HG1 MET   797      85.728  90.403  33.960  1.00  0.00           H
ATOM   4933  HG2 MET   797      85.179  89.952  35.625  1.00  0.00           H
ATOM   4934  SD  MET   797      83.699  91.482  34.705  1.00  0.00           S
ATOM   4935  CE  MET   797      82.748  89.993  34.210  1.00  0.00           C
ATOM   4936  HE1 MET   797      82.969  89.012  34.695  1.00  0.00           H
ATOM   4937  HE2 MET   797      81.660  90.193  34.290  1.00  0.00           H
ATOM   4938  HE3 MET   797      82.998  89.843  33.140  1.00  0.00           H
ATOM   4939  C   MET   797      88.689  92.532  36.125  1.00  0.00           C
ATOM   4940  O   MET   797      89.499  92.962  35.275  1.00  0.00           O
ATOM   4941  N   ASP   798      88.569  92.952  37.385  1.00  0.00           N
ATOM   4942  HN  ASP   798      87.829  92.562  37.925  1.00  0.00           H
ATOM   4943  CA  ASP   798      89.389  94.042  37.965  1.00  0.00           C
ATOM   4944  HA  ASP   798      89.189  94.992  37.485  1.00  0.00           H
ATOM   4945  CB  ASP   798      89.009  94.222  39.515  1.00  0.00           C
ATOM   4946  HB1 ASP   798      87.959  94.562  39.575  1.00  0.00           H
ATOM   4947  HB2 ASP   798      89.059  93.312  40.155  1.00  0.00           H
ATOM   4948  CG  ASP   798      89.799  95.362  40.235  1.00  0.00           C
ATOM   4949  OD1 ASP   798      89.759  96.532  39.765  1.00  0.00           O
ATOM   4950  OD2 ASP   798      90.499  94.992  41.215  1.00  0.00           O
ATOM   4951  C   ASP   798      90.909  93.812  37.835  1.00  0.00           C
ATOM   4952  O   ASP   798      91.649  94.612  37.245  1.00  0.00           O
ATOM   4953  N   VAL   799      91.399  92.662  38.255  1.00  0.00           N
ATOM   4954  HN  VAL   799      90.919  91.962  38.765  1.00  0.00           H
ATOM   4955  CA  VAL   799      92.749  92.272  38.025  1.00  0.00           C
ATOM   4956  HA  VAL   799      93.269  93.112  38.455  1.00  0.00           H
ATOM   4957  CB  VAL   799      93.109  90.882  38.605  1.00  0.00           C
ATOM   4958  HB  VAL   799      92.379  90.112  38.265  1.00  0.00           H
ATOM   4959  CG1 VAL   799      94.509  90.452  38.265  1.00  0.00           C
ATOM   4960 1HG1 VAL   799      95.249  91.202  38.605  1.00  0.00           H
ATOM   4961 2HG1 VAL   799      94.919  89.572  38.825  1.00  0.00           H
ATOM   4962 3HG1 VAL   799      94.709  90.242  37.195  1.00  0.00           H
ATOM   4963  CG2 VAL   799      92.999  90.942  40.065  1.00  0.00           C
ATOM   4964 1HG2 VAL   799      93.209  89.952  40.515  1.00  0.00           H
ATOM   4965 2HG2 VAL   799      93.819  91.612  40.415  1.00  0.00           H
ATOM   4966 3HG2 VAL   799      92.059  91.352  40.495  1.00  0.00           H
ATOM   4967  C   VAL   799      93.139  92.192  36.545  1.00  0.00           C
ATOM   4968  O   VAL   799      94.189  92.672  36.195  1.00  0.00           O
ATOM   4969  N   LEU   800      92.359  91.532  35.635  1.00  0.00           N
ATOM   4970  HN  LEU   800      91.409  91.312  35.825  1.00  0.00           H
ATOM   4971  CA  LEU   800      92.798  91.533  34.190  1.00  0.00           C
ATOM   4972  HA  LEU   800      93.778  91.073  34.140  1.00  0.00           H
ATOM   4973  CB  LEU   800      91.758  90.763  33.340  1.00  0.00           C
ATOM   4974  HB1 LEU   800      90.768  91.253  33.490  1.00  0.00           H
ATOM   4975  HB2 LEU   800      91.908  90.733  32.240  1.00  0.00           H
ATOM   4976  CG  LEU   800      91.588  89.213  33.690  1.00  0.00           C
ATOM   4977  HG  LEU   800      91.229  89.022  34.725  1.00  0.00           H
ATOM   4978  CD1 LEU   800      90.418  88.723  32.800  1.00  0.00           C
ATOM   4979 1HD1 LEU   800      89.498  89.333  32.830  1.00  0.00           H
ATOM   4980 2HD1 LEU   800      90.778  88.673  31.750  1.00  0.00           H
ATOM   4981 3HD1 LEU   800      90.258  87.653  33.060  1.00  0.00           H
ATOM   4982  CD2 LEU   800      92.868  88.383  33.640  1.00  0.00           C
ATOM   4983 1HD2 LEU   800      93.618  88.763  34.370  1.00  0.00           H
ATOM   4984 2HD2 LEU   800      92.728  87.303  33.860  1.00  0.00           H
ATOM   4985 3HD2 LEU   800      93.418  88.603  32.700  1.00  0.00           H
ATOM   4986  C   LEU   800      92.858  92.943  33.570  1.00  0.00           C
ATOM   4987  O   LEU   800      93.718  93.283  32.800  1.00  0.00           O
ATOM   4988  N   TRP   801      91.898  93.843  33.880  1.00  0.00           N
ATOM   4989  HN  TRP   801      91.108  93.663  34.450  1.00  0.00           H
ATOM   4990  CA  TRP   801      91.858  95.233  33.510  1.00  0.00           C
ATOM   4991  HA  TRP   801      91.948  95.263  32.440  1.00  0.00           H
ATOM   4992  CB  TRP   801      90.558  95.863  33.920  1.00  0.00           C
ATOM   4993  HB1 TRP   801      90.489  95.862  35.025  1.00  0.00           H
ATOM   4994  HB2 TRP   801      90.498  96.963  33.780  1.00  0.00           H
ATOM   4995  CG  TRP   801      89.258  95.323  33.330  1.00  0.00           C
ATOM   4996  CD1 TRP   801      89.018  94.523  32.220  1.00  0.00           C
ATOM   4997  HD1 TRP   801      89.838  94.343  31.530  1.00  0.00           H
ATOM   4998  NE1 TRP   801      87.748  94.223  32.070  1.00  0.00           N
ATOM   4999  HE1 TRP   801      87.248  94.123  31.230  1.00  0.00           H
ATOM   5000  CE2 TRP   801      87.058  94.643  33.110  1.00  0.00           C
ATOM   5001  CD2 TRP   801      87.978  95.323  33.960  1.00  0.00           C
ATOM   5002  CE3 TRP   801      87.539  95.862  35.135  1.00  0.00           C
ATOM   5003  HE3 TRP   801      88.219  96.382  35.795  1.00  0.00           H
ATOM   5004  CZ3 TRP   801      86.199  95.812  35.485  1.00  0.00           C
ATOM   5005  HZ3 TRP   801      85.909  96.032  36.505  1.00  0.00           H
ATOM   5006  CZ2 TRP   801      85.698  94.593  33.410  1.00  0.00           C
ATOM   5007  HZ2 TRP   801      84.938  94.053  32.860  1.00  0.00           H
ATOM   5008  CH2 TRP   801      85.359  95.042  34.685  1.00  0.00           C
ATOM   5009  HH2 TRP   801      84.329  94.962  34.995  1.00  0.00           H
ATOM   5010  C   TRP   801      93.048  96.023  34.170  1.00  0.00           C
ATOM   5011  O   TRP   801      93.748  96.873  33.610  1.00  0.00           O
ATOM   5012  N   LYS   802      93.449  95.802  35.475  1.00  0.00           N
ATOM   5013  HN  LYS   802      92.849  95.242  36.055  1.00  0.00           H
ATOM   5014  CA  LYS   802      94.749  96.212  36.095  1.00  0.00           C
ATOM   5015  HA  LYS   802      94.629  97.292  36.145  1.00  0.00           H
ATOM   5016  CB  LYS   802      94.739  95.792  37.575  1.00  0.00           C
ATOM   5017  HB1 LYS   802      94.399  94.732  37.665  1.00  0.00           H
ATOM   5018  HB2 LYS   802      95.759  95.832  38.015  1.00  0.00           H
ATOM   5019  CG  LYS   802      93.979  96.712  38.485  1.00  0.00           C
ATOM   5020  HG1 LYS   802      94.599  97.632  38.535  1.00  0.00           H
ATOM   5021  HG2 LYS   802      92.999  96.852  37.975  1.00  0.00           H
ATOM   5022  CD  LYS   802      93.699  96.182  39.895  1.00  0.00           C
ATOM   5023  HD1 LYS   802      93.019  95.312  39.735  1.00  0.00           H
ATOM   5024  HD2 LYS   802      94.599  95.842  40.445  1.00  0.00           H
ATOM   5025  CE  LYS   802      93.119  97.192  40.875  1.00  0.00           C
ATOM   5026  HE1 LYS   802      92.769  96.692  41.805  1.00  0.00           H
ATOM   5027  HE2 LYS   802      93.949  97.862  41.185  1.00  0.00           H
ATOM   5028  NZ  LYS   802      91.959  98.012  40.485  1.00  0.00           N
ATOM   5029  HZ1 LYS   802      91.699  98.672  41.245  1.00  0.00           H
ATOM   5030  HZ2 LYS   802      92.229  98.622  39.685  1.00  0.00           H
ATOM   5031  HZ3 LYS   802      91.159  97.362  40.355  1.00  0.00           H
ATOM   5032  C   LYS   802      96.069  95.772  35.365  1.00  0.00           C
ATOM   5033  O   LYS   802      96.909  96.502  34.895  1.00  0.00           O
ATOM   5034  N   GLN   803      96.119  94.422  35.055  1.00  0.00           N
ATOM   5035  HN  GLN   803      95.329  93.892  35.355  1.00  0.00           H
ATOM   5036  CA  GLN   803      97.118  93.663  34.420  1.00  0.00           C
ATOM   5037  HA  GLN   803      97.979  93.862  35.045  1.00  0.00           H
ATOM   5038  CB  GLN   803      96.798  92.153  34.460  1.00  0.00           C
ATOM   5039  HB1 GLN   803      95.698  92.083  34.370  1.00  0.00           H
ATOM   5040  HB2 GLN   803      97.308  91.583  33.650  1.00  0.00           H
ATOM   5041  CG  GLN   803      97.219  91.502  35.835  1.00  0.00           C
ATOM   5042  HG1 GLN   803      98.239  91.852  36.125  1.00  0.00           H
ATOM   5043  HG2 GLN   803      96.559  91.832  36.665  1.00  0.00           H
ATOM   5044  CD  GLN   803      97.219  89.982  35.705  1.00  0.00           C
ATOM   5045  OE1 GLN   803      96.299  89.612  34.985  1.00  0.00           O
ATOM   5046  NE2 GLN   803      98.139  89.212  36.275  1.00  0.00           N
ATOM   5047 1HE2 GLN   803      98.949  89.602  36.715  1.00  0.00           H
ATOM   5048 2HE2 GLN   803      98.089  88.222  36.235  1.00  0.00           H
ATOM   5049  C   GLN   803      97.428  94.053  32.980  1.00  0.00           C
ATOM   5050  O   GLN   803      98.598  94.083  32.610  1.00  0.00           O
ATOM   5051  N   GLU   804      96.478  94.423  32.160  1.00  0.00           N
ATOM   5052  HN  GLU   804      95.518  94.443  32.440  1.00  0.00           H
ATOM   5053  CA  GLU   804      96.708  94.933  30.840  1.00  0.00           C
ATOM   5054  HA  GLU   804      97.628  94.613  30.370  1.00  0.00           H
ATOM   5055  CB  GLU   804      95.558  94.463  29.950  1.00  0.00           C
ATOM   5056  HB1 GLU   804      94.618  94.753  30.470  1.00  0.00           H
ATOM   5057  HB2 GLU   804      95.628  95.073  29.020  1.00  0.00           H
ATOM   5058  CG  GLU   804      95.478  92.923  29.660  1.00  0.00           C
ATOM   5059  HG1 GLU   804      95.358  92.363  30.610  1.00  0.00           H
ATOM   5060  HG2 GLU   804      94.518  92.693  29.170  1.00  0.00           H
[truncated: 289,626 more chars]
