# Supplementary material for: Functional impact and molecular binding modes of drugs that target the PI3K isoform p110δ
Source: Commun Biol. 2023 Jun 5;6:603. doi: 10.1038/s42003-023-04921-z (PMC10241892; doi:10.1038/s42003-023-04921-z)
Supplement: Supplementary file 4 — Supplementary Data 1 [file 42003_2023_4921_MOESM4_ESM.zip › Supplementary Data 1/output_files/p110d-wt_zstk474.pdb]

REMARK    GENERATED BY TRJCONV
TITLE     Good ROcking Metal Altar for Chronical Sinners in water t= 1000000.00000 step= 500000000
REMARK    THIS IS A SIMULATION BOX
CRYST1  110.877  110.877  110.877  60.00  60.00  90.00 P 1           1
MODEL 500000000
ATOM      1  N   ARG A 496      49.415 103.607  39.865  1.00  0.00           N
ATOM      2  H1  ARG A 496      49.757 102.721  39.442  1.00  0.00           H
ATOM      3  H2  ARG A 496      48.892 104.120  39.126  1.00  0.00           H
ATOM      4  H3  ARG A 496      50.238 104.188  40.122  1.00  0.00           H
ATOM      5  CA  ARG A 496      48.479 103.244  40.982  1.00  0.00           C
ATOM      6  HA  ARG A 496      47.730 102.601  40.543  1.00  0.00           H
ATOM      7  CB  ARG A 496      49.145 102.406  42.154  1.00  0.00           C
ATOM      8  HB1 ARG A 496      48.356 102.357  42.935  1.00  0.00           H
ATOM      9  HB2 ARG A 496      49.336 101.359  41.835  1.00  0.00           H
ATOM     10  CG  ARG A 496      50.471 103.037  42.683  1.00  0.00           C
ATOM     11  HG1 ARG A 496      51.140 103.164  41.806  1.00  0.00           H
ATOM     12  HG2 ARG A 496      50.326 104.006  43.206  1.00  0.00           H
ATOM     13  CD  ARG A 496      51.386 102.020  43.473  1.00  0.00           C
ATOM     14  HD1 ARG A 496      51.577 101.127  42.840  1.00  0.00           H
ATOM     15  HD2 ARG A 496      52.350 102.515  43.720  1.00  0.00           H
ATOM     16  NE  ARG A 496      50.624 101.723  44.748  1.00  0.00           N
ATOM     17  HE  ARG A 496      49.682 102.049  44.829  1.00  0.00           H
ATOM     18  CZ  ARG A 496      51.214 101.173  45.793  1.00  0.00           C
ATOM     19  NH1 ARG A 496      52.501 100.804  45.827  1.00  0.00           N
ATOM     20 1HH1 ARG A 496      52.973 100.667  44.957  1.00  0.00           H
ATOM     21 2HH1 ARG A 496      52.818 100.271  46.611  1.00  0.00           H
ATOM     22  NH2 ARG A 496      50.581 101.137  46.946  1.00  0.00           N
ATOM     23 1HH2 ARG A 496      49.671 101.547  46.889  1.00  0.00           H
ATOM     24 2HH2 ARG A 496      50.977 100.727  47.768  1.00  0.00           H
ATOM     25  C   ARG A 496      47.867 104.543  41.540  1.00  0.00           C
ATOM     26  O   ARG A 496      48.323 105.618  41.228  1.00  0.00           O
ATOM     27  N   HIS A 497      46.754 104.435  42.290  1.00  0.00           N
ATOM     28  HN  HIS A 497      46.406 103.538  42.551  1.00  0.00           H
ATOM     29  CA  HIS A 497      45.911 105.562  42.723  1.00  0.00           C
ATOM     30  HA  HIS A 497      46.268 106.445  42.215  1.00  0.00           H
ATOM     31  CB  HIS A 497      44.389 105.098  42.554  1.00  0.00           C
ATOM     32  HB1 HIS A 497      44.196 104.080  42.955  1.00  0.00           H
ATOM     33  HB2 HIS A 497      43.781 105.832  43.126  1.00  0.00           H
ATOM     34  ND1 HIS A 497      43.980 106.326  40.346  1.00  0.00           N
ATOM     35  CG  HIS A 497      43.887 105.173  41.106  1.00  0.00           C
ATOM     36  CE1 HIS A 497      43.489 105.916  39.211  1.00  0.00           C
ATOM     37  HE1 HIS A 497      43.348 106.588  38.365  1.00  0.00           H
ATOM     38  NE2 HIS A 497      43.032 104.648  39.194  1.00  0.00           N
ATOM     39  HE2 HIS A 497      42.771 104.120  38.386  1.00  0.00           H
ATOM     40  CD2 HIS A 497      43.306 104.170  40.431  1.00  0.00           C
ATOM     41  HD2 HIS A 497      43.088 103.122  40.597  1.00  0.00           H
ATOM     42  C   HIS A 497      46.088 105.715  44.211  1.00  0.00           C
ATOM     43  O   HIS A 497      45.385 106.507  44.844  1.00  0.00           O
ATOM     44  N   SER A 498      47.072 105.026  44.839  1.00  0.00           N
ATOM     45  HN  SER A 498      47.606 104.351  44.335  1.00  0.00           H
ATOM     46  CA  SER A 498      47.415 105.190  46.313  1.00  0.00           C
ATOM     47  HA  SER A 498      46.581 105.078  46.990  1.00  0.00           H
ATOM     48  CB  SER A 498      48.594 104.198  46.694  1.00  0.00           C
ATOM     49  HB1 SER A 498      49.625 104.532  46.447  1.00  0.00           H
ATOM     50  HB2 SER A 498      48.498 103.960  47.775  1.00  0.00           H
ATOM     51  OG  SER A 498      48.366 102.931  46.024  1.00  0.00           O
ATOM     52  HG1 SER A 498      47.575 102.530  46.392  1.00  0.00           H
ATOM     53  C   SER A 498      48.004 106.551  46.595  1.00  0.00           C
ATOM     54  O   SER A 498      48.728 107.040  45.804  1.00  0.00           O
ATOM     55  N   GLU A 499      47.683 107.199  47.774  1.00  0.00           N
ATOM     56  HN  GLU A 499      46.910 106.936  48.347  1.00  0.00           H
ATOM     57  CA  GLU A 499      48.382 108.468  48.182  1.00  0.00           C
ATOM     58  HA  GLU A 499      48.225 109.141  47.352  1.00  0.00           H
ATOM     59  CB  GLU A 499      47.643 108.988  49.488  1.00  0.00           C
ATOM     60  HB1 GLU A 499      47.620 108.203  50.273  1.00  0.00           H
ATOM     61  HB2 GLU A 499      48.169 109.852  49.947  1.00  0.00           H
ATOM     62  CG  GLU A 499      46.192 109.416  49.285  1.00  0.00           C
ATOM     63  HG1 GLU A 499      46.177 110.184  48.482  1.00  0.00           H
ATOM     64  HG2 GLU A 499      45.596 108.630  48.775  1.00  0.00           H
ATOM     65  CD  GLU A 499      45.269 109.806  50.514  1.00  0.00           C
ATOM     66  OE1 GLU A 499      45.138 108.943  51.341  1.00  0.00           O
ATOM     67  OE2 GLU A 499      44.622 110.876  50.609  1.00  0.00           O
ATOM     68  C   GLU A 499      49.844 108.319  48.519  1.00  0.00           C
ATOM     69  O   GLU A 499      50.682 109.096  48.097  1.00  0.00           O
ATOM     70  N   CYS A 500      50.201 107.237  49.287  1.00  0.00           N
ATOM     71  HN  CYS A 500      49.374 106.817  49.653  1.00  0.00           H
ATOM     72  CA  CYS A 500      51.492 106.714  49.619  1.00  0.00           C
ATOM     73  HA  CYS A 500      52.205 107.500  49.415  1.00  0.00           H
ATOM     74  CB  CYS A 500      51.553 106.264  51.153  1.00  0.00           C
ATOM     75  HB1 CYS A 500      50.878 105.390  51.272  1.00  0.00           H
ATOM     76  HB2 CYS A 500      52.606 105.982  51.369  1.00  0.00           H
ATOM     77  SG  CYS A 500      50.776 107.579  52.263  1.00  0.00           S
ATOM     78  HG1 CYS A 500      51.576 108.546  51.839  1.00  0.00           H
ATOM     79  C   CYS A 500      51.753 105.581  48.663  1.00  0.00           C
ATOM     80  O   CYS A 500      51.434 104.429  48.912  1.00  0.00           O
ATOM     81  N   VAL A 501      52.421 105.850  47.519  1.00  0.00           N
ATOM     82  HN  VAL A 501      52.465 106.806  47.239  1.00  0.00           H
ATOM     83  CA  VAL A 501      52.836 104.913  46.517  1.00  0.00           C
ATOM     84  HA  VAL A 501      52.059 104.189  46.324  1.00  0.00           H
ATOM     85  CB  VAL A 501      53.027 105.566  45.132  1.00  0.00           C
ATOM     86  HB  VAL A 501      53.243 104.717  44.449  1.00  0.00           H
ATOM     87  CG1 VAL A 501      51.612 106.208  44.805  1.00  0.00           C
ATOM     88 1HG1 VAL A 501      50.718 105.551  44.854  1.00  0.00           H
ATOM     89 2HG1 VAL A 501      51.296 107.093  45.398  1.00  0.00           H
ATOM     90 3HG1 VAL A 501      51.544 106.559  43.753  1.00  0.00           H
ATOM     91  CG2 VAL A 501      54.119 106.656  45.066  1.00  0.00           C
ATOM     92 1HG2 VAL A 501      55.033 106.424  45.654  1.00  0.00           H
ATOM     93 2HG2 VAL A 501      54.334 107.014  44.037  1.00  0.00           H
ATOM     94 3HG2 VAL A 501      53.772 107.580  45.576  1.00  0.00           H
ATOM     95  C   VAL A 501      54.118 104.132  46.891  1.00  0.00           C
ATOM     96  O   VAL A 501      54.807 103.525  46.117  1.00  0.00           O
ATOM     97  N   HIS A 502      54.632 104.211  48.131  1.00  0.00           N
ATOM     98  HN  HIS A 502      54.336 104.776  48.897  1.00  0.00           H
ATOM     99  CA  HIS A 502      55.815 103.501  48.629  1.00  0.00           C
ATOM    100  HA  HIS A 502      56.288 102.958  47.823  1.00  0.00           H
ATOM    101  CB  HIS A 502      56.790 104.429  49.334  1.00  0.00           C
ATOM    102  HB1 HIS A 502      57.555 103.868  49.912  1.00  0.00           H
ATOM    103  HB2 HIS A 502      57.270 105.073  48.567  1.00  0.00           H
ATOM    104  ND1 HIS A 502      55.259 106.211  50.081  1.00  0.00           N
ATOM    105  CG  HIS A 502      56.354 105.422  50.342  1.00  0.00           C
ATOM    106  CE1 HIS A 502      55.146 106.974  51.126  1.00  0.00           C
ATOM    107  HE1 HIS A 502      54.294 107.653  51.182  1.00  0.00           H
ATOM    108  NE2 HIS A 502      56.026 106.646  52.067  1.00  0.00           N
ATOM    109  HE2 HIS A 502      56.128 106.988  53.001  1.00  0.00           H
ATOM    110  CD2 HIS A 502      56.878 105.680  51.582  1.00  0.00           C
ATOM    111  HD2 HIS A 502      57.764 105.280  52.060  1.00  0.00           H
ATOM    112  C   HIS A 502      55.493 102.408  49.605  1.00  0.00           C
ATOM    113  O   HIS A 502      56.361 101.785  50.217  1.00  0.00           O
ATOM    114  N   VAL A 503      54.205 102.117  49.814  1.00  0.00           N
ATOM    115  HN  VAL A 503      53.473 102.482  49.243  1.00  0.00           H
ATOM    116  CA  VAL A 503      53.624 101.080  50.692  1.00  0.00           C
ATOM    117  HA  VAL A 503      54.466 100.596  51.164  1.00  0.00           H
ATOM    118  CB  VAL A 503      52.863 101.635  51.890  1.00  0.00           C
ATOM    119  HB  VAL A 503      52.429 100.828  52.518  1.00  0.00           H
ATOM    120  CG1 VAL A 503      53.957 102.279  52.861  1.00  0.00           C
ATOM    121 1HG1 VAL A 503      53.477 102.642  53.795  1.00  0.00           H
ATOM    122 2HG1 VAL A 503      54.751 101.556  53.145  1.00  0.00           H
ATOM    123 3HG1 VAL A 503      54.364 103.228  52.450  1.00  0.00           H
ATOM    124  CG2 VAL A 503      51.844 102.669  51.455  1.00  0.00           C
ATOM    125 1HG2 VAL A 503      50.983 102.108  51.032  1.00  0.00           H
ATOM    126 2HG2 VAL A 503      51.508 103.151  52.397  1.00  0.00           H
ATOM    127 3HG2 VAL A 503      52.229 103.428  50.741  1.00  0.00           H
ATOM    128  C   VAL A 503      52.895 100.044  49.909  1.00  0.00           C
ATOM    129  O   VAL A 503      52.074 100.272  49.092  1.00  0.00           O
ATOM    130  N   THR A 504      53.219  98.802  50.188  1.00  0.00           N
ATOM    131  HN  THR A 504      53.712  98.635  51.038  1.00  0.00           H
ATOM    132  CA  THR A 504      52.701  97.665  49.427  1.00  0.00           C
ATOM    133  HA  THR A 504      52.400  97.954  48.430  1.00  0.00           H
ATOM    134  CB  THR A 504      53.670  96.429  49.216  1.00  0.00           C
ATOM    135  HB  THR A 504      53.863  96.025  50.233  1.00  0.00           H
ATOM    136  OG1 THR A 504      54.878  96.899  48.619  1.00  0.00           O
ATOM    137  HG1 THR A 504      54.597  97.053  47.715  1.00  0.00           H
ATOM    138  CG2 THR A 504      53.118  95.311  48.329  1.00  0.00           C
ATOM    139 1HG2 THR A 504      52.292  95.690  47.691  1.00  0.00           H
ATOM    140 2HG2 THR A 504      53.907  94.746  47.789  1.00  0.00           H
ATOM    141 3HG2 THR A 504      52.548  94.575  48.935  1.00  0.00           H
ATOM    142  C   THR A 504      51.439  97.179  50.146  1.00  0.00           C
ATOM    143  O   THR A 504      51.446  96.568  51.225  1.00  0.00           O
ATOM    144  N   GLU A 505      50.302  97.363  49.433  1.00  0.00           N
ATOM    145  HN  GLU A 505      50.294  97.850  48.563  1.00  0.00           H
ATOM    146  CA  GLU A 505      49.032  96.788  49.782  1.00  0.00           C
ATOM    147  HA  GLU A 505      48.707  97.431  50.586  1.00  0.00           H
ATOM    148  CB  GLU A 505      48.073  96.905  48.556  1.00  0.00           C
ATOM    149  HB1 GLU A 505      48.654  96.461  47.720  1.00  0.00           H
ATOM    150  HB2 GLU A 505      47.166  96.272  48.659  1.00  0.00           H
ATOM    151  CG  GLU A 505      47.616  98.338  48.176  1.00  0.00           C
ATOM    152  HG1 GLU A 505      46.866  98.807  48.849  1.00  0.00           H
ATOM    153  HG2 GLU A 505      48.451  99.049  48.000  1.00  0.00           H
ATOM    154  CD  GLU A 505      47.050  98.346  46.822  1.00  0.00           C
ATOM    155  OE1 GLU A 505      47.628  97.731  45.942  1.00  0.00           O
ATOM    156  OE2 GLU A 505      46.012  98.991  46.652  1.00  0.00           O
ATOM    157  C   GLU A 505      49.122  95.399  50.392  1.00  0.00           C
ATOM    158  O   GLU A 505      49.817  94.489  49.921  1.00  0.00           O
ATOM    159  N   GLU A 506      48.306  95.054  51.400  1.00  0.00           N
ATOM    160  HN  GLU A 506      47.594  95.676  51.718  1.00  0.00           H
ATOM    161  CA  GLU A 506      48.291  93.739  51.997  1.00  0.00           C
ATOM    162  HA  GLU A 506      49.319  93.638  52.310  1.00  0.00           H
ATOM    163  CB  GLU A 506      47.339  93.676  53.199  1.00  0.00           C
ATOM    164  HB1 GLU A 506      46.379  94.202  53.007  1.00  0.00           H
ATOM    165  HB2 GLU A 506      47.069  92.614  53.385  1.00  0.00           H
ATOM    166  CG  GLU A 506      47.965  94.257  54.522  1.00  0.00           C
ATOM    167  HG1 GLU A 506      48.883  93.648  54.668  1.00  0.00           H
ATOM    168  HG2 GLU A 506      48.274  95.318  54.414  1.00  0.00           H
ATOM    169  CD  GLU A 506      47.123  93.942  55.711  1.00  0.00           C
ATOM    170  OE1 GLU A 506      46.675  94.901  56.473  1.00  0.00           O
ATOM    171  OE2 GLU A 506      46.979  92.763  55.955  1.00  0.00           O
ATOM    172  C   GLU A 506      48.014  92.516  51.120  1.00  0.00           C
ATOM    173  O   GLU A 506      48.790  91.550  51.164  1.00  0.00           O
ATOM    174  N   GLU A 507      47.022  92.655  50.204  1.00  0.00           N
ATOM    175  HN  GLU A 507      46.296  93.323  50.345  1.00  0.00           H
ATOM    176  CA  GLU A 507      46.953  91.599  49.212  1.00  0.00           C
ATOM    177  HA  GLU A 507      46.974  90.610  49.646  1.00  0.00           H
ATOM    178  CB  GLU A 507      45.704  91.843  48.408  1.00  0.00           C
ATOM    179  HB1 GLU A 507      45.640  92.931  48.196  1.00  0.00           H
ATOM    180  HB2 GLU A 507      45.845  91.255  47.476  1.00  0.00           H
ATOM    181  CG  GLU A 507      44.409  91.449  49.091  1.00  0.00           C
ATOM    182  HG1 GLU A 507      44.473  90.488  49.644  1.00  0.00           H
ATOM    183  HG2 GLU A 507      44.265  92.207  49.891  1.00  0.00           H
ATOM    184  CD  GLU A 507      43.242  91.296  48.124  1.00  0.00           C
ATOM    185  OE1 GLU A 507      42.957  90.201  47.599  1.00  0.00           O
ATOM    186  OE2 GLU A 507      42.519  92.328  47.940  1.00  0.00           O
ATOM    187  C   GLU A 507      48.240  91.388  48.335  1.00  0.00           C
ATOM    188  O   GLU A 507      48.665  90.278  47.952  1.00  0.00           O
ATOM    189  N   GLN A 508      48.877  92.499  47.914  1.00  0.00           N
ATOM    190  HN  GLN A 508      48.613  93.403  48.239  1.00  0.00           H
ATOM    191  CA  GLN A 508      50.077  92.458  47.091  1.00  0.00           C
ATOM    192  HA  GLN A 508      49.827  91.818  46.258  1.00  0.00           H
ATOM    193  CB  GLN A 508      50.512  93.798  46.482  1.00  0.00           C
ATOM    194  HB1 GLN A 508      50.358  94.617  47.217  1.00  0.00           H
ATOM    195  HB2 GLN A 508      51.559  93.853  46.113  1.00  0.00           H
ATOM    196  CG  GLN A 508      49.675  94.226  45.289  1.00  0.00           C
ATOM    197  HG1 GLN A 508      49.750  95.323  45.135  1.00  0.00           H
ATOM    198  HG2 GLN A 508      50.255  93.817  44.434  1.00  0.00           H
ATOM    199  CD  GLN A 508      48.247  93.601  45.206  1.00  0.00           C
ATOM    200  OE1 GLN A 508      47.925  92.430  45.017  1.00  0.00           O
ATOM    201  NE2 GLN A 508      47.244  94.501  45.341  1.00  0.00           N
ATOM    202 1HE2 GLN A 508      47.390  95.462  45.572  1.00  0.00           H
ATOM    203 2HE2 GLN A 508      46.305  94.170  45.430  1.00  0.00           H
ATOM    204  C   GLN A 508      51.290  91.813  47.777  1.00  0.00           C
ATOM    205  O   GLN A 508      52.044  91.087  47.121  1.00  0.00           O
ATOM    206  N   LEU A 509      51.382  92.007  49.079  1.00  0.00           N
ATOM    207  HN  LEU A 509      50.773  92.689  49.477  1.00  0.00           H
ATOM    208  CA  LEU A 509      52.381  91.270  49.950  1.00  0.00           C
ATOM    209  HA  LEU A 509      53.430  91.386  49.725  1.00  0.00           H
ATOM    210  CB  LEU A 509      52.334  91.822  51.403  1.00  0.00           C
ATOM    211  HB1 LEU A 509      52.509  92.901  51.208  1.00  0.00           H
ATOM    212  HB2 LEU A 509      51.308  91.652  51.796  1.00  0.00           H
ATOM    213  CG  LEU A 509      53.389  91.315  52.447  1.00  0.00           C
ATOM    214  HG  LEU A 509      53.430  90.207  52.529  1.00  0.00           H
ATOM    215  CD1 LEU A 509      54.746  91.916  52.149  1.00  0.00           C
ATOM    216 1HD1 LEU A 509      54.994  91.963  51.067  1.00  0.00           H
ATOM    217 2HD1 LEU A 509      54.960  92.911  52.593  1.00  0.00           H
ATOM    218 3HD1 LEU A 509      55.532  91.365  52.709  1.00  0.00           H
ATOM    219  CD2 LEU A 509      53.024  91.646  53.874  1.00  0.00           C
ATOM    220 1HD2 LEU A 509      52.761  92.725  53.928  1.00  0.00           H
ATOM    221 2HD2 LEU A 509      52.199  90.983  54.212  1.00  0.00           H
ATOM    222 3HD2 LEU A 509      53.902  91.491  54.537  1.00  0.00           H
ATOM    223  C   LEU A 509      52.197  89.717  49.959  1.00  0.00           C
ATOM    224  O   LEU A 509      53.121  88.983  49.629  1.00  0.00           O
ATOM    225  N   GLN A 510      51.005  89.239  50.177  1.00  0.00           N
ATOM    226  HN  GLN A 510      50.343  89.878  50.559  1.00  0.00           H
ATOM    227  CA  GLN A 510      50.478  87.887  49.962  1.00  0.00           C
ATOM    228  HA  GLN A 510      51.030  87.258  50.644  1.00  0.00           H
ATOM    229  CB  GLN A 510      48.883  87.784  50.112  1.00  0.00           C
ATOM    230  HB1 GLN A 510      48.298  88.301  49.322  1.00  0.00           H
ATOM    231  HB2 GLN A 510      48.443  86.764  50.106  1.00  0.00           H
ATOM    232  CG  GLN A 510      48.360  88.341  51.430  1.00  0.00           C
ATOM    233  HG1 GLN A 510      48.117  89.422  51.353  1.00  0.00           H
ATOM    234  HG2 GLN A 510      47.377  87.870  51.646  1.00  0.00           H
ATOM    235  CD  GLN A 510      49.178  88.256  52.736  1.00  0.00           C
ATOM    236  OE1 GLN A 510      49.238  89.122  53.669  1.00  0.00           O
ATOM    237  NE2 GLN A 510      49.827  87.060  52.802  1.00  0.00           N
ATOM    238 1HE2 GLN A 510      49.640  86.310  52.167  1.00  0.00           H
ATOM    239 2HE2 GLN A 510      50.339  86.841  53.633  1.00  0.00           H
ATOM    240  C   GLN A 510      50.723  87.320  48.568  1.00  0.00           C
ATOM    241  O   GLN A 510      50.964  86.114  48.421  1.00  0.00           O
ATOM    242  N   LEU A 511      50.633  88.159  47.589  1.00  0.00           N
ATOM    243  HN  LEU A 511      50.264  89.073  47.740  1.00  0.00           H
ATOM    244  CA  LEU A 511      50.844  87.771  46.191  1.00  0.00           C
ATOM    245  HA  LEU A 511      50.386  86.835  45.908  1.00  0.00           H
ATOM    246  CB  LEU A 511      50.174  88.867  45.252  1.00  0.00           C
ATOM    247  HB1 LEU A 511      49.090  88.831  45.496  1.00  0.00           H
ATOM    248  HB2 LEU A 511      50.629  89.849  45.501  1.00  0.00           H
ATOM    249  CG  LEU A 511      50.268  88.661  43.696  1.00  0.00           C
ATOM    250  HG  LEU A 511      51.344  88.780  43.445  1.00  0.00           H
ATOM    251  CD1 LEU A 511      49.733  87.263  43.172  1.00  0.00           C
ATOM    252 1HD1 LEU A 511      50.386  86.448  43.551  1.00  0.00           H
ATOM    253 2HD1 LEU A 511      48.706  87.162  43.582  1.00  0.00           H
ATOM    254 3HD1 LEU A 511      49.740  87.216  42.062  1.00  0.00           H
ATOM    255  CD2 LEU A 511      49.463  89.696  42.944  1.00  0.00           C
ATOM    256 1HD2 LEU A 511      49.621  90.654  43.484  1.00  0.00           H
ATOM    257 2HD2 LEU A 511      49.776  89.762  41.880  1.00  0.00           H
ATOM    258 3HD2 LEU A 511      48.370  89.504  43.005  1.00  0.00           H
ATOM    259  C   LEU A 511      52.364  87.725  45.934  1.00  0.00           C
ATOM    260  O   LEU A 511      52.824  86.857  45.150  1.00  0.00           O
ATOM    261  N   ARG A 512      53.189  88.567  46.583  1.00  0.00           N
ATOM    262  HN  ARG A 512      52.804  89.274  47.171  1.00  0.00           H
ATOM    263  CA  ARG A 512      54.650  88.482  46.704  1.00  0.00           C
ATOM    264  HA  ARG A 512      54.937  88.508  45.663  1.00  0.00           H
ATOM    265  CB  ARG A 512      55.351  89.775  47.248  1.00  0.00           C
ATOM    266  HB1 ARG A 512      54.977  90.754  46.878  1.00  0.00           H
ATOM    267  HB2 ARG A 512      55.282  89.681  48.353  1.00  0.00           H
ATOM    268  CG  ARG A 512      56.864  89.847  46.864  1.00  0.00           C
ATOM    269  HG1 ARG A 512      57.382  88.874  47.003  1.00  0.00           H
ATOM    270  HG2 ARG A 512      56.959  89.966  45.764  1.00  0.00           H
ATOM    271  CD  ARG A 512      57.544  91.001  47.654  1.00  0.00           C
ATOM    272  HD1 ARG A 512      57.038  91.988  47.596  1.00  0.00           H
ATOM    273  HD2 ARG A 512      57.650  90.774  48.737  1.00  0.00           H
ATOM    274  NE  ARG A 512      58.915  90.994  47.061  1.00  0.00           N
ATOM    275  HE  ARG A 512      59.015  90.346  46.306  1.00  0.00           H
ATOM    276  CZ  ARG A 512      60.051  91.207  47.686  1.00  0.00           C
ATOM    277  NH1 ARG A 512      60.224  91.898  48.827  1.00  0.00           N
ATOM    278 1HH1 ARG A 512      59.425  92.197  49.350  1.00  0.00           H
ATOM    279 2HH1 ARG A 512      61.137  92.045  49.206  1.00  0.00           H
ATOM    280  NH2 ARG A 512      61.144  90.775  47.117  1.00  0.00           N
ATOM    281 1HH2 ARG A 512      61.048  90.050  46.435  1.00  0.00           H
ATOM    282 2HH2 ARG A 512      61.957  90.722  47.697  1.00  0.00           H
ATOM    283  C   ARG A 512      55.088  87.189  47.277  1.00  0.00           C
ATOM    284  O   ARG A 512      56.151  86.685  46.880  1.00  0.00           O
ATOM    285  N   GLU A 513      54.350  86.623  48.312  1.00  0.00           N
ATOM    286  HN  GLU A 513      53.599  87.061  48.799  1.00  0.00           H
ATOM    287  CA  GLU A 513      54.644  85.355  48.969  1.00  0.00           C
ATOM    288  HA  GLU A 513      55.688  85.361  49.244  1.00  0.00           H
ATOM    289  CB  GLU A 513      53.896  85.135  50.241  1.00  0.00           C
ATOM    290  HB1 GLU A 513      54.322  85.711  51.090  1.00  0.00           H
ATOM    291  HB2 GLU A 513      52.835  85.402  50.051  1.00  0.00           H
ATOM    292  CG  GLU A 513      53.927  83.676  50.830  1.00  0.00           C
ATOM    293  HG1 GLU A 513      53.288  83.006  50.216  1.00  0.00           H
ATOM    294  HG2 GLU A 513      54.957  83.260  50.805  1.00  0.00           H
ATOM    295  CD  GLU A 513      53.327  83.568  52.171  1.00  0.00           C
ATOM    296  OE1 GLU A 513      52.681  84.565  52.648  1.00  0.00           O
ATOM    297  OE2 GLU A 513      53.443  82.533  52.871  1.00  0.00           O
ATOM    298  C   GLU A 513      54.564  84.169  47.908  1.00  0.00           C
ATOM    299  O   GLU A 513      55.521  83.373  47.792  1.00  0.00           O
ATOM    300  N   ILE A 514      53.476  84.221  47.111  1.00  0.00           N
ATOM    301  HN  ILE A 514      52.794  84.948  47.143  1.00  0.00           H
ATOM    302  CA  ILE A 514      53.336  83.231  46.026  1.00  0.00           C
ATOM    303  HA  ILE A 514      53.311  82.225  46.419  1.00  0.00           H
ATOM    304  CB  ILE A 514      52.012  83.318  45.265  1.00  0.00           C
ATOM    305  HB  ILE A 514      51.788  84.399  45.143  1.00  0.00           H
ATOM    306  CG2 ILE A 514      51.909  82.590  43.904  1.00  0.00           C
ATOM    307 1HG2 ILE A 514      52.140  81.511  44.033  1.00  0.00           H
ATOM    308 2HG2 ILE A 514      50.900  82.588  43.439  1.00  0.00           H
ATOM    309 3HG2 ILE A 514      52.495  83.124  43.125  1.00  0.00           H
ATOM    310  CG1 ILE A 514      50.895  82.790  46.227  1.00  0.00           C
ATOM    311 1HG1 ILE A 514      50.914  81.680  46.171  1.00  0.00           H
ATOM    312 2HG1 ILE A 514      51.228  83.060  47.252  1.00  0.00           H
ATOM    313  CD  ILE A 514      49.507  83.365  45.999  1.00  0.00           C
ATOM    314  HD1 ILE A 514      49.610  84.456  46.180  1.00  0.00           H
ATOM    315  HD2 ILE A 514      49.279  83.163  44.930  1.00  0.00           H
ATOM    316  HD3 ILE A 514      48.813  82.818  46.672  1.00  0.00           H
ATOM    317  C   ILE A 514      54.437  83.256  45.024  1.00  0.00           C
ATOM    318  O   ILE A 514      54.888  82.174  44.638  1.00  0.00           O
ATOM    319  N   LEU A 515      54.906  84.424  44.600  1.00  0.00           N
ATOM    320  HN  LEU A 515      54.424  85.235  44.922  1.00  0.00           H
ATOM    321  CA  LEU A 515      55.931  84.591  43.618  1.00  0.00           C
ATOM    322  HA  LEU A 515      55.687  84.016  42.737  1.00  0.00           H
ATOM    323  CB  LEU A 515      55.966  86.111  43.229  1.00  0.00           C
ATOM    324  HB1 LEU A 515      56.080  86.713  44.155  1.00  0.00           H
ATOM    325  HB2 LEU A 515      56.859  86.349  42.611  1.00  0.00           H
ATOM    326  CG  LEU A 515      54.707  86.492  42.458  1.00  0.00           C
ATOM    327  HG  LEU A 515      53.828  86.045  42.969  1.00  0.00           H
ATOM    328  CD1 LEU A 515      54.453  88.017  42.657  1.00  0.00           C
ATOM    329 1HD1 LEU A 515      54.369  88.297  43.729  1.00  0.00           H
ATOM    330 2HD1 LEU A 515      55.375  88.474  42.237  1.00  0.00           H
ATOM    331 3HD1 LEU A 515      53.639  88.400  42.005  1.00  0.00           H
ATOM    332  CD2 LEU A 515      54.908  86.236  40.923  1.00  0.00           C
ATOM    333 1HD2 LEU A 515      53.997  86.575  40.385  1.00  0.00           H
ATOM    334 2HD2 LEU A 515      55.825  86.698  40.498  1.00  0.00           H
ATOM    335 3HD2 LEU A 515      54.831  85.141  40.754  1.00  0.00           H
ATOM    336  C   LEU A 515      57.326  84.131  44.144  1.00  0.00           C
ATOM    337  O   LEU A 515      58.050  83.433  43.414  1.00  0.00           O
ATOM    338  N   GLU A 516      57.786  84.686  45.315  1.00  0.00           N
ATOM    339  HN  GLU A 516      57.167  85.217  45.890  1.00  0.00           H
ATOM    340  CA  GLU A 516      59.172  84.665  45.794  1.00  0.00           C
ATOM    341  HA  GLU A 516      59.816  84.170  45.082  1.00  0.00           H
ATOM    342  CB  GLU A 516      59.721  86.109  46.016  1.00  0.00           C
ATOM    343  HB1 GLU A 516      58.904  86.663  46.526  1.00  0.00           H
ATOM    344  HB2 GLU A 516      60.565  86.005  46.730  1.00  0.00           H
ATOM    345  CG  GLU A 516      60.154  86.872  44.677  1.00  0.00           C
ATOM    346  HG1 GLU A 516      61.073  86.379  44.297  1.00  0.00           H
ATOM    347  HG2 GLU A 516      59.445  86.948  43.825  1.00  0.00           H
ATOM    348  CD  GLU A 516      60.449  88.279  45.087  1.00  0.00           C
ATOM    349  OE1 GLU A 516      61.602  88.585  45.387  1.00  0.00           O
ATOM    350  OE2 GLU A 516      59.513  89.086  45.231  1.00  0.00           O
ATOM    351  C   GLU A 516      59.419  83.757  46.995  1.00  0.00           C
ATOM    352  O   GLU A 516      60.541  83.523  47.399  1.00  0.00           O
ATOM    353  N   ARG A 517      58.319  83.311  47.664  1.00  0.00           N
ATOM    354  HN  ARG A 517      57.337  83.417  47.529  1.00  0.00           H
ATOM    355  CA  ARG A 517      58.499  82.698  48.969  1.00  0.00           C
ATOM    356  HA  ARG A 517      59.555  82.513  49.108  1.00  0.00           H
ATOM    357  CB  ARG A 517      57.966  83.621  50.004  1.00  0.00           C
ATOM    358  HB1 ARG A 517      58.484  84.597  49.889  1.00  0.00           H
ATOM    359  HB2 ARG A 517      56.887  83.829  49.839  1.00  0.00           H
ATOM    360  CG  ARG A 517      57.870  83.170  51.440  1.00  0.00           C
ATOM    361  HG1 ARG A 517      57.291  83.890  52.057  1.00  0.00           H
ATOM    362  HG2 ARG A 517      57.343  82.199  51.560  1.00  0.00           H
ATOM    363  CD  ARG A 517      59.243  82.992  52.125  1.00  0.00           C
ATOM    364  HD1 ARG A 517      59.926  82.351  51.527  1.00  0.00           H
ATOM    365  HD2 ARG A 517      59.727  83.990  52.189  1.00  0.00           H
ATOM    366  NE  ARG A 517      59.172  82.449  53.524  1.00  0.00           N
ATOM    367  HE  ARG A 517      59.196  83.142  54.245  1.00  0.00           H
ATOM    368  CZ  ARG A 517      58.814  81.200  53.708  1.00  0.00           C
ATOM    369  NH1 ARG A 517      58.742  80.720  54.916  1.00  0.00           N
ATOM    370 1HH1 ARG A 517      58.959  81.294  55.705  1.00  0.00           H
ATOM    371 2HH1 ARG A 517      58.751  79.722  54.973  1.00  0.00           H
ATOM    372  NH2 ARG A 517      58.496  80.341  52.721  1.00  0.00           N
ATOM    373 1HH2 ARG A 517      58.477  80.587  51.752  1.00  0.00           H
ATOM    374 2HH2 ARG A 517      58.303  79.410  53.033  1.00  0.00           H
ATOM    375  C   ARG A 517      57.868  81.369  49.113  1.00  0.00           C
ATOM    376  O   ARG A 517      58.366  80.524  49.850  1.00  0.00           O
ATOM    377  N   ARG A 518      56.905  80.985  48.316  1.00  0.00           N
ATOM    378  HN  ARG A 518      56.479  81.615  47.671  1.00  0.00           H
ATOM    379  CA  ARG A 518      56.448  79.648  48.248  1.00  0.00           C
ATOM    380  HA  ARG A 518      56.764  78.987  49.042  1.00  0.00           H
ATOM    381  CB  ARG A 518      54.892  79.664  48.131  1.00  0.00           C
ATOM    382  HB1 ARG A 518      54.524  80.282  47.285  1.00  0.00           H
ATOM    383  HB2 ARG A 518      54.494  78.643  47.950  1.00  0.00           H
ATOM    384  CG  ARG A 518      54.110  80.108  49.426  1.00  0.00           C
ATOM    385  HG1 ARG A 518      54.413  79.531  50.326  1.00  0.00           H
ATOM    386  HG2 ARG A 518      54.587  81.073  49.701  1.00  0.00           H
ATOM    387  CD  ARG A 518      52.612  80.377  49.278  1.00  0.00           C
ATOM    388  HD1 ARG A 518      52.214  80.877  50.187  1.00  0.00           H
ATOM    389  HD2 ARG A 518      52.375  81.002  48.391  1.00  0.00           H
ATOM    390  NE  ARG A 518      51.873  79.040  49.297  1.00  0.00           N
ATOM    391  HE  ARG A 518      52.358  78.227  49.621  1.00  0.00           H
ATOM    392  CZ  ARG A 518      50.643  78.868  48.774  1.00  0.00           C
ATOM    393  NH1 ARG A 518      50.249  77.648  48.604  1.00  0.00           N
ATOM    394 1HH1 ARG A 518      50.967  76.959  48.504  1.00  0.00           H
ATOM    395 2HH1 ARG A 518      49.520  77.488  47.938  1.00  0.00           H
ATOM    396  NH2 ARG A 518      49.950  79.857  48.312  1.00  0.00           N
ATOM    397 1HH2 ARG A 518      50.048  80.672  48.883  1.00  0.00           H
ATOM    398 2HH2 ARG A 518      49.015  79.654  48.021  1.00  0.00           H
ATOM    399  C   ARG A 518      56.853  78.986  47.013  1.00  0.00           C
ATOM    400  O   ARG A 518      56.985  79.587  45.935  1.00  0.00           O
ATOM    401  N   GLY A 519      57.250  77.669  47.174  1.00  0.00           N
ATOM    402  HN  GLY A 519      57.218  77.222  48.065  1.00  0.00           H
ATOM    403  CA  GLY A 519      57.811  76.928  46.023  1.00  0.00           C
ATOM    404  HA1 GLY A 519      58.562  77.532  45.537  1.00  0.00           H
ATOM    405  HA2 GLY A 519      58.366  76.111  46.460  1.00  0.00           H
ATOM    406  C   GLY A 519      56.795  76.425  45.045  1.00  0.00           C
ATOM    407  O   GLY A 519      55.642  76.212  45.371  1.00  0.00           O
ATOM    408  N   SER A 520      57.276  76.063  43.827  1.00  0.00           N
ATOM    409  HN  SER A 520      58.200  76.367  43.607  1.00  0.00           H
ATOM    410  CA  SER A 520      56.535  75.505  42.684  1.00  0.00           C
ATOM    411  HA  SER A 520      55.922  76.334  42.362  1.00  0.00           H
ATOM    412  CB  SER A 520      57.553  75.005  41.593  1.00  0.00           C
ATOM    413  HB1 SER A 520      58.316  74.234  41.831  1.00  0.00           H
ATOM    414  HB2 SER A 520      56.917  74.708  40.731  1.00  0.00           H
ATOM    415  OG  SER A 520      58.300  76.210  41.309  1.00  0.00           O
ATOM    416  HG1 SER A 520      58.895  75.992  40.587  1.00  0.00           H
ATOM    417  C   SER A 520      55.548  74.375  42.889  1.00  0.00           C
ATOM    418  O   SER A 520      54.475  74.388  42.475  1.00  0.00           O
ATOM    419  N   GLY A 521      55.945  73.380  43.693  1.00  0.00           N
ATOM    420  HN  GLY A 521      56.883  73.314  44.024  1.00  0.00           H
ATOM    421  CA  GLY A 521      55.077  72.277  44.144  1.00  0.00           C
ATOM    422  HA1 GLY A 521      54.320  72.155  43.383  1.00  0.00           H
ATOM    423  HA2 GLY A 521      55.768  71.463  44.304  1.00  0.00           H
ATOM    424  C   GLY A 521      54.206  72.458  45.310  1.00  0.00           C
ATOM    425  O   GLY A 521      53.360  71.616  45.541  1.00  0.00           O
ATOM    426  N   GLU A 522      54.407  73.544  46.050  1.00  0.00           N
ATOM    427  HN  GLU A 522      55.141  74.167  45.792  1.00  0.00           H
ATOM    428  CA  GLU A 522      53.670  73.926  47.186  1.00  0.00           C
ATOM    429  HA  GLU A 522      53.058  73.129  47.583  1.00  0.00           H
ATOM    430  CB  GLU A 522      54.536  74.427  48.319  1.00  0.00           C
ATOM    431  HB1 GLU A 522      55.185  75.254  47.959  1.00  0.00           H
ATOM    432  HB2 GLU A 522      53.939  74.727  49.206  1.00  0.00           H
ATOM    433  CG  GLU A 522      55.500  73.381  48.992  1.00  0.00           C
ATOM    434  HG1 GLU A 522      54.821  72.573  49.339  1.00  0.00           H
ATOM    435  HG2 GLU A 522      56.249  73.010  48.260  1.00  0.00           H
ATOM    436  CD  GLU A 522      56.205  74.043  50.050  1.00  0.00           C
ATOM    437  OE1 GLU A 522      57.476  74.152  50.000  1.00  0.00           O
ATOM    438  OE2 GLU A 522      55.555  74.478  51.024  1.00  0.00           O
ATOM    439  C   GLU A 522      52.578  74.978  46.851  1.00  0.00           C
ATOM    440  O   GLU A 522      51.918  75.494  47.756  1.00  0.00           O
ATOM    441  N   LEU A 523      52.250  75.276  45.536  1.00  0.00           N
ATOM    442  HN  LEU A 523      52.716  74.931  44.726  1.00  0.00           H
ATOM    443  CA  LEU A 523      51.190  76.156  45.032  1.00  0.00           C
ATOM    444  HA  LEU A 523      50.712  76.589  45.898  1.00  0.00           H
ATOM    445  CB  LEU A 523      51.559  77.256  44.014  1.00  0.00           C
ATOM    446  HB1 LEU A 523      51.957  76.794  43.086  1.00  0.00           H
ATOM    447  HB2 LEU A 523      50.648  77.738  43.600  1.00  0.00           H
ATOM    448  CG  LEU A 523      52.661  78.271  44.484  1.00  0.00           C
ATOM    449  HG  LEU A 523      53.538  77.656  44.778  1.00  0.00           H
ATOM    450  CD1 LEU A 523      53.008  79.128  43.294  1.00  0.00           C
ATOM    451 1HD1 LEU A 523      53.829  79.834  43.544  1.00  0.00           H
ATOM    452 2HD1 LEU A 523      53.294  78.573  42.374  1.00  0.00           H
ATOM    453 3HD1 LEU A 523      52.095  79.720  43.072  1.00  0.00           H
ATOM    454  CD2 LEU A 523      52.227  79.135  45.678  1.00  0.00           C
ATOM    455 1HD2 LEU A 523      52.166  78.481  46.573  1.00  0.00           H
ATOM    456 2HD2 LEU A 523      52.994  79.930  45.795  1.00  0.00           H
ATOM    457 3HD2 LEU A 523      51.221  79.503  45.382  1.00  0.00           H
ATOM    458  C   LEU A 523      50.129  75.317  44.425  1.00  0.00           C
ATOM    459  O   LEU A 523      50.474  74.421  43.621  1.00  0.00           O
ATOM    460  N   TYR A 524      48.907  75.537  44.760  1.00  0.00           N
ATOM    461  HN  TYR A 524      48.637  76.237  45.417  1.00  0.00           H
ATOM    462  CA  TYR A 524      47.747  74.975  44.128  1.00  0.00           C
ATOM    463  HA  TYR A 524      47.963  73.950  43.864  1.00  0.00           H
ATOM    464  CB  TYR A 524      46.440  74.994  45.046  1.00  0.00           C
ATOM    465  HB1 TYR A 524      46.195  76.049  45.292  1.00  0.00           H
ATOM    466  HB2 TYR A 524      45.590  74.550  44.485  1.00  0.00           H
ATOM    467  CG  TYR A 524      46.564  74.147  46.306  1.00  0.00           C
ATOM    468  CD1 TYR A 524      46.830  72.752  46.186  1.00  0.00           C
ATOM    469  HD1 TYR A 524      47.033  72.290  45.231  1.00  0.00           H
ATOM    470  CE1 TYR A 524      47.000  72.047  47.413  1.00  0.00           C
ATOM    471  HE1 TYR A 524      47.095  70.971  47.420  1.00  0.00           H
ATOM    472  CZ  TYR A 524      46.590  72.636  48.662  1.00  0.00           C
ATOM    473  OH  TYR A 524      46.558  71.807  49.786  1.00  0.00           O
ATOM    474  HH  TYR A 524      46.590  72.355  50.574  1.00  0.00           H
ATOM    475  CD2 TYR A 524      46.468  74.747  47.556  1.00  0.00           C
ATOM    476  HD2 TYR A 524      46.171  75.785  47.564  1.00  0.00           H
ATOM    477  CE2 TYR A 524      46.339  73.993  48.680  1.00  0.00           C
ATOM    478  HE2 TYR A 524      46.026  74.438  49.613  1.00  0.00           H
ATOM    479  C   TYR A 524      47.559  75.597  42.690  1.00  0.00           C
ATOM    480  O   TYR A 524      47.913  76.724  42.344  1.00  0.00           O
ATOM    481  N   GLU A 525      46.839  74.876  41.821  1.00  0.00           N
ATOM    482  HN  GLU A 525      46.403  74.012  42.060  1.00  0.00           H
ATOM    483  CA  GLU A 525      46.561  75.332  40.477  1.00  0.00           C
ATOM    484  HA  GLU A 525      47.513  75.657  40.084  1.00  0.00           H
ATOM    485  CB  GLU A 525      45.900  74.283  39.522  1.00  0.00           C
ATOM    486  HB1 GLU A 525      44.880  74.057  39.901  1.00  0.00           H
ATOM    487  HB2 GLU A 525      45.779  74.689  38.495  1.00  0.00           H
ATOM    488  CG  GLU A 525      46.651  72.904  39.368  1.00  0.00           C
ATOM    489  HG1 GLU A 525      46.524  72.336  40.314  1.00  0.00           H
ATOM    490  HG2 GLU A 525      46.142  72.354  38.547  1.00  0.00           H
ATOM    491  CD  GLU A 525      48.041  73.219  39.097  1.00  0.00           C
ATOM    492  OE1 GLU A 525      48.388  73.584  37.962  1.00  0.00           O
ATOM    493  OE2 GLU A 525      48.905  72.928  39.976  1.00  0.00           O
ATOM    494  C   GLU A 525      45.766  76.633  40.341  1.00  0.00           C
ATOM    495  O   GLU A 525      46.160  77.546  39.631  1.00  0.00           O
ATOM    496  N   HIS A 526      44.660  76.777  41.113  1.00  0.00           N
ATOM    497  HN  HIS A 526      44.228  76.042  41.630  1.00  0.00           H
ATOM    498  CA  HIS A 526      44.028  78.116  41.361  1.00  0.00           C
ATOM    499  HA  HIS A 526      43.615  78.458  40.424  1.00  0.00           H
ATOM    500  CB  HIS A 526      42.895  77.995  42.355  1.00  0.00           C
ATOM    501  HB1 HIS A 526      42.332  78.952  42.351  1.00  0.00           H
ATOM    502  HB2 HIS A 526      42.142  77.305  41.917  1.00  0.00           H
ATOM    503  ND1 HIS A 526      43.192  76.219  44.057  1.00  0.00           N
ATOM    504  CG  HIS A 526      43.175  77.583  43.780  1.00  0.00           C
ATOM    505  CE1 HIS A 526      43.472  76.152  45.363  1.00  0.00           C
ATOM    506  HE1 HIS A 526      43.465  75.185  45.866  1.00  0.00           H
ATOM    507  NE2 HIS A 526      43.632  77.333  45.875  1.00  0.00           N
ATOM    508  HE2 HIS A 526      43.718  77.543  46.849  1.00  0.00           H
ATOM    509  CD2 HIS A 526      43.514  78.241  44.898  1.00  0.00           C
ATOM    510  HD2 HIS A 526      43.642  79.317  44.902  1.00  0.00           H
ATOM    511  C   HIS A 526      44.928  79.215  41.779  1.00  0.00           C
ATOM    512  O   HIS A 526      44.642  80.340  41.376  1.00  0.00           O
ATOM    513  N   GLU A 527      45.906  78.852  42.562  1.00  0.00           N
ATOM    514  HN  GLU A 527      46.094  77.900  42.791  1.00  0.00           H
ATOM    515  CA  GLU A 527      46.760  79.859  43.232  1.00  0.00           C
ATOM    516  HA  GLU A 527      46.163  80.682  43.597  1.00  0.00           H
ATOM    517  CB  GLU A 527      47.471  79.337  44.396  1.00  0.00           C
ATOM    518  HB1 GLU A 527      48.195  78.498  44.324  1.00  0.00           H
ATOM    519  HB2 GLU A 527      48.134  80.178  44.694  1.00  0.00           H
ATOM    520  CG  GLU A 527      46.534  78.976  45.594  1.00  0.00           C
ATOM    521  HG1 GLU A 527      45.769  79.730  45.879  1.00  0.00           H
ATOM    522  HG2 GLU A 527      46.173  77.972  45.286  1.00  0.00           H
ATOM    523  CD  GLU A 527      47.423  78.680  46.836  1.00  0.00           C
ATOM    524  OE1 GLU A 527      47.357  79.355  47.882  1.00  0.00           O
ATOM    525  OE2 GLU A 527      48.259  77.712  46.696  1.00  0.00           O
ATOM    526  C   GLU A 527      47.750  80.528  42.241  1.00  0.00           C
ATOM    527  O   GLU A 527      48.089  81.703  42.357  1.00  0.00           O
ATOM    528  N   LYS A 528      48.258  79.744  41.222  1.00  0.00           N
ATOM    529  HN  LYS A 528      48.014  78.779  41.172  1.00  0.00           H
ATOM    530  CA  LYS A 528      49.090  80.282  40.199  1.00  0.00           C
ATOM    531  HA  LYS A 528      49.732  81.029  40.641  1.00  0.00           H
ATOM    532  CB  LYS A 528      49.894  79.098  39.547  1.00  0.00           C
ATOM    533  HB1 LYS A 528      49.166  78.376  39.117  1.00  0.00           H
ATOM    534  HB2 LYS A 528      50.552  79.363  38.692  1.00  0.00           H
ATOM    535  CG  LYS A 528      50.796  78.191  40.512  1.00  0.00           C
ATOM    536  HG1 LYS A 528      51.672  78.746  40.910  1.00  0.00           H
ATOM    537  HG2 LYS A 528      50.173  77.865  41.372  1.00  0.00           H
ATOM    538  CD  LYS A 528      51.279  76.885  39.872  1.00  0.00           C
ATOM    539  HD1 LYS A 528      51.821  77.136  38.935  1.00  0.00           H
ATOM    540  HD2 LYS A 528      52.100  76.415  40.454  1.00  0.00           H
ATOM    541  CE  LYS A 528      50.221  75.829  39.634  1.00  0.00           C
ATOM    542  HE1 LYS A 528      49.547  75.665  40.502  1.00  0.00           H
ATOM    543  HE2 LYS A 528      49.519  76.207  38.860  1.00  0.00           H
ATOM    544  NZ  LYS A 528      50.722  74.489  39.204  1.00  0.00           N
ATOM    545  HZ1 LYS A 528      49.864  73.964  38.943  1.00  0.00           H
ATOM    546  HZ2 LYS A 528      51.307  74.621  38.354  1.00  0.00           H
ATOM    547  HZ3 LYS A 528      51.227  74.022  39.984  1.00  0.00           H
ATOM    548  C   LYS A 528      48.337  80.981  39.065  1.00  0.00           C
ATOM    549  O   LYS A 528      48.796  81.722  38.216  1.00  0.00           O
ATOM    550  N   ASP A 529      46.988  80.754  38.982  1.00  0.00           N
ATOM    551  HN  ASP A 529      46.544  80.178  39.665  1.00  0.00           H
ATOM    552  CA  ASP A 529      46.168  81.436  37.969  1.00  0.00           C
ATOM    553  HA  ASP A 529      46.759  81.617  37.083  1.00  0.00           H
ATOM    554  CB  ASP A 529      44.986  80.500  37.677  1.00  0.00           C
ATOM    555  HB1 ASP A 529      44.554  79.973  38.555  1.00  0.00           H
ATOM    556  HB2 ASP A 529      44.193  81.038  37.116  1.00  0.00           H
ATOM    557  CG  ASP A 529      45.454  79.359  36.768  1.00  0.00           C
ATOM    558  OD1 ASP A 529      46.537  79.469  36.134  1.00  0.00           O
ATOM    559  OD2 ASP A 529      44.726  78.335  36.581  1.00  0.00           O
ATOM    560  C   ASP A 529      45.684  82.814  38.469  1.00  0.00           C
ATOM    561  O   ASP A 529      45.590  83.737  37.681  1.00  0.00           O
ATOM    562  N   LEU A 530      45.523  83.043  39.848  1.00  0.00           N
ATOM    563  HN  LEU A 530      45.554  82.330  40.544  1.00  0.00           H
ATOM    564  CA  LEU A 530      45.307  84.369  40.408  1.00  0.00           C
ATOM    565  HA  LEU A 530      44.424  84.811  39.970  1.00  0.00           H
ATOM    566  CB  LEU A 530      45.113  84.256  41.920  1.00  0.00           C
ATOM    567  HB1 LEU A 530      46.004  83.706  42.291  1.00  0.00           H
ATOM    568  HB2 LEU A 530      45.298  85.199  42.477  1.00  0.00           H
ATOM    569  CG  LEU A 530      43.858  83.546  42.375  1.00  0.00           C
ATOM    570  HG  LEU A 530      43.560  82.613  41.849  1.00  0.00           H
ATOM    571  CD1 LEU A 530      43.964  83.134  43.887  1.00  0.00           C
ATOM    572 1HD1 LEU A 530      44.048  84.021  44.551  1.00  0.00           H
ATOM    573 2HD1 LEU A 530      43.073  82.564  44.227  1.00  0.00           H
ATOM    574 3HD1 LEU A 530      44.864  82.525  44.122  1.00  0.00           H
ATOM    575  CD2 LEU A 530      42.569  84.433  42.193  1.00  0.00           C
ATOM    576 1HD2 LEU A 530      42.315  84.571  41.121  1.00  0.00           H
ATOM    577 2HD2 LEU A 530      41.780  83.984  42.833  1.00  0.00           H
ATOM    578 3HD2 LEU A 530      42.751  85.436  42.635  1.00  0.00           H
ATOM    579  C   LEU A 530      46.532  85.329  40.143  1.00  0.00           C
ATOM    580  O   LEU A 530      46.453  86.563  39.990  1.00  0.00           O
ATOM    581  N   VAL A 531      47.787  84.829  40.058  1.00  0.00           N
ATOM    582  HN  VAL A 531      47.896  83.881  40.344  1.00  0.00           H
ATOM    583  CA  VAL A 531      49.036  85.523  39.630  1.00  0.00           C
ATOM    584  HA  VAL A 531      49.164  86.345  40.319  1.00  0.00           H
ATOM    585  CB  VAL A 531      50.123  84.516  39.786  1.00  0.00           C
ATOM    586  HB  VAL A 531      49.940  83.483  39.422  1.00  0.00           H
ATOM    587  CG1 VAL A 531      51.421  84.990  39.071  1.00  0.00           C
ATOM    588 1HG1 VAL A 531      52.206  84.336  39.507  1.00  0.00           H
ATOM    589 2HG1 VAL A 531      51.243  84.780  37.994  1.00  0.00           H
ATOM    590 3HG1 VAL A 531      51.581  86.021  39.453  1.00  0.00           H
ATOM    591  CG2 VAL A 531      50.479  84.431  41.262  1.00  0.00           C
ATOM    592 1HG2 VAL A 531      49.530  84.097  41.733  1.00  0.00           H
ATOM    593 2HG2 VAL A 531      51.261  83.672  41.478  1.00  0.00           H
ATOM    594 3HG2 VAL A 531      50.811  85.416  41.654  1.00  0.00           H
ATOM    595  C   VAL A 531      48.922  86.115  38.233  1.00  0.00           C
ATOM    596  O   VAL A 531      49.096  87.281  38.063  1.00  0.00           O
ATOM    597  N   TRP A 532      48.512  85.337  37.199  1.00  0.00           N
ATOM    598  HN  TRP A 532      48.326  84.371  37.360  1.00  0.00           H
ATOM    599  CA  TRP A 532      48.399  85.805  35.870  1.00  0.00           C
ATOM    600  HA  TRP A 532      49.222  86.485  35.710  1.00  0.00           H
ATOM    601  CB  TRP A 532      48.443  84.602  34.986  1.00  0.00           C
ATOM    602  HB1 TRP A 532      49.283  83.917  35.228  1.00  0.00           H
ATOM    603  HB2 TRP A 532      47.565  83.939  35.141  1.00  0.00           H
ATOM    604  CG  TRP A 532      48.637  84.871  33.507  1.00  0.00           C
ATOM    605  CD1 TRP A 532      47.795  84.574  32.493  1.00  0.00           C
ATOM    606  HD1 TRP A 532      46.913  83.965  32.625  1.00  0.00           H
ATOM    607  NE1 TRP A 532      48.160  85.296  31.347  1.00  0.00           N
ATOM    608  HE1 TRP A 532      47.533  85.350  30.601  1.00  0.00           H
ATOM    609  CE2 TRP A 532      49.269  86.080  31.614  1.00  0.00           C
ATOM    610  CD2 TRP A 532      49.634  85.832  32.930  1.00  0.00           C
ATOM    611  CE3 TRP A 532      50.835  86.463  33.443  1.00  0.00           C
ATOM    612  HE3 TRP A 532      51.331  86.175  34.358  1.00  0.00           H
ATOM    613  CZ3 TRP A 532      51.509  87.435  32.631  1.00  0.00           C
ATOM    614  HZ3 TRP A 532      52.327  87.991  33.066  1.00  0.00           H
ATOM    615  CZ2 TRP A 532      49.950  86.909  30.813  1.00  0.00           C
ATOM    616  HZ2 TRP A 532      49.539  87.063  29.826  1.00  0.00           H
ATOM    617  CH2 TRP A 532      51.106  87.633  31.298  1.00  0.00           C
ATOM    618  HH2 TRP A 532      51.610  88.204  30.533  1.00  0.00           H
ATOM    619  C   TRP A 532      47.100  86.654  35.695  1.00  0.00           C
ATOM    620  O   TRP A 532      47.040  87.639  34.988  1.00  0.00           O
ATOM    621  N   LYS A 533      46.040  86.414  36.478  1.00  0.00           N
ATOM    622  HN  LYS A 533      45.756  85.569  36.924  1.00  0.00           H
ATOM    623  CA  LYS A 533      44.965  87.412  36.591  1.00  0.00           C
ATOM    624  HA  LYS A 533      44.548  87.561  35.606  1.00  0.00           H
ATOM    625  CB  LYS A 533      43.793  86.890  37.539  1.00  0.00           C
ATOM    626  HB1 LYS A 533      43.163  86.116  37.051  1.00  0.00           H
ATOM    627  HB2 LYS A 533      44.323  86.481  38.425  1.00  0.00           H
ATOM    628  CG  LYS A 533      42.763  87.964  37.912  1.00  0.00           C
ATOM    629  HG1 LYS A 533      43.143  88.850  38.465  1.00  0.00           H
ATOM    630  HG2 LYS A 533      42.348  88.361  36.961  1.00  0.00           H
ATOM    631  CD  LYS A 533      41.718  87.458  38.916  1.00  0.00           C
ATOM    632  HD1 LYS A 533      41.170  86.627  38.422  1.00  0.00           H
ATOM    633  HD2 LYS A 533      42.019  87.085  39.918  1.00  0.00           H
ATOM    634  CE  LYS A 533      40.819  88.588  39.211  1.00  0.00           C
ATOM    635  HE1 LYS A 533      41.205  89.340  39.932  1.00  0.00           H
ATOM    636  HE2 LYS A 533      40.530  89.139  38.291  1.00  0.00           H
ATOM    637  NZ  LYS A 533      39.575  88.111  39.796  1.00  0.00           N
ATOM    638  HZ1 LYS A 533      39.793  87.564  40.653  1.00  0.00           H
ATOM    639  HZ2 LYS A 533      38.918  88.888  40.014  1.00  0.00           H
ATOM    640  HZ3 LYS A 533      39.118  87.488  39.100  1.00  0.00           H
ATOM    641  C   LYS A 533      45.501  88.834  37.146  1.00  0.00           C
ATOM    642  O   LYS A 533      45.086  89.901  36.657  1.00  0.00           O
ATOM    643  N   LEU A 534      46.467  88.833  38.118  1.00  0.00           N
ATOM    644  HN  LEU A 534      46.749  87.966  38.520  1.00  0.00           H
ATOM    645  CA  LEU A 534      46.911  90.057  38.767  1.00  0.00           C
ATOM    646  HA  LEU A 534      46.253  90.890  38.568  1.00  0.00           H
ATOM    647  CB  LEU A 534      46.888  89.883  40.239  1.00  0.00           C
ATOM    648  HB1 LEU A 534      47.267  88.853  40.410  1.00  0.00           H
ATOM    649  HB2 LEU A 534      47.539  90.627  40.745  1.00  0.00           H
ATOM    650  CG  LEU A 534      45.410  89.792  40.711  1.00  0.00           C
ATOM    651  HG  LEU A 534      44.943  89.040  40.040  1.00  0.00           H
ATOM    652  CD1 LEU A 534      45.342  89.191  42.126  1.00  0.00           C
ATOM    653 1HD1 LEU A 534      44.359  88.788  42.451  1.00  0.00           H
ATOM    654 2HD1 LEU A 534      45.890  88.226  42.070  1.00  0.00           H
ATOM    655 3HD1 LEU A 534      45.752  89.890  42.886  1.00  0.00           H
ATOM    656  CD2 LEU A 534      44.571  91.114  40.676  1.00  0.00           C
ATOM    657 1HD2 LEU A 534      44.235  91.251  39.626  1.00  0.00           H
ATOM    658 2HD2 LEU A 534      43.656  90.899  41.267  1.00  0.00           H
ATOM    659 3HD2 LEU A 534      45.208  91.964  41.002  1.00  0.00           H
ATOM    660  C   LEU A 534      48.249  90.523  38.170  1.00  0.00           C
ATOM    661  O   LEU A 534      49.151  91.153  38.772  1.00  0.00           O
ATOM    662  N   ARG A 535      48.557  90.086  36.929  1.00  0.00           N
ATOM    663  HN  ARG A 535      47.830  89.593  36.458  1.00  0.00           H
ATOM    664  CA  ARG A 535      49.855  90.207  36.234  1.00  0.00           C
ATOM    665  HA  ARG A 535      50.540  89.591  36.797  1.00  0.00           H
ATOM    666  CB  ARG A 535      49.782  89.600  34.836  1.00  0.00           C
ATOM    667  HB1 ARG A 535      50.743  89.564  34.280  1.00  0.00           H
ATOM    668  HB2 ARG A 535      49.553  88.547  35.104  1.00  0.00           H
ATOM    669  CG  ARG A 535      48.612  90.119  33.966  1.00  0.00           C
ATOM    670  HG1 ARG A 535      47.637  90.244  34.486  1.00  0.00           H
ATOM    671  HG2 ARG A 535      49.023  91.136  33.794  1.00  0.00           H
ATOM    672  CD  ARG A 535      48.294  89.202  32.735  1.00  0.00           C
ATOM    673  HD1 ARG A 535      49.229  89.272  32.138  1.00  0.00           H
ATOM    674  HD2 ARG A 535      48.075  88.130  32.926  1.00  0.00           H
ATOM    675  NE  ARG A 535      47.248  89.811  31.888  1.00  0.00           N
ATOM    676  HE  ARG A 535      47.592  90.502  31.253  1.00  0.00           H
ATOM    677  CZ  ARG A 535      45.924  89.667  31.988  1.00  0.00           C
ATOM    678  NH1 ARG A 535      45.475  88.916  33.010  1.00  0.00           N
ATOM    679 1HH1 ARG A 535      46.082  88.404  33.617  1.00  0.00           H
ATOM    680 2HH1 ARG A 535      44.499  88.722  33.112  1.00  0.00           H
ATOM    681  NH2 ARG A 535      45.159  90.338  31.233  1.00  0.00           N
ATOM    682 1HH2 ARG A 535      45.499  91.132  30.728  1.00  0.00           H
ATOM    683 2HH2 ARG A 535      44.216  90.440  31.549  1.00  0.00           H
ATOM    684  C   ARG A 535      50.424  91.574  36.162  1.00  0.00           C
ATOM    685  O   ARG A 535      51.610  91.827  36.251  1.00  0.00           O
ATOM    686  N   HIS A 536      49.549  92.635  36.072  1.00  0.00           N
ATOM    687  HN  HIS A 536      48.594  92.434  35.869  1.00  0.00           H
ATOM    688  CA  HIS A 536      49.802  94.038  36.065  1.00  0.00           C
ATOM    689  HA  HIS A 536      50.585  94.321  35.377  1.00  0.00           H
ATOM    690  CB  HIS A 536      48.510  94.727  35.516  1.00  0.00           C
ATOM    691  HB1 HIS A 536      47.714  94.863  36.278  1.00  0.00           H
ATOM    692  HB2 HIS A 536      48.863  95.730  35.195  1.00  0.00           H
ATOM    693  ND1 HIS A 536      46.868  93.111  34.685  1.00  0.00           N
ATOM    694  CG  HIS A 536      47.811  94.044  34.337  1.00  0.00           C
ATOM    695  CE1 HIS A 536      46.335  92.772  33.549  1.00  0.00           C
ATOM    696  HE1 HIS A 536      45.493  92.084  33.486  1.00  0.00           H
ATOM    697  NE2 HIS A 536      46.859  93.451  32.494  1.00  0.00           N
ATOM    698  HE2 HIS A 536      46.587  93.426  31.532  1.00  0.00           H
ATOM    699  CD2 HIS A 536      47.843  94.252  33.020  1.00  0.00           C
ATOM    700  HD2 HIS A 536      48.639  94.721  32.455  1.00  0.00           H
ATOM    701  C   HIS A 536      50.082  94.593  37.383  1.00  0.00           C
ATOM    702  O   HIS A 536      50.851  95.534  37.426  1.00  0.00           O
ATOM    703  N   GLU A 537      49.541  94.004  38.468  1.00  0.00           N
ATOM    704  HN  GLU A 537      48.840  93.300  38.377  1.00  0.00           H
ATOM    705  CA  GLU A 537      49.975  94.254  39.820  1.00  0.00           C
ATOM    706  HA  GLU A 537      50.078  95.329  39.810  1.00  0.00           H
ATOM    707  CB  GLU A 537      48.974  93.614  40.863  1.00  0.00           C
ATOM    708  HB1 GLU A 537      49.029  92.539  40.590  1.00  0.00           H
ATOM    709  HB2 GLU A 537      49.379  93.680  41.895  1.00  0.00           H
ATOM    710  CG  GLU A 537      47.492  94.074  40.689  1.00  0.00           C
ATOM    711  HG1 GLU A 537      47.194  93.911  39.631  1.00  0.00           H
ATOM    712  HG2 GLU A 537      46.802  93.449  41.294  1.00  0.00           H
ATOM    713  CD  GLU A 537      47.291  95.545  40.979  1.00  0.00           C
ATOM    714  OE1 GLU A 537      47.294  96.418  39.998  1.00  0.00           O
ATOM    715  OE2 GLU A 537      47.021  95.887  42.213  1.00  0.00           O
ATOM    716  C   GLU A 537      51.400  93.835  40.118  1.00  0.00           C
ATOM    717  O   GLU A 537      52.203  94.565  40.656  1.00  0.00           O
ATOM    718  N   VAL A 538      51.845  92.623  39.669  1.00  0.00           N
ATOM    719  HN  VAL A 538      51.205  92.016  39.204  1.00  0.00           H
ATOM    720  CA  VAL A 538      53.231  92.077  39.786  1.00  0.00           C
ATOM    721  HA  VAL A 538      53.556  92.178  40.811  1.00  0.00           H
ATOM    722  CB  VAL A 538      53.294  90.667  39.205  1.00  0.00           C
ATOM    723  HB  VAL A 538      52.887  90.527  38.181  1.00  0.00           H
ATOM    724  CG1 VAL A 538      54.626  90.003  39.502  1.00  0.00           C
ATOM    725 1HG1 VAL A 538      54.697  89.026  38.978  1.00  0.00           H
ATOM    726 2HG1 VAL A 538      55.463  90.633  39.130  1.00  0.00           H
ATOM    727 3HG1 VAL A 538      54.949  89.886  40.559  1.00  0.00           H
ATOM    728  CG2 VAL A 538      52.194  89.898  39.947  1.00  0.00           C
ATOM    729 1HG2 VAL A 538      52.455  89.891  41.026  1.00  0.00           H
ATOM    730 2HG2 VAL A 538      51.160  90.290  39.834  1.00  0.00           H
ATOM    731 3HG2 VAL A 538      52.185  88.844  39.594  1.00  0.00           H
ATOM    732  C   VAL A 538      54.123  93.023  39.104  1.00  0.00           C
ATOM    733  O   VAL A 538      55.019  93.587  39.644  1.00  0.00           O
ATOM    734  N   GLN A 539      53.841  93.387  37.833  1.00  0.00           N
ATOM    735  HN  GLN A 539      53.177  92.860  37.309  1.00  0.00           H
ATOM    736  CA  GLN A 539      54.592  94.308  37.034  1.00  0.00           C
ATOM    737  HA  GLN A 539      55.631  94.016  37.032  1.00  0.00           H
ATOM    738  CB  GLN A 539      53.993  94.316  35.598  1.00  0.00           C
ATOM    739  HB1 GLN A 539      53.993  93.269  35.227  1.00  0.00           H
ATOM    740  HB2 GLN A 539      52.912  94.557  35.688  1.00  0.00           H
ATOM    741  CG  GLN A 539      54.641  95.233  34.587  1.00  0.00           C
ATOM    742  HG1 GLN A 539      55.737  95.253  34.767  1.00  0.00           H
ATOM    743  HG2 GLN A 539      54.544  94.774  33.580  1.00  0.00           H
ATOM    744  CD  GLN A 539      54.125  96.716  34.463  1.00  0.00           C
ATOM    745  OE1 GLN A 539      53.130  96.871  33.782  1.00  0.00           O
ATOM    746  NE2 GLN A 539      54.855  97.669  35.114  1.00  0.00           N
ATOM    747 1HE2 GLN A 539      54.641  98.625  34.910  1.00  0.00           H
ATOM    748 2HE2 GLN A 539      55.597  97.487  35.758  1.00  0.00           H
ATOM    749  C   GLN A 539      54.721  95.711  37.560  1.00  0.00           C
ATOM    750  O   GLN A 539      55.812  96.263  37.677  1.00  0.00           O
ATOM    751  N   GLU A 540      53.679  96.290  38.108  1.00  0.00           N
ATOM    752  HN  GLU A 540      52.780  95.879  37.984  1.00  0.00           H
ATOM    753  CA  GLU A 540      53.652  97.643  38.569  1.00  0.00           C
ATOM    754  HA  GLU A 540      54.192  98.209  37.824  1.00  0.00           H
ATOM    755  CB  GLU A 540      52.288  98.207  38.537  1.00  0.00           C
ATOM    756  HB1 GLU A 540      51.858  98.106  37.517  1.00  0.00           H
ATOM    757  HB2 GLU A 540      51.621  97.588  39.174  1.00  0.00           H
ATOM    758  CG  GLU A 540      52.229  99.672  39.032  1.00  0.00           C
ATOM    759  HG1 GLU A 540      52.457  99.796  40.113  1.00  0.00           H
ATOM    760  HG2 GLU A 540      52.928 100.293  38.432  1.00  0.00           H
ATOM    761  CD  GLU A 540      50.888 100.313  38.805  1.00  0.00           C
ATOM    762  OE1 GLU A 540      50.750 101.452  39.226  1.00  0.00           O
ATOM    763  OE2 GLU A 540      49.877  99.693  38.378  1.00  0.00           O
ATOM    764  C   GLU A 540      54.319  97.805  39.959  1.00  0.00           C
ATOM    765  O   GLU A 540      55.012  98.787  40.232  1.00  0.00           O
ATOM    766  N   HIS A 541      54.205  96.812  40.850  1.00  0.00           N
ATOM    767  HN  HIS A 541      53.485  96.185  40.563  1.00  0.00           H
ATOM    768  CA  HIS A 541      54.765  96.833  42.184  1.00  0.00           C
ATOM    769  HA  HIS A 541      54.926  97.840  42.539  1.00  0.00           H
ATOM    770  CB  HIS A 541      53.806  96.172  43.109  1.00  0.00           C
ATOM    771  HB1 HIS A 541      53.678  95.091  42.889  1.00  0.00           H
ATOM    772  HB2 HIS A 541      54.191  96.184  44.150  1.00  0.00           H
ATOM    773  ND1 HIS A 541      52.292  98.279  43.307  1.00  0.00           N
ATOM    774  CG  HIS A 541      52.399  96.880  43.073  1.00  0.00           C
ATOM    775  CE1 HIS A 541      50.969  98.472  43.308  1.00  0.00           C
ATOM    776  HE1 HIS A 541      50.499  99.438  43.494  1.00  0.00           H
ATOM    777  NE2 HIS A 541      50.243  97.359  43.095  1.00  0.00           N
ATOM    778  HE2 HIS A 541      49.258  97.351  42.922  1.00  0.00           H
ATOM    779  CD2 HIS A 541      51.169  96.334  42.900  1.00  0.00           C
ATOM    780  HD2 HIS A 541      50.907  95.287  42.803  1.00  0.00           H
ATOM    781  C   HIS A 541      56.016  96.135  42.399  1.00  0.00           C
ATOM    782  O   HIS A 541      56.842  96.662  43.176  1.00  0.00           O
ATOM    783  N   PHE A 542      56.331  95.072  41.664  1.00  0.00           N
ATOM    784  HN  PHE A 542      55.741  94.818  40.901  1.00  0.00           H
ATOM    785  CA  PHE A 542      57.495  94.214  41.894  1.00  0.00           C
ATOM    786  HA  PHE A 542      58.161  94.779  42.528  1.00  0.00           H
ATOM    787  CB  PHE A 542      56.915  92.775  42.343  1.00  0.00           C
ATOM    788  HB1 PHE A 542      56.229  92.398  41.555  1.00  0.00           H
ATOM    789  HB2 PHE A 542      57.751  92.079  42.566  1.00  0.00           H
ATOM    790  CG  PHE A 542      55.997  92.826  43.531  1.00  0.00           C
ATOM    791  CD1 PHE A 542      54.754  92.207  43.470  1.00  0.00           C
ATOM    792  HD1 PHE A 542      54.449  91.682  42.577  1.00  0.00           H
ATOM    793  CE1 PHE A 542      53.824  92.262  44.536  1.00  0.00           C
ATOM    794  HE1 PHE A 542      52.869  91.758  44.496  1.00  0.00           H
ATOM    795  CZ  PHE A 542      54.200  93.030  45.722  1.00  0.00           C
ATOM    796  HZ  PHE A 542      53.546  93.152  46.572  1.00  0.00           H
ATOM    797  CD2 PHE A 542      56.331  93.616  44.681  1.00  0.00           C
ATOM    798  HD2 PHE A 542      57.223  94.221  44.762  1.00  0.00           H
ATOM    799  CE2 PHE A 542      55.428  93.680  45.698  1.00  0.00           C
ATOM    800  HE2 PHE A 542      55.780  94.338  46.478  1.00  0.00           H
ATOM    801  C   PHE A 542      58.419  93.992  40.654  1.00  0.00           C
ATOM    802  O   PHE A 542      58.424  92.858  40.164  1.00  0.00           O
ATOM    803  N   PRO A 543      59.152  94.934  40.091  1.00  0.00           N
ATOM    804  CD  PRO A 543      59.273  96.338  40.533  1.00  0.00           C
ATOM    805  HD1 PRO A 543      59.300  96.398  41.642  1.00  0.00           H
ATOM    806  HD2 PRO A 543      58.281  96.782  40.304  1.00  0.00           H
ATOM    807  CA  PRO A 543      59.926  94.685  38.897  1.00  0.00           C
ATOM    808  HA  PRO A 543      59.309  94.149  38.191  1.00  0.00           H
ATOM    809  CB  PRO A 543      60.462  96.060  38.450  1.00  0.00           C
ATOM    810  HB1 PRO A 543      61.386  96.092  37.834  1.00  0.00           H
ATOM    811  HB2 PRO A 543      59.673  96.362  37.729  1.00  0.00           H
ATOM    812  CG  PRO A 543      60.511  96.924  39.799  1.00  0.00           C
ATOM    813  HG1 PRO A 543      61.406  96.604  40.375  1.00  0.00           H
ATOM    814  HG2 PRO A 543      60.513  98.008  39.555  1.00  0.00           H
ATOM    815  C   PRO A 543      61.101  93.700  39.150  1.00  0.00           C
ATOM    816  O   PRO A 543      61.673  93.236  38.118  1.00  0.00           O
ATOM    817  N   GLU A 544      61.541  93.357  40.392  1.00  0.00           N
ATOM    818  HN  GLU A 544      61.206  93.868  41.179  1.00  0.00           H
ATOM    819  CA  GLU A 544      62.574  92.347  40.572  1.00  0.00           C
ATOM    820  HA  GLU A 544      63.316  92.347  39.787  1.00  0.00           H
ATOM    821  CB  GLU A 544      63.221  92.622  41.923  1.00  0.00           C
ATOM    822  HB1 GLU A 544      62.566  92.756  42.810  1.00  0.00           H
ATOM    823  HB2 GLU A 544      63.999  91.854  42.118  1.00  0.00           H
ATOM    824  CG  GLU A 544      64.147  93.929  41.772  1.00  0.00           C
ATOM    825  HG1 GLU A 544      65.009  93.707  41.107  1.00  0.00           H
ATOM    826  HG2 GLU A 544      63.609  94.842  41.437  1.00  0.00           H
ATOM    827  CD  GLU A 544      64.642  94.404  43.130  1.00  0.00           C
ATOM    828  OE1 GLU A 544      64.987  93.574  44.027  1.00  0.00           O
ATOM    829  OE2 GLU A 544      64.747  95.673  43.285  1.00  0.00           O
ATOM    830  C   GLU A 544      61.988  90.914  40.714  1.00  0.00           C
ATOM    831  O   GLU A 544      62.707  89.935  41.035  1.00  0.00           O
ATOM    832  N   ALA A 545      60.681  90.802  40.419  1.00  0.00           N
ATOM    833  HN  ALA A 545      60.253  91.697  40.322  1.00  0.00           H
ATOM    834  CA  ALA A 545      59.990  89.509  40.398  1.00  0.00           C
ATOM    835  HA  ALA A 545      60.718  88.831  40.819  1.00  0.00           H
ATOM    836  CB  ALA A 545      58.709  89.561  41.314  1.00  0.00           C
ATOM    837  HB1 ALA A 545      58.143  88.614  41.187  1.00  0.00           H
ATOM    838  HB2 ALA A 545      59.027  89.622  42.377  1.00  0.00           H
ATOM    839  HB3 ALA A 545      58.148  90.435  40.918  1.00  0.00           H
ATOM    840  C   ALA A 545      59.563  89.008  39.015  1.00  0.00           C
ATOM    841  O   ALA A 545      58.754  88.096  38.967  1.00  0.00           O
ATOM    842  N   LEU A 546      60.287  89.464  37.945  1.00  0.00           N
ATOM    843  HN  LEU A 546      61.015  90.136  38.059  1.00  0.00           H
ATOM    844  CA  LEU A 546      59.995  89.013  36.565  1.00  0.00           C
ATOM    845  HA  LEU A 546      59.031  89.444  36.341  1.00  0.00           H
ATOM    846  CB  LEU A 546      61.039  89.784  35.749  1.00  0.00           C
ATOM    847  HB1 LEU A 546      60.962  90.856  36.030  1.00  0.00           H
ATOM    848  HB2 LEU A 546      62.033  89.438  36.104  1.00  0.00           H
ATOM    849  CG  LEU A 546      60.988  89.490  34.216  1.00  0.00           C
ATOM    850  HG  LEU A 546      61.022  88.392  34.050  1.00  0.00           H
ATOM    851  CD1 LEU A 546      59.664  89.914  33.646  1.00  0.00           C
ATOM    852 1HD1 LEU A 546      59.702  89.542  32.600  1.00  0.00           H
ATOM    853 2HD1 LEU A 546      58.763  89.535  34.174  1.00  0.00           H
ATOM    854 3HD1 LEU A 546      59.577  91.019  33.712  1.00  0.00           H
ATOM    855  CD2 LEU A 546      62.216  90.130  33.514  1.00  0.00           C
ATOM    856 1HD2 LEU A 546      63.203  89.780  33.883  1.00  0.00           H
ATOM    857 2HD2 LEU A 546      62.199  90.000  32.411  1.00  0.00           H
ATOM    858 3HD2 LEU A 546      62.166  91.198  33.815  1.00  0.00           H
ATOM    859  C   LEU A 546      60.114  87.544  36.213  1.00  0.00           C
ATOM    860  O   LEU A 546      59.206  86.997  35.555  1.00  0.00           O
ATOM    861  N   ALA A 547      61.215  86.928  36.694  1.00  0.00           N
ATOM    862  HN  ALA A 547      61.841  87.446  37.272  1.00  0.00           H
ATOM    863  CA  ALA A 547      61.529  85.506  36.484  1.00  0.00           C
ATOM    864  HA  ALA A 547      61.576  85.321  35.421  1.00  0.00           H
ATOM    865  CB  ALA A 547      62.891  85.108  37.044  1.00  0.00           C
ATOM    866  HB1 ALA A 547      63.228  84.156  36.580  1.00  0.00           H
ATOM    867  HB2 ALA A 547      63.680  85.890  37.045  1.00  0.00           H
ATOM    868  HB3 ALA A 547      62.710  84.825  38.103  1.00  0.00           H
ATOM    869  C   ALA A 547      60.377  84.673  37.166  1.00  0.00           C
ATOM    870  O   ALA A 547      59.870  83.661  36.695  1.00  0.00           O
ATOM    871  N   ARG A 548      59.917  85.141  38.362  1.00  0.00           N
ATOM    872  HN  ARG A 548      60.226  86.049  38.634  1.00  0.00           H
ATOM    873  CA  ARG A 548      58.878  84.353  39.037  1.00  0.00           C
ATOM    874  HA  ARG A 548      59.060  83.305  38.847  1.00  0.00           H
ATOM    875  CB  ARG A 548      58.864  84.703  40.583  1.00  0.00           C
ATOM    876  HB1 ARG A 548      58.639  85.791  40.591  1.00  0.00           H
ATOM    877  HB2 ARG A 548      58.004  84.172  41.045  1.00  0.00           H
ATOM    878  CG  ARG A 548      60.235  84.523  41.277  1.00  0.00           C
ATOM    879  HG1 ARG A 548      60.936  85.337  40.993  1.00  0.00           H
ATOM    880  HG2 ARG A 548      60.095  84.638  42.373  1.00  0.00           H
ATOM    881  CD  ARG A 548      60.863  83.135  41.137  1.00  0.00           C
ATOM    882  HD1 ARG A 548      61.097  82.979  40.062  1.00  0.00           H
ATOM    883  HD2 ARG A 548      61.856  83.082  41.633  1.00  0.00           H
ATOM    884  NE  ARG A 548      59.859  82.132  41.678  1.00  0.00           N
ATOM    885  HE  ARG A 548      59.040  82.473  42.140  1.00  0.00           H
ATOM    886  CZ  ARG A 548      60.257  80.962  42.209  1.00  0.00           C
ATOM    887  NH1 ARG A 548      61.414  80.418  41.954  1.00  0.00           N
ATOM    888 1HH1 ARG A 548      61.979  80.797  41.221  1.00  0.00           H
ATOM    889 2HH1 ARG A 548      61.780  79.627  42.444  1.00  0.00           H
ATOM    890  NH2 ARG A 548      59.535  80.160  42.909  1.00  0.00           N
ATOM    891 1HH2 ARG A 548      58.548  80.307  42.971  1.00  0.00           H
ATOM    892 2HH2 ARG A 548      59.857  79.249  43.167  1.00  0.00           H
ATOM    893  C   ARG A 548      57.487  84.564  38.535  1.00  0.00           C
ATOM    894  O   ARG A 548      56.631  83.682  38.678  1.00  0.00           O
ATOM    895  N   LEU A 549      57.215  85.662  37.803  1.00  0.00           N
ATOM    896  HN  LEU A 549      57.963  86.295  37.620  1.00  0.00           H
ATOM    897  CA  LEU A 549      55.925  85.862  37.103  1.00  0.00           C
ATOM    898  HA  LEU A 549      55.110  85.588  37.757  1.00  0.00           H
ATOM    899  CB  LEU A 549      55.895  87.325  36.641  1.00  0.00           C
ATOM    900  HB1 LEU A 549      56.145  88.061  37.434  1.00  0.00           H
ATOM    901  HB2 LEU A 549      56.766  87.440  35.960  1.00  0.00           H
ATOM    902  CG  LEU A 549      54.611  87.664  35.773  1.00  0.00           C
ATOM    903  HG  LEU A 549      54.535  86.943  34.931  1.00  0.00           H
ATOM    904  CD1 LEU A 549      53.299  87.561  36.552  1.00  0.00           C
ATOM    905 1HD1 LEU A 549      52.376  87.439  35.945  1.00  0.00           H
ATOM    906 2HD1 LEU A 549      53.418  86.663  37.196  1.00  0.00           H
ATOM    907 3HD1 LEU A 549      53.054  88.381  37.260  1.00  0.00           H
ATOM    908  CD2 LEU A 549      54.605  89.122  35.249  1.00  0.00           C
ATOM    909 1HD2 LEU A 549      53.655  89.238  34.684  1.00  0.00           H
ATOM    910 2HD2 LEU A 549      54.771  89.972  35.945  1.00  0.00           H
ATOM    911 3HD2 LEU A 549      55.358  89.056  34.434  1.00  0.00           H
ATOM    912  C   LEU A 549      55.833  84.920  35.912  1.00  0.00           C
ATOM    913  O   LEU A 549      54.829  84.345  35.553  1.00  0.00           O
ATOM    914  N   LEU A 550      56.942  84.782  35.188  1.00  0.00           N
ATOM    915  HN  LEU A 550      57.771  85.276  35.439  1.00  0.00           H
ATOM    916  CA  LEU A 550      57.012  83.759  34.130  1.00  0.00           C
ATOM    917  HA  LEU A 550      56.179  83.910  33.459  1.00  0.00           H
ATOM    918  CB  LEU A 550      58.330  84.015  33.343  1.00  0.00           C
ATOM    919  HB1 LEU A 550      59.183  83.931  34.049  1.00  0.00           H
ATOM    920  HB2 LEU A 550      58.642  83.117  32.768  1.00  0.00           H
ATOM    921  CG  LEU A 550      58.405  85.317  32.438  1.00  0.00           C
ATOM    922  HG  LEU A 550      57.655  86.034  32.837  1.00  0.00           H
ATOM    923  CD1 LEU A 550      59.834  86.058  32.501  1.00  0.00           C
ATOM    924 1HD1 LEU A 550      60.090  86.419  33.520  1.00  0.00           H
ATOM    925 2HD1 LEU A 550      60.638  85.373  32.155  1.00  0.00           H
ATOM    926 3HD1 LEU A 550      59.825  87.036  31.974  1.00  0.00           H
ATOM    927  CD2 LEU A 550      58.020  84.983  31.047  1.00  0.00           C
ATOM    928 1HD2 LEU A 550      57.747  85.923  30.522  1.00  0.00           H
ATOM    929 2HD2 LEU A 550      58.855  84.519  30.479  1.00  0.00           H
ATOM    930 3HD2 LEU A 550      57.153  84.299  30.922  1.00  0.00           H
ATOM    931  C   LEU A 550      56.977  82.333  34.605  1.00  0.00           C
ATOM    932  O   LEU A 550      56.280  81.479  34.004  1.00  0.00           O
ATOM    933  N   LEU A 551      57.723  82.052  35.686  1.00  0.00           N
ATOM    934  HN  LEU A 551      58.349  82.742  36.039  1.00  0.00           H
ATOM    935  CA  LEU A 551      57.806  80.683  36.204  1.00  0.00           C
ATOM    936  HA  LEU A 551      58.080  80.030  35.389  1.00  0.00           H
ATOM    937  CB  LEU A 551      58.908  80.646  37.267  1.00  0.00           C
ATOM    938  HB1 LEU A 551      59.803  81.175  36.875  1.00  0.00           H
ATOM    939  HB2 LEU A 551      58.544  81.186  38.168  1.00  0.00           H
ATOM    940  CG  LEU A 551      59.372  79.200  37.657  1.00  0.00           C
ATOM    941  HG  LEU A 551      58.474  78.570  37.831  1.00  0.00           H
ATOM    942  CD1 LEU A 551      60.121  78.453  36.516  1.00  0.00           C
ATOM    943 1HD1 LEU A 551      59.489  78.431  35.603  1.00  0.00           H
ATOM    944 2HD1 LEU A 551      61.070  78.997  36.317  1.00  0.00           H
ATOM    945 3HD1 LEU A 551      60.319  77.386  36.754  1.00  0.00           H
ATOM    946  CD2 LEU A 551      60.167  79.205  38.969  1.00  0.00           C
ATOM    947 1HD2 LEU A 551      61.042  79.824  38.677  1.00  0.00           H
ATOM    948 2HD2 LEU A 551      59.568  79.726  39.746  1.00  0.00           H
ATOM    949 3HD2 LEU A 551      60.337  78.150  39.272  1.00  0.00           H
ATOM    950  C   LEU A 551      56.500  80.186  36.750  1.00  0.00           C
ATOM    951  O   LEU A 551      56.121  78.989  36.685  1.00  0.00           O
ATOM    952  N   VAL A 552      55.741  81.031  37.492  1.00  0.00           N
ATOM    953  HN  VAL A 552      55.957  81.994  37.631  1.00  0.00           H
ATOM    954  CA  VAL A 552      54.464  80.672  38.040  1.00  0.00           C
ATOM    955  HA  VAL A 552      54.693  79.787  38.616  1.00  0.00           H
ATOM    956  CB  VAL A 552      53.761  81.824  38.981  1.00  0.00           C
ATOM    957  HB  VAL A 552      53.873  82.783  38.431  1.00  0.00           H
ATOM    958  CG1 VAL A 552      52.263  81.499  39.240  1.00  0.00           C
ATOM    959 1HG1 VAL A 552      52.168  80.453  39.602  1.00  0.00           H
ATOM    960 2HG1 VAL A 552      51.819  82.099  40.062  1.00  0.00           H
ATOM    961 3HG1 VAL A 552      51.787  81.676  38.251  1.00  0.00           H
ATOM    962  CG2 VAL A 552      54.735  81.933  40.194  1.00  0.00           C
ATOM    963 1HG2 VAL A 552      54.516  81.006  40.766  1.00  0.00           H
ATOM    964 2HG2 VAL A 552      55.829  81.850  40.015  1.00  0.00           H
ATOM    965 3HG2 VAL A 552      54.563  82.792  40.877  1.00  0.00           H
ATOM    966  C   VAL A 552      53.464  80.356  36.885  1.00  0.00           C
ATOM    967  O   VAL A 552      52.681  79.409  36.867  1.00  0.00           O
ATOM    968  N   THR A 553      53.479  81.197  35.872  1.00  0.00           N
ATOM    969  HN  THR A 553      54.113  81.960  35.976  1.00  0.00           H
ATOM    970  CA  THR A 553      52.482  81.213  34.739  1.00  0.00           C
ATOM    971  HA  THR A 553      51.497  81.157  35.178  1.00  0.00           H
ATOM    972  CB  THR A 553      52.533  82.423  33.941  1.00  0.00           C
ATOM    973  HB  THR A 553      53.561  82.562  33.542  1.00  0.00           H
ATOM    974  OG1 THR A 553      52.290  83.452  34.838  1.00  0.00           O
ATOM    975  HG1 THR A 553      53.177  83.793  34.974  1.00  0.00           H
ATOM    976  CG2 THR A 553      51.485  82.527  32.823  1.00  0.00           C
ATOM    977 1HG2 THR A 553      51.731  83.436  32.233  1.00  0.00           H
ATOM    978 2HG2 THR A 553      51.434  81.665  32.123  1.00  0.00           H
ATOM    979 3HG2 THR A 553      50.489  82.672  33.294  1.00  0.00           H
ATOM    980  C   THR A 553      52.550  79.879  33.968  1.00  0.00           C
ATOM    981  O   THR A 553      53.639  79.421  33.617  1.00  0.00           O
ATOM    982  N   LYS A 554      51.421  79.146  33.715  1.00  0.00           N
ATOM    983  HN  LYS A 554      50.516  79.411  34.038  1.00  0.00           H
ATOM    984  CA  LYS A 554      51.450  77.997  32.886  1.00  0.00           C
ATOM    985  HA  LYS A 554      52.365  77.473  33.118  1.00  0.00           H
ATOM    986  CB  LYS A 554      50.324  76.912  33.253  1.00  0.00           C
ATOM    987  HB1 LYS A 554      49.325  77.127  32.815  1.00  0.00           H
ATOM    988  HB2 LYS A 554      50.628  75.906  32.894  1.00  0.00           H
ATOM    989  CG  LYS A 554      50.276  76.788  34.798  1.00  0.00           C
ATOM    990  HG1 LYS A 554      51.269  77.039  35.229  1.00  0.00           H
ATOM    991  HG2 LYS A 554      49.443  77.439  35.139  1.00  0.00           H
ATOM    992  CD  LYS A 554      49.944  75.289  35.252  1.00  0.00           C
ATOM    993  HD1 LYS A 554      50.775  74.711  34.794  1.00  0.00           H
ATOM    994  HD2 LYS A 554      50.045  75.150  36.350  1.00  0.00           H
ATOM    995  CE  LYS A 554      48.685  74.585  34.795  1.00  0.00           C
ATOM    996  HE1 LYS A 554      48.321  75.027  33.843  1.00  0.00           H
ATOM    997  HE2 LYS A 554      48.908  73.514  34.600  1.00  0.00           H
ATOM    998  NZ  LYS A 554      47.563  74.672  35.783  1.00  0.00           N
ATOM    999  HZ1 LYS A 554      47.551  75.614  36.223  1.00  0.00           H
ATOM   1000  HZ2 LYS A 554      46.626  74.472  35.378  1.00  0.00           H
ATOM   1001  HZ3 LYS A 554      47.686  74.028  36.590  1.00  0.00           H
ATOM   1002  C   LYS A 554      51.384  78.272  31.449  1.00  0.00           C
ATOM   1003  O   LYS A 554      50.396  78.677  30.899  1.00  0.00           O
ATOM   1004  N   TRP A 555      52.466  77.993  30.691  1.00  0.00           N
ATOM   1005  HN  TRP A 555      53.213  77.435  31.044  1.00  0.00           H
ATOM   1006  CA  TRP A 555      52.536  78.436  29.271  1.00  0.00           C
ATOM   1007  HA  TRP A 555      51.929  79.320  29.145  1.00  0.00           H
ATOM   1008  CB  TRP A 555      54.022  78.735  28.842  1.00  0.00           C
ATOM   1009  HB1 TRP A 555      54.618  77.799  28.889  1.00  0.00           H
ATOM   1010  HB2 TRP A 555      54.110  78.928  27.752  1.00  0.00           H
ATOM   1011  CG  TRP A 555      54.678  79.901  29.553  1.00  0.00           C
ATOM   1012  CD1 TRP A 555      55.646  79.963  30.543  1.00  0.00           C
ATOM   1013  HD1 TRP A 555      56.130  79.048  30.850  1.00  0.00           H
ATOM   1014  NE1 TRP A 555      55.589  81.127  31.195  1.00  0.00           N
ATOM   1015  HE1 TRP A 555      55.837  81.266  32.128  1.00  0.00           H
ATOM   1016  CE2 TRP A 555      54.747  81.995  30.569  1.00  0.00           C
ATOM   1017  CD2 TRP A 555      54.076  81.240  29.565  1.00  0.00           C
ATOM   1018  CE3 TRP A 555      52.986  81.783  28.821  1.00  0.00           C
ATOM   1019  HE3 TRP A 555      52.394  81.299  28.059  1.00  0.00           H
ATOM   1020  CZ3 TRP A 555      52.633  83.132  29.093  1.00  0.00           C
ATOM   1021  HZ3 TRP A 555      51.851  83.635  28.545  1.00  0.00           H
ATOM   1022  CZ2 TRP A 555      54.327  83.310  30.793  1.00  0.00           C
ATOM   1023  HZ2 TRP A 555      54.809  83.896  31.562  1.00  0.00           H
ATOM   1024  CH2 TRP A 555      53.322  83.859  30.010  1.00  0.00           C
ATOM   1025  HH2 TRP A 555      53.075  84.901  30.151  1.00  0.00           H
ATOM   1026  C   TRP A 555      51.949  77.426  28.225  1.00  0.00           C
ATOM   1027  O   TRP A 555      52.609  76.382  27.826  1.00  0.00           O
ATOM   1028  N   ASN A 556      50.754  77.717  27.680  1.00  0.00           N
ATOM   1029  HN  ASN A 556      50.219  78.485  28.023  1.00  0.00           H
ATOM   1030  CA  ASN A 556      50.159  76.955  26.634  1.00  0.00           C
ATOM   1031  HA  ASN A 556      50.994  76.526  26.100  1.00  0.00           H
ATOM   1032  CB  ASN A 556      49.206  75.854  27.123  1.00  0.00           C
ATOM   1033  HB1 ASN A 556      48.282  76.326  27.520  1.00  0.00           H
ATOM   1034  HB2 ASN A 556      49.130  75.121  26.292  1.00  0.00           H
ATOM   1035  CG  ASN A 556      49.743  74.968  28.242  1.00  0.00           C
ATOM   1036  OD1 ASN A 556      49.388  75.181  29.401  1.00  0.00           O
ATOM   1037  ND2 ASN A 556      50.500  73.872  27.893  1.00  0.00           N
ATOM   1038 1HD2 ASN A 556      50.684  73.676  26.930  1.00  0.00           H
ATOM   1039 2HD2 ASN A 556      50.753  73.315  28.684  1.00  0.00           H
ATOM   1040  C   ASN A 556      49.358  77.824  25.686  1.00  0.00           C
ATOM   1041  O   ASN A 556      48.761  77.268  24.731  1.00  0.00           O
ATOM   1042  N   LYS A 557      49.311  79.122  25.729  1.00  0.00           N
ATOM   1043  HN  LYS A 557      49.675  79.546  26.555  1.00  0.00           H
ATOM   1044  CA  LYS A 557      48.400  79.877  24.849  1.00  0.00           C
ATOM   1045  HA  LYS A 557      48.001  79.249  24.066  1.00  0.00           H
ATOM   1046  CB  LYS A 557      47.173  80.503  25.647  1.00  0.00           C
ATOM   1047  HB1 LYS A 557      47.602  81.189  26.409  1.00  0.00           H
ATOM   1048  HB2 LYS A 557      46.471  81.066  24.996  1.00  0.00           H
ATOM   1049  CG  LYS A 557      46.352  79.404  26.392  1.00  0.00           C
ATOM   1050  HG1 LYS A 557      46.424  78.539  25.699  1.00  0.00           H
ATOM   1051  HG2 LYS A 557      46.813  79.164  27.374  1.00  0.00           H
ATOM   1052  CD  LYS A 557      44.822  79.720  26.467  1.00  0.00           C
ATOM   1053  HD1 LYS A 557      44.440  79.765  25.424  1.00  0.00           H
ATOM   1054  HD2 LYS A 557      44.345  78.836  26.941  1.00  0.00           H
ATOM   1055  CE  LYS A 557      44.498  80.997  27.159  1.00  0.00           C
ATOM   1056  HE1 LYS A 557      44.944  81.861  26.622  1.00  0.00           H
ATOM   1057  HE2 LYS A 557      43.406  80.949  27.361  1.00  0.00           H
ATOM   1058  NZ  LYS A 557      45.233  81.054  28.468  1.00  0.00           N
ATOM   1059  HZ1 LYS A 557      45.287  80.065  28.783  1.00  0.00           H
ATOM   1060  HZ2 LYS A 557      46.184  81.450  28.326  1.00  0.00           H
ATOM   1061  HZ3 LYS A 557      44.717  81.655  29.142  1.00  0.00           H
ATOM   1062  C   LYS A 557      49.107  81.144  24.245  1.00  0.00           C
ATOM   1063  O   LYS A 557      49.964  81.774  24.893  1.00  0.00           O
ATOM   1064  N   HIS A 558      48.804  81.485  22.906  1.00  0.00           N
ATOM   1065  HN  HIS A 558      48.171  80.834  22.494  1.00  0.00           H
ATOM   1066  CA  HIS A 558      49.294  82.592  22.206  1.00  0.00           C
ATOM   1067  HA  HIS A 558      50.372  82.549  22.256  1.00  0.00           H
ATOM   1068  CB  HIS A 558      48.814  82.563  20.677  1.00  0.00           C
ATOM   1069  HB1 HIS A 558      47.734  82.777  20.525  1.00  0.00           H
ATOM   1070  HB2 HIS A 558      49.367  83.393  20.187  1.00  0.00           H
ATOM   1071  ND1 HIS A 558      50.617  81.294  19.394  1.00  0.00           N
ATOM   1072  CG  HIS A 558      49.301  81.294  19.961  1.00  0.00           C
ATOM   1073  CE1 HIS A 558      50.693  80.155  18.700  1.00  0.00           C
ATOM   1074  HE1 HIS A 558      51.591  79.848  18.163  1.00  0.00           H
ATOM   1075  NE2 HIS A 558      49.545  79.469  18.803  1.00  0.00           N
ATOM   1076  HE2 HIS A 558      49.383  78.508  18.576  1.00  0.00           H
ATOM   1077  CD2 HIS A 558      48.668  80.149  19.609  1.00  0.00           C
ATOM   1078  HD2 HIS A 558      47.763  79.584  19.793  1.00  0.00           H
ATOM   1079  C   HIS A 558      48.964  83.928  22.781  1.00  0.00           C
ATOM   1080  O   HIS A 558      49.790  84.773  22.901  1.00  0.00           O
ATOM   1081  N   GLU A 559      47.697  84.101  23.184  1.00  0.00           N
ATOM   1082  HN  GLU A 559      46.989  83.402  23.106  1.00  0.00           H
ATOM   1083  CA  GLU A 559      47.259  85.363  23.760  1.00  0.00           C
ATOM   1084  HA  GLU A 559      47.446  86.199  23.102  1.00  0.00           H
ATOM   1085  CB  GLU A 559      45.745  85.282  24.071  1.00  0.00           C
ATOM   1086  HB1 GLU A 559      45.455  84.352  24.606  1.00  0.00           H
ATOM   1087  HB2 GLU A 559      45.429  86.157  24.677  1.00  0.00           H
ATOM   1088  CG  GLU A 559      45.054  85.203  22.692  1.00  0.00           C
ATOM   1089  HG1 GLU A 559      45.665  85.792  21.975  1.00  0.00           H
ATOM   1090  HG2 GLU A 559      45.092  84.157  22.320  1.00  0.00           H
ATOM   1091  CD  GLU A 559      43.583  85.595  22.769  1.00  0.00           C
ATOM   1092  OE1 GLU A 559      42.840  84.826  23.426  1.00  0.00           O
ATOM   1093  OE2 GLU A 559      43.085  86.594  22.158  1.00  0.00           O
ATOM   1094  C   GLU A 559      48.018  85.739  25.032  1.00  0.00           C
ATOM   1095  O   GLU A 559      48.546  86.882  25.279  1.00  0.00           O
ATOM   1096  N   ASP A 560      48.242  84.771  25.954  1.00  0.00           N
ATOM   1097  HN  ASP A 560      47.783  83.894  25.833  1.00  0.00           H
ATOM   1098  CA  ASP A 560      49.075  84.976  27.183  1.00  0.00           C
ATOM   1099  HA  ASP A 560      48.686  85.789  27.780  1.00  0.00           H
ATOM   1100  CB  ASP A 560      49.211  83.630  28.040  1.00  0.00           C
ATOM   1101  HB1 ASP A 560      49.881  82.927  27.499  1.00  0.00           H
ATOM   1102  HB2 ASP A 560      49.656  83.836  29.037  1.00  0.00           H
ATOM   1103  CG  ASP A 560      47.967  82.912  28.194  1.00  0.00           C
ATOM   1104  OD1 ASP A 560      47.823  81.818  28.777  1.00  0.00           O
ATOM   1105  OD2 ASP A 560      46.903  83.466  27.797  1.00  0.00           O
ATOM   1106  C   ASP A 560      50.560  85.633  26.972  1.00  0.00           C
ATOM   1107  O   ASP A 560      50.931  86.576  27.678  1.00  0.00           O
ATOM   1108  N   VAL A 561      51.271  85.137  26.031  1.00  0.00           N
ATOM   1109  HN  VAL A 561      50.927  84.331  25.556  1.00  0.00           H
ATOM   1110  CA  VAL A 561      52.566  85.634  25.510  1.00  0.00           C
ATOM   1111  HA  VAL A 561      53.293  85.759  26.300  1.00  0.00           H
ATOM   1112  CB  VAL A 561      53.158  84.670  24.573  1.00  0.00           C
ATOM   1113  HB  VAL A 561      52.388  84.450  23.803  1.00  0.00           H
ATOM   1114  CG1 VAL A 561      54.335  85.308  23.863  1.00  0.00           C
ATOM   1115 1HG1 VAL A 561      54.963  85.938  24.528  1.00  0.00           H
ATOM   1116 2HG1 VAL A 561      54.918  84.542  23.308  1.00  0.00           H
ATOM   1117 3HG1 VAL A 561      53.945  85.991  23.077  1.00  0.00           H
ATOM   1118  CG2 VAL A 561      53.460  83.466  25.467  1.00  0.00           C
ATOM   1119 1HG2 VAL A 561      52.549  82.907  25.773  1.00  0.00           H
ATOM   1120 2HG2 VAL A 561      54.063  82.795  24.819  1.00  0.00           H
ATOM   1121 3HG2 VAL A 561      54.065  83.701  26.368  1.00  0.00           H
ATOM   1122  C   VAL A 561      52.413  87.044  25.013  1.00  0.00           C
ATOM   1123  O   VAL A 561      53.176  87.994  25.303  1.00  0.00           O
ATOM   1124  N   ALA A 562      51.331  87.296  24.211  1.00  0.00           N
ATOM   1125  HN  ALA A 562      50.808  86.570  23.772  1.00  0.00           H
ATOM   1126  CA  ALA A 562      51.089  88.713  23.884  1.00  0.00           C
ATOM   1127  HA  ALA A 562      51.945  88.997  23.290  1.00  0.00           H
ATOM   1128  CB  ALA A 562      49.886  88.797  22.929  1.00  0.00           C
ATOM   1129  HB1 ALA A 562      50.059  88.239  21.983  1.00  0.00           H
ATOM   1130  HB2 ALA A 562      48.967  88.344  23.357  1.00  0.00           H
ATOM   1131  HB3 ALA A 562      49.718  89.864  22.671  1.00  0.00           H
ATOM   1132  C   ALA A 562      50.938  89.677  25.045  1.00  0.00           C
ATOM   1133  O   ALA A 562      51.525  90.745  25.059  1.00  0.00           O
ATOM   1134  N   GLN A 563      50.191  89.283  26.104  1.00  0.00           N
ATOM   1135  HN  GLN A 563      49.635  88.483  25.896  1.00  0.00           H
ATOM   1136  CA  GLN A 563      50.030  89.939  27.387  1.00  0.00           C
ATOM   1137  HA  GLN A 563      49.643  90.918  27.145  1.00  0.00           H
ATOM   1138  CB  GLN A 563      48.928  89.215  28.259  1.00  0.00           C
ATOM   1139  HB1 GLN A 563      49.098  88.132  28.080  1.00  0.00           H
ATOM   1140  HB2 GLN A 563      48.993  89.418  29.350  1.00  0.00           H
ATOM   1141  CG  GLN A 563      47.515  89.625  27.844  1.00  0.00           C
ATOM   1142  HG1 GLN A 563      46.855  89.023  28.505  1.00  0.00           H
ATOM   1143  HG2 GLN A 563      47.504  90.697  28.135  1.00  0.00           H
ATOM   1144  CD  GLN A 563      47.048  89.586  26.355  1.00  0.00           C
ATOM   1145  OE1 GLN A 563      47.216  90.638  25.681  1.00  0.00           O
ATOM   1146  NE2 GLN A 563      46.213  88.588  26.023  1.00  0.00           N
ATOM   1147 1HE2 GLN A 563      46.076  87.756  26.560  1.00  0.00           H
ATOM   1148 2HE2 GLN A 563      45.748  88.725  25.149  1.00  0.00           H
ATOM   1149  C   GLN A 563      51.325  90.201  28.197  1.00  0.00           C
ATOM   1150  O   GLN A 563      51.511  91.235  28.814  1.00  0.00           O
ATOM   1151  N   MET A 564      52.185  89.165  28.228  1.00  0.00           N
ATOM   1152  HN  MET A 564      51.901  88.343  27.742  1.00  0.00           H
ATOM   1153  CA  MET A 564      53.494  89.137  28.818  1.00  0.00           C
ATOM   1154  HA  MET A 564      53.238  89.652  29.733  1.00  0.00           H
ATOM   1155  CB  MET A 564      54.009  87.756  29.088  1.00  0.00           C
ATOM   1156  HB1 MET A 564      53.222  87.209  29.650  1.00  0.00           H
ATOM   1157  HB2 MET A 564      54.216  87.114  28.205  1.00  0.00           H
ATOM   1158  CG  MET A 564      55.324  87.848  29.956  1.00  0.00           C
ATOM   1159  HG1 MET A 564      55.702  86.831  30.195  1.00  0.00           H
ATOM   1160  HG2 MET A 564      56.111  88.401  29.402  1.00  0.00           H
ATOM   1161  SD  MET A 564      55.150  88.609  31.639  1.00  0.00           S
ATOM   1162  CE  MET A 564      56.771  89.211  31.640  1.00  0.00           C
ATOM   1163  HE1 MET A 564      56.781  90.031  32.389  1.00  0.00           H
ATOM   1164  HE2 MET A 564      57.547  88.453  31.881  1.00  0.00           H
ATOM   1165  HE3 MET A 564      57.075  89.656  30.669  1.00  0.00           H
ATOM   1166  C   MET A 564      54.521  90.039  28.200  1.00  0.00           C
ATOM   1167  O   MET A 564      55.227  90.697  28.901  1.00  0.00           O
ATOM   1168  N   LEU A 565      54.481  90.070  26.893  1.00  0.00           N
ATOM   1169  HN  LEU A 565      53.956  89.418  26.352  1.00  0.00           H
ATOM   1170  CA  LEU A 565      55.463  90.857  26.114  1.00  0.00           C
ATOM   1171  HA  LEU A 565      56.468  90.788  26.504  1.00  0.00           H
ATOM   1172  CB  LEU A 565      55.568  90.295  24.686  1.00  0.00           C
ATOM   1173  HB1 LEU A 565      54.550  90.123  24.275  1.00  0.00           H
ATOM   1174  HB2 LEU A 565      56.100  90.960  23.972  1.00  0.00           H
ATOM   1175  CG  LEU A 565      56.220  88.904  24.612  1.00  0.00           C
ATOM   1176  HG  LEU A 565      55.529  88.261  25.198  1.00  0.00           H
ATOM   1177  CD1 LEU A 565      56.248  88.429  23.193  1.00  0.00           C
ATOM   1178 1HD1 LEU A 565      56.935  88.968  22.507  1.00  0.00           H
ATOM   1179 2HD1 LEU A 565      56.444  87.338  23.116  1.00  0.00           H
ATOM   1180 3HD1 LEU A 565      55.206  88.634  22.865  1.00  0.00           H
ATOM   1181  CD2 LEU A 565      57.617  88.809  25.266  1.00  0.00           C
ATOM   1182 1HD2 LEU A 565      57.648  88.843  26.376  1.00  0.00           H
ATOM   1183 2HD2 LEU A 565      58.075  87.864  24.902  1.00  0.00           H
ATOM   1184 3HD2 LEU A 565      58.239  89.569  24.748  1.00  0.00           H
ATOM   1185  C   LEU A 565      55.047  92.280  26.152  1.00  0.00           C
ATOM   1186  O   LEU A 565      55.935  93.120  25.978  1.00  0.00           O
ATOM   1187  N   TYR A 566      53.715  92.617  26.367  1.00  0.00           N
ATOM   1188  HN  TYR A 566      53.050  91.886  26.499  1.00  0.00           H
ATOM   1189  CA  TYR A 566      53.233  93.957  26.660  1.00  0.00           C
ATOM   1190  HA  TYR A 566      53.735  94.608  25.959  1.00  0.00           H
ATOM   1191  CB  TYR A 566      51.632  94.058  26.610  1.00  0.00           C
ATOM   1192  HB1 TYR A 566      51.317  94.013  25.545  1.00  0.00           H
ATOM   1193  HB2 TYR A 566      51.225  93.166  27.132  1.00  0.00           H
ATOM   1194  CG  TYR A 566      51.024  95.257  27.346  1.00  0.00           C
ATOM   1195  CD1 TYR A 566      51.175  96.591  26.820  1.00  0.00           C
ATOM   1196  HD1 TYR A 566      51.851  96.732  25.989  1.00  0.00           H
ATOM   1197  CE1 TYR A 566      50.548  97.652  27.460  1.00  0.00           C
ATOM   1198  HE1 TYR A 566      50.622  98.679  27.136  1.00  0.00           H
ATOM   1199  CZ  TYR A 566      49.660  97.438  28.506  1.00  0.00           C
ATOM   1200  OH  TYR A 566      48.831  98.511  28.988  1.00  0.00           O
ATOM   1201  HH  TYR A 566      49.184  99.394  28.856  1.00  0.00           H
ATOM   1202  CD2 TYR A 566      49.985  95.092  28.279  1.00  0.00           C
ATOM   1203  HD2 TYR A 566      49.815  94.081  28.619  1.00  0.00           H
ATOM   1204  CE2 TYR A 566      49.294  96.175  28.906  1.00  0.00           C
ATOM   1205  HE2 TYR A 566      48.514  95.916  29.607  1.00  0.00           H
ATOM   1206  C   TYR A 566      53.810  94.419  28.062  1.00  0.00           C
ATOM   1207  O   TYR A 566      54.174  95.602  28.278  1.00  0.00           O
ATOM   1208  N   LEU A 567      53.848  93.464  29.080  1.00  0.00           N
ATOM   1209  HN  LEU A 567      53.450  92.569  28.892  1.00  0.00           H
ATOM   1210  CA  LEU A 567      54.417  93.636  30.378  1.00  0.00           C
ATOM   1211  HA  LEU A 567      54.014  94.552  30.784  1.00  0.00           H
ATOM   1212  CB  LEU A 567      54.117  92.606  31.418  1.00  0.00           C
ATOM   1213  HB1 LEU A 567      54.537  91.648  31.044  1.00  0.00           H
ATOM   1214  HB2 LEU A 567      54.653  92.822  32.367  1.00  0.00           H
ATOM   1215  CG  LEU A 567      52.691  92.416  31.812  1.00  0.00           C
ATOM   1216  HG  LEU A 567      52.083  92.048  30.958  1.00  0.00           H
ATOM   1217  CD1 LEU A 567      52.551  91.310  32.892  1.00  0.00           C
ATOM   1218 1HD1 LEU A 567      53.149  90.397  32.683  1.00  0.00           H
ATOM   1219 2HD1 LEU A 567      52.809  91.768  33.871  1.00  0.00           H
ATOM   1220 3HD1 LEU A 567      51.476  91.048  32.986  1.00  0.00           H
ATOM   1221  CD2 LEU A 567      51.902  93.640  32.226  1.00  0.00           C
ATOM   1222 1HD2 LEU A 567      52.264  94.007  33.210  1.00  0.00           H
ATOM   1223 2HD2 LEU A 567      52.088  94.428  31.465  1.00  0.00           H
ATOM   1224 3HD2 LEU A 567      50.814  93.484  32.391  1.00  0.00           H
ATOM   1225  C   LEU A 567      55.938  93.880  30.266  1.00  0.00           C
ATOM   1226  O   LEU A 567      56.467  94.741  30.978  1.00  0.00           O
ATOM   1227  N   LEU A 568      56.680  93.158  29.419  1.00  0.00           N
ATOM   1228  HN  LEU A 568      56.245  92.421  28.908  1.00  0.00           H
ATOM   1229  CA  LEU A 568      58.133  93.199  29.187  1.00  0.00           C
ATOM   1230  HA  LEU A 568      58.663  93.136  30.125  1.00  0.00           H
ATOM   1231  CB  LEU A 568      58.520  91.917  28.351  1.00  0.00           C
ATOM   1232  HB1 LEU A 568      57.949  91.089  28.823  1.00  0.00           H
ATOM   1233  HB2 LEU A 568      58.081  92.015  27.335  1.00  0.00           H
ATOM   1234  CG  LEU A 568      60.046  91.627  28.290  1.00  0.00           C
ATOM   1235  HG  LEU A 568      60.571  92.584  28.085  1.00  0.00           H
ATOM   1236  CD1 LEU A 568      60.560  91.134  29.699  1.00  0.00           C
ATOM   1237 1HD1 LEU A 568      60.318  91.857  30.508  1.00  0.00           H
ATOM   1238 2HD1 LEU A 568      60.139  90.157  30.018  1.00  0.00           H
ATOM   1239 3HD1 LEU A 568      61.661  91.013  29.608  1.00  0.00           H
ATOM   1240  CD2 LEU A 568      60.385  90.682  27.103  1.00  0.00           C
ATOM   1241 1HD2 LEU A 568      60.260  91.319  26.201  1.00  0.00           H
ATOM   1242 2HD2 LEU A 568      61.450  90.417  27.270  1.00  0.00           H
ATOM   1243 3HD2 LEU A 568      59.749  89.771  27.102  1.00  0.00           H
ATOM   1244  C   LEU A 568      58.439  94.536  28.491  1.00  0.00           C
ATOM   1245  O   LEU A 568      59.489  95.096  28.745  1.00  0.00           O
ATOM   1246  N   CYS A 569      57.513  95.041  27.619  1.00  0.00           N
ATOM   1247  HN  CYS A 569      56.674  94.536  27.434  1.00  0.00           H
ATOM   1248  CA  CYS A 569      57.701  96.350  26.945  1.00  0.00           C
ATOM   1249  HA  CYS A 569      58.748  96.439  26.696  1.00  0.00           H
ATOM   1250  CB  CYS A 569      56.623  96.709  25.839  1.00  0.00           C
ATOM   1251  HB1 CYS A 569      55.581  96.688  26.224  1.00  0.00           H
ATOM   1252  HB2 CYS A 569      56.744  97.762  25.507  1.00  0.00           H
ATOM   1253  SG  CYS A 569      56.946  95.506  24.468  1.00  0.00           S
ATOM   1254  HG1 CYS A 569      56.642  94.338  25.015  1.00  0.00           H
ATOM   1255  C   CYS A 569      57.601  97.352  28.025  1.00  0.00           C
ATOM   1256  O   CYS A 569      58.319  98.289  28.142  1.00  0.00           O
ATOM   1257  N   SER A 570      56.720  97.076  29.051  1.00  0.00           N
ATOM   1258  HN  SER A 570      56.258  96.195  29.108  1.00  0.00           H
ATOM   1259  CA  SER A 570      56.297  97.996  30.158  1.00  0.00           C
ATOM   1260  HA  SER A 570      56.446  99.039  29.919  1.00  0.00           H
ATOM   1261  CB  SER A 570      54.780  97.794  30.472  1.00  0.00           C
ATOM   1262  HB1 SER A 570      54.641  96.705  30.638  1.00  0.00           H
ATOM   1263  HB2 SER A 570      54.372  98.259  31.395  1.00  0.00           H
ATOM   1264  OG  SER A 570      54.053  98.264  29.313  1.00  0.00           O
ATOM   1265  HG1 SER A 570      54.085  97.485  28.752  1.00  0.00           H
ATOM   1266  C   SER A 570      57.076  97.798  31.481  1.00  0.00           C
ATOM   1267  O   SER A 570      56.580  98.254  32.507  1.00  0.00           O
ATOM   1268  N   TRP A 571      58.229  97.101  31.398  1.00  0.00           N
ATOM   1269  HN  TRP A 571      58.483  96.882  30.460  1.00  0.00           H
ATOM   1270  CA  TRP A 571      58.948  96.599  32.493  1.00  0.00           C
ATOM   1271  HA  TRP A 571      58.335  96.510  33.378  1.00  0.00           H
ATOM   1272  CB  TRP A 571      59.483  95.186  32.302  1.00  0.00           C
ATOM   1273  HB1 TRP A 571      58.652  94.628  31.819  1.00  0.00           H
ATOM   1274  HB2 TRP A 571      60.393  95.046  31.681  1.00  0.00           H
ATOM   1275  CG  TRP A 571      59.599  94.483  33.589  1.00  0.00           C
ATOM   1276  CD1 TRP A 571      60.698  94.516  34.427  1.00  0.00           C
ATOM   1277  HD1 TRP A 571      61.541  95.020  33.978  1.00  0.00           H
ATOM   1278  NE1 TRP A 571      60.502  93.828  35.586  1.00  0.00           N
ATOM   1279  HE1 TRP A 571      61.145  93.532  36.258  1.00  0.00           H
ATOM   1280  CE2 TRP A 571      59.182  93.282  35.544  1.00  0.00           C
ATOM   1281  CD2 TRP A 571      58.637  93.548  34.237  1.00  0.00           C
ATOM   1282  CE3 TRP A 571      57.464  93.059  33.859  1.00  0.00           C
ATOM   1283  HE3 TRP A 571      56.953  93.380  32.963  1.00  0.00           H
ATOM   1284  CZ3 TRP A 571      56.717  92.213  34.717  1.00  0.00           C
ATOM   1285  HZ3 TRP A 571      55.788  91.709  34.495  1.00  0.00           H
ATOM   1286  CZ2 TRP A 571      58.456  92.502  36.404  1.00  0.00           C
ATOM   1287  HZ2 TRP A 571      58.949  92.219  37.322  1.00  0.00           H
ATOM   1288  CH2 TRP A 571      57.307  91.812  35.956  1.00  0.00           C
ATOM   1289  HH2 TRP A 571      56.906  91.060  36.620  1.00  0.00           H
ATOM   1290  C   TRP A 571      60.103  97.573  32.741  1.00  0.00           C
ATOM   1291  O   TRP A 571      60.686  98.070  31.754  1.00  0.00           O
ATOM   1292  N   PRO A 572      60.427  97.993  33.949  1.00  0.00           N
ATOM   1293  CD  PRO A 572      59.584  97.986  35.170  1.00  0.00           C
ATOM   1294  HD1 PRO A 572      59.542  96.971  35.619  1.00  0.00           H
ATOM   1295  HD2 PRO A 572      58.536  98.308  34.991  1.00  0.00           H
ATOM   1296  CA  PRO A 572      61.746  98.659  34.108  1.00  0.00           C
ATOM   1297  HA  PRO A 572      61.704  99.653  33.688  1.00  0.00           H
ATOM   1298  CB  PRO A 572      61.922  98.630  35.648  1.00  0.00           C
ATOM   1299  HB1 PRO A 572      62.228  97.610  35.964  1.00  0.00           H
ATOM   1300  HB2 PRO A 572      62.523  99.471  36.054  1.00  0.00           H
ATOM   1301  CG  PRO A 572      60.417  98.921  36.115  1.00  0.00           C
ATOM   1302  HG1 PRO A 572      60.347  98.646  37.189  1.00  0.00           H
ATOM   1303  HG2 PRO A 572      59.998  99.924  35.887  1.00  0.00           H
ATOM   1304  C   PRO A 572      62.926  97.989  33.550  1.00  0.00           C
ATOM   1305  O   PRO A 572      62.969  96.803  33.321  1.00  0.00           O
ATOM   1306  N   GLU A 573      63.962  98.806  33.192  1.00  0.00           N
ATOM   1307  HN  GLU A 573      64.037  99.766  33.452  1.00  0.00           H
ATOM   1308  CA  GLU A 573      65.230  98.241  32.641  1.00  0.00           C
ATOM   1309  HA  GLU A 573      65.165  97.697  31.711  1.00  0.00           H
ATOM   1310  CB  GLU A 573      66.202  99.374  32.161  1.00  0.00           C
ATOM   1311  HB1 GLU A 573      66.658  99.951  32.993  1.00  0.00           H
ATOM   1312  HB2 GLU A 573      67.043  98.854  31.654  1.00  0.00           H
ATOM   1313  CG  GLU A 573      65.425 100.321  31.159  1.00  0.00           C
ATOM   1314  HG1 GLU A 573      65.037  99.655  30.359  1.00  0.00           H
ATOM   1315  HG2 GLU A 573      64.674 101.010  31.601  1.00  0.00           H
ATOM   1316  CD  GLU A 573      66.494 101.118  30.486  1.00  0.00           C
ATOM   1317  OE1 GLU A 573      67.203 100.640  29.599  1.00  0.00           O
ATOM   1318  OE2 GLU A 573      66.518 102.334  30.828  1.00  0.00           O
ATOM   1319  C   GLU A 573      65.907  97.318  33.665  1.00  0.00           C
ATOM   1320  O   GLU A 573      66.025  97.588  34.878  1.00  0.00           O
ATOM   1321  N   LEU A 574      66.458  96.125  33.234  1.00  0.00           N
ATOM   1322  HN  LEU A 574      66.467  95.868  32.271  1.00  0.00           H
ATOM   1323  CA  LEU A 574      66.883  95.048  34.108  1.00  0.00           C
ATOM   1324  HA  LEU A 574      66.161  94.969  34.907  1.00  0.00           H
ATOM   1325  CB  LEU A 574      67.040  93.668  33.318  1.00  0.00           C
ATOM   1326  HB1 LEU A 574      67.826  93.620  32.535  1.00  0.00           H
ATOM   1327  HB2 LEU A 574      67.350  92.843  33.995  1.00  0.00           H
ATOM   1328  CG  LEU A 574      65.730  93.142  32.613  1.00  0.00           C
ATOM   1329  HG  LEU A 574      65.344  93.911  31.910  1.00  0.00           H
ATOM   1330  CD1 LEU A 574      66.035  91.867  31.788  1.00  0.00           C
ATOM   1331 1HD1 LEU A 574      65.213  91.588  31.094  1.00  0.00           H
ATOM   1332 2HD1 LEU A 574      66.990  92.119  31.280  1.00  0.00           H
ATOM   1333 3HD1 LEU A 574      66.136  90.988  32.460  1.00  0.00           H
ATOM   1334  CD2 LEU A 574      64.560  93.078  33.663  1.00  0.00           C
ATOM   1335 1HD2 LEU A 574      63.690  92.674  33.103  1.00  0.00           H
ATOM   1336 2HD2 LEU A 574      64.690  92.401  34.534  1.00  0.00           H
ATOM   1337 3HD2 LEU A 574      64.305  94.090  34.045  1.00  0.00           H
ATOM   1338  C   LEU A 574      68.255  95.295  34.722  1.00  0.00           C
ATOM   1339  O   LEU A 574      69.130  95.629  33.931  1.00  0.00           O
ATOM   1340  N   PRO A 575      68.596  95.161  35.985  1.00  0.00           N
ATOM   1341  CD  PRO A 575      67.599  95.102  36.984  1.00  0.00           C
ATOM   1342  HD1 PRO A 575      66.717  94.484  36.712  1.00  0.00           H
ATOM   1343  HD2 PRO A 575      67.333  96.157  37.211  1.00  0.00           H
ATOM   1344  CA  PRO A 575      69.878  94.935  36.524  1.00  0.00           C
ATOM   1345  HA  PRO A 575      70.539  95.698  36.141  1.00  0.00           H
ATOM   1346  CB  PRO A 575      69.754  94.958  37.993  1.00  0.00           C
ATOM   1347  HB1 PRO A 575      70.555  94.434  38.558  1.00  0.00           H
ATOM   1348  HB2 PRO A 575      69.715  96.005  38.361  1.00  0.00           H
ATOM   1349  CG  PRO A 575      68.361  94.558  38.239  1.00  0.00           C
ATOM   1350  HG1 PRO A 575      68.387  93.448  38.279  1.00  0.00           H
ATOM   1351  HG2 PRO A 575      67.856  94.939  39.153  1.00  0.00           H
ATOM   1352  C   PRO A 575      70.461  93.653  35.958  1.00  0.00           C
ATOM   1353  O   PRO A 575      69.733  92.850  35.430  1.00  0.00           O
ATOM   1354  N   VAL A 576      71.769  93.422  36.118  1.00  0.00           N
ATOM   1355  HN  VAL A 576      72.244  94.178  36.560  1.00  0.00           H
ATOM   1356  CA  VAL A 576      72.471  92.240  35.571  1.00  0.00           C
ATOM   1357  HA  VAL A 576      72.383  92.365  34.502  1.00  0.00           H
ATOM   1358  CB  VAL A 576      73.948  92.214  35.924  1.00  0.00           C
ATOM   1359  HB  VAL A 576      74.070  92.273  37.027  1.00  0.00           H
ATOM   1360  CG1 VAL A 576      74.741  91.071  35.282  1.00  0.00           C
ATOM   1361 1HG1 VAL A 576      75.791  91.344  35.523  1.00  0.00           H
ATOM   1362 2HG1 VAL A 576      74.460  90.128  35.798  1.00  0.00           H
ATOM   1363 3HG1 VAL A 576      74.524  91.159  34.196  1.00  0.00           H
ATOM   1364  CG2 VAL A 576      74.661  93.563  35.500  1.00  0.00           C
ATOM   1365 1HG2 VAL A 576      74.179  94.341  36.130  1.00  0.00           H
ATOM   1366 2HG2 VAL A 576      75.756  93.552  35.689  1.00  0.00           H
ATOM   1367 3HG2 VAL A 576      74.537  93.755  34.413  1.00  0.00           H
ATOM   1368  C   VAL A 576      71.930  90.941  36.018  1.00  0.00           C
ATOM   1369  O   VAL A 576      71.871  90.046  35.222  1.00  0.00           O
ATOM   1370  N   LEU A 577      71.634  90.811  37.310  1.00  0.00           N
ATOM   1371  HN  LEU A 577      71.832  91.416  38.077  1.00  0.00           H
ATOM   1372  CA  LEU A 577      71.082  89.533  37.775  1.00  0.00           C
ATOM   1373  HA  LEU A 577      71.808  88.761  37.570  1.00  0.00           H
ATOM   1374  CB  LEU A 577      70.851  89.568  39.254  1.00  0.00           C
ATOM   1375  HB1 LEU A 577      71.881  89.607  39.668  1.00  0.00           H
ATOM   1376  HB2 LEU A 577      70.300  90.489  39.542  1.00  0.00           H
ATOM   1377  CG  LEU A 577      70.147  88.364  39.962  1.00  0.00           C
ATOM   1378  HG  LEU A 577      69.113  88.252  39.574  1.00  0.00           H
ATOM   1379  CD1 LEU A 577      70.714  87.018  39.755  1.00  0.00           C
ATOM   1380 1HD1 LEU A 577      70.709  86.683  38.696  1.00  0.00           H
ATOM   1381 2HD1 LEU A 577      71.717  86.805  40.184  1.00  0.00           H
ATOM   1382 3HD1 LEU A 577      70.121  86.275  40.330  1.00  0.00           H
ATOM   1383  CD2 LEU A 577      69.987  88.822  41.395  1.00  0.00           C
ATOM   1384 1HD2 LEU A 577      70.886  88.964  42.032  1.00  0.00           H
ATOM   1385 2HD2 LEU A 577      69.227  89.624  41.506  1.00  0.00           H
ATOM   1386 3HD2 LEU A 577      69.419  87.939  41.758  1.00  0.00           H
ATOM   1387  C   LEU A 577      69.769  89.199  37.105  1.00  0.00           C
ATOM   1388  O   LEU A 577      69.576  88.145  36.624  1.00  0.00           O
ATOM   1389  N   SER A 578      68.895  90.193  37.030  1.00  0.00           N
ATOM   1390  HN  SER A 578      69.181  91.088  37.364  1.00  0.00           H
ATOM   1391  CA  SER A 578      67.593  90.113  36.397  1.00  0.00           C
ATOM   1392  HA  SER A 578      67.036  89.339  36.905  1.00  0.00           H
ATOM   1393  CB  SER A 578      66.781  91.448  36.480  1.00  0.00           C
ATOM   1394  HB1 SER A 578      67.411  92.297  36.138  1.00  0.00           H
ATOM   1395  HB2 SER A 578      65.849  91.363  35.881  1.00  0.00           H
ATOM   1396  OG  SER A 578      66.361  91.696  37.827  1.00  0.00           O
ATOM   1397  HG1 SER A 578      65.579  92.253  37.814  1.00  0.00           H
ATOM   1398  C   SER A 578      67.631  89.805  34.852  1.00  0.00           C
ATOM   1399  O   SER A 578      66.960  88.926  34.362  1.00  0.00           O
ATOM   1400  N   ALA A 579      68.583  90.456  34.141  1.00  0.00           N
ATOM   1401  HN  ALA A 579      68.981  91.267  34.562  1.00  0.00           H
ATOM   1402  CA  ALA A 579      69.012  90.095  32.797  1.00  0.00           C
ATOM   1403  HA  ALA A 579      68.168  90.173  32.128  1.00  0.00           H
ATOM   1404  CB  ALA A 579      70.032  91.049  32.237  1.00  0.00           C
ATOM   1405  HB1 ALA A 579      71.033  91.071  32.719  1.00  0.00           H
ATOM   1406  HB2 ALA A 579      70.237  90.670  31.213  1.00  0.00           H
ATOM   1407  HB3 ALA A 579      69.630  92.072  32.079  1.00  0.00           H
ATOM   1408  C   ALA A 579      69.565  88.654  32.731  1.00  0.00           C
ATOM   1409  O   ALA A 579      69.243  87.900  31.833  1.00  0.00           O
ATOM   1410  N   LEU A 580      70.401  88.177  33.632  1.00  0.00           N
ATOM   1411  HN  LEU A 580      70.798  88.810  34.292  1.00  0.00           H
ATOM   1412  CA  LEU A 580      70.977  86.848  33.490  1.00  0.00           C
ATOM   1413  HA  LEU A 580      71.237  86.708  32.451  1.00  0.00           H
ATOM   1414  CB  LEU A 580      72.163  86.597  34.348  1.00  0.00           C
ATOM   1415  HB1 LEU A 580      71.887  86.789  35.407  1.00  0.00           H
ATOM   1416  HB2 LEU A 580      72.398  85.511  34.381  1.00  0.00           H
ATOM   1417  CG  LEU A 580      73.528  87.388  34.063  1.00  0.00           C
ATOM   1418  HG  LEU A 580      73.257  88.459  34.177  1.00  0.00           H
ATOM   1419  CD1 LEU A 580      74.555  86.962  35.117  1.00  0.00           C
ATOM   1420 1HD1 LEU A 580      74.614  85.853  35.141  1.00  0.00           H
ATOM   1421 2HD1 LEU A 580      75.504  87.476  34.852  1.00  0.00           H
ATOM   1422 3HD1 LEU A 580      74.251  87.330  36.121  1.00  0.00           H
ATOM   1423  CD2 LEU A 580      74.082  87.302  32.629  1.00  0.00           C
ATOM   1424 1HD2 LEU A 580      75.051  87.836  32.536  1.00  0.00           H
ATOM   1425 2HD2 LEU A 580      74.297  86.257  32.318  1.00  0.00           H
ATOM   1426 3HD2 LEU A 580      73.311  87.736  31.956  1.00  0.00           H
ATOM   1427  C   LEU A 580      69.966  85.754  33.877  1.00  0.00           C
ATOM   1428  O   LEU A 580      70.051  84.621  33.342  1.00  0.00           O
ATOM   1429  N   GLU A 581      68.900  86.148  34.634  1.00  0.00           N
ATOM   1430  HN  GLU A 581      68.740  87.059  35.005  1.00  0.00           H
ATOM   1431  CA  GLU A 581      67.878  85.206  35.102  1.00  0.00           C
ATOM   1432  HA  GLU A 581      68.214  84.300  35.584  1.00  0.00           H
ATOM   1433  CB  GLU A 581      66.831  85.899  36.084  1.00  0.00           C
ATOM   1434  HB1 GLU A 581      66.414  86.785  35.559  1.00  0.00           H
ATOM   1435  HB2 GLU A 581      65.924  85.258  36.050  1.00  0.00           H
ATOM   1436  CG  GLU A 581      67.283  86.267  37.538  1.00  0.00           C
ATOM   1437  HG1 GLU A 581      67.801  85.363  37.923  1.00  0.00           H
ATOM   1438  HG2 GLU A 581      67.840  87.215  37.697  1.00  0.00           H
ATOM   1439  CD  GLU A 581      66.108  86.513  38.421  1.00  0.00           C
ATOM   1440  OE1 GLU A 581      65.688  85.662  39.270  1.00  0.00           O
ATOM   1441  OE2 GLU A 581      65.638  87.660  38.206  1.00  0.00           O
ATOM   1442  C   GLU A 581      67.041  84.781  33.910  1.00  0.00           C
ATOM   1443  O   GLU A 581      66.393  83.743  33.999  1.00  0.00           O
ATOM   1444  N   LEU A 582      67.126  85.577  32.803  1.00  0.00           N
ATOM   1445  HN  LEU A 582      67.774  86.335  32.807  1.00  0.00           H
ATOM   1446  CA  LEU A 582      66.365  85.254  31.618  1.00  0.00           C
ATOM   1447  HA  LEU A 582      65.589  84.521  31.782  1.00  0.00           H
ATOM   1448  CB  LEU A 582      65.670  86.556  31.000  1.00  0.00           C
ATOM   1449  HB1 LEU A 582      66.405  87.346  31.266  1.00  0.00           H
ATOM   1450  HB2 LEU A 582      65.634  86.463  29.893  1.00  0.00           H
ATOM   1451  CG  LEU A 582      64.340  87.056  31.432  1.00  0.00           C
ATOM   1452  HG  LEU A 582      63.641  86.200  31.318  1.00  0.00           H
ATOM   1453  CD1 LEU A 582      64.272  87.513  32.878  1.00  0.00           C
ATOM   1454 1HD1 LEU A 582      64.826  86.838  33.564  1.00  0.00           H
ATOM   1455 2HD1 LEU A 582      64.780  88.500  32.939  1.00  0.00           H
ATOM   1456 3HD1 LEU A 582      63.241  87.711  33.242  1.00  0.00           H
ATOM   1457  CD2 LEU A 582      63.840  88.225  30.623  1.00  0.00           C
ATOM   1458 1HD2 LEU A 582      64.079  87.969  29.569  1.00  0.00           H
ATOM   1459 2HD2 LEU A 582      62.740  88.376  30.608  1.00  0.00           H
ATOM   1460 3HD2 LEU A 582      64.200  89.226  30.944  1.00  0.00           H
ATOM   1461  C   LEU A 582      67.177  84.657  30.494  1.00  0.00           C
ATOM   1462  O   LEU A 582      66.703  84.164  29.498  1.00  0.00           O
ATOM   1463  N   LEU A 583      68.456  84.517  30.732  1.00  0.00           N
ATOM   1464  HN  LEU A 583      68.756  84.870  31.615  1.00  0.00           H
ATOM   1465  CA  LEU A 583      69.401  83.840  29.879  1.00  0.00           C
ATOM   1466  HA  LEU A 583      68.943  83.645  28.921  1.00  0.00           H
ATOM   1467  CB  LEU A 583      70.719  84.590  29.694  1.00  0.00           C
ATOM   1468  HB1 LEU A 583      71.199  84.765  30.680  1.00  0.00           H
ATOM   1469  HB2 LEU A 583      71.426  83.928  29.149  1.00  0.00           H
ATOM   1470  CG  LEU A 583      70.530  85.994  29.053  1.00  0.00           C
ATOM   1471  HG  LEU A 583      69.753  86.586  29.582  1.00  0.00           H
ATOM   1472  CD1 LEU A 583      71.864  86.783  29.184  1.00  0.00           C
ATOM   1473 1HD1 LEU A 583      72.651  86.367  28.520  1.00  0.00           H
ATOM   1474 2HD1 LEU A 583      71.606  87.818  28.871  1.00  0.00           H
ATOM   1475 3HD1 LEU A 583      72.125  86.805  30.263  1.00  0.00           H
ATOM   1476  CD2 LEU A 583      70.219  85.834  27.516  1.00  0.00           C
ATOM   1477 1HD2 LEU A 583      71.043  85.217  27.097  1.00  0.00           H
ATOM   1478 2HD2 LEU A 583      69.190  85.460  27.327  1.00  0.00           H
ATOM   1479 3HD2 LEU A 583      70.401  86.851  27.107  1.00  0.00           H
ATOM   1480  C   LEU A 583      69.776  82.510  30.482  1.00  0.00           C
ATOM   1481  O   LEU A 583      70.741  81.846  30.024  1.00  0.00           O
ATOM   1482  N   ASP A 584      69.073  82.244  31.590  1.00  0.00           N
ATOM   1483  HN  ASP A 584      68.365  82.875  31.900  1.00  0.00           H
ATOM   1484  CA  ASP A 584      69.234  81.025  32.409  1.00  0.00           C
ATOM   1485  HA  ASP A 584      70.261  80.970  32.737  1.00  0.00           H
ATOM   1486  CB  ASP A 584      68.322  81.176  33.666  1.00  0.00           C
ATOM   1487  HB1 ASP A 584      68.506  82.164  34.139  1.00  0.00           H
ATOM   1488  HB2 ASP A 584      67.251  81.113  33.377  1.00  0.00           H
ATOM   1489  CG  ASP A 584      68.556  80.072  34.680  1.00  0.00           C
ATOM   1490  OD1 ASP A 584      67.602  79.805  35.423  1.00  0.00           O
ATOM   1491  OD2 ASP A 584      69.671  79.512  34.768  1.00  0.00           O
ATOM   1492  C   ASP A 584      68.908  79.697  31.698  1.00  0.00           C
ATOM   1493  O   ASP A 584      68.098  79.625  30.788  1.00  0.00           O
ATOM   1494  N   PHE A 585      69.609  78.585  32.093  1.00  0.00           N
ATOM   1495  HN  PHE A 585      70.113  78.611  32.953  1.00  0.00           H
ATOM   1496  CA  PHE A 585      69.450  77.295  31.400  1.00  0.00           C
ATOM   1497  HA  PHE A 585      69.642  77.613  30.386  1.00  0.00           H
ATOM   1498  CB  PHE A 585      70.678  76.331  31.645  1.00  0.00           C
ATOM   1499  HB1 PHE A 585      71.608  76.643  31.123  1.00  0.00           H
ATOM   1500  HB2 PHE A 585      70.744  76.325  32.754  1.00  0.00           H
ATOM   1501  CG  PHE A 585      70.410  74.893  31.279  1.00  0.00           C
ATOM   1502  CD1 PHE A 585      70.808  74.363  30.000  1.00  0.00           C
ATOM   1503  HD1 PHE A 585      71.333  74.979  29.284  1.00  0.00           H
ATOM   1504  CE1 PHE A 585      70.806  72.983  29.703  1.00  0.00           C
ATOM   1505  HE1 PHE A 585      71.318  72.754  28.780  1.00  0.00           H
ATOM   1506  CZ  PHE A 585      70.320  72.110  30.588  1.00  0.00           C
ATOM   1507  HZ  PHE A 585      70.302  71.039  30.451  1.00  0.00           H
ATOM   1508  CD2 PHE A 585      69.970  73.990  32.267  1.00  0.00           C
ATOM   1509  HD2 PHE A 585      69.903  74.314  33.295  1.00  0.00           H
ATOM   1510  CE2 PHE A 585      69.840  72.642  31.865  1.00  0.00           C
ATOM   1511  HE2 PHE A 585      69.539  71.901  32.592  1.00  0.00           H
ATOM   1512  C   PHE A 585      68.085  76.689  31.524  1.00  0.00           C
ATOM   1513  O   PHE A 585      67.548  76.679  32.716  1.00  0.00           O
ATOM   1514  N   SER A 586      67.505  76.193  30.390  1.00  0.00           N
ATOM   1515  HN  SER A 586      68.006  76.184  29.528  1.00  0.00           H
ATOM   1516  CA  SER A 586      66.157  75.633  30.450  1.00  0.00           C
ATOM   1517  HA  SER A 586      65.849  75.438  29.433  1.00  0.00           H
ATOM   1518  CB  SER A 586      66.049  74.300  31.169  1.00  0.00           C
ATOM   1519  HB1 SER A 586      66.382  74.474  32.215  1.00  0.00           H
ATOM   1520  HB2 SER A 586      65.046  73.823  31.211  1.00  0.00           H
ATOM   1521  OG  SER A 586      66.849  73.285  30.611  1.00  0.00           O
ATOM   1522  HG1 SER A 586      67.775  73.536  30.629  1.00  0.00           H
ATOM   1523  C   SER A 586      65.048  76.584  30.936  1.00  0.00           C
ATOM   1524  O   SER A 586      64.058  76.089  31.457  1.00  0.00           O
ATOM   1525  N   PHE A 587      65.152  77.954  30.794  1.00  0.00           N
ATOM   1526  HN  PHE A 587      66.007  78.311  30.425  1.00  0.00           H
ATOM   1527  CA  PHE A 587      64.083  78.883  31.156  1.00  0.00           C
ATOM   1528  HA  PHE A 587      63.860  78.813  32.210  1.00  0.00           H
ATOM   1529  CB  PHE A 587      64.640  80.218  30.770  1.00  0.00           C
ATOM   1530  HB1 PHE A 587      65.699  80.204  31.105  1.00  0.00           H
ATOM   1531  HB2 PHE A 587      64.653  80.402  29.674  1.00  0.00           H
ATOM   1532  CG  PHE A 587      63.848  81.273  31.491  1.00  0.00           C
ATOM   1533  CD1 PHE A 587      64.166  81.539  32.873  1.00  0.00           C
ATOM   1534  HD1 PHE A 587      64.949  80.950  33.327  1.00  0.00           H
ATOM   1535  CE1 PHE A 587      63.433  82.425  33.645  1.00  0.00           C
ATOM   1536  HE1 PHE A 587      63.756  82.706  34.636  1.00  0.00           H
ATOM   1537  CZ  PHE A 587      62.468  83.139  32.986  1.00  0.00           C
ATOM   1538  HZ  PHE A 587      62.024  83.987  33.485  1.00  0.00           H
ATOM   1539  CD2 PHE A 587      62.833  82.004  30.891  1.00  0.00           C
ATOM   1540  HD2 PHE A 587      62.455  81.950  29.880  1.00  0.00           H
ATOM   1541  CE2 PHE A 587      62.190  82.942  31.651  1.00  0.00           C
ATOM   1542  HE2 PHE A 587      61.436  83.456  31.074  1.00  0.00           H
ATOM   1543  C   PHE A 587      62.828  78.641  30.396  1.00  0.00           C
ATOM   1544  O   PHE A 587      62.866  78.258  29.209  1.00  0.00           O
ATOM   1545  N   PRO A 588      61.575  78.799  30.905  1.00  0.00           N
ATOM   1546  CD  PRO A 588      61.222  78.986  32.316  1.00  0.00           C
ATOM   1547  HD1 PRO A 588      61.205  80.081  32.508  1.00  0.00           H
ATOM   1548  HD2 PRO A 588      61.752  78.414  33.108  1.00  0.00           H
ATOM   1549  CA  PRO A 588      60.311  78.679  30.135  1.00  0.00           C
ATOM   1550  HA  PRO A 588      60.370  77.655  29.798  1.00  0.00           H
ATOM   1551  CB  PRO A 588      59.174  79.037  31.096  1.00  0.00           C
ATOM   1552  HB1 PRO A 588      59.023  80.125  31.262  1.00  0.00           H
ATOM   1553  HB2 PRO A 588      58.181  78.590  30.877  1.00  0.00           H
ATOM   1554  CG  PRO A 588      59.744  78.513  32.382  1.00  0.00           C
ATOM   1555  HG1 PRO A 588      59.145  78.694  33.300  1.00  0.00           H
ATOM   1556  HG2 PRO A 588      59.858  77.410  32.319  1.00  0.00           H
ATOM   1557  C   PRO A 588      60.179  79.428  28.881  1.00  0.00           C
ATOM   1558  O   PRO A 588      60.823  80.507  28.690  1.00  0.00           O
ATOM   1559  N   ASP A 589      59.307  78.906  27.966  1.00  0.00           N
ATOM   1560  HN  ASP A 589      58.794  78.081  28.190  1.00  0.00           H
ATOM   1561  CA  ASP A 589      58.991  79.508  26.684  1.00  0.00           C
ATOM   1562  HA  ASP A 589      59.898  79.890  26.241  1.00  0.00           H
ATOM   1563  CB  ASP A 589      58.460  78.389  25.671  1.00  0.00           C
ATOM   1564  HB1 ASP A 589      57.519  77.964  26.080  1.00  0.00           H
ATOM   1565  HB2 ASP A 589      58.212  78.891  24.712  1.00  0.00           H
ATOM   1566  CG  ASP A 589      59.463  77.281  25.252  1.00  0.00           C
ATOM   1567  OD1 ASP A 589      60.686  77.489  25.172  1.00  0.00           O
ATOM   1568  OD2 ASP A 589      58.950  76.280  24.728  1.00  0.00           O
ATOM   1569  C   ASP A 589      58.047  80.696  26.782  1.00  0.00           C
ATOM   1570  O   ASP A 589      56.840  80.547  27.031  1.00  0.00           O
ATOM   1571  N   CYS A 590      58.605  81.904  26.484  1.00  0.00           N
ATOM   1572  HN  CYS A 590      59.554  81.964  26.184  1.00  0.00           H
ATOM   1573  CA  CYS A 590      57.754  83.074  26.333  1.00  0.00           C
ATOM   1574  HA  CYS A 590      56.778  82.749  26.003  1.00  0.00           H
ATOM   1575  CB  CYS A 590      57.777  83.715  27.779  1.00  0.00           C
ATOM   1576  HB1 CYS A 590      57.189  82.931  28.303  1.00  0.00           H
ATOM   1577  HB2 CYS A 590      58.819  83.839  28.145  1.00  0.00           H
ATOM   1578  SG  CYS A 590      56.680  85.277  27.833  1.00  0.00           S
ATOM   1579  HG1 CYS A 590      57.577  86.031  27.214  1.00  0.00           H
ATOM   1580  C   CYS A 590      58.225  84.011  25.316  1.00  0.00           C
ATOM   1581  O   CYS A 590      57.367  84.719  24.773  1.00  0.00           O
ATOM   1582  N   HIS A 591      59.499  84.010  24.901  1.00  0.00           N
ATOM   1583  HN  HIS A 591      60.064  83.317  25.342  1.00  0.00           H
ATOM   1584  CA  HIS A 591      60.053  84.872  23.894  1.00  0.00           C
ATOM   1585  HA  HIS A 591      60.993  84.391  23.669  1.00  0.00           H
ATOM   1586  CB  HIS A 591      59.112  84.978  22.588  1.00  0.00           C
ATOM   1587  HB1 HIS A 591      58.138  85.459  22.824  1.00  0.00           H
ATOM   1588  HB2 HIS A 591      59.689  85.607  21.877  1.00  0.00           H
ATOM   1589  ND1 HIS A 591      59.663  82.939  21.306  1.00  0.00           N
ATOM   1590  CG  HIS A 591      58.774  83.631  22.069  1.00  0.00           C
ATOM   1591  CE1 HIS A 591      58.976  81.795  20.945  1.00  0.00           C
ATOM   1592  HE1 HIS A 591      59.476  81.050  20.327  1.00  0.00           H
ATOM   1593  NE2 HIS A 591      57.731  81.826  21.447  1.00  0.00           N
ATOM   1594  HE2 HIS A 591      56.932  81.232  21.352  1.00  0.00           H
ATOM   1595  CD2 HIS A 591      57.555  82.993  22.138  1.00  0.00           C
ATOM   1596  HD2 HIS A 591      56.640  83.220  22.672  1.00  0.00           H
ATOM   1597  C   HIS A 591      60.602  86.186  24.455  1.00  0.00           C
ATOM   1598  O   HIS A 591      60.503  87.269  23.913  1.00  0.00           O
ATOM   1599  N   VAL A 592      61.263  86.095  25.623  1.00  0.00           N
ATOM   1600  HN  VAL A 592      61.360  85.244  26.133  1.00  0.00           H
ATOM   1601  CA  VAL A 592      61.744  87.282  26.352  1.00  0.00           C
ATOM   1602  HA  VAL A 592      61.202  88.159  26.029  1.00  0.00           H
ATOM   1603  CB  VAL A 592      61.420  87.057  27.824  1.00  0.00           C
ATOM   1604  HB  VAL A 592      61.738  88.003  28.313  1.00  0.00           H
ATOM   1605  CG1 VAL A 592      59.852  87.047  27.990  1.00  0.00           C
ATOM   1606 1HG1 VAL A 592      59.472  87.816  27.283  1.00  0.00           H
ATOM   1607 2HG1 VAL A 592      59.519  86.029  27.695  1.00  0.00           H
ATOM   1608 3HG1 VAL A 592      59.587  87.316  29.035  1.00  0.00           H
ATOM   1609  CG2 VAL A 592      62.202  85.927  28.560  1.00  0.00           C
ATOM   1610 1HG2 VAL A 592      63.298  86.005  28.394  1.00  0.00           H
ATOM   1611 2HG2 VAL A 592      62.022  85.997  29.654  1.00  0.00           H
ATOM   1612 3HG2 VAL A 592      61.960  84.895  28.225  1.00  0.00           H
ATOM   1613  C   VAL A 592      63.273  87.624  26.280  1.00  0.00           C
ATOM   1614  O   VAL A 592      63.678  88.744  26.654  1.00  0.00           O
ATOM   1615  N   GLY A 593      64.103  86.715  25.851  1.00  0.00           N
ATOM   1616  HN  GLY A 593      63.703  85.874  25.494  1.00  0.00           H
ATOM   1617  CA  GLY A 593      65.622  86.953  25.811  1.00  0.00           C
ATOM   1618  HA1 GLY A 593      65.903  86.912  26.853  1.00  0.00           H
ATOM   1619  HA2 GLY A 593      66.031  86.085  25.316  1.00  0.00           H
ATOM   1620  C   GLY A 593      66.270  88.134  25.137  1.00  0.00           C
ATOM   1621  O   GLY A 593      67.337  88.548  25.600  1.00  0.00           O
ATOM   1622  N   SER A 594      65.670  88.740  24.062  1.00  0.00           N
ATOM   1623  HN  SER A 594      64.856  88.384  23.611  1.00  0.00           H
ATOM   1624  CA  SER A 594      66.112  90.028  23.481  1.00  0.00           C
ATOM   1625  HA  SER A 594      67.039  89.831  22.963  1.00  0.00           H
ATOM   1626  CB  SER A 594      65.131  90.518  22.351  1.00  0.00           C
ATOM   1627  HB1 SER A 594      65.037  91.619  22.233  1.00  0.00           H
ATOM   1628  HB2 SER A 594      65.595  90.043  21.461  1.00  0.00           H
ATOM   1629  OG  SER A 594      63.813  90.061  22.581  1.00  0.00           O
ATOM   1630  HG1 SER A 594      63.334  90.850  22.848  1.00  0.00           H
ATOM   1631  C   SER A 594      66.239  91.207  24.372  1.00  0.00           C
ATOM   1632  O   SER A 594      67.256  91.866  24.258  1.00  0.00           O
ATOM   1633  N   PHE A 595      65.364  91.526  25.260  1.00  0.00           N
ATOM   1634  HN  PHE A 595      64.655  90.864  25.492  1.00  0.00           H
ATOM   1635  CA  PHE A 595      65.499  92.687  26.222  1.00  0.00           C
ATOM   1636  HA  PHE A 595      65.942  93.469  25.623  1.00  0.00           H
ATOM   1637  CB  PHE A 595      63.996  93.053  26.634  1.00  0.00           C
ATOM   1638  HB1 PHE A 595      63.675  93.535  25.686  1.00  0.00           H
ATOM   1639  HB2 PHE A 595      63.413  92.125  26.811  1.00  0.00           H
ATOM   1640  CG  PHE A 595      63.833  93.960  27.837  1.00  0.00           C
ATOM   1641  CD1 PHE A 595      64.163  95.294  27.819  1.00  0.00           C
ATOM   1642  HD1 PHE A 595      64.663  95.674  26.941  1.00  0.00           H
ATOM   1643  CE1 PHE A 595      63.996  96.112  28.967  1.00  0.00           C
ATOM   1644  HE1 PHE A 595      64.371  97.123  29.029  1.00  0.00           H
ATOM   1645  CZ  PHE A 595      63.437  95.562  30.159  1.00  0.00           C
ATOM   1646  HZ  PHE A 595      63.318  96.155  31.053  1.00  0.00           H
ATOM   1647  CD2 PHE A 595      63.274  93.397  29.042  1.00  0.00           C
ATOM   1648  HD2 PHE A 595      62.873  92.395  29.066  1.00  0.00           H
ATOM   1649  CE2 PHE A 595      63.003  94.214  30.144  1.00  0.00           C
ATOM   1650  HE2 PHE A 595      62.490  93.725  30.959  1.00  0.00           H
ATOM   1651  C   PHE A 595      66.424  92.350  27.370  1.00  0.00           C
ATOM   1652  O   PHE A 595      66.690  93.228  28.194  1.00  0.00           O
ATOM   1653  N   ALA A 596      66.984  91.119  27.478  1.00  0.00           N
ATOM   1654  HN  ALA A 596      66.645  90.362  26.925  1.00  0.00           H
ATOM   1655  CA  ALA A 596      68.058  90.869  28.367  1.00  0.00           C
ATOM   1656  HA  ALA A 596      67.952  91.407  29.297  1.00  0.00           H
ATOM   1657  CB  ALA A 596      68.034  89.431  28.788  1.00  0.00           C
ATOM   1658  HB1 ALA A 596      66.992  89.069  28.925  1.00  0.00           H
ATOM   1659  HB2 ALA A 596      68.546  88.859  27.985  1.00  0.00           H
ATOM   1660  HB3 ALA A 596      68.657  89.228  29.685  1.00  0.00           H
ATOM   1661  C   ALA A 596      69.379  91.455  27.739  1.00  0.00           C
ATOM   1662  O   ALA A 596      70.200  92.165  28.387  1.00  0.00           O
ATOM   1663  N   ILE A 597      69.494  91.291  26.417  1.00  0.00           N
ATOM   1664  HN  ILE A 597      68.851  90.790  25.843  1.00  0.00           H
ATOM   1665  CA  ILE A 597      70.622  91.843  25.785  1.00  0.00           C
ATOM   1666  HA  ILE A 597      71.479  91.661  26.417  1.00  0.00           H
ATOM   1667  CB  ILE A 597      70.845  91.092  24.472  1.00  0.00           C
ATOM   1668  HB  ILE A 597      69.903  91.330  23.935  1.00  0.00           H
ATOM   1669  CG2 ILE A 597      72.112  91.608  23.724  1.00  0.00           C
ATOM   1670 1HG2 ILE A 597      72.156  92.703  23.543  1.00  0.00           H
ATOM   1671 2HG2 ILE A 597      72.936  91.297  24.402  1.00  0.00           H
ATOM   1672 3HG2 ILE A 597      72.440  91.007  22.850  1.00  0.00           H
ATOM   1673  CG1 ILE A 597      70.925  89.551  24.571  1.00  0.00           C
ATOM   1674 1HG1 ILE A 597      69.902  89.198  24.821  1.00  0.00           H
ATOM   1675 2HG1 ILE A 597      71.246  89.247  23.551  1.00  0.00           H
ATOM   1676  CD  ILE A 597      71.910  89.018  25.587  1.00  0.00           C
ATOM   1677  HD1 ILE A 597      72.120  87.927  25.577  1.00  0.00           H
ATOM   1678  HD2 ILE A 597      72.874  89.528  25.372  1.00  0.00           H
ATOM   1679  HD3 ILE A 597      71.638  89.241  26.641  1.00  0.00           H
ATOM   1680  C   ILE A 597      70.532  93.332  25.689  1.00  0.00           C
ATOM   1681  O   ILE A 597      71.514  94.016  25.461  1.00  0.00           O
ATOM   1682  N   LYS A 598      69.361  93.959  25.713  1.00  0.00           N
ATOM   1683  HN  LYS A 598      68.596  93.336  25.567  1.00  0.00           H
ATOM   1684  CA  LYS A 598      69.218  95.356  25.977  1.00  0.00           C
ATOM   1685  HA  LYS A 598      69.683  95.863  25.145  1.00  0.00           H
ATOM   1686  CB  LYS A 598      67.735  95.775  25.924  1.00  0.00           C
ATOM   1687  HB1 LYS A 598      67.250  95.111  26.672  1.00  0.00           H
ATOM   1688  HB2 LYS A 598      67.594  96.851  26.162  1.00  0.00           H
ATOM   1689  CG  LYS A 598      67.150  95.645  24.516  1.00  0.00           C
ATOM   1690  HG1 LYS A 598      67.852  96.149  23.818  1.00  0.00           H
ATOM   1691  HG2 LYS A 598      67.221  94.625  24.081  1.00  0.00           H
ATOM   1692  CD  LYS A 598      65.718  96.213  24.407  1.00  0.00           C
ATOM   1693  HD1 LYS A 598      65.116  95.457  24.955  1.00  0.00           H
ATOM   1694  HD2 LYS A 598      65.626  97.195  24.919  1.00  0.00           H
ATOM   1695  CE  LYS A 598      65.097  96.321  22.986  1.00  0.00           C
ATOM   1696  HE1 LYS A 598      65.062  95.372  22.410  1.00  0.00           H
ATOM   1697  HE2 LYS A 598      64.098  96.799  23.073  1.00  0.00           H
ATOM   1698  NZ  LYS A 598      65.917  97.230  22.224  1.00  0.00           N
ATOM   1699  HZ1 LYS A 598      65.612  97.182  21.231  1.00  0.00           H
ATOM   1700  HZ2 LYS A 598      65.789  98.198  22.582  1.00  0.00           H
ATOM   1701  HZ3 LYS A 598      66.941  97.111  22.358  1.00  0.00           H
ATOM   1702  C   LYS A 598      69.816  95.878  27.195  1.00  0.00           C
ATOM   1703  O   LYS A 598      70.395  96.959  27.213  1.00  0.00           O
ATOM   1704  N   SER A 599      69.669  95.133  28.319  1.00  0.00           N
ATOM   1705  HN  SER A 599      69.064  94.343  28.255  1.00  0.00           H
ATOM   1706  CA  SER A 599      70.390  95.451  29.614  1.00  0.00           C
ATOM   1707  HA  SER A 599      70.246  96.451  29.996  1.00  0.00           H
ATOM   1708  CB  SER A 599      70.147  94.455  30.760  1.00  0.00           C
ATOM   1709  HB1 SER A 599      69.084  94.318  31.052  1.00  0.00           H
ATOM   1710  HB2 SER A 599      70.381  93.456  30.334  1.00  0.00           H
ATOM   1711  OG  SER A 599      70.914  94.775  31.949  1.00  0.00           O
ATOM   1712  HG1 SER A 599      70.299  95.089  32.616  1.00  0.00           H
ATOM   1713  C   SER A 599      71.845  95.424  29.342  1.00  0.00           C
ATOM   1714  O   SER A 599      72.585  96.408  29.528  1.00  0.00           O
ATOM   1715  N   LEU A 600      72.294  94.355  28.625  1.00  0.00           N
ATOM   1716  HN  LEU A 600      71.696  93.562  28.535  1.00  0.00           H
ATOM   1717  CA  LEU A 600      73.706  94.134  28.454  1.00  0.00           C
ATOM   1718  HA  LEU A 600      74.168  94.356  29.404  1.00  0.00           H
ATOM   1719  CB  LEU A 600      73.913  92.664  28.207  1.00  0.00           C
ATOM   1720  HB1 LEU A 600      73.310  92.421  27.306  1.00  0.00           H
ATOM   1721  HB2 LEU A 600      74.976  92.408  28.012  1.00  0.00           H
ATOM   1722  CG  LEU A 600      73.490  91.682  29.381  1.00  0.00           C
ATOM   1723  HG  LEU A 600      72.381  91.758  29.396  1.00  0.00           H
ATOM   1724  CD1 LEU A 600      73.766  90.285  28.964  1.00  0.00           C
ATOM   1725 1HD1 LEU A 600      73.214  89.960  28.056  1.00  0.00           H
ATOM   1726 2HD1 LEU A 600      74.835  90.089  28.733  1.00  0.00           H
ATOM   1727 3HD1 LEU A 600      73.592  89.568  29.795  1.00  0.00           H
ATOM   1728  CD2 LEU A 600      74.135  92.188  30.663  1.00  0.00           C
ATOM   1729 1HD2 LEU A 600      75.153  92.584  30.460  1.00  0.00           H
ATOM   1730 2HD2 LEU A 600      73.547  92.993  31.154  1.00  0.00           H
ATOM   1731 3HD2 LEU A 600      74.149  91.392  31.438  1.00  0.00           H
ATOM   1732  C   LEU A 600      74.340  95.116  27.490  1.00  0.00           C
ATOM   1733  O   LEU A 600      75.397  95.551  27.829  1.00  0.00           O
ATOM   1734  N   ARG A 601      73.723  95.538  26.327  1.00  0.00           N
ATOM   1735  HN  ARG A 601      73.044  94.944  25.902  1.00  0.00           H
ATOM   1736  CA  ARG A 601      74.193  96.665  25.497  1.00  0.00           C
ATOM   1737  HA  ARG A 601      75.192  96.283  25.353  1.00  0.00           H
ATOM   1738  CB  ARG A 601      73.209  96.672  24.265  1.00  0.00           C
ATOM   1739  HB1 ARG A 601      72.182  96.502  24.654  1.00  0.00           H
ATOM   1740  HB2 ARG A 601      73.271  97.662  23.765  1.00  0.00           H
ATOM   1741  CG  ARG A 601      73.473  95.568  23.267  1.00  0.00           C
ATOM   1742  HG1 ARG A 601      74.485  95.847  22.904  1.00  0.00           H
ATOM   1743  HG2 ARG A 601      73.550  94.534  23.669  1.00  0.00           H
ATOM   1744  CD  ARG A 601      72.564  95.586  21.994  1.00  0.00           C
ATOM   1745  HD1 ARG A 601      71.497  95.328  22.158  1.00  0.00           H
ATOM   1746  HD2 ARG A 601      72.629  96.651  21.682  1.00  0.00           H
ATOM   1747  NE  ARG A 601      73.313  94.764  20.980  1.00  0.00           N
ATOM   1748  HE  ARG A 601      74.101  95.158  20.506  1.00  0.00           H
ATOM   1749  CZ  ARG A 601      72.767  93.733  20.390  1.00  0.00           C
ATOM   1750  NH1 ARG A 601      71.615  93.234  20.784  1.00  0.00           N
ATOM   1751 1HH1 ARG A 601      71.062  93.808  21.388  1.00  0.00           H
ATOM   1752 2HH1 ARG A 601      71.103  92.755  20.071  1.00  0.00           H
ATOM   1753  NH2 ARG A 601      73.349  93.174  19.289  1.00  0.00           N
ATOM   1754 1HH2 ARG A 601      74.192  93.593  18.954  1.00  0.00           H
ATOM   1755 2HH2 ARG A 601      72.852  92.519  18.719  1.00  0.00           H
ATOM   1756  C   ARG A 601      74.322  97.997  26.171  1.00  0.00           C
ATOM   1757  O   ARG A 601      74.554  98.959  25.493  1.00  0.00           O
ATOM   1758  N   LYS A 602      74.191  98.172  27.537  1.00  0.00           N
ATOM   1759  HN  LYS A 602      73.920  97.371  28.066  1.00  0.00           H
ATOM   1760  CA  LYS A 602      74.502  99.433  28.207  1.00  0.00           C
ATOM   1761  HA  LYS A 602      74.772 100.132  27.430  1.00  0.00           H
ATOM   1762  CB  LYS A 602      73.279 100.049  28.963  1.00  0.00           C
ATOM   1763  HB1 LYS A 602      72.937  99.394  29.793  1.00  0.00           H
ATOM   1764  HB2 LYS A 602      73.441 100.998  29.518  1.00  0.00           H
ATOM   1765  CG  LYS A 602      72.118 100.272  27.975  1.00  0.00           C
ATOM   1766  HG1 LYS A 602      72.545 100.630  27.013  1.00  0.00           H
ATOM   1767  HG2 LYS A 602      71.823  99.229  27.731  1.00  0.00           H
ATOM   1768  CD  LYS A 602      70.993 101.129  28.565  1.00  0.00           C
ATOM   1769  HD1 LYS A 602      71.415 102.152  28.465  1.00  0.00           H
ATOM   1770  HD2 LYS A 602      70.152 100.876  27.885  1.00  0.00           H
ATOM   1771  CE  LYS A 602      70.821 100.918  30.077  1.00  0.00           C
ATOM   1772  HE1 LYS A 602      70.709  99.825  30.241  1.00  0.00           H
ATOM   1773  HE2 LYS A 602      71.710 101.253  30.653  1.00  0.00           H
ATOM   1774  NZ  LYS A 602      69.587 101.714  30.594  1.00  0.00           N
ATOM   1775  HZ1 LYS A 602      69.792 102.720  30.758  1.00  0.00           H
ATOM   1776  HZ2 LYS A 602      68.719 101.605  30.032  1.00  0.00           H
ATOM   1777  HZ3 LYS A 602      69.245 101.314  31.491  1.00  0.00           H
ATOM   1778  C   LYS A 602      75.641  99.375  29.218  1.00  0.00           C
ATOM   1779  O   LYS A 602      75.961 100.365  29.893  1.00  0.00           O
ATOM   1780  N   LEU A 603      76.376  98.281  29.225  1.00  0.00           N
ATOM   1781  HN  LEU A 603      76.252  97.570  28.537  1.00  0.00           H
ATOM   1782  CA  LEU A 603      77.502  98.176  30.168  1.00  0.00           C
ATOM   1783  HA  LEU A 603      77.384  98.904  30.956  1.00  0.00           H
ATOM   1784  CB  LEU A 603      77.487  96.690  30.657  1.00  0.00           C
ATOM   1785  HB1 LEU A 603      77.570  96.115  29.710  1.00  0.00           H
ATOM   1786  HB2 LEU A 603      78.381  96.530  31.297  1.00  0.00           H
ATOM   1787  CG  LEU A 603      76.260  96.265  31.542  1.00  0.00           C
ATOM   1788  HG  LEU A 603      75.373  96.508  30.919  1.00  0.00           H
ATOM   1789  CD1 LEU A 603      76.353  94.790  31.912  1.00  0.00           C
ATOM   1790 1HD1 LEU A 603      77.199  94.494  32.569  1.00  0.00           H
ATOM   1791 2HD1 LEU A 603      75.421  94.562  32.471  1.00  0.00           H
ATOM   1792 3HD1 LEU A 603      76.236  94.211  30.970  1.00  0.00           H
ATOM   1793  CD2 LEU A 603      76.149  97.125  32.874  1.00  0.00           C
ATOM   1794 1HD2 LEU A 603      77.149  97.162  33.356  1.00  0.00           H
ATOM   1795 2HD2 LEU A 603      75.927  98.186  32.633  1.00  0.00           H
ATOM   1796 3HD2 LEU A 603      75.330  96.851  33.572  1.00  0.00           H
ATOM   1797  C   LEU A 603      78.809  98.575  29.509  1.00  0.00           C
ATOM   1798  O   LEU A 603      78.893  98.551  28.247  1.00  0.00           O
ATOM   1799  N   THR A 604      79.826  98.996  30.243  1.00  0.00           N
ATOM   1800  HN  THR A 604      79.598  99.293  31.167  1.00  0.00           H
ATOM   1801  CA  THR A 604      81.229  98.959  29.742  1.00  0.00           C
ATOM   1802  HA  THR A 604      81.204  99.480  28.796  1.00  0.00           H
ATOM   1803  CB  THR A 604      82.353  99.714  30.467  1.00  0.00           C
ATOM   1804  HB  THR A 604      83.384  99.560  30.083  1.00  0.00           H
ATOM   1805  OG1 THR A 604      82.507  99.334  31.788  1.00  0.00           O
ATOM   1806  HG1 THR A 604      81.614  99.378  32.137  1.00  0.00           H
ATOM   1807  CG2 THR A 604      82.109 101.261  30.313  1.00  0.00           C
ATOM   1808 1HG2 THR A 604      82.179 101.658  29.277  1.00  0.00           H
ATOM   1809 2HG2 THR A 604      81.101 101.481  30.725  1.00  0.00           H
ATOM   1810 3HG2 THR A 604      82.920 101.888  30.743  1.00  0.00           H
ATOM   1811  C   THR A 604      81.740  97.534  29.479  1.00  0.00           C
ATOM   1812  O   THR A 604      81.365  96.528  30.037  1.00  0.00           O
ATOM   1813  N   ASP A 605      82.665  97.464  28.500  1.00  0.00           N
ATOM   1814  HN  ASP A 605      82.823  98.271  27.936  1.00  0.00           H
ATOM   1815  CA  ASP A 605      83.401  96.301  28.024  1.00  0.00           C
ATOM   1816  HA  ASP A 605      82.830  95.477  27.624  1.00  0.00           H
ATOM   1817  CB  ASP A 605      84.383  96.780  26.911  1.00  0.00           C
ATOM   1818  HB1 ASP A 605      85.042  97.538  27.386  1.00  0.00           H
ATOM   1819  HB2 ASP A 605      84.942  95.884  26.565  1.00  0.00           H
ATOM   1820  CG  ASP A 605      83.658  97.398  25.714  1.00  0.00           C
ATOM   1821  OD1 ASP A 605      82.505  96.884  25.504  1.00  0.00           O
ATOM   1822  OD2 ASP A 605      84.092  98.339  24.980  1.00  0.00           O
ATOM   1823  C   ASP A 605      84.122  95.692  29.155  1.00  0.00           C
ATOM   1824  O   ASP A 605      84.149  94.492  29.259  1.00  0.00           O
ATOM   1825  N   ASP A 606      84.703  96.482  30.035  1.00  0.00           N
ATOM   1826  HN  ASP A 606      84.606  97.455  29.838  1.00  0.00           H
ATOM   1827  CA  ASP A 606      85.434  96.056  31.250  1.00  0.00           C
ATOM   1828  HA  ASP A 606      86.202  95.405  30.861  1.00  0.00           H
ATOM   1829  CB  ASP A 606      85.893  97.333  31.834  1.00  0.00           C
ATOM   1830  HB1 ASP A 606      85.242  98.221  31.684  1.00  0.00           H
ATOM   1831  HB2 ASP A 606      86.047  97.311  32.934  1.00  0.00           H
ATOM   1832  CG  ASP A 606      87.254  97.728  31.122  1.00  0.00           C
ATOM   1833  OD1 ASP A 606      87.723  97.064  30.139  1.00  0.00           O
ATOM   1834  OD2 ASP A 606      87.748  98.769  31.536  1.00  0.00           O
ATOM   1835  C   ASP A 606      84.611  95.317  32.234  1.00  0.00           C
ATOM   1836  O   ASP A 606      85.081  94.367  32.818  1.00  0.00           O
ATOM   1837  N   GLU A 607      83.437  95.764  32.563  1.00  0.00           N
ATOM   1838  HN  GLU A 607      83.085  96.576  32.104  1.00  0.00           H
ATOM   1839  CA  GLU A 607      82.398  95.105  33.297  1.00  0.00           C
ATOM   1840  HA  GLU A 607      82.784  94.667  34.206  1.00  0.00           H
ATOM   1841  CB  GLU A 607      81.205  96.082  33.606  1.00  0.00           C
ATOM   1842  HB1 GLU A 607      80.572  96.346  32.732  1.00  0.00           H
ATOM   1843  HB2 GLU A 607      80.415  95.573  34.199  1.00  0.00           H
ATOM   1844  CG  GLU A 607      81.580  97.237  34.577  1.00  0.00           C
ATOM   1845  HG1 GLU A 607      82.319  96.841  35.306  1.00  0.00           H
ATOM   1846  HG2 GLU A 607      82.069  98.030  33.971  1.00  0.00           H
ATOM   1847  CD  GLU A 607      80.386  97.779  35.375  1.00  0.00           C
ATOM   1848  OE1 GLU A 607      79.931  98.925  35.275  1.00  0.00           O
ATOM   1849  OE2 GLU A 607      79.942  97.040  36.310  1.00  0.00           O
ATOM   1850  C   GLU A 607      81.935  93.812  32.605  1.00  0.00           C
ATOM   1851  O   GLU A 607      81.737  92.844  33.291  1.00  0.00           O
ATOM   1852  N   LEU A 608      81.768  93.792  31.264  1.00  0.00           N
ATOM   1853  HN  LEU A 608      81.847  94.704  30.868  1.00  0.00           H
ATOM   1854  CA  LEU A 608      81.274  92.657  30.458  1.00  0.00           C
ATOM   1855  HA  LEU A 608      80.389  92.212  30.887  1.00  0.00           H
ATOM   1856  CB  LEU A 608      81.002  93.135  29.015  1.00  0.00           C
ATOM   1857  HB1 LEU A 608      80.222  93.925  28.987  1.00  0.00           H
ATOM   1858  HB2 LEU A 608      81.885  93.782  28.826  1.00  0.00           H
ATOM   1859  CG  LEU A 608      80.753  92.075  27.893  1.00  0.00           C
ATOM   1860  HG  LEU A 608      81.635  91.424  27.712  1.00  0.00           H
ATOM   1861  CD1 LEU A 608      79.430  91.192  28.209  1.00  0.00           C
ATOM   1862 1HD1 LEU A 608      79.617  90.565  29.107  1.00  0.00           H
ATOM   1863 2HD1 LEU A 608      78.531  91.843  28.235  1.00  0.00           H
ATOM   1864 3HD1 LEU A 608      79.408  90.539  27.310  1.00  0.00           H
ATOM   1865  CD2 LEU A 608      80.639  92.784  26.606  1.00  0.00           C
ATOM   1866 1HD2 LEU A 608      79.785  93.490  26.519  1.00  0.00           H
ATOM   1867 2HD2 LEU A 608      81.511  93.428  26.362  1.00  0.00           H
ATOM   1868 3HD2 LEU A 608      80.418  92.151  25.720  1.00  0.00           H
ATOM   1869  C   LEU A 608      82.282  91.548  30.353  1.00  0.00           C
ATOM   1870  O   LEU A 608      81.977  90.351  30.513  1.00  0.00           O
ATOM   1871  N   PHE A 609      83.546  91.842  30.330  1.00  0.00           N
ATOM   1872  HN  PHE A 609      83.869  92.753  30.087  1.00  0.00           H
ATOM   1873  CA  PHE A 609      84.621  91.002  30.460  1.00  0.00           C
ATOM   1874  HA  PHE A 609      84.567  90.338  29.610  1.00  0.00           H
ATOM   1875  CB  PHE A 609      85.948  91.765  30.170  1.00  0.00           C
ATOM   1876  HB1 PHE A 609      86.030  92.072  29.105  1.00  0.00           H
ATOM   1877  HB2 PHE A 609      85.921  92.628  30.869  1.00  0.00           H
ATOM   1878  CG  PHE A 609      87.163  91.049  30.542  1.00  0.00           C
ATOM   1879  CD1 PHE A 609      87.587  89.892  29.792  1.00  0.00           C
ATOM   1880  HD1 PHE A 609      86.975  89.658  28.933  1.00  0.00           H
ATOM   1881  CE1 PHE A 609      88.743  89.172  30.233  1.00  0.00           C
ATOM   1882  HE1 PHE A 609      89.211  88.388  29.656  1.00  0.00           H
ATOM   1883  CZ  PHE A 609      89.492  89.703  31.303  1.00  0.00           C
ATOM   1884  HZ  PHE A 609      90.342  89.094  31.573  1.00  0.00           H
ATOM   1885  CD2 PHE A 609      87.879  91.412  31.672  1.00  0.00           C
ATOM   1886  HD2 PHE A 609      87.511  92.155  32.365  1.00  0.00           H
ATOM   1887  CE2 PHE A 609      88.982  90.770  32.008  1.00  0.00           C
ATOM   1888  HE2 PHE A 609      89.381  91.076  32.964  1.00  0.00           H
ATOM   1889  C   PHE A 609      84.614  90.097  31.674  1.00  0.00           C
ATOM   1890  O   PHE A 609      84.849  88.881  31.609  1.00  0.00           O
ATOM   1891  N   GLN A 610      84.197  90.662  32.799  1.00  0.00           N
ATOM   1892  HN  GLN A 610      83.913  91.615  32.721  1.00  0.00           H
ATOM   1893  CA  GLN A 610      84.122  89.950  34.080  1.00  0.00           C
ATOM   1894  HA  GLN A 610      85.121  89.550  34.167  1.00  0.00           H
ATOM   1895  CB  GLN A 610      83.886  90.845  35.363  1.00  0.00           C
ATOM   1896  HB1 GLN A 610      82.916  91.375  35.251  1.00  0.00           H
ATOM   1897  HB2 GLN A 610      83.677  90.273  36.293  1.00  0.00           H
ATOM   1898  CG  GLN A 610      84.938  91.977  35.572  1.00  0.00           C
ATOM   1899  HG1 GLN A 610      85.035  92.645  34.690  1.00  0.00           H
ATOM   1900  HG2 GLN A 610      84.632  92.621  36.424  1.00  0.00           H
ATOM   1901  CD  GLN A 610      86.350  91.478  35.874  1.00  0.00           C
ATOM   1902  OE1 GLN A 610      86.596  90.263  36.101  1.00  0.00           O
ATOM   1903  NE2 GLN A 610      87.303  92.436  35.831  1.00  0.00           N
ATOM   1904 1HE2 GLN A 610      86.992  93.379  35.707  1.00  0.00           H
ATOM   1905 2HE2 GLN A 610      88.268  92.258  36.023  1.00  0.00           H
ATOM   1906  C   GLN A 610      83.072  88.813  33.920  1.00  0.00           C
ATOM   1907  O   GLN A 610      83.206  87.816  34.569  1.00  0.00           O
ATOM   1908  N   TYR A 611      82.095  88.994  33.004  1.00  0.00           N
ATOM   1909  HN  TYR A 611      82.092  89.679  32.279  1.00  0.00           H
ATOM   1910  CA  TYR A 611      81.072  87.951  32.827  1.00  0.00           C
ATOM   1911  HA  TYR A 611      81.056  87.267  33.663  1.00  0.00           H
ATOM   1912  CB  TYR A 611      79.643  88.520  32.748  1.00  0.00           C
ATOM   1913  HB1 TYR A 611      79.456  89.090  31.813  1.00  0.00           H
ATOM   1914  HB2 TYR A 611      78.944  87.667  32.881  1.00  0.00           H
ATOM   1915  CG  TYR A 611      79.363  89.547  33.839  1.00  0.00           C
ATOM   1916  CD1 TYR A 611      78.908  90.914  33.551  1.00  0.00           C
ATOM   1917  HD1 TYR A 611      78.677  91.218  32.541  1.00  0.00           H
ATOM   1918  CE1 TYR A 611      78.751  91.922  34.531  1.00  0.00           C
ATOM   1919  HE1 TYR A 611      78.474  92.857  34.067  1.00  0.00           H
ATOM   1920  CZ  TYR A 611      79.086  91.518  35.819  1.00  0.00           C
ATOM   1921  OH  TYR A 611      79.059  92.500  36.810  1.00  0.00           O
ATOM   1922  HH  TYR A 611      78.805  93.281  36.313  1.00  0.00           H
ATOM   1923  CD2 TYR A 611      79.624  89.295  35.192  1.00  0.00           C
ATOM   1924  HD2 TYR A 611      79.876  88.297  35.516  1.00  0.00           H
ATOM   1925  CE2 TYR A 611      79.506  90.295  36.176  1.00  0.00           C
ATOM   1926  HE2 TYR A 611      79.906  90.055  37.150  1.00  0.00           H
ATOM   1927  C   TYR A 611      81.264  87.039  31.653  1.00  0.00           C
ATOM   1928  O   TYR A 611      80.507  86.096  31.344  1.00  0.00           O
ATOM   1929  N   LEU A 612      82.337  87.264  30.871  1.00  0.00           N
ATOM   1930  HN  LEU A 612      82.925  88.046  31.063  1.00  0.00           H
ATOM   1931  CA  LEU A 612      82.619  86.599  29.591  1.00  0.00           C
ATOM   1932  HA  LEU A 612      81.808  86.725  28.890  1.00  0.00           H
ATOM   1933  CB  LEU A 612      83.784  87.255  28.766  1.00  0.00           C
ATOM   1934  HB1 LEU A 612      83.381  88.239  28.444  1.00  0.00           H
ATOM   1935  HB2 LEU A 612      84.570  87.450  29.527  1.00  0.00           H
ATOM   1936  CG  LEU A 612      84.440  86.466  27.600  1.00  0.00           C
ATOM   1937  HG  LEU A 612      84.571  85.407  27.907  1.00  0.00           H
ATOM   1938  CD1 LEU A 612      83.607  86.417  26.297  1.00  0.00           C
ATOM   1939 1HD1 LEU A 612      84.232  86.221  25.400  1.00  0.00           H
ATOM   1940 2HD1 LEU A 612      82.809  85.655  26.423  1.00  0.00           H
ATOM   1941 3HD1 LEU A 612      83.098  87.334  25.932  1.00  0.00           H
ATOM   1942  CD2 LEU A 612      85.686  87.192  27.325  1.00  0.00           C
ATOM   1943 1HD2 LEU A 612      86.163  86.693  26.454  1.00  0.00           H
ATOM   1944 2HD2 LEU A 612      85.626  88.278  27.096  1.00  0.00           H
ATOM   1945 3HD2 LEU A 612      86.439  87.021  28.124  1.00  0.00           H
ATOM   1946  C   LEU A 612      82.715  85.066  29.622  1.00  0.00           C
ATOM   1947  O   LEU A 612      82.083  84.344  28.808  1.00  0.00           O
ATOM   1948  N   LEU A 613      83.408  84.450  30.663  1.00  0.00           N
ATOM   1949  HN  LEU A 613      84.012  84.962  31.268  1.00  0.00           H
ATOM   1950  CA  LEU A 613      83.505  82.986  30.768  1.00  0.00           C
ATOM   1951  HA  LEU A 613      83.764  82.593  29.796  1.00  0.00           H
ATOM   1952  CB  LEU A 613      84.594  82.471  31.811  1.00  0.00           C
ATOM   1953  HB1 LEU A 613      85.574  82.623  31.310  1.00  0.00           H
ATOM   1954  HB2 LEU A 613      84.649  83.051  32.757  1.00  0.00           H
ATOM   1955  CG  LEU A 613      84.618  80.889  32.084  1.00  0.00           C
ATOM   1956  HG  LEU A 613      83.646  80.609  32.543  1.00  0.00           H
ATOM   1957  CD1 LEU A 613      84.742  80.037  30.834  1.00  0.00           C
ATOM   1958 1HD1 LEU A 613      84.558  78.952  30.987  1.00  0.00           H
ATOM   1959 2HD1 LEU A 613      84.045  80.445  30.072  1.00  0.00           H
ATOM   1960 3HD1 LEU A 613      85.753  80.114  30.380  1.00  0.00           H
ATOM   1961  CD2 LEU A 613      85.730  80.456  33.153  1.00  0.00           C
ATOM   1962 1HD2 LEU A 613      85.754  79.349  33.238  1.00  0.00           H
ATOM   1963 2HD2 LEU A 613      86.696  80.922  32.861  1.00  0.00           H
ATOM   1964 3HD2 LEU A 613      85.441  80.843  34.153  1.00  0.00           H
ATOM   1965  C   LEU A 613      82.162  82.379  30.953  1.00  0.00           C
ATOM   1966  O   LEU A 613      81.827  81.360  30.328  1.00  0.00           O
ATOM   1967  N   GLN A 614      81.306  83.004  31.768  1.00  0.00           N
ATOM   1968  HN  GLN A 614      81.553  83.752  32.379  1.00  0.00           H
ATOM   1969  CA  GLN A 614      79.919  82.558  31.909  1.00  0.00           C
ATOM   1970  HA  GLN A 614      80.048  81.518  32.169  1.00  0.00           H
ATOM   1971  CB  GLN A 614      79.227  83.333  33.000  1.00  0.00           C
ATOM   1972  HB1 GLN A 614      79.273  84.426  32.810  1.00  0.00           H
ATOM   1973  HB2 GLN A 614      78.145  83.087  33.063  1.00  0.00           H
ATOM   1974  CG  GLN A 614      79.716  83.006  34.408  1.00  0.00           C
ATOM   1975  HG1 GLN A 614      79.063  83.552  35.121  1.00  0.00           H
ATOM   1976  HG2 GLN A 614      79.546  81.927  34.610  1.00  0.00           H
ATOM   1977  CD  GLN A 614      81.116  83.466  34.860  1.00  0.00           C
ATOM   1978  OE1 GLN A 614      81.815  84.247  34.222  1.00  0.00           O
ATOM   1979  NE2 GLN A 614      81.546  82.907  36.012  1.00  0.00           N
ATOM   1980 1HE2 GLN A 614      81.160  82.110  36.478  1.00  0.00           H
ATOM   1981 2HE2 GLN A 614      82.498  83.093  36.255  1.00  0.00           H
ATOM   1982  C   GLN A 614      79.147  82.554  30.610  1.00  0.00           C
ATOM   1983  O   GLN A 614      78.602  81.552  30.264  1.00  0.00           O
ATOM   1984  N   LEU A 615      79.274  83.672  29.819  1.00  0.00           N
ATOM   1985  HN  LEU A 615      79.847  84.387  30.211  1.00  0.00           H
ATOM   1986  CA  LEU A 615      78.663  83.873  28.540  1.00  0.00           C
ATOM   1987  HA  LEU A 615      77.638  83.619  28.763  1.00  0.00           H
ATOM   1988  CB  LEU A 615      78.686  85.392  28.049  1.00  0.00           C
ATOM   1989  HB1 LEU A 615      79.747  85.720  28.002  1.00  0.00           H
ATOM   1990  HB2 LEU A 615      78.181  85.407  27.059  1.00  0.00           H
ATOM   1991  CG  LEU A 615      77.896  86.367  29.017  1.00  0.00           C
ATOM   1992  HG  LEU A 615      78.271  86.216  30.052  1.00  0.00           H
ATOM   1993  CD1 LEU A 615      78.153  87.916  28.592  1.00  0.00           C
ATOM   1994 1HD1 LEU A 615      79.075  88.248  29.116  1.00  0.00           H
ATOM   1995 2HD1 LEU A 615      78.199  88.113  27.500  1.00  0.00           H
ATOM   1996 3HD1 LEU A 615      77.371  88.540  29.077  1.00  0.00           H
ATOM   1997  CD2 LEU A 615      76.403  86.041  29.112  1.00  0.00           C
ATOM   1998 1HD2 LEU A 615      76.233  85.033  29.548  1.00  0.00           H
ATOM   1999 2HD2 LEU A 615      75.890  86.752  29.795  1.00  0.00           H
ATOM   2000 3HD2 LEU A 615      75.933  86.047  28.105  1.00  0.00           H
ATOM   2001  C   LEU A 615      79.097  82.970  27.421  1.00  0.00           C
ATOM   2002  O   LEU A 615      78.276  82.491  26.663  1.00  0.00           O
ATOM   2003  N   VAL A 616      80.390  82.524  27.439  1.00  0.00           N
ATOM   2004  HN  VAL A 616      81.052  83.016  27.998  1.00  0.00           H
ATOM   2005  CA  VAL A 616      80.905  81.514  26.464  1.00  0.00           C
ATOM   2006  HA  VAL A 616      80.687  81.752  25.433  1.00  0.00           H
ATOM   2007  CB  VAL A 616      82.427  81.271  26.658  1.00  0.00           C
ATOM   2008  HB  VAL A 616      82.629  81.314  27.750  1.00  0.00           H
ATOM   2009  CG1 VAL A 616      83.047  80.013  26.068  1.00  0.00           C
ATOM   2010 1HG1 VAL A 616      84.142  80.068  26.242  1.00  0.00           H
ATOM   2011 2HG1 VAL A 616      82.653  79.123  26.604  1.00  0.00           H
ATOM   2012 3HG1 VAL A 616      82.837  79.798  24.998  1.00  0.00           H
ATOM   2013  CG2 VAL A 616      83.108  82.552  26.073  1.00  0.00           C
ATOM   2014 1HG2 VAL A 616      83.097  82.538  24.962  1.00  0.00           H
ATOM   2015 2HG2 VAL A 616      82.679  83.484  26.499  1.00  0.00           H
ATOM   2016 3HG2 VAL A 616      84.190  82.489  26.319  1.00  0.00           H
ATOM   2017  C   VAL A 616      80.143  80.224  26.666  1.00  0.00           C
ATOM   2018  O   VAL A 616      79.779  79.530  25.710  1.00  0.00           O
ATOM   2019  N   GLN A 617      79.819  79.887  27.909  1.00  0.00           N
ATOM   2020  HN  GLN A 617      80.100  80.466  28.670  1.00  0.00           H
ATOM   2021  CA  GLN A 617      78.979  78.718  28.238  1.00  0.00           C
ATOM   2022  HA  GLN A 617      79.489  77.867  27.812  1.00  0.00           H
ATOM   2023  CB  GLN A 617      78.897  78.403  29.744  1.00  0.00           C
ATOM   2024  HB1 GLN A 617      78.204  79.099  30.265  1.00  0.00           H
ATOM   2025  HB2 GLN A 617      78.423  77.416  29.931  1.00  0.00           H
ATOM   2026  CG  GLN A 617      80.300  78.202  30.503  1.00  0.00           C
ATOM   2027  HG1 GLN A 617      80.809  79.146  30.789  1.00  0.00           H
ATOM   2028  HG2 GLN A 617      80.081  77.698  31.468  1.00  0.00           H
ATOM   2029  CD  GLN A 617      81.272  77.444  29.703  1.00  0.00           C
ATOM   2030  OE1 GLN A 617      80.956  76.369  29.208  1.00  0.00           O
ATOM   2031  NE2 GLN A 617      82.533  77.907  29.557  1.00  0.00           N
ATOM   2032 1HE2 GLN A 617      82.869  78.639  30.151  1.00  0.00           H
ATOM   2033 2HE2 GLN A 617      83.209  77.386  29.036  1.00  0.00           H
ATOM   2034  C   GLN A 617      77.595  78.904  27.637  1.00  0.00           C
ATOM   2035  O   GLN A 617      77.057  78.013  27.009  1.00  0.00           O
ATOM   2036  N   VAL A 618      77.000  80.108  27.834  1.00  0.00           N
ATOM   2037  HN  VAL A 618      77.394  80.792  28.443  1.00  0.00           H
ATOM   2038  CA  VAL A 618      75.654  80.367  27.376  1.00  0.00           C
ATOM   2039  HA  VAL A 618      75.047  79.673  27.938  1.00  0.00           H
ATOM   2040  CB  VAL A 618      75.111  81.771  27.801  1.00  0.00           C
ATOM   2041  HB  VAL A 618      75.714  82.555  27.295  1.00  0.00           H
ATOM   2042  CG1 VAL A 618      73.636  81.896  27.309  1.00  0.00           C
ATOM   2043 1HG1 VAL A 618      73.604  81.911  26.199  1.00  0.00           H
ATOM   2044 2HG1 VAL A 618      73.010  81.082  27.734  1.00  0.00           H
ATOM   2045 3HG1 VAL A 618      73.247  82.857  27.708  1.00  0.00           H
ATOM   2046  CG2 VAL A 618      75.175  81.910  29.370  1.00  0.00           C
ATOM   2047 1HG2 VAL A 618      76.205  82.208  29.660  1.00  0.00           H
ATOM   2048 2HG2 VAL A 618      74.422  82.656  29.700  1.00  0.00           H
ATOM   2049 3HG2 VAL A 618      74.947  80.942  29.865  1.00  0.00           H
ATOM   2050  C   VAL A 618      75.441  80.141  25.857  1.00  0.00           C
ATOM   2051  O   VAL A 618      74.457  79.628  25.424  1.00  0.00           O
ATOM   2052  N   LEU A 619      76.473  80.362  25.056  1.00  0.00           N
ATOM   2053  HN  LEU A 619      77.266  80.828  25.441  1.00  0.00           H
ATOM   2054  CA  LEU A 619      76.522  80.013  23.657  1.00  0.00           C
ATOM   2055  HA  LEU A 619      75.592  80.220  23.149  1.00  0.00           H
ATOM   2056  CB  LEU A 619      77.717  80.711  22.978  1.00  0.00           C
ATOM   2057  HB1 LEU A 619      78.646  80.265  23.393  1.00  0.00           H
ATOM   2058  HB2 LEU A 619      77.772  80.486  21.891  1.00  0.00           H
ATOM   2059  CG  LEU A 619      77.805  82.250  23.109  1.00  0.00           C
ATOM   2060  HG  LEU A 619      77.725  82.543  24.177  1.00  0.00           H
ATOM   2061  CD1 LEU A 619      79.130  82.790  22.562  1.00  0.00           C
ATOM   2062 1HD1 LEU A 619      79.977  82.231  23.014  1.00  0.00           H
ATOM   2063 2HD1 LEU A 619      79.152  82.601  21.467  1.00  0.00           H
ATOM   2064 3HD1 LEU A 619      79.310  83.875  22.719  1.00  0.00           H
ATOM   2065  CD2 LEU A 619      76.648  82.894  22.275  1.00  0.00           C
ATOM   2066 1HD2 LEU A 619      76.645  82.701  21.181  1.00  0.00           H
ATOM   2067 2HD2 LEU A 619      75.676  82.473  22.612  1.00  0.00           H
ATOM   2068 3HD2 LEU A 619      76.761  83.979  22.483  1.00  0.00           H
ATOM   2069  C   LEU A 619      76.689  78.518  23.332  1.00  0.00           C
ATOM   2070  O   LEU A 619      76.207  78.022  22.357  1.00  0.00           O
ATOM   2071  N   LYS A 620      77.165  77.670  24.248  1.00  0.00           N
ATOM   2072  HN  LYS A 620      77.563  78.028  25.089  1.00  0.00           H
ATOM   2073  CA  LYS A 620      76.988  76.230  24.110  1.00  0.00           C
ATOM   2074  HA  LYS A 620      77.290  76.080  23.084  1.00  0.00           H
ATOM   2075  CB  LYS A 620      77.785  75.350  25.090  1.00  0.00           C
ATOM   2076  HB1 LYS A 620      77.361  75.404  26.116  1.00  0.00           H
ATOM   2077  HB2 LYS A 620      77.881  74.290  24.772  1.00  0.00           H
ATOM   2078  CG  LYS A 620      79.268  75.771  25.296  1.00  0.00           C
ATOM   2079  HG1 LYS A 620      79.858  75.657  24.361  1.00  0.00           H
ATOM   2080  HG2 LYS A 620      79.368  76.815  25.662  1.00  0.00           H
ATOM   2081  CD  LYS A 620      79.926  74.925  26.450  1.00  0.00           C
ATOM   2082  HD1 LYS A 620      79.488  75.255  27.416  1.00  0.00           H
ATOM   2083  HD2 LYS A 620      79.606  73.870  26.310  1.00  0.00           H
ATOM   2084  CE  LYS A 620      81.456  74.985  26.477  1.00  0.00           C
ATOM   2085  HE1 LYS A 620      81.945  74.417  25.657  1.00  0.00           H
ATOM   2086  HE2 LYS A 620      81.736  76.052  26.343  1.00  0.00           H
ATOM   2087  NZ  LYS A 620      81.995  74.479  27.728  1.00  0.00           N
ATOM   2088  HZ1 LYS A 620      81.603  75.099  28.465  1.00  0.00           H
ATOM   2089  HZ2 LYS A 620      81.689  73.501  27.910  1.00  0.00           H
ATOM   2090  HZ3 LYS A 620      83.026  74.522  27.596  1.00  0.00           H
ATOM   2091  C   LYS A 620      75.559  75.784  24.140  1.00  0.00           C
ATOM   2092  O   LYS A 620      75.143  74.905  23.361  1.00  0.00           O
ATOM   2093  N   TYR A 621      74.774  76.316  25.071  1.00  0.00           N
ATOM   2094  HN  TYR A 621      75.159  77.007  25.679  1.00  0.00           H
ATOM   2095  CA  TYR A 621      73.366  76.045  25.232  1.00  0.00           C
ATOM   2096  HA  TYR A 621      73.258  74.981  25.384  1.00  0.00           H
ATOM   2097  CB  TYR A 621      72.743  76.761  26.460  1.00  0.00           C
ATOM   2098  HB1 TYR A 621      72.673  77.849  26.248  1.00  0.00           H
ATOM   2099  HB2 TYR A 621      71.707  76.373  26.556  1.00  0.00           H
ATOM   2100  CG  TYR A 621      73.514  76.563  27.742  1.00  0.00           C
ATOM   2101  CD1 TYR A 621      74.055  75.265  28.124  1.00  0.00           C
ATOM   2102  HD1 TYR A 621      74.061  74.446  27.421  1.00  0.00           H
ATOM   2103  CE1 TYR A 621      74.683  75.044  29.351  1.00  0.00           C
ATOM   2104  HE1 TYR A 621      75.182  74.115  29.585  1.00  0.00           H
ATOM   2105  CZ  TYR A 621      74.692  76.026  30.288  1.00  0.00           C
ATOM   2106  OH  TYR A 621      75.247  75.814  31.589  1.00  0.00           O
ATOM   2107  HH  TYR A 621      75.160  76.597  32.138  1.00  0.00           H
ATOM   2108  CD2 TYR A 621      73.543  77.535  28.688  1.00  0.00           C
ATOM   2109  HD2 TYR A 621      73.250  78.527  28.377  1.00  0.00           H
ATOM   2110  CE2 TYR A 621      74.108  77.250  29.988  1.00  0.00           C
ATOM   2111  HE2 TYR A 621      74.033  78.016  30.746  1.00  0.00           H
ATOM   2112  C   TYR A 621      72.545  76.369  24.034  1.00  0.00           C
ATOM   2113  O   TYR A 621      71.691  75.630  23.533  1.00  0.00           O
ATOM   2114  N   GLU A 622      72.655  77.634  23.569  1.00  0.00           N
ATOM   2115  HN  GLU A 622      73.434  78.115  23.961  1.00  0.00           H
ATOM   2116  CA  GLU A 622      71.986  78.247  22.473  1.00  0.00           C
ATOM   2117  HA  GLU A 622      70.936  78.025  22.592  1.00  0.00           H
ATOM   2118  CB  GLU A 622      72.442  79.721  22.540  1.00  0.00           C
ATOM   2119  HB1 GLU A 622      73.523  79.959  22.633  1.00  0.00           H
ATOM   2120  HB2 GLU A 622      72.173  80.218  21.583  1.00  0.00           H
ATOM   2121  CG  GLU A 622      71.748  80.561  23.573  1.00  0.00           C
ATOM   2122  HG1 GLU A 622      72.351  80.582  24.505  1.00  0.00           H
ATOM   2123  HG2 GLU A 622      71.781  81.604  23.190  1.00  0.00           H
ATOM   2124  CD  GLU A 622      70.264  80.189  23.893  1.00  0.00           C
ATOM   2125  OE1 GLU A 622      70.024  79.896  25.078  1.00  0.00           O
ATOM   2126  OE2 GLU A 622      69.433  80.125  22.977  1.00  0.00           O
ATOM   2127  C   GLU A 622      72.405  77.565  21.193  1.00  0.00           C
ATOM   2128  O   GLU A 622      73.492  77.125  20.981  1.00  0.00           O
ATOM   2129  N   SER A 623      71.568  77.438  20.187  1.00  0.00           N
ATOM   2130  HN  SER A 623      70.628  77.722  20.355  1.00  0.00           H
ATOM   2131  CA  SER A 623      71.723  76.668  18.949  1.00  0.00           C
ATOM   2132  HA  SER A 623      72.794  76.555  18.863  1.00  0.00           H
ATOM   2133  CB  SER A 623      71.063  75.243  18.959  1.00  0.00           C
ATOM   2134  HB1 SER A 623      70.971  74.909  17.903  1.00  0.00           H
ATOM   2135  HB2 SER A 623      71.703  74.522  19.511  1.00  0.00           H
ATOM   2136  OG  SER A 623      69.695  75.289  19.499  1.00  0.00           O
ATOM   2137  HG1 SER A 623      69.704  75.496  20.436  1.00  0.00           H
ATOM   2138  C   SER A 623      71.091  77.456  17.775  1.00  0.00           C
ATOM   2139  O   SER A 623      70.907  76.897  16.666  1.00  0.00           O
ATOM   2140  N   TYR A 624      70.891  78.808  17.943  1.00  0.00           N
ATOM   2141  HN  TYR A 624      70.918  79.116  18.891  1.00  0.00           H
ATOM   2142  CA  TYR A 624      70.568  79.772  16.926  1.00  0.00           C
ATOM   2143  HA  TYR A 624      70.519  79.255  15.979  1.00  0.00           H
ATOM   2144  CB  TYR A 624      69.202  80.385  17.248  1.00  0.00           C
ATOM   2145  HB1 TYR A 624      68.395  79.626  17.332  1.00  0.00           H
ATOM   2146  HB2 TYR A 624      69.359  80.848  18.246  1.00  0.00           H
ATOM   2147  CG  TYR A 624      68.844  81.570  16.310  1.00  0.00           C
ATOM   2148  CD1 TYR A 624      68.918  81.307  14.922  1.00  0.00           C
ATOM   2149  HD1 TYR A 624      69.190  80.310  14.606  1.00  0.00           H
ATOM   2150  CE1 TYR A 624      68.418  82.301  14.067  1.00  0.00           C
ATOM   2151  HE1 TYR A 624      68.444  82.204  12.991  1.00  0.00           H
ATOM   2152  CZ  TYR A 624      68.059  83.576  14.622  1.00  0.00           C
ATOM   2153  OH  TYR A 624      67.632  84.637  13.688  1.00  0.00           O
ATOM   2154  HH  TYR A 624      67.404  85.440  14.162  1.00  0.00           H
ATOM   2155  CD2 TYR A 624      68.374  82.801  16.839  1.00  0.00           C
ATOM   2156  HD2 TYR A 624      68.142  82.902  17.889  1.00  0.00           H
ATOM   2157  CE2 TYR A 624      67.963  83.796  15.986  1.00  0.00           C
ATOM   2158  HE2 TYR A 624      67.688  84.785  16.324  1.00  0.00           H
ATOM   2159  C   TYR A 624      71.708  80.752  16.772  1.00  0.00           C
ATOM   2160  O   TYR A 624      72.002  81.648  17.546  1.00  0.00           O
ATOM   2161  N   LEU A 625      72.319  80.668  15.566  1.00  0.00           N
ATOM   2162  HN  LEU A 625      72.043  80.032  14.850  1.00  0.00           H
ATOM   2163  CA  LEU A 625      73.664  81.332  15.328  1.00  0.00           C
ATOM   2164  HA  LEU A 625      74.304  81.019  16.140  1.00  0.00           H
ATOM   2165  CB  LEU A 625      74.196  80.613  14.118  1.00  0.00           C
ATOM   2166  HB1 LEU A 625      74.048  79.522  14.268  1.00  0.00           H
ATOM   2167  HB2 LEU A 625      73.648  80.919  13.201  1.00  0.00           H
ATOM   2168  CG  LEU A 625      75.730  80.917  13.849  1.00  0.00           C
ATOM   2169  HG  LEU A 625      75.897  81.981  13.576  1.00  0.00           H
ATOM   2170  CD1 LEU A 625      76.725  80.489  14.978  1.00  0.00           C
ATOM   2171 1HD1 LEU A 625      76.607  79.386  15.037  1.00  0.00           H
ATOM   2172 2HD1 LEU A 625      77.732  80.763  14.597  1.00  0.00           H
ATOM   2173 3HD1 LEU A 625      76.480  81.094  15.877  1.00  0.00           H
ATOM   2174  CD2 LEU A 625      76.200  80.151  12.492  1.00  0.00           C
ATOM   2175 1HD2 LEU A 625      76.575  79.173  12.863  1.00  0.00           H
ATOM   2176 2HD2 LEU A 625      75.440  80.066  11.686  1.00  0.00           H
ATOM   2177 3HD2 LEU A 625      77.033  80.726  12.034  1.00  0.00           H
ATOM   2178  C   LEU A 625      73.695  82.855  15.106  1.00  0.00           C
ATOM   2179  O   LEU A 625      74.570  83.581  15.570  1.00  0.00           O
ATOM   2180  N   ASP A 626      72.607  83.356  14.562  1.00  0.00           N
ATOM   2181  HN  ASP A 626      71.805  82.793  14.383  1.00  0.00           H
ATOM   2182  CA  ASP A 626      72.416  84.794  14.294  1.00  0.00           C
ATOM   2183  HA  ASP A 626      73.350  85.319  14.160  1.00  0.00           H
ATOM   2184  CB  ASP A 626      71.601  84.870  13.004  1.00  0.00           C
ATOM   2185  HB1 ASP A 626      70.696  84.225  12.979  1.00  0.00           H
ATOM   2186  HB2 ASP A 626      71.229  85.867  12.684  1.00  0.00           H
ATOM   2187  CG  ASP A 626      72.455  84.397  11.889  1.00  0.00           C
ATOM   2188  OD1 ASP A 626      73.562  84.959  11.694  1.00  0.00           O
ATOM   2189  OD2 ASP A 626      71.942  83.555  11.055  1.00  0.00           O
ATOM   2190  C   ASP A 626      71.780  85.552  15.459  1.00  0.00           C
ATOM   2191  O   ASP A 626      71.230  86.652  15.269  1.00  0.00           O
ATOM   2192  N   CYS A 627      71.842  84.999  16.697  1.00  0.00           N
ATOM   2193  HN  CYS A 627      72.338  84.157  16.895  1.00  0.00           H
ATOM   2194  CA  CYS A 627      71.078  85.581  17.790  1.00  0.00           C
ATOM   2195  HA  CYS A 627      70.132  85.772  17.304  1.00  0.00           H
ATOM   2196  CB  CYS A 627      70.796  84.612  18.939  1.00  0.00           C
ATOM   2197  HB1 CYS A 627      70.029  84.966  19.660  1.00  0.00           H
ATOM   2198  HB2 CYS A 627      70.311  83.727  18.473  1.00  0.00           H
ATOM   2199  SG  CYS A 627      72.303  83.977  19.795  1.00  0.00           S
ATOM   2200  HG1 CYS A 627      72.277  82.920  18.996  1.00  0.00           H
ATOM   2201  C   CYS A 627      71.680  86.919  18.434  1.00  0.00           C
ATOM   2202  O   CYS A 627      72.827  87.256  18.206  1.00  0.00           O
ATOM   2203  N   GLU A 628      70.936  87.700  19.289  1.00  0.00           N
ATOM   2204  HN  GLU A 628      69.993  87.385  19.366  1.00  0.00           H
ATOM   2205  CA  GLU A 628      71.376  88.921  19.855  1.00  0.00           C
ATOM   2206  HA  GLU A 628      71.553  89.612  19.043  1.00  0.00           H
ATOM   2207  CB  GLU A 628      70.193  89.480  20.746  1.00  0.00           C
ATOM   2208  HB1 GLU A 628      70.113  88.813  21.631  1.00  0.00           H
ATOM   2209  HB2 GLU A 628      70.602  90.466  21.054  1.00  0.00           H
ATOM   2210  CG  GLU A 628      68.814  89.613  20.104  1.00  0.00           C
ATOM   2211  HG1 GLU A 628      68.431  88.706  19.588  1.00  0.00           H
ATOM   2212  HG2 GLU A 628      68.082  89.893  20.891  1.00  0.00           H
ATOM   2213  CD  GLU A 628      68.844  90.841  19.179  1.00  0.00           C
ATOM   2214  OE1 GLU A 628      68.613  91.994  19.613  1.00  0.00           O
ATOM   2215  OE2 GLU A 628      69.074  90.603  17.967  1.00  0.00           O
ATOM   2216  C   GLU A 628      72.646  88.813  20.621  1.00  0.00           C
ATOM   2217  O   GLU A 628      73.605  89.565  20.579  1.00  0.00           O
ATOM   2218  N   LEU A 629      72.686  87.724  21.441  1.00  0.00           N
ATOM   2219  HN  LEU A 629      71.879  87.142  21.377  1.00  0.00           H
ATOM   2220  CA  LEU A 629      73.839  87.399  22.276  1.00  0.00           C
ATOM   2221  HA  LEU A 629      74.014  88.237  22.935  1.00  0.00           H
ATOM   2222  CB  LEU A 629      73.426  86.270  23.260  1.00  0.00           C
ATOM   2223  HB1 LEU A 629      72.553  86.619  23.853  1.00  0.00           H
ATOM   2224  HB2 LEU A 629      72.985  85.478  22.619  1.00  0.00           H
ATOM   2225  CG  LEU A 629      74.472  85.702  24.205  1.00  0.00           C
ATOM   2226  HG  LEU A 629      75.289  85.121  23.727  1.00  0.00           H
ATOM   2227  CD1 LEU A 629      75.190  86.858  24.961  1.00  0.00           C
ATOM   2228 1HD1 LEU A 629      74.518  87.659  25.337  1.00  0.00           H
ATOM   2229 2HD1 LEU A 629      75.632  86.454  25.897  1.00  0.00           H
ATOM   2230 3HD1 LEU A 629      76.011  87.218  24.305  1.00  0.00           H
ATOM   2231  CD2 LEU A 629      73.798  84.736  25.181  1.00  0.00           C
ATOM   2232 1HD2 LEU A 629      74.395  84.544  26.098  1.00  0.00           H
ATOM   2233 2HD2 LEU A 629      72.797  85.155  25.420  1.00  0.00           H
ATOM   2234 3HD2 LEU A 629      73.642  83.739  24.716  1.00  0.00           H
ATOM   2235  C   LEU A 629      75.150  87.179  21.483  1.00  0.00           C
ATOM   2236  O   LEU A 629      76.224  87.701  21.740  1.00  0.00           O
ATOM   2237  N   THR A 630      75.100  86.345  20.464  1.00  0.00           N
ATOM   2238  HN  THR A 630      74.183  85.992  20.300  1.00  0.00           H
ATOM   2239  CA  THR A 630      76.155  86.176  19.463  1.00  0.00           C
ATOM   2240  HA  THR A 630      77.027  85.919  20.046  1.00  0.00           H
ATOM   2241  CB  THR A 630      75.829  85.194  18.337  1.00  0.00           C
ATOM   2242  HB  THR A 630      74.804  85.290  17.919  1.00  0.00           H
ATOM   2243  OG1 THR A 630      76.008  83.871  18.871  1.00  0.00           O
ATOM   2244  HG1 THR A 630      75.888  83.898  19.823  1.00  0.00           H
ATOM   2245  CG2 THR A 630      76.923  85.294  17.160  1.00  0.00           C
ATOM   2246 1HG2 THR A 630      76.754  86.256  16.631  1.00  0.00           H
ATOM   2247 2HG2 THR A 630      77.964  85.396  17.535  1.00  0.00           H
ATOM   2248 3HG2 THR A 630      76.860  84.536  16.351  1.00  0.00           H
ATOM   2249  C   THR A 630      76.541  87.527  18.759  1.00  0.00           C
ATOM   2250  O   THR A 630      77.697  87.898  18.877  1.00  0.00           O
ATOM   2251  N   LYS A 631      75.579  88.218  18.164  1.00  0.00           N
ATOM   2252  HN  LYS A 631      74.643  87.892  18.275  1.00  0.00           H
ATOM   2253  CA  LYS A 631      75.761  89.615  17.574  1.00  0.00           C
ATOM   2254  HA  LYS A 631      76.568  89.573  16.858  1.00  0.00           H
ATOM   2255  CB  LYS A 631      74.362  90.069  17.118  1.00  0.00           C
ATOM   2256  HB1 LYS A 631      73.653  89.970  17.967  1.00  0.00           H
ATOM   2257  HB2 LYS A 631      74.264  91.139  16.834  1.00  0.00           H
ATOM   2258  CG  LYS A 631      73.884  89.384  15.827  1.00  0.00           C
ATOM   2259  HG1 LYS A 631      73.857  88.279  15.931  1.00  0.00           H
ATOM   2260  HG2 LYS A 631      72.824  89.675  15.668  1.00  0.00           H
ATOM   2261  CD  LYS A 631      74.818  89.606  14.600  1.00  0.00           C
ATOM   2262  HD1 LYS A 631      74.824  90.717  14.620  1.00  0.00           H
ATOM   2263  HD2 LYS A 631      75.872  89.319  14.805  1.00  0.00           H
ATOM   2264  CE  LYS A 631      74.427  89.159  13.192  1.00  0.00           C
ATOM   2265  HE1 LYS A 631      74.301  88.073  13.390  1.00  0.00           H
ATOM   2266  HE2 LYS A 631      73.494  89.634  12.819  1.00  0.00           H
ATOM   2267  NZ  LYS A 631      75.564  89.436  12.276  1.00  0.00           N
ATOM   2268  HZ1 LYS A 631      75.356  90.282  11.708  1.00  0.00           H
ATOM   2269  HZ2 LYS A 631      76.514  89.644  12.643  1.00  0.00           H
ATOM   2270  HZ3 LYS A 631      75.777  88.665  11.610  1.00  0.00           H
ATOM   2271  C   LYS A 631      76.385  90.702  18.478  1.00  0.00           C
ATOM   2272  O   LYS A 631      77.347  91.313  18.086  1.00  0.00           O
ATOM   2273  N   PHE A 632      75.953  90.806  19.771  1.00  0.00           N
ATOM   2274  HN  PHE A 632      75.164  90.277  20.075  1.00  0.00           H
ATOM   2275  CA  PHE A 632      76.533  91.523  20.816  1.00  0.00           C
ATOM   2276  HA  PHE A 632      76.511  92.531  20.429  1.00  0.00           H
ATOM   2277  CB  PHE A 632      75.580  91.383  22.109  1.00  0.00           C
ATOM   2278  HB1 PHE A 632      74.580  91.790  21.846  1.00  0.00           H
ATOM   2279  HB2 PHE A 632      75.421  90.308  22.342  1.00  0.00           H
ATOM   2280  CG  PHE A 632      76.146  92.039  23.304  1.00  0.00           C
ATOM   2281  CD1 PHE A 632      76.242  93.477  23.327  1.00  0.00           C
ATOM   2282  HD1 PHE A 632      75.947  94.060  22.467  1.00  0.00           H
ATOM   2283  CE1 PHE A 632      76.614  94.078  24.528  1.00  0.00           C
ATOM   2284  HE1 PHE A 632      76.700  95.155  24.546  1.00  0.00           H
ATOM   2285  CZ  PHE A 632      77.023  93.355  25.655  1.00  0.00           C
ATOM   2286  HZ  PHE A 632      77.355  93.794  26.585  1.00  0.00           H
ATOM   2287  CD2 PHE A 632      76.554  91.301  24.501  1.00  0.00           C
ATOM   2288  HD2 PHE A 632      76.389  90.237  24.589  1.00  0.00           H
ATOM   2289  CE2 PHE A 632      76.974  91.976  25.634  1.00  0.00           C
ATOM   2290  HE2 PHE A 632      77.384  91.387  26.441  1.00  0.00           H
ATOM   2291  C   PHE A 632      77.981  91.186  21.133  1.00  0.00           C
ATOM   2292  O   PHE A 632      78.764  92.125  21.351  1.00  0.00           O
ATOM   2293  N   LEU A 633      78.407  89.915  21.257  1.00  0.00           N
ATOM   2294  HN  LEU A 633      77.710  89.203  21.308  1.00  0.00           H
ATOM   2295  CA  LEU A 633      79.779  89.557  21.628  1.00  0.00           C
ATOM   2296  HA  LEU A 633      80.003  90.254  22.422  1.00  0.00           H
ATOM   2297  CB  LEU A 633      79.937  88.101  22.122  1.00  0.00           C
ATOM   2298  HB1 LEU A 633      79.549  87.432  21.324  1.00  0.00           H
ATOM   2299  HB2 LEU A 633      81.015  87.854  22.220  1.00  0.00           H
ATOM   2300  CG  LEU A 633      79.317  87.795  23.548  1.00  0.00           C
ATOM   2301  HG  LEU A 633      78.261  88.138  23.572  1.00  0.00           H
ATOM   2302  CD1 LEU A 633      79.283  86.292  23.831  1.00  0.00           C
ATOM   2303 1HD1 LEU A 633      80.251  85.746  23.845  1.00  0.00           H
ATOM   2304 2HD1 LEU A 633      78.938  86.168  24.880  1.00  0.00           H
ATOM   2305 3HD1 LEU A 633      78.597  85.774  23.127  1.00  0.00           H
ATOM   2306  CD2 LEU A 633      80.178  88.498  24.677  1.00  0.00           C
ATOM   2307 1HD2 LEU A 633      81.020  87.861  25.022  1.00  0.00           H
ATOM   2308 2HD2 LEU A 633      80.619  89.392  24.187  1.00  0.00           H
ATOM   2309 3HD2 LEU A 633      79.526  88.949  25.455  1.00  0.00           H
ATOM   2310  C   LEU A 633      80.668  89.903  20.501  1.00  0.00           C
ATOM   2311  O   LEU A 633      81.717  90.490  20.544  1.00  0.00           O
ATOM   2312  N   LEU A 634      80.164  89.520  19.257  1.00  0.00           N
ATOM   2313  HN  LEU A 634      79.271  89.113  19.081  1.00  0.00           H
ATOM   2314  CA  LEU A 634      80.946  89.832  18.087  1.00  0.00           C
ATOM   2315  HA  LEU A 634      81.931  89.408  18.215  1.00  0.00           H
ATOM   2316  CB  LEU A 634      80.355  89.197  16.803  1.00  0.00           C
ATOM   2317  HB1 LEU A 634      79.256  89.359  16.782  1.00  0.00           H
ATOM   2318  HB2 LEU A 634      80.831  89.517  15.852  1.00  0.00           H
ATOM   2319  CG  LEU A 634      80.500  87.695  16.680  1.00  0.00           C
ATOM   2320  HG  LEU A 634      80.219  87.096  17.573  1.00  0.00           H
ATOM   2321  CD1 LEU A 634      79.499  87.364  15.571  1.00  0.00           C
ATOM   2322 1HD1 LEU A 634      79.889  87.872  14.663  1.00  0.00           H
ATOM   2323 2HD1 LEU A 634      79.523  86.270  15.380  1.00  0.00           H
ATOM   2324 3HD1 LEU A 634      78.459  87.720  15.732  1.00  0.00           H
ATOM   2325  CD2 LEU A 634      82.002  87.342  16.426  1.00  0.00           C
ATOM   2326 1HD2 LEU A 634      82.399  88.001  15.625  1.00  0.00           H
ATOM   2327 2HD2 LEU A 634      82.627  87.413  17.341  1.00  0.00           H
ATOM   2328 3HD2 LEU A 634      82.123  86.269  16.163  1.00  0.00           H
ATOM   2329  C   LEU A 634      81.106  91.346  17.822  1.00  0.00           C
ATOM   2330  O   LEU A 634      82.169  91.778  17.401  1.00  0.00           O
ATOM   2331  N   ASP A 635      80.051  92.147  18.039  1.00  0.00           N
ATOM   2332  HN  ASP A 635      79.189  91.783  18.383  1.00  0.00           H
ATOM   2333  CA  ASP A 635      79.976  93.554  17.894  1.00  0.00           C
ATOM   2334  HA  ASP A 635      80.363  93.808  16.918  1.00  0.00           H
ATOM   2335  CB  ASP A 635      78.493  94.061  17.997  1.00  0.00           C
ATOM   2336  HB1 ASP A 635      77.965  93.425  17.254  1.00  0.00           H
ATOM   2337  HB2 ASP A 635      78.003  93.845  18.970  1.00  0.00           H
ATOM   2338  CG  ASP A 635      78.382  95.548  17.653  1.00  0.00           C
ATOM   2339  OD1 ASP A 635      77.811  96.276  18.469  1.00  0.00           O
ATOM   2340  OD2 ASP A 635      78.902  95.945  16.576  1.00  0.00           O
ATOM   2341  C   ASP A 635      80.999  94.241  18.853  1.00  0.00           C
ATOM   2342  O   ASP A 635      81.787  95.093  18.434  1.00  0.00           O
ATOM   2343  N   ARG A 636      81.070  93.838  20.144  1.00  0.00           N
ATOM   2344  HN  ARG A 636      80.484  93.095  20.458  1.00  0.00           H
ATOM   2345  CA  ARG A 636      82.049  94.436  21.048  1.00  0.00           C
ATOM   2346  HA  ARG A 636      81.981  95.502  20.885  1.00  0.00           H
ATOM   2347  CB  ARG A 636      81.723  94.226  22.609  1.00  0.00           C
ATOM   2348  HB1 ARG A 636      81.817  93.136  22.800  1.00  0.00           H
ATOM   2349  HB2 ARG A 636      82.474  94.775  23.217  1.00  0.00           H
ATOM   2350  CG  ARG A 636      80.359  94.716  23.053  1.00  0.00           C
ATOM   2351  HG1 ARG A 636      79.531  94.039  22.752  1.00  0.00           H
ATOM   2352  HG2 ARG A 636      80.359  94.710  24.164  1.00  0.00           H
ATOM   2353  CD  ARG A 636      80.055  96.164  22.582  1.00  0.00           C
ATOM   2354  HD1 ARG A 636      80.066  96.342  21.485  1.00  0.00           H
ATOM   2355  HD2 ARG A 636      79.004  96.329  22.902  1.00  0.00           H
ATOM   2356  NE  ARG A 636      80.968  97.202  23.155  1.00  0.00           N
ATOM   2357  HE  ARG A 636      81.455  97.006  24.006  1.00  0.00           H
ATOM   2358  CZ  ARG A 636      80.817  98.505  22.904  1.00  0.00           C
ATOM   2359  NH1 ARG A 636      80.165  99.012  21.873  1.00  0.00           N
ATOM   2360 1HH1 ARG A 636      80.053  98.501  21.021  1.00  0.00           H
ATOM   2361 2HH1 ARG A 636      80.312  99.984  21.689  1.00  0.00           H
ATOM   2362  NH2 ARG A 636      81.370  99.337  23.756  1.00  0.00           N
ATOM   2363 1HH2 ARG A 636      81.945  98.885  24.439  1.00  0.00           H
ATOM   2364 2HH2 ARG A 636      81.437 100.317  23.571  1.00  0.00           H
ATOM   2365  C   ARG A 636      83.528  93.922  20.870  1.00  0.00           C
ATOM   2366  O   ARG A 636      84.489  94.672  21.213  1.00  0.00           O
ATOM   2367  N   ALA A 637      83.686  92.636  20.395  1.00  0.00           N
ATOM   2368  HN  ALA A 637      82.849  92.128  20.210  1.00  0.00           H
ATOM   2369  CA  ALA A 637      84.958  92.085  19.892  1.00  0.00           C
ATOM   2370  HA  ALA A 637      85.741  92.026  20.633  1.00  0.00           H
ATOM   2371  CB  ALA A 637      84.599  90.524  19.461  1.00  0.00           C
ATOM   2372  HB1 ALA A 637      83.775  90.526  18.716  1.00  0.00           H
ATOM   2373  HB2 ALA A 637      85.453  90.044  18.939  1.00  0.00           H
ATOM   2374  HB3 ALA A 637      84.429  89.792  20.279  1.00  0.00           H
ATOM   2375  C   ALA A 637      85.532  92.765  18.683  1.00  0.00           C
ATOM   2376  O   ALA A 637      86.767  92.839  18.617  1.00  0.00           O
ATOM   2377  N   LEU A 638      84.705  93.255  17.762  1.00  0.00           N
ATOM   2378  HN  LEU A 638      83.794  92.864  17.654  1.00  0.00           H
ATOM   2379  CA  LEU A 638      85.130  94.168  16.715  1.00  0.00           C
ATOM   2380  HA  LEU A 638      86.008  93.731  16.264  1.00  0.00           H
ATOM   2381  CB  LEU A 638      84.108  94.309  15.580  1.00  0.00           C
ATOM   2382  HB1 LEU A 638      84.077  93.317  15.081  1.00  0.00           H
ATOM   2383  HB2 LEU A 638      83.115  94.498  16.042  1.00  0.00           H
ATOM   2384  CG  LEU A 638      84.325  95.269  14.419  1.00  0.00           C
ATOM   2385  HG  LEU A 638      84.222  96.295  14.832  1.00  0.00           H
ATOM   2386  CD1 LEU A 638      85.684  95.158  13.730  1.00  0.00           C
ATOM   2387 1HD1 LEU A 638      86.039  94.232  13.227  1.00  0.00           H
ATOM   2388 2HD1 LEU A 638      85.811  95.994  13.009  1.00  0.00           H
ATOM   2389 3HD1 LEU A 638      86.450  95.278  14.525  1.00  0.00           H
ATOM   2390  CD2 LEU A 638      83.193  95.077  13.406  1.00  0.00           C
ATOM   2391 1HD2 LEU A 638      83.051  96.006  12.813  1.00  0.00           H
ATOM   2392 2HD2 LEU A 638      83.411  94.241  12.706  1.00  0.00           H
ATOM   2393 3HD2 LEU A 638      82.206  94.840  13.858  1.00  0.00           H
ATOM   2394  C   LEU A 638      85.505  95.569  17.176  1.00  0.00           C
ATOM   2395  O   LEU A 638      86.520  96.167  16.751  1.00  0.00           O
ATOM   2396  N   ALA A 639      84.719  96.128  18.088  1.00  0.00           N
ATOM   2397  HN  ALA A 639      83.856  95.695  18.335  1.00  0.00           H
ATOM   2398  CA  ALA A 639      84.895  97.479  18.624  1.00  0.00           C
ATOM   2399  HA  ALA A 639      84.784  98.245  17.871  1.00  0.00           H
ATOM   2400  CB  ALA A 639      83.725  97.851  19.577  1.00  0.00           C
ATOM   2401  HB1 ALA A 639      83.690  97.055  20.351  1.00  0.00           H
ATOM   2402  HB2 ALA A 639      83.882  98.789  20.151  1.00  0.00           H
ATOM   2403  HB3 ALA A 639      82.765  97.905  19.021  1.00  0.00           H
ATOM   2404  C   ALA A 639      86.219  97.567  19.465  1.00  0.00           C
ATOM   2405  O   ALA A 639      86.961  98.542  19.397  1.00  0.00           O
ATOM   2406  N   ASN A 640      86.554  96.509  20.278  1.00  0.00           N
ATOM   2407  HN  ASN A 640      85.806  95.851  20.327  1.00  0.00           H
ATOM   2408  CA  ASN A 640      87.556  96.581  21.344  1.00  0.00           C
ATOM   2409  HA  ASN A 640      88.272  97.280  20.939  1.00  0.00           H
ATOM   2410  CB  ASN A 640      86.964  97.154  22.624  1.00  0.00           C
ATOM   2411  HB1 ASN A 640      86.479  98.121  22.372  1.00  0.00           H
ATOM   2412  HB2 ASN A 640      86.206  96.384  22.883  1.00  0.00           H
ATOM   2413  CG  ASN A 640      87.820  97.303  23.884  1.00  0.00           C
ATOM   2414  OD1 ASN A 640      88.964  96.886  23.955  1.00  0.00           O
ATOM   2415  ND2 ASN A 640      87.145  97.876  24.947  1.00  0.00           N
ATOM   2416 1HD2 ASN A 640      87.727  97.844  25.759  1.00  0.00           H
ATOM   2417 2HD2 ASN A 640      86.161  98.017  24.835  1.00  0.00           H
ATOM   2418  C   ASN A 640      88.451  95.334  21.483  1.00  0.00           C
ATOM   2419  O   ASN A 640      87.890  94.239  21.701  1.00  0.00           O
ATOM   2420  N   ARG A 641      89.794  95.378  21.400  1.00  0.00           N
ATOM   2421  HN  ARG A 641      90.289  96.241  21.334  1.00  0.00           H
ATOM   2422  CA  ARG A 641      90.655  94.264  21.310  1.00  0.00           C
ATOM   2423  HA  ARG A 641      90.362  93.598  20.512  1.00  0.00           H
ATOM   2424  CB  ARG A 641      92.079  94.689  21.122  1.00  0.00           C
ATOM   2425  HB1 ARG A 641      92.828  93.880  20.982  1.00  0.00           H
ATOM   2426  HB2 ARG A 641      92.116  95.198  20.135  1.00  0.00           H
ATOM   2427  CG  ARG A 641      92.698  95.591  22.182  1.00  0.00           C
ATOM   2428  HG1 ARG A 641      91.905  96.255  22.587  1.00  0.00           H
ATOM   2429  HG2 ARG A 641      92.999  95.070  23.116  1.00  0.00           H
ATOM   2430  CD  ARG A 641      93.865  96.454  21.638  1.00  0.00           C
ATOM   2431  HD1 ARG A 641      93.528  97.128  20.821  1.00  0.00           H
ATOM   2432  HD2 ARG A 641      94.303  97.121  22.411  1.00  0.00           H
ATOM   2433  NE  ARG A 641      94.900  95.614  21.021  1.00  0.00           N
ATOM   2434  HE  ARG A 641      94.900  94.617  20.954  1.00  0.00           H
ATOM   2435  CZ  ARG A 641      95.984  96.199  20.417  1.00  0.00           C
ATOM   2436  NH1 ARG A 641      96.302  97.442  20.375  1.00  0.00           N
ATOM   2437 1HH1 ARG A 641      95.629  98.170  20.505  1.00  0.00           H
ATOM   2438 2HH1 ARG A 641      97.157  97.655  19.903  1.00  0.00           H
ATOM   2439  NH2 ARG A 641      96.734  95.322  19.846  1.00  0.00           N
ATOM   2440 1HH2 ARG A 641      96.318  94.432  19.659  1.00  0.00           H
ATOM   2441 2HH2 ARG A 641      97.573  95.670  19.428  1.00  0.00           H
ATOM   2442  C   ARG A 641      90.660  93.507  22.703  1.00  0.00           C
ATOM   2443  O   ARG A 641      91.087  92.315  22.754  1.00  0.00           O
ATOM   2444  N   LYS A 642      90.132  94.074  23.828  1.00  0.00           N
ATOM   2445  HN  LYS A 642      89.742  94.989  23.901  1.00  0.00           H
ATOM   2446  CA  LYS A 642      89.881  93.182  25.000  1.00  0.00           C
ATOM   2447  HA  LYS A 642      90.805  92.703  25.290  1.00  0.00           H
ATOM   2448  CB  LYS A 642      89.540  94.096  26.173  1.00  0.00           C
ATOM   2449  HB1 LYS A 642      90.241  94.956  26.220  1.00  0.00           H
ATOM   2450  HB2 LYS A 642      88.560  94.565  25.939  1.00  0.00           H
ATOM   2451  CG  LYS A 642      89.548  93.459  27.569  1.00  0.00           C
ATOM   2452  HG1 LYS A 642      88.629  92.882  27.810  1.00  0.00           H
ATOM   2453  HG2 LYS A 642      90.491  92.896  27.736  1.00  0.00           H
ATOM   2454  CD  LYS A 642      89.385  94.501  28.642  1.00  0.00           C
ATOM   2455  HD1 LYS A 642      90.153  95.282  28.461  1.00  0.00           H
ATOM   2456  HD2 LYS A 642      88.427  95.058  28.565  1.00  0.00           H
ATOM   2457  CE  LYS A 642      89.635  94.026  30.058  1.00  0.00           C
ATOM   2458  HE1 LYS A 642      88.904  93.201  30.198  1.00  0.00           H
ATOM   2459  HE2 LYS A 642      90.659  93.603  30.128  1.00  0.00           H
ATOM   2460  NZ  LYS A 642      89.490  95.105  30.948  1.00  0.00           N
ATOM   2461  HZ1 LYS A 642      89.174  94.670  31.839  1.00  0.00           H
ATOM   2462  HZ2 LYS A 642      90.358  95.648  31.128  1.00  0.00           H
ATOM   2463  HZ3 LYS A 642      88.801  95.821  30.643  1.00  0.00           H
ATOM   2464  C   LYS A 642      88.773  92.106  24.949  1.00  0.00           C
ATOM   2465  O   LYS A 642      89.002  90.971  25.270  1.00  0.00           O
ATOM   2466  N   ILE A 643      87.583  92.438  24.471  1.00  0.00           N
ATOM   2467  HN  ILE A 643      87.310  93.382  24.306  1.00  0.00           H
ATOM   2468  CA  ILE A 643      86.566  91.400  24.280  1.00  0.00           C
ATOM   2469  HA  ILE A 643      86.425  90.767  25.144  1.00  0.00           H
ATOM   2470  CB  ILE A 643      85.163  91.895  23.988  1.00  0.00           C
ATOM   2471  HB  ILE A 643      85.156  92.422  23.010  1.00  0.00           H
ATOM   2472  CG2 ILE A 643      84.260  90.709  23.695  1.00  0.00           C
ATOM   2473 1HG2 ILE A 643      84.516  90.030  22.854  1.00  0.00           H
ATOM   2474 2HG2 ILE A 643      84.226  90.061  24.597  1.00  0.00           H
ATOM   2475 3HG2 ILE A 643      83.233  91.086  23.504  1.00  0.00           H
ATOM   2476  CG1 ILE A 643      84.591  92.941  25.021  1.00  0.00           C
ATOM   2477 1HG1 ILE A 643      85.271  93.815  25.109  1.00  0.00           H
ATOM   2478 2HG1 ILE A 643      83.581  93.300  24.726  1.00  0.00           H
ATOM   2479  CD  ILE A 643      84.469  92.411  26.411  1.00  0.00           C
ATOM   2480  HD1 ILE A 643      84.233  93.178  27.178  1.00  0.00           H
ATOM   2481  HD2 ILE A 643      83.754  91.561  26.441  1.00  0.00           H
ATOM   2482  HD3 ILE A 643      85.410  91.995  26.829  1.00  0.00           H
ATOM   2483  C   ILE A 643      87.066  90.485  23.071  1.00  0.00           C
ATOM   2484  O   ILE A 643      87.133  89.278  23.221  1.00  0.00           O
ATOM   2485  N   GLY A 644      87.606  91.103  21.974  1.00  0.00           N
ATOM   2486  HN  GLY A 644      87.615  92.099  21.939  1.00  0.00           H
ATOM   2487  CA  GLY A 644      87.973  90.312  20.713  1.00  0.00           C
ATOM   2488  HA1 GLY A 644      87.126  89.820  20.259  1.00  0.00           H
ATOM   2489  HA2 GLY A 644      88.432  91.020  20.040  1.00  0.00           H
ATOM   2490  C   GLY A 644      89.046  89.204  20.932  1.00  0.00           C
ATOM   2491  O   GLY A 644      88.995  88.052  20.557  1.00  0.00           O
ATOM   2492  N   HIS A 645      90.102  89.618  21.652  1.00  0.00           N
ATOM   2493  HN  HIS A 645      90.222  90.582  21.876  1.00  0.00           H
ATOM   2494  CA  HIS A 645      91.202  88.784  22.043  1.00  0.00           C
ATOM   2495  HA  HIS A 645      91.609  88.387  21.124  1.00  0.00           H
ATOM   2496  CB  HIS A 645      92.204  89.637  22.934  1.00  0.00           C
ATOM   2497  HB1 HIS A 645      92.607  90.517  22.390  1.00  0.00           H
ATOM   2498  HB2 HIS A 645      91.661  90.193  23.728  1.00  0.00           H
ATOM   2499  ND1 HIS A 645      94.150  88.290  22.429  1.00  0.00           N
ATOM   2500  CG  HIS A 645      93.344  88.904  23.414  1.00  0.00           C
ATOM   2501  CE1 HIS A 645      95.036  87.679  23.104  1.00  0.00           C
ATOM   2502  HE1 HIS A 645      95.744  86.946  22.719  1.00  0.00           H
ATOM   2503  NE2 HIS A 645      94.847  87.820  24.447  1.00  0.00           N
ATOM   2504  HE2 HIS A 645      95.300  87.215  25.102  1.00  0.00           H
ATOM   2505  CD2 HIS A 645      93.752  88.626  24.681  1.00  0.00           C
ATOM   2506  HD2 HIS A 645      93.340  89.048  25.589  1.00  0.00           H
ATOM   2507  C   HIS A 645      90.720  87.580  22.880  1.00  0.00           C
ATOM   2508  O   HIS A 645      90.982  86.424  22.533  1.00  0.00           O
ATOM   2509  N   PHE A 646      89.921  87.935  23.938  1.00  0.00           N
ATOM   2510  HN  PHE A 646      89.723  88.873  24.212  1.00  0.00           H
ATOM   2511  CA  PHE A 646      89.549  86.907  24.894  1.00  0.00           C
ATOM   2512  HA  PHE A 646      90.422  86.316  25.131  1.00  0.00           H
ATOM   2513  CB  PHE A 646      89.109  87.429  26.262  1.00  0.00           C
ATOM   2514  HB1 PHE A 646      88.440  88.313  26.197  1.00  0.00           H
ATOM   2515  HB2 PHE A 646      88.559  86.635  26.813  1.00  0.00           H
ATOM   2516  CG  PHE A 646      90.280  87.809  27.142  1.00  0.00           C
ATOM   2517  CD1 PHE A 646      90.603  89.129  27.323  1.00  0.00           C
ATOM   2518  HD1 PHE A 646      89.888  89.875  27.009  1.00  0.00           H
ATOM   2519  CE1 PHE A 646      91.728  89.538  28.046  1.00  0.00           C
ATOM   2520  HE1 PHE A 646      91.989  90.584  28.121  1.00  0.00           H
ATOM   2521  CZ  PHE A 646      92.516  88.517  28.595  1.00  0.00           C
ATOM   2522  HZ  PHE A 646      93.371  88.810  29.187  1.00  0.00           H
ATOM   2523  CD2 PHE A 646      91.087  86.826  27.608  1.00  0.00           C
ATOM   2524  HD2 PHE A 646      90.959  85.797  27.304  1.00  0.00           H
ATOM   2525  CE2 PHE A 646      92.214  87.205  28.348  1.00  0.00           C
ATOM   2526  HE2 PHE A 646      92.752  86.381  28.795  1.00  0.00           H
ATOM   2527  C   PHE A 646      88.534  85.941  24.245  1.00  0.00           C
ATOM   2528  O   PHE A 646      88.565  84.731  24.567  1.00  0.00           O
ATOM   2529  N   LEU A 647      87.564  86.478  23.439  1.00  0.00           N
ATOM   2530  HN  LEU A 647      87.573  87.473  23.383  1.00  0.00           H
ATOM   2531  CA  LEU A 647      86.530  85.580  22.830  1.00  0.00           C
ATOM   2532  HA  LEU A 647      86.082  84.989  23.615  1.00  0.00           H
ATOM   2533  CB  LEU A 647      85.559  86.501  22.097  1.00  0.00           C
ATOM   2534  HB1 LEU A 647      84.983  87.110  22.827  1.00  0.00           H
ATOM   2535  HB2 LEU A 647      86.209  87.184  21.509  1.00  0.00           H
ATOM   2536  CG  LEU A 647      84.520  85.814  21.158  1.00  0.00           C
ATOM   2537  HG  LEU A 647      84.989  85.161  20.391  1.00  0.00           H
ATOM   2538  CD1 LEU A 647      83.719  84.935  22.095  1.00  0.00           C
ATOM   2539 1HD1 LEU A 647      83.361  85.536  22.958  1.00  0.00           H
ATOM   2540 2HD1 LEU A 647      82.850  84.506  21.551  1.00  0.00           H
ATOM   2541 3HD1 LEU A 647      84.287  84.045  22.438  1.00  0.00           H
ATOM   2542  CD2 LEU A 647      83.544  86.786  20.478  1.00  0.00           C
ATOM   2543 1HD2 LEU A 647      84.082  87.483  19.801  1.00  0.00           H
ATOM   2544 2HD2 LEU A 647      82.687  86.287  19.977  1.00  0.00           H
ATOM   2545 3HD2 LEU A 647      83.054  87.375  21.283  1.00  0.00           H
ATOM   2546  C   LEU A 647      87.200  84.576  21.932  1.00  0.00           C
ATOM   2547  O   LEU A 647      86.860  83.373  22.052  1.00  0.00           O
ATOM   2548  N   PHE A 648      88.155  85.056  21.104  1.00  0.00           N
ATOM   2549  HN  PHE A 648      88.329  86.034  21.025  1.00  0.00           H
ATOM   2550  CA  PHE A 648      88.922  84.144  20.337  1.00  0.00           C
ATOM   2551  HA  PHE A 648      88.251  83.784  19.571  1.00  0.00           H
ATOM   2552  CB  PHE A 648      89.998  84.951  19.545  1.00  0.00           C
ATOM   2553  HB1 PHE A 648      89.598  85.810  18.966  1.00  0.00           H
ATOM   2554  HB2 PHE A 648      90.632  85.450  20.309  1.00  0.00           H
ATOM   2555  CG  PHE A 648      90.852  84.081  18.621  1.00  0.00           C
ATOM   2556  CD1 PHE A 648      90.360  83.861  17.386  1.00  0.00           C
ATOM   2557  HD1 PHE A 648      89.333  84.141  17.202  1.00  0.00           H
ATOM   2558  CE1 PHE A 648      91.206  83.395  16.339  1.00  0.00           C
ATOM   2559  HE1 PHE A 648      90.834  83.210  15.342  1.00  0.00           H
ATOM   2560  CZ  PHE A 648      92.538  83.107  16.667  1.00  0.00           C
ATOM   2561  HZ  PHE A 648      93.252  82.654  15.995  1.00  0.00           H
ATOM   2562  CD2 PHE A 648      92.151  83.796  18.904  1.00  0.00           C
ATOM   2563  HD2 PHE A 648      92.607  84.080  19.842  1.00  0.00           H
ATOM   2564  CE2 PHE A 648      93.034  83.279  17.964  1.00  0.00           C
ATOM   2565  HE2 PHE A 648      94.042  83.273  18.353  1.00  0.00           H
ATOM   2566  C   PHE A 648      89.626  83.011  21.038  1.00  0.00           C
ATOM   2567  O   PHE A 648      89.452  81.814  20.720  1.00  0.00           O
ATOM   2568  N   TRP A 649      90.472  83.227  22.078  1.00  0.00           N
ATOM   2569  HN  TRP A 649      90.565  84.159  22.420  1.00  0.00           H
ATOM   2570  CA  TRP A 649      91.069  82.173  22.843  1.00  0.00           C
ATOM   2571  HA  TRP A 649      91.441  81.382  22.209  1.00  0.00           H
ATOM   2572  CB  TRP A 649      92.306  82.750  23.612  1.00  0.00           C
ATOM   2573  HB1 TRP A 649      92.011  83.473  24.403  1.00  0.00           H
ATOM   2574  HB2 TRP A 649      92.732  81.874  24.147  1.00  0.00           H
ATOM   2575  CG  TRP A 649      93.323  83.345  22.726  1.00  0.00           C
ATOM   2576  CD1 TRP A 649      93.535  84.716  22.628  1.00  0.00           C
ATOM   2577  HD1 TRP A 649      92.989  85.378  23.283  1.00  0.00           H
ATOM   2578  NE1 TRP A 649      94.625  84.975  21.831  1.00  0.00           N
ATOM   2579  HE1 TRP A 649      94.971  85.814  21.471  1.00  0.00           H
ATOM   2580  CE2 TRP A 649      95.151  83.753  21.442  1.00  0.00           C
ATOM   2581  CD2 TRP A 649      94.423  82.694  22.093  1.00  0.00           C
ATOM   2582  CE3 TRP A 649      94.828  81.391  22.038  1.00  0.00           C
ATOM   2583  HE3 TRP A 649      94.250  80.688  22.619  1.00  0.00           H
ATOM   2584  CZ3 TRP A 649      95.924  81.123  21.329  1.00  0.00           C
ATOM   2585  HZ3 TRP A 649      96.242  80.110  21.132  1.00  0.00           H
ATOM   2586  CZ2 TRP A 649      96.284  83.438  20.721  1.00  0.00           C
ATOM   2587  HZ2 TRP A 649      96.838  84.239  20.255  1.00  0.00           H
ATOM   2588  CH2 TRP A 649      96.678  82.114  20.623  1.00  0.00           C
ATOM   2589  HH2 TRP A 649      97.574  81.743  20.148  1.00  0.00           H
ATOM   2590  C   TRP A 649      90.127  81.421  23.691  1.00  0.00           C
ATOM   2591  O   TRP A 649      90.417  80.229  23.906  1.00  0.00           O
ATOM   2592  N   HIS A 650      89.070  81.992  24.264  1.00  0.00           N
ATOM   2593  HN  HIS A 650      89.031  82.988  24.238  1.00  0.00           H
ATOM   2594  CA  HIS A 650      88.022  81.253  24.955  1.00  0.00           C
ATOM   2595  HA  HIS A 650      88.518  80.670  25.716  1.00  0.00           H
ATOM   2596  CB  HIS A 650      86.954  82.146  25.592  1.00  0.00           C
ATOM   2597  HB1 HIS A 650      86.689  82.943  24.865  1.00  0.00           H
ATOM   2598  HB2 HIS A 650      86.072  81.540  25.891  1.00  0.00           H
ATOM   2599  ND1 HIS A 650      87.567  81.711  28.059  1.00  0.00           N
ATOM   2600  CG  HIS A 650      87.387  82.617  27.000  1.00  0.00           C
ATOM   2601  CE1 HIS A 650      87.915  82.434  29.083  1.00  0.00           C
ATOM   2602  HE1 HIS A 650      87.854  82.027  30.093  1.00  0.00           H
ATOM   2603  NE2 HIS A 650      87.915  83.766  28.868  1.00  0.00           N
ATOM   2604  HE2 HIS A 650      88.246  84.451  29.517  1.00  0.00           H
ATOM   2605  CD2 HIS A 650      87.580  83.939  27.499  1.00  0.00           C
ATOM   2606  HD2 HIS A 650      87.660  84.917  27.040  1.00  0.00           H
ATOM   2607  C   HIS A 650      87.286  80.219  24.020  1.00  0.00           C
ATOM   2608  O   HIS A 650      87.234  79.011  24.351  1.00  0.00           O
ATOM   2609  N   LEU A 651      86.786  80.607  22.792  1.00  0.00           N
ATOM   2610  HN  LEU A 651      86.815  81.539  22.438  1.00  0.00           H
ATOM   2611  CA  LEU A 651      86.289  79.649  21.818  1.00  0.00           C
ATOM   2612  HA  LEU A 651      85.560  79.100  22.395  1.00  0.00           H
ATOM   2613  CB  LEU A 651      85.574  80.381  20.665  1.00  0.00           C
ATOM   2614  HB1 LEU A 651      86.345  80.957  20.109  1.00  0.00           H
ATOM   2615  HB2 LEU A 651      85.102  79.655  19.970  1.00  0.00           H
ATOM   2616  CG  LEU A 651      84.436  81.377  21.016  1.00  0.00           C
ATOM   2617  HG  LEU A 651      84.909  82.105  21.709  1.00  0.00           H
ATOM   2618  CD1 LEU A 651      84.009  82.187  19.831  1.00  0.00           C
ATOM   2619 1HD1 LEU A 651      83.491  81.502  19.127  1.00  0.00           H
ATOM   2620 2HD1 LEU A 651      83.210  82.884  20.165  1.00  0.00           H
ATOM   2621 3HD1 LEU A 651      84.733  82.721  19.179  1.00  0.00           H
ATOM   2622  CD2 LEU A 651      83.227  80.800  21.763  1.00  0.00           C
ATOM   2623 1HD2 LEU A 651      82.614  81.567  22.283  1.00  0.00           H
ATOM   2624 2HD2 LEU A 651      82.495  80.327  21.075  1.00  0.00           H
ATOM   2625 3HD2 LEU A 651      83.553  80.095  22.558  1.00  0.00           H
ATOM   2626  C   LEU A 651      87.245  78.612  21.362  1.00  0.00           C
ATOM   2627  O   LEU A 651      86.948  77.438  21.202  1.00  0.00           O
ATOM   2628  N   ARG A 652      88.486  78.939  21.217  1.00  0.00           N
ATOM   2629  HN  ARG A 652      88.865  79.860  21.262  1.00  0.00           H
ATOM   2630  CA  ARG A 652      89.527  77.980  20.965  1.00  0.00           C
ATOM   2631  HA  ARG A 652      89.169  77.436  20.103  1.00  0.00           H
ATOM   2632  CB  ARG A 652      90.790  78.821  20.597  1.00  0.00           C
ATOM   2633  HB1 ARG A 652      90.725  79.748  21.204  1.00  0.00           H
ATOM   2634  HB2 ARG A 652      91.677  78.226  20.902  1.00  0.00           H
ATOM   2635  CG  ARG A 652      90.939  79.216  19.085  1.00  0.00           C
ATOM   2636  HG1 ARG A 652      90.753  78.298  18.487  1.00  0.00           H
ATOM   2637  HG2 ARG A 652      90.068  79.867  18.858  1.00  0.00           H
ATOM   2638  CD  ARG A 652      92.327  79.809  18.621  1.00  0.00           C
ATOM   2639  HD1 ARG A 652      92.115  79.986  17.545  1.00  0.00           H
ATOM   2640  HD2 ARG A 652      92.551  80.829  19.000  1.00  0.00           H
ATOM   2641  NE  ARG A 652      93.504  78.911  18.916  1.00  0.00           N
ATOM   2642  HE  ARG A 652      93.358  77.942  19.115  1.00  0.00           H
ATOM   2643  CZ  ARG A 652      94.757  79.321  18.583  1.00  0.00           C
ATOM   2644  NH1 ARG A 652      95.018  80.443  17.968  1.00  0.00           N
ATOM   2645 1HH1 ARG A 652      94.267  81.032  17.669  1.00  0.00           H
ATOM   2646 2HH1 ARG A 652      95.933  80.584  17.590  1.00  0.00           H
ATOM   2647  NH2 ARG A 652      95.709  78.507  18.884  1.00  0.00           N
ATOM   2648 1HH2 ARG A 652      96.652  78.842  18.888  1.00  0.00           H
ATOM   2649 2HH2 ARG A 652      95.529  77.699  19.445  1.00  0.00           H
ATOM   2650  C   ARG A 652      89.869  76.914  22.070  1.00  0.00           C
ATOM   2651  O   ARG A 652      90.724  76.113  21.800  1.00  0.00           O
ATOM   2652  N   SER A 653      89.366  76.984  23.320  1.00  0.00           N
ATOM   2653  HN  SER A 653      88.881  77.774  23.686  1.00  0.00           H
ATOM   2654  CA  SER A 653      89.595  75.965  24.371  1.00  0.00           C
ATOM   2655  HA  SER A 653      90.226  75.177  23.988  1.00  0.00           H
ATOM   2656  CB  SER A 653      90.130  76.731  25.629  1.00  0.00           C
ATOM   2657  HB1 SER A 653      90.890  77.473  25.305  1.00  0.00           H
ATOM   2658  HB2 SER A 653      89.268  77.312  26.022  1.00  0.00           H
ATOM   2659  OG  SER A 653      90.557  75.808  26.646  1.00  0.00           O
ATOM   2660  HG1 SER A 653      89.787  75.351  26.993  1.00  0.00           H
ATOM   2661  C   SER A 653      88.327  75.258  24.711  1.00  0.00           C
ATOM   2662  O   SER A 653      88.323  74.324  25.516  1.00  0.00           O
ATOM   2663  N   GLU A 654      87.263  75.652  23.978  1.00  0.00           N
ATOM   2664  HN  GLU A 654      87.479  76.412  23.369  1.00  0.00           H
ATOM   2665  CA  GLU A 654      85.935  75.201  24.098  1.00  0.00           C
ATOM   2666  HA  GLU A 654      85.861  74.391  24.810  1.00  0.00           H
ATOM   2667  CB  GLU A 654      84.961  76.343  24.524  1.00  0.00           C
ATOM   2668  HB1 GLU A 654      85.026  77.239  23.871  1.00  0.00           H
ATOM   2669  HB2 GLU A 654      83.895  76.032  24.566  1.00  0.00           H
ATOM   2670  CG  GLU A 654      85.199  76.824  25.940  1.00  0.00           C
ATOM   2671  HG1 GLU A 654      86.258  77.150  26.028  1.00  0.00           H
ATOM   2672  HG2 GLU A 654      84.517  77.675  26.156  1.00  0.00           H
ATOM   2673  CD  GLU A 654      84.822  75.956  27.020  1.00  0.00           C
ATOM   2674  OE1 GLU A 654      84.567  74.753  26.820  1.00  0.00           O
ATOM   2675  OE2 GLU A 654      84.845  76.462  28.212  1.00  0.00           O
ATOM   2676  C   GLU A 654      85.365  74.544  22.804  1.00  0.00           C
ATOM   2677  O   GLU A 654      84.189  74.713  22.498  1.00  0.00           O
ATOM   2678  N   MET A 655      86.215  73.911  21.929  1.00  0.00           N
ATOM   2679  HN  MET A 655      87.194  73.806  22.087  1.00  0.00           H
ATOM   2680  CA  MET A 655      85.808  73.266  20.758  1.00  0.00           C
ATOM   2681  HA  MET A 655      84.826  73.630  20.495  1.00  0.00           H
ATOM   2682  CB  MET A 655      86.852  73.442  19.589  1.00  0.00           C
ATOM   2683  HB1 MET A 655      87.820  73.065  19.983  1.00  0.00           H
ATOM   2684  HB2 MET A 655      86.503  72.846  18.718  1.00  0.00           H
ATOM   2685  CG  MET A 655      87.025  74.898  19.012  1.00  0.00           C
ATOM   2686  HG1 MET A 655      87.422  75.440  19.897  1.00  0.00           H
ATOM   2687  HG2 MET A 655      87.780  75.019  18.207  1.00  0.00           H
ATOM   2688  SD  MET A 655      85.399  75.750  18.460  1.00  0.00           S
ATOM   2689  CE  MET A 655      85.949  77.320  17.898  1.00  0.00           C
ATOM   2690  HE1 MET A 655      86.639  77.259  17.030  1.00  0.00           H
ATOM   2691  HE2 MET A 655      85.132  77.963  17.506  1.00  0.00           H
ATOM   2692  HE3 MET A 655      86.422  77.943  18.687  1.00  0.00           H
ATOM   2693  C   MET A 655      85.602  71.755  20.886  1.00  0.00           C
ATOM   2694  O   MET A 655      85.434  71.090  19.849  1.00  0.00           O
ATOM   2695  N   HIS A 656      85.669  71.250  22.102  1.00  0.00           N
ATOM   2696  HN  HIS A 656      85.696  71.906  22.852  1.00  0.00           H
ATOM   2697  CA  HIS A 656      85.604  69.846  22.367  1.00  0.00           C
ATOM   2698  HA  HIS A 656      86.532  69.428  22.005  1.00  0.00           H
ATOM   2699  CB  HIS A 656      85.627  69.678  23.972  1.00  0.00           C
ATOM   2700  HB1 HIS A 656      84.719  70.124  24.431  1.00  0.00           H
ATOM   2701  HB2 HIS A 656      85.498  68.597  24.195  1.00  0.00           H
ATOM   2702  ND1 HIS A 656      87.171  71.461  24.893  1.00  0.00           N
ATOM   2703  CG  HIS A 656      86.963  70.111  24.599  1.00  0.00           C
ATOM   2704  CE1 HIS A 656      88.303  71.438  25.583  1.00  0.00           C
ATOM   2705  HE1 HIS A 656      88.831  72.333  25.913  1.00  0.00           H
ATOM   2706  NE2 HIS A 656      88.851  70.194  25.784  1.00  0.00           N
ATOM   2707  HE2 HIS A 656      89.713  70.009  26.256  1.00  0.00           H
ATOM   2708  CD2 HIS A 656      87.988  69.362  25.155  1.00  0.00           C
ATOM   2709  HD2 HIS A 656      88.185  68.301  25.064  1.00  0.00           H
ATOM   2710  C   HIS A 656      84.347  69.068  21.888  1.00  0.00           C
ATOM   2711  O   HIS A 656      84.469  68.020  21.301  1.00  0.00           O
ATOM   2712  N   VAL A 657      83.078  69.561  22.153  1.00  0.00           N
ATOM   2713  HN  VAL A 657      82.863  70.431  22.589  1.00  0.00           H
ATOM   2714  CA  VAL A 657      81.841  68.789  21.709  1.00  0.00           C
ATOM   2715  HA  VAL A 657      82.087  67.744  21.833  1.00  0.00           H
ATOM   2716  CB  VAL A 657      80.652  69.249  22.570  1.00  0.00           C
ATOM   2717  HB  VAL A 657      80.578  70.356  22.639  1.00  0.00           H
ATOM   2718  CG1 VAL A 657      79.249  68.774  21.992  1.00  0.00           C
ATOM   2719 1HG1 VAL A 657      79.360  67.672  22.075  1.00  0.00           H
ATOM   2720 2HG1 VAL A 657      78.365  69.138  22.558  1.00  0.00           H
ATOM   2721 3HG1 VAL A 657      79.041  69.073  20.943  1.00  0.00           H
ATOM   2722  CG2 VAL A 657      80.822  68.664  24.049  1.00  0.00           C
ATOM   2723 1HG2 VAL A 657      80.818  67.553  24.029  1.00  0.00           H
ATOM   2724 2HG2 VAL A 657      81.734  69.057  24.546  1.00  0.00           H
ATOM   2725 3HG2 VAL A 657      79.945  68.950  24.668  1.00  0.00           H
ATOM   2726  C   VAL A 657      81.533  69.129  20.253  1.00  0.00           C
ATOM   2727  O   VAL A 657      81.377  70.285  19.909  1.00  0.00           O
ATOM   2728  N   PRO A 658      81.352  68.154  19.389  1.00  0.00           N
ATOM   2729  CD  PRO A 658      81.627  66.722  19.599  1.00  0.00           C
ATOM   2730  HD1 PRO A 658      80.995  66.311  20.415  1.00  0.00           H
ATOM   2731  HD2 PRO A 658      82.641  66.517  20.003  1.00  0.00           H
ATOM   2732  CA  PRO A 658      81.544  68.482  17.971  1.00  0.00           C
ATOM   2733  HA  PRO A 658      82.382  69.145  17.814  1.00  0.00           H
ATOM   2734  CB  PRO A 658      81.885  67.143  17.268  1.00  0.00           C
ATOM   2735  HB1 PRO A 658      81.349  67.100  16.296  1.00  0.00           H
ATOM   2736  HB2 PRO A 658      82.971  67.082  17.042  1.00  0.00           H
ATOM   2737  CG  PRO A 658      81.428  66.057  18.277  1.00  0.00           C
ATOM   2738  HG1 PRO A 658      80.334  66.162  18.114  1.00  0.00           H
ATOM   2739  HG2 PRO A 658      81.757  65.040  17.973  1.00  0.00           H
ATOM   2740  C   PRO A 658      80.416  69.260  17.396  1.00  0.00           C
ATOM   2741  O   PRO A 658      80.597  70.089  16.489  1.00  0.00           O
ATOM   2742  N   SER A 659      79.129  69.007  17.783  1.00  0.00           N
ATOM   2743  HN  SER A 659      78.868  68.343  18.479  1.00  0.00           H
ATOM   2744  CA  SER A 659      78.055  69.892  17.317  1.00  0.00           C
ATOM   2745  HA  SER A 659      78.118  69.927  16.239  1.00  0.00           H
ATOM   2746  CB  SER A 659      76.632  69.505  17.771  1.00  0.00           C
ATOM   2747  HB1 SER A 659      75.831  70.035  17.212  1.00  0.00           H
ATOM   2748  HB2 SER A 659      76.656  68.444  17.443  1.00  0.00           H
ATOM   2749  OG  SER A 659      76.584  69.603  19.220  1.00  0.00           O
ATOM   2750  HG1 SER A 659      76.616  68.701  19.547  1.00  0.00           H
ATOM   2751  C   SER A 659      78.196  71.358  17.624  1.00  0.00           C
ATOM   2752  O   SER A 659      77.956  72.220  16.746  1.00  0.00           O
ATOM   2753  N   VAL A 660      78.609  71.637  18.868  1.00  0.00           N
ATOM   2754  HN  VAL A 660      78.646  70.927  19.568  1.00  0.00           H
ATOM   2755  CA  VAL A 660      79.019  72.861  19.476  1.00  0.00           C
ATOM   2756  HA  VAL A 660      78.172  73.518  19.342  1.00  0.00           H
ATOM   2757  CB  VAL A 660      79.262  72.502  21.025  1.00  0.00           C
ATOM   2758  HB  VAL A 660      80.030  71.719  21.203  1.00  0.00           H
ATOM   2759  CG1 VAL A 660      79.700  73.811  21.728  1.00  0.00           C
ATOM   2760 1HG1 VAL A 660      79.870  73.647  22.813  1.00  0.00           H
ATOM   2761 2HG1 VAL A 660      80.697  74.100  21.332  1.00  0.00           H
ATOM   2762 3HG1 VAL A 660      79.043  74.679  21.506  1.00  0.00           H
ATOM   2763  CG2 VAL A 660      77.917  72.144  21.698  1.00  0.00           C
ATOM   2764 1HG2 VAL A 660      77.597  71.133  21.366  1.00  0.00           H
ATOM   2765 2HG2 VAL A 660      78.041  72.113  22.802  1.00  0.00           H
ATOM   2766 3HG2 VAL A 660      77.143  72.908  21.472  1.00  0.00           H
ATOM   2767  C   VAL A 660      80.183  73.512  18.797  1.00  0.00           C
ATOM   2768  O   VAL A 660      80.074  74.712  18.443  1.00  0.00           O
ATOM   2769  N   ALA A 661      81.155  72.735  18.453  1.00  0.00           N
ATOM   2770  HN  ALA A 661      81.225  71.831  18.869  1.00  0.00           H
ATOM   2771  CA  ALA A 661      82.266  73.068  17.599  1.00  0.00           C
ATOM   2772  HA  ALA A 661      82.828  73.868  18.060  1.00  0.00           H
ATOM   2773  CB  ALA A 661      83.284  71.915  17.552  1.00  0.00           C
ATOM   2774  HB1 ALA A 661      84.317  72.309  17.436  1.00  0.00           H
ATOM   2775  HB2 ALA A 661      83.266  71.334  18.499  1.00  0.00           H
ATOM   2776  HB3 ALA A 661      83.097  71.158  16.761  1.00  0.00           H
ATOM   2777  C   ALA A 661      81.998  73.527  16.224  1.00  0.00           C
ATOM   2778  O   ALA A 661      82.783  74.275  15.663  1.00  0.00           O
ATOM   2779  N   LEU A 662      80.908  73.092  15.589  1.00  0.00           N
ATOM   2780  HN  LEU A 662      80.237  72.542  16.079  1.00  0.00           H
ATOM   2781  CA  LEU A 662      80.443  73.645  14.344  1.00  0.00           C
ATOM   2782  HA  LEU A 662      81.219  73.580  13.596  1.00  0.00           H
ATOM   2783  CB  LEU A 662      79.259  72.707  13.864  1.00  0.00           C
ATOM   2784  HB1 LEU A 662      79.431  71.610  13.894  1.00  0.00           H
ATOM   2785  HB2 LEU A 662      78.508  72.865  14.668  1.00  0.00           H
ATOM   2786  CG  LEU A 662      78.431  73.197  12.608  1.00  0.00           C
ATOM   2787  HG  LEU A 662      78.259  74.290  12.718  1.00  0.00           H
ATOM   2788  CD1 LEU A 662      79.116  72.833  11.336  1.00  0.00           C
ATOM   2789 1HD1 LEU A 662      78.650  73.204  10.398  1.00  0.00           H
ATOM   2790 2HD1 LEU A 662      80.114  73.318  11.381  1.00  0.00           H
ATOM   2791 3HD1 LEU A 662      79.302  71.747  11.198  1.00  0.00           H
ATOM   2792  CD2 LEU A 662      77.089  72.507  12.645  1.00  0.00           C
ATOM   2793 1HD2 LEU A 662      77.148  71.398  12.615  1.00  0.00           H
ATOM   2794 2HD2 LEU A 662      76.518  72.788  13.556  1.00  0.00           H
ATOM   2795 3HD2 LEU A 662      76.494  72.844  11.770  1.00  0.00           H
ATOM   2796  C   LEU A 662      80.086  75.083  14.478  1.00  0.00           C
ATOM   2797  O   LEU A 662      80.423  76.051  13.735  1.00  0.00           O
ATOM   2798  N   ARG A 663      79.219  75.436  15.481  1.00  0.00           N
ATOM   2799  HN  ARG A 663      78.911  74.729  16.113  1.00  0.00           H
ATOM   2800  CA  ARG A 663      78.705  76.782  15.520  1.00  0.00           C
ATOM   2801  HA  ARG A 663      78.335  77.113  14.561  1.00  0.00           H
ATOM   2802  CB  ARG A 663      77.436  76.854  16.389  1.00  0.00           C
ATOM   2803  HB1 ARG A 663      77.761  76.645  17.431  1.00  0.00           H
ATOM   2804  HB2 ARG A 663      77.078  77.906  16.384  1.00  0.00           H
ATOM   2805  CG  ARG A 663      76.226  75.924  16.061  1.00  0.00           C
ATOM   2806  HG1 ARG A 663      75.980  75.977  14.979  1.00  0.00           H
ATOM   2807  HG2 ARG A 663      76.482  74.873  16.315  1.00  0.00           H
ATOM   2808  CD  ARG A 663      74.943  76.273  16.857  1.00  0.00           C
ATOM   2809  HD1 ARG A 663      74.691  77.348  16.733  1.00  0.00           H
ATOM   2810  HD2 ARG A 663      74.069  75.699  16.479  1.00  0.00           H
ATOM   2811  NE  ARG A 663      75.135  75.941  18.306  1.00  0.00           N
ATOM   2812  HE  ARG A 663      75.438  76.695  18.889  1.00  0.00           H
ATOM   2813  CZ  ARG A 663      74.821  74.813  18.946  1.00  0.00           C
ATOM   2814  NH1 ARG A 663      74.700  73.670  18.282  1.00  0.00           N
ATOM   2815 1HH1 ARG A 663      74.760  73.665  17.284  1.00  0.00           H
ATOM   2816 2HH1 ARG A 663      74.494  72.832  18.787  1.00  0.00           H
ATOM   2817  NH2 ARG A 663      74.662  74.742  20.263  1.00  0.00           N
ATOM   2818 1HH2 ARG A 663      74.321  75.576  20.696  1.00  0.00           H
ATOM   2819 2HH2 ARG A 663      74.387  73.849  20.620  1.00  0.00           H
ATOM   2820  C   ARG A 663      79.698  77.714  16.114  1.00  0.00           C
ATOM   2821  O   ARG A 663      79.754  78.951  15.854  1.00  0.00           O
ATOM   2822  N   PHE A 664      80.603  77.256  17.013  1.00  0.00           N
ATOM   2823  HN  PHE A 664      80.533  76.373  17.472  1.00  0.00           H
ATOM   2824  CA  PHE A 664      81.725  77.976  17.461  1.00  0.00           C
ATOM   2825  HA  PHE A 664      81.431  78.985  17.713  1.00  0.00           H
ATOM   2826  CB  PHE A 664      82.385  77.363  18.746  1.00  0.00           C
ATOM   2827  HB1 PHE A 664      82.475  76.268  18.577  1.00  0.00           H
ATOM   2828  HB2 PHE A 664      83.397  77.738  19.010  1.00  0.00           H
ATOM   2829  CG  PHE A 664      81.581  77.471  20.117  1.00  0.00           C
ATOM   2830  CD1 PHE A 664      80.198  77.821  20.112  1.00  0.00           C
ATOM   2831  HD1 PHE A 664      79.707  78.119  19.198  1.00  0.00           H
ATOM   2832  CE1 PHE A 664      79.440  77.828  21.292  1.00  0.00           C
ATOM   2833  HE1 PHE A 664      78.369  77.966  21.298  1.00  0.00           H
ATOM   2834  CZ  PHE A 664      80.107  77.788  22.471  1.00  0.00           C
ATOM   2835  HZ  PHE A 664      79.441  77.838  23.320  1.00  0.00           H
ATOM   2836  CD2 PHE A 664      82.200  77.442  21.371  1.00  0.00           C
ATOM   2837  HD2 PHE A 664      83.223  77.129  21.521  1.00  0.00           H
ATOM   2838  CE2 PHE A 664      81.449  77.543  22.520  1.00  0.00           C
ATOM   2839  HE2 PHE A 664      82.054  77.518  23.414  1.00  0.00           H
ATOM   2840  C   PHE A 664      82.763  78.241  16.431  1.00  0.00           C
ATOM   2841  O   PHE A 664      83.311  79.362  16.411  1.00  0.00           O
ATOM   2842  N   GLY A 665      82.991  77.397  15.439  1.00  0.00           N
ATOM   2843  HN  GLY A 665      82.479  76.544  15.378  1.00  0.00           H
ATOM   2844  CA  GLY A 665      83.728  77.744  14.240  1.00  0.00           C
ATOM   2845  HA1 GLY A 665      84.751  78.066  14.366  1.00  0.00           H
ATOM   2846  HA2 GLY A 665      83.685  76.862  13.619  1.00  0.00           H
ATOM   2847  C   GLY A 665      83.153  78.809  13.360  1.00  0.00           C
ATOM   2848  O   GLY A 665      83.890  79.669  12.871  1.00  0.00           O
ATOM   2849  N   LEU A 666      81.819  78.774  13.151  1.00  0.00           N
ATOM   2850  HN  LEU A 666      81.203  78.052  13.453  1.00  0.00           H
ATOM   2851  CA  LEU A 666      81.219  79.955  12.507  1.00  0.00           C
ATOM   2852  HA  LEU A 666      81.757  80.202  11.603  1.00  0.00           H
ATOM   2853  CB  LEU A 666      79.739  79.567  11.960  1.00  0.00           C
ATOM   2854  HB1 LEU A 666      79.242  79.261  12.906  1.00  0.00           H
ATOM   2855  HB2 LEU A 666      79.184  80.392  11.464  1.00  0.00           H
ATOM   2856  CG  LEU A 666      79.583  78.443  10.983  1.00  0.00           C
ATOM   2857  HG  LEU A 666      80.028  77.512  11.395  1.00  0.00           H
ATOM   2858  CD1 LEU A 666      78.156  78.242  10.521  1.00  0.00           C
ATOM   2859 1HD1 LEU A 666      78.203  77.434   9.759  1.00  0.00           H
ATOM   2860 2HD1 LEU A 666      77.613  77.786  11.376  1.00  0.00           H
ATOM   2861 3HD1 LEU A 666      77.624  79.110  10.077  1.00  0.00           H
ATOM   2862  CD2 LEU A 666      80.368  78.754   9.739  1.00  0.00           C
ATOM   2863 1HD2 LEU A 666      80.194  77.853   9.114  1.00  0.00           H
ATOM   2864 2HD2 LEU A 666      80.121  79.742   9.294  1.00  0.00           H
ATOM   2865 3HD2 LEU A 666      81.458  78.647   9.929  1.00  0.00           H
ATOM   2866  C   LEU A 666      81.167  81.293  13.361  1.00  0.00           C
ATOM   2867  O   LEU A 666      81.218  82.395  12.830  1.00  0.00           O
ATOM   2868  N   ILE A 667      81.031  81.292  14.731  1.00  0.00           N
ATOM   2869  HN  ILE A 667      80.786  80.361  14.990  1.00  0.00           H
ATOM   2870  CA  ILE A 667      81.233  82.420  15.663  1.00  0.00           C
ATOM   2871  HA  ILE A 667      80.462  83.108  15.350  1.00  0.00           H
ATOM   2872  CB  ILE A 667      80.840  82.094  17.182  1.00  0.00           C
ATOM   2873  HB  ILE A 667      81.358  81.125  17.347  1.00  0.00           H
ATOM   2874  CG2 ILE A 667      81.259  83.220  18.173  1.00  0.00           C
ATOM   2875 1HG2 ILE A 667      80.706  84.160  17.962  1.00  0.00           H
ATOM   2876 2HG2 ILE A 667      80.958  82.814  19.163  1.00  0.00           H
ATOM   2877 3HG2 ILE A 667      82.330  83.482  18.037  1.00  0.00           H
ATOM   2878  CG1 ILE A 667      79.316  81.878  17.334  1.00  0.00           C
ATOM   2879 1HG1 ILE A 667      78.771  82.841  17.237  1.00  0.00           H
ATOM   2880 2HG1 ILE A 667      78.877  81.349  16.462  1.00  0.00           H
ATOM   2881  CD  ILE A 667      78.942  81.067  18.592  1.00  0.00           C
ATOM   2882  HD1 ILE A 667      77.858  80.854  18.467  1.00  0.00           H
ATOM   2883  HD2 ILE A 667      79.496  80.107  18.657  1.00  0.00           H
ATOM   2884  HD3 ILE A 667      79.054  81.599  19.560  1.00  0.00           H
ATOM   2885  C   ILE A 667      82.610  83.030  15.482  1.00  0.00           C
ATOM   2886  O   ILE A 667      82.695  84.271  15.393  1.00  0.00           O
ATOM   2887  N   LEU A 668      83.655  82.231  15.402  1.00  0.00           N
ATOM   2888  HN  LEU A 668      83.512  81.305  15.742  1.00  0.00           H
ATOM   2889  CA  LEU A 668      85.058  82.620  15.210  1.00  0.00           C
ATOM   2890  HA  LEU A 668      85.215  83.506  15.806  1.00  0.00           H
ATOM   2891  CB  LEU A 668      85.901  81.550  15.772  1.00  0.00           C
ATOM   2892  HB1 LEU A 668      85.529  81.429  16.812  1.00  0.00           H
ATOM   2893  HB2 LEU A 668      85.795  80.563  15.273  1.00  0.00           H
ATOM   2894  CG  LEU A 668      87.438  81.806  15.959  1.00  0.00           C
ATOM   2895  HG  LEU A 668      87.543  82.875  16.245  1.00  0.00           H
ATOM   2896  CD1 LEU A 668      87.985  81.079  17.184  1.00  0.00           C
ATOM   2897 1HD1 LEU A 668      88.941  80.544  16.998  1.00  0.00           H
ATOM   2898 2HD1 LEU A 668      88.176  81.784  18.021  1.00  0.00           H
ATOM   2899 3HD1 LEU A 668      87.269  80.286  17.489  1.00  0.00           H
ATOM   2900  CD2 LEU A 668      88.313  81.549  14.736  1.00  0.00           C
ATOM   2901 1HD2 LEU A 668      89.403  81.475  14.941  1.00  0.00           H
ATOM   2902 2HD2 LEU A 668      88.020  80.594  14.249  1.00  0.00           H
ATOM   2903 3HD2 LEU A 668      88.247  82.384  14.006  1.00  0.00           H
ATOM   2904  C   LEU A 668      85.389  83.152  13.745  1.00  0.00           C
ATOM   2905  O   LEU A 668      86.164  84.106  13.635  1.00  0.00           O
ATOM   2906  N   GLU A 669      84.790  82.624  12.713  1.00  0.00           N
ATOM   2907  HN  GLU A 669      84.122  81.925  12.956  1.00  0.00           H
ATOM   2908  CA  GLU A 669      84.607  83.044  11.330  1.00  0.00           C
ATOM   2909  HA  GLU A 669      85.632  83.197  11.025  1.00  0.00           H
ATOM   2910  CB  GLU A 669      83.871  82.002  10.395  1.00  0.00           C
ATOM   2911  HB1 GLU A 669      84.440  81.073  10.611  1.00  0.00           H
ATOM   2912  HB2 GLU A 669      82.892  81.699  10.821  1.00  0.00           H
ATOM   2913  CG  GLU A 669      83.850  82.340   8.867  1.00  0.00           C
ATOM   2914  HG1 GLU A 669      82.868  82.845   8.747  1.00  0.00           H
ATOM   2915  HG2 GLU A 669      84.651  83.066   8.611  1.00  0.00           H
ATOM   2916  CD  GLU A 669      83.795  81.152   7.914  1.00  0.00           C
ATOM   2917  OE1 GLU A 669      84.719  81.047   7.067  1.00  0.00           O
ATOM   2918  OE2 GLU A 669      82.989  80.243   8.036  1.00  0.00           O
ATOM   2919  C   GLU A 669      83.993  84.345  11.273  1.00  0.00           C
ATOM   2920  O   GLU A 669      84.581  85.297  10.763  1.00  0.00           O
ATOM   2921  N   ALA A 670      82.889  84.590  11.926  1.00  0.00           N
ATOM   2922  HN  ALA A 670      82.456  83.839  12.419  1.00  0.00           H
ATOM   2923  CA  ALA A 670      82.120  85.827  11.798  1.00  0.00           C
ATOM   2924  HA  ALA A 670      81.898  86.157  10.794  1.00  0.00           H
ATOM   2925  CB  ALA A 670      80.798  85.660  12.582  1.00  0.00           C
ATOM   2926  HB1 ALA A 670      80.178  86.562  12.768  1.00  0.00           H
ATOM   2927  HB2 ALA A 670      80.241  84.908  11.984  1.00  0.00           H
ATOM   2928  HB3 ALA A 670      81.047  85.025  13.460  1.00  0.00           H
ATOM   2929  C   ALA A 670      83.037  86.952  12.523  1.00  0.00           C
ATOM   2930  O   ALA A 670      83.127  88.110  12.076  1.00  0.00           O
ATOM   2931  N   TYR A 671      83.799  86.632  13.617  1.00  0.00           N
ATOM   2932  HN  TYR A 671      83.506  85.834  14.138  1.00  0.00           H
ATOM   2933  CA  TYR A 671      84.840  87.541  14.159  1.00  0.00           C
ATOM   2934  HA  TYR A 671      84.405  88.499  14.403  1.00  0.00           H
ATOM   2935  CB  TYR A 671      85.320  86.821  15.508  1.00  0.00           C
ATOM   2936  HB1 TYR A 671      84.586  86.757  16.339  1.00  0.00           H
ATOM   2937  HB2 TYR A 671      85.663  85.798  15.245  1.00  0.00           H
ATOM   2938  CG  TYR A 671      86.462  87.612  15.964  1.00  0.00           C
ATOM   2939  CD1 TYR A 671      87.759  87.065  16.185  1.00  0.00           C
ATOM   2940  HD1 TYR A 671      87.875  85.997  16.075  1.00  0.00           H
ATOM   2941  CE1 TYR A 671      88.786  87.900  16.590  1.00  0.00           C
ATOM   2942  HE1 TYR A 671      89.818  87.616  16.736  1.00  0.00           H
ATOM   2943  CZ  TYR A 671      88.528  89.261  16.763  1.00  0.00           C
ATOM   2944  OH  TYR A 671      89.573  90.061  17.198  1.00  0.00           O
ATOM   2945  HH  TYR A 671      89.316  90.983  17.277  1.00  0.00           H
ATOM   2946  CD2 TYR A 671      86.204  88.963  16.258  1.00  0.00           C
ATOM   2947  HD2 TYR A 671      85.226  89.410  16.156  1.00  0.00           H
ATOM   2948  CE2 TYR A 671      87.237  89.822  16.658  1.00  0.00           C
ATOM   2949  HE2 TYR A 671      87.073  90.889  16.654  1.00  0.00           H
ATOM   2950  C   TYR A 671      85.861  87.864  13.084  1.00  0.00           C
ATOM   2951  O   TYR A 671      86.107  89.054  12.949  1.00  0.00           O
ATOM   2952  N   CYS A 672      86.427  86.923  12.301  1.00  0.00           N
ATOM   2953  HN  CYS A 672      86.304  85.971  12.573  1.00  0.00           H
ATOM   2954  CA  CYS A 672      87.403  87.324  11.309  1.00  0.00           C
ATOM   2955  HA  CYS A 672      88.166  87.912  11.797  1.00  0.00           H
ATOM   2956  CB  CYS A 672      88.061  86.001  10.855  1.00  0.00           C
ATOM   2957  HB1 CYS A 672      87.996  85.336  11.743  1.00  0.00           H
ATOM   2958  HB2 CYS A 672      87.382  85.544  10.104  1.00  0.00           H
ATOM   2959  SG  CYS A 672      89.751  86.137  10.041  1.00  0.00           S
ATOM   2960  HG1 CYS A 672      89.426  85.929   8.773  1.00  0.00           H
ATOM   2961  C   CYS A 672      86.810  88.144  10.191  1.00  0.00           C
ATOM   2962  O   CYS A 672      87.370  89.194   9.869  1.00  0.00           O
ATOM   2963  N   ARG A 673      85.641  87.748   9.686  1.00  0.00           N
ATOM   2964  HN  ARG A 673      85.149  86.972  10.073  1.00  0.00           H
ATOM   2965  CA  ARG A 673      84.830  88.527   8.747  1.00  0.00           C
ATOM   2966  HA  ARG A 673      85.450  88.674   7.875  1.00  0.00           H
ATOM   2967  CB  ARG A 673      83.603  87.579   8.252  1.00  0.00           C
ATOM   2968  HB1 ARG A 673      82.920  87.317   9.088  1.00  0.00           H
ATOM   2969  HB2 ARG A 673      83.054  88.261   7.568  1.00  0.00           H
ATOM   2970  CG  ARG A 673      83.984  86.249   7.413  1.00  0.00           C
ATOM   2971  HG1 ARG A 673      84.282  86.507   6.374  1.00  0.00           H
ATOM   2972  HG2 ARG A 673      84.849  85.675   7.809  1.00  0.00           H
ATOM   2973  CD  ARG A 673      82.735  85.305   7.455  1.00  0.00           C
ATOM   2974  HD1 ARG A 673      82.592  84.987   8.509  1.00  0.00           H
ATOM   2975  HD2 ARG A 673      81.835  85.908   7.208  1.00  0.00           H
ATOM   2976  NE  ARG A 673      83.099  84.140   6.558  1.00  0.00           N
ATOM   2977  HE  ARG A 673      84.061  84.013   6.314  1.00  0.00           H
ATOM   2978  CZ  ARG A 673      82.267  83.383   5.795  1.00  0.00           C
ATOM   2979  NH1 ARG A 673      80.987  83.453   6.046  1.00  0.00           N
ATOM   2980 1HH1 ARG A 673      80.668  83.884   6.891  1.00  0.00           H
ATOM   2981 2HH1 ARG A 673      80.388  82.926   5.444  1.00  0.00           H
ATOM   2982  NH2 ARG A 673      82.758  82.500   4.956  1.00  0.00           N
ATOM   2983 1HH2 ARG A 673      82.128  81.901   4.462  1.00  0.00           H
ATOM   2984 2HH2 ARG A 673      83.658  82.132   5.191  1.00  0.00           H
ATOM   2985  C   ARG A 673      84.320  89.924   9.128  1.00  0.00           C
ATOM   2986  O   ARG A 673      84.235  90.807   8.266  1.00  0.00           O
ATOM   2987  N   GLY A 674      83.915  90.170  10.391  1.00  0.00           N
ATOM   2988  HN  GLY A 674      83.784  89.398  11.008  1.00  0.00           H
ATOM   2989  CA  GLY A 674      83.507  91.474  11.022  1.00  0.00           C
ATOM   2990  HA1 GLY A 674      82.743  91.890  10.382  1.00  0.00           H
ATOM   2991  HA2 GLY A 674      83.202  91.228  12.028  1.00  0.00           H
ATOM   2992  C   GLY A 674      84.670  92.460  11.014  1.00  0.00           C
ATOM   2993  O   GLY A 674      84.557  93.591  10.550  1.00  0.00           O
ATOM   2994  N   SER A 675      85.848  91.920  11.407  1.00  0.00           N
ATOM   2995  HN  SER A 675      85.853  91.049  11.892  1.00  0.00           H
ATOM   2996  CA  SER A 675      87.137  92.596  11.284  1.00  0.00           C
ATOM   2997  HA  SER A 675      87.005  93.659  11.421  1.00  0.00           H
ATOM   2998  CB  SER A 675      88.242  92.089  12.255  1.00  0.00           C
ATOM   2999  HB1 SER A 675      88.480  91.012  12.118  1.00  0.00           H
ATOM   3000  HB2 SER A 675      89.250  92.552  12.202  1.00  0.00           H
ATOM   3001  OG  SER A 675      87.963  92.406  13.654  1.00  0.00           O
ATOM   3002  HG1 SER A 675      87.116  92.004  13.860  1.00  0.00           H
ATOM   3003  C   SER A 675      87.788  92.523   9.925  1.00  0.00           C
ATOM   3004  O   SER A 675      88.982  92.857   9.889  1.00  0.00           O
ATOM   3005  N   THR A 676      87.112  92.244   8.823  1.00  0.00           N
ATOM   3006  HN  THR A 676      86.131  92.129   8.961  1.00  0.00           H
ATOM   3007  CA  THR A 676      87.513  91.983   7.433  1.00  0.00           C
ATOM   3008  HA  THR A 676      86.795  91.229   7.146  1.00  0.00           H
ATOM   3009  CB  THR A 676      87.426  93.158   6.420  1.00  0.00           C
ATOM   3010  HB  THR A 676      87.870  92.997   5.415  1.00  0.00           H
ATOM   3011  OG1 THR A 676      87.962  94.362   7.036  1.00  0.00           O
ATOM   3012  HG1 THR A 676      87.334  94.353   7.762  1.00  0.00           H
ATOM   3013  CG2 THR A 676      85.964  93.613   6.343  1.00  0.00           C
ATOM   3014 1HG2 THR A 676      85.414  92.779   5.858  1.00  0.00           H
ATOM   3015 2HG2 THR A 676      85.548  93.823   7.351  1.00  0.00           H
ATOM   3016 3HG2 THR A 676      85.810  94.539   5.747  1.00  0.00           H
ATOM   3017  C   THR A 676      88.844  91.303   7.337  1.00  0.00           C
ATOM   3018  O   THR A 676      89.729  91.744   6.626  1.00  0.00           O
ATOM   3019  N   HIS A 677      89.183  90.297   8.233  1.00  0.00           N
ATOM   3020  HN  HIS A 677      88.556  90.048   8.967  1.00  0.00           H
ATOM   3021  CA  HIS A 677      90.317  89.378   8.188  1.00  0.00           C
ATOM   3022  HA  HIS A 677      90.030  88.542   8.808  1.00  0.00           H
ATOM   3023  CB  HIS A 677      90.451  88.736   6.791  1.00  0.00           C
ATOM   3024  HB1 HIS A 677      90.320  89.545   6.041  1.00  0.00           H
ATOM   3025  HB2 HIS A 677      91.424  88.234   6.605  1.00  0.00           H
ATOM   3026  ND1 HIS A 677      89.075  86.693   7.026  1.00  0.00           N
ATOM   3027  CG  HIS A 677      89.291  87.897   6.362  1.00  0.00           C
ATOM   3028  CE1 HIS A 677      87.905  86.204   6.583  1.00  0.00           C
ATOM   3029  HE1 HIS A 677      87.586  85.167   6.687  1.00  0.00           H
ATOM   3030  NE2 HIS A 677      87.324  87.070   5.688  1.00  0.00           N
ATOM   3031  HE2 HIS A 677      86.441  87.049   5.218  1.00  0.00           H
ATOM   3032  CD2 HIS A 677      88.205  88.148   5.521  1.00  0.00           C
ATOM   3033  HD2 HIS A 677      88.146  88.952   4.798  1.00  0.00           H
ATOM   3034  C   HIS A 677      91.597  89.767   8.834  1.00  0.00           C
ATOM   3035  O   HIS A 677      92.642  89.095   8.650  1.00  0.00           O
ATOM   3036  N   HIS A 678      91.588  90.764   9.665  1.00  0.00           N
ATOM   3037  HN  HIS A 678      90.732  91.263   9.767  1.00  0.00           H
ATOM   3038  CA  HIS A 678      92.778  91.300  10.311  1.00  0.00           C
ATOM   3039  HA  HIS A 678      93.662  91.037   9.749  1.00  0.00           H
ATOM   3040  CB  HIS A 678      92.758  92.852  10.281  1.00  0.00           C
ATOM   3041  HB1 HIS A 678      92.908  93.196   9.235  1.00  0.00           H
ATOM   3042  HB2 HIS A 678      91.761  93.194  10.631  1.00  0.00           H
ATOM   3043  ND1 HIS A 678      95.065  93.125  11.132  1.00  0.00           N
ATOM   3044  CG  HIS A 678      93.755  93.555  11.121  1.00  0.00           C
ATOM   3045  CE1 HIS A 678      95.752  93.882  12.017  1.00  0.00           C
ATOM   3046  HE1 HIS A 678      96.770  93.685  12.352  1.00  0.00           H
ATOM   3047  NE2 HIS A 678      94.911  94.698  12.605  1.00  0.00           N
ATOM   3048  HE2 HIS A 678      95.081  95.306  13.380  1.00  0.00           H
ATOM   3049  CD2 HIS A 678      93.591  94.546  12.092  1.00  0.00           C
ATOM   3050  HD2 HIS A 678      92.768  95.149  12.453  1.00  0.00           H
ATOM   3051  C   HIS A 678      92.907  90.628  11.661  1.00  0.00           C
ATOM   3052  O   HIS A 678      92.120  90.963  12.535  1.00  0.00           O
ATOM   3053  N   MET A 679      93.964  89.739  11.813  1.00  0.00           N
ATOM   3054  HN  MET A 679      94.533  89.542  11.019  1.00  0.00           H
ATOM   3055  CA  MET A 679      94.213  88.947  12.994  1.00  0.00           C
ATOM   3056  HA  MET A 679      93.756  89.350  13.886  1.00  0.00           H
ATOM   3057  CB  MET A 679      93.589  87.523  12.865  1.00  0.00           C
ATOM   3058  HB1 MET A 679      94.157  86.938  12.111  1.00  0.00           H
ATOM   3059  HB2 MET A 679      93.752  86.967  13.813  1.00  0.00           H
ATOM   3060  CG  MET A 679      92.158  87.401  12.372  1.00  0.00           C
ATOM   3061  HG1 MET A 679      91.954  88.084  11.520  1.00  0.00           H
ATOM   3062  HG2 MET A 679      92.023  86.394  11.924  1.00  0.00           H
ATOM   3063  SD  MET A 679      90.951  87.773  13.615  1.00  0.00           S
ATOM   3064  CE  MET A 679      91.115  86.149  14.489  1.00  0.00           C
ATOM   3065  HE1 MET A 679      92.127  85.920  14.886  1.00  0.00           H
ATOM   3066  HE2 MET A 679      90.274  85.961  15.189  1.00  0.00           H
ATOM   3067  HE3 MET A 679      91.053  85.336  13.734  1.00  0.00           H
ATOM   3068  C   MET A 679      95.706  88.876  13.218  1.00  0.00           C
ATOM   3069  O   MET A 679      96.215  87.975  13.897  1.00  0.00           O
ATOM   3070  N   LYS A 680      96.367  89.940  12.789  1.00  0.00           N
ATOM   3071  HN  LYS A 680      95.847  90.697  12.400  1.00  0.00           H
ATOM   3072  CA  LYS A 680      97.774  90.071  13.000  1.00  0.00           C
ATOM   3073  HA  LYS A 680      98.200  89.132  12.677  1.00  0.00           H
ATOM   3074  CB  LYS A 680      98.496  91.167  12.032  1.00  0.00           C
ATOM   3075  HB1 LYS A 680      97.977  92.149  12.052  1.00  0.00           H
ATOM   3076  HB2 LYS A 680      99.543  91.287  12.383  1.00  0.00           H
ATOM   3077  CG  LYS A 680      98.396  90.883  10.534  1.00  0.00           C
ATOM   3078  HG1 LYS A 680      97.360  91.015  10.156  1.00  0.00           H
ATOM   3079  HG2 LYS A 680      99.038  91.626  10.014  1.00  0.00           H
ATOM   3080  CD  LYS A 680      98.886  89.480  10.007  1.00  0.00           C
ATOM   3081  HD1 LYS A 680      98.185  88.698  10.368  1.00  0.00           H
ATOM   3082  HD2 LYS A 680      98.778  89.500   8.901  1.00  0.00           H
ATOM   3083  CE  LYS A 680     100.297  89.106  10.357  1.00  0.00           C
ATOM   3084  HE1 LYS A 680     100.449  89.112  11.458  1.00  0.00           H
ATOM   3085  HE2 LYS A 680     100.598  88.111   9.965  1.00  0.00           H
ATOM   3086  NZ  LYS A 680     101.137  90.121   9.766  1.00  0.00           N
ATOM   3087  HZ1 LYS A 680     101.068  90.188   8.730  1.00  0.00           H
ATOM   3088  HZ2 LYS A 680     101.109  91.081  10.164  1.00  0.00           H
ATOM   3089  HZ3 LYS A 680     102.140  89.846   9.778  1.00  0.00           H
ATOM   3090  C   LYS A 680      98.430  90.000  14.362  1.00  0.00           C
ATOM   3091  O   LYS A 680      99.481  89.383  14.492  1.00  0.00           O
ATOM   3092  N   VAL A 681      97.834  90.531  15.455  1.00  0.00           N
ATOM   3093  HN  VAL A 681      97.009  91.091  15.462  1.00  0.00           H
ATOM   3094  CA  VAL A 681      98.360  90.353  16.751  1.00  0.00           C
ATOM   3095  HA  VAL A 681      99.406  90.585  16.888  1.00  0.00           H
ATOM   3096  CB  VAL A 681      97.559  91.210  17.663  1.00  0.00           C
ATOM   3097  HB  VAL A 681      96.498  91.200  17.331  1.00  0.00           H
ATOM   3098  CG1 VAL A 681      97.619  90.758  19.155  1.00  0.00           C
ATOM   3099 1HG1 VAL A 681      97.001  89.862  19.380  1.00  0.00           H
ATOM   3100 2HG1 VAL A 681      98.658  90.453  19.403  1.00  0.00           H
ATOM   3101 3HG1 VAL A 681      97.186  91.442  19.915  1.00  0.00           H
ATOM   3102  CG2 VAL A 681      98.262  92.615  17.507  1.00  0.00           C
ATOM   3103 1HG2 VAL A 681      97.998  93.113  18.464  1.00  0.00           H
ATOM   3104 2HG2 VAL A 681      99.336  92.510  17.239  1.00  0.00           H
ATOM   3105 3HG2 VAL A 681      97.833  93.310  16.753  1.00  0.00           H
ATOM   3106  C   VAL A 681      98.281  88.862  17.193  1.00  0.00           C
ATOM   3107  O   VAL A 681      99.262  88.398  17.722  1.00  0.00           O
ATOM   3108  N   LEU A 682      97.145  88.126  17.004  1.00  0.00           N
ATOM   3109  HN  LEU A 682      96.389  88.584  16.542  1.00  0.00           H
ATOM   3110  CA  LEU A 682      96.870  86.755  17.399  1.00  0.00           C
ATOM   3111  HA  LEU A 682      96.936  86.703  18.476  1.00  0.00           H
ATOM   3112  CB  LEU A 682      95.424  86.368  17.014  1.00  0.00           C
ATOM   3113  HB1 LEU A 682      95.248  86.470  15.922  1.00  0.00           H
ATOM   3114  HB2 LEU A 682      95.240  85.316  17.321  1.00  0.00           H
ATOM   3115  CG  LEU A 682      94.348  87.174  17.827  1.00  0.00           C
ATOM   3116  HG  LEU A 682      94.724  88.213  17.711  1.00  0.00           H
ATOM   3117  CD1 LEU A 682      92.981  87.056  17.108  1.00  0.00           C
ATOM   3118 1HD1 LEU A 682      92.631  86.009  17.233  1.00  0.00           H
ATOM   3119 2HD1 LEU A 682      92.296  87.805  17.562  1.00  0.00           H
ATOM   3120 3HD1 LEU A 682      93.125  87.334  16.042  1.00  0.00           H
ATOM   3121  CD2 LEU A 682      94.305  86.990  19.342  1.00  0.00           C
ATOM   3122 1HD2 LEU A 682      94.268  85.905  19.581  1.00  0.00           H
ATOM   3123 2HD2 LEU A 682      95.224  87.448  19.767  1.00  0.00           H
ATOM   3124 3HD2 LEU A 682      93.413  87.507  19.757  1.00  0.00           H
ATOM   3125  C   LEU A 682      97.825  85.831  16.717  1.00  0.00           C
ATOM   3126  O   LEU A 682      98.447  84.878  17.228  1.00  0.00           O
ATOM   3127  N   MET A 683      98.160  86.109  15.450  1.00  0.00           N
ATOM   3128  HN  MET A 683      97.517  86.743  15.027  1.00  0.00           H
ATOM   3129  CA  MET A 683      99.154  85.394  14.695  1.00  0.00           C
ATOM   3130  HA  MET A 683      98.969  84.331  14.650  1.00  0.00           H
ATOM   3131  CB  MET A 683      99.289  85.885  13.166  1.00  0.00           C
ATOM   3132  HB1 MET A 683      99.489  86.978  13.147  1.00  0.00           H
ATOM   3133  HB2 MET A 683     100.285  85.613  12.757  1.00  0.00           H
ATOM   3134  CG  MET A 683      98.192  85.252  12.266  1.00  0.00           C
ATOM   3135  HG1 MET A 683      98.274  84.146  12.334  1.00  0.00           H
ATOM   3136  HG2 MET A 683      97.273  85.541  12.818  1.00  0.00           H
ATOM   3137  SD  MET A 683      98.288  85.820  10.524  1.00  0.00           S
ATOM   3138  CE  MET A 683      96.524  86.085  10.426  1.00  0.00           C
ATOM   3139  HE1 MET A 683      96.365  87.148  10.708  1.00  0.00           H
ATOM   3140  HE2 MET A 683      96.135  86.059   9.385  1.00  0.00           H
ATOM   3141  HE3 MET A 683      95.870  85.464  11.074  1.00  0.00           H
ATOM   3142  C   MET A 683     100.494  85.424  15.246  1.00  0.00           C
ATOM   3143  O   MET A 683     101.208  84.460  15.418  1.00  0.00           O
ATOM   3144  N   LYS A 684     100.956  86.597  15.672  1.00  0.00           N
ATOM   3145  HN  LYS A 684     100.349  87.386  15.723  1.00  0.00           H
ATOM   3146  CA  LYS A 684     102.186  86.743  16.417  1.00  0.00           C
ATOM   3147  HA  LYS A 684     102.883  86.230  15.771  1.00  0.00           H
ATOM   3148  CB  LYS A 684     102.465  88.229  16.740  1.00  0.00           C
ATOM   3149  HB1 LYS A 684     102.692  88.623  15.727  1.00  0.00           H
ATOM   3150  HB2 LYS A 684     101.548  88.762  17.071  1.00  0.00           H
ATOM   3151  CG  LYS A 684     103.719  88.542  17.577  1.00  0.00           C
ATOM   3152  HG1 LYS A 684     103.846  89.635  17.732  1.00  0.00           H
ATOM   3153  HG2 LYS A 684     103.522  88.263  18.634  1.00  0.00           H
ATOM   3154  CD  LYS A 684     104.985  87.869  16.997  1.00  0.00           C
ATOM   3155  HD1 LYS A 684     104.785  86.813  16.716  1.00  0.00           H
ATOM   3156  HD2 LYS A 684     105.286  88.385  16.060  1.00  0.00           H
ATOM   3157  CE  LYS A 684     106.234  88.009  17.951  1.00  0.00           C
ATOM   3158  HE1 LYS A 684     106.347  89.013  18.413  1.00  0.00           H
ATOM   3159  HE2 LYS A 684     106.124  87.290  18.791  1.00  0.00           H
ATOM   3160  NZ  LYS A 684     107.484  87.653  17.384  1.00  0.00           N
ATOM   3161  HZ1 LYS A 684     108.328  87.987  17.890  1.00  0.00           H
ATOM   3162  HZ2 LYS A 684     107.466  86.634  17.174  1.00  0.00           H
ATOM   3163  HZ3 LYS A 684     107.556  88.150  16.473  1.00  0.00           H
ATOM   3164  C   LYS A 684     102.224  85.904  17.682  1.00  0.00           C
ATOM   3165  O   LYS A 684     103.247  85.378  17.997  1.00  0.00           O
ATOM   3166  N   GLN A 685     101.156  85.859  18.446  1.00  0.00           N
ATOM   3167  HN  GLN A 685     100.350  86.243  18.003  1.00  0.00           H
ATOM   3168  CA  GLN A 685     100.967  84.957  19.661  1.00  0.00           C
ATOM   3169  HA  GLN A 685     101.823  85.122  20.298  1.00  0.00           H
ATOM   3170  CB  GLN A 685      99.683  85.286  20.436  1.00  0.00           C
ATOM   3171  HB1 GLN A 685      98.874  85.143  19.687  1.00  0.00           H
ATOM   3172  HB2 GLN A 685      99.473  84.575  21.263  1.00  0.00           H
ATOM   3173  CG  GLN A 685      99.666  86.717  21.075  1.00  0.00           C
ATOM   3174  HG1 GLN A 685     100.278  86.808  21.998  1.00  0.00           H
ATOM   3175  HG2 GLN A 685     100.046  87.436  20.318  1.00  0.00           H
ATOM   3176  CD  GLN A 685      98.273  87.340  21.440  1.00  0.00           C
ATOM   3177  OE1 GLN A 685      97.225  86.849  21.097  1.00  0.00           O
ATOM   3178  NE2 GLN A 685      98.345  88.597  21.826  1.00  0.00           N
ATOM   3179 1HE2 GLN A 685      99.241  88.885  22.163  1.00  0.00           H
ATOM   3180 2HE2 GLN A 685      97.557  89.210  21.888  1.00  0.00           H
ATOM   3181  C   GLN A 685     100.962  83.462  19.286  1.00  0.00           C
ATOM   3182  O   GLN A 685     101.566  82.592  19.948  1.00  0.00           O
ATOM   3183  N   GLY A 686     100.292  83.046  18.168  1.00  0.00           N
ATOM   3184  HN  GLY A 686      99.677  83.658  17.677  1.00  0.00           H
ATOM   3185  CA  GLY A 686     100.386  81.652  17.743  1.00  0.00           C
ATOM   3186  HA1 GLY A 686     100.117  81.023  18.579  1.00  0.00           H
ATOM   3187  HA2 GLY A 686      99.735  81.509  16.893  1.00  0.00           H
ATOM   3188  C   GLY A 686     101.761  81.267  17.312  1.00  0.00           C
ATOM   3189  O   GLY A 686     102.213  80.117  17.515  1.00  0.00           O
ATOM   3190  N   GLU A 687     102.516  82.147  16.613  1.00  0.00           N
ATOM   3191  HN  GLU A 687     102.227  82.960  16.114  1.00  0.00           H
ATOM   3192  CA  GLU A 687     103.904  81.884  16.357  1.00  0.00           C
ATOM   3193  HA  GLU A 687     104.046  80.955  15.826  1.00  0.00           H
ATOM   3194  CB  GLU A 687     104.327  83.042  15.489  1.00  0.00           C
ATOM   3195  HB1 GLU A 687     103.987  83.931  16.060  1.00  0.00           H
ATOM   3196  HB2 GLU A 687     105.424  82.919  15.361  1.00  0.00           H
ATOM   3197  CG  GLU A 687     103.646  83.112  14.082  1.00  0.00           C
ATOM   3198  HG1 GLU A 687     102.564  82.862  14.112  1.00  0.00           H
ATOM   3199  HG2 GLU A 687     103.878  84.056  13.544  1.00  0.00           H
ATOM   3200  CD  GLU A 687     104.259  82.104  13.114  1.00  0.00           C
ATOM   3201  OE1 GLU A 687     105.466  82.254  12.797  1.00  0.00           O
ATOM   3202  OE2 GLU A 687     103.627  81.031  12.974  1.00  0.00           O
ATOM   3203  C   GLU A 687     104.766  81.775  17.592  1.00  0.00           C
ATOM   3204  O   GLU A 687     105.596  80.870  17.767  1.00  0.00           O
ATOM   3205  N   ALA A 688     104.499  82.604  18.586  1.00  0.00           N
ATOM   3206  HN  ALA A 688     103.777  83.279  18.457  1.00  0.00           H
ATOM   3207  CA  ALA A 688     105.129  82.539  19.918  1.00  0.00           C
ATOM   3208  HA  ALA A 688     106.198  82.554  19.764  1.00  0.00           H
ATOM   3209  CB  ALA A 688     104.925  83.917  20.689  1.00  0.00           C
ATOM   3210  HB1 ALA A 688     105.122  84.817  20.068  1.00  0.00           H
ATOM   3211  HB2 ALA A 688     103.891  83.925  21.095  1.00  0.00           H
ATOM   3212  HB3 ALA A 688     105.658  83.893  21.524  1.00  0.00           H
ATOM   3213  C   ALA A 688     104.856  81.184  20.709  1.00  0.00           C
ATOM   3214  O   ALA A 688     105.742  80.543  21.174  1.00  0.00           O
ATOM   3215  N   LEU A 689     103.583  80.687  20.708  1.00  0.00           N
ATOM   3216  HN  LEU A 689     102.824  81.236  20.368  1.00  0.00           H
ATOM   3217  CA  LEU A 689     103.082  79.461  21.257  1.00  0.00           C
ATOM   3218  HA  LEU A 689     103.503  79.414  22.251  1.00  0.00           H
ATOM   3219  CB  LEU A 689     101.530  79.494  21.343  1.00  0.00           C
ATOM   3220  HB1 LEU A 689     101.146  79.824  20.354  1.00  0.00           H
ATOM   3221  HB2 LEU A 689     101.088  78.505  21.591  1.00  0.00           H
ATOM   3222  CG  LEU A 689     101.037  80.438  22.538  1.00  0.00           C
ATOM   3223  HG  LEU A 689     101.585  81.400  22.450  1.00  0.00           H
ATOM   3224  CD1 LEU A 689      99.528  80.780  22.411  1.00  0.00           C
ATOM   3225 1HD1 LEU A 689      99.020  79.852  22.072  1.00  0.00           H
ATOM   3226 2HD1 LEU A 689      99.092  81.139  23.368  1.00  0.00           H
ATOM   3227 3HD1 LEU A 689      99.331  81.590  21.676  1.00  0.00           H
ATOM   3228  CD2 LEU A 689     101.248  79.865  23.918  1.00  0.00           C
ATOM   3229 1HD2 LEU A 689     100.977  80.599  24.706  1.00  0.00           H
ATOM   3230 2HD2 LEU A 689     100.621  78.970  24.120  1.00  0.00           H
ATOM   3231 3HD2 LEU A 689     102.308  79.546  24.015  1.00  0.00           H
ATOM   3232  C   LEU A 689     103.581  78.209  20.535  1.00  0.00           C
ATOM   3233  O   LEU A 689     104.034  77.221  21.149  1.00  0.00           O
ATOM   3234  N   SER A 690     103.722  78.257  19.182  1.00  0.00           N
ATOM   3235  HN  SER A 690     103.368  79.041  18.678  1.00  0.00           H
ATOM   3236  CA  SER A 690     104.349  77.146  18.460  1.00  0.00           C
ATOM   3237  HA  SER A 690     103.811  76.261  18.765  1.00  0.00           H
ATOM   3238  CB  SER A 690     104.190  77.279  16.930  1.00  0.00           C
ATOM   3239  HB1 SER A 690     103.116  77.235  16.647  1.00  0.00           H
ATOM   3240  HB2 SER A 690     104.571  78.282  16.641  1.00  0.00           H
ATOM   3241  OG  SER A 690     104.889  76.252  16.141  1.00  0.00           O
ATOM   3242  HG1 SER A 690     104.976  76.691  15.291  1.00  0.00           H
ATOM   3243  C   SER A 690     105.877  76.988  18.767  1.00  0.00           C
ATOM   3244  O   SER A 690     106.451  75.912  18.813  1.00  0.00           O
ATOM   3245  N   LYS A 691     106.550  78.106  18.886  1.00  0.00           N
ATOM   3246  HN  LYS A 691     106.004  78.927  18.736  1.00  0.00           H
ATOM   3247  CA  LYS A 691     107.989  78.143  19.091  1.00  0.00           C
ATOM   3248  HA  LYS A 691     108.287  77.248  18.565  1.00  0.00           H
ATOM   3249  CB  LYS A 691     108.790  79.433  18.579  1.00  0.00           C
ATOM   3250  HB1 LYS A 691     108.210  80.299  18.965  1.00  0.00           H
ATOM   3251  HB2 LYS A 691     109.803  79.537  19.022  1.00  0.00           H
ATOM   3252  CG  LYS A 691     108.915  79.601  16.985  1.00  0.00           C
ATOM   3253  HG1 LYS A 691     107.896  79.592  16.542  1.00  0.00           H
ATOM   3254  HG2 LYS A 691     109.405  80.599  16.969  1.00  0.00           H
ATOM   3255  CD  LYS A 691     109.988  78.567  16.439  1.00  0.00           C
ATOM   3256  HD1 LYS A 691     110.925  78.597  17.034  1.00  0.00           H
ATOM   3257  HD2 LYS A 691     109.557  77.572  16.682  1.00  0.00           H
ATOM   3258  CE  LYS A 691     110.413  78.473  14.940  1.00  0.00           C
ATOM   3259  HE1 LYS A 691     110.849  79.437  14.600  1.00  0.00           H
ATOM   3260  HE2 LYS A 691     111.105  77.645  14.675  1.00  0.00           H
ATOM   3261  NZ  LYS A 691     109.230  78.309  14.095  1.00  0.00           N
ATOM   3262  HZ1 LYS A 691     108.472  78.940  14.425  1.00  0.00           H
ATOM   3263  HZ2 LYS A 691     109.422  78.399  13.077  1.00  0.00           H
ATOM   3264  HZ3 LYS A 691     108.908  77.323  14.164  1.00  0.00           H
ATOM   3265  C   LYS A 691     108.381  77.813  20.531  1.00  0.00           C
ATOM   3266  O   LYS A 691     109.377  77.174  20.782  1.00  0.00           O
ATOM   3267  N   LEU A 692     107.571  78.155  21.547  1.00  0.00           N
ATOM   3268  HN  LEU A 692     106.794  78.764  21.402  1.00  0.00           H
ATOM   3269  CA  LEU A 692     107.653  77.606  22.860  1.00  0.00           C
ATOM   3270  HA  LEU A 692     108.667  77.720  23.214  1.00  0.00           H
ATOM   3271  CB  LEU A 692     106.756  78.307  23.818  1.00  0.00           C
ATOM   3272  HB1 LEU A 692     105.737  78.377  23.381  1.00  0.00           H
ATOM   3273  HB2 LEU A 692     106.636  77.775  24.785  1.00  0.00           H
ATOM   3274  CG  LEU A 692     107.277  79.696  24.122  1.00  0.00           C
ATOM   3275  HG  LEU A 692     107.359  80.340  23.221  1.00  0.00           H
ATOM   3276  CD1 LEU A 692     106.211  80.412  25.007  1.00  0.00           C
ATOM   3277 1HD1 LEU A 692     106.573  81.394  25.379  1.00  0.00           H
ATOM   3278 2HD1 LEU A 692     105.290  80.654  24.434  1.00  0.00           H
ATOM   3279 3HD1 LEU A 692     105.760  79.807  25.822  1.00  0.00           H
ATOM   3280  CD2 LEU A 692     108.592  79.691  24.940  1.00  0.00           C
ATOM   3281 1HD2 LEU A 692     108.883  80.722  25.234  1.00  0.00           H
ATOM   3282 2HD2 LEU A 692     108.462  79.256  25.954  1.00  0.00           H
ATOM   3283 3HD2 LEU A 692     109.405  79.099  24.469  1.00  0.00           H
ATOM   3284  C   LEU A 692     107.408  76.092  22.944  1.00  0.00           C
ATOM   3285  O   LEU A 692     108.058  75.482  23.751  1.00  0.00           O
ATOM   3286  N   LYS A 693     106.391  75.567  22.134  1.00  0.00           N
ATOM   3287  HN  LYS A 693     105.676  76.125  21.722  1.00  0.00           H
ATOM   3288  CA  LYS A 693     106.081  74.189  21.969  1.00  0.00           C
ATOM   3289  HA  LYS A 693     106.029  73.659  22.909  1.00  0.00           H
ATOM   3290  CB  LYS A 693     104.766  73.962  21.212  1.00  0.00           C
ATOM   3291  HB1 LYS A 693     103.963  74.349  21.875  1.00  0.00           H
ATOM   3292  HB2 LYS A 693     104.780  74.692  20.374  1.00  0.00           H
ATOM   3293  CG  LYS A 693     104.501  72.515  20.726  1.00  0.00           C
ATOM   3294  HG1 LYS A 693     103.520  72.598  20.213  1.00  0.00           H
ATOM   3295  HG2 LYS A 693     105.234  72.232  19.940  1.00  0.00           H
ATOM   3296  CD  LYS A 693     104.484  71.522  21.854  1.00  0.00           C
ATOM   3297  HD1 LYS A 693     105.523  71.436  22.238  1.00  0.00           H
ATOM   3298  HD2 LYS A 693     103.830  71.934  22.652  1.00  0.00           H
ATOM   3299  CE  LYS A 693     103.927  70.172  21.336  1.00  0.00           C
ATOM   3300  HE1 LYS A 693     103.885  69.472  22.198  1.00  0.00           H
ATOM   3301  HE2 LYS A 693     102.928  70.269  20.861  1.00  0.00           H
ATOM   3302  NZ  LYS A 693     104.847  69.484  20.390  1.00  0.00           N
ATOM   3303  HZ1 LYS A 693     104.484  68.524  20.222  1.00  0.00           H
ATOM   3304  HZ2 LYS A 693     104.915  69.974  19.475  1.00  0.00           H
ATOM   3305  HZ3 LYS A 693     105.783  69.478  20.843  1.00  0.00           H
ATOM   3306  C   LYS A 693     107.299  73.364  21.345  1.00  0.00           C
ATOM   3307  O   LYS A 693     107.739  72.353  21.938  1.00  0.00           O
ATOM   3308  N   ALA A 694     107.939  73.838  20.305  1.00  0.00           N
ATOM   3309  HN  ALA A 694     107.584  74.666  19.877  1.00  0.00           H
ATOM   3310  CA  ALA A 694     109.178  73.325  19.771  1.00  0.00           C
ATOM   3311  HA  ALA A 694     108.960  72.286  19.575  1.00  0.00           H
ATOM   3312  CB  ALA A 694     109.659  74.074  18.464  1.00  0.00           C
ATOM   3313  HB1 ALA A 694     108.841  74.210  17.725  1.00  0.00           H
ATOM   3314  HB2 ALA A 694     110.003  75.056  18.854  1.00  0.00           H
ATOM   3315  HB3 ALA A 694     110.492  73.557  17.942  1.00  0.00           H
ATOM   3316  C   ALA A 694     110.341  73.217  20.811  1.00  0.00           C
ATOM   3317  O   ALA A 694     111.074  72.234  20.861  1.00  0.00           O
ATOM   3318  N   LEU A 695     110.546  74.277  21.590  1.00  0.00           N
ATOM   3319  HN  LEU A 695     110.090  75.150  21.435  1.00  0.00           H
ATOM   3320  CA  LEU A 695     111.455  74.256  22.690  1.00  0.00           C
ATOM   3321  HA  LEU A 695     112.357  73.864  22.245  1.00  0.00           H
ATOM   3322  CB  LEU A 695     111.678  75.674  23.289  1.00  0.00           C
ATOM   3323  HB1 LEU A 695     111.730  76.482  22.529  1.00  0.00           H
ATOM   3324  HB2 LEU A 695     110.786  75.960  23.887  1.00  0.00           H
ATOM   3325  CG  LEU A 695     112.886  75.825  24.233  1.00  0.00           C
ATOM   3326  HG  LEU A 695     112.611  75.176  25.092  1.00  0.00           H
ATOM   3327  CD1 LEU A 695     114.238  75.363  23.800  1.00  0.00           C
ATOM   3328 1HD1 LEU A 695     114.208  74.253  23.838  1.00  0.00           H
ATOM   3329 2HD1 LEU A 695     114.414  75.712  22.760  1.00  0.00           H
ATOM   3330 3HD1 LEU A 695     114.996  75.577  24.584  1.00  0.00           H
ATOM   3331  CD2 LEU A 695     113.065  77.189  24.893  1.00  0.00           C
ATOM   3332 1HD2 LEU A 695     113.563  77.104  25.883  1.00  0.00           H
ATOM   3333 2HD2 LEU A 695     113.638  77.904  24.266  1.00  0.00           H
ATOM   3334 3HD2 LEU A 695     112.052  77.630  25.016  1.00  0.00           H
ATOM   3335  C   LEU A 695     111.084  73.249  23.770  1.00  0.00           C
ATOM   3336  O   LEU A 695     111.997  72.618  24.291  1.00  0.00           O
ATOM   3337  N   ASN A 696     109.776  73.170  24.092  1.00  0.00           N
ATOM   3338  HN  ASN A 696     109.257  73.956  23.766  1.00  0.00           H
ATOM   3339  CA  ASN A 696     109.156  72.233  25.055  1.00  0.00           C
ATOM   3340  HA  ASN A 696     109.770  72.394  25.928  1.00  0.00           H
ATOM   3341  CB  ASN A 696     107.579  72.487  25.256  1.00  0.00           C
ATOM   3342  HB1 ASN A 696     107.607  73.519  25.664  1.00  0.00           H
ATOM   3343  HB2 ASN A 696     107.015  72.483  24.298  1.00  0.00           H
ATOM   3344  CG  ASN A 696     106.949  71.457  26.203  1.00  0.00           C
ATOM   3345  OD1 ASN A 696     106.203  70.640  25.695  1.00  0.00           O
ATOM   3346  ND2 ASN A 696     107.491  71.385  27.388  1.00  0.00           N
ATOM   3347 1HD2 ASN A 696     108.096  72.118  27.702  1.00  0.00           H
ATOM   3348 2HD2 ASN A 696     107.420  70.569  27.961  1.00  0.00           H
ATOM   3349  C   ASN A 696     109.446  70.765  24.600  1.00  0.00           C
ATOM   3350  O   ASN A 696     109.849  69.990  25.465  1.00  0.00           O
ATOM   3351  N   ASP A 697     109.297  70.348  23.252  1.00  0.00           N
ATOM   3352  HN  ASP A 697     108.876  70.967  22.592  1.00  0.00           H
ATOM   3353  CA  ASP A 697     109.717  69.041  22.769  1.00  0.00           C
ATOM   3354  HA  ASP A 697     109.104  68.318  23.287  1.00  0.00           H
ATOM   3355  CB  ASP A 697     109.513  68.984  21.252  1.00  0.00           C
ATOM   3356  HB1 ASP A 697     110.189  69.652  20.677  1.00  0.00           H
ATOM   3357  HB2 ASP A 697     109.918  68.007  20.912  1.00  0.00           H
ATOM   3358  CG  ASP A 697     107.995  69.175  20.789  1.00  0.00           C
ATOM   3359  OD1 ASP A 697     107.083  68.622  21.536  1.00  0.00           O
ATOM   3360  OD2 ASP A 697     107.701  69.741  19.731  1.00  0.00           O
ATOM   3361  C   ASP A 697     111.154  68.747  23.085  1.00  0.00           C
ATOM   3362  O   ASP A 697     111.544  67.718  23.580  1.00  0.00           O
ATOM   3363  N   PHE A 698     112.004  69.737  22.759  1.00  0.00           N
ATOM   3364  HN  PHE A 698     111.618  70.450  22.179  1.00  0.00           H
ATOM   3365  CA  PHE A 698     113.408  69.733  22.927  1.00  0.00           C
ATOM   3366  HA  PHE A 698     113.713  68.843  22.396  1.00  0.00           H
ATOM   3367  CB  PHE A 698     114.128  71.007  22.285  1.00  0.00           C
ATOM   3368  HB1 PHE A 698     113.810  71.047  21.221  1.00  0.00           H
ATOM   3369  HB2 PHE A 698     113.918  71.923  22.878  1.00  0.00           H
ATOM   3370  CG  PHE A 698     115.643  70.795  22.284  1.00  0.00           C
ATOM   3371  CD1 PHE A 698     116.290  69.754  21.643  1.00  0.00           C
ATOM   3372  HD1 PHE A 698     115.712  69.049  21.064  1.00  0.00           H
ATOM   3373  CE1 PHE A 698     117.696  69.575  21.732  1.00  0.00           C
ATOM   3374  HE1 PHE A 698     118.200  68.736  21.275  1.00  0.00           H
ATOM   3375  CZ  PHE A 698     118.491  70.614  22.206  1.00  0.00           C
ATOM   3376  HZ  PHE A 698     119.555  70.464  22.312  1.00  0.00           H
ATOM   3377  CD2 PHE A 698     116.540  71.745  22.936  1.00  0.00           C
ATOM   3378  HD2 PHE A 698     116.145  72.440  23.663  1.00  0.00           H
ATOM   3379  CE2 PHE A 698     117.897  71.645  22.908  1.00  0.00           C
ATOM   3380  HE2 PHE A 698     118.542  72.233  23.544  1.00  0.00           H
ATOM   3381  C   PHE A 698     113.862  69.680  24.352  1.00  0.00           C
ATOM   3382  O   PHE A 698     114.801  68.933  24.730  1.00  0.00           O
ATOM   3383  N   VAL A 699     113.217  70.360  25.272  1.00  0.00           N
ATOM   3384  HN  VAL A 699     112.441  70.928  25.009  1.00  0.00           H
ATOM   3385  CA  VAL A 699     113.501  70.282  26.704  1.00  0.00           C
ATOM   3386  HA  VAL A 699     114.560  70.424  26.861  1.00  0.00           H
ATOM   3387  CB  VAL A 699     112.697  71.385  27.478  1.00  0.00           C
ATOM   3388  HB  VAL A 699     111.655  71.172  27.155  1.00  0.00           H
ATOM   3389  CG1 VAL A 699     112.811  71.271  29.011  1.00  0.00           C
ATOM   3390 1HG1 VAL A 699     113.895  71.191  29.244  1.00  0.00           H
ATOM   3391 2HG1 VAL A 699     112.222  72.067  29.515  1.00  0.00           H
ATOM   3392 3HG1 VAL A 699     112.339  70.310  29.306  1.00  0.00           H
ATOM   3393  CG2 VAL A 699     113.181  72.764  27.099  1.00  0.00           C
ATOM   3394 1HG2 VAL A 699     113.636  72.828  26.087  1.00  0.00           H
ATOM   3395 2HG2 VAL A 699     112.420  73.571  27.051  1.00  0.00           H
ATOM   3396 3HG2 VAL A 699     113.924  73.106  27.851  1.00  0.00           H
ATOM   3397  C   VAL A 699     113.242  68.873  27.220  1.00  0.00           C
ATOM   3398  O   VAL A 699     114.059  68.317  27.893  1.00  0.00           O
ATOM   3399  N   LYS A 700     112.152  68.290  26.853  1.00  0.00           N
ATOM   3400  HN  LYS A 700     111.390  68.735  26.389  1.00  0.00           H
ATOM   3401  CA  LYS A 700     111.842  66.915  27.134  1.00  0.00           C
ATOM   3402  HA  LYS A 700     111.818  66.797  28.207  1.00  0.00           H
ATOM   3403  CB  LYS A 700     110.378  66.726  26.743  1.00  0.00           C
ATOM   3404  HB1 LYS A 700     110.321  67.217  25.747  1.00  0.00           H
ATOM   3405  HB2 LYS A 700     110.174  65.649  26.564  1.00  0.00           H
ATOM   3406  CG  LYS A 700     109.280  67.150  27.712  1.00  0.00           C
ATOM   3407  HG1 LYS A 700     109.232  66.425  28.552  1.00  0.00           H
ATOM   3408  HG2 LYS A 700     109.614  68.045  28.280  1.00  0.00           H
ATOM   3409  CD  LYS A 700     107.941  67.347  27.034  1.00  0.00           C
ATOM   3410  HD1 LYS A 700     107.278  67.961  27.680  1.00  0.00           H
ATOM   3411  HD2 LYS A 700     108.081  67.696  25.988  1.00  0.00           H
ATOM   3412  CE  LYS A 700     107.225  65.993  26.733  1.00  0.00           C
ATOM   3413  HE1 LYS A 700     107.835  65.302  26.113  1.00  0.00           H
ATOM   3414  HE2 LYS A 700     107.003  65.468  27.687  1.00  0.00           H
ATOM   3415  NZ  LYS A 700     105.927  66.239  26.049  1.00  0.00           N
ATOM   3416  HZ1 LYS A 700     106.175  66.501  25.073  1.00  0.00           H
ATOM   3417  HZ2 LYS A 700     105.385  65.352  26.080  1.00  0.00           H
ATOM   3418  HZ3 LYS A 700     105.429  67.061  26.445  1.00  0.00           H
ATOM   3419  C   LYS A 700     112.782  65.823  26.580  1.00  0.00           C
ATOM   3420  O   LYS A 700     113.283  64.927  27.273  1.00  0.00           O
ATOM   3421  N   LEU A 701     113.134  66.031  25.264  1.00  0.00           N
ATOM   3422  HN  LEU A 701     112.750  66.801  24.760  1.00  0.00           H
ATOM   3423  CA  LEU A 701     114.241  65.202  24.728  1.00  0.00           C
ATOM   3424  HA  LEU A 701     113.820  64.215  24.844  1.00  0.00           H
ATOM   3425  CB  LEU A 701     114.613  65.532  23.241  1.00  0.00           C
ATOM   3426  HB1 LEU A 701     113.638  65.464  22.712  1.00  0.00           H
ATOM   3427  HB2 LEU A 701     114.959  66.585  23.167  1.00  0.00           H
ATOM   3428  CG  LEU A 701     115.704  64.647  22.483  1.00  0.00           C
ATOM   3429  HG  LEU A 701     116.666  64.792  23.019  1.00  0.00           H
ATOM   3430  CD1 LEU A 701     115.410  63.167  22.633  1.00  0.00           C
ATOM   3431 1HD1 LEU A 701     115.491  62.928  23.715  1.00  0.00           H
ATOM   3432 2HD1 LEU A 701     114.429  62.882  22.196  1.00  0.00           H
ATOM   3433 3HD1 LEU A 701     116.312  62.727  22.156  1.00  0.00           H
ATOM   3434  CD2 LEU A 701     115.753  64.911  21.001  1.00  0.00           C
ATOM   3435 1HD2 LEU A 701     116.580  64.303  20.576  1.00  0.00           H
ATOM   3436 2HD2 LEU A 701     114.864  64.454  20.516  1.00  0.00           H
ATOM   3437 3HD2 LEU A 701     115.780  66.011  20.849  1.00  0.00           H
ATOM   3438  C   LEU A 701     115.597  65.363  25.523  1.00  0.00           C
ATOM   3439  O   LEU A 701     116.307  64.439  25.852  1.00  0.00           O
ATOM   3440  N   SER A 702     116.037  66.628  25.800  1.00  0.00           N
ATOM   3441  HN  SER A 702     115.428  67.394  25.613  1.00  0.00           H
ATOM   3442  CA  SER A 702     117.386  66.925  26.265  1.00  0.00           C
ATOM   3443  HA  SER A 702     118.086  66.146  26.001  1.00  0.00           H
ATOM   3444  CB  SER A 702     117.854  68.212  25.669  1.00  0.00           C
ATOM   3445  HB1 SER A 702     118.939  68.382  25.840  1.00  0.00           H
ATOM   3446  HB2 SER A 702     117.790  68.073  24.568  1.00  0.00           H
ATOM   3447  OG  SER A 702     117.113  69.315  26.094  1.00  0.00           O
ATOM   3448  HG1 SER A 702     116.290  69.126  25.638  1.00  0.00           H
ATOM   3449  C   SER A 702     117.432  67.023  27.734  1.00  0.00           C
ATOM   3450  O   SER A 702     118.313  67.611  28.317  1.00  0.00           O
ATOM   3451  N   SER A 703     116.512  66.344  28.423  1.00  0.00           N
ATOM   3452  HN  SER A 703     115.832  65.850  27.887  1.00  0.00           H
ATOM   3453  CA  SER A 703     116.592  66.162  29.900  1.00  0.00           C
ATOM   3454  HA  SER A 703     117.425  66.730  30.286  1.00  0.00           H
ATOM   3455  CB  SER A 703     115.409  66.744  30.655  1.00  0.00           C
ATOM   3456  HB1 SER A 703     115.493  66.387  31.704  1.00  0.00           H
ATOM   3457  HB2 SER A 703     115.496  67.848  30.743  1.00  0.00           H
ATOM   3458  OG  SER A 703     114.122  66.403  30.126  1.00  0.00           O
ATOM   3459  HG1 SER A 703     114.065  66.905  29.310  1.00  0.00           H
ATOM   3460  C   SER A 703     116.824  64.776  30.246  1.00  0.00           C
ATOM   3461  O   SER A 703     116.806  64.351  31.426  1.00  0.00           O
ATOM   3462  N   GLN A 704     117.027  63.843  29.234  1.00  0.00           N
ATOM   3463  HN  GLN A 704     117.128  64.109  28.278  1.00  0.00           H
ATOM   3464  CA  GLN A 704     117.340  62.397  29.422  1.00  0.00           C
ATOM   3465  HA  GLN A 704     116.715  62.085  30.246  1.00  0.00           H
ATOM   3466  CB  GLN A 704     117.221  61.579  28.116  1.00  0.00           C
ATOM   3467  HB1 GLN A 704     117.867  61.964  27.298  1.00  0.00           H
ATOM   3468  HB2 GLN A 704     117.312  60.475  28.192  1.00  0.00           H
ATOM   3469  CG  GLN A 704     115.766  61.625  27.552  1.00  0.00           C
ATOM   3470  HG1 GLN A 704     115.705  62.629  27.079  1.00  0.00           H
ATOM   3471  HG2 GLN A 704     115.623  60.969  26.667  1.00  0.00           H
ATOM   3472  CD  GLN A 704     114.667  61.415  28.561  1.00  0.00           C
ATOM   3473  OE1 GLN A 704     114.702  60.644  29.517  1.00  0.00           O
ATOM   3474  NE2 GLN A 704     113.546  62.194  28.362  1.00  0.00           N
ATOM   3475 1HE2 GLN A 704     112.850  62.384  29.055  1.00  0.00           H
ATOM   3476 2HE2 GLN A 704     113.607  62.711  27.509  1.00  0.00           H
ATOM   3477  C   GLN A 704     118.806  62.335  29.789  1.00  0.00           C
ATOM   3478  O   GLN A 704     119.692  62.903  29.185  1.00  0.00           O
ATOM   3479  N   LYS A 705     119.012  61.674  30.931  1.00  0.00           N
ATOM   3480  HN  LYS A 705     118.199  61.199  31.257  1.00  0.00           H
ATOM   3481  CA  LYS A 705     120.253  61.396  31.572  1.00  0.00           C
ATOM   3482  HA  LYS A 705     120.068  60.889  32.508  1.00  0.00           H
ATOM   3483  CB  LYS A 705     120.981  60.289  30.735  1.00  0.00           C
ATOM   3484  HB1 LYS A 705     121.298  60.652  29.734  1.00  0.00           H
ATOM   3485  HB2 LYS A 705     121.885  59.981  31.304  1.00  0.00           H
ATOM   3486  CG  LYS A 705     120.138  58.943  30.741  1.00  0.00           C
ATOM   3487  HG1 LYS A 705     119.874  58.797  31.811  1.00  0.00           H
ATOM   3488  HG2 LYS A 705     119.270  59.110  30.068  1.00  0.00           H
ATOM   3489  CD  LYS A 705     120.997  57.783  30.175  1.00  0.00           C
ATOM   3490  HD1 LYS A 705     120.329  56.921  29.961  1.00  0.00           H
ATOM   3491  HD2 LYS A 705     121.409  58.062  29.181  1.00  0.00           H
ATOM   3492  CE  LYS A 705     122.106  57.240  31.020  1.00  0.00           C
ATOM   3493  HE1 LYS A 705     122.570  56.343  30.557  1.00  0.00           H
ATOM   3494  HE2 LYS A 705     122.945  57.951  31.177  1.00  0.00           H
ATOM   3495  NZ  LYS A 705     121.660  56.906  32.341  1.00  0.00           N
ATOM   3496  HZ1 LYS A 705     120.988  56.133  32.163  1.00  0.00           H
ATOM   3497  HZ2 LYS A 705     122.445  56.568  32.934  1.00  0.00           H
ATOM   3498  HZ3 LYS A 705     121.213  57.653  32.911  1.00  0.00           H
ATOM   3499  C   LYS A 705     121.304  62.524  31.778  1.00  0.00           C
ATOM   3500  O   LYS A 705     122.489  62.342  31.603  1.00  0.00           O
ATOM   3501  N   THR A 706     120.911  63.658  32.233  1.00  0.00           N
ATOM   3502  HN  THR A 706     119.940  63.729  32.449  1.00  0.00           H
ATOM   3503  CA  THR A 706     121.723  64.903  32.398  1.00  0.00           C
ATOM   3504  HA  THR A 706     122.629  64.503  32.828  1.00  0.00           H
ATOM   3505  CB  THR A 706     121.866  65.716  31.140  1.00  0.00           C
ATOM   3506  HB  THR A 706     122.392  65.005  30.467  1.00  0.00           H
ATOM   3507  OG1 THR A 706     122.679  66.869  31.320  1.00  0.00           O
ATOM   3508  HG1 THR A 706     122.611  67.216  30.427  1.00  0.00           H
ATOM   3509  CG2 THR A 706     120.452  66.221  30.812  1.00  0.00           C
ATOM   3510 1HG2 THR A 706     120.596  66.578  29.770  1.00  0.00           H
ATOM   3511 2HG2 THR A 706     119.761  65.353  30.866  1.00  0.00           H
ATOM   3512 3HG2 THR A 706     119.922  66.959  31.452  1.00  0.00           H
ATOM   3513  C   THR A 706     121.191  65.799  33.505  1.00  0.00           C
ATOM   3514  O   THR A 706     119.975  65.846  33.769  1.00  0.00           O
ATOM   3515  N   PRO A 707     121.961  66.493  34.313  1.00  0.00           N
ATOM   3516  CD  PRO A 707     123.388  66.225  34.489  1.00  0.00           C
ATOM   3517  HD1 PRO A 707     123.872  66.598  33.561  1.00  0.00           H
ATOM   3518  HD2 PRO A 707     123.585  65.147  34.674  1.00  0.00           H
ATOM   3519  CA  PRO A 707     121.568  67.608  35.159  1.00  0.00           C
ATOM   3520  HA  PRO A 707     121.010  67.103  35.933  1.00  0.00           H
ATOM   3521  CB  PRO A 707     122.894  68.280  35.751  1.00  0.00           C
ATOM   3522  HB1 PRO A 707     123.267  69.028  35.018  1.00  0.00           H
ATOM   3523  HB2 PRO A 707     122.693  68.735  36.744  1.00  0.00           H
ATOM   3524  CG  PRO A 707     123.798  67.050  35.689  1.00  0.00           C
ATOM   3525  HG1 PRO A 707     124.875  67.319  35.635  1.00  0.00           H
ATOM   3526  HG2 PRO A 707     123.710  66.403  36.587  1.00  0.00           H
ATOM   3527  C   PRO A 707     120.554  68.694  34.669  1.00  0.00           C
ATOM   3528  O   PRO A 707     120.623  69.076  33.518  1.00  0.00           O
ATOM   3529  N   LYS A 708     119.767  69.271  35.592  1.00  0.00           N
ATOM   3530  HN  LYS A 708     119.697  68.895  36.513  1.00  0.00           H
ATOM   3531  CA  LYS A 708     118.887  70.391  35.300  1.00  0.00           C
ATOM   3532  HA  LYS A 708     118.374  70.097  34.397  1.00  0.00           H
ATOM   3533  CB  LYS A 708     117.889  70.647  36.488  1.00  0.00           C
ATOM   3534  HB1 LYS A 708     118.372  70.823  37.473  1.00  0.00           H
ATOM   3535  HB2 LYS A 708     117.228  71.511  36.259  1.00  0.00           H
ATOM   3536  CG  LYS A 708     117.031  69.461  36.835  1.00  0.00           C
ATOM   3537  HG1 LYS A 708     116.678  68.992  35.892  1.00  0.00           H
ATOM   3538  HG2 LYS A 708     117.593  68.636  37.324  1.00  0.00           H
ATOM   3539  CD  LYS A 708     115.752  69.900  37.624  1.00  0.00           C
ATOM   3540  HD1 LYS A 708     115.293  70.713  37.023  1.00  0.00           H
ATOM   3541  HD2 LYS A 708     115.080  69.016  37.597  1.00  0.00           H
ATOM   3542  CE  LYS A 708     116.015  70.306  39.054  1.00  0.00           C
ATOM   3543  HE1 LYS A 708     116.327  69.359  39.547  1.00  0.00           H
ATOM   3544  HE2 LYS A 708     116.894  70.984  39.020  1.00  0.00           H
ATOM   3545  NZ  LYS A 708     114.905  70.901  39.704  1.00  0.00           N
ATOM   3546  HZ1 LYS A 708     115.129  71.100  40.700  1.00  0.00           H
ATOM   3547  HZ2 LYS A 708     114.489  71.763  39.297  1.00  0.00           H
ATOM   3548  HZ3 LYS A 708     114.135  70.206  39.769  1.00  0.00           H
ATOM   3549  C   LYS A 708     119.617  71.614  34.796  1.00  0.00           C
ATOM   3550  O   LYS A 708     119.220  72.180  33.762  1.00  0.00           O
ATOM   3551  N   PRO A 709     120.768  71.971  35.429  1.00  0.00           N
ATOM   3552  CD  PRO A 709     120.816  71.983  36.921  1.00  0.00           C
ATOM   3553  HD1 PRO A 709     121.047  70.935  37.206  1.00  0.00           H
ATOM   3554  HD2 PRO A 709     119.816  72.380  37.201  1.00  0.00           H
ATOM   3555  CA  PRO A 709     121.576  73.101  34.885  1.00  0.00           C
ATOM   3556  HA  PRO A 709     120.957  73.976  34.753  1.00  0.00           H
ATOM   3557  CB  PRO A 709     122.557  73.392  36.054  1.00  0.00           C
ATOM   3558  HB1 PRO A 709     123.376  72.648  36.149  1.00  0.00           H
ATOM   3559  HB2 PRO A 709     122.931  74.437  35.994  1.00  0.00           H
ATOM   3560  CG  PRO A 709     121.752  73.142  37.335  1.00  0.00           C
ATOM   3561  HG1 PRO A 709     122.404  72.828  38.178  1.00  0.00           H
ATOM   3562  HG2 PRO A 709     121.221  74.057  37.674  1.00  0.00           H
ATOM   3563  C   PRO A 709     122.181  72.830  33.502  1.00  0.00           C
ATOM   3564  O   PRO A 709     122.369  73.756  32.666  1.00  0.00           O
ATOM   3565  N   GLN A 710     122.548  71.544  33.174  1.00  0.00           N
ATOM   3566  HN  GLN A 710     122.202  70.793  33.730  1.00  0.00           H
ATOM   3567  CA  GLN A 710     123.050  71.154  31.857  1.00  0.00           C
ATOM   3568  HA  GLN A 710     123.671  71.978  31.539  1.00  0.00           H
ATOM   3569  CB  GLN A 710     123.925  69.911  31.957  1.00  0.00           C
ATOM   3570  HB1 GLN A 710     123.350  69.094  32.441  1.00  0.00           H
ATOM   3571  HB2 GLN A 710     124.121  69.565  30.919  1.00  0.00           H
ATOM   3572  CG  GLN A 710     125.379  69.933  32.612  1.00  0.00           C
ATOM   3573  HG1 GLN A 710     125.238  69.971  33.714  1.00  0.00           H
ATOM   3574  HG2 GLN A 710     125.908  68.997  32.333  1.00  0.00           H
ATOM   3575  CD  GLN A 710     126.301  71.066  32.289  1.00  0.00           C
ATOM   3576  OE1 GLN A 710     126.910  71.752  33.103  1.00  0.00           O
ATOM   3577  NE2 GLN A 710     126.637  71.273  31.002  1.00  0.00           N
ATOM   3578 1HE2 GLN A 710     127.398  71.864  30.732  1.00  0.00           H
ATOM   3579 2HE2 GLN A 710     126.208  70.637  30.360  1.00  0.00           H
ATOM   3580  C   GLN A 710     121.930  71.029  30.747  1.00  0.00           C
ATOM   3581  O   GLN A 710     122.190  71.411  29.633  1.00  0.00           O
ATOM   3582  N   THR A 711     120.643  70.658  31.042  1.00  0.00           N
ATOM   3583  HN  THR A 711     120.404  70.375  31.968  1.00  0.00           H
ATOM   3584  CA  THR A 711     119.423  70.770  30.216  1.00  0.00           C
ATOM   3585  HA  THR A 711     119.756  70.292  29.307  1.00  0.00           H
ATOM   3586  CB  THR A 711     118.169  70.082  30.655  1.00  0.00           C
ATOM   3587  HB  THR A 711     118.001  70.352  31.720  1.00  0.00           H
ATOM   3588  OG1 THR A 711     118.333  68.691  30.726  1.00  0.00           O
ATOM   3589  HG1 THR A 711     118.412  68.327  29.841  1.00  0.00           H
ATOM   3590  CG2 THR A 711     116.848  70.365  29.846  1.00  0.00           C
ATOM   3591 1HG2 THR A 711     116.720  71.465  29.756  1.00  0.00           H
ATOM   3592 2HG2 THR A 711     116.870  69.817  28.880  1.00  0.00           H
ATOM   3593 3HG2 THR A 711     115.955  69.954  30.365  1.00  0.00           H
ATOM   3594  C   THR A 711     119.120  72.238  30.002  1.00  0.00           C
ATOM   3595  O   THR A 711     118.787  72.611  28.839  1.00  0.00           O
ATOM   3596  N   LYS A 712     119.277  73.065  31.046  1.00  0.00           N
ATOM   3597  HN  LYS A 712     119.555  72.654  31.911  1.00  0.00           H
ATOM   3598  CA  LYS A 712     119.083  74.507  30.981  1.00  0.00           C
ATOM   3599  HA  LYS A 712     118.131  74.650  30.492  1.00  0.00           H
ATOM   3600  CB  LYS A 712     118.973  75.196  32.384  1.00  0.00           C
ATOM   3601  HB1 LYS A 712     118.325  74.561  33.025  1.00  0.00           H
ATOM   3602  HB2 LYS A 712     119.988  75.188  32.837  1.00  0.00           H
ATOM   3603  CG  LYS A 712     118.322  76.558  32.411  1.00  0.00           C
ATOM   3604  HG1 LYS A 712     118.937  77.156  31.706  1.00  0.00           H
ATOM   3605  HG2 LYS A 712     117.351  76.522  31.872  1.00  0.00           H
ATOM   3606  CD  LYS A 712     118.188  77.289  33.767  1.00  0.00           C
ATOM   3607  HD1 LYS A 712     117.674  78.267  33.653  1.00  0.00           H
ATOM   3608  HD2 LYS A 712     117.559  76.662  34.433  1.00  0.00           H
ATOM   3609  CE  LYS A 712     119.470  77.402  34.529  1.00  0.00           C
ATOM   3610  HE1 LYS A 712     119.964  76.434  34.761  1.00  0.00           H
ATOM   3611  HE2 LYS A 712     120.167  78.018  33.922  1.00  0.00           H
ATOM   3612  NZ  LYS A 712     119.288  78.003  35.863  1.00  0.00           N
ATOM   3613  HZ1 LYS A 712     118.896  78.962  35.773  1.00  0.00           H
ATOM   3614  HZ2 LYS A 712     118.535  77.419  36.279  1.00  0.00           H
ATOM   3615  HZ3 LYS A 712     120.168  77.865  36.401  1.00  0.00           H
ATOM   3616  C   LYS A 712     120.131  75.204  30.129  1.00  0.00           C
ATOM   3617  O   LYS A 712     119.913  76.232  29.489  1.00  0.00           O
ATOM   3618  N   GLU A 713     121.413  74.747  30.075  1.00  0.00           N
ATOM   3619  HN  GLU A 713     121.727  74.018  30.679  1.00  0.00           H
ATOM   3620  CA  GLU A 713     122.471  75.245  29.109  1.00  0.00           C
ATOM   3621  HA  GLU A 713     122.590  76.309  29.253  1.00  0.00           H
ATOM   3622  CB  GLU A 713     123.801  74.506  29.336  1.00  0.00           C
ATOM   3623  HB1 GLU A 713     123.680  73.425  29.564  1.00  0.00           H
ATOM   3624  HB2 GLU A 713     124.436  74.454  28.427  1.00  0.00           H
ATOM   3625  CG  GLU A 713     124.572  75.134  30.481  1.00  0.00           C
ATOM   3626  HG1 GLU A 713     124.535  76.241  30.397  1.00  0.00           H
ATOM   3627  HG2 GLU A 713     123.988  74.880  31.392  1.00  0.00           H
ATOM   3628  CD  GLU A 713     125.994  74.761  30.622  1.00  0.00           C
ATOM   3629  OE1 GLU A 713     126.612  75.338  31.558  1.00  0.00           O
ATOM   3630  OE2 GLU A 713     126.556  73.991  29.819  1.00  0.00           O
ATOM   3631  C   GLU A 713     122.028  74.984  27.672  1.00  0.00           C
ATOM   3632  O   GLU A 713     122.083  75.895  26.809  1.00  0.00           O
ATOM   3633  N   LEU A 714     121.498  73.789  27.400  1.00  0.00           N
ATOM   3634  HN  LEU A 714     121.586  73.003  28.008  1.00  0.00           H
ATOM   3635  CA  LEU A 714     120.972  73.393  26.053  1.00  0.00           C
ATOM   3636  HA  LEU A 714     121.641  73.756  25.288  1.00  0.00           H
ATOM   3637  CB  LEU A 714     120.791  71.845  25.935  1.00  0.00           C
ATOM   3638  HB1 LEU A 714     120.070  71.655  26.758  1.00  0.00           H
ATOM   3639  HB2 LEU A 714     120.319  71.705  24.939  1.00  0.00           H
ATOM   3640  CG  LEU A 714     122.121  71.063  25.916  1.00  0.00           C
ATOM   3641  HG  LEU A 714     122.732  71.200  26.833  1.00  0.00           H
ATOM   3642  CD1 LEU A 714     121.822  69.510  25.782  1.00  0.00           C
ATOM   3643 1HD1 LEU A 714     121.044  69.395  24.997  1.00  0.00           H
ATOM   3644 2HD1 LEU A 714     122.779  68.999  25.544  1.00  0.00           H
ATOM   3645 3HD1 LEU A 714     121.373  69.122  26.722  1.00  0.00           H
ATOM   3646  CD2 LEU A 714     123.050  71.538  24.737  1.00  0.00           C
ATOM   3647 1HD2 LEU A 714     123.448  72.552  24.958  1.00  0.00           H
ATOM   3648 2HD2 LEU A 714     123.882  70.846  24.487  1.00  0.00           H
ATOM   3649 3HD2 LEU A 714     122.463  71.481  23.796  1.00  0.00           H
ATOM   3650  C   LEU A 714     119.611  74.121  25.745  1.00  0.00           C
ATOM   3651  O   LEU A 714     119.342  74.455  24.595  1.00  0.00           O
ATOM   3652  N   MET A 715     118.852  74.443  26.760  1.00  0.00           N
ATOM   3653  HN  MET A 715     119.078  74.132  27.680  1.00  0.00           H
ATOM   3654  CA  MET A 715     117.695  75.286  26.683  1.00  0.00           C
ATOM   3655  HA  MET A 715     117.022  74.915  25.924  1.00  0.00           H
ATOM   3656  CB  MET A 715     116.863  75.214  27.926  1.00  0.00           C
ATOM   3657  HB1 MET A 715     116.652  74.153  28.182  1.00  0.00           H
ATOM   3658  HB2 MET A 715     117.426  75.737  28.728  1.00  0.00           H
ATOM   3659  CG  MET A 715     115.451  75.978  27.882  1.00  0.00           C
ATOM   3660  HG1 MET A 715     115.739  77.023  27.636  1.00  0.00           H
ATOM   3661  HG2 MET A 715     114.692  75.670  27.131  1.00  0.00           H
ATOM   3662  SD  MET A 715     114.540  75.866  29.461  1.00  0.00           S
ATOM   3663  CE  MET A 715     113.447  77.238  29.201  1.00  0.00           C
ATOM   3664  HE1 MET A 715     112.736  77.072  28.364  1.00  0.00           H
ATOM   3665  HE2 MET A 715     112.859  77.527  30.099  1.00  0.00           H
ATOM   3666  HE3 MET A 715     114.100  78.093  28.922  1.00  0.00           H
ATOM   3667  C   MET A 715     118.025  76.653  26.223  1.00  0.00           C
ATOM   3668  O   MET A 715     117.394  77.236  25.348  1.00  0.00           O
ATOM   3669  N   HIS A 716     119.099  77.229  26.886  1.00  0.00           N
ATOM   3670  HN  HIS A 716     119.574  76.743  27.614  1.00  0.00           H
ATOM   3671  CA  HIS A 716     119.590  78.596  26.550  1.00  0.00           C
ATOM   3672  HA  HIS A 716     118.748  79.270  26.508  1.00  0.00           H
ATOM   3673  CB  HIS A 716     120.684  78.961  27.634  1.00  0.00           C
ATOM   3674  HB1 HIS A 716     121.457  78.162  27.628  1.00  0.00           H
ATOM   3675  HB2 HIS A 716     121.233  79.833  27.220  1.00  0.00           H
ATOM   3676  ND1 HIS A 716     120.888  79.593  30.042  1.00  0.00           N
ATOM   3677  CG  HIS A 716     120.076  79.240  28.972  1.00  0.00           C
ATOM   3678  CE1 HIS A 716     120.002  79.859  30.985  1.00  0.00           C
ATOM   3679  HE1 HIS A 716     120.362  80.119  31.980  1.00  0.00           H
ATOM   3680  NE2 HIS A 716     118.679  79.653  30.626  1.00  0.00           N
ATOM   3681  HE2 HIS A 716     117.916  79.546  31.263  1.00  0.00           H
ATOM   3682  CD2 HIS A 716     118.758  79.334  29.287  1.00  0.00           C
ATOM   3683  HD2 HIS A 716     117.899  79.079  28.679  1.00  0.00           H
ATOM   3684  C   HIS A 716     120.256  78.674  25.142  1.00  0.00           C
ATOM   3685  O   HIS A 716     120.051  79.606  24.393  1.00  0.00           O
ATOM   3686  N   LEU A 717     121.045  77.660  24.794  1.00  0.00           N
ATOM   3687  HN  LEU A 717     121.063  76.876  25.411  1.00  0.00           H
ATOM   3688  CA  LEU A 717     121.812  77.556  23.551  1.00  0.00           C
ATOM   3689  HA  LEU A 717     122.392  78.453  23.391  1.00  0.00           H
ATOM   3690  CB  LEU A 717     122.631  76.367  23.657  1.00  0.00           C
ATOM   3691  HB1 LEU A 717     123.306  76.470  24.534  1.00  0.00           H
ATOM   3692  HB2 LEU A 717     121.937  75.535  23.903  1.00  0.00           H
ATOM   3693  CG  LEU A 717     123.564  75.873  22.514  1.00  0.00           C
ATOM   3694  HG  LEU A 717     123.002  75.451  21.653  1.00  0.00           H
ATOM   3695  CD1 LEU A 717     124.451  77.020  21.929  1.00  0.00           C
ATOM   3696 1HD1 LEU A 717     125.238  76.680  21.222  1.00  0.00           H
ATOM   3697 2HD1 LEU A 717     123.792  77.807  21.503  1.00  0.00           H
ATOM   3698 3HD1 LEU A 717     124.881  77.431  22.867  1.00  0.00           H
ATOM   3699  CD2 LEU A 717     124.507  74.738  23.011  1.00  0.00           C
ATOM   3700 1HD2 LEU A 717     125.083  74.898  23.947  1.00  0.00           H
ATOM   3701 2HD2 LEU A 717     123.682  74.031  23.241  1.00  0.00           H
ATOM   3702 3HD2 LEU A 717     125.163  74.374  22.191  1.00  0.00           H
ATOM   3703  C   LEU A 717     120.838  77.458  22.325  1.00  0.00           C
ATOM   3704  O   LEU A 717     120.982  78.207  21.325  1.00  0.00           O
ATOM   3705  N   CYS A 718     119.782  76.675  22.445  1.00  0.00           N
ATOM   3706  HN  CYS A 718     119.694  75.940  23.112  1.00  0.00           H
ATOM   3707  CA  CYS A 718     118.602  76.682  21.533  1.00  0.00           C
ATOM   3708  HA  CYS A 718     118.923  76.615  20.504  1.00  0.00           H
ATOM   3709  CB  CYS A 718     117.639  75.533  21.894  1.00  0.00           C
ATOM   3710  HB1 CYS A 718     118.115  74.530  21.843  1.00  0.00           H
ATOM   3711  HB2 CYS A 718     117.276  75.699  22.930  1.00  0.00           H
ATOM   3712  SG  CYS A 718     116.258  75.184  20.801  1.00  0.00           S
ATOM   3713  HG1 CYS A 718     115.501  76.194  21.204  1.00  0.00           H
ATOM   3714  C   CYS A 718     117.796  77.935  21.509  1.00  0.00           C
ATOM   3715  O   CYS A 718     117.375  78.351  20.404  1.00  0.00           O
ATOM   3716  N   MET A 719     117.592  78.573  22.683  1.00  0.00           N
ATOM   3717  HN  MET A 719     117.783  78.115  23.548  1.00  0.00           H
ATOM   3718  CA  MET A 719     116.792  79.793  22.821  1.00  0.00           C
ATOM   3719  HA  MET A 719     115.836  79.643  22.342  1.00  0.00           H
ATOM   3720  CB  MET A 719     116.413  80.008  24.293  1.00  0.00           C
ATOM   3721  HB1 MET A 719     115.821  79.110  24.572  1.00  0.00           H
ATOM   3722  HB2 MET A 719     117.406  80.049  24.789  1.00  0.00           H
ATOM   3723  CG  MET A 719     115.556  81.251  24.635  1.00  0.00           C
ATOM   3724  HG1 MET A 719     115.574  81.360  25.741  1.00  0.00           H
ATOM   3725  HG2 MET A 719     116.048  82.164  24.236  1.00  0.00           H
ATOM   3726  SD  MET A 719     113.921  81.153  24.037  1.00  0.00           S
ATOM   3727  CE  MET A 719     113.493  82.905  24.223  1.00  0.00           C
ATOM   3728  HE1 MET A 719     112.546  83.041  23.658  1.00  0.00           H
ATOM   3729  HE2 MET A 719     113.353  83.077  25.312  1.00  0.00           H
ATOM   3730  HE3 MET A 719     114.301  83.468  23.710  1.00  0.00           H
ATOM   3731  C   MET A 719     117.398  81.040  22.207  1.00  0.00           C
ATOM   3732  O   MET A 719     116.786  81.753  21.493  1.00  0.00           O
ATOM   3733  N   ARG A 720     118.680  81.247  22.424  1.00  0.00           N
ATOM   3734  HN  ARG A 720     119.123  80.767  23.178  1.00  0.00           H
ATOM   3735  CA  ARG A 720     119.515  82.275  21.809  1.00  0.00           C
ATOM   3736  HA  ARG A 720     119.091  83.193  22.186  1.00  0.00           H
ATOM   3737  CB  ARG A 720     120.973  81.963  22.283  1.00  0.00           C
ATOM   3738  HB1 ARG A 720     120.900  81.790  23.379  1.00  0.00           H
ATOM   3739  HB2 ARG A 720     121.365  81.000  21.893  1.00  0.00           H
ATOM   3740  CG  ARG A 720     122.042  83.065  21.914  1.00  0.00           C
ATOM   3741  HG1 ARG A 720     123.075  82.747  22.170  1.00  0.00           H
ATOM   3742  HG2 ARG A 720     122.183  83.069  20.811  1.00  0.00           H
ATOM   3743  CD  ARG A 720     121.840  84.489  22.308  1.00  0.00           C
ATOM   3744  HD1 ARG A 720     122.653  85.085  21.839  1.00  0.00           H
ATOM   3745  HD2 ARG A 720     120.841  84.870  22.006  1.00  0.00           H
ATOM   3746  NE  ARG A 720     121.959  84.618  23.761  1.00  0.00           N
ATOM   3747  HE  ARG A 720     122.716  84.127  24.191  1.00  0.00           H
ATOM   3748  CZ  ARG A 720     121.974  85.775  24.430  1.00  0.00           C
ATOM   3749  NH1 ARG A 720     121.632  86.890  23.914  1.00  0.00           N
ATOM   3750 1HH1 ARG A 720     121.400  86.930  22.942  1.00  0.00           H
ATOM   3751 2HH1 ARG A 720     121.572  87.757  24.409  1.00  0.00           H
ATOM   3752  NH2 ARG A 720     122.523  85.729  25.604  1.00  0.00           N
ATOM   3753 1HH2 ARG A 720     122.858  84.884  26.022  1.00  0.00           H
ATOM   3754 2HH2 ARG A 720     122.750  86.631  25.970  1.00  0.00           H
ATOM   3755  C   ARG A 720     119.402  82.422  20.288  1.00  0.00           C
ATOM   3756  O   ARG A 720     119.474  83.523  19.759  1.00  0.00           O
ATOM   3757  N   GLN A 721     119.298  81.241  19.603  1.00  0.00           N
ATOM   3758  HN  GLN A 721     119.353  80.386  20.113  1.00  0.00           H
ATOM   3759  CA  GLN A 721     119.156  81.057  18.134  1.00  0.00           C
ATOM   3760  HA  GLN A 721     120.102  81.450  17.792  1.00  0.00           H
ATOM   3761  CB  GLN A 721     119.198  79.640  17.574  1.00  0.00           C
ATOM   3762  HB1 GLN A 721     118.250  79.125  17.838  1.00  0.00           H
ATOM   3763  HB2 GLN A 721     119.304  79.697  16.470  1.00  0.00           H
ATOM   3764  CG  GLN A 721     120.345  78.758  18.019  1.00  0.00           C
ATOM   3765  HG1 GLN A 721     119.989  78.314  18.973  1.00  0.00           H
ATOM   3766  HG2 GLN A 721     120.509  77.921  17.307  1.00  0.00           H
ATOM   3767  CD  GLN A 721     121.626  79.590  18.075  1.00  0.00           C
ATOM   3768  OE1 GLN A 721     122.100  80.118  17.045  1.00  0.00           O
ATOM   3769  NE2 GLN A 721     122.156  79.734  19.297  1.00  0.00           N
ATOM   3770 1HE2 GLN A 721     121.964  79.039  19.990  1.00  0.00           H
ATOM   3771 2HE2 GLN A 721     122.694  80.551  19.503  1.00  0.00           H
ATOM   3772  C   GLN A 721     117.971  81.911  17.623  1.00  0.00           C
ATOM   3773  O   GLN A 721     116.977  82.024  18.344  1.00  0.00           O
ATOM   3774  N   GLU A 722     118.196  82.585  16.505  1.00  0.00           N
ATOM   3775  HN  GLU A 722     119.126  82.688  16.158  1.00  0.00           H
ATOM   3776  CA  GLU A 722     117.276  83.518  15.851  1.00  0.00           C
ATOM   3777  HA  GLU A 722     117.007  84.446  16.335  1.00  0.00           H
ATOM   3778  CB  GLU A 722     118.145  84.030  14.613  1.00  0.00           C
ATOM   3779  HB1 GLU A 722     118.293  83.214  13.874  1.00  0.00           H
ATOM   3780  HB2 GLU A 722     117.489  84.758  14.090  1.00  0.00           H
ATOM   3781  CG  GLU A 722     119.421  84.808  14.999  1.00  0.00           C
ATOM   3782  HG1 GLU A 722     119.466  85.798  14.498  1.00  0.00           H
ATOM   3783  HG2 GLU A 722     119.401  85.025  16.089  1.00  0.00           H
ATOM   3784  CD  GLU A 722     120.697  84.032  14.850  1.00  0.00           C
ATOM   3785  OE1 GLU A 722     121.749  84.539  15.135  1.00  0.00           O
ATOM   3786  OE2 GLU A 722     120.727  82.878  14.430  1.00  0.00           O
ATOM   3787  C   GLU A 722     115.871  82.938  15.458  1.00  0.00           C
ATOM   3788  O   GLU A 722     114.812  83.594  15.568  1.00  0.00           O
ATOM   3789  N   ALA A 723     115.740  81.672  15.156  1.00  0.00           N
ATOM   3790  HN  ALA A 723     116.502  81.031  15.106  1.00  0.00           H
ATOM   3791  CA  ALA A 723     114.466  81.053  14.917  1.00  0.00           C
ATOM   3792  HA  ALA A 723     113.849  81.672  14.282  1.00  0.00           H
ATOM   3793  CB  ALA A 723     114.707  79.664  14.312  1.00  0.00           C
ATOM   3794  HB1 ALA A 723     115.188  79.719  13.312  1.00  0.00           H
ATOM   3795  HB2 ALA A 723     115.423  79.158  14.994  1.00  0.00           H
ATOM   3796  HB3 ALA A 723     113.780  79.110  14.052  1.00  0.00           H
ATOM   3797  C   ALA A 723     113.587  81.072  16.235  1.00  0.00           C
ATOM   3798  O   ALA A 723     112.385  80.906  16.106  1.00  0.00           O
ATOM   3799  N   TYR A 724     114.217  81.084  17.465  1.00  0.00           N
ATOM   3800  HN  TYR A 724     115.212  81.082  17.533  1.00  0.00           H
ATOM   3801  CA  TYR A 724     113.481  81.139  18.689  1.00  0.00           C
ATOM   3802  HA  TYR A 724     112.445  80.868  18.549  1.00  0.00           H
ATOM   3803  CB  TYR A 724     114.046  80.122  19.763  1.00  0.00           C
ATOM   3804  HB1 TYR A 724     115.150  80.245  19.804  1.00  0.00           H
ATOM   3805  HB2 TYR A 724     113.565  80.153  20.764  1.00  0.00           H
ATOM   3806  CG  TYR A 724     113.782  78.683  19.300  1.00  0.00           C
ATOM   3807  CD1 TYR A 724     112.567  78.084  19.661  1.00  0.00           C
ATOM   3808  HD1 TYR A 724     111.950  78.699  20.299  1.00  0.00           H
ATOM   3809  CE1 TYR A 724     112.360  76.747  19.329  1.00  0.00           C
ATOM   3810  HE1 TYR A 724     111.440  76.243  19.584  1.00  0.00           H
ATOM   3811  CZ  TYR A 724     113.216  76.097  18.378  1.00  0.00           C
ATOM   3812  OH  TYR A 724     112.917  74.795  18.048  1.00  0.00           O
ATOM   3813  HH  TYR A 724     113.707  74.396  17.677  1.00  0.00           H
ATOM   3814  CD2 TYR A 724     114.779  77.961  18.555  1.00  0.00           C
ATOM   3815  HD2 TYR A 724     115.727  78.409  18.295  1.00  0.00           H
ATOM   3816  CE2 TYR A 724     114.471  76.688  18.081  1.00  0.00           C
ATOM   3817  HE2 TYR A 724     115.156  76.121  17.468  1.00  0.00           H
ATOM   3818  C   TYR A 724     113.397  82.582  19.265  1.00  0.00           C
ATOM   3819  O   TYR A 724     112.293  83.116  19.440  1.00  0.00           O
ATOM   3820  N   LEU A 725     114.590  83.204  19.587  1.00  0.00           N
ATOM   3821  HN  LEU A 725     115.441  82.685  19.635  1.00  0.00           H
ATOM   3822  CA  LEU A 725     114.662  84.570  20.150  1.00  0.00           C
ATOM   3823  HA  LEU A 725     114.157  84.507  21.102  1.00  0.00           H
ATOM   3824  CB  LEU A 725     116.148  84.938  20.424  1.00  0.00           C
ATOM   3825  HB1 LEU A 725     116.749  84.368  21.165  1.00  0.00           H
ATOM   3826  HB2 LEU A 725     116.716  84.886  19.470  1.00  0.00           H
ATOM   3827  CG  LEU A 725     116.427  86.378  20.959  1.00  0.00           C
ATOM   3828  HG  LEU A 725     115.860  87.038  20.269  1.00  0.00           H
ATOM   3829  CD1 LEU A 725     115.872  86.569  22.335  1.00  0.00           C
ATOM   3830 1HD1 LEU A 725     116.144  87.557  22.763  1.00  0.00           H
ATOM   3831 2HD1 LEU A 725     114.765  86.507  22.263  1.00  0.00           H
ATOM   3832 3HD1 LEU A 725     116.190  85.681  22.923  1.00  0.00           H
ATOM   3833  CD2 LEU A 725     117.934  86.833  20.937  1.00  0.00           C
ATOM   3834 1HD2 LEU A 725     118.491  86.541  20.021  1.00  0.00           H
ATOM   3835 2HD2 LEU A 725     117.904  87.940  21.030  1.00  0.00           H
ATOM   3836 3HD2 LEU A 725     118.507  86.451  21.809  1.00  0.00           H
ATOM   3837  C   LEU A 725     113.904  85.619  19.303  1.00  0.00           C
ATOM   3838  O   LEU A 725     112.961  86.216  19.885  1.00  0.00           O
ATOM   3839  N   GLU A 726     114.100  85.824  17.925  1.00  0.00           N
ATOM   3840  HN  GLU A 726     114.760  85.292  17.401  1.00  0.00           H
ATOM   3841  CA  GLU A 726     113.343  86.808  17.147  1.00  0.00           C
ATOM   3842  HA  GLU A 726     113.345  87.763  17.651  1.00  0.00           H
ATOM   3843  CB  GLU A 726     114.030  87.053  15.736  1.00  0.00           C
ATOM   3844  HB1 GLU A 726     114.150  86.041  15.295  1.00  0.00           H
ATOM   3845  HB2 GLU A 726     113.365  87.677  15.101  1.00  0.00           H
ATOM   3846  CG  GLU A 726     115.316  87.849  15.869  1.00  0.00           C
ATOM   3847  HG1 GLU A 726     115.186  88.823  16.389  1.00  0.00           H
ATOM   3848  HG2 GLU A 726     115.974  87.281  16.561  1.00  0.00           H
ATOM   3849  CD  GLU A 726     116.071  88.024  14.553  1.00  0.00           C
ATOM   3850  OE1 GLU A 726     116.512  89.205  14.252  1.00  0.00           O
ATOM   3851  OE2 GLU A 726     116.250  87.057  13.792  1.00  0.00           O
ATOM   3852  C   GLU A 726     111.845  86.475  17.011  1.00  0.00           C
ATOM   3853  O   GLU A 726     110.962  87.319  17.153  1.00  0.00           O
ATOM   3854  N   ALA A 727     111.482  85.156  16.802  1.00  0.00           N
ATOM   3855  HN  ALA A 727     112.158  84.430  16.700  1.00  0.00           H
ATOM   3856  CA  ALA A 727     110.135  84.697  16.644  1.00  0.00           C
ATOM   3857  HA  ALA A 727     109.705  85.391  15.937  1.00  0.00           H
ATOM   3858  CB  ALA A 727     109.953  83.308  16.053  1.00  0.00           C
ATOM   3859  HB1 ALA A 727     110.078  83.428  14.956  1.00  0.00           H
ATOM   3860  HB2 ALA A 727     110.645  82.508  16.392  1.00  0.00           H
ATOM   3861  HB3 ALA A 727     108.917  82.957  16.247  1.00  0.00           H
ATOM   3862  C   ALA A 727     109.371  84.748  17.980  1.00  0.00           C
ATOM   3863  O   ALA A 727     108.162  85.055  18.106  1.00  0.00           O
ATOM   3864  N   LEU A 728     110.066  84.685  19.126  1.00  0.00           N
ATOM   3865  HN  LEU A 728     111.041  84.489  19.056  1.00  0.00           H
ATOM   3866  CA  LEU A 728     109.414  84.800  20.449  1.00  0.00           C
ATOM   3867  HA  LEU A 728     108.357  84.616  20.327  1.00  0.00           H
ATOM   3868  CB  LEU A 728     109.969  83.806  21.543  1.00  0.00           C
ATOM   3869  HB1 LEU A 728     111.043  84.090  21.525  1.00  0.00           H
ATOM   3870  HB2 LEU A 728     109.437  84.052  22.487  1.00  0.00           H
ATOM   3871  CG  LEU A 728     109.875  82.302  21.273  1.00  0.00           C
ATOM   3872  HG  LEU A 728     110.273  82.019  20.275  1.00  0.00           H
ATOM   3873  CD1 LEU A 728     110.713  81.370  22.164  1.00  0.00           C
ATOM   3874 1HD1 LEU A 728     110.263  80.354  22.162  1.00  0.00           H
ATOM   3875 2HD1 LEU A 728     111.760  81.296  21.800  1.00  0.00           H
ATOM   3876 3HD1 LEU A 728     110.862  81.710  23.211  1.00  0.00           H
ATOM   3877  CD2 LEU A 728     108.370  81.866  21.302  1.00  0.00           C
ATOM   3878 1HD2 LEU A 728     108.007  82.305  22.256  1.00  0.00           H
ATOM   3879 2HD2 LEU A 728     107.986  82.471  20.453  1.00  0.00           H
ATOM   3880 3HD2 LEU A 728     108.197  80.769  21.277  1.00  0.00           H
ATOM   3881  C   LEU A 728     109.578  86.192  21.080  1.00  0.00           C
ATOM   3882  O   LEU A 728     109.266  86.485  22.244  1.00  0.00           O
ATOM   3883  N   SER A 729     110.046  87.143  20.315  1.00  0.00           N
ATOM   3884  HN  SER A 729     110.301  86.878  19.388  1.00  0.00           H
ATOM   3885  CA  SER A 729     110.330  88.466  20.730  1.00  0.00           C
ATOM   3886  HA  SER A 729     110.176  88.528  21.797  1.00  0.00           H
ATOM   3887  CB  SER A 729     111.816  88.956  20.615  1.00  0.00           C
ATOM   3888  HB1 SER A 729     112.206  88.902  19.576  1.00  0.00           H
ATOM   3889  HB2 SER A 729     112.016  89.971  21.019  1.00  0.00           H
ATOM   3890  OG  SER A 729     112.701  88.326  21.540  1.00  0.00           O
ATOM   3891  HG1 SER A 729     112.906  87.450  21.205  1.00  0.00           H
ATOM   3892  C   SER A 729     109.471  89.533  20.082  1.00  0.00           C
ATOM   3893  O   SER A 729     108.960  89.388  19.002  1.00  0.00           O
ATOM   3894  N   HIS A 730     109.255  90.650  20.826  1.00  0.00           N
ATOM   3895  HN  HIS A 730     109.750  90.594  21.689  1.00  0.00           H
ATOM   3896  CA  HIS A 730     108.451  91.814  20.408  1.00  0.00           C
ATOM   3897  HA  HIS A 730     108.383  92.470  21.263  1.00  0.00           H
ATOM   3898  CB  HIS A 730     109.131  92.563  19.186  1.00  0.00           C
ATOM   3899  HB1 HIS A 730     109.537  91.897  18.395  1.00  0.00           H
ATOM   3900  HB2 HIS A 730     108.446  93.323  18.754  1.00  0.00           H
ATOM   3901  ND1 HIS A 730     110.260  94.404  20.524  1.00  0.00           N
ATOM   3902  CG  HIS A 730     110.346  93.273  19.826  1.00  0.00           C
ATOM   3903  CE1 HIS A 730     111.519  94.842  20.660  1.00  0.00           C
ATOM   3904  HE1 HIS A 730     111.805  95.672  21.306  1.00  0.00           H
ATOM   3905  NE2 HIS A 730     112.403  94.078  20.021  1.00  0.00           N
ATOM   3906  HE2 HIS A 730     113.395  94.179  19.937  1.00  0.00           H
ATOM   3907  CD2 HIS A 730     111.632  93.117  19.405  1.00  0.00           C
ATOM   3908  HD2 HIS A 730     112.071  92.287  18.865  1.00  0.00           H
ATOM   3909  C   HIS A 730     107.003  91.479  19.993  1.00  0.00           C
ATOM   3910  O   HIS A 730     106.610  91.590  18.782  1.00  0.00           O
ATOM   3911  N   LEU A 731     106.165  91.128  20.938  1.00  0.00           N
ATOM   3912  HN  LEU A 731     106.477  91.278  21.873  1.00  0.00           H
ATOM   3913  CA  LEU A 731     104.796  90.734  20.728  1.00  0.00           C
ATOM   3914  HA  LEU A 731     104.469  91.078  19.758  1.00  0.00           H
ATOM   3915  CB  LEU A 731     104.545  89.199  20.973  1.00  0.00           C
ATOM   3916  HB1 LEU A 731     103.535  88.791  20.755  1.00  0.00           H
ATOM   3917  HB2 LEU A 731     105.323  88.730  20.334  1.00  0.00           H
ATOM   3918  CG  LEU A 731     104.739  88.643  22.364  1.00  0.00           C
ATOM   3919  HG  LEU A 731     104.136  89.288  23.040  1.00  0.00           H
ATOM   3920  CD1 LEU A 731     103.950  87.295  22.498  1.00  0.00           C
ATOM   3921 1HD1 LEU A 731     104.259  86.574  21.711  1.00  0.00           H
ATOM   3922 2HD1 LEU A 731     103.967  86.764  23.474  1.00  0.00           H
ATOM   3923 3HD1 LEU A 731     102.906  87.450  22.152  1.00  0.00           H
ATOM   3924  CD2 LEU A 731     106.189  88.448  22.757  1.00  0.00           C
ATOM   3925 1HD2 LEU A 731     106.594  87.597  22.170  1.00  0.00           H
ATOM   3926 2HD2 LEU A 731     106.785  89.369  22.583  1.00  0.00           H
ATOM   3927 3HD2 LEU A 731     106.227  88.275  23.854  1.00  0.00           H
ATOM   3928  C   LEU A 731     103.930  91.516  21.773  1.00  0.00           C
ATOM   3929  O   LEU A 731     104.325  92.189  22.713  1.00  0.00           O
ATOM   3930  N   GLN A 732     102.617  91.320  21.607  1.00  0.00           N
ATOM   3931  HN  GLN A 732     102.304  90.910  20.754  1.00  0.00           H
ATOM   3932  CA  GLN A 732     101.606  91.850  22.518  1.00  0.00           C
ATOM   3933  HA  GLN A 732     101.928  92.647  23.171  1.00  0.00           H
ATOM   3934  CB  GLN A 732     100.351  92.247  21.640  1.00  0.00           C
ATOM   3935  HB1 GLN A 732     100.146  91.338  21.035  1.00  0.00           H
ATOM   3936  HB2 GLN A 732      99.485  92.568  22.258  1.00  0.00           H
ATOM   3937  CG  GLN A 732     100.562  93.326  20.496  1.00  0.00           C
ATOM   3938  HG1 GLN A 732     101.076  92.953  19.584  1.00  0.00           H
ATOM   3939  HG2 GLN A 732      99.517  93.537  20.184  1.00  0.00           H
ATOM   3940  CD  GLN A 732     101.327  94.457  21.073  1.00  0.00           C
ATOM   3941  OE1 GLN A 732     102.405  94.819  20.621  1.00  0.00           O
ATOM   3942  NE2 GLN A 732     100.827  95.113  22.179  1.00  0.00           N
ATOM   3943 1HE2 GLN A 732      99.860  94.928  22.357  1.00  0.00           H
ATOM   3944 2HE2 GLN A 732     101.435  95.786  22.600  1.00  0.00           H
ATOM   3945  C   GLN A 732     101.161  90.654  23.362  1.00  0.00           C
ATOM   3946  O   GLN A 732     100.865  89.576  22.862  1.00  0.00           O
ATOM   3947  N   SER A 733     101.138  90.781  24.674  1.00  0.00           N
ATOM   3948  HN  SER A 733     101.475  91.654  25.020  1.00  0.00           H
ATOM   3949  CA  SER A 733     100.941  89.644  25.531  1.00  0.00           C
ATOM   3950  HA  SER A 733     101.768  88.960  25.403  1.00  0.00           H
ATOM   3951  CB  SER A 733     100.990  90.129  27.045  1.00  0.00           C
ATOM   3952  HB1 SER A 733     102.013  90.453  27.333  1.00  0.00           H
ATOM   3953  HB2 SER A 733     100.360  91.044  27.071  1.00  0.00           H
ATOM   3954  OG  SER A 733     100.589  89.132  28.036  1.00  0.00           O
ATOM   3955  HG1 SER A 733     100.458  89.479  28.922  1.00  0.00           H
ATOM   3956  C   SER A 733      99.647  88.885  25.326  1.00  0.00           C
ATOM   3957  O   SER A 733      98.609  89.476  25.152  1.00  0.00           O
ATOM   3958  N   PRO A 734      99.634  87.534  25.444  1.00  0.00           N
ATOM   3959  CD  PRO A 734     100.822  86.694  25.650  1.00  0.00           C
ATOM   3960  HD1 PRO A 734     101.417  86.995  26.538  1.00  0.00           H
ATOM   3961  HD2 PRO A 734     101.413  86.698  24.710  1.00  0.00           H
ATOM   3962  CA  PRO A 734      98.427  86.735  25.222  1.00  0.00           C
ATOM   3963  HA  PRO A 734      97.990  87.161  24.331  1.00  0.00           H
ATOM   3964  CB  PRO A 734      98.996  85.315  24.990  1.00  0.00           C
ATOM   3965  HB1 PRO A 734      98.292  84.479  25.191  1.00  0.00           H
ATOM   3966  HB2 PRO A 734      99.321  85.310  23.928  1.00  0.00           H
ATOM   3967  CG  PRO A 734     100.319  85.277  25.800  1.00  0.00           C
ATOM   3968  HG1 PRO A 734      99.943  84.996  26.807  1.00  0.00           H
ATOM   3969  HG2 PRO A 734     100.950  84.456  25.397  1.00  0.00           H
ATOM   3970  C   PRO A 734      97.501  86.963  26.407  1.00  0.00           C
ATOM   3971  O   PRO A 734      96.368  86.433  26.362  1.00  0.00           O
ATOM   3972  N   LEU A 735      97.904  87.807  27.431  1.00  0.00           N
ATOM   3973  HN  LEU A 735      98.783  88.277  27.403  1.00  0.00           H
ATOM   3974  CA  LEU A 735      97.068  88.027  28.639  1.00  0.00           C
ATOM   3975  HA  LEU A 735      96.237  87.341  28.573  1.00  0.00           H
ATOM   3976  CB  LEU A 735      97.801  87.827  30.073  1.00  0.00           C
ATOM   3977  HB1 LEU A 735      98.558  88.623  30.242  1.00  0.00           H
ATOM   3978  HB2 LEU A 735      97.019  87.988  30.846  1.00  0.00           H
ATOM   3979  CG  LEU A 735      98.475  86.513  30.294  1.00  0.00           C
ATOM   3980  HG  LEU A 735      99.251  86.272  29.536  1.00  0.00           H
ATOM   3981  CD1 LEU A 735      99.186  86.582  31.649  1.00  0.00           C
ATOM   3982 1HD1 LEU A 735      99.804  85.687  31.877  1.00  0.00           H
ATOM   3983 2HD1 LEU A 735      99.886  87.432  31.792  1.00  0.00           H
ATOM   3984 3HD1 LEU A 735      98.537  86.687  32.545  1.00  0.00           H
ATOM   3985  CD2 LEU A 735      97.381  85.427  30.338  1.00  0.00           C
ATOM   3986 1HD2 LEU A 735      96.729  85.705  31.193  1.00  0.00           H
ATOM   3987 2HD2 LEU A 735      96.777  85.405  29.406  1.00  0.00           H
ATOM   3988 3HD2 LEU A 735      97.754  84.415  30.606  1.00  0.00           H
ATOM   3989  C   LEU A 735      96.495  89.493  28.504  1.00  0.00           C
ATOM   3990  O   LEU A 735      95.609  89.934  29.307  1.00  0.00           O
ATOM   3991  N   ASP A 736      96.885  90.244  27.473  1.00  0.00           N
ATOM   3992  HN  ASP A 736      97.529  89.953  26.770  1.00  0.00           H
ATOM   3993  CA  ASP A 736      96.564  91.728  27.328  1.00  0.00           C
ATOM   3994  HA  ASP A 736      95.502  91.823  27.157  1.00  0.00           H
ATOM   3995  CB  ASP A 736      96.982  92.566  28.614  1.00  0.00           C
ATOM   3996  HB1 ASP A 736      96.274  92.297  29.427  1.00  0.00           H
ATOM   3997  HB2 ASP A 736      98.027  92.268  28.844  1.00  0.00           H
ATOM   3998  CG  ASP A 736      96.760  94.043  28.373  1.00  0.00           C
ATOM   3999  OD1 ASP A 736      95.871  94.385  27.557  1.00  0.00           O
ATOM   4000  OD2 ASP A 736      97.452  94.855  28.977  1.00  0.00           O
ATOM   4001  C   ASP A 736      97.282  92.232  26.063  1.00  0.00           C
ATOM   4002  O   ASP A 736      98.457  92.539  26.151  1.00  0.00           O
ATOM   4003  N   PRO A 737      96.534  92.417  24.872  1.00  0.00           N
ATOM   4004  CD  PRO A 737      95.054  92.469  24.845  1.00  0.00           C
ATOM   4005  HD1 PRO A 737      94.566  93.195  25.529  1.00  0.00           H
ATOM   4006  HD2 PRO A 737      94.659  91.472  25.134  1.00  0.00           H
ATOM   4007  CA  PRO A 737      97.162  92.830  23.677  1.00  0.00           C
ATOM   4008  HA  PRO A 737      98.105  92.314  23.569  1.00  0.00           H
ATOM   4009  CB  PRO A 737      96.047  92.516  22.712  1.00  0.00           C
ATOM   4010  HB1 PRO A 737      96.171  93.073  21.759  1.00  0.00           H
ATOM   4011  HB2 PRO A 737      96.131  91.437  22.458  1.00  0.00           H
ATOM   4012  CG  PRO A 737      94.715  92.827  23.389  1.00  0.00           C
ATOM   4013  HG1 PRO A 737      94.479  93.890  23.612  1.00  0.00           H
ATOM   4014  HG2 PRO A 737      93.914  92.170  22.987  1.00  0.00           H
ATOM   4015  C   PRO A 737      97.522  94.266  23.705  1.00  0.00           C
ATOM   4016  O   PRO A 737      98.074  94.645  22.721  1.00  0.00           O
ATOM   4017  N   SER A 738      97.410  95.057  24.811  1.00  0.00           N
ATOM   4018  HN  SER A 738      96.791  94.687  25.500  1.00  0.00           H
ATOM   4019  CA  SER A 738      97.900  96.433  24.978  1.00  0.00           C
ATOM   4020  HA  SER A 738      97.887  96.934  24.021  1.00  0.00           H
ATOM   4021  CB  SER A 738      96.975  97.253  25.873  1.00  0.00           C
ATOM   4022  HB1 SER A 738      95.929  97.135  25.519  1.00  0.00           H
ATOM   4023  HB2 SER A 738      97.109  96.878  26.910  1.00  0.00           H
ATOM   4024  OG  SER A 738      97.228  98.647  25.870  1.00  0.00           O
ATOM   4025  HG1 SER A 738      96.537  98.979  26.449  1.00  0.00           H
ATOM   4026  C   SER A 738      99.311  96.442  25.569  1.00  0.00           C
ATOM   4027  O   SER A 738     100.100  97.386  25.464  1.00  0.00           O
ATOM   4028  N   THR A 739      99.635  95.256  26.217  1.00  0.00           N
ATOM   4029  HN  THR A 739      98.939  94.544  26.165  1.00  0.00           H
ATOM   4030  CA  THR A 739     100.863  95.075  26.954  1.00  0.00           C
ATOM   4031  HA  THR A 739     101.116  96.042  27.363  1.00  0.00           H
ATOM   4032  CB  THR A 739     100.688  94.091  28.224  1.00  0.00           C
ATOM   4033  HB  THR A 739     100.081  93.223  27.889  1.00  0.00           H
ATOM   4034  OG1 THR A 739     100.001  94.812  29.240  1.00  0.00           O
ATOM   4035  HG1 THR A 739      99.067  94.959  29.073  1.00  0.00           H
ATOM   4036  CG2 THR A 739     102.094  93.654  28.714  1.00  0.00           C
ATOM   4037 1HG2 THR A 739     101.905  92.884  29.492  1.00  0.00           H
ATOM   4038 2HG2 THR A 739     102.644  93.136  27.899  1.00  0.00           H
ATOM   4039 3HG2 THR A 739     102.504  94.584  29.163  1.00  0.00           H
ATOM   4040  C   THR A 739     101.965  94.578  25.920  1.00  0.00           C
ATOM   4041  O   THR A 739     102.155  93.421  25.637  1.00  0.00           O
ATOM   4042  N   LEU A 740     102.827  95.487  25.403  1.00  0.00           N
ATOM   4043  HN  LEU A 740     102.709  96.460  25.584  1.00  0.00           H
ATOM   4044  CA  LEU A 740     104.081  95.161  24.586  1.00  0.00           C
ATOM   4045  HA  LEU A 740     103.715  94.436  23.874  1.00  0.00           H
ATOM   4046  CB  LEU A 740     104.700  96.387  23.891  1.00  0.00           C
ATOM   4047  HB1 LEU A 740     103.919  96.871  23.266  1.00  0.00           H
ATOM   4048  HB2 LEU A 740     104.989  97.104  24.689  1.00  0.00           H
ATOM   4049  CG  LEU A 740     105.916  96.084  22.975  1.00  0.00           C
ATOM   4050  HG  LEU A 740     106.750  95.634  23.556  1.00  0.00           H
ATOM   4051  CD1 LEU A 740     105.743  95.036  21.803  1.00  0.00           C
ATOM   4052 1HD1 LEU A 740     105.329  94.028  22.021  1.00  0.00           H
ATOM   4053 2HD1 LEU A 740     104.908  95.421  21.180  1.00  0.00           H
ATOM   4054 3HD1 LEU A 740     106.680  94.842  21.238  1.00  0.00           H
ATOM   4055  CD2 LEU A 740     106.478  97.392  22.490  1.00  0.00           C
ATOM   4056 1HD2 LEU A 740     106.756  98.088  23.310  1.00  0.00           H
ATOM   4057 2HD2 LEU A 740     107.317  97.205  21.786  1.00  0.00           H
ATOM   4058 3HD2 LEU A 740     105.647  97.916  21.970  1.00  0.00           H
ATOM   4059  C   LEU A 740     105.114  94.391  25.402  1.00  0.00           C
ATOM   4060  O   LEU A 740     105.614  94.875  26.391  1.00  0.00           O
ATOM   4061  N   LEU A 741     105.531  93.205  25.023  1.00  0.00           N
ATOM   4062  HN  LEU A 741     105.047  92.892  24.209  1.00  0.00           H
ATOM   4063  CA  LEU A 741     106.562  92.418  25.654  1.00  0.00           C
ATOM   4064  HA  LEU A 741     106.972  92.913  26.522  1.00  0.00           H
ATOM   4065  CB  LEU A 741     106.223  90.974  25.926  1.00  0.00           C
ATOM   4066  HB1 LEU A 741     106.044  90.391  24.997  1.00  0.00           H
ATOM   4067  HB2 LEU A 741     107.140  90.446  26.263  1.00  0.00           H
ATOM   4068  CG  LEU A 741     105.105  90.598  26.934  1.00  0.00           C
ATOM   4069  HG  LEU A 741     104.148  90.964  26.506  1.00  0.00           H
ATOM   4070  CD1 LEU A 741     104.962  89.121  27.057  1.00  0.00           C
ATOM   4071 1HD1 LEU A 741     104.015  88.763  27.514  1.00  0.00           H
ATOM   4072 2HD1 LEU A 741     105.026  88.605  26.076  1.00  0.00           H
ATOM   4073 3HD1 LEU A 741     105.743  88.766  27.763  1.00  0.00           H
ATOM   4074  CD2 LEU A 741     105.311  91.298  28.259  1.00  0.00           C
ATOM   4075 1HD2 LEU A 741     105.111  92.387  28.175  1.00  0.00           H
ATOM   4076 2HD2 LEU A 741     104.444  90.882  28.815  1.00  0.00           H
ATOM   4077 3HD2 LEU A 741     106.271  91.044  28.757  1.00  0.00           H
ATOM   4078  C   LEU A 741     107.655  92.355  24.526  1.00  0.00           C
ATOM   4079  O   LEU A 741     107.379  91.772  23.420  1.00  0.00           O
ATOM   4080  N   ALA A 742     108.923  92.845  24.808  1.00  0.00           N
ATOM   4081  HN  ALA A 742     109.168  93.207  25.704  1.00  0.00           H
ATOM   4082  CA  ALA A 742     109.999  93.046  23.821  1.00  0.00           C
ATOM   4083  HA  ALA A 742     109.602  93.050  22.817  1.00  0.00           H
ATOM   4084  CB  ALA A 742     110.570  94.459  24.066  1.00  0.00           C
ATOM   4085  HB1 ALA A 742     111.336  94.604  23.274  1.00  0.00           H
ATOM   4086  HB2 ALA A 742     109.782  95.237  23.979  1.00  0.00           H
ATOM   4087  HB3 ALA A 742     111.065  94.449  25.060  1.00  0.00           H
ATOM   4088  C   ALA A 742     111.043  92.005  23.769  1.00  0.00           C
ATOM   4089  O   ALA A 742     110.995  91.129  22.923  1.00  0.00           O
ATOM   4090  N   GLU A 743     112.089  92.026  24.631  1.00  0.00           N
ATOM   4091  HN  GLU A 743     112.027  92.597  25.446  1.00  0.00           H
ATOM   4092  CA  GLU A 743     113.145  90.998  24.606  1.00  0.00           C
ATOM   4093  HA  GLU A 743     113.126  90.375  23.724  1.00  0.00           H
ATOM   4094  CB  GLU A 743     114.555  91.740  24.445  1.00  0.00           C
ATOM   4095  HB1 GLU A 743     114.665  92.395  25.336  1.00  0.00           H
ATOM   4096  HB2 GLU A 743     115.440  91.068  24.465  1.00  0.00           H
ATOM   4097  CG  GLU A 743     114.536  92.767  23.211  1.00  0.00           C
ATOM   4098  HG1 GLU A 743     114.085  92.331  22.294  1.00  0.00           H
ATOM   4099  HG2 GLU A 743     114.024  93.702  23.524  1.00  0.00           H
ATOM   4100  CD  GLU A 743     115.857  93.315  22.863  1.00  0.00           C
ATOM   4101  OE1 GLU A 743     116.467  94.048  23.732  1.00  0.00           O
ATOM   4102  OE2 GLU A 743     116.365  92.995  21.767  1.00  0.00           O
ATOM   4103  C   GLU A 743     113.025  90.115  25.776  1.00  0.00           C
ATOM   4104  O   GLU A 743     112.733  90.506  26.874  1.00  0.00           O
ATOM   4105  N   VAL A 744     113.327  88.779  25.583  1.00  0.00           N
ATOM   4106  HN  VAL A 744     113.406  88.444  24.647  1.00  0.00           H
ATOM   4107  CA  VAL A 744     113.465  87.803  26.670  1.00  0.00           C
ATOM   4108  HA  VAL A 744     112.569  87.997  27.242  1.00  0.00           H
ATOM   4109  CB  VAL A 744     113.383  86.395  26.117  1.00  0.00           C
ATOM   4110  HB  VAL A 744     112.717  86.425  25.228  1.00  0.00           H
ATOM   4111  CG1 VAL A 744     114.781  85.838  25.702  1.00  0.00           C
ATOM   4112 1HG1 VAL A 744     115.430  85.685  26.590  1.00  0.00           H
ATOM   4113 2HG1 VAL A 744     114.671  84.802  25.314  1.00  0.00           H
ATOM   4114 3HG1 VAL A 744     115.301  86.494  24.971  1.00  0.00           H
ATOM   4115  CG2 VAL A 744     112.798  85.480  27.165  1.00  0.00           C
ATOM   4116 1HG2 VAL A 744     111.796  85.762  27.556  1.00  0.00           H
ATOM   4117 2HG2 VAL A 744     112.718  84.419  26.847  1.00  0.00           H
ATOM   4118 3HG2 VAL A 744     113.536  85.478  27.995  1.00  0.00           H
ATOM   4119  C   VAL A 744     114.749  88.052  27.490  1.00  0.00           C
ATOM   4120  O   VAL A 744     115.690  88.642  26.976  1.00  0.00           O
ATOM   4121  N   CYS A 745     114.756  87.626  28.774  1.00  0.00           N
ATOM   4122  HN  CYS A 745     114.012  87.359  29.381  1.00  0.00           H
ATOM   4123  CA  CYS A 745     116.031  87.550  29.481  1.00  0.00           C
ATOM   4124  HA  CYS A 745     116.653  88.320  29.047  1.00  0.00           H
ATOM   4125  CB  CYS A 745     115.926  87.768  31.003  1.00  0.00           C
ATOM   4126  HB1 CYS A 745     115.194  87.069  31.462  1.00  0.00           H
ATOM   4127  HB2 CYS A 745     116.916  87.545  31.457  1.00  0.00           H
ATOM   4128  SG  CYS A 745     115.515  89.496  31.452  1.00  0.00           S
ATOM   4129  HG1 CYS A 745     116.631  89.872  30.845  1.00  0.00           H
ATOM   4130  C   CYS A 745     116.491  86.159  29.193  1.00  0.00           C
ATOM   4131  O   CYS A 745     116.113  85.193  29.913  1.00  0.00           O
ATOM   4132  N   VAL A 746     117.374  86.047  28.179  1.00  0.00           N
ATOM   4133  HN  VAL A 746     117.648  86.938  27.826  1.00  0.00           H
ATOM   4134  CA  VAL A 746     117.785  84.773  27.657  1.00  0.00           C
ATOM   4135  HA  VAL A 746     116.996  84.250  27.138  1.00  0.00           H
ATOM   4136  CB  VAL A 746     118.853  84.855  26.479  1.00  0.00           C
ATOM   4137  HB  VAL A 746     119.692  85.516  26.786  1.00  0.00           H
ATOM   4138  CG1 VAL A 746     119.392  83.481  26.008  1.00  0.00           C
ATOM   4139 1HG1 VAL A 746     120.163  83.582  25.215  1.00  0.00           H
ATOM   4140 2HG1 VAL A 746     119.964  83.053  26.859  1.00  0.00           H
ATOM   4141 3HG1 VAL A 746     118.668  82.688  25.722  1.00  0.00           H
ATOM   4142  CG2 VAL A 746     118.232  85.475  25.276  1.00  0.00           C
ATOM   4143 1HG2 VAL A 746     117.356  84.946  24.844  1.00  0.00           H
ATOM   4144 2HG2 VAL A 746     117.911  86.499  25.562  1.00  0.00           H
ATOM   4145 3HG2 VAL A 746     118.911  85.684  24.422  1.00  0.00           H
ATOM   4146  C   VAL A 746     118.257  83.748  28.733  1.00  0.00           C
ATOM   4147  O   VAL A 746     117.884  82.613  28.751  1.00  0.00           O
ATOM   4148  N   GLU A 747     119.028  84.132  29.697  1.00  0.00           N
ATOM   4149  HN  GLU A 747     119.232  85.098  29.837  1.00  0.00           H
ATOM   4150  CA  GLU A 747     119.796  83.291  30.627  1.00  0.00           C
ATOM   4151  HA  GLU A 747     119.921  82.278  30.274  1.00  0.00           H
ATOM   4152  CB  GLU A 747     121.177  83.944  30.845  1.00  0.00           C
ATOM   4153  HB1 GLU A 747     121.119  84.980  31.242  1.00  0.00           H
ATOM   4154  HB2 GLU A 747     121.816  83.332  31.515  1.00  0.00           H
ATOM   4155  CG  GLU A 747     121.879  83.944  29.434  1.00  0.00           C
ATOM   4156  HG1 GLU A 747     121.789  82.942  28.961  1.00  0.00           H
ATOM   4157  HG2 GLU A 747     121.358  84.599  28.704  1.00  0.00           H
ATOM   4158  CD  GLU A 747     123.383  84.212  29.495  1.00  0.00           C
ATOM   4159  OE1 GLU A 747     124.201  83.618  28.755  1.00  0.00           O
ATOM   4160  OE2 GLU A 747     123.661  85.068  30.376  1.00  0.00           O
ATOM   4161  C   GLU A 747     119.043  83.145  31.939  1.00  0.00           C
ATOM   4162  O   GLU A 747     119.532  82.465  32.853  1.00  0.00           O
ATOM   4163  N   GLN A 748     117.811  83.688  32.093  1.00  0.00           N
ATOM   4164  HN  GLN A 748     117.541  84.234  31.303  1.00  0.00           H
ATOM   4165  CA  GLN A 748     116.924  83.563  33.196  1.00  0.00           C
ATOM   4166  HA  GLN A 748     117.385  83.220  34.110  1.00  0.00           H
ATOM   4167  CB  GLN A 748     116.204  84.847  33.590  1.00  0.00           C
ATOM   4168  HB1 GLN A 748     115.586  85.105  32.703  1.00  0.00           H
ATOM   4169  HB2 GLN A 748     115.477  84.595  34.392  1.00  0.00           H
ATOM   4170  CG  GLN A 748     117.041  86.053  34.014  1.00  0.00           C
ATOM   4171  HG1 GLN A 748     117.874  86.043  33.278  1.00  0.00           H
ATOM   4172  HG2 GLN A 748     116.433  86.983  34.018  1.00  0.00           H
ATOM   4173  CD  GLN A 748     117.584  85.880  35.411  1.00  0.00           C
ATOM   4174  OE1 GLN A 748     118.521  85.103  35.615  1.00  0.00           O
ATOM   4175  NE2 GLN A 748     116.999  86.546  36.433  1.00  0.00           N
ATOM   4176 1HE2 GLN A 748     117.476  86.433  37.305  1.00  0.00           H
ATOM   4177 2HE2 GLN A 748     116.105  86.986  36.346  1.00  0.00           H
ATOM   4178  C   GLN A 748     115.839  82.434  32.977  1.00  0.00           C
ATOM   4179  O   GLN A 748     115.134  82.016  33.918  1.00  0.00           O
ATOM   4180  N   CYS A 749     115.640  81.961  31.694  1.00  0.00           N
ATOM   4181  HN  CYS A 749     116.150  82.304  30.909  1.00  0.00           H
ATOM   4182  CA  CYS A 749     114.654  80.993  31.314  1.00  0.00           C
ATOM   4183  HA  CYS A 749     113.738  81.350  31.760  1.00  0.00           H
ATOM   4184  CB  CYS A 749     114.689  80.842  29.728  1.00  0.00           C
ATOM   4185  HB1 CYS A 749     115.538  80.293  29.266  1.00  0.00           H
ATOM   4186  HB2 CYS A 749     113.765  80.263  29.516  1.00  0.00           H
ATOM   4187  SG  CYS A 749     114.461  82.452  28.868  1.00  0.00           S
ATOM   4188  HG1 CYS A 749     115.486  83.115  29.383  1.00  0.00           H
ATOM   4189  C   CYS A 749     114.932  79.584  31.898  1.00  0.00           C
ATOM   4190  O   CYS A 749     116.064  79.086  31.893  1.00  0.00           O
ATOM   4191  N   THR A 750     113.873  78.960  32.444  1.00  0.00           N
ATOM   4192  HN  THR A 750     112.975  79.385  32.370  1.00  0.00           H
ATOM   4193  CA  THR A 750     114.152  77.734  33.138  1.00  0.00           C
ATOM   4194  HA  THR A 750     114.976  77.177  32.716  1.00  0.00           H
ATOM   4195  CB  THR A 750     114.651  77.961  34.591  1.00  0.00           C
ATOM   4196  HB  THR A 750     115.493  78.669  34.438  1.00  0.00           H
ATOM   4197  OG1 THR A 750     115.029  76.808  35.269  1.00  0.00           O
ATOM   4198  HG1 THR A 750     115.130  76.953  36.212  1.00  0.00           H
ATOM   4199  CG2 THR A 750     113.558  78.619  35.473  1.00  0.00           C
ATOM   4200 1HG2 THR A 750     112.650  78.014  35.685  1.00  0.00           H
ATOM   4201 2HG2 THR A 750     113.905  78.982  36.464  1.00  0.00           H
ATOM   4202 3HG2 THR A 750     113.268  79.603  35.048  1.00  0.00           H
ATOM   4203  C   THR A 750     112.856  76.920  33.065  1.00  0.00           C
ATOM   4204  O   THR A 750     111.789  77.257  32.499  1.00  0.00           O
ATOM   4205  N   PHE A 751     112.885  75.697  33.630  1.00  0.00           N
ATOM   4206  HN  PHE A 751     113.723  75.301  33.997  1.00  0.00           H
ATOM   4207  CA  PHE A 751     111.773  74.781  33.695  1.00  0.00           C
ATOM   4208  HA  PHE A 751     110.865  75.256  33.354  1.00  0.00           H
ATOM   4209  CB  PHE A 751     111.855  73.608  32.711  1.00  0.00           C
ATOM   4210  HB1 PHE A 751     110.990  72.911  32.714  1.00  0.00           H
ATOM   4211  HB2 PHE A 751     111.921  74.083  31.708  1.00  0.00           H
ATOM   4212  CG  PHE A 751     113.196  72.958  32.912  1.00  0.00           C
ATOM   4213  CD1 PHE A 751     113.280  71.874  33.841  1.00  0.00           C
ATOM   4214  HD1 PHE A 751     112.454  71.591  34.477  1.00  0.00           H
ATOM   4215  CE1 PHE A 751     114.496  71.208  34.068  1.00  0.00           C
ATOM   4216  HE1 PHE A 751     114.609  70.428  34.808  1.00  0.00           H
ATOM   4217  CZ  PHE A 751     115.674  71.492  33.293  1.00  0.00           C
ATOM   4218  HZ  PHE A 751     116.643  71.028  33.404  1.00  0.00           H
ATOM   4219  CD2 PHE A 751     114.331  73.259  32.104  1.00  0.00           C
ATOM   4220  HD2 PHE A 751     114.185  73.979  31.313  1.00  0.00           H
ATOM   4221  CE2 PHE A 751     115.502  72.481  32.274  1.00  0.00           C
ATOM   4222  HE2 PHE A 751     116.408  72.725  31.739  1.00  0.00           H
ATOM   4223  C   PHE A 751     111.462  74.338  35.087  1.00  0.00           C
ATOM   4224  O   PHE A 751     112.341  74.297  35.979  1.00  0.00           O
ATOM   4225  N   MET A 752     110.246  73.834  35.230  1.00  0.00           N
ATOM   4226  HN  MET A 752     109.642  73.827  34.437  1.00  0.00           H
ATOM   4227  CA  MET A 752     109.645  73.191  36.404  1.00  0.00           C
ATOM   4228  HA  MET A 752     110.254  73.414  37.268  1.00  0.00           H
ATOM   4229  CB  MET A 752     108.194  73.723  36.582  1.00  0.00           C
ATOM   4230  HB1 MET A 752     107.610  73.719  35.637  1.00  0.00           H
ATOM   4231  HB2 MET A 752     107.676  73.026  37.275  1.00  0.00           H
ATOM   4232  CG  MET A 752     108.111  75.102  37.358  1.00  0.00           C
ATOM   4233  HG1 MET A 752     107.094  75.081  37.806  1.00  0.00           H
ATOM   4234  HG2 MET A 752     108.897  75.109  38.143  1.00  0.00           H
ATOM   4235  SD  MET A 752     108.315  76.595  36.401  1.00  0.00           S
ATOM   4236  CE  MET A 752     109.825  77.333  37.229  1.00  0.00           C
ATOM   4237  HE1 MET A 752     110.318  78.116  36.613  1.00  0.00           H
ATOM   4238  HE2 MET A 752     109.517  77.956  38.097  1.00  0.00           H
ATOM   4239  HE3 MET A 752     110.560  76.534  37.461  1.00  0.00           H
ATOM   4240  C   MET A 752     109.641  71.676  36.228  1.00  0.00           C
ATOM   4241  O   MET A 752     109.331  71.179  35.157  1.00  0.00           O
ATOM   4242  N   ASP A 753     109.985  70.906  37.309  1.00  0.00           N
ATOM   4243  HN  ASP A 753     110.256  71.369  38.148  1.00  0.00           H
ATOM   4244  CA  ASP A 753     110.095  69.513  37.257  1.00  0.00           C
ATOM   4245  HA  ASP A 753     110.641  69.341  36.341  1.00  0.00           H
ATOM   4246  CB  ASP A 753     110.670  68.838  38.584  1.00  0.00           C
ATOM   4247  HB1 ASP A 753     110.024  69.050  39.462  1.00  0.00           H
ATOM   4248  HB2 ASP A 753     110.684  67.731  38.492  1.00  0.00           H
ATOM   4249  CG  ASP A 753     112.044  69.439  38.862  1.00  0.00           C
ATOM   4250  OD1 ASP A 753     112.439  69.473  40.056  1.00  0.00           O
ATOM   4251  OD2 ASP A 753     112.730  69.867  37.903  1.00  0.00           O
ATOM   4252  C   ASP A 753     108.703  68.847  36.978  1.00  0.00           C
ATOM   4253  O   ASP A 753     107.687  69.212  37.585  1.00  0.00           O
ATOM   4254  N   SER A 754     108.720  67.874  36.080  1.00  0.00           N
ATOM   4255  HN  SER A 754     109.565  67.762  35.562  1.00  0.00           H
ATOM   4256  CA  SER A 754     107.564  67.047  35.580  1.00  0.00           C
ATOM   4257  HA  SER A 754     107.353  66.239  36.266  1.00  0.00           H
ATOM   4258  CB  SER A 754     106.289  67.898  35.428  1.00  0.00           C
ATOM   4259  HB1 SER A 754     105.895  68.059  36.455  1.00  0.00           H
ATOM   4260  HB2 SER A 754     106.459  68.880  34.939  1.00  0.00           H
ATOM   4261  OG  SER A 754     105.189  67.314  34.727  1.00  0.00           O
ATOM   4262  HG1 SER A 754     104.756  66.709  35.333  1.00  0.00           H
ATOM   4263  C   SER A 754     107.997  66.581  34.215  1.00  0.00           C
ATOM   4264  O   SER A 754     108.853  67.201  33.623  1.00  0.00           O
ATOM   4265  N   LYS A 755     107.376  65.472  33.747  1.00  0.00           N
ATOM   4266  HN  LYS A 755     106.663  65.026  34.282  1.00  0.00           H
ATOM   4267  CA  LYS A 755     107.587  64.864  32.501  1.00  0.00           C
ATOM   4268  HA  LYS A 755     108.638  64.636  32.406  1.00  0.00           H
ATOM   4269  CB  LYS A 755     106.979  63.455  32.371  1.00  0.00           C
ATOM   4270  HB1 LYS A 755     105.879  63.484  32.528  1.00  0.00           H
ATOM   4271  HB2 LYS A 755     107.160  63.091  31.338  1.00  0.00           H
ATOM   4272  CG  LYS A 755     107.519  62.498  33.430  1.00  0.00           C
ATOM   4273  HG1 LYS A 755     108.520  62.154  33.093  1.00  0.00           H
ATOM   4274  HG2 LYS A 755     107.569  62.963  34.438  1.00  0.00           H
ATOM   4275  CD  LYS A 755     106.755  61.161  33.558  1.00  0.00           C
ATOM   4276  HD1 LYS A 755     107.437  60.395  33.984  1.00  0.00           H
ATOM   4277  HD2 LYS A 755     105.916  61.377  34.254  1.00  0.00           H
ATOM   4278  CE  LYS A 755     106.243  60.554  32.224  1.00  0.00           C
ATOM   4279  HE1 LYS A 755     105.464  61.106  31.657  1.00  0.00           H
ATOM   4280  HE2 LYS A 755     107.136  60.430  31.575  1.00  0.00           H
ATOM   4281  NZ  LYS A 755     105.649  59.210  32.454  1.00  0.00           N
ATOM   4282  HZ1 LYS A 755     106.363  58.576  32.867  1.00  0.00           H
ATOM   4283  HZ2 LYS A 755     104.922  59.310  33.191  1.00  0.00           H
ATOM   4284  HZ3 LYS A 755     105.333  58.772  31.566  1.00  0.00           H
ATOM   4285  C   LYS A 755     107.141  65.636  31.298  1.00  0.00           C
ATOM   4286  O   LYS A 755     107.624  65.424  30.182  1.00  0.00           O
ATOM   4287  N   MET A 756     106.277  66.639  31.496  1.00  0.00           N
ATOM   4288  HN  MET A 756     105.848  66.655  32.396  1.00  0.00           H
ATOM   4289  CA  MET A 756     105.738  67.603  30.528  1.00  0.00           C
ATOM   4290  HA  MET A 756     105.989  67.263  29.534  1.00  0.00           H
ATOM   4291  CB  MET A 756     104.172  67.685  30.610  1.00  0.00           C
ATOM   4292  HB1 MET A 756     103.934  68.004  31.648  1.00  0.00           H
ATOM   4293  HB2 MET A 756     103.809  68.514  29.966  1.00  0.00           H
ATOM   4294  CG  MET A 756     103.528  66.310  30.280  1.00  0.00           C
ATOM   4295  HG1 MET A 756     103.904  65.512  30.956  1.00  0.00           H
ATOM   4296  HG2 MET A 756     102.502  66.279  30.706  1.00  0.00           H
ATOM   4297  SD  MET A 756     103.538  66.017  28.514  1.00  0.00           S
ATOM   4298  CE  MET A 756     102.799  64.339  28.399  1.00  0.00           C
ATOM   4299  HE1 MET A 756     103.390  63.549  28.910  1.00  0.00           H
ATOM   4300  HE2 MET A 756     101.792  64.370  28.867  1.00  0.00           H
ATOM   4301  HE3 MET A 756     102.629  64.089  27.330  1.00  0.00           H
ATOM   4302  C   MET A 756     106.358  69.005  30.676  1.00  0.00           C
ATOM   4303  O   MET A 756     106.039  69.857  29.862  1.00  0.00           O
ATOM   4304  N   LYS A 757     107.278  69.268  31.622  1.00  0.00           N
ATOM   4305  HN  LYS A 757     107.462  68.548  32.287  1.00  0.00           H
ATOM   4306  CA  LYS A 757     108.029  70.488  31.750  1.00  0.00           C
ATOM   4307  HA  LYS A 757     108.434  70.539  32.750  1.00  0.00           H
ATOM   4308  CB  LYS A 757     109.296  70.383  30.815  1.00  0.00           C
ATOM   4309  HB1 LYS A 757     108.859  70.223  29.806  1.00  0.00           H
ATOM   4310  HB2 LYS A 757     109.799  71.373  30.820  1.00  0.00           H
ATOM   4311  CG  LYS A 757     110.269  69.268  31.073  1.00  0.00           C
ATOM   4312  HG1 LYS A 757     109.750  68.295  31.207  1.00  0.00           H
ATOM   4313  HG2 LYS A 757     111.035  69.096  30.286  1.00  0.00           H
ATOM   4314  CD  LYS A 757     111.098  69.483  32.394  1.00  0.00           C
ATOM   4315  HD1 LYS A 757     111.580  70.484  32.410  1.00  0.00           H
ATOM   4316  HD2 LYS A 757     110.366  69.396  33.226  1.00  0.00           H
ATOM   4317  CE  LYS A 757     112.249  68.433  32.540  1.00  0.00           C
ATOM   4318  HE1 LYS A 757     112.776  68.396  31.563  1.00  0.00           H
ATOM   4319  HE2 LYS A 757     113.009  68.779  33.273  1.00  0.00           H
ATOM   4320  NZ  LYS A 757     111.742  67.080  32.838  1.00  0.00           N
ATOM   4321  HZ1 LYS A 757     111.386  66.964  33.809  1.00  0.00           H
ATOM   4322  HZ2 LYS A 757     110.986  66.811  32.177  1.00  0.00           H
ATOM   4323  HZ3 LYS A 757     112.543  66.431  32.706  1.00  0.00           H
ATOM   4324  C   LYS A 757     107.490  71.873  31.581  1.00  0.00           C
ATOM   4325  O   LYS A 757     107.631  72.410  30.535  1.00  0.00           O
ATOM   4326  N   PRO A 758     106.725  72.527  32.450  1.00  0.00           N
ATOM   4327  CD  PRO A 758     106.141  71.947  33.678  1.00  0.00           C
ATOM   4328  HD1 PRO A 758     106.941  72.114  34.430  1.00  0.00           H
ATOM   4329  HD2 PRO A 758     106.031  70.850  33.540  1.00  0.00           H
ATOM   4330  CA  PRO A 758     106.392  73.932  32.320  1.00  0.00           C
ATOM   4331  HA  PRO A 758     105.800  74.063  31.426  1.00  0.00           H
ATOM   4332  CB  PRO A 758     105.508  74.282  33.484  1.00  0.00           C
ATOM   4333  HB1 PRO A 758     106.148  74.584  34.341  1.00  0.00           H
ATOM   4334  HB2 PRO A 758     104.830  75.148  33.329  1.00  0.00           H
ATOM   4335  CG  PRO A 758     104.971  72.911  33.907  1.00  0.00           C
ATOM   4336  HG1 PRO A 758     104.592  72.856  34.950  1.00  0.00           H
ATOM   4337  HG2 PRO A 758     104.192  72.592  33.182  1.00  0.00           H
ATOM   4338  C   PRO A 758     107.690  74.843  32.121  1.00  0.00           C
ATOM   4339  O   PRO A 758     108.657  74.700  32.861  1.00  0.00           O
ATOM   4340  N   LEU A 759     107.675  75.782  31.183  1.00  0.00           N
ATOM   4341  HN  LEU A 759     106.909  75.946  30.566  1.00  0.00           H
ATOM   4342  CA  LEU A 759     108.777  76.648  30.881  1.00  0.00           C
ATOM   4343  HA  LEU A 759     109.632  76.330  31.459  1.00  0.00           H
ATOM   4344  CB  LEU A 759     109.008  76.736  29.317  1.00  0.00           C
ATOM   4345  HB1 LEU A 759     108.118  77.210  28.853  1.00  0.00           H
ATOM   4346  HB2 LEU A 759     109.878  77.407  29.151  1.00  0.00           H
ATOM   4347  CG  LEU A 759     109.176  75.355  28.620  1.00  0.00           C
ATOM   4348  HG  LEU A 759     108.280  74.707  28.729  1.00  0.00           H
ATOM   4349  CD1 LEU A 759     109.304  75.516  27.114  1.00  0.00           C
ATOM   4350 1HD1 LEU A 759     109.298  74.462  26.765  1.00  0.00           H
ATOM   4351 2HD1 LEU A 759     108.516  76.175  26.691  1.00  0.00           H
ATOM   4352 3HD1 LEU A 759     110.275  76.012  26.902  1.00  0.00           H
ATOM   4353  CD2 LEU A 759     110.256  74.543  29.315  1.00  0.00           C
ATOM   4354 1HD2 LEU A 759     110.394  73.555  28.825  1.00  0.00           H
ATOM   4355 2HD2 LEU A 759     111.190  75.131  29.195  1.00  0.00           H
ATOM   4356 3HD2 LEU A 759     110.162  74.335  30.403  1.00  0.00           H
ATOM   4357  C   LEU A 759     108.529  78.046  31.381  1.00  0.00           C
ATOM   4358  O   LEU A 759     107.618  78.715  30.964  1.00  0.00           O
ATOM   4359  N   TRP A 760     109.450  78.486  32.246  1.00  0.00           N
ATOM   4360  HN  TRP A 760     110.270  77.961  32.462  1.00  0.00           H
ATOM   4361  CA  TRP A 760     109.458  79.841  32.823  1.00  0.00           C
ATOM   4362  HA  TRP A 760     108.442  80.177  32.968  1.00  0.00           H
ATOM   4363  CB  TRP A 760     110.201  79.785  34.217  1.00  0.00           C
ATOM   4364  HB1 TRP A 760     109.554  79.137  34.845  1.00  0.00           H
ATOM   4365  HB2 TRP A 760     111.178  79.287  34.038  1.00  0.00           H
ATOM   4366  CG  TRP A 760     110.430  80.966  35.123  1.00  0.00           C
ATOM   4367  CD1 TRP A 760     111.342  81.975  34.829  1.00  0.00           C
ATOM   4368  HD1 TRP A 760     111.818  82.042  33.862  1.00  0.00           H
ATOM   4369  NE1 TRP A 760     111.268  82.865  35.927  1.00  0.00           N
ATOM   4370  HE1 TRP A 760     111.929  83.538  36.174  1.00  0.00           H
ATOM   4371  CE2 TRP A 760     110.424  82.450  36.877  1.00  0.00           C
ATOM   4372  CD2 TRP A 760     109.814  81.252  36.389  1.00  0.00           C
ATOM   4373  CE3 TRP A 760     108.799  80.647  37.186  1.00  0.00           C
ATOM   4374  HE3 TRP A 760     108.329  79.774  36.757  1.00  0.00           H
ATOM   4375  CZ3 TRP A 760     108.490  81.081  38.458  1.00  0.00           C
ATOM   4376  HZ3 TRP A 760     107.727  80.622  39.069  1.00  0.00           H
ATOM   4377  CZ2 TRP A 760     110.101  82.897  38.179  1.00  0.00           C
ATOM   4378  HZ2 TRP A 760     110.372  83.915  38.414  1.00  0.00           H
ATOM   4379  CH2 TRP A 760     109.189  82.160  38.964  1.00  0.00           C
ATOM   4380  HH2 TRP A 760     108.882  82.648  39.877  1.00  0.00           H
ATOM   4381  C   TRP A 760     110.231  80.756  32.014  1.00  0.00           C
ATOM   4382  O   TRP A 760     111.409  80.541  31.761  1.00  0.00           O
ATOM   4383  N   ILE A 761     109.499  81.776  31.483  1.00  0.00           N
ATOM   4384  HN  ILE A 761     108.553  81.873  31.782  1.00  0.00           H
ATOM   4385  CA  ILE A 761     109.930  82.737  30.534  1.00  0.00           C
ATOM   4386  HA  ILE A 761     110.947  82.461  30.297  1.00  0.00           H
ATOM   4387  CB  ILE A 761     109.125  82.723  29.225  1.00  0.00           C
ATOM   4388  HB  ILE A 761     108.131  83.182  29.412  1.00  0.00           H
ATOM   4389  CG2 ILE A 761     109.871  83.493  28.091  1.00  0.00           C
ATOM   4390 1HG2 ILE A 761     110.096  84.470  28.570  1.00  0.00           H
ATOM   4391 2HG2 ILE A 761     110.823  83.032  27.753  1.00  0.00           H
ATOM   4392 3HG2 ILE A 761     109.135  83.647  27.273  1.00  0.00           H
ATOM   4393  CG1 ILE A 761     108.835  81.244  28.696  1.00  0.00           C
ATOM   4394 1HG1 ILE A 761     108.158  80.714  29.399  1.00  0.00           H
ATOM   4395 2HG1 ILE A 761     108.337  81.382  27.712  1.00  0.00           H
ATOM   4396  CD  ILE A 761     110.052  80.307  28.368  1.00  0.00           C
ATOM   4397  HD1 ILE A 761     109.686  79.325  27.999  1.00  0.00           H
ATOM   4398  HD2 ILE A 761     110.755  80.744  27.627  1.00  0.00           H
ATOM   4399  HD3 ILE A 761     110.689  80.084  29.250  1.00  0.00           H
ATOM   4400  C   ILE A 761     109.891  84.135  31.111  1.00  0.00           C
ATOM   4401  O   ILE A 761     108.852  84.586  31.614  1.00  0.00           O
ATOM   4402  N   MET A 762     111.086  84.872  31.059  1.00  0.00           N
ATOM   4403  HN  MET A 762     111.859  84.490  30.559  1.00  0.00           H
ATOM   4404  CA  MET A 762     111.169  86.213  31.651  1.00  0.00           C
ATOM   4405  HA  MET A 762     110.177  86.483  31.982  1.00  0.00           H
ATOM   4406  CB  MET A 762     112.310  86.292  32.687  1.00  0.00           C
ATOM   4407  HB1 MET A 762     112.237  85.420  33.372  1.00  0.00           H
ATOM   4408  HB2 MET A 762     113.293  86.305  32.171  1.00  0.00           H
ATOM   4409  CG  MET A 762     112.273  87.486  33.624  1.00  0.00           C
ATOM   4410  HG1 MET A 762     113.231  87.399  34.180  1.00  0.00           H
ATOM   4411  HG2 MET A 762     112.382  88.429  33.047  1.00  0.00           H
ATOM   4412  SD  MET A 762     110.889  87.764  34.667  1.00  0.00           S
ATOM   4413  CE  MET A 762     111.005  86.408  35.880  1.00  0.00           C
ATOM   4414  HE1 MET A 762     110.713  85.441  35.418  1.00  0.00           H
ATOM   4415  HE2 MET A 762     112.024  86.307  36.310  1.00  0.00           H
ATOM   4416  HE3 MET A 762     110.268  86.532  36.703  1.00  0.00           H
ATOM   4417  C   MET A 762     111.369  87.201  30.517  1.00  0.00           C
ATOM   4418  O   MET A 762     112.268  87.067  29.744  1.00  0.00           O
ATOM   4419  N   TYR A 763     110.447  88.175  30.464  1.00  0.00           N
ATOM   4420  HN  TYR A 763     109.644  88.130  31.055  1.00  0.00           H
ATOM   4421  CA  TYR A 763     110.454  89.227  29.524  1.00  0.00           C
ATOM   4422  HA  TYR A 763     111.099  88.986  28.692  1.00  0.00           H
ATOM   4423  CB  TYR A 763     109.081  89.495  28.927  1.00  0.00           C
ATOM   4424  HB1 TYR A 763     108.283  89.286  29.671  1.00  0.00           H
ATOM   4425  HB2 TYR A 763     108.859  90.521  28.562  1.00  0.00           H
ATOM   4426  CG  TYR A 763     108.855  88.545  27.842  1.00  0.00           C
ATOM   4427  CD1 TYR A 763     108.134  87.339  28.008  1.00  0.00           C
ATOM   4428  HD1 TYR A 763     107.940  87.052  29.031  1.00  0.00           H
ATOM   4429  CE1 TYR A 763     107.842  86.393  27.007  1.00  0.00           C
ATOM   4430  HE1 TYR A 763     107.246  85.498  27.108  1.00  0.00           H
ATOM   4431  CZ  TYR A 763     108.309  86.744  25.740  1.00  0.00           C
ATOM   4432  OH  TYR A 763     107.941  85.898  24.674  1.00  0.00           O
ATOM   4433  HH  TYR A 763     108.492  86.124  23.921  1.00  0.00           H
ATOM   4434  CD2 TYR A 763     109.389  88.748  26.550  1.00  0.00           C
ATOM   4435  HD2 TYR A 763     109.968  89.648  26.400  1.00  0.00           H
ATOM   4436  CE2 TYR A 763     109.194  87.822  25.482  1.00  0.00           C
ATOM   4437  HE2 TYR A 763     109.423  88.080  24.458  1.00  0.00           H
ATOM   4438  C   TYR A 763     110.903  90.606  30.036  1.00  0.00           C
ATOM   4439  O   TYR A 763     110.437  91.093  31.071  1.00  0.00           O
ATOM   4440  N   SER A 764     111.826  91.262  29.328  1.00  0.00           N
ATOM   4441  HN  SER A 764     112.053  90.916  28.421  1.00  0.00           H
ATOM   4442  CA  SER A 764     112.350  92.610  29.663  1.00  0.00           C
ATOM   4443  HA  SER A 764     112.062  92.900  30.663  1.00  0.00           H
ATOM   4444  CB  SER A 764     113.856  92.598  29.565  1.00  0.00           C
ATOM   4445  HB1 SER A 764     114.200  91.769  30.219  1.00  0.00           H
ATOM   4446  HB2 SER A 764     114.175  92.473  28.508  1.00  0.00           H
ATOM   4447  OG  SER A 764     114.525  93.815  29.942  1.00  0.00           O
ATOM   4448  HG1 SER A 764     114.532  93.856  30.901  1.00  0.00           H
ATOM   4449  C   SER A 764     111.802  93.681  28.756  1.00  0.00           C
ATOM   4450  O   SER A 764     112.060  93.674  27.545  1.00  0.00           O
ATOM   4451  N   ASN A 765     111.154  94.635  29.328  1.00  0.00           N
ATOM   4452  HN  ASN A 765     110.958  94.461  30.290  1.00  0.00           H
ATOM   4453  CA  ASN A 765     110.513  95.766  28.615  1.00  0.00           C
ATOM   4454  HA  ASN A 765     110.675  95.665  27.552  1.00  0.00           H
ATOM   4455  CB  ASN A 765     108.962  95.803  28.903  1.00  0.00           C
ATOM   4456  HB1 ASN A 765     108.746  95.990  29.977  1.00  0.00           H
ATOM   4457  HB2 ASN A 765     108.437  96.530  28.247  1.00  0.00           H
ATOM   4458  CG  ASN A 765     108.399  94.390  28.535  1.00  0.00           C
ATOM   4459  OD1 ASN A 765     108.984  93.635  27.733  1.00  0.00           O
ATOM   4460  ND2 ASN A 765     107.191  94.090  29.153  1.00  0.00           N
ATOM   4461 1HD2 ASN A 765     106.748  94.820  29.674  1.00  0.00           H
ATOM   4462 2HD2 ASN A 765     106.947  93.129  29.023  1.00  0.00           H
ATOM   4463  C   ASN A 765     111.108  97.009  29.083  1.00  0.00           C
ATOM   4464  O   ASN A 765     110.663  98.134  28.916  1.00  0.00           O
ATOM   4465  N   GLU A 766     112.314  96.764  29.684  1.00  0.00           N
ATOM   4466  HN  GLU A 766     112.657  95.828  29.673  1.00  0.00           H
ATOM   4467  CA  GLU A 766     113.102  97.795  30.351  1.00  0.00           C
ATOM   4468  HA  GLU A 766     112.394  98.244  31.032  1.00  0.00           H
ATOM   4469  CB  GLU A 766     114.296  97.057  31.127  1.00  0.00           C
ATOM   4470  HB1 GLU A 766     114.995  96.521  30.450  1.00  0.00           H
ATOM   4471  HB2 GLU A 766     114.822  97.881  31.655  1.00  0.00           H
ATOM   4472  CG  GLU A 766     113.781  96.070  32.169  1.00  0.00           C
ATOM   4473  HG1 GLU A 766     113.263  96.608  32.992  1.00  0.00           H
ATOM   4474  HG2 GLU A 766     112.978  95.352  31.897  1.00  0.00           H
ATOM   4475  CD  GLU A 766     114.800  95.175  32.925  1.00  0.00           C
ATOM   4476  OE1 GLU A 766     114.820  93.977  32.682  1.00  0.00           O
ATOM   4477  OE2 GLU A 766     115.523  95.737  33.736  1.00  0.00           O
ATOM   4478  C   GLU A 766     113.645  98.794  29.315  1.00  0.00           C
ATOM   4479  O   GLU A 766     113.881 100.003  29.543  1.00  0.00           O
ATOM   4480  N   GLU A 767     113.898  98.384  28.099  1.00  0.00           N
ATOM   4481  HN  GLU A 767     113.573  97.471  27.865  1.00  0.00           H
ATOM   4482  CA  GLU A 767     114.387  99.215  26.954  1.00  0.00           C
ATOM   4483  HA  GLU A 767     114.718 100.160  27.361  1.00  0.00           H
ATOM   4484  CB  GLU A 767     115.630  98.598  26.172  1.00  0.00           C
ATOM   4485  HB1 GLU A 767     115.355  97.558  25.893  1.00  0.00           H
ATOM   4486  HB2 GLU A 767     115.836  99.159  25.236  1.00  0.00           H
ATOM   4487  CG  GLU A 767     117.037  98.540  26.889  1.00  0.00           C
ATOM   4488  HG1 GLU A 767     117.343  99.579  27.135  1.00  0.00           H
ATOM   4489  HG2 GLU A 767     117.038  97.981  27.849  1.00  0.00           H
ATOM   4490  CD  GLU A 767     118.118  98.015  25.928  1.00  0.00           C
ATOM   4491  OE1 GLU A 767     118.294  96.795  25.650  1.00  0.00           O
ATOM   4492  OE2 GLU A 767     118.972  98.822  25.510  1.00  0.00           O
ATOM   4493  C   GLU A 767     113.265  99.500  26.013  1.00  0.00           C
ATOM   4494  O   GLU A 767     113.432 100.173  24.977  1.00  0.00           O
ATOM   4495  N   ALA A 768     111.976  99.085  26.261  1.00  0.00           N
ATOM   4496  HN  ALA A 768     111.656  98.647  27.097  1.00  0.00           H
ATOM   4497  CA  ALA A 768     110.919  99.278  25.284  1.00  0.00           C
ATOM   4498  HA  ALA A 768     111.334  99.415  24.296  1.00  0.00           H
ATOM   4499  CB  ALA A 768     110.002  98.043  25.513  1.00  0.00           C
ATOM   4500  HB1 ALA A 768     109.060  98.240  24.958  1.00  0.00           H
ATOM   4501  HB2 ALA A 768     110.522  97.071  25.373  1.00  0.00           H
ATOM   4502  HB3 ALA A 768     109.630  98.143  26.555  1.00  0.00           H
ATOM   4503  C   ALA A 768     110.097 100.540  25.512  1.00  0.00           C
ATOM   4504  O   ALA A 768     110.109 101.450  24.723  1.00  0.00           O
ATOM   4505  N   GLY A 769     109.302 100.643  26.548  1.00  0.00           N
ATOM   4506  HN  GLY A 769     109.394  99.937  27.245  1.00  0.00           H
ATOM   4507  CA  GLY A 769     108.547 101.861  26.786  1.00  0.00           C
ATOM   4508  HA1 GLY A 769     109.224 102.702  26.768  1.00  0.00           H
ATOM   4509  HA2 GLY A 769     107.835 101.942  25.978  1.00  0.00           H
ATOM   4510  C   GLY A 769     107.726 102.047  28.033  1.00  0.00           C
ATOM   4511  O   GLY A 769     107.537 103.117  28.623  1.00  0.00           O
ATOM   4512  N   SER A 770     107.156 100.911  28.586  1.00  0.00           N
ATOM   4513  HN  SER A 770     106.965 100.069  28.087  1.00  0.00           H
ATOM   4514  CA  SER A 770     106.554 100.881  29.909  1.00  0.00           C
ATOM   4515  HA  SER A 770     105.939 101.765  29.999  1.00  0.00           H
ATOM   4516  CB  SER A 770     105.855  99.504  29.989  1.00  0.00           C
ATOM   4517  HB1 SER A 770     106.577  98.726  30.319  1.00  0.00           H
ATOM   4518  HB2 SER A 770     105.132  99.717  30.805  1.00  0.00           H
ATOM   4519  OG  SER A 770     105.001  99.237  28.807  1.00  0.00           O
ATOM   4520  HG1 SER A 770     104.152  99.680  28.881  1.00  0.00           H
ATOM   4521  C   SER A 770     107.588 100.891  31.000  1.00  0.00           C
ATOM   4522  O   SER A 770     107.318 101.280  32.184  1.00  0.00           O
ATOM   4523  N   GLY A 771     108.763 100.322  30.680  1.00  0.00           N
ATOM   4524  HN  GLY A 771     108.869 100.123  29.709  1.00  0.00           H
ATOM   4525  CA  GLY A 771     109.700  99.752  31.628  1.00  0.00           C
ATOM   4526  HA1 GLY A 771     110.527  99.299  31.101  1.00  0.00           H
ATOM   4527  HA2 GLY A 771     110.030 100.507  32.326  1.00  0.00           H
ATOM   4528  C   GLY A 771     109.161  98.491  32.391  1.00  0.00           C
ATOM   4529  O   GLY A 771     108.100  97.868  32.072  1.00  0.00           O
ATOM   4530  N   GLY A 772     110.028  97.967  33.258  1.00  0.00           N
ATOM   4531  HN  GLY A 772     110.812  98.568  33.393  1.00  0.00           H
ATOM   4532  CA  GLY A 772     109.845  96.826  34.068  1.00  0.00           C
ATOM   4533  HA1 GLY A 772     110.491  96.860  34.933  1.00  0.00           H
ATOM   4534  HA2 GLY A 772     108.801  96.681  34.305  1.00  0.00           H
ATOM   4535  C   GLY A 772     110.084  95.467  33.303  1.00  0.00           C
ATOM   4536  O   GLY A 772     110.432  95.424  32.120  1.00  0.00           O
ATOM   4537  N   SER A 773     109.877  94.414  34.062  1.00  0.00           N
ATOM   4538  HN  SER A 773     109.739  94.626  35.027  1.00  0.00           H
ATOM   4539  CA  SER A 773     110.011  93.043  33.562  1.00  0.00           C
ATOM   4540  HA  SER A 773     110.056  93.144  32.488  1.00  0.00           H
ATOM   4541  CB  SER A 773     111.330  92.413  34.054  1.00  0.00           C
ATOM   4542  HB1 SER A 773     112.153  93.018  33.616  1.00  0.00           H
ATOM   4543  HB2 SER A 773     111.320  92.576  35.153  1.00  0.00           H
ATOM   4544  OG  SER A 773     111.433  91.016  33.827  1.00  0.00           O
ATOM   4545  HG1 SER A 773     111.088  90.822  32.952  1.00  0.00           H
ATOM   4546  C   SER A 773     108.714  92.237  33.962  1.00  0.00           C
ATOM   4547  O   SER A 773     108.131  92.590  34.990  1.00  0.00           O
ATOM   4548  N   VAL A 774     108.211  91.370  33.052  1.00  0.00           N
ATOM   4549  HN  VAL A 774     108.680  91.462  32.177  1.00  0.00           H
ATOM   4550  CA  VAL A 774     106.998  90.565  33.177  1.00  0.00           C
ATOM   4551  HA  VAL A 774     106.532  90.754  34.132  1.00  0.00           H
ATOM   4552  CB  VAL A 774     106.088  90.846  32.022  1.00  0.00           C
ATOM   4553  HB  VAL A 774     106.672  90.899  31.079  1.00  0.00           H
ATOM   4554  CG1 VAL A 774     104.917  89.864  31.937  1.00  0.00           C
ATOM   4555 1HG1 VAL A 774     104.391  90.092  30.985  1.00  0.00           H
ATOM   4556 2HG1 VAL A 774     105.316  88.832  31.839  1.00  0.00           H
ATOM   4557 3HG1 VAL A 774     104.254  89.936  32.826  1.00  0.00           H
ATOM   4558  CG2 VAL A 774     105.587  92.306  32.204  1.00  0.00           C
ATOM   4559 1HG2 VAL A 774     104.752  92.600  31.533  1.00  0.00           H
ATOM   4560 2HG2 VAL A 774     105.244  92.489  33.244  1.00  0.00           H
ATOM   4561 3HG2 VAL A 774     106.382  93.036  31.940  1.00  0.00           H
ATOM   4562  C   VAL A 774     107.450  89.163  33.026  1.00  0.00           C
ATOM   4563  O   VAL A 774     108.291  88.843  32.221  1.00  0.00           O
ATOM   4564  N   GLY A 775     106.912  88.273  33.871  1.00  0.00           N
ATOM   4565  HN  GLY A 775     106.227  88.567  34.532  1.00  0.00           H
ATOM   4566  CA  GLY A 775     107.178  86.792  33.954  1.00  0.00           C
ATOM   4567  HA1 GLY A 775     108.026  86.635  33.304  1.00  0.00           H
ATOM   4568  HA2 GLY A 775     107.428  86.493  34.962  1.00  0.00           H
ATOM   4569  C   GLY A 775     106.027  86.035  33.485  1.00  0.00           C
ATOM   4570  O   GLY A 775     104.887  86.225  33.919  1.00  0.00           O
ATOM   4571  N   ILE A 776     106.237  85.069  32.519  1.00  0.00           N
ATOM   4572  HN  ILE A 776     107.176  84.835  32.277  1.00  0.00           H
ATOM   4573  CA  ILE A 776     105.212  84.198  31.890  1.00  0.00           C
ATOM   4574  HA  ILE A 776     104.334  84.370  32.495  1.00  0.00           H
ATOM   4575  CB  ILE A 776     104.987  84.663  30.470  1.00  0.00           C
ATOM   4576  HB  ILE A 776     105.905  84.454  29.881  1.00  0.00           H
ATOM   4577  CG2 ILE A 776     103.998  83.728  29.786  1.00  0.00           C
ATOM   4578 1HG2 ILE A 776     104.114  83.858  28.688  1.00  0.00           H
ATOM   4579 2HG2 ILE A 776     104.275  82.663  29.934  1.00  0.00           H
ATOM   4580 3HG2 ILE A 776     102.928  83.865  30.055  1.00  0.00           H
ATOM   4581  CG1 ILE A 776     104.655  86.167  30.255  1.00  0.00           C
ATOM   4582 1HG1 ILE A 776     104.337  86.559  31.244  1.00  0.00           H
ATOM   4583 2HG1 ILE A 776     105.542  86.793  30.019  1.00  0.00           H
ATOM   4584  CD  ILE A 776     103.643  86.518  29.211  1.00  0.00           C
ATOM   4585  HD1 ILE A 776     104.049  86.305  28.199  1.00  0.00           H
ATOM   4586  HD2 ILE A 776     102.696  85.940  29.269  1.00  0.00           H
ATOM   4587  HD3 ILE A 776     103.290  87.568  29.293  1.00  0.00           H
ATOM   4588  C   ILE A 776     105.681  82.757  32.087  1.00  0.00           C
ATOM   4589  O   ILE A 776     106.795  82.354  31.669  1.00  0.00           O
ATOM   4590  N   ILE A 777     104.767  81.932  32.698  1.00  0.00           N
ATOM   4591  HN  ILE A 777     103.943  82.271  33.145  1.00  0.00           H
ATOM   4592  CA  ILE A 777     105.060  80.490  32.653  1.00  0.00           C
ATOM   4593  HA  ILE A 777     106.108  80.359  32.428  1.00  0.00           H
ATOM   4594  CB  ILE A 777     104.884  79.697  33.992  1.00  0.00           C
ATOM   4595  HB  ILE A 777     103.886  79.221  34.106  1.00  0.00           H
ATOM   4596  CG2 ILE A 777     105.904  78.495  33.970  1.00  0.00           C
ATOM   4597 1HG2 ILE A 777     105.737  77.674  34.699  1.00  0.00           H
ATOM   4598 2HG2 ILE A 777     105.899  78.025  32.963  1.00  0.00           H
ATOM   4599 3HG2 ILE A 777     106.974  78.795  33.947  1.00  0.00           H
ATOM   4600  CG1 ILE A 777     104.961  80.614  35.243  1.00  0.00           C
ATOM   4601 1HG1 ILE A 777     105.872  81.250  35.207  1.00  0.00           H
ATOM   4602 2HG1 ILE A 777     104.094  81.307  35.200  1.00  0.00           H
ATOM   4603  CD  ILE A 777     104.974  79.784  36.564  1.00  0.00           C
ATOM   4604  HD1 ILE A 777     105.203  80.451  37.423  1.00  0.00           H
ATOM   4605  HD2 ILE A 777     103.979  79.307  36.692  1.00  0.00           H
ATOM   4606  HD3 ILE A 777     105.744  78.983  36.557  1.00  0.00           H
ATOM   4607  C   ILE A 777     104.190  79.807  31.541  1.00  0.00           C
ATOM   4608  O   ILE A 777     102.924  79.860  31.562  1.00  0.00           O
ATOM   4609  N   PHE A 778     104.820  79.173  30.537  1.00  0.00           N
ATOM   4610  HN  PHE A 778     105.811  79.080  30.603  1.00  0.00           H
ATOM   4611  CA  PHE A 778     104.183  78.343  29.463  1.00  0.00           C
ATOM   4612  HA  PHE A 778     103.185  78.754  29.427  1.00  0.00           H
ATOM   4613  CB  PHE A 778     104.861  78.498  28.026  1.00  0.00           C
ATOM   4614  HB1 PHE A 778     104.668  79.541  27.696  1.00  0.00           H
ATOM   4615  HB2 PHE A 778     105.966  78.380  28.045  1.00  0.00           H
ATOM   4616  CG  PHE A 778     104.457  77.532  26.926  1.00  0.00           C
ATOM   4617  CD1 PHE A 778     103.437  77.782  25.985  1.00  0.00           C
ATOM   4618  HD1 PHE A 778     102.872  78.683  26.178  1.00  0.00           H
ATOM   4619  CE1 PHE A 778     103.207  76.946  24.883  1.00  0.00           C
ATOM   4620  HE1 PHE A 778     102.360  77.125  24.237  1.00  0.00           H
ATOM   4621  CZ  PHE A 778     104.050  75.888  24.731  1.00  0.00           C
ATOM   4622  HZ  PHE A 778     103.791  75.287  23.872  1.00  0.00           H
ATOM   4623  CD2 PHE A 778     105.258  76.342  26.742  1.00  0.00           C
ATOM   4624  HD2 PHE A 778     106.091  76.227  27.421  1.00  0.00           H
ATOM   4625  CE2 PHE A 778     105.131  75.575  25.558  1.00  0.00           C
ATOM   4626  HE2 PHE A 778     105.845  74.807  25.296  1.00  0.00           H
ATOM   4627  C   PHE A 778     104.032  76.858  29.848  1.00  0.00           C
ATOM   4628  O   PHE A 778     104.979  76.127  30.226  1.00  0.00           O
ATOM   4629  N   LYS A 779     102.780  76.356  29.668  1.00  0.00           N
ATOM   4630  HN  LYS A 779     101.977  76.888  29.411  1.00  0.00           H
ATOM   4631  CA  LYS A 779     102.477  74.974  30.054  1.00  0.00           C
ATOM   4632  HA  LYS A 779     103.399  74.506  30.366  1.00  0.00           H
ATOM   4633  CB  LYS A 779     101.383  74.718  31.097  1.00  0.00           C
ATOM   4634  HB1 LYS A 779     100.415  75.207  30.856  1.00  0.00           H
ATOM   4635  HB2 LYS A 779     101.124  73.638  31.072  1.00  0.00           H
ATOM   4636  CG  LYS A 779     101.780  74.972  32.567  1.00  0.00           C
ATOM   4637  HG1 LYS A 779     102.828  74.611  32.638  1.00  0.00           H
ATOM   4638  HG2 LYS A 779     101.807  76.048  32.844  1.00  0.00           H
ATOM   4639  CD  LYS A 779     100.963  74.366  33.701  1.00  0.00           C
ATOM   4640  HD1 LYS A 779     101.571  74.558  34.611  1.00  0.00           H
ATOM   4641  HD2 LYS A 779      99.918  74.723  33.822  1.00  0.00           H
ATOM   4642  CE  LYS A 779     100.878  72.846  33.590  1.00  0.00           C
ATOM   4643  HE1 LYS A 779     100.178  72.670  32.746  1.00  0.00           H
ATOM   4644  HE2 LYS A 779     101.893  72.439  33.396  1.00  0.00           H
ATOM   4645  NZ  LYS A 779     100.464  72.087  34.775  1.00  0.00           N
ATOM   4646  HZ1 LYS A 779     100.089  71.171  34.456  1.00  0.00           H
ATOM   4647  HZ2 LYS A 779     101.222  71.927  35.468  1.00  0.00           H
ATOM   4648  HZ3 LYS A 779      99.736  72.644  35.266  1.00  0.00           H
ATOM   4649  C   LYS A 779     101.903  74.239  28.791  1.00  0.00           C
ATOM   4650  O   LYS A 779     100.908  74.693  28.161  1.00  0.00           O
ATOM   4651  N   ASN A 780     102.496  73.043  28.495  1.00  0.00           N
ATOM   4652  HN  ASN A 780     103.310  72.688  28.948  1.00  0.00           H
ATOM   4653  CA  ASN A 780     102.031  72.270  27.428  1.00  0.00           C
ATOM   4654  HA  ASN A 780     101.007  72.497  27.167  1.00  0.00           H
ATOM   4655  CB  ASN A 780     103.033  72.136  26.238  1.00  0.00           C
ATOM   4656  HB1 ASN A 780     103.428  73.158  26.057  1.00  0.00           H
ATOM   4657  HB2 ASN A 780     103.919  71.539  26.545  1.00  0.00           H
ATOM   4658  CG  ASN A 780     102.497  71.716  24.848  1.00  0.00           C
ATOM   4659  OD1 ASN A 780     102.815  70.699  24.220  1.00  0.00           O
ATOM   4660  ND2 ASN A 780     101.472  72.470  24.373  1.00  0.00           N
ATOM   4661 1HD2 ASN A 780     100.862  72.088  23.679  1.00  0.00           H
ATOM   4662 2HD2 ASN A 780     101.132  73.357  24.687  1.00  0.00           H
ATOM   4663  C   ASN A 780     101.934  70.750  27.880  1.00  0.00           C
ATOM   4664  O   ASN A 780     102.895  70.270  28.553  1.00  0.00           O
ATOM   4665  N   GLY A 781     100.868  70.048  27.496  1.00  0.00           N
ATOM   4666  HN  GLY A 781     100.204  70.581  26.978  1.00  0.00           H
ATOM   4667  CA  GLY A 781     100.655  68.651  27.773  1.00  0.00           C
ATOM   4668  HA1 GLY A 781     100.007  68.230  27.019  1.00  0.00           H
ATOM   4669  HA2 GLY A 781     101.635  68.201  27.837  1.00  0.00           H
ATOM   4670  C   GLY A 781      99.888  68.374  29.073  1.00  0.00           C
ATOM   4671  O   GLY A 781     100.003  67.263  29.595  1.00  0.00           O
ATOM   4672  N   ASP A 782      99.003  69.348  29.546  1.00  0.00           N
ATOM   4673  HN  ASP A 782      98.802  70.201  29.071  1.00  0.00           H
ATOM   4674  CA  ASP A 782      98.350  69.128  30.825  1.00  0.00           C
ATOM   4675  HA  ASP A 782      97.975  68.117  30.893  1.00  0.00           H
ATOM   4676  CB  ASP A 782      99.328  69.295  32.000  1.00  0.00           C
ATOM   4677  HB1 ASP A 782     100.099  68.505  31.875  1.00  0.00           H
ATOM   4678  HB2 ASP A 782      99.889  70.254  31.982  1.00  0.00           H
ATOM   4679  CG  ASP A 782      98.776  69.067  33.458  1.00  0.00           C
ATOM   4680  OD1 ASP A 782      97.865  68.272  33.640  1.00  0.00           O
ATOM   4681  OD2 ASP A 782      99.398  69.765  34.373  1.00  0.00           O
ATOM   4682  C   ASP A 782      97.240  70.172  30.881  1.00  0.00           C
ATOM   4683  O   ASP A 782      97.429  71.286  30.298  1.00  0.00           O
ATOM   4684  N   ASP A 783      96.047  69.893  31.518  1.00  0.00           N
ATOM   4685  HN  ASP A 783      95.764  68.975  31.785  1.00  0.00           H
ATOM   4686  CA  ASP A 783      94.967  70.811  31.376  1.00  0.00           C
ATOM   4687  HA  ASP A 783      95.005  71.228  30.381  1.00  0.00           H
ATOM   4688  CB  ASP A 783      93.745  69.840  31.598  1.00  0.00           C
ATOM   4689  HB1 ASP A 783      93.938  68.835  31.165  1.00  0.00           H
ATOM   4690  HB2 ASP A 783      93.627  69.715  32.696  1.00  0.00           H
ATOM   4691  CG  ASP A 783      92.388  70.348  31.071  1.00  0.00           C
ATOM   4692  OD1 ASP A 783      92.149  71.597  30.805  1.00  0.00           O
ATOM   4693  OD2 ASP A 783      91.442  69.498  30.914  1.00  0.00           O
ATOM   4694  C   ASP A 783      95.021  71.912  32.418  1.00  0.00           C
ATOM   4695  O   ASP A 783      95.245  71.642  33.609  1.00  0.00           O
ATOM   4696  N   LEU A 784      94.718  73.237  32.018  1.00  0.00           N
ATOM   4697  HN  LEU A 784      94.521  73.440  31.062  1.00  0.00           H
ATOM   4698  CA  LEU A 784      94.818  74.450  32.823  1.00  0.00           C
ATOM   4699  HA  LEU A 784      95.265  74.190  33.770  1.00  0.00           H
ATOM   4700  CB  LEU A 784      95.855  75.331  32.072  1.00  0.00           C
ATOM   4701  HB1 LEU A 784      96.750  74.696  31.899  1.00  0.00           H
ATOM   4702  HB2 LEU A 784      95.495  75.548  31.044  1.00  0.00           H
ATOM   4703  CG  LEU A 784      96.341  76.644  32.749  1.00  0.00           C
ATOM   4704  HG  LEU A 784      95.455  77.239  33.056  1.00  0.00           H
ATOM   4705  CD1 LEU A 784      97.277  76.600  33.952  1.00  0.00           C
ATOM   4706 1HD1 LEU A 784      96.579  76.115  34.668  1.00  0.00           H
ATOM   4707 2HD1 LEU A 784      98.207  76.041  33.716  1.00  0.00           H
ATOM   4708 3HD1 LEU A 784      97.451  77.661  34.232  1.00  0.00           H
ATOM   4709  CD2 LEU A 784      97.037  77.614  31.766  1.00  0.00           C
ATOM   4710 1HD2 LEU A 784      97.875  77.116  31.233  1.00  0.00           H
ATOM   4711 2HD2 LEU A 784      96.336  77.834  30.932  1.00  0.00           H
ATOM   4712 3HD2 LEU A 784      97.459  78.413  32.413  1.00  0.00           H
ATOM   4713  C   LEU A 784      93.436  75.050  33.021  1.00  0.00           C
ATOM   4714  O   LEU A 784      93.317  76.050  33.725  1.00  0.00           O
ATOM   4715  N   ARG A 785      92.345  74.401  32.597  1.00  0.00           N
ATOM   4716  HN  ARG A 785      92.380  73.702  31.887  1.00  0.00           H
ATOM   4717  CA  ARG A 785      90.958  74.668  32.887  1.00  0.00           C
ATOM   4718  HA  ARG A 785      90.872  75.660  32.468  1.00  0.00           H
ATOM   4719  CB  ARG A 785      90.015  73.698  32.175  1.00  0.00           C
ATOM   4720  HB1 ARG A 785      90.156  72.678  32.591  1.00  0.00           H
ATOM   4721  HB2 ARG A 785      88.974  73.969  32.452  1.00  0.00           H
ATOM   4722  CG  ARG A 785      90.168  73.853  30.633  1.00  0.00           C
ATOM   4723  HG1 ARG A 785      90.108  74.927  30.352  1.00  0.00           H
ATOM   4724  HG2 ARG A 785      91.225  73.590  30.414  1.00  0.00           H
ATOM   4725  CD  ARG A 785      89.315  73.060  29.701  1.00  0.00           C
ATOM   4726  HD1 ARG A 785      88.296  73.502  29.704  1.00  0.00           H
ATOM   4727  HD2 ARG A 785      89.775  73.087  28.690  1.00  0.00           H
ATOM   4728  NE  ARG A 785      89.229  71.696  30.195  1.00  0.00           N
ATOM   4729  HE  ARG A 785      89.993  71.506  30.812  1.00  0.00           H
ATOM   4730  CZ  ARG A 785      88.463  70.778  29.678  1.00  0.00           C
ATOM   4731  NH1 ARG A 785      87.421  71.051  28.892  1.00  0.00           N
ATOM   4732 1HH1 ARG A 785      87.021  71.953  28.726  1.00  0.00           H
ATOM   4733 2HH1 ARG A 785      86.827  70.260  28.752  1.00  0.00           H
ATOM   4734  NH2 ARG A 785      88.692  69.534  30.065  1.00  0.00           N
ATOM   4735 1HH2 ARG A 785      89.587  69.504  30.512  1.00  0.00           H
ATOM   4736 2HH2 ARG A 785      88.234  68.816  29.541  1.00  0.00           H
ATOM   4737  C   ARG A 785      90.568  74.663  34.397  1.00  0.00           C
ATOM   4738  O   ARG A 785      89.899  75.576  34.883  1.00  0.00           O
ATOM   4739  N   GLN A 786      91.097  73.772  35.257  1.00  0.00           N
ATOM   4740  HN  GLN A 786      91.763  73.048  35.095  1.00  0.00           H
ATOM   4741  CA  GLN A 786      90.690  73.785  36.650  1.00  0.00           C
ATOM   4742  HA  GLN A 786      89.641  73.944  36.853  1.00  0.00           H
ATOM   4743  CB  GLN A 786      90.843  72.459  37.456  1.00  0.00           C
ATOM   4744  HB1 GLN A 786      90.306  71.684  36.869  1.00  0.00           H
ATOM   4745  HB2 GLN A 786      91.943  72.317  37.403  1.00  0.00           H
ATOM   4746  CG  GLN A 786      90.345  72.496  38.933  1.00  0.00           C
ATOM   4747  HG1 GLN A 786      90.647  73.436  39.443  1.00  0.00           H
ATOM   4748  HG2 GLN A 786      89.253  72.690  38.861  1.00  0.00           H
ATOM   4749  CD  GLN A 786      90.753  71.262  39.658  1.00  0.00           C
ATOM   4750  OE1 GLN A 786      91.005  70.149  39.080  1.00  0.00           O
ATOM   4751  NE2 GLN A 786      90.916  71.266  40.997  1.00  0.00           N
ATOM   4752 1HE2 GLN A 786      90.849  72.144  41.471  1.00  0.00           H
ATOM   4753 2HE2 GLN A 786      91.010  70.330  41.337  1.00  0.00           H
ATOM   4754  C   GLN A 786      91.382  75.004  37.387  1.00  0.00           C
ATOM   4755  O   GLN A 786      90.848  75.761  38.180  1.00  0.00           O
ATOM   4756  N   ASP A 787      92.658  75.272  37.027  1.00  0.00           N
ATOM   4757  HN  ASP A 787      93.190  74.697  36.412  1.00  0.00           H
ATOM   4758  CA  ASP A 787      93.316  76.491  37.428  1.00  0.00           C
ATOM   4759  HA  ASP A 787      93.474  76.531  38.496  1.00  0.00           H
ATOM   4760  CB  ASP A 787      94.777  76.292  36.820  1.00  0.00           C
ATOM   4761  HB1 ASP A 787      94.779  76.262  35.710  1.00  0.00           H
ATOM   4762  HB2 ASP A 787      95.462  77.109  37.132  1.00  0.00           H
ATOM   4763  CG  ASP A 787      95.457  74.953  37.307  1.00  0.00           C
ATOM   4764  OD1 ASP A 787      95.430  74.687  38.509  1.00  0.00           O
ATOM   4765  OD2 ASP A 787      96.112  74.278  36.461  1.00  0.00           O
ATOM   4766  C   ASP A 787      92.580  77.784  36.974  1.00  0.00           C
ATOM   4767  O   ASP A 787      92.205  78.586  37.886  1.00  0.00           O
ATOM   4768  N   MET A 788      92.263  77.974  35.693  1.00  0.00           N
ATOM   4769  HN  MET A 788      92.345  77.260  35.003  1.00  0.00           H
ATOM   4770  CA  MET A 788      91.571  79.190  35.218  1.00  0.00           C
ATOM   4771  HA  MET A 788      92.198  80.049  35.405  1.00  0.00           H
ATOM   4772  CB  MET A 788      91.462  79.018  33.655  1.00  0.00           C
ATOM   4773  HB1 MET A 788      92.488  78.927  33.240  1.00  0.00           H
ATOM   4774  HB2 MET A 788      90.935  78.051  33.508  1.00  0.00           H
ATOM   4775  CG  MET A 788      90.581  79.962  32.900  1.00  0.00           C
ATOM   4776  HG1 MET A 788      90.693  79.596  31.857  1.00  0.00           H
ATOM   4777  HG2 MET A 788      89.530  79.702  33.146  1.00  0.00           H
ATOM   4778  SD  MET A 788      90.865  81.736  33.017  1.00  0.00           S
ATOM   4779  CE  MET A 788      89.749  82.298  31.714  1.00  0.00           C
ATOM   4780  HE1 MET A 788      90.139  83.274  31.355  1.00  0.00           H
ATOM   4781  HE2 MET A 788      89.824  81.686  30.789  1.00  0.00           H
ATOM   4782  HE3 MET A 788      88.718  82.385  32.121  1.00  0.00           H
ATOM   4783  C   MET A 788      90.190  79.438  35.922  1.00  0.00           C
ATOM   4784  O   MET A 788      89.889  80.534  36.537  1.00  0.00           O
ATOM   4785  N   LEU A 789      89.298  78.307  36.039  1.00  0.00           N
ATOM   4786  HN  LEU A 789      89.536  77.424  35.642  1.00  0.00           H
ATOM   4787  CA  LEU A 789      88.063  78.489  36.889  1.00  0.00           C
ATOM   4788  HA  LEU A 789      87.481  79.321  36.521  1.00  0.00           H
ATOM   4789  CB  LEU A 789      87.089  77.288  36.700  1.00  0.00           C
ATOM   4790  HB1 LEU A 789      86.920  77.170  35.608  1.00  0.00           H
ATOM   4791  HB2 LEU A 789      87.712  76.471  37.122  1.00  0.00           H
ATOM   4792  CG  LEU A 789      85.791  77.416  37.459  1.00  0.00           C
ATOM   4793  HG  LEU A 789      85.902  77.572  38.553  1.00  0.00           H
ATOM   4794  CD1 LEU A 789      84.920  78.520  36.979  1.00  0.00           C
ATOM   4795 1HD1 LEU A 789      85.069  78.766  35.906  1.00  0.00           H
ATOM   4796 2HD1 LEU A 789      83.832  78.367  37.147  1.00  0.00           H
ATOM   4797 3HD1 LEU A 789      85.207  79.434  37.542  1.00  0.00           H
ATOM   4798  CD2 LEU A 789      84.991  76.083  37.301  1.00  0.00           C
ATOM   4799 1HD2 LEU A 789      85.603  75.342  37.858  1.00  0.00           H
ATOM   4800 2HD2 LEU A 789      84.010  76.033  37.821  1.00  0.00           H
ATOM   4801 3HD2 LEU A 789      84.983  75.690  36.262  1.00  0.00           H
ATOM   4802  C   LEU A 789      88.263  78.821  38.385  1.00  0.00           C
ATOM   4803  O   LEU A 789      87.475  79.572  38.966  1.00  0.00           O
ATOM   4804  N   THR A 790      89.291  78.299  39.057  1.00  0.00           N
ATOM   4805  HN  THR A 790      89.603  77.467  38.605  1.00  0.00           H
ATOM   4806  CA  THR A 790      89.617  78.680  40.412  1.00  0.00           C
ATOM   4807  HA  THR A 790      88.700  78.560  40.969  1.00  0.00           H
ATOM   4808  CB  THR A 790      90.669  77.731  41.024  1.00  0.00           C
ATOM   4809  HB  THR A 790      91.553  77.789  40.353  1.00  0.00           H
ATOM   4810  OG1 THR A 790      90.235  76.427  40.944  1.00  0.00           O
ATOM   4811  HG1 THR A 790      90.443  76.016  40.101  1.00  0.00           H
ATOM   4812  CG2 THR A 790      90.919  77.960  42.538  1.00  0.00           C
ATOM   4813 1HG2 THR A 790      91.464  78.917  42.682  1.00  0.00           H
ATOM   4814 2HG2 THR A 790      89.956  77.940  43.091  1.00  0.00           H
ATOM   4815 3HG2 THR A 790      91.617  77.138  42.806  1.00  0.00           H
ATOM   4816  C   THR A 790      89.995  80.193  40.552  1.00  0.00           C
ATOM   4817  O   THR A 790      89.438  80.878  41.444  1.00  0.00           O
ATOM   4818  N   LEU A 791      90.858  80.706  39.643  1.00  0.00           N
ATOM   4819  HN  LEU A 791      91.301  80.172  38.927  1.00  0.00           H
ATOM   4820  CA  LEU A 791      91.272  82.085  39.644  1.00  0.00           C
ATOM   4821  HA  LEU A 791      91.346  82.416  40.670  1.00  0.00           H
ATOM   4822  CB  LEU A 791      92.659  82.362  38.906  1.00  0.00           C
ATOM   4823  HB1 LEU A 791      92.490  82.066  37.849  1.00  0.00           H
ATOM   4824  HB2 LEU A 791      92.863  83.453  38.942  1.00  0.00           H
ATOM   4825  CG  LEU A 791      93.817  81.586  39.493  1.00  0.00           C
ATOM   4826  HG  LEU A 791      93.656  80.506  39.286  1.00  0.00           H
ATOM   4827  CD1 LEU A 791      95.137  81.941  38.830  1.00  0.00           C
ATOM   4828 1HD1 LEU A 791      96.061  81.715  39.404  1.00  0.00           H
ATOM   4829 2HD1 LEU A 791      95.164  81.337  37.898  1.00  0.00           H
ATOM   4830 3HD1 LEU A 791      95.268  82.982  38.465  1.00  0.00           H
ATOM   4831  CD2 LEU A 791      94.023  81.772  41.023  1.00  0.00           C
ATOM   4832 1HD2 LEU A 791      94.899  81.189  41.377  1.00  0.00           H
ATOM   4833 2HD2 LEU A 791      94.081  82.878  41.111  1.00  0.00           H
ATOM   4834 3HD2 LEU A 791      93.126  81.490  41.615  1.00  0.00           H
ATOM   4835  C   LEU A 791      90.197  83.136  39.115  1.00  0.00           C
ATOM   4836  O   LEU A 791      90.035  84.288  39.580  1.00  0.00           O
ATOM   4837  N   GLN A 792      89.314  82.663  38.168  1.00  0.00           N
ATOM   4838  HN  GLN A 792      89.604  81.886  37.616  1.00  0.00           H
ATOM   4839  CA  GLN A 792      88.157  83.299  37.745  1.00  0.00           C
ATOM   4840  HA  GLN A 792      88.433  84.311  37.486  1.00  0.00           H
ATOM   4841  CB  GLN A 792      87.461  82.597  36.542  1.00  0.00           C
ATOM   4842  HB1 GLN A 792      87.457  81.489  36.619  1.00  0.00           H
ATOM   4843  HB2 GLN A 792      86.419  82.979  36.491  1.00  0.00           H
ATOM   4844  CG  GLN A 792      87.948  82.862  35.058  1.00  0.00           C
ATOM   4845  HG1 GLN A 792      88.713  82.086  34.839  1.00  0.00           H
ATOM   4846  HG2 GLN A 792      87.217  82.575  34.272  1.00  0.00           H
ATOM   4847  CD  GLN A 792      88.501  84.263  34.871  1.00  0.00           C
ATOM   4848  OE1 GLN A 792      89.635  84.580  34.517  1.00  0.00           O
ATOM   4849  NE2 GLN A 792      87.572  85.195  35.025  1.00  0.00           N
ATOM   4850 1HE2 GLN A 792      86.610  84.927  35.072  1.00  0.00           H
ATOM   4851 2HE2 GLN A 792      87.820  86.163  35.037  1.00  0.00           H
ATOM   4852  C   GLN A 792      87.186  83.480  38.905  1.00  0.00           C
ATOM   4853  O   GLN A 792      86.706  84.593  39.152  1.00  0.00           O
ATOM   4854  N   MET A 793      86.938  82.463  39.775  1.00  0.00           N
ATOM   4855  HN  MET A 793      87.330  81.593  39.486  1.00  0.00           H
ATOM   4856  CA  MET A 793      86.125  82.599  40.964  1.00  0.00           C
ATOM   4857  HA  MET A 793      85.154  83.011  40.730  1.00  0.00           H
ATOM   4858  CB  MET A 793      85.888  81.251  41.661  1.00  0.00           C
ATOM   4859  HB1 MET A 793      86.846  80.699  41.547  1.00  0.00           H
ATOM   4860  HB2 MET A 793      85.670  81.413  42.738  1.00  0.00           H
ATOM   4861  CG  MET A 793      84.881  80.468  40.851  1.00  0.00           C
ATOM   4862  HG1 MET A 793      85.220  80.365  39.798  1.00  0.00           H
ATOM   4863  HG2 MET A 793      84.822  79.435  41.255  1.00  0.00           H
ATOM   4864  SD  MET A 793      83.168  81.134  40.845  1.00  0.00           S
ATOM   4865  CE  MET A 793      82.673  80.897  42.527  1.00  0.00           C
ATOM   4866  HE1 MET A 793      81.610  81.156  42.717  1.00  0.00           H
ATOM   4867  HE2 MET A 793      82.936  79.839  42.739  1.00  0.00           H
ATOM   4868  HE3 MET A 793      83.328  81.480  43.209  1.00  0.00           H
ATOM   4869  C   MET A 793      86.618  83.597  41.917  1.00  0.00           C
ATOM   4870  O   MET A 793      85.900  84.386  42.483  1.00  0.00           O
ATOM   4871  N   ILE A 794      87.934  83.622  42.143  1.00  0.00           N
ATOM   4872  HN  ILE A 794      88.464  82.896  41.712  1.00  0.00           H
ATOM   4873  CA  ILE A 794      88.539  84.545  43.052  1.00  0.00           C
ATOM   4874  HA  ILE A 794      87.999  84.615  43.985  1.00  0.00           H
ATOM   4875  CB  ILE A 794      90.058  84.251  43.392  1.00  0.00           C
ATOM   4876  HB  ILE A 794      90.598  84.073  42.437  1.00  0.00           H
ATOM   4877  CG2 ILE A 794      90.881  85.430  44.049  1.00  0.00           C
ATOM   4878 1HG2 ILE A 794      91.984  85.317  43.983  1.00  0.00           H
ATOM   4879 2HG2 ILE A 794      90.750  86.337  43.420  1.00  0.00           H
ATOM   4880 3HG2 ILE A 794      90.681  85.683  45.112  1.00  0.00           H
ATOM   4881  CG1 ILE A 794      90.176  82.917  44.138  1.00  0.00           C
ATOM   4882 1HG1 ILE A 794      89.729  83.078  45.143  1.00  0.00           H
ATOM   4883 2HG1 ILE A 794      89.476  82.241  43.602  1.00  0.00           H
ATOM   4884  CD  ILE A 794      91.620  82.391  44.196  1.00  0.00           C
ATOM   4885  HD1 ILE A 794      91.884  81.701  45.026  1.00  0.00           H
ATOM   4886  HD2 ILE A 794      91.984  81.808  43.324  1.00  0.00           H
ATOM   4887  HD3 ILE A 794      92.366  83.191  44.392  1.00  0.00           H
ATOM   4888  C   ILE A 794      88.459  85.986  42.459  1.00  0.00           C
ATOM   4889  O   ILE A 794      88.205  86.885  43.283  1.00  0.00           O
ATOM   4890  N   GLN A 795      88.684  86.254  41.125  1.00  0.00           N
ATOM   4891  HN  GLN A 795      88.976  85.524  40.513  1.00  0.00           H
ATOM   4892  CA  GLN A 795      88.448  87.510  40.451  1.00  0.00           C
ATOM   4893  HA  GLN A 795      89.076  88.213  40.977  1.00  0.00           H
ATOM   4894  CB  GLN A 795      88.805  87.312  38.927  1.00  0.00           C
ATOM   4895  HB1 GLN A 795      89.877  87.023  38.879  1.00  0.00           H
ATOM   4896  HB2 GLN A 795      88.214  86.476  38.497  1.00  0.00           H
ATOM   4897  CG  GLN A 795      88.561  88.526  38.005  1.00  0.00           C
ATOM   4898  HG1 GLN A 795      88.606  88.107  36.977  1.00  0.00           H
ATOM   4899  HG2 GLN A 795      87.557  88.979  38.144  1.00  0.00           H
ATOM   4900  CD  GLN A 795      89.718  89.517  38.197  1.00  0.00           C
ATOM   4901  OE1 GLN A 795      90.525  89.565  37.261  1.00  0.00           O
ATOM   4902  NE2 GLN A 795      89.662  90.374  39.271  1.00  0.00           N
ATOM   4903 1HE2 GLN A 795      88.963  90.310  39.984  1.00  0.00           H
ATOM   4904 2HE2 GLN A 795      90.318  91.123  39.353  1.00  0.00           H
ATOM   4905  C   GLN A 795      87.006  87.988  40.567  1.00  0.00           C
ATOM   4906  O   GLN A 795      86.898  89.191  40.827  1.00  0.00           O
ATOM   4907  N   LEU A 796      85.944  87.245  40.440  1.00  0.00           N
ATOM   4908  HN  LEU A 796      86.111  86.334  40.071  1.00  0.00           H
ATOM   4909  CA  LEU A 796      84.524  87.682  40.675  1.00  0.00           C
ATOM   4910  HA  LEU A 796      84.272  88.508  40.026  1.00  0.00           H
ATOM   4911  CB  LEU A 796      83.519  86.437  40.539  1.00  0.00           C
ATOM   4912  HB1 LEU A 796      83.911  85.544  41.072  1.00  0.00           H
ATOM   4913  HB2 LEU A 796      82.566  86.777  40.997  1.00  0.00           H
ATOM   4914  CG  LEU A 796      83.240  85.882  39.162  1.00  0.00           C
ATOM   4915  HG  LEU A 796      84.115  85.230  38.953  1.00  0.00           H
ATOM   4916  CD1 LEU A 796      81.984  84.904  39.237  1.00  0.00           C
ATOM   4917 1HD1 LEU A 796      81.797  84.596  38.186  1.00  0.00           H
ATOM   4918 2HD1 LEU A 796      82.104  84.006  39.880  1.00  0.00           H
ATOM   4919 3HD1 LEU A 796      81.146  85.517  39.631  1.00  0.00           H
ATOM   4920  CD2 LEU A 796      82.979  86.972  38.176  1.00  0.00           C
ATOM   4921 1HD2 LEU A 796      82.184  87.654  38.545  1.00  0.00           H
ATOM   4922 2HD2 LEU A 796      83.915  87.547  38.008  1.00  0.00           H
ATOM   4923 3HD2 LEU A 796      82.516  86.554  37.256  1.00  0.00           H
ATOM   4924  C   LEU A 796      84.329  88.199  42.111  1.00  0.00           C
ATOM   4925  O   LEU A 796      83.613  89.121  42.325  1.00  0.00           O
ATOM   4926  N   MET A 797      84.906  87.527  43.126  1.00  0.00           N
ATOM   4927  HN  MET A 797      85.427  86.693  42.962  1.00  0.00           H
ATOM   4928  CA  MET A 797      84.920  88.076  44.519  1.00  0.00           C
ATOM   4929  HA  MET A 797      83.877  88.209  44.764  1.00  0.00           H
ATOM   4930  CB  MET A 797      85.321  86.923  45.452  1.00  0.00           C
ATOM   4931  HB1 MET A 797      86.396  86.758  45.228  1.00  0.00           H
ATOM   4932  HB2 MET A 797      85.067  87.298  46.467  1.00  0.00           H
ATOM   4933  CG  MET A 797      84.432  85.665  45.346  1.00  0.00           C
ATOM   4934  HG1 MET A 797      83.400  86.020  45.553  1.00  0.00           H
ATOM   4935  HG2 MET A 797      84.324  85.258  44.318  1.00  0.00           H
ATOM   4936  SD  MET A 797      84.871  84.358  46.640  1.00  0.00           S
ATOM   4937  CE  MET A 797      86.439  83.784  46.006  1.00  0.00           C
ATOM   4938  HE1 MET A 797      87.323  84.453  46.080  1.00  0.00           H
ATOM   4939  HE2 MET A 797      86.686  82.880  46.603  1.00  0.00           H
ATOM   4940  HE3 MET A 797      86.327  83.268  45.028  1.00  0.00           H
ATOM   4941  C   MET A 797      85.644  89.416  44.725  1.00  0.00           C
ATOM   4942  O   MET A 797      85.158  90.298  45.428  1.00  0.00           O
ATOM   4943  N   ASP A 798      86.830  89.577  44.142  1.00  0.00           N
ATOM   4944  HN  ASP A 798      87.250  88.753  43.770  1.00  0.00           H
ATOM   4945  CA  ASP A 798      87.502  90.892  44.097  1.00  0.00           C
ATOM   4946  HA  ASP A 798      87.716  91.223  45.103  1.00  0.00           H
ATOM   4947  CB  ASP A 798      88.884  90.697  43.480  1.00  0.00           C
ATOM   4948  HB1 ASP A 798      89.377  89.898  44.075  1.00  0.00           H
ATOM   4949  HB2 ASP A 798      88.835  90.353  42.425  1.00  0.00           H
ATOM   4950  CG  ASP A 798      89.768  91.912  43.446  1.00  0.00           C
ATOM   4951  OD1 ASP A 798      89.840  92.544  44.513  1.00  0.00           O
ATOM   4952  OD2 ASP A 798      90.295  92.252  42.399  1.00  0.00           O
ATOM   4953  C   ASP A 798      86.718  91.978  43.393  1.00  0.00           C
ATOM   4954  O   ASP A 798      86.555  93.064  44.022  1.00  0.00           O
ATOM   4955  N   VAL A 799      86.103  91.640  42.174  1.00  0.00           N
ATOM   4956  HN  VAL A 799      86.123  90.756  41.714  1.00  0.00           H
ATOM   4957  CA  VAL A 799      85.194  92.660  41.691  1.00  0.00           C
ATOM   4958  HA  VAL A 799      85.835  93.512  41.521  1.00  0.00           H
ATOM   4959  CB  VAL A 799      84.591  92.097  40.371  1.00  0.00           C
ATOM   4960  HB  VAL A 799      84.205  91.067  40.529  1.00  0.00           H
ATOM   4961  CG1 VAL A 799      83.327  92.884  39.916  1.00  0.00           C
ATOM   4962 1HG1 VAL A 799      83.527  93.973  39.825  1.00  0.00           H
ATOM   4963 2HG1 VAL A 799      83.051  92.638  38.868  1.00  0.00           H
ATOM   4964 3HG1 VAL A 799      82.451  92.778  40.591  1.00  0.00           H
ATOM   4965  CG2 VAL A 799      85.675  91.948  39.251  1.00  0.00           C
ATOM   4966 1HG2 VAL A 799      85.263  91.453  38.346  1.00  0.00           H
ATOM   4967 2HG2 VAL A 799      86.088  92.960  39.052  1.00  0.00           H
ATOM   4968 3HG2 VAL A 799      86.517  91.400  39.726  1.00  0.00           H
ATOM   4969  C   VAL A 799      84.089  93.094  42.633  1.00  0.00           C
ATOM   4970  O   VAL A 799      83.883  94.278  42.719  1.00  0.00           O
ATOM   4971  N   LEU A 800      83.401  92.207  43.484  1.00  0.00           N
ATOM   4972  HN  LEU A 800      83.462  91.231  43.293  1.00  0.00           H
ATOM   4973  CA  LEU A 800      82.390  92.556  44.408  1.00  0.00           C
ATOM   4974  HA  LEU A 800      81.725  93.240  43.902  1.00  0.00           H
ATOM   4975  CB  LEU A 800      81.735  91.219  44.756  1.00  0.00           C
ATOM   4976  HB1 LEU A 800      82.383  90.365  45.048  1.00  0.00           H
ATOM   4977  HB2 LEU A 800      81.054  91.247  45.633  1.00  0.00           H
ATOM   4978  CG  LEU A 800      80.815  90.636  43.639  1.00  0.00           C
ATOM   4979  HG  LEU A 800      81.432  90.484  42.728  1.00  0.00           H
ATOM   4980  CD1 LEU A 800      80.266  89.330  44.172  1.00  0.00           C
ATOM   4981 1HD1 LEU A 800      79.624  88.906  43.371  1.00  0.00           H
ATOM   4982 2HD1 LEU A 800      81.048  88.576  44.407  1.00  0.00           H
ATOM   4983 3HD1 LEU A 800      79.594  89.435  45.050  1.00  0.00           H
ATOM   4984  CD2 LEU A 800      79.706  91.597  43.265  1.00  0.00           C
ATOM   4985 1HD2 LEU A 800      79.107  91.078  42.486  1.00  0.00           H
ATOM   4986 2HD2 LEU A 800      79.056  91.947  44.096  1.00  0.00           H
ATOM   4987 3HD2 LEU A 800      80.133  92.503  42.786  1.00  0.00           H
ATOM   4988  C   LEU A 800      82.876  93.456  45.562  1.00  0.00           C
ATOM   4989  O   LEU A 800      82.220  94.426  45.960  1.00  0.00           O
ATOM   4990  N   TRP A 801      84.076  93.030  46.111  1.00  0.00           N
ATOM   4991  HN  TRP A 801      84.487  92.172  45.813  1.00  0.00           H
ATOM   4992  CA  TRP A 801      84.849  93.683  47.171  1.00  0.00           C
ATOM   4993  HA  TRP A 801      84.106  93.730  47.953  1.00  0.00           H
ATOM   4994  CB  TRP A 801      86.157  92.851  47.652  1.00  0.00           C
ATOM   4995  HB1 TRP A 801      86.717  92.556  46.738  1.00  0.00           H
ATOM   4996  HB2 TRP A 801      86.812  93.529  48.241  1.00  0.00           H
ATOM   4997  CG  TRP A 801      85.826  91.655  48.491  1.00  0.00           C
ATOM   4998  CD1 TRP A 801      84.893  91.589  49.466  1.00  0.00           C
ATOM   4999  HD1 TRP A 801      84.374  92.491  49.756  1.00  0.00           H
ATOM   5000  NE1 TRP A 801      84.853  90.320  50.064  1.00  0.00           N
ATOM   5001  HE1 TRP A 801      84.164  89.941  50.641  1.00  0.00           H
ATOM   5002  CE2 TRP A 801      85.831  89.633  49.469  1.00  0.00           C
ATOM   5003  CD2 TRP A 801      86.524  90.454  48.493  1.00  0.00           C
ATOM   5004  CE3 TRP A 801      87.617  90.012  47.788  1.00  0.00           C
ATOM   5005  HE3 TRP A 801      88.081  90.669  47.066  1.00  0.00           H
ATOM   5006  CZ3 TRP A 801      88.028  88.633  48.057  1.00  0.00           C
ATOM   5007  HZ3 TRP A 801      88.861  88.360  47.425  1.00  0.00           H
ATOM   5008  CZ2 TRP A 801      86.442  88.427  49.811  1.00  0.00           C
ATOM   5009  HZ2 TRP A 801      85.951  87.819  50.556  1.00  0.00           H
ATOM   5010  CH2 TRP A 801      87.458  87.849  48.974  1.00  0.00           C
ATOM   5011  HH2 TRP A 801      87.823  86.851  49.168  1.00  0.00           H
ATOM   5012  C   TRP A 801      85.227  95.106  46.686  1.00  0.00           C
ATOM   5013  O   TRP A 801      84.852  96.121  47.215  1.00  0.00           O
ATOM   5014  N   LYS A 802      85.873  95.237  45.499  1.00  0.00           N
ATOM   5015  HN  LYS A 802      86.184  94.538  44.860  1.00  0.00           H
ATOM   5016  CA  LYS A 802      86.188  96.583  45.047  1.00  0.00           C
ATOM   5017  HA  LYS A 802      86.703  97.024  45.887  1.00  0.00           H
ATOM   5018  CB  LYS A 802      87.153  96.477  43.911  1.00  0.00           C
ATOM   5019  HB1 LYS A 802      86.692  95.696  43.269  1.00  0.00           H
ATOM   5020  HB2 LYS A 802      87.193  97.500  43.481  1.00  0.00           H
ATOM   5021  CG  LYS A 802      88.583  96.030  44.425  1.00  0.00           C
ATOM   5022  HG1 LYS A 802      88.881  96.780  45.189  1.00  0.00           H
ATOM   5023  HG2 LYS A 802      88.368  95.117  45.021  1.00  0.00           H
ATOM   5024  CD  LYS A 802      89.439  95.823  43.212  1.00  0.00           C
ATOM   5025  HD1 LYS A 802      89.144  94.922  42.633  1.00  0.00           H
ATOM   5026  HD2 LYS A 802      89.192  96.624  42.483  1.00  0.00           H
ATOM   5027  CE  LYS A 802      90.953  95.913  43.467  1.00  0.00           C
ATOM   5028  HE1 LYS A 802      91.604  96.331  42.669  1.00  0.00           H
ATOM   5029  HE2 LYS A 802      91.082  96.673  44.267  1.00  0.00           H
ATOM   5030  NZ  LYS A 802      91.589  94.619  43.788  1.00  0.00           N
ATOM   5031  HZ1 LYS A 802      92.560  94.600  43.415  1.00  0.00           H
ATOM   5032  HZ2 LYS A 802      91.606  94.551  44.826  1.00  0.00           H
ATOM   5033  HZ3 LYS A 802      91.013  93.830  43.430  1.00  0.00           H
ATOM   5034  C   LYS A 802      85.030  97.550  44.672  1.00  0.00           C
ATOM   5035  O   LYS A 802      85.001  98.746  44.928  1.00  0.00           O
ATOM   5036  N   GLN A 803      83.908  96.960  44.135  1.00  0.00           N
ATOM   5037  HN  GLN A 803      83.932  96.001  43.862  1.00  0.00           H
ATOM   5038  CA  GLN A 803      82.610  97.542  43.896  1.00  0.00           C
ATOM   5039  HA  GLN A 803      82.924  98.437  43.379  1.00  0.00           H
ATOM   5040  CB  GLN A 803      81.672  96.711  42.982  1.00  0.00           C
ATOM   5041  HB1 GLN A 803      81.616  95.648  43.301  1.00  0.00           H
ATOM   5042  HB2 GLN A 803      80.627  97.084  43.027  1.00  0.00           H
ATOM   5043  CG  GLN A 803      82.007  96.772  41.402  1.00  0.00           C
ATOM   5044  HG1 GLN A 803      82.811  96.110  41.017  1.00  0.00           H
ATOM   5045  HG2 GLN A 803      81.118  96.468  40.809  1.00  0.00           H
ATOM   5046  CD  GLN A 803      82.369  98.095  40.828  1.00  0.00           C
ATOM   5047  OE1 GLN A 803      83.416  98.286  40.195  1.00  0.00           O
ATOM   5048  NE2 GLN A 803      81.476  99.071  41.115  1.00  0.00           N
ATOM   5049 1HE2 GLN A 803      80.602  98.716  41.449  1.00  0.00           H
ATOM   5050 2HE2 GLN A 803      81.613 100.040  40.910  1.00  0.00           H
ATOM   5051  C   GLN A 803      82.024  98.156  45.123  1.00  0.00           C
ATOM   5052  O   GLN A 803      81.375  99.248  45.037  1.00  0.00           O
ATOM   5053  N   GLU A 804      82.142  97.497  46.293  1.00  0.00           N
ATOM   5054  HN  GLU A 804      82.441  96.547  46.331  1.00  0.00           H
ATOM   5055  CA  GLU A 804      81.692  97.992  47.509  1.00  0.00           C
ATOM   5056  HA  GLU A 804      80.833  98.622  47.332  1.00  0.00           H
ATOM   5057  CB  GLU A 804      81.243  96.834  48.378  1.00  0.00           C
ATOM   5058  HB1 GLU A 804      82.070  96.095  48.426  1.00  0.00           H
ATOM   5059  HB2 GLU A 804      81.056  97.142  49.429  1.00  0.00           H
ATOM   5060  CG  GLU A 804      79.903  96.095  47.991  1.00  0.00           C
[truncated: 293,813 more chars]
