# Supplementary material for: Functional impact and molecular binding modes of drugs that target the PI3K isoform p110δ
Source: Commun Biol. 2023 Jun 5;6:603. doi: 10.1038/s42003-023-04921-z (PMC10241892; doi:10.1038/s42003-023-04921-z)
Supplement: Supplementary file 4 — Supplementary Data 1 [file 42003_2023_4921_MOESM4_ESM.zip › Supplementary Data 1/output_files/p110d-I777M_copanlisib.pdb]

REMARK    GENERATED BY TRJCONV
TITLE     Protein in water t= 1000000.00000 step= 500000000
REMARK    THIS IS A SIMULATION BOX
CRYST1  111.365  111.365  111.365  60.00  60.00  90.00 P 1           1
MODEL 500000000
ATOM      1  N   ARG A 496      53.697 106.659  61.579  1.00  0.00           N
ATOM      2  H1  ARG A 496      54.175 107.168  62.350  1.00  0.00           H
ATOM      3  H2  ARG A 496      54.134 106.817  60.648  1.00  0.00           H
ATOM      4  H3  ARG A 496      52.698 106.925  61.465  1.00  0.00           H
ATOM      5  CA  ARG A 496      53.672 105.183  61.883  1.00  0.00           C
ATOM      6  HA  ARG A 496      53.157 105.205  62.832  1.00  0.00           H
ATOM      7  CB  ARG A 496      52.997 104.215  60.824  1.00  0.00           C
ATOM      8  HB1 ARG A 496      52.479 104.790  60.027  1.00  0.00           H
ATOM      9  HB2 ARG A 496      53.748 103.623  60.257  1.00  0.00           H
ATOM     10  CG  ARG A 496      51.986 103.098  61.275  1.00  0.00           C
ATOM     11  HG1 ARG A 496      52.369 102.621  62.203  1.00  0.00           H
ATOM     12  HG2 ARG A 496      51.011 103.607  61.432  1.00  0.00           H
ATOM     13  CD  ARG A 496      51.823 102.116  60.080  1.00  0.00           C
ATOM     14  HD1 ARG A 496      51.650 102.794  59.218  1.00  0.00           H
ATOM     15  HD2 ARG A 496      52.717 101.507  59.827  1.00  0.00           H
ATOM     16  NE  ARG A 496      50.591 101.285  60.157  1.00  0.00           N
ATOM     17  HE  ARG A 496      49.762 101.502  59.642  1.00  0.00           H
ATOM     18  CZ  ARG A 496      50.585 100.134  60.694  1.00  0.00           C
ATOM     19  NH1 ARG A 496      49.469  99.487  60.439  1.00  0.00           N
ATOM     20 1HH1 ARG A 496      48.697  99.861  59.924  1.00  0.00           H
ATOM     21 2HH1 ARG A 496      49.509  98.511  60.649  1.00  0.00           H
ATOM     22  NH2 ARG A 496      51.623  99.550  61.349  1.00  0.00           N
ATOM     23 1HH2 ARG A 496      52.444 100.070  61.584  1.00  0.00           H
ATOM     24 2HH2 ARG A 496      51.439  98.709  61.856  1.00  0.00           H
ATOM     25  C   ARG A 496      55.015 104.623  62.258  1.00  0.00           C
ATOM     26  O   ARG A 496      55.086 103.732  63.140  1.00  0.00           O
ATOM     27  N   HIS A 497      56.109 105.032  61.552  1.00  0.00           N
ATOM     28  HN  HIS A 497      56.039 105.737  60.851  1.00  0.00           H
ATOM     29  CA  HIS A 497      57.423 104.405  61.604  1.00  0.00           C
ATOM     30  HA  HIS A 497      57.908 104.928  60.793  1.00  0.00           H
ATOM     31  CB  HIS A 497      58.163 104.875  62.949  1.00  0.00           C
ATOM     32  HB1 HIS A 497      57.521 104.673  63.832  1.00  0.00           H
ATOM     33  HB2 HIS A 497      59.029 104.188  63.060  1.00  0.00           H
ATOM     34  ND1 HIS A 497      57.662 107.242  63.302  1.00  0.00           N
ATOM     35  CG  HIS A 497      58.593 106.280  63.021  1.00  0.00           C
ATOM     36  CE1 HIS A 497      58.325 108.380  63.445  1.00  0.00           C
ATOM     37  HE1 HIS A 497      57.773 109.294  63.668  1.00  0.00           H
ATOM     38  NE2 HIS A 497      59.649 108.215  63.266  1.00  0.00           N
ATOM     39  HE2 HIS A 497      60.328 108.902  63.009  1.00  0.00           H
ATOM     40  CD2 HIS A 497      59.796 106.880  62.966  1.00  0.00           C
ATOM     41  HD2 HIS A 497      60.815 106.532  62.841  1.00  0.00           H
ATOM     42  C   HIS A 497      57.577 102.954  61.176  1.00  0.00           C
ATOM     43  O   HIS A 497      56.640 102.196  60.839  1.00  0.00           O
ATOM     44  N   SER A 498      58.845 102.510  61.045  1.00  0.00           N
ATOM     45  HN  SER A 498      59.637 103.084  61.237  1.00  0.00           H
ATOM     46  CA  SER A 498      59.198 101.217  60.603  1.00  0.00           C
ATOM     47  HA  SER A 498      58.599 100.981  59.736  1.00  0.00           H
ATOM     48  CB  SER A 498      60.716 101.204  60.249  1.00  0.00           C
ATOM     49  HB1 SER A 498      61.011 100.221  59.823  1.00  0.00           H
ATOM     50  HB2 SER A 498      60.963 101.846  59.377  1.00  0.00           H
ATOM     51  OG  SER A 498      61.647 101.554  61.319  1.00  0.00           O
ATOM     52  HG1 SER A 498      61.674 102.513  61.352  1.00  0.00           H
ATOM     53  C   SER A 498      58.878 100.135  61.652  1.00  0.00           C
ATOM     54  O   SER A 498      58.712 100.416  62.896  1.00  0.00           O
ATOM     55  N   GLU A 499      58.788  98.839  61.246  1.00  0.00           N
ATOM     56  HN  GLU A 499      58.912  98.600  60.286  1.00  0.00           H
ATOM     57  CA  GLU A 499      58.348  97.795  62.162  1.00  0.00           C
ATOM     58  HA  GLU A 499      57.494  98.108  62.743  1.00  0.00           H
ATOM     59  CB  GLU A 499      57.899  96.526  61.418  1.00  0.00           C
ATOM     60  HB1 GLU A 499      58.733  96.278  60.727  1.00  0.00           H
ATOM     61  HB2 GLU A 499      57.674  95.689  62.114  1.00  0.00           H
ATOM     62  CG  GLU A 499      56.530  96.785  60.634  1.00  0.00           C
ATOM     63  HG1 GLU A 499      56.824  97.391  59.750  1.00  0.00           H
ATOM     64  HG2 GLU A 499      56.102  95.804  60.336  1.00  0.00           H
ATOM     65  CD  GLU A 499      55.411  97.543  61.417  1.00  0.00           C
ATOM     66  OE1 GLU A 499      55.136  97.153  62.528  1.00  0.00           O
ATOM     67  OE2 GLU A 499      54.920  98.567  60.905  1.00  0.00           O
ATOM     68  C   GLU A 499      59.318  97.381  63.245  1.00  0.00           C
ATOM     69  O   GLU A 499      60.510  97.582  63.174  1.00  0.00           O
ATOM     70  N   CYS A 500      58.755  96.872  64.370  1.00  0.00           N
ATOM     71  HN  CYS A 500      57.762  96.775  64.374  1.00  0.00           H
ATOM     72  CA  CYS A 500      59.582  96.433  65.501  1.00  0.00           C
ATOM     73  HA  CYS A 500      60.502  96.059  65.076  1.00  0.00           H
ATOM     74  CB  CYS A 500      59.990  97.574  66.485  1.00  0.00           C
ATOM     75  HB1 CYS A 500      60.495  98.360  65.884  1.00  0.00           H
ATOM     76  HB2 CYS A 500      59.143  98.052  67.022  1.00  0.00           H
ATOM     77  SG  CYS A 500      61.257  97.133  67.727  1.00  0.00           S
ATOM     78  HG1 CYS A 500      62.335  97.439  67.020  1.00  0.00           H
ATOM     79  C   CYS A 500      58.851  95.273  66.171  1.00  0.00           C
ATOM     80  O   CYS A 500      57.610  95.217  66.313  1.00  0.00           O
ATOM     81  N   VAL A 501      59.664  94.272  66.620  1.00  0.00           N
ATOM     82  HN  VAL A 501      60.624  94.492  66.468  1.00  0.00           H
ATOM     83  CA  VAL A 501      59.252  92.888  67.017  1.00  0.00           C
ATOM     84  HA  VAL A 501      58.891  92.454  66.096  1.00  0.00           H
ATOM     85  CB  VAL A 501      60.411  92.044  67.634  1.00  0.00           C
ATOM     86  HB  VAL A 501      61.198  92.089  66.851  1.00  0.00           H
ATOM     87  CG1 VAL A 501      61.127  92.770  68.723  1.00  0.00           C
ATOM     88 1HG1 VAL A 501      62.113  92.267  68.810  1.00  0.00           H
ATOM     89 2HG1 VAL A 501      61.331  93.846  68.538  1.00  0.00           H
ATOM     90 3HG1 VAL A 501      60.648  92.711  69.724  1.00  0.00           H
ATOM     91  CG2 VAL A 501      60.092  90.614  68.067  1.00  0.00           C
ATOM     92 1HG2 VAL A 501      59.510  90.273  67.184  1.00  0.00           H
ATOM     93 2HG2 VAL A 501      61.008  89.986  68.117  1.00  0.00           H
ATOM     94 3HG2 VAL A 501      59.430  90.646  68.958  1.00  0.00           H
ATOM     95  C   VAL A 501      58.004  92.674  67.871  1.00  0.00           C
ATOM     96  O   VAL A 501      57.106  91.919  67.513  1.00  0.00           O
ATOM     97  N   HIS A 502      57.852  93.281  69.057  1.00  0.00           N
ATOM     98  HN  HIS A 502      58.414  94.085  69.232  1.00  0.00           H
ATOM     99  CA  HIS A 502      56.766  93.030  70.014  1.00  0.00           C
ATOM    100  HA  HIS A 502      56.452  92.008  69.866  1.00  0.00           H
ATOM    101  CB  HIS A 502      57.097  93.057  71.607  1.00  0.00           C
ATOM    102  HB1 HIS A 502      57.765  93.932  71.757  1.00  0.00           H
ATOM    103  HB2 HIS A 502      56.167  93.150  72.208  1.00  0.00           H
ATOM    104  ND1 HIS A 502      57.076  90.668  72.535  1.00  0.00           N
ATOM    105  CG  HIS A 502      57.788  91.790  72.087  1.00  0.00           C
ATOM    106  CE1 HIS A 502      57.999  89.720  72.672  1.00  0.00           C
ATOM    107  HE1 HIS A 502      57.892  88.833  73.297  1.00  0.00           H
ATOM    108  NE2 HIS A 502      59.214  90.140  72.388  1.00  0.00           N
ATOM    109  HE2 HIS A 502      59.992  89.638  72.767  1.00  0.00           H
ATOM    110  CD2 HIS A 502      59.085  91.446  72.018  1.00  0.00           C
ATOM    111  HD2 HIS A 502      59.984  91.955  71.693  1.00  0.00           H
ATOM    112  C   HIS A 502      55.494  93.734  69.666  1.00  0.00           C
ATOM    113  O   HIS A 502      54.402  93.279  70.031  1.00  0.00           O
ATOM    114  N   VAL A 503      55.597  94.943  69.102  1.00  0.00           N
ATOM    115  HN  VAL A 503      56.418  95.450  68.852  1.00  0.00           H
ATOM    116  CA  VAL A 503      54.435  95.840  68.885  1.00  0.00           C
ATOM    117  HA  VAL A 503      53.524  95.468  69.329  1.00  0.00           H
ATOM    118  CB  VAL A 503      54.816  97.220  69.431  1.00  0.00           C
ATOM    119  HB  VAL A 503      53.978  97.944  69.335  1.00  0.00           H
ATOM    120  CG1 VAL A 503      54.984  97.119  70.947  1.00  0.00           C
ATOM    121 1HG1 VAL A 503      54.804  98.058  71.514  1.00  0.00           H
ATOM    122 2HG1 VAL A 503      54.134  96.455  71.217  1.00  0.00           H
ATOM    123 3HG1 VAL A 503      55.902  96.583  71.270  1.00  0.00           H
ATOM    124  CG2 VAL A 503      56.088  97.818  68.676  1.00  0.00           C
ATOM    125 1HG2 VAL A 503      56.257  98.886  68.932  1.00  0.00           H
ATOM    126 2HG2 VAL A 503      57.006  97.336  69.076  1.00  0.00           H
ATOM    127 3HG2 VAL A 503      56.045  97.789  67.566  1.00  0.00           H
ATOM    128  C   VAL A 503      54.053  95.863  67.433  1.00  0.00           C
ATOM    129  O   VAL A 503      53.106  96.588  67.080  1.00  0.00           O
ATOM    130  N   THR A 504      54.727  95.132  66.479  1.00  0.00           N
ATOM    131  HN  THR A 504      55.576  94.638  66.653  1.00  0.00           H
ATOM    132  CA  THR A 504      54.156  94.930  65.184  1.00  0.00           C
ATOM    133  HA  THR A 504      53.720  95.884  64.927  1.00  0.00           H
ATOM    134  CB  THR A 504      55.254  94.397  64.190  1.00  0.00           C
ATOM    135  HB  THR A 504      56.128  95.074  64.307  1.00  0.00           H
ATOM    136  OG1 THR A 504      54.923  94.602  62.815  1.00  0.00           O
ATOM    137  HG1 THR A 504      54.788  95.543  62.683  1.00  0.00           H
ATOM    138  CG2 THR A 504      55.523  92.939  64.385  1.00  0.00           C
ATOM    139 1HG2 THR A 504      54.658  92.286  64.141  1.00  0.00           H
ATOM    140 2HG2 THR A 504      56.425  92.730  63.772  1.00  0.00           H
ATOM    141 3HG2 THR A 504      55.634  92.645  65.451  1.00  0.00           H
ATOM    142  C   THR A 504      53.029  93.886  65.274  1.00  0.00           C
ATOM    143  O   THR A 504      53.022  93.049  66.157  1.00  0.00           O
ATOM    144  N   GLU A 505      51.968  94.008  64.382  1.00  0.00           N
ATOM    145  HN  GLU A 505      51.936  94.677  63.644  1.00  0.00           H
ATOM    146  CA  GLU A 505      50.820  93.082  64.453  1.00  0.00           C
ATOM    147  HA  GLU A 505      50.668  92.721  65.459  1.00  0.00           H
ATOM    148  CB  GLU A 505      49.497  93.877  64.167  1.00  0.00           C
ATOM    149  HB1 GLU A 505      49.437  94.334  63.156  1.00  0.00           H
ATOM    150  HB2 GLU A 505      48.740  93.065  64.123  1.00  0.00           H
ATOM    151  CG  GLU A 505      49.066  94.911  65.261  1.00  0.00           C
ATOM    152  HG1 GLU A 505      48.952  94.466  66.273  1.00  0.00           H
ATOM    153  HG2 GLU A 505      49.862  95.682  65.338  1.00  0.00           H
ATOM    154  CD  GLU A 505      47.854  95.805  64.827  1.00  0.00           C
ATOM    155  OE1 GLU A 505      47.934  96.544  63.870  1.00  0.00           O
ATOM    156  OE2 GLU A 505      46.762  95.678  65.423  1.00  0.00           O
ATOM    157  C   GLU A 505      50.956  91.862  63.489  1.00  0.00           C
ATOM    158  O   GLU A 505      51.714  91.898  62.531  1.00  0.00           O
ATOM    159  N   GLU A 506      50.316  90.667  63.693  1.00  0.00           N
ATOM    160  HN  GLU A 506      49.509  90.641  64.278  1.00  0.00           H
ATOM    161  CA  GLU A 506      50.609  89.392  63.093  1.00  0.00           C
ATOM    162  HA  GLU A 506      51.550  89.016  63.466  1.00  0.00           H
ATOM    163  CB  GLU A 506      49.543  88.380  63.713  1.00  0.00           C
ATOM    164  HB1 GLU A 506      49.665  88.363  64.817  1.00  0.00           H
ATOM    165  HB2 GLU A 506      48.541  88.776  63.440  1.00  0.00           H
ATOM    166  CG  GLU A 506      49.594  86.964  63.174  1.00  0.00           C
ATOM    167  HG1 GLU A 506      49.556  87.065  62.068  1.00  0.00           H
ATOM    168  HG2 GLU A 506      50.381  86.268  63.537  1.00  0.00           H
ATOM    169  CD  GLU A 506      48.381  86.308  63.651  1.00  0.00           C
ATOM    170  OE1 GLU A 506      47.290  86.476  62.989  1.00  0.00           O
ATOM    171  OE2 GLU A 506      48.404  85.714  64.732  1.00  0.00           O
ATOM    172  C   GLU A 506      50.687  89.417  61.503  1.00  0.00           C
ATOM    173  O   GLU A 506      51.538  88.824  60.886  1.00  0.00           O
ATOM    174  N   GLU A 507      49.739  90.199  60.932  1.00  0.00           N
ATOM    175  HN  GLU A 507      49.128  90.770  61.474  1.00  0.00           H
ATOM    176  CA  GLU A 507      49.664  90.490  59.537  1.00  0.00           C
ATOM    177  HA  GLU A 507      49.509  89.516  59.097  1.00  0.00           H
ATOM    178  CB  GLU A 507      48.372  91.303  59.197  1.00  0.00           C
ATOM    179  HB1 GLU A 507      48.368  92.339  59.598  1.00  0.00           H
ATOM    180  HB2 GLU A 507      48.326  91.516  58.107  1.00  0.00           H
ATOM    181  CG  GLU A 507      47.073  90.575  59.456  1.00  0.00           C
ATOM    182  HG1 GLU A 507      46.940  89.824  58.648  1.00  0.00           H
ATOM    183  HG2 GLU A 507      47.085  90.187  60.496  1.00  0.00           H
ATOM    184  CD  GLU A 507      45.863  91.557  59.392  1.00  0.00           C
ATOM    185  OE1 GLU A 507      44.886  91.322  58.556  1.00  0.00           O
ATOM    186  OE2 GLU A 507      45.818  92.525  60.212  1.00  0.00           O
ATOM    187  C   GLU A 507      50.849  91.148  58.922  1.00  0.00           C
ATOM    188  O   GLU A 507      51.359  90.748  57.884  1.00  0.00           O
ATOM    189  N   GLN A 508      51.383  92.249  59.620  1.00  0.00           N
ATOM    190  HN  GLN A 508      51.078  92.489  60.538  1.00  0.00           H
ATOM    191  CA  GLN A 508      52.586  92.882  59.332  1.00  0.00           C
ATOM    192  HA  GLN A 508      52.622  93.276  58.327  1.00  0.00           H
ATOM    193  CB  GLN A 508      52.807  94.018  60.406  1.00  0.00           C
ATOM    194  HB1 GLN A 508      52.798  93.646  61.452  1.00  0.00           H
ATOM    195  HB2 GLN A 508      53.841  94.359  60.185  1.00  0.00           H
ATOM    196  CG  GLN A 508      51.849  95.227  60.336  1.00  0.00           C
ATOM    197  HG1 GLN A 508      51.175  95.314  61.215  1.00  0.00           H
ATOM    198  HG2 GLN A 508      52.555  96.086  60.336  1.00  0.00           H
ATOM    199  CD  GLN A 508      50.943  95.240  59.090  1.00  0.00           C
ATOM    200  OE1 GLN A 508      49.845  94.599  59.077  1.00  0.00           O
ATOM    201  NE2 GLN A 508      51.308  95.992  58.056  1.00  0.00           N
ATOM    202 1HE2 GLN A 508      50.656  96.123  57.310  1.00  0.00           H
ATOM    203 2HE2 GLN A 508      51.969  96.710  58.273  1.00  0.00           H
ATOM    204  C   GLN A 508      53.770  91.957  59.351  1.00  0.00           C
ATOM    205  O   GLN A 508      54.519  91.908  58.342  1.00  0.00           O
ATOM    206  N   LEU A 509      53.891  91.166  60.392  1.00  0.00           N
ATOM    207  HN  LEU A 509      53.214  91.097  61.120  1.00  0.00           H
ATOM    208  CA  LEU A 509      55.005  90.241  60.646  1.00  0.00           C
ATOM    209  HA  LEU A 509      55.819  90.940  60.764  1.00  0.00           H
ATOM    210  CB  LEU A 509      54.671  89.633  62.054  1.00  0.00           C
ATOM    211  HB1 LEU A 509      54.557  90.489  62.754  1.00  0.00           H
ATOM    212  HB2 LEU A 509      53.645  89.213  62.114  1.00  0.00           H
ATOM    213  CG  LEU A 509      55.785  88.684  62.600  1.00  0.00           C
ATOM    214  HG  LEU A 509      55.603  87.663  62.202  1.00  0.00           H
ATOM    215  CD1 LEU A 509      57.115  89.329  62.360  1.00  0.00           C
ATOM    216 1HD1 LEU A 509      57.468  89.008  61.357  1.00  0.00           H
ATOM    217 2HD1 LEU A 509      57.057  90.438  62.412  1.00  0.00           H
ATOM    218 3HD1 LEU A 509      57.902  88.915  63.026  1.00  0.00           H
ATOM    219  CD2 LEU A 509      55.698  88.527  64.118  1.00  0.00           C
ATOM    220 1HD2 LEU A 509      55.774  89.487  64.671  1.00  0.00           H
ATOM    221 2HD2 LEU A 509      54.666  88.223  64.395  1.00  0.00           H
ATOM    222 3HD2 LEU A 509      56.452  87.779  64.443  1.00  0.00           H
ATOM    223  C   LEU A 509      55.203  89.123  59.639  1.00  0.00           C
ATOM    224  O   LEU A 509      56.310  88.852  59.061  1.00  0.00           O
ATOM    225  N   GLN A 510      54.036  88.559  59.288  1.00  0.00           N
ATOM    226  HN  GLN A 510      53.233  88.666  59.868  1.00  0.00           H
ATOM    227  CA  GLN A 510      53.899  87.803  58.058  1.00  0.00           C
ATOM    228  HA  GLN A 510      54.621  87.009  58.182  1.00  0.00           H
ATOM    229  CB  GLN A 510      52.411  87.240  58.092  1.00  0.00           C
ATOM    230  HB1 GLN A 510      52.221  86.861  59.119  1.00  0.00           H
ATOM    231  HB2 GLN A 510      51.697  88.041  57.802  1.00  0.00           H
ATOM    232  CG  GLN A 510      52.131  86.110  57.079  1.00  0.00           C
ATOM    233  HG1 GLN A 510      51.086  85.769  57.241  1.00  0.00           H
ATOM    234  HG2 GLN A 510      52.173  86.563  56.065  1.00  0.00           H
ATOM    235  CD  GLN A 510      53.044  84.865  57.096  1.00  0.00           C
ATOM    236  OE1 GLN A 510      52.936  84.125  58.058  1.00  0.00           O
ATOM    237  NE2 GLN A 510      54.181  84.982  56.285  1.00  0.00           N
ATOM    238 1HE2 GLN A 510      54.265  85.807  55.727  1.00  0.00           H
ATOM    239 2HE2 GLN A 510      54.945  84.409  56.582  1.00  0.00           H
ATOM    240  C   GLN A 510      54.264  88.501  56.814  1.00  0.00           C
ATOM    241  O   GLN A 510      54.948  87.917  55.874  1.00  0.00           O
ATOM    242  N   LEU A 511      53.882  89.771  56.672  1.00  0.00           N
ATOM    243  HN  LEU A 511      53.450  90.178  57.474  1.00  0.00           H
ATOM    244  CA  LEU A 511      54.197  90.672  55.567  1.00  0.00           C
ATOM    245  HA  LEU A 511      53.720  90.119  54.771  1.00  0.00           H
ATOM    246  CB  LEU A 511      53.391  92.069  55.545  1.00  0.00           C
ATOM    247  HB1 LEU A 511      52.289  91.946  55.612  1.00  0.00           H
ATOM    248  HB2 LEU A 511      53.774  92.668  56.399  1.00  0.00           H
ATOM    249  CG  LEU A 511      53.573  92.931  54.259  1.00  0.00           C
ATOM    250  HG  LEU A 511      54.646  92.937  53.968  1.00  0.00           H
ATOM    251  CD1 LEU A 511      52.807  92.255  53.164  1.00  0.00           C
ATOM    252 1HD1 LEU A 511      53.149  91.203  53.062  1.00  0.00           H
ATOM    253 2HD1 LEU A 511      51.714  92.422  53.274  1.00  0.00           H
ATOM    254 3HD1 LEU A 511      52.939  92.751  52.179  1.00  0.00           H
ATOM    255  CD2 LEU A 511      53.168  94.332  54.552  1.00  0.00           C
ATOM    256 1HD2 LEU A 511      52.270  94.304  55.205  1.00  0.00           H
ATOM    257 2HD2 LEU A 511      53.869  94.855  55.237  1.00  0.00           H
ATOM    258 3HD2 LEU A 511      52.996  94.911  53.620  1.00  0.00           H
ATOM    259  C   LEU A 511      55.664  90.848  55.286  1.00  0.00           C
ATOM    260  O   LEU A 511      56.110  90.684  54.149  1.00  0.00           O
ATOM    261  N   ARG A 512      56.416  91.098  56.427  1.00  0.00           N
ATOM    262  HN  ARG A 512      55.802  91.230  57.202  1.00  0.00           H
ATOM    263  CA  ARG A 512      57.942  91.224  56.381  1.00  0.00           C
ATOM    264  HA  ARG A 512      58.143  92.047  55.711  1.00  0.00           H
ATOM    265  CB  ARG A 512      58.598  91.503  57.772  1.00  0.00           C
ATOM    266  HB1 ARG A 512      58.276  90.680  58.445  1.00  0.00           H
ATOM    267  HB2 ARG A 512      59.685  91.282  57.703  1.00  0.00           H
ATOM    268  CG  ARG A 512      58.419  93.036  58.271  1.00  0.00           C
ATOM    269  HG1 ARG A 512      58.898  93.650  57.478  1.00  0.00           H
ATOM    270  HG2 ARG A 512      57.339  93.288  58.208  1.00  0.00           H
ATOM    271  CD  ARG A 512      58.960  93.350  59.631  1.00  0.00           C
ATOM    272  HD1 ARG A 512      58.433  94.252  60.009  1.00  0.00           H
ATOM    273  HD2 ARG A 512      58.854  92.467  60.297  1.00  0.00           H
ATOM    274  NE  ARG A 512      60.428  93.606  59.421  1.00  0.00           N
ATOM    275  HE  ARG A 512      60.729  93.507  58.473  1.00  0.00           H
ATOM    276  CZ  ARG A 512      61.175  94.162  60.367  1.00  0.00           C
ATOM    277  NH1 ARG A 512      62.383  94.469  60.087  1.00  0.00           N
ATOM    278 1HH1 ARG A 512      62.846  94.850  60.887  1.00  0.00           H
ATOM    279 2HH1 ARG A 512      62.772  94.250  59.192  1.00  0.00           H
ATOM    280  NH2 ARG A 512      60.719  94.346  61.548  1.00  0.00           N
ATOM    281 1HH2 ARG A 512      60.097  93.679  61.958  1.00  0.00           H
ATOM    282 2HH2 ARG A 512      61.343  94.796  62.186  1.00  0.00           H
ATOM    283  C   ARG A 512      58.582  89.941  55.904  1.00  0.00           C
ATOM    284  O   ARG A 512      59.544  89.992  55.131  1.00  0.00           O
ATOM    285  N   GLU A 513      58.086  88.712  56.287  1.00  0.00           N
ATOM    286  HN  GLU A 513      57.310  88.590  56.901  1.00  0.00           H
ATOM    287  CA  GLU A 513      58.509  87.378  55.767  1.00  0.00           C
ATOM    288  HA  GLU A 513      59.561  87.187  55.921  1.00  0.00           H
ATOM    289  CB  GLU A 513      57.812  86.298  56.592  1.00  0.00           C
ATOM    290  HB1 GLU A 513      58.019  86.343  57.683  1.00  0.00           H
ATOM    291  HB2 GLU A 513      56.730  86.511  56.720  1.00  0.00           H
ATOM    292  CG  GLU A 513      57.844  84.876  55.964  1.00  0.00           C
ATOM    293  HG1 GLU A 513      57.199  84.680  55.081  1.00  0.00           H
ATOM    294  HG2 GLU A 513      58.850  84.646  55.554  1.00  0.00           H
ATOM    295  CD  GLU A 513      57.628  83.845  57.065  1.00  0.00           C
ATOM    296  OE1 GLU A 513      58.607  83.312  57.653  1.00  0.00           O
ATOM    297  OE2 GLU A 513      56.425  83.615  57.387  1.00  0.00           O
ATOM    298  C   GLU A 513      58.337  87.246  54.214  1.00  0.00           C
ATOM    299  O   GLU A 513      59.272  86.817  53.541  1.00  0.00           O
ATOM    300  N   ILE A 514      57.213  87.640  53.666  1.00  0.00           N
ATOM    301  HN  ILE A 514      56.418  88.028  54.125  1.00  0.00           H
ATOM    302  CA  ILE A 514      57.072  87.690  52.221  1.00  0.00           C
ATOM    303  HA  ILE A 514      57.293  86.699  51.853  1.00  0.00           H
ATOM    304  CB  ILE A 514      55.640  87.901  51.836  1.00  0.00           C
ATOM    305  HB  ILE A 514      55.290  88.748  52.463  1.00  0.00           H
ATOM    306  CG2 ILE A 514      55.491  88.263  50.338  1.00  0.00           C
ATOM    307 1HG2 ILE A 514      56.079  87.550  49.721  1.00  0.00           H
ATOM    308 2HG2 ILE A 514      54.399  88.266  50.134  1.00  0.00           H
ATOM    309 3HG2 ILE A 514      55.831  89.293  50.101  1.00  0.00           H
ATOM    310  CG1 ILE A 514      54.790  86.663  52.249  1.00  0.00           C
ATOM    311 1HG1 ILE A 514      55.015  85.962  51.417  1.00  0.00           H
ATOM    312 2HG1 ILE A 514      55.143  86.156  53.172  1.00  0.00           H
ATOM    313  CD  ILE A 514      53.288  87.005  52.415  1.00  0.00           C
ATOM    314  HD1 ILE A 514      53.142  87.837  53.137  1.00  0.00           H
ATOM    315  HD2 ILE A 514      52.744  87.340  51.506  1.00  0.00           H
ATOM    316  HD3 ILE A 514      52.801  86.109  52.856  1.00  0.00           H
ATOM    317  C   ILE A 514      58.026  88.687  51.519  1.00  0.00           C
ATOM    318  O   ILE A 514      58.490  88.543  50.389  1.00  0.00           O
ATOM    319  N   LEU A 515      58.331  89.798  52.266  1.00  0.00           N
ATOM    320  HN  LEU A 515      57.875  89.943  53.141  1.00  0.00           H
ATOM    321  CA  LEU A 515      59.054  90.936  51.637  1.00  0.00           C
ATOM    322  HA  LEU A 515      58.921  90.857  50.568  1.00  0.00           H
ATOM    323  CB  LEU A 515      58.376  92.221  52.158  1.00  0.00           C
ATOM    324  HB1 LEU A 515      58.474  92.213  53.265  1.00  0.00           H
ATOM    325  HB2 LEU A 515      59.066  93.036  51.850  1.00  0.00           H
ATOM    326  CG  LEU A 515      56.954  92.605  51.732  1.00  0.00           C
ATOM    327  HG  LEU A 515      56.221  91.858  52.107  1.00  0.00           H
ATOM    328  CD1 LEU A 515      56.621  93.950  52.298  1.00  0.00           C
ATOM    329 1HD1 LEU A 515      56.939  93.993  53.362  1.00  0.00           H
ATOM    330 2HD1 LEU A 515      57.143  94.730  51.703  1.00  0.00           H
ATOM    331 3HD1 LEU A 515      55.555  94.255  52.231  1.00  0.00           H
ATOM    332  CD2 LEU A 515      56.793  92.496  50.151  1.00  0.00           C
ATOM    333 1HD2 LEU A 515      55.893  93.056  49.816  1.00  0.00           H
ATOM    334 2HD2 LEU A 515      57.674  92.925  49.627  1.00  0.00           H
ATOM    335 3HD2 LEU A 515      56.654  91.462  49.770  1.00  0.00           H
ATOM    336  C   LEU A 515      60.490  90.800  51.961  1.00  0.00           C
ATOM    337  O   LEU A 515      61.243  91.782  51.759  1.00  0.00           O
ATOM    338  N   GLU A 516      60.902  89.670  52.381  1.00  0.00           N
ATOM    339  HN  GLU A 516      60.206  89.041  52.717  1.00  0.00           H
ATOM    340  CA  GLU A 516      62.287  89.362  52.481  1.00  0.00           C
ATOM    341  HA  GLU A 516      62.886  90.260  52.512  1.00  0.00           H
ATOM    342  CB  GLU A 516      62.190  88.461  53.751  1.00  0.00           C
ATOM    343  HB1 GLU A 516      61.843  89.108  54.585  1.00  0.00           H
ATOM    344  HB2 GLU A 516      61.575  87.579  53.472  1.00  0.00           H
ATOM    345  CG  GLU A 516      63.520  87.836  54.082  1.00  0.00           C
ATOM    346  HG1 GLU A 516      63.849  87.032  53.388  1.00  0.00           H
ATOM    347  HG2 GLU A 516      64.138  88.756  54.156  1.00  0.00           H
ATOM    348  CD  GLU A 516      63.428  87.234  55.486  1.00  0.00           C
ATOM    349  OE1 GLU A 516      63.235  88.012  56.478  1.00  0.00           O
ATOM    350  OE2 GLU A 516      63.707  86.011  55.640  1.00  0.00           O
ATOM    351  C   GLU A 516      62.884  88.627  51.213  1.00  0.00           C
ATOM    352  O   GLU A 516      64.092  88.470  50.957  1.00  0.00           O
ATOM    353  N   ARG A 517      61.891  88.148  50.375  1.00  0.00           N
ATOM    354  HN  ARG A 517      60.962  88.493  50.483  1.00  0.00           H
ATOM    355  CA  ARG A 517      62.250  87.371  49.229  1.00  0.00           C
ATOM    356  HA  ARG A 517      62.877  86.546  49.533  1.00  0.00           H
ATOM    357  CB  ARG A 517      61.030  86.712  48.542  1.00  0.00           C
ATOM    358  HB1 ARG A 517      60.257  87.409  48.152  1.00  0.00           H
ATOM    359  HB2 ARG A 517      61.501  86.172  47.693  1.00  0.00           H
ATOM    360  CG  ARG A 517      60.235  85.708  49.438  1.00  0.00           C
ATOM    361  HG1 ARG A 517      60.986  85.093  49.979  1.00  0.00           H
ATOM    362  HG2 ARG A 517      59.814  86.277  50.294  1.00  0.00           H
ATOM    363  CD  ARG A 517      59.195  84.903  48.690  1.00  0.00           C
ATOM    364  HD1 ARG A 517      58.559  85.590  48.093  1.00  0.00           H
ATOM    365  HD2 ARG A 517      59.700  84.103  48.108  1.00  0.00           H
ATOM    366  NE  ARG A 517      58.390  84.286  49.836  1.00  0.00           N
ATOM    367  HE  ARG A 517      58.730  84.311  50.776  1.00  0.00           H
ATOM    368  CZ  ARG A 517      57.139  83.813  49.718  1.00  0.00           C
ATOM    369  NH1 ARG A 517      56.570  83.259  50.742  1.00  0.00           N
ATOM    370 1HH1 ARG A 517      57.077  83.161  51.599  1.00  0.00           H
ATOM    371 2HH1 ARG A 517      55.675  82.831  50.616  1.00  0.00           H
ATOM    372  NH2 ARG A 517      56.380  83.867  48.633  1.00  0.00           N
ATOM    373 1HH2 ARG A 517      56.857  84.221  47.828  1.00  0.00           H
ATOM    374 2HH2 ARG A 517      55.402  83.709  48.767  1.00  0.00           H
ATOM    375  C   ARG A 517      63.111  88.110  48.202  1.00  0.00           C
ATOM    376  O   ARG A 517      62.825  89.239  47.959  1.00  0.00           O
ATOM    377  N   ARG A 518      64.137  87.457  47.516  1.00  0.00           N
ATOM    378  HN  ARG A 518      64.375  86.503  47.681  1.00  0.00           H
ATOM    379  CA  ARG A 518      64.944  88.256  46.526  1.00  0.00           C
ATOM    380  HA  ARG A 518      64.971  89.312  46.752  1.00  0.00           H
ATOM    381  CB  ARG A 518      66.424  87.811  46.604  1.00  0.00           C
ATOM    382  HB1 ARG A 518      66.459  86.729  46.855  1.00  0.00           H
ATOM    383  HB2 ARG A 518      66.905  88.095  45.643  1.00  0.00           H
ATOM    384  CG  ARG A 518      67.390  88.538  47.580  1.00  0.00           C
ATOM    385  HG1 ARG A 518      68.425  88.135  47.571  1.00  0.00           H
ATOM    386  HG2 ARG A 518      67.510  89.592  47.251  1.00  0.00           H
ATOM    387  CD  ARG A 518      66.871  88.606  49.009  1.00  0.00           C
ATOM    388  HD1 ARG A 518      65.867  89.060  48.864  1.00  0.00           H
ATOM    389  HD2 ARG A 518      66.872  87.624  49.529  1.00  0.00           H
ATOM    390  NE  ARG A 518      67.759  89.533  49.785  1.00  0.00           N
ATOM    391  HE  ARG A 518      68.484  89.999  49.277  1.00  0.00           H
ATOM    392  CZ  ARG A 518      67.554  89.881  51.032  1.00  0.00           C
ATOM    393  NH1 ARG A 518      68.373  90.866  51.484  1.00  0.00           N
ATOM    394 1HH1 ARG A 518      69.163  91.163  50.947  1.00  0.00           H
ATOM    395 2HH1 ARG A 518      68.166  91.383  52.314  1.00  0.00           H
ATOM    396  NH2 ARG A 518      66.684  89.361  51.830  1.00  0.00           N
ATOM    397 1HH2 ARG A 518      65.836  88.975  51.466  1.00  0.00           H
ATOM    398 2HH2 ARG A 518      66.693  89.609  52.798  1.00  0.00           H
ATOM    399  C   ARG A 518      64.346  88.048  45.150  1.00  0.00           C
ATOM    400  O   ARG A 518      64.758  88.744  44.197  1.00  0.00           O
ATOM    401  N   GLY A 519      63.411  87.194  44.909  1.00  0.00           N
ATOM    402  HN  GLY A 519      63.054  86.671  45.678  1.00  0.00           H
ATOM    403  CA  GLY A 519      62.829  86.969  43.627  1.00  0.00           C
ATOM    404  HA1 GLY A 519      63.578  86.829  42.860  1.00  0.00           H
ATOM    405  HA2 GLY A 519      62.197  86.094  43.666  1.00  0.00           H
ATOM    406  C   GLY A 519      61.911  88.020  43.194  1.00  0.00           C
ATOM    407  O   GLY A 519      61.839  89.146  43.665  1.00  0.00           O
ATOM    408  N   SER A 520      60.993  87.708  42.168  1.00  0.00           N
ATOM    409  HN  SER A 520      61.076  86.826  41.711  1.00  0.00           H
ATOM    410  CA  SER A 520      59.921  88.599  41.838  1.00  0.00           C
ATOM    411  HA  SER A 520      59.677  89.333  42.592  1.00  0.00           H
ATOM    412  CB  SER A 520      60.386  89.482  40.611  1.00  0.00           C
ATOM    413  HB1 SER A 520      61.235  90.071  41.020  1.00  0.00           H
ATOM    414  HB2 SER A 520      60.821  88.835  39.820  1.00  0.00           H
ATOM    415  OG  SER A 520      59.438  90.385  40.072  1.00  0.00           O
ATOM    416  HG1 SER A 520      59.772  90.636  39.208  1.00  0.00           H
ATOM    417  C   SER A 520      58.603  87.886  41.515  1.00  0.00           C
ATOM    418  O   SER A 520      58.605  86.968  40.740  1.00  0.00           O
ATOM    419  N   GLY A 521      57.502  88.364  42.105  1.00  0.00           N
ATOM    420  HN  GLY A 521      57.404  89.096  42.774  1.00  0.00           H
ATOM    421  CA  GLY A 521      56.200  87.770  41.940  1.00  0.00           C
ATOM    422  HA1 GLY A 521      55.580  88.287  42.656  1.00  0.00           H
ATOM    423  HA2 GLY A 521      55.926  87.791  40.895  1.00  0.00           H
ATOM    424  C   GLY A 521      56.064  86.414  42.550  1.00  0.00           C
ATOM    425  O   GLY A 521      56.480  86.107  43.688  1.00  0.00           O
ATOM    426  N   GLU A 522      55.312  85.512  41.804  1.00  0.00           N
ATOM    427  HN  GLU A 522      54.776  85.776  41.006  1.00  0.00           H
ATOM    428  CA  GLU A 522      55.195  84.086  42.158  1.00  0.00           C
ATOM    429  HA  GLU A 522      54.693  83.586  41.343  1.00  0.00           H
ATOM    430  CB  GLU A 522      56.558  83.382  42.289  1.00  0.00           C
ATOM    431  HB1 GLU A 522      57.145  83.950  43.042  1.00  0.00           H
ATOM    432  HB2 GLU A 522      56.356  82.369  42.697  1.00  0.00           H
ATOM    433  CG  GLU A 522      57.325  83.269  40.986  1.00  0.00           C
ATOM    434  HG1 GLU A 522      56.650  82.691  40.319  1.00  0.00           H
ATOM    435  HG2 GLU A 522      57.461  84.305  40.610  1.00  0.00           H
ATOM    436  CD  GLU A 522      58.645  82.590  41.075  1.00  0.00           C
ATOM    437  OE1 GLU A 522      59.037  82.049  40.006  1.00  0.00           O
ATOM    438  OE2 GLU A 522      59.267  82.453  42.144  1.00  0.00           O
ATOM    439  C   GLU A 522      54.231  83.817  43.317  1.00  0.00           C
ATOM    440  O   GLU A 522      54.187  82.799  43.923  1.00  0.00           O
ATOM    441  N   LEU A 523      53.379  84.827  43.653  1.00  0.00           N
ATOM    442  HN  LEU A 523      53.441  85.636  43.073  1.00  0.00           H
ATOM    443  CA  LEU A 523      52.604  84.825  44.914  1.00  0.00           C
ATOM    444  HA  LEU A 523      53.218  84.474  45.730  1.00  0.00           H
ATOM    445  CB  LEU A 523      52.126  86.301  45.195  1.00  0.00           C
ATOM    446  HB1 LEU A 523      51.439  86.539  44.356  1.00  0.00           H
ATOM    447  HB2 LEU A 523      51.643  86.281  46.196  1.00  0.00           H
ATOM    448  CG  LEU A 523      53.365  87.206  45.229  1.00  0.00           C
ATOM    449  HG  LEU A 523      53.840  87.284  44.227  1.00  0.00           H
ATOM    450  CD1 LEU A 523      52.765  88.568  45.522  1.00  0.00           C
ATOM    451 1HD1 LEU A 523      52.164  88.883  44.643  1.00  0.00           H
ATOM    452 2HD1 LEU A 523      52.213  88.700  46.477  1.00  0.00           H
ATOM    453 3HD1 LEU A 523      53.519  89.362  45.709  1.00  0.00           H
ATOM    454  CD2 LEU A 523      54.499  86.847  46.298  1.00  0.00           C
ATOM    455 1HD2 LEU A 523      55.517  87.231  46.073  1.00  0.00           H
ATOM    456 2HD2 LEU A 523      54.195  87.239  47.293  1.00  0.00           H
ATOM    457 3HD2 LEU A 523      54.662  85.753  46.402  1.00  0.00           H
ATOM    458  C   LEU A 523      51.380  83.889  44.848  1.00  0.00           C
ATOM    459  O   LEU A 523      50.671  83.746  43.844  1.00  0.00           O
ATOM    460  N   TYR A 524      51.039  83.286  45.992  1.00  0.00           N
ATOM    461  HN  TYR A 524      51.650  83.347  46.777  1.00  0.00           H
ATOM    462  CA  TYR A 524      49.754  82.549  46.149  1.00  0.00           C
ATOM    463  HA  TYR A 524      49.431  82.151  45.199  1.00  0.00           H
ATOM    464  CB  TYR A 524      49.772  81.397  47.242  1.00  0.00           C
ATOM    465  HB1 TYR A 524      50.263  81.874  48.116  1.00  0.00           H
ATOM    466  HB2 TYR A 524      48.792  81.033  47.618  1.00  0.00           H
ATOM    467  CG  TYR A 524      50.627  80.304  46.851  1.00  0.00           C
ATOM    468  CD1 TYR A 524      50.445  79.665  45.581  1.00  0.00           C
ATOM    469  HD1 TYR A 524      49.653  80.107  44.994  1.00  0.00           H
ATOM    470  CE1 TYR A 524      51.459  78.844  45.059  1.00  0.00           C
ATOM    471  HE1 TYR A 524      51.315  78.325  44.123  1.00  0.00           H
ATOM    472  CZ  TYR A 524      52.584  78.518  45.846  1.00  0.00           C
ATOM    473  OH  TYR A 524      53.646  77.882  45.187  1.00  0.00           O
ATOM    474  HH  TYR A 524      53.393  77.965  44.265  1.00  0.00           H
ATOM    475  CD2 TYR A 524      51.649  79.885  47.702  1.00  0.00           C
ATOM    476  HD2 TYR A 524      51.839  80.452  48.602  1.00  0.00           H
ATOM    477  CE2 TYR A 524      52.686  79.091  47.128  1.00  0.00           C
ATOM    478  HE2 TYR A 524      53.539  78.977  47.781  1.00  0.00           H
ATOM    479  C   TYR A 524      48.625  83.477  46.347  1.00  0.00           C
ATOM    480  O   TYR A 524      48.854  84.687  46.441  1.00  0.00           O
ATOM    481  N   GLU A 525      47.397  82.996  46.270  1.00  0.00           N
ATOM    482  HN  GLU A 525      47.263  82.070  45.928  1.00  0.00           H
ATOM    483  CA  GLU A 525      46.226  83.817  46.568  1.00  0.00           C
ATOM    484  HA  GLU A 525      46.246  84.540  45.765  1.00  0.00           H
ATOM    485  CB  GLU A 525      44.999  82.865  46.451  1.00  0.00           C
ATOM    486  HB1 GLU A 525      45.303  82.079  47.174  1.00  0.00           H
ATOM    487  HB2 GLU A 525      44.100  83.355  46.883  1.00  0.00           H
ATOM    488  CG  GLU A 525      44.593  82.439  45.031  1.00  0.00           C
ATOM    489  HG1 GLU A 525      43.790  81.679  45.146  1.00  0.00           H
ATOM    490  HG2 GLU A 525      44.303  83.336  44.443  1.00  0.00           H
ATOM    491  CD  GLU A 525      45.676  81.617  44.508  1.00  0.00           C
ATOM    492  OE1 GLU A 525      45.923  81.675  43.297  1.00  0.00           O
ATOM    493  OE2 GLU A 525      46.152  80.737  45.259  1.00  0.00           O
ATOM    494  C   GLU A 525      46.153  84.641  47.867  1.00  0.00           C
ATOM    495  O   GLU A 525      45.852  85.850  47.818  1.00  0.00           O
ATOM    496  N   HIS A 526      46.491  84.055  49.065  1.00  0.00           N
ATOM    497  HN  HIS A 526      46.611  83.066  49.029  1.00  0.00           H
ATOM    498  CA  HIS A 526      46.551  84.698  50.344  1.00  0.00           C
ATOM    499  HA  HIS A 526      45.629  85.253  50.442  1.00  0.00           H
ATOM    500  CB  HIS A 526      46.613  83.679  51.541  1.00  0.00           C
ATOM    501  HB1 HIS A 526      46.663  84.243  52.497  1.00  0.00           H
ATOM    502  HB2 HIS A 526      45.700  83.046  51.575  1.00  0.00           H
ATOM    503  ND1 HIS A 526      47.914  81.858  50.198  1.00  0.00           N
ATOM    504  CG  HIS A 526      47.824  82.684  51.336  1.00  0.00           C
ATOM    505  CE1 HIS A 526      48.961  81.125  50.453  1.00  0.00           C
ATOM    506  HE1 HIS A 526      49.318  80.287  49.855  1.00  0.00           H
ATOM    507  NE2 HIS A 526      49.584  81.413  51.632  1.00  0.00           N
ATOM    508  HE2 HIS A 526      50.446  81.077  52.010  1.00  0.00           H
ATOM    509  CD2 HIS A 526      48.848  82.487  52.182  1.00  0.00           C
ATOM    510  HD2 HIS A 526      49.173  82.881  53.137  1.00  0.00           H
ATOM    511  C   HIS A 526      47.730  85.669  50.544  1.00  0.00           C
ATOM    512  O   HIS A 526      47.561  86.782  51.016  1.00  0.00           O
ATOM    513  N   GLU A 527      48.918  85.292  50.047  1.00  0.00           N
ATOM    514  HN  GLU A 527      49.039  84.347  49.755  1.00  0.00           H
ATOM    515  CA  GLU A 527      50.145  86.158  49.946  1.00  0.00           C
ATOM    516  HA  GLU A 527      50.391  86.554  50.920  1.00  0.00           H
ATOM    517  CB  GLU A 527      51.362  85.450  49.347  1.00  0.00           C
ATOM    518  HB1 GLU A 527      51.158  85.264  48.270  1.00  0.00           H
ATOM    519  HB2 GLU A 527      52.253  86.106  49.447  1.00  0.00           H
ATOM    520  CG  GLU A 527      51.686  84.011  50.014  1.00  0.00           C
ATOM    521  HG1 GLU A 527      51.980  84.129  51.079  1.00  0.00           H
ATOM    522  HG2 GLU A 527      50.809  83.338  49.915  1.00  0.00           H
ATOM    523  CD  GLU A 527      52.944  83.442  49.292  1.00  0.00           C
ATOM    524  OE1 GLU A 527      52.896  83.025  48.132  1.00  0.00           O
ATOM    525  OE2 GLU A 527      53.980  83.338  50.010  1.00  0.00           O
ATOM    526  C   GLU A 527      49.855  87.381  49.093  1.00  0.00           C
ATOM    527  O   GLU A 527      50.156  88.477  49.407  1.00  0.00           O
ATOM    528  N   LYS A 528      49.202  87.134  47.901  1.00  0.00           N
ATOM    529  HN  LYS A 528      48.678  86.321  47.660  1.00  0.00           H
ATOM    530  CA  LYS A 528      49.020  88.268  47.016  1.00  0.00           C
ATOM    531  HA  LYS A 528      49.996  88.658  46.767  1.00  0.00           H
ATOM    532  CB  LYS A 528      48.471  87.725  45.665  1.00  0.00           C
ATOM    533  HB1 LYS A 528      49.317  87.076  45.353  1.00  0.00           H
ATOM    534  HB2 LYS A 528      47.713  86.972  45.971  1.00  0.00           H
ATOM    535  CG  LYS A 528      47.919  88.656  44.599  1.00  0.00           C
ATOM    536  HG1 LYS A 528      47.091  89.287  44.987  1.00  0.00           H
ATOM    537  HG2 LYS A 528      48.772  89.318  44.339  1.00  0.00           H
ATOM    538  CD  LYS A 528      47.445  87.888  43.384  1.00  0.00           C
ATOM    539  HD1 LYS A 528      46.611  87.301  43.824  1.00  0.00           H
ATOM    540  HD2 LYS A 528      47.011  88.602  42.651  1.00  0.00           H
ATOM    541  CE  LYS A 528      48.401  86.985  42.627  1.00  0.00           C
ATOM    542  HE1 LYS A 528      49.130  87.720  42.226  1.00  0.00           H
ATOM    543  HE2 LYS A 528      48.886  86.154  43.182  1.00  0.00           H
ATOM    544  NZ  LYS A 528      47.723  86.344  41.445  1.00  0.00           N
ATOM    545  HZ1 LYS A 528      48.381  85.631  41.068  1.00  0.00           H
ATOM    546  HZ2 LYS A 528      46.798  85.984  41.755  1.00  0.00           H
ATOM    547  HZ3 LYS A 528      47.676  87.048  40.681  1.00  0.00           H
ATOM    548  C   LYS A 528      48.070  89.356  47.602  1.00  0.00           C
ATOM    549  O   LYS A 528      48.112  90.573  47.398  1.00  0.00           O
ATOM    550  N   ASP A 529      47.030  88.834  48.346  1.00  0.00           N
ATOM    551  HN  ASP A 529      47.047  87.882  48.640  1.00  0.00           H
ATOM    552  CA  ASP A 529      46.076  89.690  49.075  1.00  0.00           C
ATOM    553  HA  ASP A 529      45.552  90.307  48.361  1.00  0.00           H
ATOM    554  CB  ASP A 529      45.055  88.729  49.701  1.00  0.00           C
ATOM    555  HB1 ASP A 529      44.893  87.751  49.200  1.00  0.00           H
ATOM    556  HB2 ASP A 529      45.370  88.430  50.724  1.00  0.00           H
ATOM    557  CG  ASP A 529      43.638  89.408  49.829  1.00  0.00           C
ATOM    558  OD1 ASP A 529      43.016  89.322  50.921  1.00  0.00           O
ATOM    559  OD2 ASP A 529      43.180  89.998  48.824  1.00  0.00           O
ATOM    560  C   ASP A 529      46.747  90.538  50.170  1.00  0.00           C
ATOM    561  O   ASP A 529      46.459  91.704  50.399  1.00  0.00           O
ATOM    562  N   LEU A 530      47.759  89.964  50.854  1.00  0.00           N
ATOM    563  HN  LEU A 530      48.087  89.059  50.595  1.00  0.00           H
ATOM    564  CA  LEU A 530      48.550  90.537  51.968  1.00  0.00           C
ATOM    565  HA  LEU A 530      47.895  91.061  52.649  1.00  0.00           H
ATOM    566  CB  LEU A 530      49.221  89.427  52.935  1.00  0.00           C
ATOM    567  HB1 LEU A 530      48.403  88.717  53.183  1.00  0.00           H
ATOM    568  HB2 LEU A 530      50.042  88.889  52.415  1.00  0.00           H
ATOM    569  CG  LEU A 530      49.753  89.958  54.360  1.00  0.00           C
ATOM    570  HG  LEU A 530      50.002  91.040  54.329  1.00  0.00           H
ATOM    571  CD1 LEU A 530      48.635  89.774  55.445  1.00  0.00           C
ATOM    572 1HD1 LEU A 530      47.775  90.430  55.190  1.00  0.00           H
ATOM    573 2HD1 LEU A 530      48.293  88.718  55.491  1.00  0.00           H
ATOM    574 3HD1 LEU A 530      49.002  90.087  56.446  1.00  0.00           H
ATOM    575  CD2 LEU A 530      51.072  89.250  54.702  1.00  0.00           C
ATOM    576 1HD2 LEU A 530      50.867  88.167  54.571  1.00  0.00           H
ATOM    577 2HD2 LEU A 530      51.859  89.415  53.935  1.00  0.00           H
ATOM    578 3HD2 LEU A 530      51.336  89.407  55.770  1.00  0.00           H
ATOM    579  C   LEU A 530      49.442  91.639  51.523  1.00  0.00           C
ATOM    580  O   LEU A 530      49.271  92.699  52.117  1.00  0.00           O
ATOM    581  N   VAL A 531      50.212  91.443  50.453  1.00  0.00           N
ATOM    582  HN  VAL A 531      50.109  90.543  50.037  1.00  0.00           H
ATOM    583  CA  VAL A 531      50.969  92.552  49.771  1.00  0.00           C
ATOM    584  HA  VAL A 531      51.572  93.123  50.461  1.00  0.00           H
ATOM    585  CB  VAL A 531      52.053  92.029  48.772  1.00  0.00           C
ATOM    586  HB  VAL A 531      52.737  92.799  48.356  1.00  0.00           H
ATOM    587  CG1 VAL A 531      52.938  91.066  49.627  1.00  0.00           C
ATOM    588 1HG1 VAL A 531      52.416  90.162  50.007  1.00  0.00           H
ATOM    589 2HG1 VAL A 531      53.781  90.769  48.968  1.00  0.00           H
ATOM    590 3HG1 VAL A 531      53.476  91.585  50.449  1.00  0.00           H
ATOM    591  CG2 VAL A 531      51.338  91.320  47.662  1.00  0.00           C
ATOM    592 1HG2 VAL A 531      51.994  90.892  46.875  1.00  0.00           H
ATOM    593 2HG2 VAL A 531      50.882  90.464  48.203  1.00  0.00           H
ATOM    594 3HG2 VAL A 531      50.457  91.863  47.256  1.00  0.00           H
ATOM    595  C   VAL A 531      50.070  93.698  49.308  1.00  0.00           C
ATOM    596  O   VAL A 531      50.352  94.856  49.700  1.00  0.00           O
ATOM    597  N   TRP A 532      48.878  93.439  48.671  1.00  0.00           N
ATOM    598  HN  TRP A 532      48.578  92.490  48.607  1.00  0.00           H
ATOM    599  CA  TRP A 532      47.998  94.519  48.190  1.00  0.00           C
ATOM    600  HA  TRP A 532      48.647  95.240  47.717  1.00  0.00           H
ATOM    601  CB  TRP A 532      47.082  93.969  47.115  1.00  0.00           C
ATOM    602  HB1 TRP A 532      47.727  93.395  46.416  1.00  0.00           H
ATOM    603  HB2 TRP A 532      46.374  93.263  47.600  1.00  0.00           H
ATOM    604  CG  TRP A 532      46.370  95.056  46.393  1.00  0.00           C
ATOM    605  CD1 TRP A 532      45.060  95.396  46.580  1.00  0.00           C
ATOM    606  HD1 TRP A 532      44.414  94.742  47.146  1.00  0.00           H
ATOM    607  NE1 TRP A 532      44.829  96.658  46.141  1.00  0.00           N
ATOM    608  HE1 TRP A 532      43.904  96.970  46.155  1.00  0.00           H
ATOM    609  CE2 TRP A 532      45.987  97.143  45.562  1.00  0.00           C
ATOM    610  CD2 TRP A 532      46.991  96.145  45.715  1.00  0.00           C
ATOM    611  CE3 TRP A 532      48.299  96.411  45.300  1.00  0.00           C
ATOM    612  HE3 TRP A 532      49.076  95.674  45.436  1.00  0.00           H
ATOM    613  CZ3 TRP A 532      48.573  97.736  44.926  1.00  0.00           C
ATOM    614  HZ3 TRP A 532      49.619  97.963  44.778  1.00  0.00           H
ATOM    615  CZ2 TRP A 532      46.242  98.344  44.935  1.00  0.00           C
ATOM    616  HZ2 TRP A 532      45.546  99.163  44.831  1.00  0.00           H
ATOM    617  CH2 TRP A 532      47.595  98.711  44.765  1.00  0.00           C
ATOM    618  HH2 TRP A 532      47.746  99.745  44.493  1.00  0.00           H
ATOM    619  C   TRP A 532      47.257  95.304  49.234  1.00  0.00           C
ATOM    620  O   TRP A 532      47.302  96.538  49.208  1.00  0.00           O
ATOM    621  N   LYS A 533      46.709  94.560  50.269  1.00  0.00           N
ATOM    622  HN  LYS A 533      46.764  93.572  50.393  1.00  0.00           H
ATOM    623  CA  LYS A 533      45.867  95.158  51.293  1.00  0.00           C
ATOM    624  HA  LYS A 533      45.335  96.029  50.939  1.00  0.00           H
ATOM    625  CB  LYS A 533      44.892  94.069  51.788  1.00  0.00           C
ATOM    626  HB1 LYS A 533      43.942  94.537  52.127  1.00  0.00           H
ATOM    627  HB2 LYS A 533      44.658  93.527  50.846  1.00  0.00           H
ATOM    628  CG  LYS A 533      45.372  93.111  52.943  1.00  0.00           C
ATOM    629  HG1 LYS A 533      46.421  92.889  52.654  1.00  0.00           H
ATOM    630  HG2 LYS A 533      45.344  93.667  53.904  1.00  0.00           H
ATOM    631  CD  LYS A 533      44.458  91.895  53.042  1.00  0.00           C
ATOM    632  HD1 LYS A 533      43.404  91.993  53.380  1.00  0.00           H
ATOM    633  HD2 LYS A 533      44.315  91.648  51.969  1.00  0.00           H
ATOM    634  CE  LYS A 533      45.070  90.749  53.793  1.00  0.00           C
ATOM    635  HE1 LYS A 533      46.102  90.434  53.532  1.00  0.00           H
ATOM    636  HE2 LYS A 533      45.064  90.963  54.884  1.00  0.00           H
ATOM    637  NZ  LYS A 533      44.217  89.528  53.624  1.00  0.00           N
ATOM    638  HZ1 LYS A 533      43.722  89.575  52.710  1.00  0.00           H
ATOM    639  HZ2 LYS A 533      44.802  88.668  53.646  1.00  0.00           H
ATOM    640  HZ3 LYS A 533      43.518  89.533  54.394  1.00  0.00           H
ATOM    641  C   LYS A 533      46.672  95.891  52.352  1.00  0.00           C
ATOM    642  O   LYS A 533      46.260  96.919  52.820  1.00  0.00           O
ATOM    643  N   LEU A 534      47.938  95.599  52.598  1.00  0.00           N
ATOM    644  HN  LEU A 534      48.315  94.714  52.334  1.00  0.00           H
ATOM    645  CA  LEU A 534      48.706  96.301  53.571  1.00  0.00           C
ATOM    646  HA  LEU A 534      48.105  97.011  54.119  1.00  0.00           H
ATOM    647  CB  LEU A 534      49.206  95.206  54.604  1.00  0.00           C
ATOM    648  HB1 LEU A 534      49.819  94.445  54.075  1.00  0.00           H
ATOM    649  HB2 LEU A 534      49.839  95.678  55.385  1.00  0.00           H
ATOM    650  CG  LEU A 534      48.053  94.488  55.350  1.00  0.00           C
ATOM    651  HG  LEU A 534      47.167  94.306  54.705  1.00  0.00           H
ATOM    652  CD1 LEU A 534      48.647  93.233  55.994  1.00  0.00           C
ATOM    653 1HD1 LEU A 534      49.642  93.467  56.430  1.00  0.00           H
ATOM    654 2HD1 LEU A 534      47.897  92.977  56.773  1.00  0.00           H
ATOM    655 3HD1 LEU A 534      48.753  92.413  55.252  1.00  0.00           H
ATOM    656  CD2 LEU A 534      47.360  95.268  56.436  1.00  0.00           C
ATOM    657 1HD2 LEU A 534      47.977  95.127  57.349  1.00  0.00           H
ATOM    658 2HD2 LEU A 534      47.179  96.331  56.167  1.00  0.00           H
ATOM    659 3HD2 LEU A 534      46.372  94.835  56.699  1.00  0.00           H
ATOM    660  C   LEU A 534      49.817  97.213  53.061  1.00  0.00           C
ATOM    661  O   LEU A 534      50.683  97.719  53.795  1.00  0.00           O
ATOM    662  N   ARG A 535      49.795  97.468  51.747  1.00  0.00           N
ATOM    663  HN  ARG A 535      49.032  97.043  51.266  1.00  0.00           H
ATOM    664  CA  ARG A 535      50.703  98.290  50.981  1.00  0.00           C
ATOM    665  HA  ARG A 535      51.646  97.766  50.920  1.00  0.00           H
ATOM    666  CB  ARG A 535      50.180  98.555  49.526  1.00  0.00           C
ATOM    667  HB1 ARG A 535      50.998  99.034  48.946  1.00  0.00           H
ATOM    668  HB2 ARG A 535      49.942  97.576  49.056  1.00  0.00           H
ATOM    669  CG  ARG A 535      48.795  99.386  49.399  1.00  0.00           C
ATOM    670  HG1 ARG A 535      48.117  99.013  50.196  1.00  0.00           H
ATOM    671  HG2 ARG A 535      49.002 100.462  49.582  1.00  0.00           H
ATOM    672  CD  ARG A 535      48.215  99.446  47.976  1.00  0.00           C
ATOM    673  HD1 ARG A 535      48.903  99.894  47.228  1.00  0.00           H
ATOM    674  HD2 ARG A 535      47.980  98.418  47.626  1.00  0.00           H
ATOM    675  NE  ARG A 535      46.931 100.221  47.942  1.00  0.00           N
ATOM    676  HE  ARG A 535      46.999 101.126  47.523  1.00  0.00           H
ATOM    677  CZ  ARG A 535      45.781  99.860  48.583  1.00  0.00           C
ATOM    678  NH1 ARG A 535      44.773 100.758  48.718  1.00  0.00           N
ATOM    679 1HH1 ARG A 535      44.765 101.505  48.052  1.00  0.00           H
ATOM    680 2HH1 ARG A 535      43.986 100.651  49.325  1.00  0.00           H
ATOM    681  NH2 ARG A 535      45.589  98.643  49.101  1.00  0.00           N
ATOM    682 1HH2 ARG A 535      46.186  97.850  48.980  1.00  0.00           H
ATOM    683 2HH2 ARG A 535      44.703  98.455  49.525  1.00  0.00           H
ATOM    684  C   ARG A 535      50.982  99.714  51.566  1.00  0.00           C
ATOM    685  O   ARG A 535      52.061 100.198  51.434  1.00  0.00           O
ATOM    686  N   HIS A 536      49.901 100.436  52.174  1.00  0.00           N
ATOM    687  HN  HIS A 536      49.029  99.976  52.319  1.00  0.00           H
ATOM    688  CA  HIS A 536      50.088 101.771  52.735  1.00  0.00           C
ATOM    689  HA  HIS A 536      50.958 102.196  52.256  1.00  0.00           H
ATOM    690  CB  HIS A 536      48.867 102.700  52.481  1.00  0.00           C
ATOM    691  HB1 HIS A 536      47.953 102.092  52.651  1.00  0.00           H
ATOM    692  HB2 HIS A 536      48.860 103.651  53.055  1.00  0.00           H
ATOM    693  ND1 HIS A 536      49.786 104.220  50.650  1.00  0.00           N
ATOM    694  CG  HIS A 536      48.839 103.268  51.136  1.00  0.00           C
ATOM    695  CE1 HIS A 536      49.543 104.268  49.379  1.00  0.00           C
ATOM    696  HE1 HIS A 536      49.990 104.888  48.601  1.00  0.00           H
ATOM    697  NE2 HIS A 536      48.469 103.449  48.925  1.00  0.00           N
ATOM    698  HE2 HIS A 536      47.961 103.342  48.071  1.00  0.00           H
ATOM    699  CD2 HIS A 536      48.116 102.770  50.063  1.00  0.00           C
ATOM    700  HD2 HIS A 536      47.187 102.214  50.093  1.00  0.00           H
ATOM    701  C   HIS A 536      50.394 101.795  54.160  1.00  0.00           C
ATOM    702  O   HIS A 536      51.123 102.663  54.601  1.00  0.00           O
ATOM    703  N   GLU A 537      49.892 100.798  54.966  1.00  0.00           N
ATOM    704  HN  GLU A 537      49.163 100.186  54.669  1.00  0.00           H
ATOM    705  CA  GLU A 537      50.298 100.483  56.363  1.00  0.00           C
ATOM    706  HA  GLU A 537      50.039 101.368  56.927  1.00  0.00           H
ATOM    707  CB  GLU A 537      49.413  99.226  56.714  1.00  0.00           C
ATOM    708  HB1 GLU A 537      49.651  98.446  55.960  1.00  0.00           H
ATOM    709  HB2 GLU A 537      49.766  98.850  57.698  1.00  0.00           H
ATOM    710  CG  GLU A 537      47.879  99.536  56.763  1.00  0.00           C
ATOM    711  HG1 GLU A 537      47.550  99.663  55.709  1.00  0.00           H
ATOM    712  HG2 GLU A 537      47.329  98.670  57.190  1.00  0.00           H
ATOM    713  CD  GLU A 537      47.584 100.729  57.559  1.00  0.00           C
ATOM    714  OE1 GLU A 537      48.206 101.001  58.624  1.00  0.00           O
ATOM    715  OE2 GLU A 537      46.740 101.527  57.094  1.00  0.00           O
ATOM    716  C   GLU A 537      51.795 100.124  56.518  1.00  0.00           C
ATOM    717  O   GLU A 537      52.343 100.484  57.561  1.00  0.00           O
ATOM    718  N   VAL A 538      52.424  99.543  55.492  1.00  0.00           N
ATOM    719  HN  VAL A 538      51.967  99.312  54.637  1.00  0.00           H
ATOM    720  CA  VAL A 538      53.887  99.304  55.582  1.00  0.00           C
ATOM    721  HA  VAL A 538      54.133  99.269  56.633  1.00  0.00           H
ATOM    722  CB  VAL A 538      54.209  97.855  54.972  1.00  0.00           C
ATOM    723  HB  VAL A 538      53.304  97.263  55.224  1.00  0.00           H
ATOM    724  CG1 VAL A 538      54.447  97.912  53.448  1.00  0.00           C
ATOM    725 1HG1 VAL A 538      54.183  96.901  53.070  1.00  0.00           H
ATOM    726 2HG1 VAL A 538      53.664  98.546  52.979  1.00  0.00           H
ATOM    727 3HG1 VAL A 538      55.444  98.265  53.110  1.00  0.00           H
ATOM    728  CG2 VAL A 538      55.405  97.245  55.759  1.00  0.00           C
ATOM    729 1HG2 VAL A 538      55.024  97.119  56.796  1.00  0.00           H
ATOM    730 2HG2 VAL A 538      55.668  96.254  55.333  1.00  0.00           H
ATOM    731 3HG2 VAL A 538      56.285  97.916  55.666  1.00  0.00           H
ATOM    732  C   VAL A 538      54.750 100.508  54.944  1.00  0.00           C
ATOM    733  O   VAL A 538      55.914 100.357  54.714  1.00  0.00           O
ATOM    734  N   GLN A 539      54.108 101.618  54.467  1.00  0.00           N
ATOM    735  HN  GLN A 539      53.147 101.794  54.666  1.00  0.00           H
ATOM    736  CA  GLN A 539      54.776 102.729  53.785  1.00  0.00           C
ATOM    737  HA  GLN A 539      55.205 102.334  52.876  1.00  0.00           H
ATOM    738  CB  GLN A 539      53.703 103.819  53.507  1.00  0.00           C
ATOM    739  HB1 GLN A 539      52.920 103.421  52.826  1.00  0.00           H
ATOM    740  HB2 GLN A 539      53.101 104.094  54.398  1.00  0.00           H
ATOM    741  CG  GLN A 539      54.270 105.081  52.797  1.00  0.00           C
ATOM    742  HG1 GLN A 539      54.954 105.688  53.427  1.00  0.00           H
ATOM    743  HG2 GLN A 539      54.904 104.776  51.937  1.00  0.00           H
ATOM    744  CD  GLN A 539      53.192 106.045  52.238  1.00  0.00           C
ATOM    745  OE1 GLN A 539      52.849 107.058  52.860  1.00  0.00           O
ATOM    746  NE2 GLN A 539      52.549 105.656  51.157  1.00  0.00           N
ATOM    747 1HE2 GLN A 539      51.768 106.223  50.897  1.00  0.00           H
ATOM    748 2HE2 GLN A 539      52.329 104.687  51.042  1.00  0.00           H
ATOM    749  C   GLN A 539      55.955 103.303  54.558  1.00  0.00           C
ATOM    750  O   GLN A 539      56.981 103.726  53.924  1.00  0.00           O
ATOM    751  N   GLU A 540      55.948 103.430  55.882  1.00  0.00           N
ATOM    752  HN  GLU A 540      55.172 103.323  56.499  1.00  0.00           H
ATOM    753  CA  GLU A 540      57.076 103.971  56.661  1.00  0.00           C
ATOM    754  HA  GLU A 540      57.492 104.599  55.887  1.00  0.00           H
ATOM    755  CB  GLU A 540      56.546 104.720  57.882  1.00  0.00           C
ATOM    756  HB1 GLU A 540      55.860 104.008  58.390  1.00  0.00           H
ATOM    757  HB2 GLU A 540      57.339 105.127  58.545  1.00  0.00           H
ATOM    758  CG  GLU A 540      55.784 106.009  57.467  1.00  0.00           C
ATOM    759  HG1 GLU A 540      56.489 106.725  56.993  1.00  0.00           H
ATOM    760  HG2 GLU A 540      54.956 105.796  56.758  1.00  0.00           H
ATOM    761  CD  GLU A 540      55.130 106.567  58.704  1.00  0.00           C
ATOM    762  OE1 GLU A 540      53.860 106.671  58.812  1.00  0.00           O
ATOM    763  OE2 GLU A 540      55.802 106.974  59.669  1.00  0.00           O
ATOM    764  C   GLU A 540      58.181 102.913  57.014  1.00  0.00           C
ATOM    765  O   GLU A 540      59.009 103.230  57.846  1.00  0.00           O
ATOM    766  N   HIS A 541      58.120 101.747  56.454  1.00  0.00           N
ATOM    767  HN  HIS A 541      57.376 101.478  55.847  1.00  0.00           H
ATOM    768  CA  HIS A 541      59.100 100.724  56.783  1.00  0.00           C
ATOM    769  HA  HIS A 541      59.523 100.845  57.769  1.00  0.00           H
ATOM    770  CB  HIS A 541      58.361  99.336  56.771  1.00  0.00           C
ATOM    771  HB1 HIS A 541      57.499  99.339  57.472  1.00  0.00           H
ATOM    772  HB2 HIS A 541      58.061  98.995  55.757  1.00  0.00           H
ATOM    773  ND1 HIS A 541      59.746  98.070  58.409  1.00  0.00           N
ATOM    774  CG  HIS A 541      59.122  98.051  57.180  1.00  0.00           C
ATOM    775  CE1 HIS A 541      60.305  96.843  58.526  1.00  0.00           C
ATOM    776  HE1 HIS A 541      60.984  96.528  59.319  1.00  0.00           H
ATOM    777  NE2 HIS A 541      60.025  96.116  57.444  1.00  0.00           N
ATOM    778  HE2 HIS A 541      60.535  95.298  57.178  1.00  0.00           H
ATOM    779  CD2 HIS A 541      59.227  96.865  56.631  1.00  0.00           C
ATOM    780  HD2 HIS A 541      59.029  96.572  55.608  1.00  0.00           H
ATOM    781  C   HIS A 541      60.351 100.714  55.920  1.00  0.00           C
ATOM    782  O   HIS A 541      60.511 101.514  55.017  1.00  0.00           O
ATOM    783  N   PHE A 542      61.346  99.876  56.348  1.00  0.00           N
ATOM    784  HN  PHE A 542      61.152  99.183  57.038  1.00  0.00           H
ATOM    785  CA  PHE A 542      62.699  99.801  55.839  1.00  0.00           C
ATOM    786  HA  PHE A 542      63.176 100.730  56.113  1.00  0.00           H
ATOM    787  CB  PHE A 542      63.450  98.657  56.430  1.00  0.00           C
ATOM    788  HB1 PHE A 542      62.884  97.704  56.346  1.00  0.00           H
ATOM    789  HB2 PHE A 542      64.353  98.229  55.944  1.00  0.00           H
ATOM    790  CG  PHE A 542      63.668  98.826  57.986  1.00  0.00           C
ATOM    791  CD1 PHE A 542      63.206  97.803  58.811  1.00  0.00           C
ATOM    792  HD1 PHE A 542      62.743  96.899  58.444  1.00  0.00           H
ATOM    793  CE1 PHE A 542      63.466  97.923  60.194  1.00  0.00           C
ATOM    794  HE1 PHE A 542      63.155  97.166  60.900  1.00  0.00           H
ATOM    795  CZ  PHE A 542      64.131  99.016  60.690  1.00  0.00           C
ATOM    796  HZ  PHE A 542      64.225  99.172  61.755  1.00  0.00           H
ATOM    797  CD2 PHE A 542      64.334  99.925  58.477  1.00  0.00           C
ATOM    798  HD2 PHE A 542      64.677 100.664  57.767  1.00  0.00           H
ATOM    799  CE2 PHE A 542      64.546 100.036  59.875  1.00  0.00           C
ATOM    800  HE2 PHE A 542      65.073 100.878  60.299  1.00  0.00           H
ATOM    801  C   PHE A 542      62.811  99.654  54.308  1.00  0.00           C
ATOM    802  O   PHE A 542      62.002  98.995  53.666  1.00  0.00           O
ATOM    803  N   PRO A 543      63.813 100.309  53.601  1.00  0.00           N
ATOM    804  CD  PRO A 543      65.014 100.942  54.225  1.00  0.00           C
ATOM    805  HD1 PRO A 543      65.515 100.278  54.962  1.00  0.00           H
ATOM    806  HD2 PRO A 543      64.762 101.817  54.861  1.00  0.00           H
ATOM    807  CA  PRO A 543      63.755 100.624  52.157  1.00  0.00           C
ATOM    808  HA  PRO A 543      62.842 101.180  52.003  1.00  0.00           H
ATOM    809  CB  PRO A 543      64.968 101.578  51.822  1.00  0.00           C
ATOM    810  HB1 PRO A 543      65.456 101.405  50.838  1.00  0.00           H
ATOM    811  HB2 PRO A 543      64.655 102.636  51.949  1.00  0.00           H
ATOM    812  CG  PRO A 543      65.883 101.314  52.997  1.00  0.00           C
ATOM    813  HG1 PRO A 543      66.567 100.486  52.715  1.00  0.00           H
ATOM    814  HG2 PRO A 543      66.649 102.101  53.169  1.00  0.00           H
ATOM    815  C   PRO A 543      63.829  99.392  51.273  1.00  0.00           C
ATOM    816  O   PRO A 543      63.154  99.382  50.261  1.00  0.00           O
ATOM    817  N   GLU A 544      64.572  98.340  51.723  1.00  0.00           N
ATOM    818  HN  GLU A 544      64.971  98.396  52.635  1.00  0.00           H
ATOM    819  CA  GLU A 544      64.752  97.015  51.038  1.00  0.00           C
ATOM    820  HA  GLU A 544      64.981  97.272  50.014  1.00  0.00           H
ATOM    821  CB  GLU A 544      65.834  96.071  51.571  1.00  0.00           C
ATOM    822  HB1 GLU A 544      65.624  95.859  52.641  1.00  0.00           H
ATOM    823  HB2 GLU A 544      65.801  95.129  50.983  1.00  0.00           H
ATOM    824  CG  GLU A 544      67.241  96.655  51.441  1.00  0.00           C
ATOM    825  HG1 GLU A 544      67.439  96.536  50.354  1.00  0.00           H
ATOM    826  HG2 GLU A 544      67.064  97.726  51.676  1.00  0.00           H
ATOM    827  CD  GLU A 544      68.296  96.015  52.344  1.00  0.00           C
ATOM    828  OE1 GLU A 544      68.092  96.140  53.564  1.00  0.00           O
ATOM    829  OE2 GLU A 544      69.342  95.416  51.910  1.00  0.00           O
ATOM    830  C   GLU A 544      63.496  96.211  50.987  1.00  0.00           C
ATOM    831  O   GLU A 544      63.129  95.606  49.973  1.00  0.00           O
ATOM    832  N   ALA A 545      62.743  96.182  52.160  1.00  0.00           N
ATOM    833  HN  ALA A 545      63.212  96.617  52.925  1.00  0.00           H
ATOM    834  CA  ALA A 545      61.406  95.622  52.333  1.00  0.00           C
ATOM    835  HA  ALA A 545      61.497  94.608  51.973  1.00  0.00           H
ATOM    836  CB  ALA A 545      60.943  95.768  53.845  1.00  0.00           C
ATOM    837  HB1 ALA A 545      60.747  96.854  53.975  1.00  0.00           H
ATOM    838  HB2 ALA A 545      60.015  95.191  54.044  1.00  0.00           H
ATOM    839  HB3 ALA A 545      61.788  95.444  54.490  1.00  0.00           H
ATOM    840  C   ALA A 545      60.365  96.335  51.536  1.00  0.00           C
ATOM    841  O   ALA A 545      59.477  95.801  50.867  1.00  0.00           O
ATOM    842  N   LEU A 546      60.362  97.692  51.607  1.00  0.00           N
ATOM    843  HN  LEU A 546      60.922  98.164  52.283  1.00  0.00           H
ATOM    844  CA  LEU A 546      59.412  98.548  50.932  1.00  0.00           C
ATOM    845  HA  LEU A 546      58.409  98.161  51.041  1.00  0.00           H
ATOM    846  CB  LEU A 546      59.595  99.994  51.412  1.00  0.00           C
ATOM    847  HB1 LEU A 546      59.514 100.023  52.520  1.00  0.00           H
ATOM    848  HB2 LEU A 546      60.606 100.428  51.257  1.00  0.00           H
ATOM    849  CG  LEU A 546      58.591 101.095  50.920  1.00  0.00           C
ATOM    850  HG  LEU A 546      58.701 101.225  49.822  1.00  0.00           H
ATOM    851  CD1 LEU A 546      57.097 100.662  51.056  1.00  0.00           C
ATOM    852 1HD1 LEU A 546      56.492 101.477  50.605  1.00  0.00           H
ATOM    853 2HD1 LEU A 546      56.859  99.688  50.577  1.00  0.00           H
ATOM    854 3HD1 LEU A 546      56.826 100.630  52.133  1.00  0.00           H
ATOM    855  CD2 LEU A 546      58.642 102.356  51.710  1.00  0.00           C
ATOM    856 1HD2 LEU A 546      57.790 103.014  51.437  1.00  0.00           H
ATOM    857 2HD2 LEU A 546      58.624 102.261  52.817  1.00  0.00           H
ATOM    858 3HD2 LEU A 546      59.521 102.946  51.371  1.00  0.00           H
ATOM    859  C   LEU A 546      59.536  98.541  49.426  1.00  0.00           C
ATOM    860  O   LEU A 546      58.625  98.275  48.670  1.00  0.00           O
ATOM    861  N   ALA A 547      60.811  98.640  48.870  1.00  0.00           N
ATOM    862  HN  ALA A 547      61.603  98.884  49.423  1.00  0.00           H
ATOM    863  CA  ALA A 547      61.097  98.324  47.455  1.00  0.00           C
ATOM    864  HA  ALA A 547      60.595  99.093  46.887  1.00  0.00           H
ATOM    865  CB  ALA A 547      62.616  98.358  47.231  1.00  0.00           C
ATOM    866  HB1 ALA A 547      63.236  97.518  47.612  1.00  0.00           H
ATOM    867  HB2 ALA A 547      62.843  98.454  46.148  1.00  0.00           H
ATOM    868  HB3 ALA A 547      63.050  99.259  47.714  1.00  0.00           H
ATOM    869  C   ALA A 547      60.667  96.946  46.896  1.00  0.00           C
ATOM    870  O   ALA A 547      60.280  96.898  45.734  1.00  0.00           O
ATOM    871  N   ARG A 548      60.733  95.909  47.751  1.00  0.00           N
ATOM    872  HN  ARG A 548      61.097  96.042  48.669  1.00  0.00           H
ATOM    873  CA  ARG A 548      60.373  94.557  47.311  1.00  0.00           C
ATOM    874  HA  ARG A 548      60.693  94.341  46.302  1.00  0.00           H
ATOM    875  CB  ARG A 548      61.055  93.525  48.261  1.00  0.00           C
ATOM    876  HB1 ARG A 548      60.990  93.800  49.335  1.00  0.00           H
ATOM    877  HB2 ARG A 548      60.573  92.527  48.178  1.00  0.00           H
ATOM    878  CG  ARG A 548      62.485  93.398  47.765  1.00  0.00           C
ATOM    879  HG1 ARG A 548      62.472  92.994  46.730  1.00  0.00           H
ATOM    880  HG2 ARG A 548      62.795  94.464  47.729  1.00  0.00           H
ATOM    881  CD  ARG A 548      63.430  92.538  48.563  1.00  0.00           C
ATOM    882  HD1 ARG A 548      63.479  92.896  49.614  1.00  0.00           H
ATOM    883  HD2 ARG A 548      63.035  91.500  48.578  1.00  0.00           H
ATOM    884  NE  ARG A 548      64.738  92.402  47.846  1.00  0.00           N
ATOM    885  HE  ARG A 548      64.643  92.278  46.858  1.00  0.00           H
ATOM    886  CZ  ARG A 548      65.942  92.315  48.395  1.00  0.00           C
ATOM    887  NH1 ARG A 548      67.059  92.251  47.640  1.00  0.00           N
ATOM    888 1HH1 ARG A 548      66.930  92.323  46.651  1.00  0.00           H
ATOM    889 2HH1 ARG A 548      67.907  91.952  48.077  1.00  0.00           H
ATOM    890  NH2 ARG A 548      66.105  92.436  49.708  1.00  0.00           N
ATOM    891 1HH2 ARG A 548      65.342  92.568  50.341  1.00  0.00           H
ATOM    892 2HH2 ARG A 548      67.010  92.799  49.929  1.00  0.00           H
ATOM    893  C   ARG A 548      58.826  94.416  47.317  1.00  0.00           C
ATOM    894  O   ARG A 548      58.295  93.677  46.496  1.00  0.00           O
ATOM    895  N   LEU A 549      58.040  95.173  48.097  1.00  0.00           N
ATOM    896  HN  LEU A 549      58.416  95.752  48.816  1.00  0.00           H
ATOM    897  CA  LEU A 549      56.627  95.271  47.938  1.00  0.00           C
ATOM    898  HA  LEU A 549      56.282  94.251  48.017  1.00  0.00           H
ATOM    899  CB  LEU A 549      56.024  96.089  49.112  1.00  0.00           C
ATOM    900  HB1 LEU A 549      56.227  95.532  50.052  1.00  0.00           H
ATOM    901  HB2 LEU A 549      56.557  97.063  49.148  1.00  0.00           H
ATOM    902  CG  LEU A 549      54.486  96.200  49.117  1.00  0.00           C
ATOM    903  HG  LEU A 549      54.144  95.554  48.280  1.00  0.00           H
ATOM    904  CD1 LEU A 549      53.801  95.506  50.375  1.00  0.00           C
ATOM    905 1HD1 LEU A 549      52.702  95.438  50.223  1.00  0.00           H
ATOM    906 2HD1 LEU A 549      54.176  94.466  50.485  1.00  0.00           H
ATOM    907 3HD1 LEU A 549      53.873  96.041  51.346  1.00  0.00           H
ATOM    908  CD2 LEU A 549      53.980  97.645  48.992  1.00  0.00           C
ATOM    909 1HD2 LEU A 549      52.887  97.765  48.833  1.00  0.00           H
ATOM    910 2HD2 LEU A 549      54.240  98.206  49.915  1.00  0.00           H
ATOM    911 3HD2 LEU A 549      54.523  98.029  48.102  1.00  0.00           H
ATOM    912  C   LEU A 549      56.166  95.902  46.632  1.00  0.00           C
ATOM    913  O   LEU A 549      55.267  95.388  45.943  1.00  0.00           O
ATOM    914  N   LEU A 550      56.931  96.927  46.279  1.00  0.00           N
ATOM    915  HN  LEU A 550      57.666  97.237  46.878  1.00  0.00           H
ATOM    916  CA  LEU A 550      56.768  97.521  44.998  1.00  0.00           C
ATOM    917  HA  LEU A 550      55.745  97.832  44.844  1.00  0.00           H
ATOM    918  CB  LEU A 550      57.684  98.748  44.989  1.00  0.00           C
ATOM    919  HB1 LEU A 550      58.706  98.492  45.340  1.00  0.00           H
ATOM    920  HB2 LEU A 550      57.857  99.145  43.966  1.00  0.00           H
ATOM    921  CG  LEU A 550      57.187  99.934  45.850  1.00  0.00           C
ATOM    922  HG  LEU A 550      57.112  99.659  46.924  1.00  0.00           H
ATOM    923  CD1 LEU A 550      58.225 101.102  45.834  1.00  0.00           C
ATOM    924 1HD1 LEU A 550      57.918 101.743  46.688  1.00  0.00           H
ATOM    925 2HD1 LEU A 550      59.293 100.805  45.903  1.00  0.00           H
ATOM    926 3HD1 LEU A 550      58.171 101.684  44.889  1.00  0.00           H
ATOM    927  CD2 LEU A 550      55.821 100.384  45.378  1.00  0.00           C
ATOM    928 1HD2 LEU A 550      55.373 101.164  46.030  1.00  0.00           H
ATOM    929 2HD2 LEU A 550      55.884 100.685  44.310  1.00  0.00           H
ATOM    930 3HD2 LEU A 550      55.117  99.534  45.509  1.00  0.00           H
ATOM    931  C   LEU A 550      57.078  96.590  43.732  1.00  0.00           C
ATOM    932  O   LEU A 550      56.451  96.621  42.687  1.00  0.00           O
ATOM    933  N   LEU A 551      58.014  95.646  43.878  1.00  0.00           N
ATOM    934  HN  LEU A 551      58.553  95.561  44.712  1.00  0.00           H
ATOM    935  CA  LEU A 551      58.200  94.706  42.708  1.00  0.00           C
ATOM    936  HA  LEU A 551      58.613  95.248  41.870  1.00  0.00           H
ATOM    937  CB  LEU A 551      59.283  93.681  43.071  1.00  0.00           C
ATOM    938  HB1 LEU A 551      58.962  93.194  44.016  1.00  0.00           H
ATOM    939  HB2 LEU A 551      59.333  92.993  42.200  1.00  0.00           H
ATOM    940  CG  LEU A 551      60.795  94.104  43.115  1.00  0.00           C
ATOM    941  HG  LEU A 551      60.867  94.976  43.800  1.00  0.00           H
ATOM    942  CD1 LEU A 551      61.659  92.880  43.582  1.00  0.00           C
ATOM    943 1HD1 LEU A 551      61.384  92.604  44.623  1.00  0.00           H
ATOM    944 2HD1 LEU A 551      61.507  92.051  42.857  1.00  0.00           H
ATOM    945 3HD1 LEU A 551      62.736  93.148  43.550  1.00  0.00           H
ATOM    946  CD2 LEU A 551      61.254  94.439  41.681  1.00  0.00           C
ATOM    947 1HD2 LEU A 551      60.450  95.068  41.243  1.00  0.00           H
ATOM    948 2HD2 LEU A 551      62.254  94.919  41.631  1.00  0.00           H
ATOM    949 3HD2 LEU A 551      61.376  93.514  41.077  1.00  0.00           H
ATOM    950  C   LEU A 551      56.984  93.858  42.367  1.00  0.00           C
ATOM    951  O   LEU A 551      56.748  93.603  41.188  1.00  0.00           O
ATOM    952  N   VAL A 552      56.217  93.402  43.411  1.00  0.00           N
ATOM    953  HN  VAL A 552      56.443  93.539  44.373  1.00  0.00           H
ATOM    954  CA  VAL A 552      55.020  92.661  43.162  1.00  0.00           C
ATOM    955  HA  VAL A 552      54.988  92.195  42.189  1.00  0.00           H
ATOM    956  CB  VAL A 552      54.834  91.644  44.195  1.00  0.00           C
ATOM    957  HB  VAL A 552      53.855  91.134  44.067  1.00  0.00           H
ATOM    958  CG1 VAL A 552      55.877  90.570  44.021  1.00  0.00           C
ATOM    959 1HG1 VAL A 552      56.882  90.846  44.405  1.00  0.00           H
ATOM    960 2HG1 VAL A 552      55.613  89.608  44.509  1.00  0.00           H
ATOM    961 3HG1 VAL A 552      55.949  90.365  42.931  1.00  0.00           H
ATOM    962  CG2 VAL A 552      54.984  92.126  45.727  1.00  0.00           C
ATOM    963 1HG2 VAL A 552      55.998  92.503  45.978  1.00  0.00           H
ATOM    964 2HG2 VAL A 552      54.250  92.945  45.886  1.00  0.00           H
ATOM    965 3HG2 VAL A 552      54.857  91.317  46.478  1.00  0.00           H
ATOM    966  C   VAL A 552      53.760  93.565  43.064  1.00  0.00           C
ATOM    967  O   VAL A 552      52.627  93.092  42.987  1.00  0.00           O
ATOM    968  N   THR A 553      53.850  94.892  42.969  1.00  0.00           N
ATOM    969  HN  THR A 553      54.708  95.347  43.191  1.00  0.00           H
ATOM    970  CA  THR A 553      52.717  95.780  42.942  1.00  0.00           C
ATOM    971  HA  THR A 553      52.124  95.539  43.811  1.00  0.00           H
ATOM    972  CB  THR A 553      53.068  97.268  43.041  1.00  0.00           C
ATOM    973  HB  THR A 553      54.063  97.233  43.535  1.00  0.00           H
ATOM    974  OG1 THR A 553      52.191  98.004  43.861  1.00  0.00           O
ATOM    975  HG1 THR A 553      52.512  98.107  44.760  1.00  0.00           H
ATOM    976  CG2 THR A 553      53.208  98.083  41.770  1.00  0.00           C
ATOM    977 1HG2 THR A 553      52.194  98.283  41.364  1.00  0.00           H
ATOM    978 2HG2 THR A 553      53.688  99.050  42.032  1.00  0.00           H
ATOM    979 3HG2 THR A 553      53.961  97.738  41.029  1.00  0.00           H
ATOM    980  C   THR A 553      51.774  95.663  41.667  1.00  0.00           C
ATOM    981  O   THR A 553      52.071  95.094  40.574  1.00  0.00           O
ATOM    982  N   LYS A 554      50.597  96.270  41.733  1.00  0.00           N
ATOM    983  HN  LYS A 554      50.417  96.985  42.404  1.00  0.00           H
ATOM    984  CA  LYS A 554      49.565  96.127  40.688  1.00  0.00           C
ATOM    985  HA  LYS A 554      49.667  95.132  40.282  1.00  0.00           H
ATOM    986  CB  LYS A 554      48.183  96.057  41.393  1.00  0.00           C
ATOM    987  HB1 LYS A 554      47.968  96.880  42.108  1.00  0.00           H
ATOM    988  HB2 LYS A 554      47.237  96.179  40.824  1.00  0.00           H
ATOM    989  CG  LYS A 554      48.015  94.717  42.234  1.00  0.00           C
ATOM    990  HG1 LYS A 554      48.293  93.904  41.529  1.00  0.00           H
ATOM    991  HG2 LYS A 554      48.858  94.542  42.936  1.00  0.00           H
ATOM    992  CD  LYS A 554      46.595  94.428  42.780  1.00  0.00           C
ATOM    993  HD1 LYS A 554      46.630  93.913  43.764  1.00  0.00           H
ATOM    994  HD2 LYS A 554      46.164  95.414  43.056  1.00  0.00           H
ATOM    995  CE  LYS A 554      45.616  93.744  41.733  1.00  0.00           C
ATOM    996  HE1 LYS A 554      45.177  94.433  40.980  1.00  0.00           H
ATOM    997  HE2 LYS A 554      46.061  92.906  41.155  1.00  0.00           H
ATOM    998  NZ  LYS A 554      44.513  93.179  42.454  1.00  0.00           N
ATOM    999  HZ1 LYS A 554      44.645  93.208  43.485  1.00  0.00           H
ATOM   1000  HZ2 LYS A 554      43.584  93.506  42.119  1.00  0.00           H
ATOM   1001  HZ3 LYS A 554      44.479  92.159  42.253  1.00  0.00           H
ATOM   1002  C   LYS A 554      49.641  97.000  39.465  1.00  0.00           C
ATOM   1003  O   LYS A 554      50.290  98.018  39.395  1.00  0.00           O
ATOM   1004  N   TRP A 555      48.827  96.577  38.396  1.00  0.00           N
ATOM   1005  HN  TRP A 555      48.282  95.761  38.569  1.00  0.00           H
ATOM   1006  CA  TRP A 555      48.705  97.269  37.083  1.00  0.00           C
ATOM   1007  HA  TRP A 555      49.673  97.171  36.613  1.00  0.00           H
ATOM   1008  CB  TRP A 555      47.766  96.393  36.236  1.00  0.00           C
ATOM   1009  HB1 TRP A 555      48.105  95.336  36.214  1.00  0.00           H
ATOM   1010  HB2 TRP A 555      46.844  96.466  36.853  1.00  0.00           H
ATOM   1011  CG  TRP A 555      47.515  96.855  34.800  1.00  0.00           C
ATOM   1012  CD1 TRP A 555      48.194  96.404  33.692  1.00  0.00           C
ATOM   1013  HD1 TRP A 555      49.105  95.827  33.751  1.00  0.00           H
ATOM   1014  NE1 TRP A 555      47.522  96.931  32.618  1.00  0.00           N
ATOM   1015  HE1 TRP A 555      47.597  96.593  31.706  1.00  0.00           H
ATOM   1016  CE2 TRP A 555      46.427  97.714  33.056  1.00  0.00           C
ATOM   1017  CD2 TRP A 555      46.350  97.636  34.447  1.00  0.00           C
ATOM   1018  CE3 TRP A 555      45.384  98.222  35.139  1.00  0.00           C
ATOM   1019  HE3 TRP A 555      45.382  98.133  36.216  1.00  0.00           H
ATOM   1020  CZ3 TRP A 555      44.467  99.000  34.393  1.00  0.00           C
ATOM   1021  HZ3 TRP A 555      43.665  99.606  34.788  1.00  0.00           H
ATOM   1022  CZ2 TRP A 555      45.525  98.472  32.337  1.00  0.00           C
ATOM   1023  HZ2 TRP A 555      45.562  98.560  31.261  1.00  0.00           H
ATOM   1024  CH2 TRP A 555      44.487  99.166  33.045  1.00  0.00           C
ATOM   1025  HH2 TRP A 555      43.710  99.718  32.537  1.00  0.00           H
ATOM   1026  C   TRP A 555      48.315  98.747  37.206  1.00  0.00           C
ATOM   1027  O   TRP A 555      47.309  99.015  37.874  1.00  0.00           O
ATOM   1028  N   ASN A 556      49.112  99.674  36.620  1.00  0.00           N
ATOM   1029  HN  ASN A 556      49.945  99.451  36.120  1.00  0.00           H
ATOM   1030  CA  ASN A 556      48.964 101.095  36.538  1.00  0.00           C
ATOM   1031  HA  ASN A 556      49.911 101.403  36.119  1.00  0.00           H
ATOM   1032  CB  ASN A 556      48.095 101.483  35.271  1.00  0.00           C
ATOM   1033  HB1 ASN A 556      47.144 100.943  35.468  1.00  0.00           H
ATOM   1034  HB2 ASN A 556      47.855 102.565  35.190  1.00  0.00           H
ATOM   1035  CG  ASN A 556      48.687 100.900  34.002  1.00  0.00           C
ATOM   1036  OD1 ASN A 556      49.828 100.393  33.967  1.00  0.00           O
ATOM   1037  ND2 ASN A 556      47.923 100.968  32.916  1.00  0.00           N
ATOM   1038 1HD2 ASN A 556      48.342 100.708  32.046  1.00  0.00           H
ATOM   1039 2HD2 ASN A 556      47.131 101.577  32.960  1.00  0.00           H
ATOM   1040  C   ASN A 556      48.498 101.938  37.822  1.00  0.00           C
ATOM   1041  O   ASN A 556      47.435 102.555  37.738  1.00  0.00           O
ATOM   1042  N   LYS A 557      49.242 101.961  38.935  1.00  0.00           N
ATOM   1043  HN  LYS A 557      50.091 101.447  38.831  1.00  0.00           H
ATOM   1044  CA  LYS A 557      48.993 102.555  40.268  1.00  0.00           C
ATOM   1045  HA  LYS A 557      48.122 103.181  40.141  1.00  0.00           H
ATOM   1046  CB  LYS A 557      48.869 101.564  41.446  1.00  0.00           C
ATOM   1047  HB1 LYS A 557      49.898 101.152  41.506  1.00  0.00           H
ATOM   1048  HB2 LYS A 557      48.620 101.914  42.471  1.00  0.00           H
ATOM   1049  CG  LYS A 557      47.782 100.372  41.244  1.00  0.00           C
ATOM   1050  HG1 LYS A 557      47.991  99.895  40.263  1.00  0.00           H
ATOM   1051  HG2 LYS A 557      47.888  99.552  41.986  1.00  0.00           H
ATOM   1052  CD  LYS A 557      46.395 100.957  41.267  1.00  0.00           C
ATOM   1053  HD1 LYS A 557      46.197 101.460  42.238  1.00  0.00           H
ATOM   1054  HD2 LYS A 557      46.361 101.698  40.440  1.00  0.00           H
ATOM   1055  CE  LYS A 557      45.310  99.931  40.830  1.00  0.00           C
ATOM   1056  HE1 LYS A 557      45.521  98.996  41.393  1.00  0.00           H
ATOM   1057  HE2 LYS A 557      44.334 100.325  41.185  1.00  0.00           H
ATOM   1058  NZ  LYS A 557      45.298  99.696  39.401  1.00  0.00           N
ATOM   1059  HZ1 LYS A 557      46.247  99.493  39.026  1.00  0.00           H
ATOM   1060  HZ2 LYS A 557      44.793  98.805  39.223  1.00  0.00           H
ATOM   1061  HZ3 LYS A 557      44.897 100.478  38.845  1.00  0.00           H
ATOM   1062  C   LYS A 557      49.952 103.617  40.662  1.00  0.00           C
ATOM   1063  O   LYS A 557      50.356 103.823  41.824  1.00  0.00           O
ATOM   1064  N   HIS A 558      50.429 104.311  39.635  1.00  0.00           N
ATOM   1065  HN  HIS A 558      50.096 104.078  38.725  1.00  0.00           H
ATOM   1066  CA  HIS A 558      51.544 105.233  39.580  1.00  0.00           C
ATOM   1067  HA  HIS A 558      52.441 104.635  39.655  1.00  0.00           H
ATOM   1068  CB  HIS A 558      51.597 106.035  38.268  1.00  0.00           C
ATOM   1069  HB1 HIS A 558      50.597 106.501  38.135  1.00  0.00           H
ATOM   1070  HB2 HIS A 558      52.356 106.843  38.337  1.00  0.00           H
ATOM   1071  ND1 HIS A 558      51.261 103.990  36.703  1.00  0.00           N
ATOM   1072  CG  HIS A 558      51.791 105.298  36.945  1.00  0.00           C
ATOM   1073  CE1 HIS A 558      51.659 103.713  35.455  1.00  0.00           C
ATOM   1074  HE1 HIS A 558      51.540 102.755  34.948  1.00  0.00           H
ATOM   1075  NE2 HIS A 558      52.374 104.721  34.940  1.00  0.00           N
ATOM   1076  HE2 HIS A 558      52.664 104.842  33.991  1.00  0.00           H
ATOM   1077  CD2 HIS A 558      52.475 105.738  35.872  1.00  0.00           C
ATOM   1078  HD2 HIS A 558      52.907 106.713  35.685  1.00  0.00           H
ATOM   1079  C   HIS A 558      51.599 106.227  40.791  1.00  0.00           C
ATOM   1080  O   HIS A 558      52.634 106.351  41.434  1.00  0.00           O
ATOM   1081  N   GLU A 559      50.452 106.904  40.972  1.00  0.00           N
ATOM   1082  HN  GLU A 559      49.586 106.553  40.625  1.00  0.00           H
ATOM   1083  CA  GLU A 559      50.165 107.869  42.024  1.00  0.00           C
ATOM   1084  HA  GLU A 559      50.743 108.754  41.801  1.00  0.00           H
ATOM   1085  CB  GLU A 559      48.617 108.193  42.039  1.00  0.00           C
ATOM   1086  HB1 GLU A 559      48.151 107.186  42.100  1.00  0.00           H
ATOM   1087  HB2 GLU A 559      48.406 108.769  42.966  1.00  0.00           H
ATOM   1088  CG  GLU A 559      48.140 109.014  40.879  1.00  0.00           C
ATOM   1089  HG1 GLU A 559      48.323 110.096  41.055  1.00  0.00           H
ATOM   1090  HG2 GLU A 559      48.420 108.729  39.843  1.00  0.00           H
ATOM   1091  CD  GLU A 559      46.575 108.875  40.822  1.00  0.00           C
ATOM   1092  OE1 GLU A 559      46.090 107.850  40.245  1.00  0.00           O
ATOM   1093  OE2 GLU A 559      45.843 109.699  41.381  1.00  0.00           O
ATOM   1094  C   GLU A 559      50.544 107.407  43.401  1.00  0.00           C
ATOM   1095  O   GLU A 559      51.152 108.134  44.194  1.00  0.00           O
ATOM   1096  N   ASP A 560      50.302 106.100  43.712  1.00  0.00           N
ATOM   1097  HN  ASP A 560      49.890 105.613  42.946  1.00  0.00           H
ATOM   1098  CA  ASP A 560      50.405 105.536  45.003  1.00  0.00           C
ATOM   1099  HA  ASP A 560      50.231 106.318  45.727  1.00  0.00           H
ATOM   1100  CB  ASP A 560      49.286 104.441  45.181  1.00  0.00           C
ATOM   1101  HB1 ASP A 560      49.493 103.715  44.366  1.00  0.00           H
ATOM   1102  HB2 ASP A 560      49.384 103.933  46.164  1.00  0.00           H
ATOM   1103  CG  ASP A 560      47.971 105.058  45.140  1.00  0.00           C
ATOM   1104  OD1 ASP A 560      47.585 106.141  45.739  1.00  0.00           O
ATOM   1105  OD2 ASP A 560      47.094 104.336  44.476  1.00  0.00           O
ATOM   1106  C   ASP A 560      51.789 104.964  45.201  1.00  0.00           C
ATOM   1107  O   ASP A 560      52.343 104.960  46.275  1.00  0.00           O
ATOM   1108  N   VAL A 561      52.372 104.385  44.176  1.00  0.00           N
ATOM   1109  HN  VAL A 561      51.791 104.339  43.367  1.00  0.00           H
ATOM   1110  CA  VAL A 561      53.676 103.814  43.896  1.00  0.00           C
ATOM   1111  HA  VAL A 561      53.947 103.143  44.698  1.00  0.00           H
ATOM   1112  CB  VAL A 561      53.743 103.214  42.523  1.00  0.00           C
ATOM   1113  HB  VAL A 561      53.222 103.882  41.804  1.00  0.00           H
ATOM   1114  CG1 VAL A 561      55.147 102.900  42.022  1.00  0.00           C
ATOM   1115 1HG1 VAL A 561      55.672 103.791  41.615  1.00  0.00           H
ATOM   1116 2HG1 VAL A 561      55.873 102.510  42.768  1.00  0.00           H
ATOM   1117 3HG1 VAL A 561      55.231 102.205  41.159  1.00  0.00           H
ATOM   1118  CG2 VAL A 561      52.934 101.972  42.633  1.00  0.00           C
ATOM   1119 1HG2 VAL A 561      51.884 102.289  42.814  1.00  0.00           H
ATOM   1120 2HG2 VAL A 561      53.104 101.426  41.680  1.00  0.00           H
ATOM   1121 3HG2 VAL A 561      53.285 101.352  43.485  1.00  0.00           H
ATOM   1122  C   VAL A 561      54.593 104.939  44.020  1.00  0.00           C
ATOM   1123  O   VAL A 561      55.640 104.859  44.659  1.00  0.00           O
ATOM   1124  N   ALA A 562      54.296 106.204  43.614  1.00  0.00           N
ATOM   1125  HN  ALA A 562      53.545 106.400  42.988  1.00  0.00           H
ATOM   1126  CA  ALA A 562      55.166 107.419  43.778  1.00  0.00           C
ATOM   1127  HA  ALA A 562      56.150 107.214  43.382  1.00  0.00           H
ATOM   1128  CB  ALA A 562      54.496 108.567  43.031  1.00  0.00           C
ATOM   1129  HB1 ALA A 562      55.161 109.443  42.873  1.00  0.00           H
ATOM   1130  HB2 ALA A 562      54.208 108.255  42.004  1.00  0.00           H
ATOM   1131  HB3 ALA A 562      53.598 108.912  43.586  1.00  0.00           H
ATOM   1132  C   ALA A 562      55.400 107.846  45.160  1.00  0.00           C
ATOM   1133  O   ALA A 562      56.533 108.059  45.591  1.00  0.00           O
ATOM   1134  N   GLN A 563      54.343 107.950  46.040  1.00  0.00           N
ATOM   1135  HN  GLN A 563      53.402 107.814  45.741  1.00  0.00           H
ATOM   1136  CA  GLN A 563      54.467 108.301  47.470  1.00  0.00           C
ATOM   1137  HA  GLN A 563      54.961 109.255  47.577  1.00  0.00           H
ATOM   1138  CB  GLN A 563      53.124 108.243  48.339  1.00  0.00           C
ATOM   1139  HB1 GLN A 563      52.585 107.273  48.298  1.00  0.00           H
ATOM   1140  HB2 GLN A 563      53.473 108.508  49.360  1.00  0.00           H
ATOM   1141  CG  GLN A 563      52.045 109.270  47.934  1.00  0.00           C
ATOM   1142  HG1 GLN A 563      51.494 108.873  47.054  1.00  0.00           H
ATOM   1143  HG2 GLN A 563      51.294 109.421  48.739  1.00  0.00           H
ATOM   1144  CD  GLN A 563      52.751 110.629  47.571  1.00  0.00           C
ATOM   1145  OE1 GLN A 563      53.144 110.862  46.404  1.00  0.00           O
ATOM   1146  NE2 GLN A 563      53.032 111.402  48.661  1.00  0.00           N
ATOM   1147 1HE2 GLN A 563      52.905 110.922  49.529  1.00  0.00           H
ATOM   1148 2HE2 GLN A 563      53.742 112.098  48.554  1.00  0.00           H
ATOM   1149  C   GLN A 563      55.438 107.332  48.254  1.00  0.00           C
ATOM   1150  O   GLN A 563      56.272 107.796  49.000  1.00  0.00           O
ATOM   1151  N   MET A 564      55.405 106.028  47.934  1.00  0.00           N
ATOM   1152  HN  MET A 564      54.669 105.694  47.350  1.00  0.00           H
ATOM   1153  CA  MET A 564      56.296 105.162  48.560  1.00  0.00           C
ATOM   1154  HA  MET A 564      56.314 105.198  49.639  1.00  0.00           H
ATOM   1155  CB  MET A 564      55.940 103.730  48.352  1.00  0.00           C
ATOM   1156  HB1 MET A 564      56.045 103.562  47.258  1.00  0.00           H
ATOM   1157  HB2 MET A 564      56.731 103.108  48.823  1.00  0.00           H
ATOM   1158  CG  MET A 564      54.544 103.321  48.941  1.00  0.00           C
ATOM   1159  HG1 MET A 564      54.610 103.286  50.050  1.00  0.00           H
ATOM   1160  HG2 MET A 564      53.772 104.044  48.601  1.00  0.00           H
ATOM   1161  SD  MET A 564      53.927 101.715  48.461  1.00  0.00           S
ATOM   1162  CE  MET A 564      52.167 102.289  48.882  1.00  0.00           C
ATOM   1163  HE1 MET A 564      51.466 101.450  48.687  1.00  0.00           H
ATOM   1164  HE2 MET A 564      52.099 102.500  49.971  1.00  0.00           H
ATOM   1165  HE3 MET A 564      51.816 103.165  48.295  1.00  0.00           H
ATOM   1166  C   MET A 564      57.735 105.340  48.228  1.00  0.00           C
ATOM   1167  O   MET A 564      58.628 105.340  49.111  1.00  0.00           O
ATOM   1168  N   LEU A 565      57.982 105.435  46.853  1.00  0.00           N
ATOM   1169  HN  LEU A 565      57.313 105.521  46.119  1.00  0.00           H
ATOM   1170  CA  LEU A 565      59.319 105.620  46.306  1.00  0.00           C
ATOM   1171  HA  LEU A 565      59.962 104.818  46.639  1.00  0.00           H
ATOM   1172  CB  LEU A 565      59.284 105.766  44.757  1.00  0.00           C
ATOM   1173  HB1 LEU A 565      58.516 106.496  44.422  1.00  0.00           H
ATOM   1174  HB2 LEU A 565      60.243 106.088  44.298  1.00  0.00           H
ATOM   1175  CG  LEU A 565      59.062 104.424  43.972  1.00  0.00           C
ATOM   1176  HG  LEU A 565      58.248 103.824  44.431  1.00  0.00           H
ATOM   1177  CD1 LEU A 565      58.488 104.627  42.583  1.00  0.00           C
ATOM   1178 1HD1 LEU A 565      57.886 105.561  42.597  1.00  0.00           H
ATOM   1179 2HD1 LEU A 565      59.252 104.866  41.813  1.00  0.00           H
ATOM   1180 3HD1 LEU A 565      57.873 103.778  42.216  1.00  0.00           H
ATOM   1181  CD2 LEU A 565      60.399 103.652  43.928  1.00  0.00           C
ATOM   1182 1HD2 LEU A 565      60.192 102.712  43.374  1.00  0.00           H
ATOM   1183 2HD2 LEU A 565      61.223 104.110  43.338  1.00  0.00           H
ATOM   1184 3HD2 LEU A 565      60.659 103.491  44.996  1.00  0.00           H
ATOM   1185  C   LEU A 565      60.035 106.862  46.817  1.00  0.00           C
ATOM   1186  O   LEU A 565      61.203 106.885  47.087  1.00  0.00           O
ATOM   1187  N   TYR A 566      59.303 108.003  46.991  1.00  0.00           N
ATOM   1188  HN  TYR A 566      58.308 107.973  46.946  1.00  0.00           H
ATOM   1189  CA  TYR A 566      59.843 109.271  47.565  1.00  0.00           C
ATOM   1190  HA  TYR A 566      60.742 109.516  47.020  1.00  0.00           H
ATOM   1191  CB  TYR A 566      58.734 110.306  47.363  1.00  0.00           C
ATOM   1192  HB1 TYR A 566      58.467 110.400  46.288  1.00  0.00           H
ATOM   1193  HB2 TYR A 566      57.787 109.870  47.747  1.00  0.00           H
ATOM   1194  CG  TYR A 566      58.977 111.600  48.119  1.00  0.00           C
ATOM   1195  CD1 TYR A 566      60.190 112.269  48.002  1.00  0.00           C
ATOM   1196  HD1 TYR A 566      60.968 111.763  47.451  1.00  0.00           H
ATOM   1197  CE1 TYR A 566      60.285 113.635  48.312  1.00  0.00           C
ATOM   1198  HE1 TYR A 566      61.186 114.202  48.129  1.00  0.00           H
ATOM   1199  CZ  TYR A 566      59.196 114.270  48.953  1.00  0.00           C
ATOM   1200  OH  TYR A 566      59.380 115.465  49.628  1.00  0.00           O
ATOM   1201  HH  TYR A 566      60.146 115.928  49.280  1.00  0.00           H
ATOM   1202  CD2 TYR A 566      57.815 112.269  48.570  1.00  0.00           C
ATOM   1203  HD2 TYR A 566      56.819 111.857  48.636  1.00  0.00           H
ATOM   1204  CE2 TYR A 566      57.912 113.634  49.022  1.00  0.00           C
ATOM   1205  HE2 TYR A 566      57.086 114.180  49.455  1.00  0.00           H
ATOM   1206  C   TYR A 566      60.300 109.118  49.096  1.00  0.00           C
ATOM   1207  O   TYR A 566      61.419 109.546  49.511  1.00  0.00           O
ATOM   1208  N   LEU A 567      59.490 108.484  49.932  1.00  0.00           N
ATOM   1209  HN  LEU A 567      58.593 108.180  49.622  1.00  0.00           H
ATOM   1210  CA  LEU A 567      59.962 107.972  51.252  1.00  0.00           C
ATOM   1211  HA  LEU A 567      60.480 108.806  51.700  1.00  0.00           H
ATOM   1212  CB  LEU A 567      58.795 107.525  52.173  1.00  0.00           C
ATOM   1213  HB1 LEU A 567      58.225 106.719  51.665  1.00  0.00           H
ATOM   1214  HB2 LEU A 567      59.193 106.994  53.064  1.00  0.00           H
ATOM   1215  CG  LEU A 567      57.725 108.641  52.458  1.00  0.00           C
ATOM   1216  HG  LEU A 567      57.416 109.151  51.521  1.00  0.00           H
ATOM   1217  CD1 LEU A 567      56.487 107.972  53.084  1.00  0.00           C
ATOM   1218 1HD1 LEU A 567      55.899 107.565  52.233  1.00  0.00           H
ATOM   1219 2HD1 LEU A 567      56.830 107.168  53.768  1.00  0.00           H
ATOM   1220 3HD1 LEU A 567      55.744 108.648  53.559  1.00  0.00           H
ATOM   1221  CD2 LEU A 567      58.259 109.753  53.359  1.00  0.00           C
ATOM   1222 1HD2 LEU A 567      58.549 109.384  54.366  1.00  0.00           H
ATOM   1223 2HD2 LEU A 567      59.070 110.338  52.875  1.00  0.00           H
ATOM   1224 3HD2 LEU A 567      57.393 110.432  53.507  1.00  0.00           H
ATOM   1225  C   LEU A 567      61.086 106.925  51.157  1.00  0.00           C
ATOM   1226  O   LEU A 567      62.097 107.008  51.879  1.00  0.00           O
ATOM   1227  N   LEU A 568      60.979 105.934  50.291  1.00  0.00           N
ATOM   1228  HN  LEU A 568      60.084 105.719  49.908  1.00  0.00           H
ATOM   1229  CA  LEU A 568      62.060 104.961  50.038  1.00  0.00           C
ATOM   1230  HA  LEU A 568      62.154 104.310  50.894  1.00  0.00           H
ATOM   1231  CB  LEU A 568      61.655 104.009  48.851  1.00  0.00           C
ATOM   1232  HB1 LEU A 568      60.623 103.624  48.993  1.00  0.00           H
ATOM   1233  HB2 LEU A 568      61.484 104.614  47.935  1.00  0.00           H
ATOM   1234  CG  LEU A 568      62.515 102.730  48.546  1.00  0.00           C
ATOM   1235  HG  LEU A 568      62.647 102.188  49.507  1.00  0.00           H
ATOM   1236  CD1 LEU A 568      61.571 101.927  47.667  1.00  0.00           C
ATOM   1237 1HD1 LEU A 568      62.194 101.211  47.089  1.00  0.00           H
ATOM   1238 2HD1 LEU A 568      60.794 101.439  48.293  1.00  0.00           H
ATOM   1239 3HD1 LEU A 568      61.135 102.579  46.881  1.00  0.00           H
ATOM   1240  CD2 LEU A 568      63.856 102.940  47.798  1.00  0.00           C
ATOM   1241 1HD2 LEU A 568      64.405 101.974  47.807  1.00  0.00           H
ATOM   1242 2HD2 LEU A 568      63.793 103.309  46.753  1.00  0.00           H
ATOM   1243 3HD2 LEU A 568      64.545 103.645  48.310  1.00  0.00           H
ATOM   1244  C   LEU A 568      63.371 105.559  49.764  1.00  0.00           C
ATOM   1245  O   LEU A 568      64.400 105.055  50.250  1.00  0.00           O
ATOM   1246  N   CYS A 569      63.468 106.588  48.957  1.00  0.00           N
ATOM   1247  HN  CYS A 569      62.698 106.948  48.434  1.00  0.00           H
ATOM   1248  CA  CYS A 569      64.744 106.979  48.431  1.00  0.00           C
ATOM   1249  HA  CYS A 569      65.433 106.156  48.551  1.00  0.00           H
ATOM   1250  CB  CYS A 569      64.736 107.441  46.920  1.00  0.00           C
ATOM   1251  HB1 CYS A 569      64.003 108.274  46.870  1.00  0.00           H
ATOM   1252  HB2 CYS A 569      65.760 107.811  46.699  1.00  0.00           H
ATOM   1253  SG  CYS A 569      64.269 106.027  45.808  1.00  0.00           S
ATOM   1254  HG1 CYS A 569      62.953 106.000  45.963  1.00  0.00           H
ATOM   1255  C   CYS A 569      65.307 108.027  49.320  1.00  0.00           C
ATOM   1256  O   CYS A 569      66.372 108.576  49.045  1.00  0.00           O
ATOM   1257  N   SER A 570      64.605 108.373  50.424  1.00  0.00           N
ATOM   1258  HN  SER A 570      63.856 107.777  50.705  1.00  0.00           H
ATOM   1259  CA  SER A 570      64.904 109.483  51.277  1.00  0.00           C
ATOM   1260  HA  SER A 570      65.707 110.035  50.813  1.00  0.00           H
ATOM   1261  CB  SER A 570      63.753 110.499  51.596  1.00  0.00           C
ATOM   1262  HB1 SER A 570      62.893 109.864  51.901  1.00  0.00           H
ATOM   1263  HB2 SER A 570      64.088 111.170  52.415  1.00  0.00           H
ATOM   1264  OG  SER A 570      63.307 111.177  50.436  1.00  0.00           O
ATOM   1265  HG1 SER A 570      62.668 110.633  49.969  1.00  0.00           H
ATOM   1266  C   SER A 570      65.497 109.004  52.583  1.00  0.00           C
ATOM   1267  O   SER A 570      66.009 109.839  53.360  1.00  0.00           O
ATOM   1268  N   TRP A 571      65.482 107.733  52.826  1.00  0.00           N
ATOM   1269  HN  TRP A 571      65.066 107.096  52.181  1.00  0.00           H
ATOM   1270  CA  TRP A 571      66.289 107.107  53.901  1.00  0.00           C
ATOM   1271  HA  TRP A 571      65.884 107.537  54.805  1.00  0.00           H
ATOM   1272  CB  TRP A 571      66.135 105.588  53.946  1.00  0.00           C
ATOM   1273  HB1 TRP A 571      66.224 105.083  52.960  1.00  0.00           H
ATOM   1274  HB2 TRP A 571      67.019 105.120  54.428  1.00  0.00           H
ATOM   1275  CG  TRP A 571      64.898 105.046  54.639  1.00  0.00           C
ATOM   1276  CD1 TRP A 571      63.709 104.792  53.951  1.00  0.00           C
ATOM   1277  HD1 TRP A 571      63.545 105.090  52.926  1.00  0.00           H
ATOM   1278  NE1 TRP A 571      62.826 104.108  54.755  1.00  0.00           N
ATOM   1279  HE1 TRP A 571      61.856 104.118  54.652  1.00  0.00           H
ATOM   1280  CE2 TRP A 571      63.402 104.044  56.009  1.00  0.00           C
ATOM   1281  CD2 TRP A 571      64.694 104.619  55.997  1.00  0.00           C
ATOM   1282  CE3 TRP A 571      65.566 104.534  57.060  1.00  0.00           C
ATOM   1283  HE3 TRP A 571      66.565 104.929  56.950  1.00  0.00           H
ATOM   1284  CZ3 TRP A 571      64.902 104.011  58.217  1.00  0.00           C
ATOM   1285  HZ3 TRP A 571      65.494 103.876  59.110  1.00  0.00           H
ATOM   1286  CZ2 TRP A 571      62.868 103.518  57.149  1.00  0.00           C
ATOM   1287  HZ2 TRP A 571      61.850 103.160  57.112  1.00  0.00           H
ATOM   1288  CH2 TRP A 571      63.664 103.452  58.248  1.00  0.00           C
ATOM   1289  HH2 TRP A 571      63.219 103.012  59.127  1.00  0.00           H
ATOM   1290  C   TRP A 571      67.848 107.463  53.889  1.00  0.00           C
ATOM   1291  O   TRP A 571      68.417 107.660  52.827  1.00  0.00           O
ATOM   1292  N   PRO A 572      68.475 107.573  55.141  1.00  0.00           N
ATOM   1293  CD  PRO A 572      67.841 107.834  56.425  1.00  0.00           C
ATOM   1294  HD1 PRO A 572      67.229 106.959  56.731  1.00  0.00           H
ATOM   1295  HD2 PRO A 572      67.112 108.672  56.406  1.00  0.00           H
ATOM   1296  CA  PRO A 572      69.941 107.416  55.379  1.00  0.00           C
ATOM   1297  HA  PRO A 572      70.360 108.324  54.970  1.00  0.00           H
ATOM   1298  CB  PRO A 572      70.022 107.097  56.887  1.00  0.00           C
ATOM   1299  HB1 PRO A 572      69.493 106.150  57.127  1.00  0.00           H
ATOM   1300  HB2 PRO A 572      71.007 107.259  57.374  1.00  0.00           H
ATOM   1301  CG  PRO A 572      68.990 108.042  57.387  1.00  0.00           C
ATOM   1302  HG1 PRO A 572      68.617 107.827  58.411  1.00  0.00           H
ATOM   1303  HG2 PRO A 572      69.378 109.061  57.175  1.00  0.00           H
ATOM   1304  C   PRO A 572      70.480 106.293  54.443  1.00  0.00           C
ATOM   1305  O   PRO A 572      69.977 105.174  54.560  1.00  0.00           O
ATOM   1306  N   GLU A 573      71.394 106.641  53.505  1.00  0.00           N
ATOM   1307  HN  GLU A 573      71.759 107.564  53.418  1.00  0.00           H
ATOM   1308  CA  GLU A 573      71.923 105.783  52.505  1.00  0.00           C
ATOM   1309  HA  GLU A 573      71.187 105.636  51.729  1.00  0.00           H
ATOM   1310  CB  GLU A 573      73.100 106.506  51.727  1.00  0.00           C
ATOM   1311  HB1 GLU A 573      73.818 106.851  52.502  1.00  0.00           H
ATOM   1312  HB2 GLU A 573      73.552 105.732  51.070  1.00  0.00           H
ATOM   1313  CG  GLU A 573      72.675 107.589  50.807  1.00  0.00           C
ATOM   1314  HG1 GLU A 573      73.434 107.781  50.019  1.00  0.00           H
ATOM   1315  HG2 GLU A 573      71.657 107.472  50.376  1.00  0.00           H
ATOM   1316  CD  GLU A 573      72.643 108.992  51.402  1.00  0.00           C
ATOM   1317  OE1 GLU A 573      72.502 110.032  50.652  1.00  0.00           O
ATOM   1318  OE2 GLU A 573      72.710 109.093  52.637  1.00  0.00           O
ATOM   1319  C   GLU A 573      72.406 104.357  52.866  1.00  0.00           C
ATOM   1320  O   GLU A 573      73.086 104.190  53.915  1.00  0.00           O
ATOM   1321  N   LEU A 574      72.107 103.358  51.976  1.00  0.00           N
ATOM   1322  HN  LEU A 574      71.679 103.591  51.107  1.00  0.00           H
ATOM   1323  CA  LEU A 574      72.364 101.934  52.052  1.00  0.00           C
ATOM   1324  HA  LEU A 574      71.753 101.762  52.926  1.00  0.00           H
ATOM   1325  CB  LEU A 574      71.934 101.346  50.711  1.00  0.00           C
ATOM   1326  HB1 LEU A 574      72.502 101.947  49.969  1.00  0.00           H
ATOM   1327  HB2 LEU A 574      72.166 100.266  50.598  1.00  0.00           H
ATOM   1328  CG  LEU A 574      70.575 101.643  50.261  1.00  0.00           C
ATOM   1329  HG  LEU A 574      70.377 102.734  50.205  1.00  0.00           H
ATOM   1330  CD1 LEU A 574      70.312 101.121  48.867  1.00  0.00           C
ATOM   1331 1HD1 LEU A 574      71.051 101.676  48.250  1.00  0.00           H
ATOM   1332 2HD1 LEU A 574      70.488 100.025  48.820  1.00  0.00           H
ATOM   1333 3HD1 LEU A 574      69.341 101.394  48.401  1.00  0.00           H
ATOM   1334  CD2 LEU A 574      69.443 101.035  51.035  1.00  0.00           C
ATOM   1335 1HD2 LEU A 574      69.416 101.574  52.006  1.00  0.00           H
ATOM   1336 2HD2 LEU A 574      68.455 101.174  50.546  1.00  0.00           H
ATOM   1337 3HD2 LEU A 574      69.645  99.998  51.378  1.00  0.00           H
ATOM   1338  C   LEU A 574      73.760 101.510  52.404  1.00  0.00           C
ATOM   1339  O   LEU A 574      74.723 102.082  51.917  1.00  0.00           O
ATOM   1340  N   PRO A 575      73.924 100.598  53.291  1.00  0.00           N
ATOM   1341  CD  PRO A 575      73.016 100.312  54.300  1.00  0.00           C
ATOM   1342  HD1 PRO A 575      72.247  99.686  53.800  1.00  0.00           H
ATOM   1343  HD2 PRO A 575      72.688 101.158  54.941  1.00  0.00           H
ATOM   1344  CA  PRO A 575      75.125  99.685  53.250  1.00  0.00           C
ATOM   1345  HA  PRO A 575      75.937 100.285  53.635  1.00  0.00           H
ATOM   1346  CB  PRO A 575      74.618  98.562  54.214  1.00  0.00           C
ATOM   1347  HB1 PRO A 575      73.967  97.846  53.669  1.00  0.00           H
ATOM   1348  HB2 PRO A 575      75.517  98.036  54.599  1.00  0.00           H
ATOM   1349  CG  PRO A 575      73.883  99.460  55.230  1.00  0.00           C
ATOM   1350  HG1 PRO A 575      73.146  98.944  55.882  1.00  0.00           H
ATOM   1351  HG2 PRO A 575      74.637 100.104  55.730  1.00  0.00           H
ATOM   1352  C   PRO A 575      75.536  99.122  51.875  1.00  0.00           C
ATOM   1353  O   PRO A 575      74.728  98.974  50.965  1.00  0.00           O
ATOM   1354  N   VAL A 576      76.780  98.732  51.664  1.00  0.00           N
ATOM   1355  HN  VAL A 576      77.452  98.758  52.400  1.00  0.00           H
ATOM   1356  CA  VAL A 576      77.382  98.441  50.324  1.00  0.00           C
ATOM   1357  HA  VAL A 576      77.323  99.382  49.797  1.00  0.00           H
ATOM   1358  CB  VAL A 576      78.855  98.098  50.526  1.00  0.00           C
ATOM   1359  HB  VAL A 576      79.334  98.953  51.049  1.00  0.00           H
ATOM   1360  CG1 VAL A 576      79.079  96.937  51.570  1.00  0.00           C
ATOM   1361 1HG1 VAL A 576      78.545  97.091  52.532  1.00  0.00           H
ATOM   1362 2HG1 VAL A 576      78.722  95.968  51.160  1.00  0.00           H
ATOM   1363 3HG1 VAL A 576      80.127  96.713  51.862  1.00  0.00           H
ATOM   1364  CG2 VAL A 576      79.552  97.912  49.124  1.00  0.00           C
ATOM   1365 1HG2 VAL A 576      80.644  97.999  49.312  1.00  0.00           H
ATOM   1366 2HG2 VAL A 576      79.382  96.888  48.730  1.00  0.00           H
ATOM   1367 3HG2 VAL A 576      79.331  98.671  48.343  1.00  0.00           H
ATOM   1368  C   VAL A 576      76.660  97.419  49.574  1.00  0.00           C
ATOM   1369  O   VAL A 576      76.235  97.639  48.409  1.00  0.00           O
ATOM   1370  N   LEU A 577      76.441  96.179  50.162  1.00  0.00           N
ATOM   1371  HN  LEU A 577      76.869  96.044  51.052  1.00  0.00           H
ATOM   1372  CA  LEU A 577      75.687  95.124  49.581  1.00  0.00           C
ATOM   1373  HA  LEU A 577      76.182  94.805  48.675  1.00  0.00           H
ATOM   1374  CB  LEU A 577      75.748  93.899  50.479  1.00  0.00           C
ATOM   1375  HB1 LEU A 577      75.378  94.027  51.519  1.00  0.00           H
ATOM   1376  HB2 LEU A 577      75.116  93.044  50.156  1.00  0.00           H
ATOM   1377  CG  LEU A 577      77.209  93.481  50.876  1.00  0.00           C
ATOM   1378  HG  LEU A 577      77.628  94.207  51.605  1.00  0.00           H
ATOM   1379  CD1 LEU A 577      77.197  92.171  51.662  1.00  0.00           C
ATOM   1380 1HD1 LEU A 577      76.479  92.208  52.508  1.00  0.00           H
ATOM   1381 2HD1 LEU A 577      76.869  91.276  51.091  1.00  0.00           H
ATOM   1382 3HD1 LEU A 577      78.185  91.873  52.072  1.00  0.00           H
ATOM   1383  CD2 LEU A 577      78.154  93.262  49.712  1.00  0.00           C
ATOM   1384 1HD2 LEU A 577      79.123  92.891  50.109  1.00  0.00           H
ATOM   1385 2HD2 LEU A 577      77.862  92.429  49.038  1.00  0.00           H
ATOM   1386 3HD2 LEU A 577      78.473  94.185  49.183  1.00  0.00           H
ATOM   1387  C   LEU A 577      74.254  95.539  49.246  1.00  0.00           C
ATOM   1388  O   LEU A 577      73.830  95.333  48.141  1.00  0.00           O
ATOM   1389  N   SER A 578      73.596  96.262  50.259  1.00  0.00           N
ATOM   1390  HN  SER A 578      74.124  96.447  51.084  1.00  0.00           H
ATOM   1391  CA  SER A 578      72.305  96.846  50.047  1.00  0.00           C
ATOM   1392  HA  SER A 578      71.589  96.082  49.781  1.00  0.00           H
ATOM   1393  CB  SER A 578      71.832  97.531  51.332  1.00  0.00           C
ATOM   1394  HB1 SER A 578      72.567  98.310  51.627  1.00  0.00           H
ATOM   1395  HB2 SER A 578      70.919  98.100  51.057  1.00  0.00           H
ATOM   1396  OG  SER A 578      71.521  96.620  52.448  1.00  0.00           O
ATOM   1397  HG1 SER A 578      70.708  96.135  52.289  1.00  0.00           H
ATOM   1398  C   SER A 578      72.229  97.755  48.885  1.00  0.00           C
ATOM   1399  O   SER A 578      71.326  97.647  48.054  1.00  0.00           O
ATOM   1400  N   ALA A 579      73.247  98.659  48.650  1.00  0.00           N
ATOM   1401  HN  ALA A 579      74.036  98.643  49.260  1.00  0.00           H
ATOM   1402  CA  ALA A 579      73.421  99.427  47.427  1.00  0.00           C
ATOM   1403  HA  ALA A 579      72.550 100.027  47.204  1.00  0.00           H
ATOM   1404  CB  ALA A 579      74.636 100.309  47.628  1.00  0.00           C
ATOM   1405  HB1 ALA A 579      75.648  99.853  47.671  1.00  0.00           H
ATOM   1406  HB2 ALA A 579      74.765 100.977  46.750  1.00  0.00           H
ATOM   1407  HB3 ALA A 579      74.508 101.031  48.462  1.00  0.00           H
ATOM   1408  C   ALA A 579      73.566  98.590  46.146  1.00  0.00           C
ATOM   1409  O   ALA A 579      72.823  98.869  45.185  1.00  0.00           O
ATOM   1410  N   LEU A 580      74.336  97.499  46.181  1.00  0.00           N
ATOM   1411  HN  LEU A 580      74.822  97.355  47.039  1.00  0.00           H
ATOM   1412  CA  LEU A 580      74.448  96.541  45.114  1.00  0.00           C
ATOM   1413  HA  LEU A 580      74.527  97.116  44.203  1.00  0.00           H
ATOM   1414  CB  LEU A 580      75.782  95.747  45.309  1.00  0.00           C
ATOM   1415  HB1 LEU A 580      75.774  95.168  46.258  1.00  0.00           H
ATOM   1416  HB2 LEU A 580      75.661  94.892  44.610  1.00  0.00           H
ATOM   1417  CG  LEU A 580      77.081  96.494  45.131  1.00  0.00           C
ATOM   1418  HG  LEU A 580      76.898  97.288  45.886  1.00  0.00           H
ATOM   1419  CD1 LEU A 580      78.239  95.744  45.731  1.00  0.00           C
ATOM   1420 1HD1 LEU A 580      77.940  95.392  46.742  1.00  0.00           H
ATOM   1421 2HD1 LEU A 580      78.512  94.903  45.058  1.00  0.00           H
ATOM   1422 3HD1 LEU A 580      79.156  96.351  45.889  1.00  0.00           H
ATOM   1423  CD2 LEU A 580      77.382  97.135  43.780  1.00  0.00           C
ATOM   1424 1HD2 LEU A 580      76.597  97.897  43.584  1.00  0.00           H
ATOM   1425 2HD2 LEU A 580      78.411  97.548  43.853  1.00  0.00           H
ATOM   1426 3HD2 LEU A 580      77.334  96.345  43.000  1.00  0.00           H
ATOM   1427  C   LEU A 580      73.211  95.729  44.834  1.00  0.00           C
ATOM   1428  O   LEU A 580      72.846  95.677  43.681  1.00  0.00           O
ATOM   1429  N   GLU A 581      72.498  95.123  45.902  1.00  0.00           N
ATOM   1430  HN  GLU A 581      72.764  95.353  46.835  1.00  0.00           H
ATOM   1431  CA  GLU A 581      71.165  94.453  45.730  1.00  0.00           C
ATOM   1432  HA  GLU A 581      71.184  93.588  45.084  1.00  0.00           H
ATOM   1433  CB  GLU A 581      70.537  93.846  47.069  1.00  0.00           C
ATOM   1434  HB1 GLU A 581      70.630  94.667  47.812  1.00  0.00           H
ATOM   1435  HB2 GLU A 581      69.480  93.569  46.870  1.00  0.00           H
ATOM   1436  CG  GLU A 581      71.197  92.509  47.625  1.00  0.00           C
ATOM   1437  HG1 GLU A 581      71.415  91.792  46.805  1.00  0.00           H
ATOM   1438  HG2 GLU A 581      72.112  92.856  48.152  1.00  0.00           H
ATOM   1439  CD  GLU A 581      70.378  91.908  48.696  1.00  0.00           C
ATOM   1440  OE1 GLU A 581      69.391  91.274  48.329  1.00  0.00           O
ATOM   1441  OE2 GLU A 581      70.694  92.021  49.940  1.00  0.00           O
ATOM   1442  C   GLU A 581      70.083  95.375  45.136  1.00  0.00           C
ATOM   1443  O   GLU A 581      69.166  94.913  44.479  1.00  0.00           O
ATOM   1444  N   LEU A 582      70.152  96.707  45.401  1.00  0.00           N
ATOM   1445  HN  LEU A 582      70.745  97.047  46.127  1.00  0.00           H
ATOM   1446  CA  LEU A 582      69.144  97.678  44.903  1.00  0.00           C
ATOM   1447  HA  LEU A 582      68.226  97.132  44.742  1.00  0.00           H
ATOM   1448  CB  LEU A 582      68.989  98.741  45.999  1.00  0.00           C
ATOM   1449  HB1 LEU A 582      69.904  98.801  46.626  1.00  0.00           H
ATOM   1450  HB2 LEU A 582      68.972  99.766  45.571  1.00  0.00           H
ATOM   1451  CG  LEU A 582      67.710  98.411  46.889  1.00  0.00           C
ATOM   1452  HG  LEU A 582      66.848  98.478  46.192  1.00  0.00           H
ATOM   1453  CD1 LEU A 582      67.793  96.949  47.374  1.00  0.00           C
ATOM   1454 1HD1 LEU A 582      68.750  96.910  47.937  1.00  0.00           H
ATOM   1455 2HD1 LEU A 582      67.053  96.602  48.128  1.00  0.00           H
ATOM   1456 3HD1 LEU A 582      67.766  96.207  46.548  1.00  0.00           H
ATOM   1457  CD2 LEU A 582      67.355  99.437  47.968  1.00  0.00           C
ATOM   1458 1HD2 LEU A 582      68.154  99.590  48.726  1.00  0.00           H
ATOM   1459 2HD2 LEU A 582      67.155 100.486  47.663  1.00  0.00           H
ATOM   1460 3HD2 LEU A 582      66.393  99.165  48.452  1.00  0.00           H
ATOM   1461  C   LEU A 582      69.548  98.336  43.594  1.00  0.00           C
ATOM   1462  O   LEU A 582      68.791  99.114  43.022  1.00  0.00           O
ATOM   1463  N   LEU A 583      70.665  97.890  43.068  1.00  0.00           N
ATOM   1464  HN  LEU A 583      71.276  97.459  43.727  1.00  0.00           H
ATOM   1465  CA  LEU A 583      71.156  98.038  41.716  1.00  0.00           C
ATOM   1466  HA  LEU A 583      70.809  99.040  41.509  1.00  0.00           H
ATOM   1467  CB  LEU A 583      72.747  98.079  41.657  1.00  0.00           C
ATOM   1468  HB1 LEU A 583      73.210  98.506  42.572  1.00  0.00           H
ATOM   1469  HB2 LEU A 583      73.076  97.023  41.552  1.00  0.00           H
ATOM   1470  CG  LEU A 583      73.329  98.848  40.484  1.00  0.00           C
ATOM   1471  HG  LEU A 583      72.905  98.393  39.564  1.00  0.00           H
ATOM   1472  CD1 LEU A 583      73.060 100.343  40.528  1.00  0.00           C
ATOM   1473 1HD1 LEU A 583      73.610 100.779  41.389  1.00  0.00           H
ATOM   1474 2HD1 LEU A 583      73.357 100.885  39.605  1.00  0.00           H
ATOM   1475 3HD1 LEU A 583      71.973 100.564  40.586  1.00  0.00           H
ATOM   1476  CD2 LEU A 583      74.915  98.706  40.445  1.00  0.00           C
ATOM   1477 1HD2 LEU A 583      75.308  99.155  39.507  1.00  0.00           H
ATOM   1478 2HD2 LEU A 583      75.500  99.206  41.246  1.00  0.00           H
ATOM   1479 3HD2 LEU A 583      75.252  97.650  40.375  1.00  0.00           H
ATOM   1480  C   LEU A 583      70.490  97.126  40.645  1.00  0.00           C
ATOM   1481  O   LEU A 583      70.830  97.169  39.439  1.00  0.00           O
ATOM   1482  N   ASP A 584      69.507  96.256  41.021  1.00  0.00           N
ATOM   1483  HN  ASP A 584      69.340  96.175  42.001  1.00  0.00           H
ATOM   1484  CA  ASP A 584      68.721  95.382  40.202  1.00  0.00           C
ATOM   1485  HA  ASP A 584      69.348  94.803  39.539  1.00  0.00           H
ATOM   1486  CB  ASP A 584      67.945  94.336  41.076  1.00  0.00           C
ATOM   1487  HB1 ASP A 584      68.614  93.846  41.816  1.00  0.00           H
ATOM   1488  HB2 ASP A 584      67.185  95.012  41.524  1.00  0.00           H
ATOM   1489  CG  ASP A 584      67.198  93.247  40.328  1.00  0.00           C
ATOM   1490  OD1 ASP A 584      67.183  92.102  40.819  1.00  0.00           O
ATOM   1491  OD2 ASP A 584      66.536  93.541  39.310  1.00  0.00           O
ATOM   1492  C   ASP A 584      67.834  96.150  39.177  1.00  0.00           C
ATOM   1493  O   ASP A 584      67.255  97.218  39.424  1.00  0.00           O
ATOM   1494  N   PHE A 585      67.777  95.658  37.934  1.00  0.00           N
ATOM   1495  HN  PHE A 585      68.215  94.785  37.731  1.00  0.00           H
ATOM   1496  CA  PHE A 585      67.083  96.274  36.817  1.00  0.00           C
ATOM   1497  HA  PHE A 585      67.164  97.350  36.868  1.00  0.00           H
ATOM   1498  CB  PHE A 585      67.675  95.723  35.530  1.00  0.00           C
ATOM   1499  HB1 PHE A 585      67.749  94.615  35.546  1.00  0.00           H
ATOM   1500  HB2 PHE A 585      66.886  95.948  34.781  1.00  0.00           H
ATOM   1501  CG  PHE A 585      68.979  96.301  35.088  1.00  0.00           C
ATOM   1502  CD1 PHE A 585      69.711  97.204  35.922  1.00  0.00           C
ATOM   1503  HD1 PHE A 585      69.266  97.547  36.844  1.00  0.00           H
ATOM   1504  CE1 PHE A 585      70.981  97.499  35.606  1.00  0.00           C
ATOM   1505  HE1 PHE A 585      71.456  98.276  36.185  1.00  0.00           H
ATOM   1506  CZ  PHE A 585      71.685  96.931  34.595  1.00  0.00           C
ATOM   1507  HZ  PHE A 585      72.694  97.232  34.354  1.00  0.00           H
ATOM   1508  CD2 PHE A 585      69.625  95.776  33.951  1.00  0.00           C
ATOM   1509  HD2 PHE A 585      69.115  95.089  33.292  1.00  0.00           H
ATOM   1510  CE2 PHE A 585      70.982  96.040  33.818  1.00  0.00           C
ATOM   1511  HE2 PHE A 585      71.392  95.655  32.896  1.00  0.00           H
ATOM   1512  C   PHE A 585      65.523  96.147  36.926  1.00  0.00           C
ATOM   1513  O   PHE A 585      64.779  96.805  36.120  1.00  0.00           O
ATOM   1514  N   SER A 586      64.970  95.292  37.823  1.00  0.00           N
ATOM   1515  HN  SER A 586      65.677  94.849  38.369  1.00  0.00           H
ATOM   1516  CA  SER A 586      63.558  94.814  37.814  1.00  0.00           C
ATOM   1517  HA  SER A 586      63.159  94.721  36.815  1.00  0.00           H
ATOM   1518  CB  SER A 586      63.264  93.446  38.580  1.00  0.00           C
ATOM   1519  HB1 SER A 586      62.176  93.239  38.487  1.00  0.00           H
ATOM   1520  HB2 SER A 586      63.710  92.546  38.105  1.00  0.00           H
ATOM   1521  OG  SER A 586      63.705  93.404  39.897  1.00  0.00           O
ATOM   1522  HG1 SER A 586      64.651  93.558  39.853  1.00  0.00           H
ATOM   1523  C   SER A 586      62.605  95.823  38.556  1.00  0.00           C
ATOM   1524  O   SER A 586      61.398  95.863  38.355  1.00  0.00           O
ATOM   1525  N   PHE A 587      63.109  96.674  39.438  1.00  0.00           N
ATOM   1526  HN  PHE A 587      64.053  96.656  39.757  1.00  0.00           H
ATOM   1527  CA  PHE A 587      62.322  97.758  40.121  1.00  0.00           C
ATOM   1528  HA  PHE A 587      61.554  97.181  40.613  1.00  0.00           H
ATOM   1529  CB  PHE A 587      63.189  98.516  41.139  1.00  0.00           C
ATOM   1530  HB1 PHE A 587      64.061  98.837  40.530  1.00  0.00           H
ATOM   1531  HB2 PHE A 587      62.643  99.391  41.554  1.00  0.00           H
ATOM   1532  CG  PHE A 587      63.652  97.667  42.196  1.00  0.00           C
ATOM   1533  CD1 PHE A 587      62.802  97.291  43.289  1.00  0.00           C
ATOM   1534  HD1 PHE A 587      61.827  97.754  43.312  1.00  0.00           H
ATOM   1535  CE1 PHE A 587      63.288  96.451  44.294  1.00  0.00           C
ATOM   1536  HE1 PHE A 587      62.649  96.197  45.127  1.00  0.00           H
ATOM   1537  CZ  PHE A 587      64.614  96.006  44.269  1.00  0.00           C
ATOM   1538  HZ  PHE A 587      65.080  95.385  45.020  1.00  0.00           H
ATOM   1539  CD2 PHE A 587      65.014  97.404  42.275  1.00  0.00           C
ATOM   1540  HD2 PHE A 587      65.751  97.675  41.534  1.00  0.00           H
ATOM   1541  CE2 PHE A 587      65.481  96.486  43.267  1.00  0.00           C
ATOM   1542  HE2 PHE A 587      66.534  96.248  43.290  1.00  0.00           H
ATOM   1543  C   PHE A 587      61.620  98.765  39.138  1.00  0.00           C
ATOM   1544  O   PHE A 587      62.126  99.043  38.058  1.00  0.00           O
ATOM   1545  N   PRO A 588      60.520  99.329  39.531  1.00  0.00           N
ATOM   1546  CD  PRO A 588      59.645  98.765  40.563  1.00  0.00           C
ATOM   1547  HD1 PRO A 588      59.898  99.166  41.567  1.00  0.00           H
ATOM   1548  HD2 PRO A 588      59.718  97.661  40.665  1.00  0.00           H
ATOM   1549  CA  PRO A 588      59.858 100.423  38.837  1.00  0.00           C
ATOM   1550  HA  PRO A 588      59.463 100.167  37.866  1.00  0.00           H
ATOM   1551  CB  PRO A 588      58.669 100.720  39.730  1.00  0.00           C
ATOM   1552  HB1 PRO A 588      58.861 101.292  40.663  1.00  0.00           H
ATOM   1553  HB2 PRO A 588      57.912 101.281  39.141  1.00  0.00           H
ATOM   1554  CG  PRO A 588      58.307  99.317  40.231  1.00  0.00           C
ATOM   1555  HG1 PRO A 588      57.527  99.310  41.021  1.00  0.00           H
ATOM   1556  HG2 PRO A 588      57.885  98.733  39.385  1.00  0.00           H
ATOM   1557  C   PRO A 588      60.693 101.702  38.500  1.00  0.00           C
ATOM   1558  O   PRO A 588      61.127 102.348  39.451  1.00  0.00           O
ATOM   1559  N   ASP A 589      60.903 102.046  37.197  1.00  0.00           N
ATOM   1560  HN  ASP A 589      60.309 101.525  36.589  1.00  0.00           H
ATOM   1561  CA  ASP A 589      61.915 102.857  36.566  1.00  0.00           C
ATOM   1562  HA  ASP A 589      62.110 102.324  35.647  1.00  0.00           H
ATOM   1563  CB  ASP A 589      61.299 104.235  36.170  1.00  0.00           C
ATOM   1564  HB1 ASP A 589      61.098 104.854  37.070  1.00  0.00           H
ATOM   1565  HB2 ASP A 589      61.879 104.857  35.455  1.00  0.00           H
ATOM   1566  CG  ASP A 589      60.024 104.056  35.434  1.00  0.00           C
ATOM   1567  OD1 ASP A 589      59.979 103.191  34.524  1.00  0.00           O
ATOM   1568  OD2 ASP A 589      59.243 105.050  35.401  1.00  0.00           O
ATOM   1569  C   ASP A 589      63.283 103.017  37.275  1.00  0.00           C
ATOM   1570  O   ASP A 589      63.811 102.035  37.739  1.00  0.00           O
ATOM   1571  N   CYS A 590      63.828 104.287  37.279  1.00  0.00           N
ATOM   1572  HN  CYS A 590      63.383 105.079  36.870  1.00  0.00           H
ATOM   1573  CA  CYS A 590      65.236 104.404  37.759  1.00  0.00           C
ATOM   1574  HA  CYS A 590      65.774 103.485  37.576  1.00  0.00           H
ATOM   1575  CB  CYS A 590      65.863 105.506  36.905  1.00  0.00           C
ATOM   1576  HB1 CYS A 590      65.487 106.540  37.059  1.00  0.00           H
ATOM   1577  HB2 CYS A 590      66.893 105.515  37.322  1.00  0.00           H
ATOM   1578  SG  CYS A 590      65.903 105.045  35.156  1.00  0.00           S
ATOM   1579  HG1 CYS A 590      64.657 105.491  35.089  1.00  0.00           H
ATOM   1580  C   CYS A 590      65.413 104.799  39.207  1.00  0.00           C
ATOM   1581  O   CYS A 590      66.499 104.999  39.723  1.00  0.00           O
ATOM   1582  N   HIS A 591      64.307 105.066  39.923  1.00  0.00           N
ATOM   1583  HN  HIS A 591      63.397 104.802  39.613  1.00  0.00           H
ATOM   1584  CA  HIS A 591      64.264 105.599  41.309  1.00  0.00           C
ATOM   1585  HA  HIS A 591      64.648 106.606  41.232  1.00  0.00           H
ATOM   1586  CB  HIS A 591      62.757 105.614  41.770  1.00  0.00           C
ATOM   1587  HB1 HIS A 591      62.446 104.583  42.042  1.00  0.00           H
ATOM   1588  HB2 HIS A 591      62.748 106.208  42.710  1.00  0.00           H
ATOM   1589  ND1 HIS A 591      61.523 107.611  41.006  1.00  0.00           N
ATOM   1590  CG  HIS A 591      61.792 106.295  40.860  1.00  0.00           C
ATOM   1591  CE1 HIS A 591      60.537 107.816  40.157  1.00  0.00           C
ATOM   1592  HE1 HIS A 591      59.896 108.682  39.989  1.00  0.00           H
ATOM   1593  NE2 HIS A 591      60.198 106.716  39.465  1.00  0.00           N
ATOM   1594  HE2 HIS A 591      59.437 106.634  38.822  1.00  0.00           H
ATOM   1595  CD2 HIS A 591      61.047 105.707  39.907  1.00  0.00           C
ATOM   1596  HD2 HIS A 591      60.961 104.684  39.564  1.00  0.00           H
ATOM   1597  C   HIS A 591      65.117 104.843  42.338  1.00  0.00           C
ATOM   1598  O   HIS A 591      65.997 105.450  42.925  1.00  0.00           O
ATOM   1599  N   VAL A 592      65.038 103.533  42.431  1.00  0.00           N
ATOM   1600  HN  VAL A 592      64.456 103.002  41.820  1.00  0.00           H
ATOM   1601  CA  VAL A 592      65.888 102.752  43.326  1.00  0.00           C
ATOM   1602  HA  VAL A 592      65.860 103.193  44.311  1.00  0.00           H
ATOM   1603  CB  VAL A 592      65.275 101.392  43.469  1.00  0.00           C
ATOM   1604  HB  VAL A 592      65.186 100.809  42.527  1.00  0.00           H
ATOM   1605  CG1 VAL A 592      65.997 100.605  44.538  1.00  0.00           C
ATOM   1606 1HG1 VAL A 592      65.553 101.142  45.403  1.00  0.00           H
ATOM   1607 2HG1 VAL A 592      65.551  99.588  44.506  1.00  0.00           H
ATOM   1608 3HG1 VAL A 592      67.098 100.504  44.429  1.00  0.00           H
ATOM   1609  CG2 VAL A 592      63.833 101.689  44.004  1.00  0.00           C
ATOM   1610 1HG2 VAL A 592      63.311 100.732  44.224  1.00  0.00           H
ATOM   1611 2HG2 VAL A 592      64.001 102.298  44.918  1.00  0.00           H
ATOM   1612 3HG2 VAL A 592      63.197 102.158  43.223  1.00  0.00           H
ATOM   1613  C   VAL A 592      67.346 102.706  42.792  1.00  0.00           C
ATOM   1614  O   VAL A 592      68.242 102.801  43.674  1.00  0.00           O
ATOM   1615  N   GLY A 593      67.692 102.624  41.488  1.00  0.00           N
ATOM   1616  HN  GLY A 593      66.973 102.313  40.871  1.00  0.00           H
ATOM   1617  CA  GLY A 593      69.022 102.703  40.979  1.00  0.00           C
ATOM   1618  HA1 GLY A 593      69.534 101.843  41.386  1.00  0.00           H
ATOM   1619  HA2 GLY A 593      69.013 102.664  39.900  1.00  0.00           H
ATOM   1620  C   GLY A 593      69.815 103.918  41.351  1.00  0.00           C
ATOM   1621  O   GLY A 593      70.953 103.933  41.759  1.00  0.00           O
ATOM   1622  N   SER A 594      69.156 105.071  41.306  1.00  0.00           N
ATOM   1623  HN  SER A 594      68.238 105.083  40.917  1.00  0.00           H
ATOM   1624  CA  SER A 594      69.602 106.384  41.689  1.00  0.00           C
ATOM   1625  HA  SER A 594      70.562 106.485  41.204  1.00  0.00           H
ATOM   1626  CB  SER A 594      68.562 107.484  41.329  1.00  0.00           C
ATOM   1627  HB1 SER A 594      68.374 107.370  40.240  1.00  0.00           H
ATOM   1628  HB2 SER A 594      67.635 107.518  41.941  1.00  0.00           H
ATOM   1629  OG  SER A 594      69.165 108.743  41.554  1.00  0.00           O
ATOM   1630  HG1 SER A 594      69.894 108.811  40.933  1.00  0.00           H
ATOM   1631  C   SER A 594      69.846 106.466  43.195  1.00  0.00           C
ATOM   1632  O   SER A 594      70.824 107.066  43.632  1.00  0.00           O
ATOM   1633  N   PHE A 595      69.040 105.795  44.023  1.00  0.00           N
ATOM   1634  HN  PHE A 595      68.253 105.343  43.609  1.00  0.00           H
ATOM   1635  CA  PHE A 595      69.140 105.613  45.466  1.00  0.00           C
ATOM   1636  HA  PHE A 595      69.271 106.600  45.885  1.00  0.00           H
ATOM   1637  CB  PHE A 595      67.846 105.073  46.079  1.00  0.00           C
ATOM   1638  HB1 PHE A 595      66.965 105.648  45.722  1.00  0.00           H
ATOM   1639  HB2 PHE A 595      67.556 104.037  45.801  1.00  0.00           H
ATOM   1640  CG  PHE A 595      67.903 104.967  47.569  1.00  0.00           C
ATOM   1641  CD1 PHE A 595      68.306 106.129  48.283  1.00  0.00           C
ATOM   1642  HD1 PHE A 595      68.610 107.070  47.850  1.00  0.00           H
ATOM   1643  CE1 PHE A 595      68.295 106.101  49.665  1.00  0.00           C
ATOM   1644  HE1 PHE A 595      68.624 107.051  50.059  1.00  0.00           H
ATOM   1645  CZ  PHE A 595      68.015 104.962  50.372  1.00  0.00           C
ATOM   1646  HZ  PHE A 595      68.025 104.852  51.446  1.00  0.00           H
ATOM   1647  CD2 PHE A 595      67.485 103.861  48.289  1.00  0.00           C
ATOM   1648  HD2 PHE A 595      67.177 103.050  47.647  1.00  0.00           H
ATOM   1649  CE2 PHE A 595      67.575 103.792  49.655  1.00  0.00           C
ATOM   1650  HE2 PHE A 595      67.250 102.935  50.226  1.00  0.00           H
ATOM   1651  C   PHE A 595      70.414 104.731  45.775  1.00  0.00           C
ATOM   1652  O   PHE A 595      71.217 105.099  46.661  1.00  0.00           O
ATOM   1653  N   ALA A 596      70.604 103.644  45.043  1.00  0.00           N
ATOM   1654  HN  ALA A 596      69.885 103.273  44.461  1.00  0.00           H
ATOM   1655  CA  ALA A 596      71.803 102.829  44.979  1.00  0.00           C
ATOM   1656  HA  ALA A 596      71.987 102.309  45.907  1.00  0.00           H
ATOM   1657  CB  ALA A 596      71.531 101.554  44.075  1.00  0.00           C
ATOM   1658  HB1 ALA A 596      71.283 101.963  43.072  1.00  0.00           H
ATOM   1659  HB2 ALA A 596      72.384 100.842  44.060  1.00  0.00           H
ATOM   1660  HB3 ALA A 596      70.611 101.053  44.444  1.00  0.00           H
ATOM   1661  C   ALA A 596      73.071 103.609  44.602  1.00  0.00           C
ATOM   1662  O   ALA A 596      74.030 103.762  45.417  1.00  0.00           O
ATOM   1663  N   ILE A 597      73.120 104.416  43.543  1.00  0.00           N
ATOM   1664  HN  ILE A 597      72.387 104.337  42.872  1.00  0.00           H
ATOM   1665  CA  ILE A 597      74.217 105.207  43.127  1.00  0.00           C
ATOM   1666  HA  ILE A 597      75.011 104.476  43.178  1.00  0.00           H
ATOM   1667  CB  ILE A 597      74.211 105.674  41.710  1.00  0.00           C
ATOM   1668  HB  ILE A 597      73.359 106.385  41.651  1.00  0.00           H
ATOM   1669  CG2 ILE A 597      75.483 106.509  41.296  1.00  0.00           C
ATOM   1670 1HG2 ILE A 597      76.335 105.797  41.261  1.00  0.00           H
ATOM   1671 2HG2 ILE A 597      75.262 106.926  40.290  1.00  0.00           H
ATOM   1672 3HG2 ILE A 597      75.604 107.427  41.910  1.00  0.00           H
ATOM   1673  CG1 ILE A 597      74.066 104.544  40.682  1.00  0.00           C
ATOM   1674 1HG1 ILE A 597      73.026 104.173  40.809  1.00  0.00           H
ATOM   1675 2HG1 ILE A 597      74.110 104.988  39.665  1.00  0.00           H
ATOM   1676  CD  ILE A 597      74.963 103.338  40.731  1.00  0.00           C
ATOM   1677  HD1 ILE A 597      74.848 102.964  41.771  1.00  0.00           H
ATOM   1678  HD2 ILE A 597      74.699 102.666  39.886  1.00  0.00           H
ATOM   1679  HD3 ILE A 597      76.056 103.539  40.726  1.00  0.00           H
ATOM   1680  C   ILE A 597      74.542 106.360  44.062  1.00  0.00           C
ATOM   1681  O   ILE A 597      75.684 106.666  44.382  1.00  0.00           O
ATOM   1682  N   LYS A 598      73.541 107.020  44.579  1.00  0.00           N
ATOM   1683  HN  LYS A 598      72.650 106.800  44.189  1.00  0.00           H
ATOM   1684  CA  LYS A 598      73.712 107.956  45.666  1.00  0.00           C
ATOM   1685  HA  LYS A 598      74.508 108.612  45.346  1.00  0.00           H
ATOM   1686  CB  LYS A 598      72.394 108.707  45.787  1.00  0.00           C
ATOM   1687  HB1 LYS A 598      72.346 109.244  44.815  1.00  0.00           H
ATOM   1688  HB2 LYS A 598      71.561 107.972  45.764  1.00  0.00           H
ATOM   1689  CG  LYS A 598      72.204 109.573  47.013  1.00  0.00           C
ATOM   1690  HG1 LYS A 598      71.873 108.906  47.838  1.00  0.00           H
ATOM   1691  HG2 LYS A 598      73.173 110.059  47.258  1.00  0.00           H
ATOM   1692  CD  LYS A 598      71.035 110.523  46.732  1.00  0.00           C
ATOM   1693  HD1 LYS A 598      71.048 110.834  45.665  1.00  0.00           H
ATOM   1694  HD2 LYS A 598      70.117 109.896  46.732  1.00  0.00           H
ATOM   1695  CE  LYS A 598      71.055 111.741  47.619  1.00  0.00           C
ATOM   1696  HE1 LYS A 598      72.082 112.138  47.766  1.00  0.00           H
ATOM   1697  HE2 LYS A 598      70.385 112.567  47.299  1.00  0.00           H
ATOM   1698  NZ  LYS A 598      70.743 111.435  49.001  1.00  0.00           N
ATOM   1699  HZ1 LYS A 598      71.356 110.852  49.606  1.00  0.00           H
ATOM   1700  HZ2 LYS A 598      70.674 112.331  49.526  1.00  0.00           H
ATOM   1701  HZ3 LYS A 598      69.806 110.984  49.014  1.00  0.00           H
ATOM   1702  C   LYS A 598      74.229 107.353  46.955  1.00  0.00           C
ATOM   1703  O   LYS A 598      74.984 108.006  47.715  1.00  0.00           O
ATOM   1704  N   SER A 599      73.892 106.116  47.246  1.00  0.00           N
ATOM   1705  HN  SER A 599      73.251 105.609  46.674  1.00  0.00           H
ATOM   1706  CA  SER A 599      74.320 105.355  48.373  1.00  0.00           C
ATOM   1707  HA  SER A 599      74.254 106.007  49.231  1.00  0.00           H
ATOM   1708  CB  SER A 599      73.375 104.147  48.615  1.00  0.00           C
ATOM   1709  HB1 SER A 599      73.157 103.534  47.715  1.00  0.00           H
ATOM   1710  HB2 SER A 599      73.799 103.562  49.460  1.00  0.00           H
ATOM   1711  OG  SER A 599      72.107 104.565  49.080  1.00  0.00           O
ATOM   1712  HG1 SER A 599      71.717 105.003  48.319  1.00  0.00           H
ATOM   1713  C   SER A 599      75.740 104.852  48.224  1.00  0.00           C
ATOM   1714  O   SER A 599      76.430 104.603  49.221  1.00  0.00           O
ATOM   1715  N   LEU A 600      76.242 104.720  47.026  1.00  0.00           N
ATOM   1716  HN  LEU A 600      75.526 104.759  46.334  1.00  0.00           H
ATOM   1717  CA  LEU A 600      77.515 104.081  46.790  1.00  0.00           C
ATOM   1718  HA  LEU A 600      77.864 103.502  47.632  1.00  0.00           H
ATOM   1719  CB  LEU A 600      77.455 103.286  45.453  1.00  0.00           C
ATOM   1720  HB1 LEU A 600      76.514 102.699  45.518  1.00  0.00           H
ATOM   1721  HB2 LEU A 600      77.330 104.004  44.615  1.00  0.00           H
ATOM   1722  CG  LEU A 600      78.575 102.250  45.200  1.00  0.00           C
ATOM   1723  HG  LEU A 600      79.583 102.686  45.369  1.00  0.00           H
ATOM   1724  CD1 LEU A 600      78.220 101.005  46.069  1.00  0.00           C
ATOM   1725 1HD1 LEU A 600      78.251 101.211  47.160  1.00  0.00           H
ATOM   1726 2HD1 LEU A 600      77.278 100.540  45.706  1.00  0.00           H
ATOM   1727 3HD1 LEU A 600      79.053 100.292  45.889  1.00  0.00           H
ATOM   1728  CD2 LEU A 600      78.513 101.716  43.731  1.00  0.00           C
ATOM   1729 1HD2 LEU A 600      77.505 101.272  43.588  1.00  0.00           H
ATOM   1730 2HD2 LEU A 600      78.640 102.563  43.024  1.00  0.00           H
ATOM   1731 3HD2 LEU A 600      79.289 100.937  43.571  1.00  0.00           H
ATOM   1732  C   LEU A 600      78.526 105.175  46.742  1.00  0.00           C
ATOM   1733  O   LEU A 600      79.740 104.904  46.723  1.00  0.00           O
ATOM   1734  N   ARG A 601      78.192 106.482  46.775  1.00  0.00           N
ATOM   1735  HN  ARG A 601      77.231 106.692  46.613  1.00  0.00           H
ATOM   1736  CA  ARG A 601      79.030 107.647  46.943  1.00  0.00           C
ATOM   1737  HA  ARG A 601      79.839 107.599  46.229  1.00  0.00           H
ATOM   1738  CB  ARG A 601      78.166 108.927  46.906  1.00  0.00           C
ATOM   1739  HB1 ARG A 601      77.376 108.742  47.666  1.00  0.00           H
ATOM   1740  HB2 ARG A 601      78.724 109.826  47.245  1.00  0.00           H
ATOM   1741  CG  ARG A 601      77.531 109.279  45.502  1.00  0.00           C
ATOM   1742  HG1 ARG A 601      77.074 108.328  45.154  1.00  0.00           H
ATOM   1743  HG2 ARG A 601      76.759 110.072  45.603  1.00  0.00           H
ATOM   1744  CD  ARG A 601      78.517 109.732  44.376  1.00  0.00           C
ATOM   1745  HD1 ARG A 601      78.931 110.687  44.764  1.00  0.00           H
ATOM   1746  HD2 ARG A 601      79.320 108.979  44.224  1.00  0.00           H
ATOM   1747  NE  ARG A 601      77.722 109.856  43.083  1.00  0.00           N
ATOM   1748  HE  ARG A 601      76.908 109.280  43.018  1.00  0.00           H
ATOM   1749  CZ  ARG A 601      77.749 110.714  42.180  1.00  0.00           C
ATOM   1750  NH1 ARG A 601      76.725 110.861  41.370  1.00  0.00           N
ATOM   1751 1HH1 ARG A 601      75.856 110.470  41.672  1.00  0.00           H
ATOM   1752 2HH1 ARG A 601      76.844 111.576  40.680  1.00  0.00           H
ATOM   1753  NH2 ARG A 601      78.738 111.543  42.008  1.00  0.00           N
ATOM   1754 1HH2 ARG A 601      79.551 111.568  42.590  1.00  0.00           H
ATOM   1755 2HH2 ARG A 601      78.720 112.220  41.272  1.00  0.00           H
ATOM   1756  C   ARG A 601      79.877 107.648  48.191  1.00  0.00           C
ATOM   1757  O   ARG A 601      80.860 108.410  48.365  1.00  0.00           O
ATOM   1758  N   LYS A 602      79.448 106.860  49.152  1.00  0.00           N
ATOM   1759  HN  LYS A 602      78.733 106.189  48.975  1.00  0.00           H
ATOM   1760  CA  LYS A 602      79.855 106.830  50.514  1.00  0.00           C
ATOM   1761  HA  LYS A 602      80.315 107.763  50.803  1.00  0.00           H
ATOM   1762  CB  LYS A 602      78.663 106.469  51.382  1.00  0.00           C
ATOM   1763  HB1 LYS A 602      78.385 105.442  51.063  1.00  0.00           H
ATOM   1764  HB2 LYS A 602      78.859 106.492  52.476  1.00  0.00           H
ATOM   1765  CG  LYS A 602      77.364 107.337  51.219  1.00  0.00           C
ATOM   1766  HG1 LYS A 602      76.987 107.066  50.210  1.00  0.00           H
ATOM   1767  HG2 LYS A 602      76.625 107.016  51.984  1.00  0.00           H
ATOM   1768  CD  LYS A 602      77.673 108.822  51.286  1.00  0.00           C
ATOM   1769  HD1 LYS A 602      77.823 109.026  52.368  1.00  0.00           H
ATOM   1770  HD2 LYS A 602      78.616 109.120  50.780  1.00  0.00           H
ATOM   1771  CE  LYS A 602      76.554 109.640  50.722  1.00  0.00           C
ATOM   1772  HE1 LYS A 602      76.459 109.458  49.630  1.00  0.00           H
ATOM   1773  HE2 LYS A 602      75.608 109.494  51.287  1.00  0.00           H
ATOM   1774  NZ  LYS A 602      76.935 111.115  50.791  1.00  0.00           N
ATOM   1775  HZ1 LYS A 602      77.259 111.459  51.718  1.00  0.00           H
ATOM   1776  HZ2 LYS A 602      77.534 111.369  49.980  1.00  0.00           H
ATOM   1777  HZ3 LYS A 602      76.029 111.587  50.598  1.00  0.00           H
ATOM   1778  C   LYS A 602      81.002 105.777  50.682  1.00  0.00           C
ATOM   1779  O   LYS A 602      81.489 105.557  51.797  1.00  0.00           O
ATOM   1780  N   LEU A 603      81.405 105.094  49.613  1.00  0.00           N
ATOM   1781  HN  LEU A 603      81.119 105.320  48.685  1.00  0.00           H
ATOM   1782  CA  LEU A 603      82.477 104.054  49.627  1.00  0.00           C
ATOM   1783  HA  LEU A 603      82.600 103.499  50.546  1.00  0.00           H
ATOM   1784  CB  LEU A 603      82.340 102.912  48.569  1.00  0.00           C
ATOM   1785  HB1 LEU A 603      82.428 103.380  47.565  1.00  0.00           H
ATOM   1786  HB2 LEU A 603      83.210 102.262  48.802  1.00  0.00           H
ATOM   1787  CG  LEU A 603      81.190 101.935  48.568  1.00  0.00           C
ATOM   1788  HG  LEU A 603      80.308 102.410  48.087  1.00  0.00           H
ATOM   1789  CD1 LEU A 603      81.482 100.735  47.674  1.00  0.00           C
ATOM   1790 1HD1 LEU A 603      80.609 100.094  47.429  1.00  0.00           H
ATOM   1791 2HD1 LEU A 603      81.850 101.151  46.711  1.00  0.00           H
ATOM   1792 3HD1 LEU A 603      82.332 100.133  48.062  1.00  0.00           H
ATOM   1793  CD2 LEU A 603      80.879 101.465  49.968  1.00  0.00           C
ATOM   1794 1HD2 LEU A 603      80.000 100.793  49.864  1.00  0.00           H
ATOM   1795 2HD2 LEU A 603      81.712 100.824  50.329  1.00  0.00           H
ATOM   1796 3HD2 LEU A 603      80.682 102.331  50.635  1.00  0.00           H
ATOM   1797  C   LEU A 603      83.803 104.952  49.456  1.00  0.00           C
ATOM   1798  O   LEU A 603      83.781 106.039  48.904  1.00  0.00           O
ATOM   1799  N   THR A 604      84.983 104.438  49.893  1.00  0.00           N
ATOM   1800  HN  THR A 604      84.969 103.579  50.399  1.00  0.00           H
ATOM   1801  CA  THR A 604      86.316 104.945  49.564  1.00  0.00           C
ATOM   1802  HA  THR A 604      86.231 106.021  49.508  1.00  0.00           H
ATOM   1803  CB  THR A 604      87.441 104.569  50.607  1.00  0.00           C
ATOM   1804  HB  THR A 604      88.446 104.950  50.325  1.00  0.00           H
ATOM   1805  OG1 THR A 604      87.463 103.169  50.925  1.00  0.00           O
ATOM   1806  HG1 THR A 604      86.614 102.824  51.209  1.00  0.00           H
ATOM   1807  CG2 THR A 604      86.981 105.246  51.931  1.00  0.00           C
ATOM   1808 1HG2 THR A 604      86.881 106.352  51.895  1.00  0.00           H
ATOM   1809 2HG2 THR A 604      86.074 104.756  52.344  1.00  0.00           H
ATOM   1810 3HG2 THR A 604      87.722 105.071  52.741  1.00  0.00           H
ATOM   1811  C   THR A 604      86.751 104.527  48.171  1.00  0.00           C
ATOM   1812  O   THR A 604      86.178 103.606  47.567  1.00  0.00           O
ATOM   1813  N   ASP A 605      87.722 105.249  47.568  1.00  0.00           N
ATOM   1814  HN  ASP A 605      88.138 105.959  48.130  1.00  0.00           H
ATOM   1815  CA  ASP A 605      88.191 104.954  46.231  1.00  0.00           C
ATOM   1816  HA  ASP A 605      87.306 105.069  45.622  1.00  0.00           H
ATOM   1817  CB  ASP A 605      89.303 105.932  45.929  1.00  0.00           C
ATOM   1818  HB1 ASP A 605      90.117 105.875  46.684  1.00  0.00           H
ATOM   1819  HB2 ASP A 605      89.669 105.669  44.914  1.00  0.00           H
ATOM   1820  CG  ASP A 605      88.871 107.344  45.662  1.00  0.00           C
ATOM   1821  OD1 ASP A 605      89.762 108.234  45.571  1.00  0.00           O
ATOM   1822  OD2 ASP A 605      87.689 107.676  45.477  1.00  0.00           O
ATOM   1823  C   ASP A 605      88.718 103.470  46.062  1.00  0.00           C
ATOM   1824  O   ASP A 605      88.522 102.781  45.077  1.00  0.00           O
ATOM   1825  N   ASP A 606      89.432 102.893  47.010  1.00  0.00           N
ATOM   1826  HN  ASP A 606      89.710 103.435  47.799  1.00  0.00           H
ATOM   1827  CA  ASP A 606      89.897 101.529  47.017  1.00  0.00           C
ATOM   1828  HA  ASP A 606      90.432 101.557  46.080  1.00  0.00           H
ATOM   1829  CB  ASP A 606      90.729 101.297  48.276  1.00  0.00           C
ATOM   1830  HB1 ASP A 606      90.272 101.454  49.276  1.00  0.00           H
ATOM   1831  HB2 ASP A 606      90.946 100.208  48.259  1.00  0.00           H
ATOM   1832  CG  ASP A 606      92.050 102.050  48.129  1.00  0.00           C
ATOM   1833  OD1 ASP A 606      92.514 102.313  47.044  1.00  0.00           O
ATOM   1834  OD2 ASP A 606      92.706 101.999  49.179  1.00  0.00           O
ATOM   1835  C   ASP A 606      88.802 100.454  46.911  1.00  0.00           C
ATOM   1836  O   ASP A 606      88.982  99.372  46.389  1.00  0.00           O
ATOM   1837  N   GLU A 607      87.681 100.773  47.642  1.00  0.00           N
ATOM   1838  HN  GLU A 607      87.617 101.573  48.233  1.00  0.00           H
ATOM   1839  CA  GLU A 607      86.478  99.994  47.629  1.00  0.00           C
ATOM   1840  HA  GLU A 607      86.729  98.945  47.694  1.00  0.00           H
ATOM   1841  CB  GLU A 607      85.548 100.303  48.795  1.00  0.00           C
ATOM   1842  HB1 GLU A 607      85.321 101.385  48.681  1.00  0.00           H
ATOM   1843  HB2 GLU A 607      84.572  99.791  48.654  1.00  0.00           H
ATOM   1844  CG  GLU A 607      86.153 100.137  50.209  1.00  0.00           C
ATOM   1845  HG1 GLU A 607      86.296  99.039  50.302  1.00  0.00           H
ATOM   1846  HG2 GLU A 607      87.162 100.601  50.243  1.00  0.00           H
ATOM   1847  CD  GLU A 607      85.364 100.873  51.284  1.00  0.00           C
ATOM   1848  OE1 GLU A 607      85.067 102.126  51.296  1.00  0.00           O
ATOM   1849  OE2 GLU A 607      84.996 100.118  52.239  1.00  0.00           O
ATOM   1850  C   GLU A 607      85.734 100.167  46.363  1.00  0.00           C
ATOM   1851  O   GLU A 607      85.142  99.193  45.945  1.00  0.00           O
ATOM   1852  N   LEU A 608      85.773 101.309  45.786  1.00  0.00           N
ATOM   1853  HN  LEU A 608      85.953 102.131  46.321  1.00  0.00           H
ATOM   1854  CA  LEU A 608      85.257 101.608  44.444  1.00  0.00           C
ATOM   1855  HA  LEU A 608      84.223 101.300  44.404  1.00  0.00           H
ATOM   1856  CB  LEU A 608      85.395 103.140  44.080  1.00  0.00           C
ATOM   1857  HB1 LEU A 608      85.005 103.608  45.009  1.00  0.00           H
ATOM   1858  HB2 LEU A 608      86.494 103.305  44.062  1.00  0.00           H
ATOM   1859  CG  LEU A 608      84.694 103.529  42.857  1.00  0.00           C
ATOM   1860  HG  LEU A 608      85.288 103.058  42.045  1.00  0.00           H
ATOM   1861  CD1 LEU A 608      83.195 103.089  42.752  1.00  0.00           C
ATOM   1862 1HD1 LEU A 608      82.947 102.007  42.704  1.00  0.00           H
ATOM   1863 2HD1 LEU A 608      82.507 103.488  43.527  1.00  0.00           H
ATOM   1864 3HD1 LEU A 608      82.870 103.440  41.749  1.00  0.00           H
ATOM   1865  CD2 LEU A 608      84.782 105.076  42.723  1.00  0.00           C
ATOM   1866 1HD2 LEU A 608      84.061 105.586  43.397  1.00  0.00           H
ATOM   1867 2HD2 LEU A 608      85.823 105.382  42.959  1.00  0.00           H
ATOM   1868 3HD2 LEU A 608      84.475 105.397  41.705  1.00  0.00           H
ATOM   1869  C   LEU A 608      85.920 100.766  43.387  1.00  0.00           C
ATOM   1870  O   LEU A 608      85.392 100.231  42.403  1.00  0.00           O
ATOM   1871  N   PHE A 609      87.238 100.562  43.556  1.00  0.00           N
ATOM   1872  HN  PHE A 609      87.658 101.094  44.287  1.00  0.00           H
ATOM   1873  CA  PHE A 609      88.117  99.730  42.737  1.00  0.00           C
ATOM   1874  HA  PHE A 609      88.070 100.118  41.730  1.00  0.00           H
ATOM   1875  CB  PHE A 609      89.586  99.999  43.203  1.00  0.00           C
ATOM   1876  HB1 PHE A 609      89.825 101.080  43.110  1.00  0.00           H
ATOM   1877  HB2 PHE A 609      89.709  99.761  44.281  1.00  0.00           H
ATOM   1878  CG  PHE A 609      90.550  99.225  42.382  1.00  0.00           C
ATOM   1879  CD1 PHE A 609      91.689  98.568  43.032  1.00  0.00           C
ATOM   1880  HD1 PHE A 609      91.818  98.752  44.088  1.00  0.00           H
ATOM   1881  CE1 PHE A 609      92.574  97.832  42.251  1.00  0.00           C
ATOM   1882  HE1 PHE A 609      93.398  97.356  42.763  1.00  0.00           H
ATOM   1883  CZ  PHE A 609      92.397  97.505  40.905  1.00  0.00           C
ATOM   1884  HZ  PHE A 609      92.939  96.681  40.464  1.00  0.00           H
ATOM   1885  CD2 PHE A 609      90.386  98.980  41.000  1.00  0.00           C
ATOM   1886  HD2 PHE A 609      89.648  99.429  40.352  1.00  0.00           H
ATOM   1887  CE2 PHE A 609      91.311  98.182  40.265  1.00  0.00           C
ATOM   1888  HE2 PHE A 609      91.139  98.065  39.205  1.00  0.00           H
ATOM   1889  C   PHE A 609      87.630  98.222  42.782  1.00  0.00           C
ATOM   1890  O   PHE A 609      87.502  97.546  41.668  1.00  0.00           O
ATOM   1891  N   GLN A 610      87.199  97.689  43.976  1.00  0.00           N
ATOM   1892  HN  GLN A 610      87.317  98.234  44.802  1.00  0.00           H
ATOM   1893  CA  GLN A 610      86.816  96.292  44.136  1.00  0.00           C
ATOM   1894  HA  GLN A 610      87.648  95.687  43.807  1.00  0.00           H
ATOM   1895  CB  GLN A 610      86.525  95.889  45.589  1.00  0.00           C
ATOM   1896  HB1 GLN A 610      85.675  96.465  46.014  1.00  0.00           H
ATOM   1897  HB2 GLN A 610      86.202  94.827  45.640  1.00  0.00           H
ATOM   1898  CG  GLN A 610      87.792  96.098  46.494  1.00  0.00           C
ATOM   1899  HG1 GLN A 610      88.512  95.340  46.119  1.00  0.00           H
ATOM   1900  HG2 GLN A 610      88.266  97.095  46.368  1.00  0.00           H
ATOM   1901  CD  GLN A 610      87.612  95.873  47.992  1.00  0.00           C
ATOM   1902  OE1 GLN A 610      88.365  95.111  48.533  1.00  0.00           O
ATOM   1903  NE2 GLN A 610      86.547  96.474  48.584  1.00  0.00           N
ATOM   1904 1HE2 GLN A 610      85.982  96.954  47.913  1.00  0.00           H
ATOM   1905 2HE2 GLN A 610      86.352  96.406  49.563  1.00  0.00           H
ATOM   1906  C   GLN A 610      85.578  95.987  43.206  1.00  0.00           C
ATOM   1907  O   GLN A 610      85.425  94.914  42.650  1.00  0.00           O
ATOM   1908  N   TYR A 611      84.678  96.950  43.032  1.00  0.00           N
ATOM   1909  HN  TYR A 611      84.731  97.798  43.555  1.00  0.00           H
ATOM   1910  CA  TYR A 611      83.447  96.656  42.318  1.00  0.00           C
ATOM   1911  HA  TYR A 611      83.220  95.601  42.293  1.00  0.00           H
ATOM   1912  CB  TYR A 611      82.299  97.359  43.092  1.00  0.00           C
ATOM   1913  HB1 TYR A 611      82.411  98.461  43.176  1.00  0.00           H
ATOM   1914  HB2 TYR A 611      81.340  97.166  42.565  1.00  0.00           H
ATOM   1915  CG  TYR A 611      82.048  96.830  44.461  1.00  0.00           C
ATOM   1916  CD1 TYR A 611      81.954  95.448  44.714  1.00  0.00           C
ATOM   1917  HD1 TYR A 611      81.863  94.691  43.949  1.00  0.00           H
ATOM   1918  CE1 TYR A 611      81.965  95.028  46.096  1.00  0.00           C
ATOM   1919  HE1 TYR A 611      81.799  93.990  46.343  1.00  0.00           H
ATOM   1920  CZ  TYR A 611      82.030  95.914  47.103  1.00  0.00           C
ATOM   1921  OH  TYR A 611      81.993  95.377  48.423  1.00  0.00           O
ATOM   1922  HH  TYR A 611      82.387  96.000  49.038  1.00  0.00           H
ATOM   1923  CD2 TYR A 611      82.181  97.749  45.545  1.00  0.00           C
ATOM   1924  HD2 TYR A 611      82.414  98.792  45.387  1.00  0.00           H
ATOM   1925  CE2 TYR A 611      82.090  97.244  46.859  1.00  0.00           C
ATOM   1926  HE2 TYR A 611      82.147  97.795  47.786  1.00  0.00           H
ATOM   1927  C   TYR A 611      83.484  97.139  40.911  1.00  0.00           C
ATOM   1928  O   TYR A 611      82.519  96.893  40.190  1.00  0.00           O
ATOM   1929  N   LEU A 612      84.538  97.857  40.487  1.00  0.00           N
ATOM   1930  HN  LEU A 612      85.180  98.135  41.197  1.00  0.00           H
ATOM   1931  CA  LEU A 612      84.701  98.606  39.254  1.00  0.00           C
ATOM   1932  HA  LEU A 612      84.033  99.454  39.243  1.00  0.00           H
ATOM   1933  CB  LEU A 612      86.153  99.048  39.046  1.00  0.00           C
ATOM   1934  HB1 LEU A 612      86.446  99.508  40.014  1.00  0.00           H
ATOM   1935  HB2 LEU A 612      86.746  98.109  39.032  1.00  0.00           H
ATOM   1936  CG  LEU A 612      86.610  99.942  37.846  1.00  0.00           C
ATOM   1937  HG  LEU A 612      86.363  99.271  36.996  1.00  0.00           H
ATOM   1938  CD1 LEU A 612      85.741 101.183  37.869  1.00  0.00           C
ATOM   1939 1HD1 LEU A 612      84.738 100.920  37.470  1.00  0.00           H
ATOM   1940 2HD1 LEU A 612      85.529 101.517  38.907  1.00  0.00           H
ATOM   1941 3HD1 LEU A 612      86.204 102.034  37.325  1.00  0.00           H
ATOM   1942  CD2 LEU A 612      88.100 100.356  37.947  1.00  0.00           C
ATOM   1943 1HD2 LEU A 612      88.307 101.068  37.120  1.00  0.00           H
ATOM   1944 2HD2 LEU A 612      88.462 100.752  38.920  1.00  0.00           H
ATOM   1945 3HD2 LEU A 612      88.587  99.372  37.777  1.00  0.00           H
ATOM   1946  C   LEU A 612      84.227  97.872  38.050  1.00  0.00           C
ATOM   1947  O   LEU A 612      83.439  98.386  37.289  1.00  0.00           O
ATOM   1948  N   LEU A 613      84.588  96.539  37.887  1.00  0.00           N
ATOM   1949  HN  LEU A 613      85.203  96.079  38.524  1.00  0.00           H
ATOM   1950  CA  LEU A 613      84.179  95.750  36.769  1.00  0.00           C
ATOM   1951  HA  LEU A 613      84.510  96.270  35.882  1.00  0.00           H
ATOM   1952  CB  LEU A 613      84.799  94.351  36.831  1.00  0.00           C
ATOM   1953  HB1 LEU A 613      85.834  94.305  37.234  1.00  0.00           H
ATOM   1954  HB2 LEU A 613      84.206  93.770  37.568  1.00  0.00           H
ATOM   1955  CG  LEU A 613      84.816  93.576  35.518  1.00  0.00           C
ATOM   1956  HG  LEU A 613      83.801  93.695  35.082  1.00  0.00           H
ATOM   1957  CD1 LEU A 613      85.775  94.235  34.528  1.00  0.00           C
ATOM   1958 1HD1 LEU A 613      85.819  93.836  33.493  1.00  0.00           H
ATOM   1959 2HD1 LEU A 613      85.557  95.316  34.394  1.00  0.00           H
ATOM   1960 3HD1 LEU A 613      86.807  94.220  34.940  1.00  0.00           H
ATOM   1961  CD2 LEU A 613      85.002  92.061  35.639  1.00  0.00           C
ATOM   1962 1HD2 LEU A 613      84.860  91.614  34.632  1.00  0.00           H
ATOM   1963 2HD2 LEU A 613      86.072  91.965  35.922  1.00  0.00           H
ATOM   1964 3HD2 LEU A 613      84.361  91.565  36.398  1.00  0.00           H
ATOM   1965  C   LEU A 613      82.649  95.570  36.677  1.00  0.00           C
ATOM   1966  O   LEU A 613      82.137  95.686  35.554  1.00  0.00           O
ATOM   1967  N   GLN A 614      81.931  95.266  37.771  1.00  0.00           N
ATOM   1968  HN  GLN A 614      82.317  95.043  38.664  1.00  0.00           H
ATOM   1969  CA  GLN A 614      80.487  95.216  37.901  1.00  0.00           C
ATOM   1970  HA  GLN A 614      80.093  94.569  37.131  1.00  0.00           H
ATOM   1971  CB  GLN A 614      80.030  94.552  39.240  1.00  0.00           C
ATOM   1972  HB1 GLN A 614      80.483  95.140  40.067  1.00  0.00           H
ATOM   1973  HB2 GLN A 614      78.951  94.673  39.479  1.00  0.00           H
ATOM   1974  CG  GLN A 614      80.417  93.065  39.511  1.00  0.00           C
ATOM   1975  HG1 GLN A 614      81.055  93.183  40.413  1.00  0.00           H
ATOM   1976  HG2 GLN A 614      79.497  92.494  39.762  1.00  0.00           H
ATOM   1977  CD  GLN A 614      81.031  92.184  38.428  1.00  0.00           C
ATOM   1978  OE1 GLN A 614      80.404  92.015  37.348  1.00  0.00           O
ATOM   1979  NE2 GLN A 614      82.202  91.611  38.638  1.00  0.00           N
ATOM   1980 1HE2 GLN A 614      82.627  91.686  39.540  1.00  0.00           H
ATOM   1981 2HE2 GLN A 614      82.737  91.038  38.017  1.00  0.00           H
ATOM   1982  C   GLN A 614      79.720  96.543  37.645  1.00  0.00           C
ATOM   1983  O   GLN A 614      78.634  96.556  37.094  1.00  0.00           O
ATOM   1984  N   LEU A 615      80.333  97.726  37.976  1.00  0.00           N
ATOM   1985  HN  LEU A 615      81.168  97.660  38.515  1.00  0.00           H
ATOM   1986  CA  LEU A 615      80.009  99.048  37.505  1.00  0.00           C
ATOM   1987  HA  LEU A 615      78.939  99.097  37.649  1.00  0.00           H
ATOM   1988  CB  LEU A 615      80.457 100.162  38.492  1.00  0.00           C
ATOM   1989  HB1 LEU A 615      81.545 100.227  38.276  1.00  0.00           H
ATOM   1990  HB2 LEU A 615      80.066 101.177  38.268  1.00  0.00           H
ATOM   1991  CG  LEU A 615      80.255 100.012  40.015  1.00  0.00           C
ATOM   1992  HG  LEU A 615      80.867  99.197  40.457  1.00  0.00           H
ATOM   1993  CD1 LEU A 615      80.931 101.263  40.681  1.00  0.00           C
ATOM   1994 1HD1 LEU A 615      81.986 101.437  40.381  1.00  0.00           H
ATOM   1995 2HD1 LEU A 615      80.380 102.213  40.514  1.00  0.00           H
ATOM   1996 3HD1 LEU A 615      81.073 101.161  41.778  1.00  0.00           H
ATOM   1997  CD2 LEU A 615      78.784  99.827  40.390  1.00  0.00           C
ATOM   1998 1HD2 LEU A 615      78.739  99.559  41.467  1.00  0.00           H
ATOM   1999 2HD2 LEU A 615      78.198 100.716  40.072  1.00  0.00           H
ATOM   2000 3HD2 LEU A 615      78.523  98.877  39.876  1.00  0.00           H
ATOM   2001  C   LEU A 615      80.204  99.314  35.943  1.00  0.00           C
ATOM   2002  O   LEU A 615      79.354  99.846  35.204  1.00  0.00           O
ATOM   2003  N   VAL A 616      81.243  98.668  35.369  1.00  0.00           N
ATOM   2004  HN  VAL A 616      81.956  98.388  36.007  1.00  0.00           H
ATOM   2005  CA  VAL A 616      81.537  98.609  33.901  1.00  0.00           C
ATOM   2006  HA  VAL A 616      81.429  99.631  33.569  1.00  0.00           H
ATOM   2007  CB  VAL A 616      82.985  98.227  33.564  1.00  0.00           C
ATOM   2008  HB  VAL A 616      83.339  97.503  34.329  1.00  0.00           H
ATOM   2009  CG1 VAL A 616      83.292  97.651  32.190  1.00  0.00           C
ATOM   2010 1HG1 VAL A 616      84.363  97.365  32.125  1.00  0.00           H
ATOM   2011 2HG1 VAL A 616      82.709  96.714  32.056  1.00  0.00           H
ATOM   2012 3HG1 VAL A 616      83.003  98.299  31.336  1.00  0.00           H
ATOM   2013  CG2 VAL A 616      83.888  99.451  33.970  1.00  0.00           C
ATOM   2014 1HG2 VAL A 616      83.460  99.899  34.892  1.00  0.00           H
ATOM   2015 2HG2 VAL A 616      84.877  99.047  34.274  1.00  0.00           H
ATOM   2016 3HG2 VAL A 616      83.925 100.186  33.138  1.00  0.00           H
ATOM   2017  C   VAL A 616      80.463  97.856  33.134  1.00  0.00           C
ATOM   2018  O   VAL A 616      79.989  98.282  32.075  1.00  0.00           O
ATOM   2019  N   GLN A 617      79.942  96.673  33.711  1.00  0.00           N
ATOM   2020  HN  GLN A 617      80.200  96.292  34.596  1.00  0.00           H
ATOM   2021  CA  GLN A 617      78.829  95.951  33.063  1.00  0.00           C
ATOM   2022  HA  GLN A 617      78.968  95.832  31.998  1.00  0.00           H
ATOM   2023  CB  GLN A 617      78.597  94.557  33.691  1.00  0.00           C
ATOM   2024  HB1 GLN A 617      78.297  94.744  34.745  1.00  0.00           H
ATOM   2025  HB2 GLN A 617      77.739  94.087  33.165  1.00  0.00           H
ATOM   2026  CG  GLN A 617      79.839  93.562  33.648  1.00  0.00           C
ATOM   2027  HG1 GLN A 617      80.384  93.504  34.615  1.00  0.00           H
ATOM   2028  HG2 GLN A 617      79.492  92.513  33.535  1.00  0.00           H
ATOM   2029  CD  GLN A 617      80.791  93.807  32.453  1.00  0.00           C
ATOM   2030  OE1 GLN A 617      80.433  93.595  31.273  1.00  0.00           O
ATOM   2031  NE2 GLN A 617      82.071  94.185  32.742  1.00  0.00           N
ATOM   2032 1HE2 GLN A 617      82.343  94.280  33.699  1.00  0.00           H
ATOM   2033 2HE2 GLN A 617      82.801  94.272  32.065  1.00  0.00           H
ATOM   2034  C   GLN A 617      77.617  96.890  33.054  1.00  0.00           C
ATOM   2035  O   GLN A 617      76.958  96.972  32.024  1.00  0.00           O
ATOM   2036  N   VAL A 618      77.285  97.583  34.190  1.00  0.00           N
ATOM   2037  HN  VAL A 618      77.909  97.632  34.966  1.00  0.00           H
ATOM   2038  CA  VAL A 618      76.161  98.504  34.195  1.00  0.00           C
ATOM   2039  HA  VAL A 618      75.371  97.955  33.704  1.00  0.00           H
ATOM   2040  CB  VAL A 618      75.766  98.808  35.593  1.00  0.00           C
ATOM   2041  HB  VAL A 618      76.538  99.244  36.263  1.00  0.00           H
ATOM   2042  CG1 VAL A 618      74.504  99.713  35.605  1.00  0.00           C
ATOM   2043 1HG1 VAL A 618      73.732  99.590  34.815  1.00  0.00           H
ATOM   2044 2HG1 VAL A 618      73.858  99.573  36.497  1.00  0.00           H
ATOM   2045 3HG1 VAL A 618      74.908 100.747  35.575  1.00  0.00           H
ATOM   2046  CG2 VAL A 618      75.251  97.528  36.238  1.00  0.00           C
ATOM   2047 1HG2 VAL A 618      74.721  96.971  35.437  1.00  0.00           H
ATOM   2048 2HG2 VAL A 618      76.136  96.923  36.529  1.00  0.00           H
ATOM   2049 3HG2 VAL A 618      74.730  97.707  37.203  1.00  0.00           H
ATOM   2050  C   VAL A 618      76.356  99.773  33.319  1.00  0.00           C
ATOM   2051  O   VAL A 618      75.381 100.326  32.807  1.00  0.00           O
ATOM   2052  N   LEU A 619      77.594 100.246  33.099  1.00  0.00           N
ATOM   2053  HN  LEU A 619      78.273  99.775  33.657  1.00  0.00           H
ATOM   2054  CA  LEU A 619      77.958 101.309  32.092  1.00  0.00           C
ATOM   2055  HA  LEU A 619      77.203 102.072  32.215  1.00  0.00           H
ATOM   2056  CB  LEU A 619      79.433 101.822  32.453  1.00  0.00           C
ATOM   2057  HB1 LEU A 619      79.389 102.112  33.525  1.00  0.00           H
ATOM   2058  HB2 LEU A 619      80.103 100.938  32.399  1.00  0.00           H
ATOM   2059  CG  LEU A 619      80.086 102.900  31.597  1.00  0.00           C
ATOM   2060  HG  LEU A 619      80.122 102.672  30.510  1.00  0.00           H
ATOM   2061  CD1 LEU A 619      79.331 104.271  31.747  1.00  0.00           C
ATOM   2062 1HD1 LEU A 619      79.488 105.042  30.963  1.00  0.00           H
ATOM   2063 2HD1 LEU A 619      78.233 104.105  31.778  1.00  0.00           H
ATOM   2064 3HD1 LEU A 619      79.646 104.681  32.731  1.00  0.00           H
ATOM   2065  CD2 LEU A 619      81.559 103.221  31.987  1.00  0.00           C
ATOM   2066 1HD2 LEU A 619      81.833 104.105  31.373  1.00  0.00           H
ATOM   2067 2HD2 LEU A 619      81.582 103.563  33.043  1.00  0.00           H
ATOM   2068 3HD2 LEU A 619      82.275 102.390  31.809  1.00  0.00           H
ATOM   2069  C   LEU A 619      77.944 100.947  30.562  1.00  0.00           C
ATOM   2070  O   LEU A 619      77.532 101.665  29.638  1.00  0.00           O
ATOM   2071  N   LYS A 620      78.280  99.623  30.246  1.00  0.00           N
ATOM   2072  HN  LYS A 620      78.595  98.988  30.947  1.00  0.00           H
ATOM   2073  CA  LYS A 620      78.023  98.988  28.965  1.00  0.00           C
ATOM   2074  HA  LYS A 620      78.512  99.665  28.281  1.00  0.00           H
ATOM   2075  CB  LYS A 620      78.612  97.534  28.976  1.00  0.00           C
ATOM   2076  HB1 LYS A 620      78.229  97.038  29.893  1.00  0.00           H
ATOM   2077  HB2 LYS A 620      78.065  97.014  28.161  1.00  0.00           H
ATOM   2078  CG  LYS A 620      80.124  97.513  28.892  1.00  0.00           C
ATOM   2079  HG1 LYS A 620      80.299  97.665  27.805  1.00  0.00           H
ATOM   2080  HG2 LYS A 620      80.693  98.275  29.468  1.00  0.00           H
ATOM   2081  CD  LYS A 620      80.680  96.158  29.248  1.00  0.00           C
ATOM   2082  HD1 LYS A 620      81.778  96.324  29.293  1.00  0.00           H
ATOM   2083  HD2 LYS A 620      80.326  95.918  30.274  1.00  0.00           H
ATOM   2084  CE  LYS A 620      80.277  94.990  28.249  1.00  0.00           C
ATOM   2085  HE1 LYS A 620      79.175  95.021  28.118  1.00  0.00           H
ATOM   2086  HE2 LYS A 620      80.637  95.251  27.231  1.00  0.00           H
ATOM   2087  NZ  LYS A 620      80.725  93.722  28.670  1.00  0.00           N
ATOM   2088  HZ1 LYS A 620      80.109  92.970  28.302  1.00  0.00           H
ATOM   2089  HZ2 LYS A 620      81.722  93.584  28.409  1.00  0.00           H
ATOM   2090  HZ3 LYS A 620      80.619  93.601  29.698  1.00  0.00           H
ATOM   2091  C   LYS A 620      76.599  98.956  28.477  1.00  0.00           C
ATOM   2092  O   LYS A 620      76.177  99.108  27.301  1.00  0.00           O
ATOM   2093  N   TYR A 621      75.741  98.606  29.497  1.00  0.00           N
ATOM   2094  HN  TYR A 621      76.142  98.299  30.357  1.00  0.00           H
ATOM   2095  CA  TYR A 621      74.351  98.659  29.418  1.00  0.00           C
ATOM   2096  HA  TYR A 621      74.050  98.080  28.557  1.00  0.00           H
ATOM   2097  CB  TYR A 621      73.588  98.070  30.646  1.00  0.00           C
ATOM   2098  HB1 TYR A 621      73.985  97.055  30.863  1.00  0.00           H
ATOM   2099  HB2 TYR A 621      73.885  98.855  31.375  1.00  0.00           H
ATOM   2100  CG  TYR A 621      72.138  98.018  30.480  1.00  0.00           C
ATOM   2101  CD1 TYR A 621      71.333  98.583  31.454  1.00  0.00           C
ATOM   2102  HD1 TYR A 621      71.670  98.995  32.394  1.00  0.00           H
ATOM   2103  CE1 TYR A 621      69.919  98.478  31.425  1.00  0.00           C
ATOM   2104  HE1 TYR A 621      69.344  98.797  32.281  1.00  0.00           H
ATOM   2105  CZ  TYR A 621      69.340  97.963  30.261  1.00  0.00           C
ATOM   2106  OH  TYR A 621      67.948  97.927  30.338  1.00  0.00           O
ATOM   2107  HH  TYR A 621      67.635  98.700  30.813  1.00  0.00           H
ATOM   2108  CD2 TYR A 621      71.517  97.486  29.286  1.00  0.00           C
ATOM   2109  HD2 TYR A 621      72.157  96.940  28.609  1.00  0.00           H
ATOM   2110  CE2 TYR A 621      70.132  97.454  29.201  1.00  0.00           C
ATOM   2111  HE2 TYR A 621      69.692  97.008  28.322  1.00  0.00           H
ATOM   2112  C   TYR A 621      73.727 100.043  29.167  1.00  0.00           C
ATOM   2113  O   TYR A 621      73.007 100.197  28.183  1.00  0.00           O
ATOM   2114  N   GLU A 622      74.076 101.064  29.983  1.00  0.00           N
ATOM   2115  HN  GLU A 622      74.672 100.932  30.771  1.00  0.00           H
ATOM   2116  CA  GLU A 622      73.547 102.459  29.801  1.00  0.00           C
ATOM   2117  HA  GLU A 622      73.121 102.610  28.819  1.00  0.00           H
ATOM   2118  CB  GLU A 622      72.392 102.659  30.814  1.00  0.00           C
ATOM   2119  HB1 GLU A 622      71.634 101.918  30.483  1.00  0.00           H
ATOM   2120  HB2 GLU A 622      72.851 102.364  31.782  1.00  0.00           H
ATOM   2121  CG  GLU A 622      71.848 104.116  30.767  1.00  0.00           C
ATOM   2122  HG1 GLU A 622      72.631 104.740  31.248  1.00  0.00           H
ATOM   2123  HG2 GLU A 622      71.675 104.530  29.750  1.00  0.00           H
ATOM   2124  CD  GLU A 622      70.478 104.307  31.553  1.00  0.00           C
ATOM   2125  OE1 GLU A 622      70.599 104.115  32.795  1.00  0.00           O
ATOM   2126  OE2 GLU A 622      69.465 104.842  31.105  1.00  0.00           O
ATOM   2127  C   GLU A 622      74.712 103.412  29.955  1.00  0.00           C
ATOM   2128  O   GLU A 622      75.232 103.559  31.066  1.00  0.00           O
ATOM   2129  N   SER A 623      75.194 104.060  28.844  1.00  0.00           N
ATOM   2130  HN  SER A 623      74.726 103.853  27.988  1.00  0.00           H
ATOM   2131  CA  SER A 623      76.449 104.755  28.705  1.00  0.00           C
ATOM   2132  HA  SER A 623      77.040 104.501  29.572  1.00  0.00           H
ATOM   2133  CB  SER A 623      77.157 104.207  27.415  1.00  0.00           C
ATOM   2134  HB1 SER A 623      76.651 104.474  26.463  1.00  0.00           H
ATOM   2135  HB2 SER A 623      78.198 104.596  27.428  1.00  0.00           H
ATOM   2136  OG  SER A 623      77.143 102.730  27.272  1.00  0.00           O
ATOM   2137  HG1 SER A 623      77.232 102.304  28.128  1.00  0.00           H
ATOM   2138  C   SER A 623      76.611 106.315  28.669  1.00  0.00           C
ATOM   2139  O   SER A 623      77.699 106.845  28.501  1.00  0.00           O
ATOM   2140  N   TYR A 624      75.515 107.107  28.787  1.00  0.00           N
ATOM   2141  HN  TYR A 624      74.653 106.617  28.897  1.00  0.00           H
ATOM   2142  CA  TYR A 624      75.428 108.564  28.688  1.00  0.00           C
ATOM   2143  HA  TYR A 624      75.707 108.855  27.687  1.00  0.00           H
ATOM   2144  CB  TYR A 624      73.904 109.012  28.567  1.00  0.00           C
ATOM   2145  HB1 TYR A 624      73.446 108.917  29.574  1.00  0.00           H
ATOM   2146  HB2 TYR A 624      73.859 110.058  28.197  1.00  0.00           H
ATOM   2147  CG  TYR A 624      73.263 108.039  27.556  1.00  0.00           C
ATOM   2148  CD1 TYR A 624      72.350 107.038  28.028  1.00  0.00           C
ATOM   2149  HD1 TYR A 624      72.129 107.014  29.084  1.00  0.00           H
ATOM   2150  CE1 TYR A 624      71.679 106.148  27.189  1.00  0.00           C
ATOM   2151  HE1 TYR A 624      71.034 105.367  27.563  1.00  0.00           H
ATOM   2152  CZ  TYR A 624      71.776 106.456  25.793  1.00  0.00           C
ATOM   2153  OH  TYR A 624      71.081 105.700  24.770  1.00  0.00           O
ATOM   2154  HH  TYR A 624      70.449 105.152  25.241  1.00  0.00           H
ATOM   2155  CD2 TYR A 624      73.557 108.071  26.187  1.00  0.00           C
ATOM   2156  HD2 TYR A 624      74.382 108.667  25.826  1.00  0.00           H
ATOM   2157  CE2 TYR A 624      72.776 107.316  25.255  1.00  0.00           C
ATOM   2158  HE2 TYR A 624      72.956 107.429  24.196  1.00  0.00           H
ATOM   2159  C   TYR A 624      76.215 109.321  29.672  1.00  0.00           C
ATOM   2160  O   TYR A 624      76.447 108.929  30.799  1.00  0.00           O
ATOM   2161  N   LEU A 625      76.613 110.545  29.240  1.00  0.00           N
ATOM   2162  HN  LEU A 625      76.474 110.806  28.288  1.00  0.00           H
ATOM   2163  CA  LEU A 625      77.402 111.461  30.096  1.00  0.00           C
ATOM   2164  HA  LEU A 625      78.021 110.821  30.708  1.00  0.00           H
ATOM   2165  CB  LEU A 625      78.391 112.336  29.232  1.00  0.00           C
ATOM   2166  HB1 LEU A 625      77.856 112.972  28.495  1.00  0.00           H
ATOM   2167  HB2 LEU A 625      79.003 112.965  29.913  1.00  0.00           H
ATOM   2168  CG  LEU A 625      79.423 111.510  28.419  1.00  0.00           C
ATOM   2169  HG  LEU A 625      79.046 110.900  27.571  1.00  0.00           H
ATOM   2170  CD1 LEU A 625      80.321 112.518  27.784  1.00  0.00           C
ATOM   2171 1HD1 LEU A 625      79.633 112.909  27.004  1.00  0.00           H
ATOM   2172 2HD1 LEU A 625      80.644 113.182  28.613  1.00  0.00           H
ATOM   2173 3HD1 LEU A 625      81.157 111.972  27.295  1.00  0.00           H
ATOM   2174  CD2 LEU A 625      80.111 110.410  29.315  1.00  0.00           C
ATOM   2175 1HD2 LEU A 625      79.388 109.591  29.515  1.00  0.00           H
ATOM   2176 2HD2 LEU A 625      80.972 109.996  28.748  1.00  0.00           H
ATOM   2177 3HD2 LEU A 625      80.530 110.785  30.274  1.00  0.00           H
ATOM   2178  C   LEU A 625      76.599 112.166  31.080  1.00  0.00           C
ATOM   2179  O   LEU A 625      77.033 112.665  32.145  1.00  0.00           O
ATOM   2180  N   ASP A 626      75.270 112.310  30.844  1.00  0.00           N
ATOM   2181  HN  ASP A 626      74.812 112.020  30.008  1.00  0.00           H
ATOM   2182  CA  ASP A 626      74.364 112.863  31.860  1.00  0.00           C
ATOM   2183  HA  ASP A 626      74.823 113.730  32.311  1.00  0.00           H
ATOM   2184  CB  ASP A 626      72.956 113.165  31.329  1.00  0.00           C
ATOM   2185  HB1 ASP A 626      72.515 112.318  30.762  1.00  0.00           H
ATOM   2186  HB2 ASP A 626      72.293 113.474  32.166  1.00  0.00           H
ATOM   2187  CG  ASP A 626      72.953 114.347  30.424  1.00  0.00           C
ATOM   2188  OD1 ASP A 626      73.583 115.344  30.771  1.00  0.00           O
ATOM   2189  OD2 ASP A 626      72.311 114.307  29.351  1.00  0.00           O
ATOM   2190  C   ASP A 626      74.192 111.833  33.040  1.00  0.00           C
ATOM   2191  O   ASP A 626      73.954 112.192  34.220  1.00  0.00           O
ATOM   2192  N   CYS A 627      74.166 110.527  32.797  1.00  0.00           N
ATOM   2193  HN  CYS A 627      74.288 110.166  31.876  1.00  0.00           H
ATOM   2194  CA  CYS A 627      73.854 109.472  33.819  1.00  0.00           C
ATOM   2195  HA  CYS A 627      72.890 109.747  34.222  1.00  0.00           H
ATOM   2196  CB  CYS A 627      73.680 108.015  33.309  1.00  0.00           C
ATOM   2197  HB1 CYS A 627      74.543 107.924  32.616  1.00  0.00           H
ATOM   2198  HB2 CYS A 627      73.744 107.281  34.142  1.00  0.00           H
ATOM   2199  SG  CYS A 627      72.154 107.948  32.260  1.00  0.00           S
ATOM   2200  HG1 CYS A 627      71.420 107.585  33.301  1.00  0.00           H
ATOM   2201  C   CYS A 627      74.772 109.415  34.990  1.00  0.00           C
ATOM   2202  O   CYS A 627      75.963 109.691  34.976  1.00  0.00           O
ATOM   2203  N   GLU A 628      74.137 109.141  36.188  1.00  0.00           N
ATOM   2204  HN  GLU A 628      73.171 108.896  36.174  1.00  0.00           H
ATOM   2205  CA  GLU A 628      74.770 109.287  37.502  1.00  0.00           C
ATOM   2206  HA  GLU A 628      75.099 110.314  37.570  1.00  0.00           H
ATOM   2207  CB  GLU A 628      73.630 109.116  38.542  1.00  0.00           C
ATOM   2208  HB1 GLU A 628      73.033 108.246  38.195  1.00  0.00           H
ATOM   2209  HB2 GLU A 628      74.187 108.927  39.485  1.00  0.00           H
ATOM   2210  CG  GLU A 628      72.642 110.296  38.606  1.00  0.00           C
ATOM   2211  HG1 GLU A 628      73.013 111.282  38.959  1.00  0.00           H
ATOM   2212  HG2 GLU A 628      72.219 110.390  37.583  1.00  0.00           H
ATOM   2213  CD  GLU A 628      71.364 110.033  39.385  1.00  0.00           C
ATOM   2214  OE1 GLU A 628      71.020 108.868  39.767  1.00  0.00           O
ATOM   2215  OE2 GLU A 628      70.603 111.025  39.511  1.00  0.00           O
ATOM   2216  C   GLU A 628      76.048 108.392  37.706  1.00  0.00           C
ATOM   2217  O   GLU A 628      77.043 108.962  38.144  1.00  0.00           O
ATOM   2218  N   LEU A 629      76.026 107.102  37.334  1.00  0.00           N
ATOM   2219  HN  LEU A 629      75.255 106.670  36.872  1.00  0.00           H
ATOM   2220  CA  LEU A 629      77.269 106.214  37.392  1.00  0.00           C
ATOM   2221  HA  LEU A 629      77.644 106.301  38.401  1.00  0.00           H
ATOM   2222  CB  LEU A 629      76.765 104.669  37.172  1.00  0.00           C
ATOM   2223  HB1 LEU A 629      75.957 104.449  37.903  1.00  0.00           H
ATOM   2224  HB2 LEU A 629      76.354 104.608  36.142  1.00  0.00           H
ATOM   2225  CG  LEU A 629      77.896 103.590  37.319  1.00  0.00           C
ATOM   2226  HG  LEU A 629      77.300 102.657  37.419  1.00  0.00           H
ATOM   2227  CD1 LEU A 629      78.839 103.468  36.122  1.00  0.00           C
ATOM   2228 1HD1 LEU A 629      79.450 104.385  35.988  1.00  0.00           H
ATOM   2229 2HD1 LEU A 629      79.524 102.624  36.355  1.00  0.00           H
ATOM   2230 3HD1 LEU A 629      78.246 103.173  35.230  1.00  0.00           H
ATOM   2231  CD2 LEU A 629      78.720 103.820  38.562  1.00  0.00           C
ATOM   2232 1HD2 LEU A 629      79.570 103.106  38.596  1.00  0.00           H
ATOM   2233 2HD2 LEU A 629      79.129 104.849  38.469  1.00  0.00           H
ATOM   2234 3HD2 LEU A 629      78.023 103.804  39.428  1.00  0.00           H
ATOM   2235  C   LEU A 629      78.380 106.667  36.447  1.00  0.00           C
ATOM   2236  O   LEU A 629      79.503 106.897  36.854  1.00  0.00           O
ATOM   2237  N   THR A 630      77.999 107.046  35.241  1.00  0.00           N
ATOM   2238  HN  THR A 630      77.064 106.869  34.944  1.00  0.00           H
ATOM   2239  CA  THR A 630      78.940 107.598  34.290  1.00  0.00           C
ATOM   2240  HA  THR A 630      79.641 106.798  34.101  1.00  0.00           H
ATOM   2241  CB  THR A 630      78.347 107.909  32.978  1.00  0.00           C
ATOM   2242  HB  THR A 630      77.724 108.820  33.110  1.00  0.00           H
ATOM   2243  OG1 THR A 630      77.489 106.838  32.427  1.00  0.00           O
ATOM   2244  HG1 THR A 630      77.217 107.255  31.606  1.00  0.00           H
ATOM   2245  CG2 THR A 630      79.347 108.093  31.762  1.00  0.00           C
ATOM   2246 1HG2 THR A 630      78.761 108.219  30.826  1.00  0.00           H
ATOM   2247 2HG2 THR A 630      79.918 109.043  31.841  1.00  0.00           H
ATOM   2248 3HG2 THR A 630      80.053 107.238  31.684  1.00  0.00           H
ATOM   2249  C   THR A 630      79.758 108.822  34.778  1.00  0.00           C
ATOM   2250  O   THR A 630      80.971 108.851  34.827  1.00  0.00           O
ATOM   2251  N   LYS A 631      79.028 109.824  35.305  1.00  0.00           N
ATOM   2252  HN  LYS A 631      78.036 109.883  35.227  1.00  0.00           H
ATOM   2253  CA  LYS A 631      79.577 111.004  35.889  1.00  0.00           C
ATOM   2254  HA  LYS A 631      80.339 111.270  35.172  1.00  0.00           H
ATOM   2255  CB  LYS A 631      78.563 112.128  36.220  1.00  0.00           C
ATOM   2256  HB1 LYS A 631      77.806 111.697  36.909  1.00  0.00           H
ATOM   2257  HB2 LYS A 631      79.041 112.909  36.849  1.00  0.00           H
ATOM   2258  CG  LYS A 631      77.902 112.709  34.932  1.00  0.00           C
ATOM   2259  HG1 LYS A 631      78.644 113.076  34.191  1.00  0.00           H
ATOM   2260  HG2 LYS A 631      77.392 111.865  34.419  1.00  0.00           H
ATOM   2261  CD  LYS A 631      77.024 113.940  35.294  1.00  0.00           C
ATOM   2262  HD1 LYS A 631      77.602 114.846  35.575  1.00  0.00           H
ATOM   2263  HD2 LYS A 631      76.703 114.322  34.302  1.00  0.00           H
ATOM   2264  CE  LYS A 631      75.782 113.798  36.208  1.00  0.00           C
ATOM   2265  HE1 LYS A 631      75.139 112.960  35.863  1.00  0.00           H
ATOM   2266  HE2 LYS A 631      76.037 113.513  37.251  1.00  0.00           H
ATOM   2267  NZ  LYS A 631      74.896 114.996  36.078  1.00  0.00           N
ATOM   2268  HZ1 LYS A 631      74.202 115.015  36.852  1.00  0.00           H
ATOM   2269  HZ2 LYS A 631      75.521 115.812  36.235  1.00  0.00           H
ATOM   2270  HZ3 LYS A 631      74.532 115.119  35.111  1.00  0.00           H
ATOM   2271  C   LYS A 631      80.394 110.705  37.191  1.00  0.00           C
ATOM   2272  O   LYS A 631      81.497 111.275  37.339  1.00  0.00           O
ATOM   2273  N   PHE A 632      79.923 109.826  38.087  1.00  0.00           N
ATOM   2274  HN  PHE A 632      79.047 109.395  37.882  1.00  0.00           H
ATOM   2275  CA  PHE A 632      80.584 109.287  39.289  1.00  0.00           C
ATOM   2276  HA  PHE A 632      80.880 110.155  39.860  1.00  0.00           H
ATOM   2277  CB  PHE A 632      79.558 108.514  40.141  1.00  0.00           C
ATOM   2278  HB1 PHE A 632      78.675 109.173  40.279  1.00  0.00           H
ATOM   2279  HB2 PHE A 632      79.291 107.705  39.429  1.00  0.00           H
ATOM   2280  CG  PHE A 632      79.897 107.836  41.448  1.00  0.00           C
ATOM   2281  CD1 PHE A 632      79.293 106.585  41.767  1.00  0.00           C
ATOM   2282  HD1 PHE A 632      78.618 106.060  41.107  1.00  0.00           H
ATOM   2283  CE1 PHE A 632      79.745 105.948  42.910  1.00  0.00           C
ATOM   2284  HE1 PHE A 632      79.383 104.955  43.131  1.00  0.00           H
ATOM   2285  CZ  PHE A 632      80.797 106.468  43.692  1.00  0.00           C
ATOM   2286  HZ  PHE A 632      81.137 105.960  44.582  1.00  0.00           H
ATOM   2287  CD2 PHE A 632      81.022 108.249  42.125  1.00  0.00           C
ATOM   2288  HD2 PHE A 632      81.511 109.140  41.760  1.00  0.00           H
ATOM   2289  CE2 PHE A 632      81.450 107.612  43.328  1.00  0.00           C
ATOM   2290  HE2 PHE A 632      82.326 107.966  43.853  1.00  0.00           H
ATOM   2291  C   PHE A 632      81.886 108.575  39.011  1.00  0.00           C
ATOM   2292  O   PHE A 632      82.899 108.976  39.512  1.00  0.00           O
ATOM   2293  N   LEU A 633      81.967 107.615  38.057  1.00  0.00           N
ATOM   2294  HN  LEU A 633      81.140 107.361  37.560  1.00  0.00           H
ATOM   2295  CA  LEU A 633      83.223 107.030  37.640  1.00  0.00           C
ATOM   2296  HA  LEU A 633      83.814 106.814  38.518  1.00  0.00           H
ATOM   2297  CB  LEU A 633      83.002 105.810  36.807  1.00  0.00           C
ATOM   2298  HB1 LEU A 633      82.398 106.042  35.904  1.00  0.00           H
ATOM   2299  HB2 LEU A 633      84.041 105.493  36.573  1.00  0.00           H
ATOM   2300  CG  LEU A 633      82.274 104.501  37.496  1.00  0.00           C
ATOM   2301  HG  LEU A 633      81.193 104.648  37.707  1.00  0.00           H
ATOM   2302  CD1 LEU A 633      82.272 103.412  36.382  1.00  0.00           C
ATOM   2303 1HD1 LEU A 633      81.927 103.755  35.383  1.00  0.00           H
ATOM   2304 2HD1 LEU A 633      83.259 102.915  36.260  1.00  0.00           H
ATOM   2305 3HD1 LEU A 633      81.550 102.680  36.804  1.00  0.00           H
ATOM   2306  CD2 LEU A 633      83.034 103.940  38.770  1.00  0.00           C
ATOM   2307 1HD2 LEU A 633      82.703 102.881  38.832  1.00  0.00           H
ATOM   2308 2HD2 LEU A 633      84.131 104.017  38.611  1.00  0.00           H
ATOM   2309 3HD2 LEU A 633      82.702 104.594  39.604  1.00  0.00           H
ATOM   2310  C   LEU A 633      84.163 108.023  36.857  1.00  0.00           C
ATOM   2311  O   LEU A 633      85.368 107.994  36.867  1.00  0.00           O
ATOM   2312  N   LEU A 634      83.648 108.978  36.066  1.00  0.00           N
ATOM   2313  HN  LEU A 634      82.655 108.931  35.994  1.00  0.00           H
ATOM   2314  CA  LEU A 634      84.461 110.059  35.436  1.00  0.00           C
ATOM   2315  HA  LEU A 634      85.350 109.536  35.115  1.00  0.00           H
ATOM   2316  CB  LEU A 634      83.726 110.576  34.104  1.00  0.00           C
ATOM   2317  HB1 LEU A 634      83.553 109.636  33.538  1.00  0.00           H
ATOM   2318  HB2 LEU A 634      82.727 110.935  34.430  1.00  0.00           H
ATOM   2319  CG  LEU A 634      84.525 111.735  33.324  1.00  0.00           C
ATOM   2320  HG  LEU A 634      84.890 112.435  34.107  1.00  0.00           H
ATOM   2321  CD1 LEU A 634      85.844 111.227  32.774  1.00  0.00           C
ATOM   2322 1HD1 LEU A 634      86.373 112.016  32.198  1.00  0.00           H
ATOM   2323 2HD1 LEU A 634      86.400 110.814  33.643  1.00  0.00           H
ATOM   2324 3HD1 LEU A 634      85.751 110.437  31.998  1.00  0.00           H
ATOM   2325  CD2 LEU A 634      83.854 112.453  32.159  1.00  0.00           C
ATOM   2326 1HD2 LEU A 634      84.468 113.272  31.727  1.00  0.00           H
ATOM   2327 2HD2 LEU A 634      83.564 111.769  31.333  1.00  0.00           H
ATOM   2328 3HD2 LEU A 634      82.999 112.947  32.667  1.00  0.00           H
ATOM   2329  C   LEU A 634      85.007 111.134  36.436  1.00  0.00           C
ATOM   2330  O   LEU A 634      86.054 111.788  36.264  1.00  0.00           O
ATOM   2331  N   ASP A 635      84.262 111.350  37.539  1.00  0.00           N
ATOM   2332  HN  ASP A 635      83.319 111.027  37.566  1.00  0.00           H
ATOM   2333  CA  ASP A 635      84.647 112.222  38.600  1.00  0.00           C
ATOM   2334  HA  ASP A 635      84.886 113.188  38.180  1.00  0.00           H
ATOM   2335  CB  ASP A 635      83.509 112.463  39.554  1.00  0.00           C
ATOM   2336  HB1 ASP A 635      82.596 112.754  38.994  1.00  0.00           H
ATOM   2337  HB2 ASP A 635      83.197 111.542  40.091  1.00  0.00           H
ATOM   2338  CG  ASP A 635      83.793 113.431  40.768  1.00  0.00           C
ATOM   2339  OD1 ASP A 635      84.571 114.402  40.694  1.00  0.00           O
ATOM   2340  OD2 ASP A 635      83.073 113.315  41.760  1.00  0.00           O
ATOM   2341  C   ASP A 635      85.848 111.802  39.402  1.00  0.00           C
ATOM   2342  O   ASP A 635      86.773 112.549  39.690  1.00  0.00           O
ATOM   2343  N   ARG A 636      85.796 110.474  39.719  1.00  0.00           N
ATOM   2344  HN  ARG A 636      84.900 110.063  39.570  1.00  0.00           H
ATOM   2345  CA  ARG A 636      86.877 109.817  40.385  1.00  0.00           C
ATOM   2346  HA  ARG A 636      87.184 110.373  41.258  1.00  0.00           H
ATOM   2347  CB  ARG A 636      86.315 108.580  41.098  1.00  0.00           C
ATOM   2348  HB1 ARG A 636      85.895 107.910  40.317  1.00  0.00           H
ATOM   2349  HB2 ARG A 636      87.219 108.072  41.497  1.00  0.00           H
ATOM   2350  CG  ARG A 636      85.240 108.703  42.226  1.00  0.00           C
ATOM   2351  HG1 ARG A 636      84.298 108.917  41.677  1.00  0.00           H
ATOM   2352  HG2 ARG A 636      85.154 107.805  42.873  1.00  0.00           H
ATOM   2353  CD  ARG A 636      85.338 109.980  43.129  1.00  0.00           C
ATOM   2354  HD1 ARG A 636      85.280 110.934  42.563  1.00  0.00           H
ATOM   2355  HD2 ARG A 636      84.496 110.069  43.849  1.00  0.00           H
ATOM   2356  NE  ARG A 636      86.572 109.838  43.879  1.00  0.00           N
ATOM   2357  HE  ARG A 636      86.933 108.916  44.015  1.00  0.00           H
ATOM   2358  CZ  ARG A 636      87.445 110.850  44.101  1.00  0.00           C
ATOM   2359  NH1 ARG A 636      88.639 110.493  44.507  1.00  0.00           N
ATOM   2360 1HH1 ARG A 636      88.908 109.557  44.731  1.00  0.00           H
ATOM   2361 2HH1 ARG A 636      89.348 111.178  44.678  1.00  0.00           H
ATOM   2362  NH2 ARG A 636      87.199 112.132  43.926  1.00  0.00           N
ATOM   2363 1HH2 ARG A 636      86.292 112.522  43.766  1.00  0.00           H
ATOM   2364 2HH2 ARG A 636      87.985 112.718  44.121  1.00  0.00           H
ATOM   2365  C   ARG A 636      88.128 109.461  39.487  1.00  0.00           C
ATOM   2366  O   ARG A 636      89.234 109.504  40.052  1.00  0.00           O
ATOM   2367  N   ALA A 637      87.905 109.288  38.143  1.00  0.00           N
ATOM   2368  HN  ALA A 637      86.950 109.311  37.857  1.00  0.00           H
ATOM   2369  CA  ALA A 637      88.914 108.961  37.222  1.00  0.00           C
ATOM   2370  HA  ALA A 637      89.431 108.096  37.611  1.00  0.00           H
ATOM   2371  CB  ALA A 637      88.301 108.626  35.870  1.00  0.00           C
ATOM   2372  HB1 ALA A 637      87.620 107.771  36.073  1.00  0.00           H
ATOM   2373  HB2 ALA A 637      87.631 109.467  35.593  1.00  0.00           H
ATOM   2374  HB3 ALA A 637      89.019 108.381  35.058  1.00  0.00           H
ATOM   2375  C   ALA A 637      89.893 110.134  37.155  1.00  0.00           C
ATOM   2376  O   ALA A 637      91.124 109.895  37.017  1.00  0.00           O
ATOM   2377  N   LEU A 638      89.429 111.407  37.054  1.00  0.00           N
ATOM   2378  HN  LEU A 638      88.463 111.598  37.212  1.00  0.00           H
ATOM   2379  CA  LEU A 638      90.341 112.566  36.907  1.00  0.00           C
ATOM   2380  HA  LEU A 638      91.024 112.298  36.115  1.00  0.00           H
ATOM   2381  CB  LEU A 638      89.467 113.824  36.507  1.00  0.00           C
ATOM   2382  HB1 LEU A 638      88.597 113.809  37.197  1.00  0.00           H
ATOM   2383  HB2 LEU A 638      89.952 114.797  36.734  1.00  0.00           H
ATOM   2384  CG  LEU A 638      88.986 113.804  35.057  1.00  0.00           C
ATOM   2385  HG  LEU A 638      88.385 112.901  34.816  1.00  0.00           H
ATOM   2386  CD1 LEU A 638      88.059 114.956  34.658  1.00  0.00           C
ATOM   2387 1HD1 LEU A 638      87.761 114.874  33.591  1.00  0.00           H
ATOM   2388 2HD1 LEU A 638      87.153 114.839  35.290  1.00  0.00           H
ATOM   2389 3HD1 LEU A 638      88.435 115.994  34.785  1.00  0.00           H
ATOM   2390  CD2 LEU A 638      90.223 113.899  34.190  1.00  0.00           C
ATOM   2391 1HD2 LEU A 638      90.620 114.903  34.452  1.00  0.00           H
ATOM   2392 2HD2 LEU A 638      91.050 113.158  34.209  1.00  0.00           H
ATOM   2393 3HD2 LEU A 638      89.865 113.935  33.138  1.00  0.00           H
ATOM   2394  C   LEU A 638      91.102 112.900  38.233  1.00  0.00           C
ATOM   2395  O   LEU A 638      92.235 113.294  38.187  1.00  0.00           O
ATOM   2396  N   ALA A 639      90.523 112.693  39.413  1.00  0.00           N
ATOM   2397  HN  ALA A 639      89.559 112.444  39.447  1.00  0.00           H
ATOM   2398  CA  ALA A 639      91.237 112.674  40.674  1.00  0.00           C
ATOM   2399  HA  ALA A 639      91.720 113.640  40.638  1.00  0.00           H
ATOM   2400  CB  ALA A 639      90.166 112.785  41.841  1.00  0.00           C
ATOM   2401  HB1 ALA A 639      89.381 112.001  41.898  1.00  0.00           H
ATOM   2402  HB2 ALA A 639      90.719 112.930  42.794  1.00  0.00           H
ATOM   2403  HB3 ALA A 639      89.596 113.738  41.863  1.00  0.00           H
ATOM   2404  C   ALA A 639      92.162 111.542  40.945  1.00  0.00           C
ATOM   2405  O   ALA A 639      93.239 111.692  41.505  1.00  0.00           O
ATOM   2406  N   ASN A 640      91.743 110.302  40.626  1.00  0.00           N
ATOM   2407  HN  ASN A 640      90.902 110.044  40.158  1.00  0.00           H
ATOM   2408  CA  ASN A 640      92.485 109.076  41.042  1.00  0.00           C
ATOM   2409  HA  ASN A 640      93.360 109.188  41.664  1.00  0.00           H
ATOM   2410  CB  ASN A 640      91.424 108.358  41.883  1.00  0.00           C
ATOM   2411  HB1 ASN A 640      91.005 109.039  42.655  1.00  0.00           H
ATOM   2412  HB2 ASN A 640      90.597 108.092  41.191  1.00  0.00           H
ATOM   2413  CG  ASN A 640      91.797 107.038  42.428  1.00  0.00           C
ATOM   2414  OD1 ASN A 640      92.510 106.226  41.877  1.00  0.00           O
ATOM   2415  ND2 ASN A 640      91.440 106.774  43.706  1.00  0.00           N
ATOM   2416 1HD2 ASN A 640      90.985 107.383  44.357  1.00  0.00           H
ATOM   2417 2HD2 ASN A 640      91.652 105.860  44.051  1.00  0.00           H
ATOM   2418  C   ASN A 640      92.926 108.321  39.794  1.00  0.00           C
ATOM   2419  O   ASN A 640      92.201 107.817  38.959  1.00  0.00           O
ATOM   2420  N   ARG A 641      94.248 108.175  39.620  1.00  0.00           N
ATOM   2421  HN  ARG A 641      94.815 108.746  40.209  1.00  0.00           H
ATOM   2422  CA  ARG A 641      94.739 107.529  38.393  1.00  0.00           C
ATOM   2423  HA  ARG A 641      94.312 108.021  37.531  1.00  0.00           H
ATOM   2424  CB  ARG A 641      96.293 107.833  38.221  1.00  0.00           C
ATOM   2425  HB1 ARG A 641      96.663 107.165  37.415  1.00  0.00           H
ATOM   2426  HB2 ARG A 641      96.333 108.908  37.943  1.00  0.00           H
ATOM   2427  CG  ARG A 641      97.177 107.678  39.443  1.00  0.00           C
ATOM   2428  HG1 ARG A 641      96.809 108.194  40.355  1.00  0.00           H
ATOM   2429  HG2 ARG A 641      97.044 106.602  39.686  1.00  0.00           H
ATOM   2430  CD  ARG A 641      98.623 107.999  39.207  1.00  0.00           C
ATOM   2431  HD1 ARG A 641      98.954 107.436  38.308  1.00  0.00           H
ATOM   2432  HD2 ARG A 641      98.764 109.095  39.092  1.00  0.00           H
ATOM   2433  NE  ARG A 641      99.347 107.493  40.439  1.00  0.00           N
ATOM   2434  HE  ARG A 641      98.878 107.052  41.205  1.00  0.00           H
ATOM   2435  CZ  ARG A 641     100.649 107.446  40.603  1.00  0.00           C
ATOM   2436  NH1 ARG A 641     101.047 107.193  41.853  1.00  0.00           N
ATOM   2437 1HH1 ARG A 641     100.429 107.066  42.629  1.00  0.00           H
ATOM   2438 2HH1 ARG A 641     102.036 107.232  41.994  1.00  0.00           H
ATOM   2439  NH2 ARG A 641     101.594 107.783  39.767  1.00  0.00           N
ATOM   2440 1HH2 ARG A 641     101.261 108.163  38.904  1.00  0.00           H
ATOM   2441 2HH2 ARG A 641     102.557 107.703  40.023  1.00  0.00           H
ATOM   2442  C   ARG A 641      94.374 106.100  38.309  1.00  0.00           C
ATOM   2443  O   ARG A 641      94.114 105.562  37.241  1.00  0.00           O
ATOM   2444  N   LYS A 642      94.377 105.397  39.397  1.00  0.00           N
ATOM   2445  HN  LYS A 642      94.477 105.862  40.274  1.00  0.00           H
ATOM   2446  CA  LYS A 642      94.073 103.965  39.438  1.00  0.00           C
ATOM   2447  HA  LYS A 642      94.737 103.447  38.762  1.00  0.00           H
ATOM   2448  CB  LYS A 642      94.346 103.523  40.942  1.00  0.00           C
ATOM   2449  HB1 LYS A 642      95.417 103.689  41.186  1.00  0.00           H
ATOM   2450  HB2 LYS A 642      93.771 104.165  41.643  1.00  0.00           H
ATOM   2451  CG  LYS A 642      94.029 102.039  41.283  1.00  0.00           C
ATOM   2452  HG1 LYS A 642      92.951 101.904  41.052  1.00  0.00           H
ATOM   2453  HG2 LYS A 642      94.578 101.431  40.532  1.00  0.00           H
ATOM   2454  CD  LYS A 642      94.260 101.480  42.704  1.00  0.00           C
ATOM   2455  HD1 LYS A 642      93.850 100.448  42.697  1.00  0.00           H
ATOM   2456  HD2 LYS A 642      95.349 101.423  42.917  1.00  0.00           H
ATOM   2457  CE  LYS A 642      93.575 102.213  43.915  1.00  0.00           C
ATOM   2458  HE1 LYS A 642      93.876 103.271  44.067  1.00  0.00           H
ATOM   2459  HE2 LYS A 642      92.474 102.094  43.825  1.00  0.00           H
ATOM   2460  NZ  LYS A 642      94.058 101.533  45.135  1.00  0.00           N
ATOM   2461  HZ1 LYS A 642      93.987 100.506  44.992  1.00  0.00           H
ATOM   2462  HZ2 LYS A 642      95.067 101.715  45.305  1.00  0.00           H
ATOM   2463  HZ3 LYS A 642      93.575 101.809  46.014  1.00  0.00           H
ATOM   2464  C   LYS A 642      92.663 103.568  38.905  1.00  0.00           C
ATOM   2465  O   LYS A 642      92.496 102.762  37.972  1.00  0.00           O
ATOM   2466  N   ILE A 643      91.649 104.332  39.424  1.00  0.00           N
ATOM   2467  HN  ILE A 643      91.809 104.869  40.248  1.00  0.00           H
ATOM   2468  CA  ILE A 643      90.308 104.215  38.852  1.00  0.00           C
ATOM   2469  HA  ILE A 643      89.950 103.198  38.919  1.00  0.00           H
ATOM   2470  CB  ILE A 643      89.323 105.053  39.682  1.00  0.00           C
ATOM   2471  HB  ILE A 643      89.730 106.073  39.848  1.00  0.00           H
ATOM   2472  CG2 ILE A 643      87.940 105.172  39.004  1.00  0.00           C
ATOM   2473 1HG2 ILE A 643      88.018 106.071  38.357  1.00  0.00           H
ATOM   2474 2HG2 ILE A 643      87.592 104.213  38.563  1.00  0.00           H
ATOM   2475 3HG2 ILE A 643      87.180 105.461  39.761  1.00  0.00           H
ATOM   2476  CG1 ILE A 643      89.203 104.517  41.151  1.00  0.00           C
ATOM   2477 1HG1 ILE A 643      90.196 104.480  41.648  1.00  0.00           H
ATOM   2478 2HG1 ILE A 643      88.493 105.203  41.660  1.00  0.00           H
ATOM   2479  CD  ILE A 643      88.615 103.039  41.243  1.00  0.00           C
ATOM   2480  HD1 ILE A 643      89.136 102.321  40.574  1.00  0.00           H
ATOM   2481  HD2 ILE A 643      88.706 102.690  42.294  1.00  0.00           H
ATOM   2482  HD3 ILE A 643      87.616 102.994  40.758  1.00  0.00           H
ATOM   2483  C   ILE A 643      90.227 104.535  37.360  1.00  0.00           C
ATOM   2484  O   ILE A 643      89.651 103.825  36.555  1.00  0.00           O
ATOM   2485  N   GLY A 644      90.820 105.754  37.137  1.00  0.00           N
ATOM   2486  HN  GLY A 644      91.237 106.240  37.902  1.00  0.00           H
ATOM   2487  CA  GLY A 644      90.810 106.252  35.759  1.00  0.00           C
ATOM   2488  HA1 GLY A 644      89.826 106.499  35.389  1.00  0.00           H
ATOM   2489  HA2 GLY A 644      91.327 107.197  35.837  1.00  0.00           H
ATOM   2490  C   GLY A 644      91.476 105.494  34.697  1.00  0.00           C
ATOM   2491  O   GLY A 644      90.916 105.273  33.622  1.00  0.00           O
ATOM   2492  N   HIS A 645      92.684 105.076  34.995  1.00  0.00           N
ATOM   2493  HN  HIS A 645      92.944 105.099  35.958  1.00  0.00           H
ATOM   2494  CA  HIS A 645      93.553 104.306  34.175  1.00  0.00           C
ATOM   2495  HA  HIS A 645      93.782 104.783  33.233  1.00  0.00           H
ATOM   2496  CB  HIS A 645      94.862 104.108  35.004  1.00  0.00           C
ATOM   2497  HB1 HIS A 645      95.369 105.088  35.138  1.00  0.00           H
ATOM   2498  HB2 HIS A 645      94.626 103.725  36.019  1.00  0.00           H
ATOM   2499  ND1 HIS A 645      96.870 103.155  33.706  1.00  0.00           N
ATOM   2500  CG  HIS A 645      95.848 102.997  34.622  1.00  0.00           C
ATOM   2501  CE1 HIS A 645      97.510 102.017  33.766  1.00  0.00           C
ATOM   2502  HE1 HIS A 645      98.490 101.987  33.289  1.00  0.00           H
ATOM   2503  NE2 HIS A 645      96.899 101.111  34.538  1.00  0.00           N
ATOM   2504  HE2 HIS A 645      97.261 100.183  34.630  1.00  0.00           H
ATOM   2505  CD2 HIS A 645      95.859 101.747  35.077  1.00  0.00           C
ATOM   2506  HD2 HIS A 645      95.183 101.309  35.801  1.00  0.00           H
ATOM   2507  C   HIS A 645      92.920 102.947  33.819  1.00  0.00           C
ATOM   2508  O   HIS A 645      92.747 102.521  32.675  1.00  0.00           O
ATOM   2509  N   PHE A 646      92.433 102.230  34.812  1.00  0.00           N
ATOM   2510  HN  PHE A 646      92.502 102.398  35.792  1.00  0.00           H
ATOM   2511  CA  PHE A 646      91.765 100.916  34.708  1.00  0.00           C
ATOM   2512  HA  PHE A 646      92.260 100.183  34.089  1.00  0.00           H
ATOM   2513  CB  PHE A 646      91.741 100.332  36.149  1.00  0.00           C
ATOM   2514  HB1 PHE A 646      91.407 101.076  36.904  1.00  0.00           H
ATOM   2515  HB2 PHE A 646      91.007  99.499  36.185  1.00  0.00           H
ATOM   2516  CG  PHE A 646      93.163  99.768  36.624  1.00  0.00           C
ATOM   2517  CD1 PHE A 646      93.405  99.884  37.965  1.00  0.00           C
ATOM   2518  HD1 PHE A 646      92.743 100.352  38.679  1.00  0.00           H
ATOM   2519  CE1 PHE A 646      94.533  99.366  38.648  1.00  0.00           C
ATOM   2520  HE1 PHE A 646      94.654  99.485  39.715  1.00  0.00           H
ATOM   2521  CZ  PHE A 646      95.564  98.775  37.854  1.00  0.00           C
ATOM   2522  HZ  PHE A 646      96.400  98.351  38.390  1.00  0.00           H
ATOM   2523  CD2 PHE A 646      94.047  98.930  35.944  1.00  0.00           C
ATOM   2524  HD2 PHE A 646      93.794  98.666  34.928  1.00  0.00           H
ATOM   2525  CE2 PHE A 646      95.300  98.537  36.509  1.00  0.00           C
ATOM   2526  HE2 PHE A 646      96.010  97.956  35.939  1.00  0.00           H
ATOM   2527  C   PHE A 646      90.430 101.060  33.998  1.00  0.00           C
ATOM   2528  O   PHE A 646      90.130 100.150  33.216  1.00  0.00           O
ATOM   2529  N   LEU A 647      89.622 102.145  34.188  1.00  0.00           N
ATOM   2530  HN  LEU A 647      89.698 102.700  35.013  1.00  0.00           H
ATOM   2531  CA  LEU A 647      88.444 102.468  33.337  1.00  0.00           C
ATOM   2532  HA  LEU A 647      87.763 101.630  33.347  1.00  0.00           H
ATOM   2533  CB  LEU A 647      87.658 103.617  34.040  1.00  0.00           C
ATOM   2534  HB1 LEU A 647      87.446 103.202  35.049  1.00  0.00           H
ATOM   2535  HB2 LEU A 647      88.284 104.498  34.296  1.00  0.00           H
ATOM   2536  CG  LEU A 647      86.361 104.049  33.380  1.00  0.00           C
ATOM   2537  HG  LEU A 647      86.642 104.230  32.320  1.00  0.00           H
ATOM   2538  CD1 LEU A 647      85.209 102.977  33.454  1.00  0.00           C
ATOM   2539 1HD1 LEU A 647      85.076 102.707  34.523  1.00  0.00           H
ATOM   2540 2HD1 LEU A 647      84.246 103.301  33.004  1.00  0.00           H
ATOM   2541 3HD1 LEU A 647      85.620 102.076  32.951  1.00  0.00           H
ATOM   2542  CD2 LEU A 647      85.778 105.322  33.912  1.00  0.00           C
ATOM   2543 1HD2 LEU A 647      85.612 105.262  35.009  1.00  0.00           H
ATOM   2544 2HD2 LEU A 647      86.525 106.114  33.693  1.00  0.00           H
ATOM   2545 3HD2 LEU A 647      84.767 105.515  33.494  1.00  0.00           H
ATOM   2546  C   LEU A 647      88.611 102.615  31.894  1.00  0.00           C
ATOM   2547  O   LEU A 647      87.914 101.998  31.062  1.00  0.00           O
ATOM   2548  N   PHE A 648      89.667 103.364  31.505  1.00  0.00           N
ATOM   2549  HN  PHE A 648      90.266 103.799  32.172  1.00  0.00           H
ATOM   2550  CA  PHE A 648      90.097 103.613  30.164  1.00  0.00           C
ATOM   2551  HA  PHE A 648      89.282 104.067  29.620  1.00  0.00           H
ATOM   2552  CB  PHE A 648      91.259 104.675  30.271  1.00  0.00           C
ATOM   2553  HB1 PHE A 648      90.679 105.596  30.493  1.00  0.00           H
ATOM   2554  HB2 PHE A 648      91.930 104.244  31.044  1.00  0.00           H
ATOM   2555  CG  PHE A 648      92.131 104.915  29.032  1.00  0.00           C
ATOM   2556  CD1 PHE A 648      91.795 106.081  28.257  1.00  0.00           C
ATOM   2557  HD1 PHE A 648      91.077 106.819  28.582  1.00  0.00           H
ATOM   2558  CE1 PHE A 648      92.631 106.433  27.227  1.00  0.00           C
ATOM   2559  HE1 PHE A 648      92.473 107.421  26.821  1.00  0.00           H
ATOM   2560  CZ  PHE A 648      93.663 105.593  26.792  1.00  0.00           C
ATOM   2561  HZ  PHE A 648      94.235 105.847  25.911  1.00  0.00           H
ATOM   2562  CD2 PHE A 648      93.122 104.083  28.549  1.00  0.00           C
ATOM   2563  HD2 PHE A 648      93.394 103.171  29.059  1.00  0.00           H
ATOM   2564  CE2 PHE A 648      93.891 104.440  27.458  1.00  0.00           C
ATOM   2565  HE2 PHE A 648      94.561 103.677  27.091  1.00  0.00           H
ATOM   2566  C   PHE A 648      90.479 102.358  29.528  1.00  0.00           C
ATOM   2567  O   PHE A 648      90.046 102.074  28.398  1.00  0.00           O
ATOM   2568  N   TRP A 649      91.358 101.528  30.173  1.00  0.00           N
ATOM   2569  HN  TRP A 649      91.810 101.695  31.046  1.00  0.00           H
ATOM   2570  CA  TRP A 649      91.790 100.320  29.544  1.00  0.00           C
ATOM   2571  HA  TRP A 649      92.202 100.496  28.562  1.00  0.00           H
ATOM   2572  CB  TRP A 649      92.954  99.714  30.447  1.00  0.00           C
ATOM   2573  HB1 TRP A 649      92.669  99.855  31.512  1.00  0.00           H
ATOM   2574  HB2 TRP A 649      93.004  98.618  30.270  1.00  0.00           H
ATOM   2575  CG  TRP A 649      94.328 100.260  30.262  1.00  0.00           C
ATOM   2576  CD1 TRP A 649      95.248 100.732  31.184  1.00  0.00           C
ATOM   2577  HD1 TRP A 649      94.998 100.580  32.223  1.00  0.00           H
ATOM   2578  NE1 TRP A 649      96.290 101.459  30.556  1.00  0.00           N
ATOM   2579  HE1 TRP A 649      97.076 101.912  30.916  1.00  0.00           H
ATOM   2580  CE2 TRP A 649      96.116 101.438  29.229  1.00  0.00           C
ATOM   2581  CD2 TRP A 649      94.937 100.646  28.931  1.00  0.00           C
ATOM   2582  CE3 TRP A 649      94.653 100.424  27.635  1.00  0.00           C
ATOM   2583  HE3 TRP A 649      93.937  99.667  27.352  1.00  0.00           H
ATOM   2584  CZ3 TRP A 649      95.493 100.899  26.616  1.00  0.00           C
ATOM   2585  HZ3 TRP A 649      95.262 100.823  25.564  1.00  0.00           H
ATOM   2586  CZ2 TRP A 649      96.891 102.057  28.242  1.00  0.00           C
ATOM   2587  HZ2 TRP A 649      97.755 102.678  28.426  1.00  0.00           H
ATOM   2588  CH2 TRP A 649      96.540 101.782  26.925  1.00  0.00           C
ATOM   2589  HH2 TRP A 649      97.257 102.022  26.155  1.00  0.00           H
ATOM   2590  C   TRP A 649      90.595  99.373  29.234  1.00  0.00           C
ATOM   2591  O   TRP A 649      90.443  98.847  28.107  1.00  0.00           O
ATOM   2592  N   HIS A 650      89.661  99.264  30.234  1.00  0.00           N
ATOM   2593  HN  HIS A 650      89.901  99.653  31.120  1.00  0.00           H
ATOM   2594  CA  HIS A 650      88.458  98.478  30.071  1.00  0.00           C
ATOM   2595  HA  HIS A 650      88.858  97.510  29.810  1.00  0.00           H
ATOM   2596  CB  HIS A 650      87.645  98.164  31.339  1.00  0.00           C
ATOM   2597  HB1 HIS A 650      87.217  99.115  31.722  1.00  0.00           H
ATOM   2598  HB2 HIS A 650      86.839  97.435  31.105  1.00  0.00           H
ATOM   2599  ND1 HIS A 650      88.914  96.187  32.346  1.00  0.00           N
ATOM   2600  CG  HIS A 650      88.395  97.480  32.515  1.00  0.00           C
ATOM   2601  CE1 HIS A 650      89.182  95.789  33.601  1.00  0.00           C
ATOM   2602  HE1 HIS A 650      89.422  94.806  34.005  1.00  0.00           H
ATOM   2603  NE2 HIS A 650      89.041  96.864  34.428  1.00  0.00           N
ATOM   2604  HE2 HIS A 650      89.157  96.734  35.413  1.00  0.00           H
ATOM   2605  CD2 HIS A 650      88.471  97.861  33.783  1.00  0.00           C
ATOM   2606  HD2 HIS A 650      88.140  98.758  34.292  1.00  0.00           H
ATOM   2607  C   HIS A 650      87.489  99.015  29.052  1.00  0.00           C
ATOM   2608  O   HIS A 650      86.822  98.226  28.334  1.00  0.00           O
ATOM   2609  N   LEU A 651      87.362 100.370  28.861  1.00  0.00           N
ATOM   2610  HN  LEU A 651      87.872 101.086  29.331  1.00  0.00           H
ATOM   2611  CA  LEU A 651      86.568 100.839  27.739  1.00  0.00           C
ATOM   2612  HA  LEU A 651      85.591 100.403  27.891  1.00  0.00           H
ATOM   2613  CB  LEU A 651      86.575 102.349  27.486  1.00  0.00           C
ATOM   2614  HB1 LEU A 651      87.561 102.732  27.146  1.00  0.00           H
ATOM   2615  HB2 LEU A 651      86.062 102.636  26.544  1.00  0.00           H
ATOM   2616  CG  LEU A 651      85.972 103.199  28.662  1.00  0.00           C
ATOM   2617  HG  LEU A 651      86.473 102.882  29.601  1.00  0.00           H
ATOM   2618  CD1 LEU A 651      86.270 104.661  28.528  1.00  0.00           C
ATOM   2619 1HD1 LEU A 651      87.343 104.935  28.622  1.00  0.00           H
ATOM   2620 2HD1 LEU A 651      85.857 105.014  27.559  1.00  0.00           H
ATOM   2621 3HD1 LEU A 651      85.804 105.276  29.327  1.00  0.00           H
ATOM   2622  CD2 LEU A 651      84.463 103.086  28.907  1.00  0.00           C
ATOM   2623 1HD2 LEU A 651      83.937 103.481  28.011  1.00  0.00           H
ATOM   2624 2HD2 LEU A 651      84.210 102.031  29.145  1.00  0.00           H
ATOM   2625 3HD2 LEU A 651      84.197 103.762  29.748  1.00  0.00           H
ATOM   2626  C   LEU A 651      87.139 100.372  26.433  1.00  0.00           C
ATOM   2627  O   LEU A 651      86.404  99.941  25.555  1.00  0.00           O
ATOM   2628  N   ARG A 652      88.473 100.493  26.233  1.00  0.00           N
ATOM   2629  HN  ARG A 652      89.127 100.769  26.934  1.00  0.00           H
ATOM   2630  CA  ARG A 652      89.067 100.069  24.935  1.00  0.00           C
ATOM   2631  HA  ARG A 652      88.498 100.558  24.158  1.00  0.00           H
ATOM   2632  CB  ARG A 652      90.526 100.655  24.899  1.00  0.00           C
ATOM   2633  HB1 ARG A 652      91.181 100.106  25.610  1.00  0.00           H
ATOM   2634  HB2 ARG A 652      90.840 100.398  23.865  1.00  0.00           H
ATOM   2635  CG  ARG A 652      90.558 102.193  24.966  1.00  0.00           C
ATOM   2636  HG1 ARG A 652      90.133 102.670  24.056  1.00  0.00           H
ATOM   2637  HG2 ARG A 652      89.774 102.478  25.698  1.00  0.00           H
ATOM   2638  CD  ARG A 652      91.917 102.831  25.139  1.00  0.00           C
ATOM   2639  HD1 ARG A 652      91.863 103.939  25.190  1.00  0.00           H
ATOM   2640  HD2 ARG A 652      92.306 102.413  26.092  1.00  0.00           H
ATOM   2641  NE  ARG A 652      92.790 102.426  24.038  1.00  0.00           N
ATOM   2642  HE  ARG A 652      92.942 101.454  23.862  1.00  0.00           H
ATOM   2643  CZ  ARG A 652      92.904 103.082  22.858  1.00  0.00           C
ATOM   2644  NH1 ARG A 652      93.466 102.372  21.885  1.00  0.00           N
ATOM   2645 1HH1 ARG A 652      93.821 102.870  21.094  1.00  0.00           H
ATOM   2646 2HH1 ARG A 652      93.945 101.525  22.115  1.00  0.00           H
ATOM   2647  NH2 ARG A 652      92.543 104.291  22.603  1.00  0.00           N
ATOM   2648 1HH2 ARG A 652      92.072 104.989  23.144  1.00  0.00           H
ATOM   2649 2HH2 ARG A 652      92.829 104.630  21.707  1.00  0.00           H
ATOM   2650  C   ARG A 652      89.131  98.567  24.571  1.00  0.00           C
ATOM   2651  O   ARG A 652      89.051  98.187  23.402  1.00  0.00           O
ATOM   2652  N   SER A 653      89.202  97.703  25.597  1.00  0.00           N
ATOM   2653  HN  SER A 653      89.543  98.118  26.437  1.00  0.00           H
ATOM   2654  CA  SER A 653      88.871  96.319  25.441  1.00  0.00           C
ATOM   2655  HA  SER A 653      89.375  95.939  24.565  1.00  0.00           H
ATOM   2656  CB  SER A 653      89.276  95.423  26.692  1.00  0.00           C
ATOM   2657  HB1 SER A 653      90.384  95.492  26.737  1.00  0.00           H
ATOM   2658  HB2 SER A 653      88.824  95.907  27.584  1.00  0.00           H
ATOM   2659  OG  SER A 653      88.829  94.080  26.481  1.00  0.00           O
ATOM   2660  HG1 SER A 653      87.965  93.952  26.879  1.00  0.00           H
ATOM   2661  C   SER A 653      87.440  96.129  25.055  1.00  0.00           C
ATOM   2662  O   SER A 653      87.139  95.299  24.163  1.00  0.00           O
ATOM   2663  N   GLU A 654      86.447  96.851  25.650  1.00  0.00           N
ATOM   2664  HN  GLU A 654      86.612  97.496  26.392  1.00  0.00           H
ATOM   2665  CA  GLU A 654      85.054  96.816  25.280  1.00  0.00           C
ATOM   2666  HA  GLU A 654      84.738  95.796  25.118  1.00  0.00           H
ATOM   2667  CB  GLU A 654      84.194  97.289  26.617  1.00  0.00           C
ATOM   2668  HB1 GLU A 654      84.459  98.321  26.932  1.00  0.00           H
ATOM   2669  HB2 GLU A 654      83.119  97.209  26.347  1.00  0.00           H
ATOM   2670  CG  GLU A 654      84.479  96.350  27.796  1.00  0.00           C
ATOM   2671  HG1 GLU A 654      85.545  96.076  27.950  1.00  0.00           H
ATOM   2672  HG2 GLU A 654      84.078  96.667  28.782  1.00  0.00           H
ATOM   2673  CD  GLU A 654      83.638  95.022  27.667  1.00  0.00           C
ATOM   2674  OE1 GLU A 654      83.086  94.736  26.556  1.00  0.00           O
ATOM   2675  OE2 GLU A 654      83.611  94.162  28.569  1.00  0.00           O
ATOM   2676  C   GLU A 654      84.553  97.629  24.060  1.00  0.00           C
ATOM   2677  O   GLU A 654      83.450  98.180  24.003  1.00  0.00           O
ATOM   2678  N   MET A 655      85.302  97.564  22.960  1.00  0.00           N
ATOM   2679  HN  MET A 655      86.088  96.956  23.027  1.00  0.00           H
ATOM   2680  CA  MET A 655      84.965  98.261  21.662  1.00  0.00           C
ATOM   2681  HA  MET A 655      84.282  99.070  21.873  1.00  0.00           H
ATOM   2682  CB  MET A 655      86.115  98.943  20.832  1.00  0.00           C
ATOM   2683  HB1 MET A 655      86.748  98.117  20.442  1.00  0.00           H
ATOM   2684  HB2 MET A 655      85.661  99.400  19.927  1.00  0.00           H
ATOM   2685  CG  MET A 655      86.862 100.097  21.535  1.00  0.00           C
ATOM   2686  HG1 MET A 655      86.944  99.744  22.585  1.00  0.00           H
ATOM   2687  HG2 MET A 655      87.898 100.125  21.134  1.00  0.00           H
ATOM   2688  SD  MET A 655      86.219 101.831  21.437  1.00  0.00           S
ATOM   2689  CE  MET A 655      85.246 102.010  23.035  1.00  0.00           C
ATOM   2690  HE1 MET A 655      84.931 103.071  23.131  1.00  0.00           H
ATOM   2691  HE2 MET A 655      84.353 101.348  23.029  1.00  0.00           H
ATOM   2692  HE3 MET A 655      86.064 101.765  23.746  1.00  0.00           H
ATOM   2693  C   MET A 655      84.181  97.321  20.705  1.00  0.00           C
ATOM   2694  O   MET A 655      83.685  97.597  19.609  1.00  0.00           O
ATOM   2695  N   HIS A 656      83.944  96.026  21.100  1.00  0.00           N
ATOM   2696  HN  HIS A 656      84.226  95.703  22.000  1.00  0.00           H
ATOM   2697  CA  HIS A 656      83.165  95.190  20.257  1.00  0.00           C
ATOM   2698  HA  HIS A 656      83.765  95.060  19.368  1.00  0.00           H
ATOM   2699  CB  HIS A 656      83.093  93.800  20.849  1.00  0.00           C
ATOM   2700  HB1 HIS A 656      82.581  93.894  21.830  1.00  0.00           H
ATOM   2701  HB2 HIS A 656      82.628  93.028  20.200  1.00  0.00           H
ATOM   2702  ND1 HIS A 656      85.110  93.493  22.482  1.00  0.00           N
ATOM   2703  CG  HIS A 656      84.489  93.214  21.236  1.00  0.00           C
ATOM   2704  CE1 HIS A 656      86.281  92.801  22.514  1.00  0.00           C
ATOM   2705  HE1 HIS A 656      87.095  93.031  23.201  1.00  0.00           H
ATOM   2706  NE2 HIS A 656      86.402  92.178  21.311  1.00  0.00           N
ATOM   2707  HE2 HIS A 656      87.263  91.795  20.976  1.00  0.00           H
ATOM   2708  CD2 HIS A 656      85.283  92.419  20.498  1.00  0.00           C
ATOM   2709  HD2 HIS A 656      85.102  91.794  19.632  1.00  0.00           H
ATOM   2710  C   HIS A 656      81.724  95.602  19.759  1.00  0.00           C
ATOM   2711  O   HIS A 656      81.488  95.396  18.573  1.00  0.00           O
ATOM   2712  N   VAL A 657      80.786  96.105  20.572  1.00  0.00           N
ATOM   2713  HN  VAL A 657      81.004  96.272  21.530  1.00  0.00           H
ATOM   2714  CA  VAL A 657      79.470  96.387  20.062  1.00  0.00           C
ATOM   2715  HA  VAL A 657      79.275  95.730  19.227  1.00  0.00           H
ATOM   2716  CB  VAL A 657      78.365  96.030  21.177  1.00  0.00           C
ATOM   2717  HB  VAL A 657      78.670  96.572  22.098  1.00  0.00           H
ATOM   2718  CG1 VAL A 657      77.061  96.654  20.787  1.00  0.00           C
ATOM   2719 1HG1 VAL A 657      76.228  96.120  21.292  1.00  0.00           H
ATOM   2720 2HG1 VAL A 657      77.032  97.728  21.068  1.00  0.00           H
ATOM   2721 3HG1 VAL A 657      76.846  96.454  19.715  1.00  0.00           H
ATOM   2722  CG2 VAL A 657      78.364  94.507  21.348  1.00  0.00           C
ATOM   2723 1HG2 VAL A 657      77.665  94.234  22.167  1.00  0.00           H
ATOM   2724 2HG2 VAL A 657      78.067  93.874  20.485  1.00  0.00           H
ATOM   2725 3HG2 VAL A 657      79.384  94.224  21.686  1.00  0.00           H
ATOM   2726  C   VAL A 657      79.322  97.859  19.579  1.00  0.00           C
ATOM   2727  O   VAL A 657      79.713  98.734  20.305  1.00  0.00           O
ATOM   2728  N   PRO A 658      78.692  98.225  18.481  1.00  0.00           N
ATOM   2729  CD  PRO A 658      78.187  97.367  17.390  1.00  0.00           C
ATOM   2730  HD1 PRO A 658      77.077  97.366  17.437  1.00  0.00           H
ATOM   2731  HD2 PRO A 658      78.558  96.320  17.375  1.00  0.00           H
ATOM   2732  CA  PRO A 658      79.044  99.518  17.901  1.00  0.00           C
ATOM   2733  HA  PRO A 658      80.116  99.597  17.795  1.00  0.00           H
ATOM   2734  CB  PRO A 658      78.560  99.510  16.387  1.00  0.00           C
ATOM   2735  HB1 PRO A 658      77.545  99.956  16.313  1.00  0.00           H
ATOM   2736  HB2 PRO A 658      79.274 100.148  15.823  1.00  0.00           H
ATOM   2737  CG  PRO A 658      78.583  98.059  16.053  1.00  0.00           C
ATOM   2738  HG1 PRO A 658      77.830  97.666  15.337  1.00  0.00           H
ATOM   2739  HG2 PRO A 658      79.572  97.656  15.748  1.00  0.00           H
ATOM   2740  C   PRO A 658      78.553 100.706  18.626  1.00  0.00           C
ATOM   2741  O   PRO A 658      79.370 101.609  18.840  1.00  0.00           O
ATOM   2742  N   SER A 659      77.242 100.866  18.898  1.00  0.00           N
ATOM   2743  HN  SER A 659      76.514 100.216  18.695  1.00  0.00           H
ATOM   2744  CA  SER A 659      76.765 102.050  19.636  1.00  0.00           C
ATOM   2745  HA  SER A 659      77.281 102.888  19.191  1.00  0.00           H
ATOM   2746  CB  SER A 659      75.286 102.175  19.641  1.00  0.00           C
ATOM   2747  HB1 SER A 659      74.900 102.956  20.330  1.00  0.00           H
ATOM   2748  HB2 SER A 659      74.887 102.506  18.659  1.00  0.00           H
ATOM   2749  OG  SER A 659      74.640 100.929  19.987  1.00  0.00           O
ATOM   2750  HG1 SER A 659      74.466 100.535  19.129  1.00  0.00           H
ATOM   2751  C   SER A 659      77.275 102.094  21.117  1.00  0.00           C
ATOM   2752  O   SER A 659      77.710 103.209  21.456  1.00  0.00           O
ATOM   2753  N   VAL A 660      77.454 100.939  21.832  1.00  0.00           N
ATOM   2754  HN  VAL A 660      77.207 100.058  21.437  1.00  0.00           H
ATOM   2755  CA  VAL A 660      78.202 100.841  23.064  1.00  0.00           C
ATOM   2756  HA  VAL A 660      77.677 101.351  23.859  1.00  0.00           H
ATOM   2757  CB  VAL A 660      78.365  99.419  23.471  1.00  0.00           C
ATOM   2758  HB  VAL A 660      78.774  98.802  22.643  1.00  0.00           H
ATOM   2759  CG1 VAL A 660      79.311  99.220  24.723  1.00  0.00           C
ATOM   2760 1HG1 VAL A 660      80.327  99.248  24.274  1.00  0.00           H
ATOM   2761 2HG1 VAL A 660      79.200 100.108  25.381  1.00  0.00           H
ATOM   2762 3HG1 VAL A 660      79.088  98.271  25.256  1.00  0.00           H
ATOM   2763  CG2 VAL A 660      77.083  98.742  23.941  1.00  0.00           C
ATOM   2764 1HG2 VAL A 660      77.188  97.651  24.123  1.00  0.00           H
ATOM   2765 2HG2 VAL A 660      76.599  99.104  24.873  1.00  0.00           H
ATOM   2766 3HG2 VAL A 660      76.268  98.968  23.221  1.00  0.00           H
ATOM   2767  C   VAL A 660      79.537 101.450  22.971  1.00  0.00           C
ATOM   2768  O   VAL A 660      79.988 102.346  23.664  1.00  0.00           O
ATOM   2769  N   ALA A 661      80.314 100.995  21.934  1.00  0.00           N
ATOM   2770  HN  ALA A 661      80.032 100.288  21.290  1.00  0.00           H
ATOM   2771  CA  ALA A 661      81.625 101.556  21.603  1.00  0.00           C
ATOM   2772  HA  ALA A 661      82.295 101.498  22.448  1.00  0.00           H
ATOM   2773  CB  ALA A 661      82.210 100.784  20.399  1.00  0.00           C
ATOM   2774  HB1 ALA A 661      81.655 101.125  19.499  1.00  0.00           H
ATOM   2775  HB2 ALA A 661      83.243 101.159  20.236  1.00  0.00           H
ATOM   2776  HB3 ALA A 661      82.216  99.681  20.534  1.00  0.00           H
ATOM   2777  C   ALA A 661      81.667 103.023  21.169  1.00  0.00           C
ATOM   2778  O   ALA A 661      82.633 103.671  21.589  1.00  0.00           O
ATOM   2779  N   LEU A 662      80.690 103.555  20.432  1.00  0.00           N
ATOM   2780  HN  LEU A 662      80.029 102.931  20.022  1.00  0.00           H
ATOM   2781  CA  LEU A 662      80.521 104.947  20.114  1.00  0.00           C
ATOM   2782  HA  LEU A 662      81.504 105.185  19.736  1.00  0.00           H
ATOM   2783  CB  LEU A 662      79.358 105.151  19.082  1.00  0.00           C
ATOM   2784  HB1 LEU A 662      79.563 104.378  18.310  1.00  0.00           H
ATOM   2785  HB2 LEU A 662      78.306 104.916  19.352  1.00  0.00           H
ATOM   2786  CG  LEU A 662      79.395 106.565  18.410  1.00  0.00           C
ATOM   2787  HG  LEU A 662      80.424 106.959  18.553  1.00  0.00           H
ATOM   2788  CD1 LEU A 662      79.178 106.525  16.907  1.00  0.00           C
ATOM   2789 1HD1 LEU A 662      80.002 105.930  16.459  1.00  0.00           H
ATOM   2790 2HD1 LEU A 662      78.214 106.022  16.676  1.00  0.00           H
ATOM   2791 3HD1 LEU A 662      79.247 107.590  16.597  1.00  0.00           H
ATOM   2792  CD2 LEU A 662      78.403 107.559  19.115  1.00  0.00           C
ATOM   2793 1HD2 LEU A 662      78.622 108.610  18.829  1.00  0.00           H
ATOM   2794 2HD2 LEU A 662      77.323 107.337  18.981  1.00  0.00           H
ATOM   2795 3HD2 LEU A 662      78.522 107.512  20.218  1.00  0.00           H
ATOM   2796  C   LEU A 662      80.424 105.786  21.347  1.00  0.00           C
ATOM   2797  O   LEU A 662      81.164 106.734  21.460  1.00  0.00           O
ATOM   2798  N   ARG A 663      79.575 105.319  22.265  1.00  0.00           N
ATOM   2799  HN  ARG A 663      78.958 104.569  22.040  1.00  0.00           H
ATOM   2800  CA  ARG A 663      79.350 106.025  23.525  1.00  0.00           C
ATOM   2801  HA  ARG A 663      79.112 107.056  23.306  1.00  0.00           H
ATOM   2802  CB  ARG A 663      78.180 105.350  24.323  1.00  0.00           C
ATOM   2803  HB1 ARG A 663      78.448 104.282  24.475  1.00  0.00           H
ATOM   2804  HB2 ARG A 663      78.094 105.902  25.284  1.00  0.00           H
ATOM   2805  CG  ARG A 663      76.919 105.309  23.517  1.00  0.00           C
ATOM   2806  HG1 ARG A 663      76.419 106.293  23.646  1.00  0.00           H
ATOM   2807  HG2 ARG A 663      77.066 105.409  22.420  1.00  0.00           H
ATOM   2808  CD  ARG A 663      75.928 104.219  23.861  1.00  0.00           C
ATOM   2809  HD1 ARG A 663      76.329 103.185  23.802  1.00  0.00           H
ATOM   2810  HD2 ARG A 663      75.456 104.368  24.855  1.00  0.00           H
ATOM   2811  NE  ARG A 663      74.787 104.347  22.876  1.00  0.00           N
ATOM   2812  HE  ARG A 663      74.718 105.208  22.373  1.00  0.00           H
ATOM   2813  CZ  ARG A 663      73.684 103.556  23.008  1.00  0.00           C
ATOM   2814  NH1 ARG A 663      72.608 103.884  22.324  1.00  0.00           N
ATOM   2815 1HH1 ARG A 663      72.787 104.814  22.004  1.00  0.00           H
ATOM   2816 2HH1 ARG A 663      71.713 103.584  22.656  1.00  0.00           H
ATOM   2817  NH2 ARG A 663      73.712 102.400  23.653  1.00  0.00           N
ATOM   2818 1HH2 ARG A 663      74.546 102.179  24.159  1.00  0.00           H
ATOM   2819 2HH2 ARG A 663      72.919 101.790  23.655  1.00  0.00           H
ATOM   2820  C   ARG A 663      80.546 106.057  24.386  1.00  0.00           C
ATOM   2821  O   ARG A 663      80.924 107.085  24.880  1.00  0.00           O
ATOM   2822  N   PHE A 664      81.258 104.937  24.463  1.00  0.00           N
ATOM   2823  HN  PHE A 664      80.683 104.155  24.236  1.00  0.00           H
ATOM   2824  CA  PHE A 664      82.553 104.662  25.129  1.00  0.00           C
ATOM   2825  HA  PHE A 664      82.564 104.871  26.188  1.00  0.00           H
ATOM   2826  CB  PHE A 664      82.932 103.164  25.121  1.00  0.00           C
ATOM   2827  HB1 PHE A 664      82.601 102.750  24.145  1.00  0.00           H
ATOM   2828  HB2 PHE A 664      84.022 102.994  25.257  1.00  0.00           H
ATOM   2829  CG  PHE A 664      82.223 102.359  26.108  1.00  0.00           C
ATOM   2830  CD1 PHE A 664      82.843 101.130  26.482  1.00  0.00           C
ATOM   2831  HD1 PHE A 664      83.660 100.724  25.903  1.00  0.00           H
ATOM   2832  CE1 PHE A 664      82.414 100.469  27.659  1.00  0.00           C
ATOM   2833  HE1 PHE A 664      82.906  99.559  27.970  1.00  0.00           H
ATOM   2834  CZ  PHE A 664      81.330 100.975  28.393  1.00  0.00           C
ATOM   2835  HZ  PHE A 664      80.868 100.512  29.252  1.00  0.00           H
ATOM   2836  CD2 PHE A 664      81.079 102.764  26.871  1.00  0.00           C
ATOM   2837  HD2 PHE A 664      80.526 103.659  26.626  1.00  0.00           H
ATOM   2838  CE2 PHE A 664      80.575 102.024  27.967  1.00  0.00           C
ATOM   2839  HE2 PHE A 664      79.675 102.386  28.443  1.00  0.00           H
ATOM   2840  C   PHE A 664      83.615 105.538  24.544  1.00  0.00           C
ATOM   2841  O   PHE A 664      84.394 106.133  25.262  1.00  0.00           O
ATOM   2842  N   GLY A 665      83.559 105.901  23.251  1.00  0.00           N
ATOM   2843  HN  GLY A 665      83.025 105.325  22.636  1.00  0.00           H
ATOM   2844  CA  GLY A 665      84.327 106.971  22.619  1.00  0.00           C
ATOM   2845  HA1 GLY A 665      85.390 106.784  22.656  1.00  0.00           H
ATOM   2846  HA2 GLY A 665      83.852 107.058  21.653  1.00  0.00           H
ATOM   2847  C   GLY A 665      84.153 108.293  23.282  1.00  0.00           C
ATOM   2848  O   GLY A 665      85.058 109.015  23.449  1.00  0.00           O
ATOM   2849  N   LEU A 666      82.888 108.642  23.617  1.00  0.00           N
ATOM   2850  HN  LEU A 666      82.179 107.948  23.519  1.00  0.00           H
ATOM   2851  CA  LEU A 666      82.644 109.936  24.295  1.00  0.00           C
ATOM   2852  HA  LEU A 666      83.124 110.697  23.697  1.00  0.00           H
ATOM   2853  CB  LEU A 666      81.113 110.282  24.324  1.00  0.00           C
ATOM   2854  HB1 LEU A 666      80.577 109.796  25.167  1.00  0.00           H
ATOM   2855  HB2 LEU A 666      81.021 111.358  24.587  1.00  0.00           H
ATOM   2856  CG  LEU A 666      80.435 109.955  22.975  1.00  0.00           C
ATOM   2857  HG  LEU A 666      80.555 108.875  22.741  1.00  0.00           H
ATOM   2858  CD1 LEU A 666      78.886 110.019  22.954  1.00  0.00           C
ATOM   2859 1HD1 LEU A 666      78.635 111.095  23.069  1.00  0.00           H
ATOM   2860 2HD1 LEU A 666      78.371 109.637  22.047  1.00  0.00           H
ATOM   2861 3HD1 LEU A 666      78.457 109.539  23.859  1.00  0.00           H
ATOM   2862  CD2 LEU A 666      81.054 110.741  21.729  1.00  0.00           C
ATOM   2863 1HD2 LEU A 666      80.790 111.819  21.699  1.00  0.00           H
ATOM   2864 2HD2 LEU A 666      82.162 110.743  21.645  1.00  0.00           H
ATOM   2865 3HD2 LEU A 666      80.597 110.326  20.805  1.00  0.00           H
ATOM   2866  C   LEU A 666      83.242 109.862  25.744  1.00  0.00           C
ATOM   2867  O   LEU A 666      83.917 110.805  26.180  1.00  0.00           O
ATOM   2868  N   ILE A 667      83.143 108.795  26.494  1.00  0.00           N
ATOM   2869  HN  ILE A 667      82.473 108.080  26.311  1.00  0.00           H
ATOM   2870  CA  ILE A 667      83.697 108.637  27.824  1.00  0.00           C
ATOM   2871  HA  ILE A 667      83.370 109.438  28.470  1.00  0.00           H
ATOM   2872  CB  ILE A 667      83.215 107.334  28.445  1.00  0.00           C
ATOM   2873  HB  ILE A 667      83.686 106.488  27.901  1.00  0.00           H
ATOM   2874  CG2 ILE A 667      83.738 107.359  29.920  1.00  0.00           C
ATOM   2875 1HG2 ILE A 667      83.568 108.380  30.323  1.00  0.00           H
ATOM   2876 2HG2 ILE A 667      83.272 106.591  30.574  1.00  0.00           H
ATOM   2877 3HG2 ILE A 667      84.827 107.142  29.948  1.00  0.00           H
ATOM   2878  CG1 ILE A 667      81.719 107.113  28.453  1.00  0.00           C
ATOM   2879 1HG1 ILE A 667      81.223 107.858  29.111  1.00  0.00           H
ATOM   2880 2HG1 ILE A 667      81.445 107.251  27.386  1.00  0.00           H
ATOM   2881  CD  ILE A 667      81.240 105.720  28.826  1.00  0.00           C
ATOM   2882  HD1 ILE A 667      81.459 105.544  29.901  1.00  0.00           H
ATOM   2883  HD2 ILE A 667      80.208 105.502  28.475  1.00  0.00           H
ATOM   2884  HD3 ILE A 667      81.932 105.023  28.308  1.00  0.00           H
ATOM   2885  C   ILE A 667      85.216 108.695  27.756  1.00  0.00           C
ATOM   2886  O   ILE A 667      85.863 109.346  28.570  1.00  0.00           O
ATOM   2887  N   LEU A 668      85.822 108.111  26.702  1.00  0.00           N
ATOM   2888  HN  LEU A 668      85.284 107.619  26.021  1.00  0.00           H
ATOM   2889  CA  LEU A 668      87.223 108.212  26.383  1.00  0.00           C
ATOM   2890  HA  LEU A 668      87.724 107.902  27.288  1.00  0.00           H
ATOM   2891  CB  LEU A 668      87.745 107.384  25.167  1.00  0.00           C
ATOM   2892  HB1 LEU A 668      87.206 107.646  24.232  1.00  0.00           H
ATOM   2893  HB2 LEU A 668      88.804 107.627  24.936  1.00  0.00           H
ATOM   2894  CG  LEU A 668      87.797 105.882  25.493  1.00  0.00           C
ATOM   2895  HG  LEU A 668      86.839 105.691  26.022  1.00  0.00           H
ATOM   2896  CD1 LEU A 668      87.810 105.018  24.238  1.00  0.00           C
ATOM   2897 1HD1 LEU A 668      87.868 103.946  24.525  1.00  0.00           H
ATOM   2898 2HD1 LEU A 668      86.901 105.046  23.600  1.00  0.00           H
ATOM   2899 3HD1 LEU A 668      88.681 105.333  23.624  1.00  0.00           H
ATOM   2900  CD2 LEU A 668      88.989 105.518  26.471  1.00  0.00           C
ATOM   2901 1HD2 LEU A 668      88.756 104.469  26.753  1.00  0.00           H
ATOM   2902 2HD2 LEU A 668      89.920 105.628  25.873  1.00  0.00           H
ATOM   2903 3HD2 LEU A 668      89.011 106.190  27.356  1.00  0.00           H
ATOM   2904  C   LEU A 668      87.753 109.560  26.191  1.00  0.00           C
ATOM   2905  O   LEU A 668      88.650 110.029  26.847  1.00  0.00           O
ATOM   2906  N   GLU A 669      86.953 110.346  25.371  1.00  0.00           N
ATOM   2907  HN  GLU A 669      86.192 109.924  24.883  1.00  0.00           H
ATOM   2908  CA  GLU A 669      87.152 111.748  24.991  1.00  0.00           C
ATOM   2909  HA  GLU A 669      88.156 111.920  24.633  1.00  0.00           H
ATOM   2910  CB  GLU A 669      86.269 112.155  23.822  1.00  0.00           C
ATOM   2911  HB1 GLU A 669      85.222 111.866  24.053  1.00  0.00           H
ATOM   2912  HB2 GLU A 669      86.383 113.258  23.749  1.00  0.00           H
ATOM   2913  CG  GLU A 669      86.704 111.629  22.427  1.00  0.00           C
ATOM   2914  HG1 GLU A 669      87.727 111.936  22.121  1.00  0.00           H
ATOM   2915  HG2 GLU A 669      86.583 110.527  22.364  1.00  0.00           H
ATOM   2916  CD  GLU A 669      85.891 112.239  21.213  1.00  0.00           C
ATOM   2917  OE1 GLU A 669      86.056 111.846  20.072  1.00  0.00           O
ATOM   2918  OE2 GLU A 669      85.119 113.169  21.499  1.00  0.00           O
ATOM   2919  C   GLU A 669      87.019 112.685  26.103  1.00  0.00           C
ATOM   2920  O   GLU A 669      87.880 113.541  26.290  1.00  0.00           O
ATOM   2921  N   ALA A 670      86.026 112.534  26.900  1.00  0.00           N
ATOM   2922  HN  ALA A 670      85.359 111.807  26.761  1.00  0.00           H
ATOM   2923  CA  ALA A 670      85.872 113.394  28.049  1.00  0.00           C
ATOM   2924  HA  ALA A 670      85.878 114.390  27.632  1.00  0.00           H
ATOM   2925  CB  ALA A 670      84.365 113.280  28.671  1.00  0.00           C
ATOM   2926  HB1 ALA A 670      83.554 113.573  27.970  1.00  0.00           H
ATOM   2927  HB2 ALA A 670      84.263 112.207  28.937  1.00  0.00           H
ATOM   2928  HB3 ALA A 670      84.281 113.816  29.641  1.00  0.00           H
ATOM   2929  C   ALA A 670      87.026 113.321  29.111  1.00  0.00           C
ATOM   2930  O   ALA A 670      87.490 114.341  29.578  1.00  0.00           O
ATOM   2931  N   TYR A 671      87.422 111.998  29.462  1.00  0.00           N
ATOM   2932  HN  TYR A 671      86.953 111.192  29.109  1.00  0.00           H
ATOM   2933  CA  TYR A 671      88.616 111.780  30.349  1.00  0.00           C
ATOM   2934  HA  TYR A 671      88.522 112.344  31.266  1.00  0.00           H
ATOM   2935  CB  TYR A 671      88.734 110.193  30.724  1.00  0.00           C
ATOM   2936  HB1 TYR A 671      87.805 109.930  31.273  1.00  0.00           H
ATOM   2937  HB2 TYR A 671      88.795 109.491  29.865  1.00  0.00           H
ATOM   2938  CG  TYR A 671      89.871 109.846  31.702  1.00  0.00           C
ATOM   2939  CD1 TYR A 671      90.613 108.651  31.546  1.00  0.00           C
ATOM   2940  HD1 TYR A 671      90.506 108.017  30.678  1.00  0.00           H
ATOM   2941  CE1 TYR A 671      91.629 108.332  32.450  1.00  0.00           C
ATOM   2942  HE1 TYR A 671      92.245 107.445  32.474  1.00  0.00           H
ATOM   2943  CZ  TYR A 671      91.877 109.180  33.441  1.00  0.00           C
ATOM   2944  OH  TYR A 671      93.056 108.923  34.231  1.00  0.00           O
ATOM   2945  HH  TYR A 671      93.013 109.575  34.934  1.00  0.00           H
ATOM   2946  CD2 TYR A 671      90.098 110.629  32.792  1.00  0.00           C
ATOM   2947  HD2 TYR A 671      89.554 111.556  32.893  1.00  0.00           H
ATOM   2948  CE2 TYR A 671      91.101 110.387  33.615  1.00  0.00           C
ATOM   2949  HE2 TYR A 671      91.470 111.156  34.278  1.00  0.00           H
ATOM   2950  C   TYR A 671      89.911 112.231  29.771  1.00  0.00           C
ATOM   2951  O   TYR A 671      90.676 113.005  30.372  1.00  0.00           O
ATOM   2952  N   CYS A 672      90.164 111.898  28.470  1.00  0.00           N
ATOM   2953  HN  CYS A 672      89.610 111.193  28.033  1.00  0.00           H
ATOM   2954  CA  CYS A 672      91.313 112.296  27.701  1.00  0.00           C
ATOM   2955  HA  CYS A 672      92.135 111.975  28.324  1.00  0.00           H
ATOM   2956  CB  CYS A 672      91.166 111.560  26.338  1.00  0.00           C
ATOM   2957  HB1 CYS A 672      91.123 110.476  26.576  1.00  0.00           H
ATOM   2958  HB2 CYS A 672      90.274 111.914  25.778  1.00  0.00           H
ATOM   2959  SG  CYS A 672      92.604 111.797  25.299  1.00  0.00           S
ATOM   2960  HG1 CYS A 672      93.500 110.897  25.678  1.00  0.00           H
ATOM   2961  C   CYS A 672      91.584 113.794  27.680  1.00  0.00           C
ATOM   2962  O   CYS A 672      92.722 114.263  27.846  1.00  0.00           O
ATOM   2963  N   ARG A 673      90.471 114.560  27.525  1.00  0.00           N
ATOM   2964  HN  ARG A 673      89.612 114.085  27.353  1.00  0.00           H
ATOM   2965  CA  ARG A 673      90.422 116.024  27.515  1.00  0.00           C
ATOM   2966  HA  ARG A 673      91.327 116.417  27.076  1.00  0.00           H
ATOM   2967  CB  ARG A 673      89.273 116.351  26.511  1.00  0.00           C
ATOM   2968  HB1 ARG A 673      88.326 115.881  26.849  1.00  0.00           H
ATOM   2969  HB2 ARG A 673      89.017 117.430  26.583  1.00  0.00           H
ATOM   2970  CG  ARG A 673      89.568 115.962  25.067  1.00  0.00           C
ATOM   2971  HG1 ARG A 673      90.584 116.330  24.808  1.00  0.00           H
ATOM   2972  HG2 ARG A 673      89.747 114.868  24.992  1.00  0.00           H
ATOM   2973  CD  ARG A 673      88.494 116.387  24.068  1.00  0.00           C
ATOM   2974  HD1 ARG A 673      87.487 116.116  24.451  1.00  0.00           H
ATOM   2975  HD2 ARG A 673      88.528 117.486  23.907  1.00  0.00           H
ATOM   2976  NE  ARG A 673      88.869 115.669  22.800  1.00  0.00           N
ATOM   2977  HE  ARG A 673      89.775 115.255  22.713  1.00  0.00           H
ATOM   2978  CZ  ARG A 673      88.026 115.427  21.801  1.00  0.00           C
ATOM   2979  NH1 ARG A 673      88.422 114.697  20.756  1.00  0.00           N
ATOM   2980 1HH1 ARG A 673      89.375 114.427  20.622  1.00  0.00           H
ATOM   2981 2HH1 ARG A 673      87.850 114.950  19.975  1.00  0.00           H
ATOM   2982  NH2 ARG A 673      86.777 115.863  21.948  1.00  0.00           N
ATOM   2983 1HH2 ARG A 673      86.705 116.639  22.574  1.00  0.00           H
ATOM   2984 2HH2 ARG A 673      86.185 115.530  21.214  1.00  0.00           H
ATOM   2985  C   ARG A 673      90.224 116.676  28.913  1.00  0.00           C
ATOM   2986  O   ARG A 673      90.231 117.899  28.873  1.00  0.00           O
ATOM   2987  N   GLY A 674      90.120 115.934  29.986  1.00  0.00           N
ATOM   2988  HN  GLY A 674      90.011 114.952  29.853  1.00  0.00           H
ATOM   2989  CA  GLY A 674      89.998 116.547  31.334  1.00  0.00           C
ATOM   2990  HA1 GLY A 674      89.667 117.575  31.335  1.00  0.00           H
ATOM   2991  HA2 GLY A 674      89.362 115.879  31.897  1.00  0.00           H
ATOM   2992  C   GLY A 674      91.292 116.678  32.087  1.00  0.00           C
ATOM   2993  O   GLY A 674      92.339 116.298  31.550  1.00  0.00           O
ATOM   2994  N   SER A 675      91.291 117.166  33.314  1.00  0.00           N
ATOM   2995  HN  SER A 675      90.400 117.443  33.664  1.00  0.00           H
ATOM   2996  CA  SER A 675      92.424 117.552  34.107  1.00  0.00           C
ATOM   2997  HA  SER A 675      93.234 117.922  33.496  1.00  0.00           H
ATOM   2998  CB  SER A 675      92.120 118.772  35.004  1.00  0.00           C
ATOM   2999  HB1 SER A 675      91.339 118.519  35.752  1.00  0.00           H
ATOM   3000  HB2 SER A 675      92.961 119.023  35.685  1.00  0.00           H
ATOM   3001  OG  SER A 675      91.812 119.974  34.213  1.00  0.00           O
ATOM   3002  HG1 SER A 675      90.951 119.895  33.796  1.00  0.00           H
ATOM   3003  C   SER A 675      93.053 116.450  34.897  1.00  0.00           C
ATOM   3004  O   SER A 675      92.686 116.137  36.015  1.00  0.00           O
ATOM   3005  N   THR A 676      94.043 115.814  34.178  1.00  0.00           N
ATOM   3006  HN  THR A 676      94.384 116.218  33.332  1.00  0.00           H
ATOM   3007  CA  THR A 676      94.829 114.775  34.853  1.00  0.00           C
ATOM   3008  HA  THR A 676      94.833 115.022  35.905  1.00  0.00           H
ATOM   3009  CB  THR A 676      94.283 113.336  34.742  1.00  0.00           C
ATOM   3010  HB  THR A 676      93.376 113.153  35.357  1.00  0.00           H
ATOM   3011  OG1 THR A 676      95.173 112.250  35.075  1.00  0.00           O
ATOM   3012  HG1 THR A 676      94.735 111.709  35.735  1.00  0.00           H
ATOM   3013  CG2 THR A 676      93.913 113.092  33.331  1.00  0.00           C
ATOM   3014 1HG2 THR A 676      94.793 113.255  32.673  1.00  0.00           H
ATOM   3015 2HG2 THR A 676      93.619 112.023  33.257  1.00  0.00           H
ATOM   3016 3HG2 THR A 676      93.087 113.780  33.050  1.00  0.00           H
ATOM   3017  C   THR A 676      96.181 114.829  34.156  1.00  0.00           C
ATOM   3018  O   THR A 676      96.300 115.339  33.055  1.00  0.00           O
ATOM   3019  N   HIS A 677      97.251 114.361  34.775  1.00  0.00           N
ATOM   3020  HN  HIS A 677      97.075 113.900  35.641  1.00  0.00           H
ATOM   3021  CA  HIS A 677      98.579 114.301  34.258  1.00  0.00           C
ATOM   3022  HA  HIS A 677      98.704 114.966  33.417  1.00  0.00           H
ATOM   3023  CB  HIS A 677      99.744 114.630  35.252  1.00  0.00           C
ATOM   3024  HB1 HIS A 677      99.535 113.916  36.077  1.00  0.00           H
ATOM   3025  HB2 HIS A 677     100.756 114.544  34.803  1.00  0.00           H
ATOM   3026  ND1 HIS A 677      99.538 117.167  34.943  1.00  0.00           N
ATOM   3027  CG  HIS A 677      99.697 116.072  35.783  1.00  0.00           C
ATOM   3028  CE1 HIS A 677      99.755 118.239  35.734  1.00  0.00           C
ATOM   3029  HE1 HIS A 677      99.592 119.279  35.450  1.00  0.00           H
ATOM   3030  NE2 HIS A 677     100.034 117.842  37.070  1.00  0.00           N
ATOM   3031  HE2 HIS A 677     100.259 118.549  37.741  1.00  0.00           H
ATOM   3032  CD2 HIS A 677      99.952 116.415  37.064  1.00  0.00           C
ATOM   3033  HD2 HIS A 677     100.116 115.768  37.917  1.00  0.00           H
ATOM   3034  C   HIS A 677      98.861 112.868  33.827  1.00  0.00           C
ATOM   3035  O   HIS A 677      99.928 112.475  33.307  1.00  0.00           O
ATOM   3036  N   HIS A 678      97.854 111.949  33.949  1.00  0.00           N
ATOM   3037  HN  HIS A 678      96.957 112.321  34.176  1.00  0.00           H
ATOM   3038  CA  HIS A 678      98.013 110.521  33.663  1.00  0.00           C
ATOM   3039  HA  HIS A 678      99.045 110.275  33.865  1.00  0.00           H
ATOM   3040  CB  HIS A 678      97.261 109.680  34.679  1.00  0.00           C
ATOM   3041  HB1 HIS A 678      97.462 110.087  35.693  1.00  0.00           H
ATOM   3042  HB2 HIS A 678      96.165 109.584  34.520  1.00  0.00           H
ATOM   3043  ND1 HIS A 678      98.791 107.862  35.373  1.00  0.00           N
ATOM   3044  CG  HIS A 678      97.660 108.183  34.689  1.00  0.00           C
ATOM   3045  CE1 HIS A 678      98.911 106.551  35.293  1.00  0.00           C
ATOM   3046  HE1 HIS A 678      99.779 105.993  35.645  1.00  0.00           H
ATOM   3047  NE2 HIS A 678      97.902 105.974  34.661  1.00  0.00           N
ATOM   3048  HE2 HIS A 678      97.647 105.031  34.450  1.00  0.00           H
ATOM   3049  CD2 HIS A 678      97.048 107.033  34.284  1.00  0.00           C
ATOM   3050  HD2 HIS A 678      96.034 107.042  33.903  1.00  0.00           H
ATOM   3051  C   HIS A 678      97.567 110.260  32.243  1.00  0.00           C
ATOM   3052  O   HIS A 678      97.881 109.176  31.742  1.00  0.00           O
ATOM   3053  N   MET A 679      97.033 111.195  31.478  1.00  0.00           N
ATOM   3054  HN  MET A 679      96.972 112.120  31.845  1.00  0.00           H
ATOM   3055  CA  MET A 679      96.629 110.943  30.112  1.00  0.00           C
ATOM   3056  HA  MET A 679      96.207 109.951  30.160  1.00  0.00           H
ATOM   3057  CB  MET A 679      95.579 111.876  29.512  1.00  0.00           C
ATOM   3058  HB1 MET A 679      94.707 111.639  30.158  1.00  0.00           H
ATOM   3059  HB2 MET A 679      95.968 112.909  29.646  1.00  0.00           H
ATOM   3060  CG  MET A 679      95.058 111.510  28.078  1.00  0.00           C
ATOM   3061  HG1 MET A 679      94.436 112.382  27.782  1.00  0.00           H
ATOM   3062  HG2 MET A 679      95.887 111.540  27.340  1.00  0.00           H
ATOM   3063  SD  MET A 679      94.309 109.871  27.955  1.00  0.00           S
ATOM   3064  CE  MET A 679      95.088 109.272  26.390  1.00  0.00           C
ATOM   3065  HE1 MET A 679      94.586 108.328  26.089  1.00  0.00           H
ATOM   3066  HE2 MET A 679      94.852 110.007  25.591  1.00  0.00           H
ATOM   3067  HE3 MET A 679      96.194 109.206  26.481  1.00  0.00           H
ATOM   3068  C   MET A 679      97.816 110.841  29.100  1.00  0.00           C
ATOM   3069  O   MET A 679      97.803 110.020  28.160  1.00  0.00           O
ATOM   3070  N   LYS A 680      98.820 111.697  29.302  1.00  0.00           N
ATOM   3071  HN  LYS A 680      98.675 112.492  29.886  1.00  0.00           H
ATOM   3072  CA  LYS A 680     100.064 111.492  28.704  1.00  0.00           C
ATOM   3073  HA  LYS A 680      99.869 111.226  27.676  1.00  0.00           H
ATOM   3074  CB  LYS A 680     100.947 112.765  28.698  1.00  0.00           C
ATOM   3075  HB1 LYS A 680     100.870 113.211  29.713  1.00  0.00           H
ATOM   3076  HB2 LYS A 680     102.015 112.547  28.488  1.00  0.00           H
ATOM   3077  CG  LYS A 680     100.568 113.760  27.564  1.00  0.00           C
ATOM   3078  HG1 LYS A 680      99.564 114.186  27.777  1.00  0.00           H
ATOM   3079  HG2 LYS A 680     101.183 114.685  27.545  1.00  0.00           H
ATOM   3080  CD  LYS A 680     100.538 112.988  26.191  1.00  0.00           C
ATOM   3081  HD1 LYS A 680     101.311 112.189  26.175  1.00  0.00           H
ATOM   3082  HD2 LYS A 680      99.554 112.515  25.986  1.00  0.00           H
ATOM   3083  CE  LYS A 680     100.946 113.861  24.953  1.00  0.00           C
ATOM   3084  HE1 LYS A 680     102.048 114.007  24.948  1.00  0.00           H
ATOM   3085  HE2 LYS A 680     100.627 113.367  24.011  1.00  0.00           H
ATOM   3086  NZ  LYS A 680     100.409 115.202  24.952  1.00  0.00           N
ATOM   3087  HZ1 LYS A 680     100.858 115.754  25.711  1.00  0.00           H
ATOM   3088  HZ2 LYS A 680     100.523 115.738  24.068  1.00  0.00           H
ATOM   3089  HZ3 LYS A 680      99.409 115.043  25.189  1.00  0.00           H
ATOM   3090  C   LYS A 680     100.913 110.164  29.187  1.00  0.00           C
ATOM   3091  O   LYS A 680     101.721 109.595  28.468  1.00  0.00           O
ATOM   3092  N   VAL A 681     100.721 109.650  30.416  1.00  0.00           N
ATOM   3093  HN  VAL A 681     100.093 110.079  31.062  1.00  0.00           H
ATOM   3094  CA  VAL A 681     101.173 108.271  30.760  1.00  0.00           C
ATOM   3095  HA  VAL A 681     102.226 108.177  30.536  1.00  0.00           H
ATOM   3096  CB  VAL A 681     100.919 108.067  32.201  1.00  0.00           C
ATOM   3097  HB  VAL A 681      99.854 108.166  32.502  1.00  0.00           H
ATOM   3098  CG1 VAL A 681     101.075 106.654  32.712  1.00  0.00           C
ATOM   3099 1HG1 VAL A 681     100.168 106.022  32.602  1.00  0.00           H
ATOM   3100 2HG1 VAL A 681     101.955 106.178  32.228  1.00  0.00           H
ATOM   3101 3HG1 VAL A 681     101.290 106.600  33.800  1.00  0.00           H
ATOM   3102  CG2 VAL A 681     101.689 109.165  32.975  1.00  0.00           C
ATOM   3103 1HG2 VAL A 681     102.743 109.412  32.725  1.00  0.00           H
ATOM   3104 2HG2 VAL A 681     101.138 110.125  32.886  1.00  0.00           H
ATOM   3105 3HG2 VAL A 681     101.691 108.926  34.060  1.00  0.00           H
ATOM   3106  C   VAL A 681     100.482 107.224  29.857  1.00  0.00           C
ATOM   3107  O   VAL A 681     101.094 106.377  29.263  1.00  0.00           O
ATOM   3108  N   LEU A 682      99.132 107.373  29.698  1.00  0.00           N
ATOM   3109  HN  LEU A 682      98.757 108.195  30.120  1.00  0.00           H
ATOM   3110  CA  LEU A 682      98.316 106.395  28.999  1.00  0.00           C
ATOM   3111  HA  LEU A 682      98.461 105.406  29.409  1.00  0.00           H
ATOM   3112  CB  LEU A 682      96.861 106.749  29.169  1.00  0.00           C
ATOM   3113  HB1 LEU A 682      96.678 107.827  28.975  1.00  0.00           H
ATOM   3114  HB2 LEU A 682      96.148 106.149  28.564  1.00  0.00           H
ATOM   3115  CG  LEU A 682      96.363 106.509  30.627  1.00  0.00           C
ATOM   3116  HG  LEU A 682      97.141 106.948  31.288  1.00  0.00           H
ATOM   3117  CD1 LEU A 682      95.036 107.164  30.796  1.00  0.00           C
ATOM   3118 1HD1 LEU A 682      95.004 108.254  30.580  1.00  0.00           H
ATOM   3119 2HD1 LEU A 682      94.271 106.680  30.151  1.00  0.00           H
ATOM   3120 3HD1 LEU A 682      94.730 107.007  31.852  1.00  0.00           H
ATOM   3121  CD2 LEU A 682      96.107 104.999  30.837  1.00  0.00           C
ATOM   3122 1HD2 LEU A 682      96.956 104.324  30.601  1.00  0.00           H
ATOM   3123 2HD2 LEU A 682      95.627 104.848  31.828  1.00  0.00           H
ATOM   3124 3HD2 LEU A 682      95.274 104.731  30.152  1.00  0.00           H
ATOM   3125  C   LEU A 682      98.704 106.325  27.481  1.00  0.00           C
ATOM   3126  O   LEU A 682      98.869 105.313  26.831  1.00  0.00           O
ATOM   3127  N   MET A 683      99.005 107.541  26.919  1.00  0.00           N
ATOM   3128  HN  MET A 683      98.658 108.343  27.399  1.00  0.00           H
ATOM   3129  CA  MET A 683      99.723 107.774  25.644  1.00  0.00           C
ATOM   3130  HA  MET A 683      99.223 107.330  24.796  1.00  0.00           H
ATOM   3131  CB  MET A 683      99.835 109.241  25.259  1.00  0.00           C
ATOM   3132  HB1 MET A 683     100.028 109.872  26.152  1.00  0.00           H
ATOM   3133  HB2 MET A 683     100.787 109.428  24.718  1.00  0.00           H
ATOM   3134  CG  MET A 683      98.624 109.793  24.564  1.00  0.00           C
ATOM   3135  HG1 MET A 683      97.670 109.466  25.030  1.00  0.00           H
ATOM   3136  HG2 MET A 683      98.707 110.895  24.683  1.00  0.00           H
ATOM   3137  SD  MET A 683      98.515 109.390  22.842  1.00  0.00           S
ATOM   3138  CE  MET A 683      99.505 110.808  22.223  1.00  0.00           C
ATOM   3139  HE1 MET A 683     100.543 110.782  22.618  1.00  0.00           H
ATOM   3140  HE2 MET A 683      99.417 110.690  21.121  1.00  0.00           H
ATOM   3141  HE3 MET A 683      98.960 111.749  22.452  1.00  0.00           H
ATOM   3142  C   MET A 683     101.108 107.166  25.560  1.00  0.00           C
ATOM   3143  O   MET A 683     101.388 106.446  24.583  1.00  0.00           O
ATOM   3144  N   LYS A 684     102.022 107.348  26.591  1.00  0.00           N
ATOM   3145  HN  LYS A 684     101.813 107.977  27.336  1.00  0.00           H
ATOM   3146  CA  LYS A 684     103.306 106.676  26.718  1.00  0.00           C
ATOM   3147  HA  LYS A 684     103.847 106.733  25.785  1.00  0.00           H
ATOM   3148  CB  LYS A 684     104.269 107.317  27.788  1.00  0.00           C
ATOM   3149  HB1 LYS A 684     104.256 108.417  27.631  1.00  0.00           H
ATOM   3150  HB2 LYS A 684     103.668 107.222  28.717  1.00  0.00           H
ATOM   3151  CG  LYS A 684     105.661 106.719  27.915  1.00  0.00           C
ATOM   3152  HG1 LYS A 684     106.059 107.078  28.888  1.00  0.00           H
ATOM   3153  HG2 LYS A 684     105.621 105.631  28.138  1.00  0.00           H
ATOM   3154  CD  LYS A 684     106.558 106.943  26.635  1.00  0.00           C
ATOM   3155  HD1 LYS A 684     107.498 106.370  26.785  1.00  0.00           H
ATOM   3156  HD2 LYS A 684     106.103 106.446  25.752  1.00  0.00           H
ATOM   3157  CE  LYS A 684     106.826 108.369  26.289  1.00  0.00           C
ATOM   3158  HE1 LYS A 684     105.909 108.967  26.099  1.00  0.00           H
ATOM   3159  HE2 LYS A 684     107.313 108.897  27.137  1.00  0.00           H
ATOM   3160  NZ  LYS A 684     107.686 108.402  25.074  1.00  0.00           N
ATOM   3161  HZ1 LYS A 684     108.130 109.336  24.960  1.00  0.00           H
ATOM   3162  HZ2 LYS A 684     108.375 107.623  25.067  1.00  0.00           H
ATOM   3163  HZ3 LYS A 684     107.047 108.300  24.260  1.00  0.00           H
ATOM   3164  C   LYS A 684     103.157 105.203  26.877  1.00  0.00           C
ATOM   3165  O   LYS A 684     103.948 104.453  26.271  1.00  0.00           O
ATOM   3166  N   GLN A 685     102.277 104.677  27.639  1.00  0.00           N
ATOM   3167  HN  GLN A 685     101.704 105.242  28.227  1.00  0.00           H
ATOM   3168  CA  GLN A 685     101.902 103.278  27.713  1.00  0.00           C
ATOM   3169  HA  GLN A 685     102.773 102.685  27.951  1.00  0.00           H
ATOM   3170  CB  GLN A 685     100.830 102.964  28.795  1.00  0.00           C
ATOM   3171  HB1 GLN A 685      99.911 103.587  28.768  1.00  0.00           H
ATOM   3172  HB2 GLN A 685     100.516 101.906  28.669  1.00  0.00           H
ATOM   3173  CG  GLN A 685     101.346 103.182  30.224  1.00  0.00           C
ATOM   3174  HG1 GLN A 685     102.098 102.429  30.542  1.00  0.00           H
ATOM   3175  HG2 GLN A 685     101.919 104.133  30.256  1.00  0.00           H
ATOM   3176  CD  GLN A 685     100.237 102.962  31.253  1.00  0.00           C
ATOM   3177  OE1 GLN A 685      99.060 102.713  30.929  1.00  0.00           O
ATOM   3178  NE2 GLN A 685     100.585 103.173  32.550  1.00  0.00           N
ATOM   3179 1HE2 GLN A 685     101.515 103.411  32.830  1.00  0.00           H
ATOM   3180 2HE2 GLN A 685      99.992 102.859  33.291  1.00  0.00           H
ATOM   3181  C   GLN A 685     101.447 102.658  26.362  1.00  0.00           C
ATOM   3182  O   GLN A 685     101.692 101.516  26.010  1.00  0.00           O
ATOM   3183  N   GLY A 686     100.688 103.482  25.585  1.00  0.00           N
ATOM   3184  HN  GLY A 686     100.480 104.419  25.855  1.00  0.00           H
ATOM   3185  CA  GLY A 686     100.380 103.210  24.198  1.00  0.00           C
ATOM   3186  HA1 GLY A 686     100.023 102.198  24.076  1.00  0.00           H
ATOM   3187  HA2 GLY A 686      99.594 103.879  23.880  1.00  0.00           H
ATOM   3188  C   GLY A 686     101.519 103.277  23.138  1.00  0.00           C
ATOM   3189  O   GLY A 686     101.497 102.538  22.155  1.00  0.00           O
ATOM   3190  N   GLU A 687     102.523 104.146  23.305  1.00  0.00           N
ATOM   3191  HN  GLU A 687     102.548 104.824  24.035  1.00  0.00           H
ATOM   3192  CA  GLU A 687     103.755 103.902  22.570  1.00  0.00           C
ATOM   3193  HA  GLU A 687     103.531 103.788  21.520  1.00  0.00           H
ATOM   3194  CB  GLU A 687     104.765 105.038  22.660  1.00  0.00           C
ATOM   3195  HB1 GLU A 687     105.129 105.129  23.706  1.00  0.00           H
ATOM   3196  HB2 GLU A 687     105.585 104.689  21.997  1.00  0.00           H
ATOM   3197  CG  GLU A 687     104.173 106.394  22.259  1.00  0.00           C
ATOM   3198  HG1 GLU A 687     103.731 106.354  21.240  1.00  0.00           H
ATOM   3199  HG2 GLU A 687     103.351 106.711  22.935  1.00  0.00           H
ATOM   3200  CD  GLU A 687     105.270 107.415  22.241  1.00  0.00           C
ATOM   3201  OE1 GLU A 687     105.772 107.706  21.134  1.00  0.00           O
ATOM   3202  OE2 GLU A 687     105.675 107.933  23.319  1.00  0.00           O
ATOM   3203  C   GLU A 687     104.468 102.630  22.965  1.00  0.00           C
ATOM   3204  O   GLU A 687     104.915 101.863  22.128  1.00  0.00           O
ATOM   3205  N   ALA A 688     104.573 102.311  24.241  1.00  0.00           N
ATOM   3206  HN  ALA A 688     104.434 103.038  24.909  1.00  0.00           H
ATOM   3207  CA  ALA A 688     105.189 101.053  24.729  1.00  0.00           C
ATOM   3208  HA  ALA A 688     106.172 100.857  24.327  1.00  0.00           H
ATOM   3209  CB  ALA A 688     105.342 101.131  26.313  1.00  0.00           C
ATOM   3210  HB1 ALA A 688     104.381 101.139  26.870  1.00  0.00           H
ATOM   3211  HB2 ALA A 688     106.074 100.371  26.662  1.00  0.00           H
ATOM   3212  HB3 ALA A 688     105.686 102.170  26.505  1.00  0.00           H
ATOM   3213  C   ALA A 688     104.388  99.782  24.266  1.00  0.00           C
ATOM   3214  O   ALA A 688     104.892  98.790  23.743  1.00  0.00           O
ATOM   3215  N   LEU A 689     103.058  99.671  24.316  1.00  0.00           N
ATOM   3216  HN  LEU A 689     102.613 100.432  24.782  1.00  0.00           H
ATOM   3217  CA  LEU A 689     102.224  98.496  23.825  1.00  0.00           C
ATOM   3218  HA  LEU A 689     102.618  97.598  24.277  1.00  0.00           H
ATOM   3219  CB  LEU A 689     100.722  98.603  24.121  1.00  0.00           C
ATOM   3220  HB1 LEU A 689     100.418  99.593  23.721  1.00  0.00           H
ATOM   3221  HB2 LEU A 689     100.141  97.783  23.647  1.00  0.00           H
ATOM   3222  CG  LEU A 689     100.400  98.655  25.608  1.00  0.00           C
ATOM   3223  HG  LEU A 689     101.186  99.121  26.241  1.00  0.00           H
ATOM   3224  CD1 LEU A 689      99.106  99.363  25.962  1.00  0.00           C
ATOM   3225 1HD1 LEU A 689      99.069 100.348  25.449  1.00  0.00           H
ATOM   3226 2HD1 LEU A 689      98.252  98.730  25.637  1.00  0.00           H
ATOM   3227 3HD1 LEU A 689      99.038  99.379  27.070  1.00  0.00           H
ATOM   3228  CD2 LEU A 689     100.304  97.154  25.975  1.00  0.00           C
ATOM   3229 1HD2 LEU A 689     101.231  96.592  25.731  1.00  0.00           H
ATOM   3230 2HD2 LEU A 689     100.047  97.010  27.046  1.00  0.00           H
ATOM   3231 3HD2 LEU A 689      99.523  96.650  25.365  1.00  0.00           H
ATOM   3232  C   LEU A 689     102.308  98.256  22.261  1.00  0.00           C
ATOM   3233  O   LEU A 689     102.292  97.133  21.836  1.00  0.00           O
ATOM   3234  N   SER A 690     102.302  99.321  21.402  1.00  0.00           N
ATOM   3235  HN  SER A 690     102.346 100.241  21.783  1.00  0.00           H
ATOM   3236  CA  SER A 690     102.580  99.292  20.027  1.00  0.00           C
ATOM   3237  HA  SER A 690     101.885  98.574  19.617  1.00  0.00           H
ATOM   3238  CB  SER A 690     102.204 100.582  19.257  1.00  0.00           C
ATOM   3239  HB1 SER A 690     102.527 100.417  18.206  1.00  0.00           H
ATOM   3240  HB2 SER A 690     101.097 100.642  19.189  1.00  0.00           H
ATOM   3241  OG  SER A 690     102.869 101.781  19.717  1.00  0.00           O
ATOM   3242  HG1 SER A 690     102.273 102.207  20.338  1.00  0.00           H
ATOM   3243  C   SER A 690     103.975  98.771  19.646  1.00  0.00           C
ATOM   3244  O   SER A 690     104.028  98.022  18.629  1.00  0.00           O
ATOM   3245  N   LYS A 691     105.010  99.160  20.365  1.00  0.00           N
ATOM   3246  HN  LYS A 691     104.841  99.822  21.091  1.00  0.00           H
ATOM   3247  CA  LYS A 691     106.408  98.636  20.311  1.00  0.00           C
ATOM   3248  HA  LYS A 691     106.655  98.576  19.261  1.00  0.00           H
ATOM   3249  CB  LYS A 691     107.403  99.472  21.102  1.00  0.00           C
ATOM   3250  HB1 LYS A 691     107.139  99.644  22.167  1.00  0.00           H
ATOM   3251  HB2 LYS A 691     108.310  98.830  21.096  1.00  0.00           H
ATOM   3252  CG  LYS A 691     107.679 100.937  20.592  1.00  0.00           C
ATOM   3253  HG1 LYS A 691     106.817 101.638  20.582  1.00  0.00           H
ATOM   3254  HG2 LYS A 691     108.399 101.380  21.312  1.00  0.00           H
ATOM   3255  CD  LYS A 691     108.350 100.949  19.185  1.00  0.00           C
ATOM   3256  HD1 LYS A 691     109.159 100.188  19.216  1.00  0.00           H
ATOM   3257  HD2 LYS A 691     107.688 100.689  18.331  1.00  0.00           H
ATOM   3258  CE  LYS A 691     108.988 102.317  18.742  1.00  0.00           C
ATOM   3259  HE1 LYS A 691     109.464 102.736  19.654  1.00  0.00           H
ATOM   3260  HE2 LYS A 691     109.803 102.097  18.020  1.00  0.00           H
ATOM   3261  NZ  LYS A 691     108.099 103.301  18.094  1.00  0.00           N
ATOM   3262  HZ1 LYS A 691     108.399 104.292  18.187  1.00  0.00           H
ATOM   3263  HZ2 LYS A 691     108.057 103.006  17.097  1.00  0.00           H
ATOM   3264  HZ3 LYS A 691     107.149 103.261  18.515  1.00  0.00           H
ATOM   3265  C   LYS A 691     106.453  97.166  20.759  1.00  0.00           C
ATOM   3266  O   LYS A 691     107.118  96.370  20.118  1.00  0.00           O
ATOM   3267  N   LEU A 692     105.636  96.750  21.787  1.00  0.00           N
ATOM   3268  HN  LEU A 692     105.201  97.335  22.468  1.00  0.00           H
ATOM   3269  CA  LEU A 692     105.558  95.350  22.080  1.00  0.00           C
ATOM   3270  HA  LEU A 692     106.575  95.008  22.208  1.00  0.00           H
ATOM   3271  CB  LEU A 692     104.927  95.069  23.466  1.00  0.00           C
ATOM   3272  HB1 LEU A 692     103.878  95.395  23.300  1.00  0.00           H
ATOM   3273  HB2 LEU A 692     104.939  93.999  23.763  1.00  0.00           H
ATOM   3274  CG  LEU A 692     105.733  95.784  24.607  1.00  0.00           C
ATOM   3275  HG  LEU A 692     105.969  96.815  24.268  1.00  0.00           H
ATOM   3276  CD1 LEU A 692     104.801  96.102  25.796  1.00  0.00           C
ATOM   3277 1HD1 LEU A 692     104.764  95.259  26.518  1.00  0.00           H
ATOM   3278 2HD1 LEU A 692     105.173  96.925  26.442  1.00  0.00           H
ATOM   3279 3HD1 LEU A 692     103.747  96.357  25.553  1.00  0.00           H
ATOM   3280  CD2 LEU A 692     107.066  95.140  25.034  1.00  0.00           C
ATOM   3281 1HD2 LEU A 692     107.051  94.082  25.373  1.00  0.00           H
ATOM   3282 2HD2 LEU A 692     107.829  95.106  24.227  1.00  0.00           H
ATOM   3283 3HD2 LEU A 692     107.468  95.624  25.950  1.00  0.00           H
ATOM   3284  C   LEU A 692     104.996  94.519  20.937  1.00  0.00           C
ATOM   3285  O   LEU A 692     105.443  93.383  20.708  1.00  0.00           O
ATOM   3286  N   LYS A 693     103.940  94.989  20.159  1.00  0.00           N
ATOM   3287  HN  LYS A 693     103.489  95.828  20.454  1.00  0.00           H
ATOM   3288  CA  LYS A 693     103.385  94.478  18.964  1.00  0.00           C
ATOM   3289  HA  LYS A 693     103.093  93.498  19.311  1.00  0.00           H
ATOM   3290  CB  LYS A 693     102.055  95.299  18.707  1.00  0.00           C
ATOM   3291  HB1 LYS A 693     101.310  95.145  19.516  1.00  0.00           H
ATOM   3292  HB2 LYS A 693     102.320  96.378  18.715  1.00  0.00           H
ATOM   3293  CG  LYS A 693     101.278  94.920  17.431  1.00  0.00           C
ATOM   3294  HG1 LYS A 693     100.441  95.623  17.234  1.00  0.00           H
ATOM   3295  HG2 LYS A 693     101.937  95.200  16.581  1.00  0.00           H
ATOM   3296  CD  LYS A 693     100.874  93.426  17.505  1.00  0.00           C
ATOM   3297  HD1 LYS A 693     101.726  92.716  17.582  1.00  0.00           H
ATOM   3298  HD2 LYS A 693     100.312  93.337  18.459  1.00  0.00           H
ATOM   3299  CE  LYS A 693      99.977  93.021  16.333  1.00  0.00           C
ATOM   3300  HE1 LYS A 693      99.818  91.923  16.392  1.00  0.00           H
ATOM   3301  HE2 LYS A 693      99.021  93.562  16.502  1.00  0.00           H
ATOM   3302  NZ  LYS A 693     100.654  93.300  14.990  1.00  0.00           N
ATOM   3303  HZ1 LYS A 693     101.545  92.851  14.696  1.00  0.00           H
ATOM   3304  HZ2 LYS A 693      99.928  93.013  14.303  1.00  0.00           H
ATOM   3305  HZ3 LYS A 693     100.811  94.323  14.883  1.00  0.00           H
ATOM   3306  C   LYS A 693     104.244  94.400  17.812  1.00  0.00           C
ATOM   3307  O   LYS A 693     104.384  93.377  17.155  1.00  0.00           O
ATOM   3308  N   ALA A 694     105.147  95.430  17.707  1.00  0.00           N
ATOM   3309  HN  ALA A 694     105.087  96.202  18.335  1.00  0.00           H
ATOM   3310  CA  ALA A 694     106.191  95.460  16.677  1.00  0.00           C
ATOM   3311  HA  ALA A 694     105.801  95.389  15.673  1.00  0.00           H
ATOM   3312  CB  ALA A 694     106.836  96.863  16.737  1.00  0.00           C
ATOM   3313  HB1 ALA A 694     107.138  97.201  17.751  1.00  0.00           H
ATOM   3314  HB2 ALA A 694     107.724  96.971  16.077  1.00  0.00           H
ATOM   3315  HB3 ALA A 694     106.001  97.489  16.356  1.00  0.00           H
ATOM   3316  C   ALA A 694     107.311  94.483  16.844  1.00  0.00           C
ATOM   3317  O   ALA A 694     107.660  93.767  15.895  1.00  0.00           O
ATOM   3318  N   LEU A 695     107.716  94.347  18.045  1.00  0.00           N
ATOM   3319  HN  LEU A 695     107.394  94.961  18.762  1.00  0.00           H
ATOM   3320  CA  LEU A 695     108.743  93.351  18.498  1.00  0.00           C
ATOM   3321  HA  LEU A 695     109.694  93.445  17.995  1.00  0.00           H
ATOM   3322  CB  LEU A 695     108.943  93.472  20.038  1.00  0.00           C
ATOM   3323  HB1 LEU A 695     108.900  94.563  20.239  1.00  0.00           H
ATOM   3324  HB2 LEU A 695     108.013  93.162  20.561  1.00  0.00           H
ATOM   3325  CG  LEU A 695     110.197  92.748  20.623  1.00  0.00           C
ATOM   3326  HG  LEU A 695     109.970  91.661  20.603  1.00  0.00           H
ATOM   3327  CD1 LEU A 695     111.401  92.920  19.584  1.00  0.00           C
ATOM   3328 1HD1 LEU A 695     111.453  94.029  19.534  1.00  0.00           H
ATOM   3329 2HD1 LEU A 695     112.350  92.562  20.038  1.00  0.00           H
ATOM   3330 3HD1 LEU A 695     111.315  92.348  18.636  1.00  0.00           H
ATOM   3331  CD2 LEU A 695     110.574  93.266  21.993  1.00  0.00           C
ATOM   3332 1HD2 LEU A 695     111.615  93.013  22.289  1.00  0.00           H
ATOM   3333 2HD2 LEU A 695     110.552  94.370  21.867  1.00  0.00           H
ATOM   3334 3HD2 LEU A 695     109.781  92.999  22.724  1.00  0.00           H
ATOM   3335  C   LEU A 695     108.186  91.920  18.213  1.00  0.00           C
ATOM   3336  O   LEU A 695     108.820  90.989  17.727  1.00  0.00           O
ATOM   3337  N   ASN A 696     106.881  91.715  18.567  1.00  0.00           N
ATOM   3338  HN  ASN A 696     106.351  92.494  18.893  1.00  0.00           H
ATOM   3339  CA  ASN A 696     106.104  90.449  18.350  1.00  0.00           C
ATOM   3340  HA  ASN A 696     106.710  89.627  18.700  1.00  0.00           H
ATOM   3341  CB  ASN A 696     104.794  90.577  19.182  1.00  0.00           C
ATOM   3342  HB1 ASN A 696     104.916  90.513  20.285  1.00  0.00           H
ATOM   3343  HB2 ASN A 696     104.426  91.613  19.025  1.00  0.00           H
ATOM   3344  CG  ASN A 696     103.685  89.635  18.818  1.00  0.00           C
ATOM   3345  OD1 ASN A 696     102.558  89.896  18.367  1.00  0.00           O
ATOM   3346  ND2 ASN A 696     103.938  88.377  19.160  1.00  0.00           N
ATOM   3347 1HD2 ASN A 696     103.054  87.912  19.210  1.00  0.00           H
ATOM   3348 2HD2 ASN A 696     104.727  88.148  19.730  1.00  0.00           H
ATOM   3349  C   ASN A 696     105.925  90.081  16.871  1.00  0.00           C
ATOM   3350  O   ASN A 696     106.021  88.948  16.520  1.00  0.00           O
ATOM   3351  N   ASP A 697     105.648  91.051  16.028  1.00  0.00           N
ATOM   3352  HN  ASP A 697     105.574  92.016  16.267  1.00  0.00           H
ATOM   3353  CA  ASP A 697     105.737  90.857  14.571  1.00  0.00           C
ATOM   3354  HA  ASP A 697     105.223  89.949  14.294  1.00  0.00           H
ATOM   3355  CB  ASP A 697     105.119  92.111  13.883  1.00  0.00           C
ATOM   3356  HB1 ASP A 697     105.605  93.028  14.281  1.00  0.00           H
ATOM   3357  HB2 ASP A 697     105.414  92.066  12.813  1.00  0.00           H
ATOM   3358  CG  ASP A 697     103.641  92.283  13.940  1.00  0.00           C
ATOM   3359  OD1 ASP A 697     103.212  93.521  13.792  1.00  0.00           O
ATOM   3360  OD2 ASP A 697     102.832  91.286  14.047  1.00  0.00           O
ATOM   3361  C   ASP A 697     107.089  90.482  14.086  1.00  0.00           C
ATOM   3362  O   ASP A 697     107.205  89.642  13.126  1.00  0.00           O
ATOM   3363  N   PHE A 698     108.168  91.136  14.627  1.00  0.00           N
ATOM   3364  HN  PHE A 698     108.114  91.882  15.287  1.00  0.00           H
ATOM   3365  CA  PHE A 698     109.459  90.919  14.034  1.00  0.00           C
ATOM   3366  HA  PHE A 698     109.411  90.926  12.955  1.00  0.00           H
ATOM   3367  CB  PHE A 698     110.466  92.068  14.438  1.00  0.00           C
ATOM   3368  HB1 PHE A 698     110.287  93.046  13.942  1.00  0.00           H
ATOM   3369  HB2 PHE A 698     110.553  92.266  15.528  1.00  0.00           H
ATOM   3370  CG  PHE A 698     111.879  91.660  13.984  1.00  0.00           C
ATOM   3371  CD1 PHE A 698     112.795  91.346  14.969  1.00  0.00           C
ATOM   3372  HD1 PHE A 698     112.429  91.450  15.980  1.00  0.00           H
ATOM   3373  CE1 PHE A 698     114.139  91.124  14.631  1.00  0.00           C
ATOM   3374  HE1 PHE A 698     114.830  90.814  15.400  1.00  0.00           H
ATOM   3375  CZ  PHE A 698     114.491  91.055  13.263  1.00  0.00           C
ATOM   3376  HZ  PHE A 698     115.522  90.764  13.124  1.00  0.00           H
ATOM   3377  CD2 PHE A 698     112.265  91.866  12.704  1.00  0.00           C
ATOM   3378  HD2 PHE A 698     111.533  92.089  11.942  1.00  0.00           H
ATOM   3379  CE2 PHE A 698     113.525  91.531  12.302  1.00  0.00           C
ATOM   3380  HE2 PHE A 698     113.683  91.576  11.234  1.00  0.00           H
ATOM   3381  C   PHE A 698     109.869  89.533  14.398  1.00  0.00           C
ATOM   3382  O   PHE A 698     110.365  88.738  13.578  1.00  0.00           O
ATOM   3383  N   VAL A 699     109.624  89.125  15.678  1.00  0.00           N
ATOM   3384  HN  VAL A 699     109.135  89.801  16.223  1.00  0.00           H
ATOM   3385  CA  VAL A 699     109.883  87.821  16.234  1.00  0.00           C
ATOM   3386  HA  VAL A 699     110.945  87.681  16.098  1.00  0.00           H
ATOM   3387  CB  VAL A 699     109.468  87.751  17.754  1.00  0.00           C
ATOM   3388  HB  VAL A 699     108.486  88.271  17.774  1.00  0.00           H
ATOM   3389  CG1 VAL A 699     109.121  86.322  18.257  1.00  0.00           C
ATOM   3390 1HG1 VAL A 699     109.924  85.586  18.035  1.00  0.00           H
ATOM   3391 2HG1 VAL A 699     108.969  86.369  19.356  1.00  0.00           H
ATOM   3392 3HG1 VAL A 699     108.198  85.969  17.749  1.00  0.00           H
ATOM   3393  CG2 VAL A 699     110.471  88.487  18.690  1.00  0.00           C
ATOM   3394 1HG2 VAL A 699     110.775  89.463  18.255  1.00  0.00           H
ATOM   3395 2HG2 VAL A 699     109.897  88.643  19.628  1.00  0.00           H
ATOM   3396 3HG2 VAL A 699     111.359  87.878  18.961  1.00  0.00           H
ATOM   3397  C   VAL A 699     109.079  86.802  15.429  1.00  0.00           C
ATOM   3398  O   VAL A 699     109.641  85.762  15.038  1.00  0.00           O
ATOM   3399  N   LYS A 700     107.781  86.983  15.082  1.00  0.00           N
ATOM   3400  HN  LYS A 700     107.295  87.842  15.224  1.00  0.00           H
ATOM   3401  CA  LYS A 700     107.006  86.078  14.260  1.00  0.00           C
ATOM   3402  HA  LYS A 700     107.100  85.134  14.775  1.00  0.00           H
ATOM   3403  CB  LYS A 700     105.484  86.469  14.208  1.00  0.00           C
ATOM   3404  HB1 LYS A 700     105.392  87.575  14.163  1.00  0.00           H
ATOM   3405  HB2 LYS A 700     105.071  86.052  13.265  1.00  0.00           H
ATOM   3406  CG  LYS A 700     104.828  86.035  15.555  1.00  0.00           C
ATOM   3407  HG1 LYS A 700     104.777  84.930  15.655  1.00  0.00           H
ATOM   3408  HG2 LYS A 700     105.491  86.311  16.403  1.00  0.00           H
ATOM   3409  CD  LYS A 700     103.499  86.795  15.658  1.00  0.00           C
ATOM   3410  HD1 LYS A 700     103.049  86.712  16.671  1.00  0.00           H
ATOM   3411  HD2 LYS A 700     103.724  87.868  15.480  1.00  0.00           H
ATOM   3412  CE  LYS A 700     102.430  86.331  14.673  1.00  0.00           C
ATOM   3413  HE1 LYS A 700     102.810  86.485  13.641  1.00  0.00           H
ATOM   3414  HE2 LYS A 700     102.129  85.265  14.753  1.00  0.00           H
ATOM   3415  NZ  LYS A 700     101.210  87.087  14.678  1.00  0.00           N
ATOM   3416  HZ1 LYS A 700     100.370  86.587  14.322  1.00  0.00           H
ATOM   3417  HZ2 LYS A 700     101.043  87.350  15.670  1.00  0.00           H
ATOM   3418  HZ3 LYS A 700     101.283  87.942  14.090  1.00  0.00           H
ATOM   3419  C   LYS A 700     107.566  85.755  12.915  1.00  0.00           C
ATOM   3420  O   LYS A 700     107.726  84.595  12.566  1.00  0.00           O
ATOM   3421  N   LEU A 701     107.942  86.808  12.133  1.00  0.00           N
ATOM   3422  HN  LEU A 701     107.709  87.719  12.463  1.00  0.00           H
ATOM   3423  CA  LEU A 701     108.809  86.710  10.949  1.00  0.00           C
ATOM   3424  HA  LEU A 701     108.267  86.019  10.321  1.00  0.00           H
ATOM   3425  CB  LEU A 701     108.986  88.123  10.264  1.00  0.00           C
ATOM   3426  HB1 LEU A 701     108.022  88.626  10.037  1.00  0.00           H
ATOM   3427  HB2 LEU A 701     109.410  88.699  11.114  1.00  0.00           H
ATOM   3428  CG  LEU A 701     109.842  88.279   8.983  1.00  0.00           C
ATOM   3429  HG  LEU A 701     110.604  87.470   8.987  1.00  0.00           H
ATOM   3430  CD1 LEU A 701     108.988  88.110   7.762  1.00  0.00           C
ATOM   3431 1HD1 LEU A 701     108.163  88.850   7.839  1.00  0.00           H
ATOM   3432 2HD1 LEU A 701     109.526  88.286   6.806  1.00  0.00           H
ATOM   3433 3HD1 LEU A 701     108.516  87.123   7.575  1.00  0.00           H
ATOM   3434  CD2 LEU A 701     110.461  89.678   8.831  1.00  0.00           C
ATOM   3435 1HD2 LEU A 701     110.859  89.716   7.794  1.00  0.00           H
ATOM   3436 2HD2 LEU A 701     109.712  90.491   8.943  1.00  0.00           H
ATOM   3437 3HD2 LEU A 701     111.307  89.901   9.516  1.00  0.00           H
ATOM   3438  C   LEU A 701     110.196  86.051  11.144  1.00  0.00           C
ATOM   3439  O   LEU A 701     110.593  85.245  10.332  1.00  0.00           O
ATOM   3440  N   SER A 702     111.002  86.487  12.120  1.00  0.00           N
ATOM   3441  HN  SER A 702     110.728  87.173  12.789  1.00  0.00           H
ATOM   3442  CA  SER A 702     112.371  86.053  12.323  1.00  0.00           C
ATOM   3443  HA  SER A 702     112.859  86.157  11.366  1.00  0.00           H
ATOM   3444  CB  SER A 702     113.083  87.031  13.342  1.00  0.00           C
ATOM   3445  HB1 SER A 702     113.188  88.003  12.814  1.00  0.00           H
ATOM   3446  HB2 SER A 702     112.475  87.239  14.248  1.00  0.00           H
ATOM   3447  OG  SER A 702     114.340  86.598  13.764  1.00  0.00           O
ATOM   3448  HG1 SER A 702     114.166  85.839  14.326  1.00  0.00           H
ATOM   3449  C   SER A 702     112.459  84.600  12.672  1.00  0.00           C
ATOM   3450  O   SER A 702     113.297  83.914  12.191  1.00  0.00           O
ATOM   3451  N   SER A 703     111.536  84.129  13.520  1.00  0.00           N
ATOM   3452  HN  SER A 703     110.736  84.696  13.705  1.00  0.00           H
ATOM   3453  CA  SER A 703     111.447  82.718  13.943  1.00  0.00           C
ATOM   3454  HA  SER A 703     112.382  82.451  14.413  1.00  0.00           H
ATOM   3455  CB  SER A 703     110.385  82.551  15.005  1.00  0.00           C
ATOM   3456  HB1 SER A 703     110.253  81.525  15.411  1.00  0.00           H
ATOM   3457  HB2 SER A 703     110.728  83.170  15.862  1.00  0.00           H
ATOM   3458  OG  SER A 703     109.077  82.946  14.581  1.00  0.00           O
ATOM   3459  HG1 SER A 703     109.097  83.893  14.424  1.00  0.00           H
ATOM   3460  C   SER A 703     111.346  81.666  12.867  1.00  0.00           C
ATOM   3461  O   SER A 703     111.829  80.574  13.021  1.00  0.00           O
ATOM   3462  N   GLN A 704     110.665  81.968  11.808  1.00  0.00           N
ATOM   3463  HN  GLN A 704     110.319  82.893  11.669  1.00  0.00           H
ATOM   3464  CA  GLN A 704     110.635  81.166  10.632  1.00  0.00           C
ATOM   3465  HA  GLN A 704     110.497  80.130  10.901  1.00  0.00           H
ATOM   3466  CB  GLN A 704     109.410  81.649   9.781  1.00  0.00           C
ATOM   3467  HB1 GLN A 704     109.650  82.654   9.372  1.00  0.00           H
ATOM   3468  HB2 GLN A 704     109.445  81.098   8.817  1.00  0.00           H
ATOM   3469  CG  GLN A 704     108.044  81.544  10.560  1.00  0.00           C
ATOM   3470  HG1 GLN A 704     108.054  82.536  11.060  1.00  0.00           H
ATOM   3471  HG2 GLN A 704     107.124  81.610   9.941  1.00  0.00           H
ATOM   3472  CD  GLN A 704     107.925  80.307  11.535  1.00  0.00           C
ATOM   3473  OE1 GLN A 704     107.946  79.220  11.009  1.00  0.00           O
ATOM   3474  NE2 GLN A 704     107.731  80.513  12.875  1.00  0.00           N
ATOM   3475 1HE2 GLN A 704     108.046  81.377  13.266  1.00  0.00           H
ATOM   3476 2HE2 GLN A 704     107.221  79.898  13.477  1.00  0.00           H
ATOM   3477  C   GLN A 704     111.853  81.324   9.711  1.00  0.00           C
ATOM   3478  O   GLN A 704     112.048  80.408   8.903  1.00  0.00           O
ATOM   3479  N   LYS A 705     112.685  82.310   9.788  1.00  0.00           N
ATOM   3480  HN  LYS A 705     112.712  82.992  10.516  1.00  0.00           H
ATOM   3481  CA  LYS A 705     113.787  82.526   8.837  1.00  0.00           C
ATOM   3482  HA  LYS A 705     113.745  82.009   7.890  1.00  0.00           H
ATOM   3483  CB  LYS A 705     113.973  84.063   8.450  1.00  0.00           C
ATOM   3484  HB1 LYS A 705     113.781  84.647   9.375  1.00  0.00           H
ATOM   3485  HB2 LYS A 705     115.027  84.244   8.149  1.00  0.00           H
ATOM   3486  CG  LYS A 705     112.982  84.668   7.464  1.00  0.00           C
ATOM   3487  HG1 LYS A 705     113.091  84.116   6.506  1.00  0.00           H
ATOM   3488  HG2 LYS A 705     111.972  84.462   7.878  1.00  0.00           H
ATOM   3489  CD  LYS A 705     113.219  86.208   7.204  1.00  0.00           C
ATOM   3490  HD1 LYS A 705     112.259  86.554   6.764  1.00  0.00           H
ATOM   3491  HD2 LYS A 705     113.377  86.688   8.193  1.00  0.00           H
ATOM   3492  CE  LYS A 705     114.463  86.623   6.479  1.00  0.00           C
ATOM   3493  HE1 LYS A 705     115.439  86.349   6.933  1.00  0.00           H
ATOM   3494  HE2 LYS A 705     114.462  86.204   5.450  1.00  0.00           H
ATOM   3495  NZ  LYS A 705     114.481  88.126   6.275  1.00  0.00           N
ATOM   3496  HZ1 LYS A 705     113.529  88.414   5.970  1.00  0.00           H
ATOM   3497  HZ2 LYS A 705     114.803  88.563   7.162  1.00  0.00           H
ATOM   3498  HZ3 LYS A 705     115.202  88.311   5.549  1.00  0.00           H
ATOM   3499  C   LYS A 705     115.042  82.090   9.422  1.00  0.00           C
ATOM   3500  O   LYS A 705     116.024  81.893   8.689  1.00  0.00           O
ATOM   3501  N   THR A 706     115.082  81.991  10.757  1.00  0.00           N
ATOM   3502  HN  THR A 706     114.304  82.173  11.354  1.00  0.00           H
ATOM   3503  CA  THR A 706     116.346  81.805  11.477  1.00  0.00           C
ATOM   3504  HA  THR A 706     116.856  81.107  10.829  1.00  0.00           H
ATOM   3505  CB  THR A 706     117.252  83.047  11.566  1.00  0.00           C
ATOM   3506  HB  THR A 706     117.043  83.722  10.708  1.00  0.00           H
ATOM   3507  OG1 THR A 706     118.625  82.755  11.380  1.00  0.00           O
ATOM   3508  HG1 THR A 706     118.784  82.400  10.502  1.00  0.00           H
ATOM   3509  CG2 THR A 706     117.088  83.814  12.846  1.00  0.00           C
ATOM   3510 1HG2 THR A 706     116.016  84.101  12.904  1.00  0.00           H
ATOM   3511 2HG2 THR A 706     117.480  83.279  13.737  1.00  0.00           H
ATOM   3512 3HG2 THR A 706     117.602  84.786  12.685  1.00  0.00           H
ATOM   3513  C   THR A 706     116.027  81.202  12.806  1.00  0.00           C
ATOM   3514  O   THR A 706     114.917  81.331  13.347  1.00  0.00           O
ATOM   3515  N   PRO A 707     116.899  80.367  13.462  1.00  0.00           N
ATOM   3516  CD  PRO A 707     118.235  80.037  12.988  1.00  0.00           C
ATOM   3517  HD1 PRO A 707     118.928  80.886  13.172  1.00  0.00           H
ATOM   3518  HD2 PRO A 707     118.328  79.594  11.974  1.00  0.00           H
ATOM   3519  CA  PRO A 707     116.625  79.696  14.794  1.00  0.00           C
ATOM   3520  HA  PRO A 707     115.905  78.946  14.500  1.00  0.00           H
ATOM   3521  CB  PRO A 707     118.031  79.213  15.265  1.00  0.00           C
ATOM   3522  HB1 PRO A 707     118.538  80.066  15.764  1.00  0.00           H
ATOM   3523  HB2 PRO A 707     118.021  78.333  15.943  1.00  0.00           H
ATOM   3524  CG  PRO A 707     118.746  78.893  13.912  1.00  0.00           C
ATOM   3525  HG1 PRO A 707     119.852  78.794  13.938  1.00  0.00           H
ATOM   3526  HG2 PRO A 707     118.380  77.983  13.391  1.00  0.00           H
ATOM   3527  C   PRO A 707     115.918  80.525  15.910  1.00  0.00           C
ATOM   3528  O   PRO A 707     116.212  81.693  16.138  1.00  0.00           O
ATOM   3529  N   LYS A 708     115.022  79.890  16.702  1.00  0.00           N
ATOM   3530  HN  LYS A 708     114.826  78.915  16.627  1.00  0.00           H
ATOM   3531  CA  LYS A 708     114.431  80.503  17.872  1.00  0.00           C
ATOM   3532  HA  LYS A 708     113.929  81.399  17.539  1.00  0.00           H
ATOM   3533  CB  LYS A 708     113.367  79.745  18.582  1.00  0.00           C
ATOM   3534  HB1 LYS A 708     113.701  78.686  18.546  1.00  0.00           H
ATOM   3535  HB2 LYS A 708     113.370  79.883  19.685  1.00  0.00           H
ATOM   3536  CG  LYS A 708     111.874  79.773  18.109  1.00  0.00           C
ATOM   3537  HG1 LYS A 708     111.314  79.165  18.852  1.00  0.00           H
ATOM   3538  HG2 LYS A 708     111.462  80.771  17.852  1.00  0.00           H
ATOM   3539  CD  LYS A 708     111.611  79.035  16.678  1.00  0.00           C
ATOM   3540  HD1 LYS A 708     110.509  78.942  16.565  1.00  0.00           H
ATOM   3541  HD2 LYS A 708     112.118  79.648  15.902  1.00  0.00           H
ATOM   3542  CE  LYS A 708     112.141  77.591  16.544  1.00  0.00           C
ATOM   3543  HE1 LYS A 708     111.963  77.238  15.505  1.00  0.00           H
ATOM   3544  HE2 LYS A 708     113.222  77.492  16.778  1.00  0.00           H
ATOM   3545  NZ  LYS A 708     111.437  76.685  17.442  1.00  0.00           N
ATOM   3546  HZ1 LYS A 708     111.530  76.973  18.437  1.00  0.00           H
ATOM   3547  HZ2 LYS A 708     110.405  76.732  17.323  1.00  0.00           H
ATOM   3548  HZ3 LYS A 708     111.822  75.728  17.307  1.00  0.00           H
ATOM   3549  C   LYS A 708     115.434  81.051  18.874  1.00  0.00           C
ATOM   3550  O   LYS A 708     115.130  82.159  19.399  1.00  0.00           O
ATOM   3551  N   PRO A 709     116.591  80.534  19.202  1.00  0.00           N
ATOM   3552  CD  PRO A 709     117.023  79.167  19.120  1.00  0.00           C
ATOM   3553  HD1 PRO A 709     116.855  78.670  18.141  1.00  0.00           H
ATOM   3554  HD2 PRO A 709     116.380  78.602  19.828  1.00  0.00           H
ATOM   3555  CA  PRO A 709     117.472  81.288  20.115  1.00  0.00           C
ATOM   3556  HA  PRO A 709     116.905  81.752  20.909  1.00  0.00           H
ATOM   3557  CB  PRO A 709     118.521  80.240  20.606  1.00  0.00           C
ATOM   3558  HB1 PRO A 709     119.545  80.629  20.791  1.00  0.00           H
ATOM   3559  HB2 PRO A 709     118.270  79.821  21.604  1.00  0.00           H
ATOM   3560  CG  PRO A 709     118.512  79.255  19.455  1.00  0.00           C
ATOM   3561  HG1 PRO A 709     119.110  79.609  18.588  1.00  0.00           H
ATOM   3562  HG2 PRO A 709     118.887  78.241  19.713  1.00  0.00           H
ATOM   3563  C   PRO A 709     118.187  82.424  19.428  1.00  0.00           C
ATOM   3564  O   PRO A 709     118.428  83.426  20.106  1.00  0.00           O
ATOM   3565  N   GLN A 710     118.462  82.372  18.126  1.00  0.00           N
ATOM   3566  HN  GLN A 710     118.399  81.547  17.569  1.00  0.00           H
ATOM   3567  CA  GLN A 710     118.967  83.490  17.391  1.00  0.00           C
ATOM   3568  HA  GLN A 710     119.888  83.815  17.852  1.00  0.00           H
ATOM   3569  CB  GLN A 710     119.324  82.985  15.949  1.00  0.00           C
ATOM   3570  HB1 GLN A 710     119.996  82.125  16.158  1.00  0.00           H
ATOM   3571  HB2 GLN A 710     118.441  82.499  15.484  1.00  0.00           H
ATOM   3572  CG  GLN A 710     120.099  83.931  14.965  1.00  0.00           C
ATOM   3573  HG1 GLN A 710     120.521  83.307  14.148  1.00  0.00           H
ATOM   3574  HG2 GLN A 710     119.379  84.703  14.619  1.00  0.00           H
ATOM   3575  CD  GLN A 710     121.159  84.850  15.579  1.00  0.00           C
ATOM   3576  OE1 GLN A 710     121.192  86.062  15.299  1.00  0.00           O
ATOM   3577  NE2 GLN A 710     121.978  84.366  16.518  1.00  0.00           N
ATOM   3578 1HE2 GLN A 710     121.855  83.428  16.842  1.00  0.00           H
ATOM   3579 2HE2 GLN A 710     122.579  85.019  16.979  1.00  0.00           H
ATOM   3580  C   GLN A 710     118.030  84.718  17.258  1.00  0.00           C
ATOM   3581  O   GLN A 710     118.453  85.833  17.590  1.00  0.00           O
ATOM   3582  N   THR A 711     116.752  84.475  16.982  1.00  0.00           N
ATOM   3583  HN  THR A 711     116.501  83.558  16.683  1.00  0.00           H
ATOM   3584  CA  THR A 711     115.626  85.397  17.131  1.00  0.00           C
ATOM   3585  HA  THR A 711     115.769  86.220  16.447  1.00  0.00           H
ATOM   3586  CB  THR A 711     114.274  84.732  16.703  1.00  0.00           C
ATOM   3587  HB  THR A 711     114.038  83.816  17.286  1.00  0.00           H
ATOM   3588  OG1 THR A 711     114.364  84.325  15.345  1.00  0.00           O
ATOM   3589  HG1 THR A 711     114.992  83.608  15.226  1.00  0.00           H
ATOM   3590  CG2 THR A 711     113.030  85.652  16.655  1.00  0.00           C
ATOM   3591 1HG2 THR A 711     113.335  86.588  16.140  1.00  0.00           H
ATOM   3592 2HG2 THR A 711     112.173  85.192  16.118  1.00  0.00           H
ATOM   3593 3HG2 THR A 711     112.866  85.937  17.716  1.00  0.00           H
ATOM   3594  C   THR A 711     115.548  86.016  18.490  1.00  0.00           C
ATOM   3595  O   THR A 711     115.070  87.127  18.680  1.00  0.00           O
ATOM   3596  N   LYS A 712     115.830  85.197  19.586  1.00  0.00           N
ATOM   3597  HN  LYS A 712     116.264  84.304  19.492  1.00  0.00           H
ATOM   3598  CA  LYS A 712     115.930  85.880  20.910  1.00  0.00           C
ATOM   3599  HA  LYS A 712     115.004  86.422  21.031  1.00  0.00           H
ATOM   3600  CB  LYS A 712     115.869  84.714  21.989  1.00  0.00           C
ATOM   3601  HB1 LYS A 712     114.878  84.212  22.002  1.00  0.00           H
ATOM   3602  HB2 LYS A 712     116.662  83.956  21.811  1.00  0.00           H
ATOM   3603  CG  LYS A 712     115.973  85.274  23.352  1.00  0.00           C
ATOM   3604  HG1 LYS A 712     115.678  86.340  23.457  1.00  0.00           H
ATOM   3605  HG2 LYS A 712     115.410  84.611  24.044  1.00  0.00           H
ATOM   3606  CD  LYS A 712     117.410  85.078  23.918  1.00  0.00           C
ATOM   3607  HD1 LYS A 712     118.124  85.338  23.108  1.00  0.00           H
ATOM   3608  HD2 LYS A 712     117.575  85.747  24.789  1.00  0.00           H
ATOM   3609  CE  LYS A 712     117.648  83.645  24.481  1.00  0.00           C
ATOM   3610  HE1 LYS A 712     117.009  83.559  25.386  1.00  0.00           H
ATOM   3611  HE2 LYS A 712     117.284  82.906  23.736  1.00  0.00           H
ATOM   3612  NZ  LYS A 712     119.060  83.304  24.770  1.00  0.00           N
ATOM   3613  HZ1 LYS A 712     119.570  84.020  25.326  1.00  0.00           H
ATOM   3614  HZ2 LYS A 712     118.922  82.363  25.191  1.00  0.00           H
ATOM   3615  HZ3 LYS A 712     119.478  83.192  23.824  1.00  0.00           H
ATOM   3616  C   LYS A 712     117.033  86.953  21.077  1.00  0.00           C
ATOM   3617  O   LYS A 712     116.871  88.008  21.695  1.00  0.00           O
ATOM   3618  N   GLU A 713     118.209  86.719  20.468  1.00  0.00           N
ATOM   3619  HN  GLU A 713     118.285  85.785  20.127  1.00  0.00           H
ATOM   3620  CA  GLU A 713     119.337  87.667  20.300  1.00  0.00           C
ATOM   3621  HA  GLU A 713     119.494  88.063  21.293  1.00  0.00           H
ATOM   3622  CB  GLU A 713     120.614  86.948  19.691  1.00  0.00           C
ATOM   3623  HB1 GLU A 713     120.471  86.764  18.605  1.00  0.00           H
ATOM   3624  HB2 GLU A 713     121.460  87.632  19.915  1.00  0.00           H
ATOM   3625  CG  GLU A 713     120.983  85.649  20.290  1.00  0.00           C
ATOM   3626  HG1 GLU A 713     121.032  85.807  21.389  1.00  0.00           H
ATOM   3627  HG2 GLU A 713     120.152  84.958  20.036  1.00  0.00           H
ATOM   3628  CD  GLU A 713     122.245  85.148  19.605  1.00  0.00           C
ATOM   3629  OE1 GLU A 713     122.564  83.999  19.728  1.00  0.00           O
ATOM   3630  OE2 GLU A 713     122.976  85.973  19.052  1.00  0.00           O
ATOM   3631  C   GLU A 713     118.882  88.854  19.481  1.00  0.00           C
ATOM   3632  O   GLU A 713     119.051  90.001  19.836  1.00  0.00           O
ATOM   3633  N   LEU A 714     118.171  88.733  18.348  1.00  0.00           N
ATOM   3634  HN  LEU A 714     117.905  87.849  17.970  1.00  0.00           H
ATOM   3635  CA  LEU A 714     117.629  89.833  17.581  1.00  0.00           C
ATOM   3636  HA  LEU A 714     118.428  90.544  17.433  1.00  0.00           H
ATOM   3637  CB  LEU A 714     117.183  89.312  16.233  1.00  0.00           C
ATOM   3638  HB1 LEU A 714     116.410  88.514  16.220  1.00  0.00           H
ATOM   3639  HB2 LEU A 714     116.846  90.195  15.651  1.00  0.00           H
ATOM   3640  CG  LEU A 714     118.306  88.717  15.285  1.00  0.00           C
ATOM   3641  HG  LEU A 714     118.832  87.895  15.816  1.00  0.00           H
ATOM   3642  CD1 LEU A 714     117.640  88.052  14.014  1.00  0.00           C
ATOM   3643 1HD1 LEU A 714     117.363  88.825  13.266  1.00  0.00           H
ATOM   3644 2HD1 LEU A 714     118.357  87.380  13.496  1.00  0.00           H
ATOM   3645 3HD1 LEU A 714     116.694  87.530  14.270  1.00  0.00           H
ATOM   3646  CD2 LEU A 714     119.492  89.590  14.849  1.00  0.00           C
ATOM   3647 1HD2 LEU A 714     119.968  89.097  13.974  1.00  0.00           H
ATOM   3648 2HD2 LEU A 714     119.096  90.583  14.549  1.00  0.00           H
ATOM   3649 3HD2 LEU A 714     120.103  89.701  15.771  1.00  0.00           H
ATOM   3650  C   LEU A 714     116.533  90.576  18.231  1.00  0.00           C
ATOM   3651  O   LEU A 714     116.441  91.787  18.034  1.00  0.00           O
ATOM   3652  N   MET A 715     115.625  89.862  19.013  1.00  0.00           N
ATOM   3653  HN  MET A 715     115.759  88.881  19.129  1.00  0.00           H
ATOM   3654  CA  MET A 715     114.650  90.474  19.845  1.00  0.00           C
ATOM   3655  HA  MET A 715     114.107  91.107  19.159  1.00  0.00           H
ATOM   3656  CB  MET A 715     113.761  89.443  20.675  1.00  0.00           C
ATOM   3657  HB1 MET A 715     113.052  88.934  19.987  1.00  0.00           H
ATOM   3658  HB2 MET A 715     114.445  88.638  21.018  1.00  0.00           H
ATOM   3659  CG  MET A 715     112.936  90.014  21.844  1.00  0.00           C
ATOM   3660  HG1 MET A 715     113.658  90.466  22.557  1.00  0.00           H
ATOM   3661  HG2 MET A 715     112.210  90.722  21.390  1.00  0.00           H
ATOM   3662  SD  MET A 715     112.084  88.700  22.794  1.00  0.00           S
ATOM   3663  CE  MET A 715     111.325  89.936  23.782  1.00  0.00           C
ATOM   3664  HE1 MET A 715     112.144  90.627  24.075  1.00  0.00           H
ATOM   3665  HE2 MET A 715     110.523  90.537  23.301  1.00  0.00           H
ATOM   3666  HE3 MET A 715     110.790  89.508  24.657  1.00  0.00           H
ATOM   3667  C   MET A 715     115.349  91.450  20.855  1.00  0.00           C
ATOM   3668  O   MET A 715     114.692  92.420  21.243  1.00  0.00           O
ATOM   3669  N   HIS A 716     116.553  91.185  21.392  1.00  0.00           N
ATOM   3670  HN  HIS A 716     116.993  90.303  21.244  1.00  0.00           H
ATOM   3671  CA  HIS A 716     117.329  92.102  22.282  1.00  0.00           C
ATOM   3672  HA  HIS A 716     116.731  92.540  23.067  1.00  0.00           H
ATOM   3673  CB  HIS A 716     118.458  91.373  22.924  1.00  0.00           C
ATOM   3674  HB1 HIS A 716     119.163  90.901  22.206  1.00  0.00           H
ATOM   3675  HB2 HIS A 716     119.072  92.012  23.593  1.00  0.00           H
ATOM   3676  ND1 HIS A 716     118.840  89.323  24.313  1.00  0.00           N
ATOM   3677  CG  HIS A 716     117.961  90.297  23.846  1.00  0.00           C
ATOM   3678  CE1 HIS A 716     118.172  88.529  25.096  1.00  0.00           C
ATOM   3679  HE1 HIS A 716     118.529  87.607  25.555  1.00  0.00           H
ATOM   3680  NE2 HIS A 716     116.867  88.885  25.104  1.00  0.00           N
ATOM   3681  HE2 HIS A 716     116.117  88.448  25.602  1.00  0.00           H
ATOM   3682  CD2 HIS A 716     116.782  90.029  24.322  1.00  0.00           C
ATOM   3683  HD2 HIS A 716     115.848  90.575  24.277  1.00  0.00           H
ATOM   3684  C   HIS A 716     117.891  93.318  21.568  1.00  0.00           C
ATOM   3685  O   HIS A 716     118.006  94.409  22.189  1.00  0.00           O
ATOM   3686  N   LEU A 717     118.168  93.157  20.210  1.00  0.00           N
ATOM   3687  HN  LEU A 717     117.749  92.377  19.752  1.00  0.00           H
ATOM   3688  CA  LEU A 717     118.830  94.110  19.369  1.00  0.00           C
ATOM   3689  HA  LEU A 717     119.695  94.445  19.923  1.00  0.00           H
ATOM   3690  CB  LEU A 717     119.404  93.374  18.150  1.00  0.00           C
ATOM   3691  HB1 LEU A 717     119.953  92.446  18.415  1.00  0.00           H
ATOM   3692  HB2 LEU A 717     118.552  93.116  17.485  1.00  0.00           H
ATOM   3693  CG  LEU A 717     120.403  94.203  17.258  1.00  0.00           C
ATOM   3694  HG  LEU A 717     120.035  95.231  17.054  1.00  0.00           H
ATOM   3695  CD1 LEU A 717     121.764  94.458  17.963  1.00  0.00           C
ATOM   3696 1HD1 LEU A 717     122.419  95.019  17.262  1.00  0.00           H
ATOM   3697 2HD1 LEU A 717     121.548  95.089  18.851  1.00  0.00           H
ATOM   3698 3HD1 LEU A 717     122.326  93.538  18.234  1.00  0.00           H
ATOM   3699  CD2 LEU A 717     120.532  93.560  15.889  1.00  0.00           C
ATOM   3700 1HD2 LEU A 717     121.299  94.122  15.315  1.00  0.00           H
ATOM   3701 2HD2 LEU A 717     120.993  92.549  15.872  1.00  0.00           H
ATOM   3702 3HD2 LEU A 717     119.585  93.476  15.314  1.00  0.00           H
ATOM   3703  C   LEU A 717     117.849  95.218  19.038  1.00  0.00           C
ATOM   3704  O   LEU A 717     118.147  96.418  19.022  1.00  0.00           O
ATOM   3705  N   CYS A 718     116.594  94.807  18.929  1.00  0.00           N
ATOM   3706  HN  CYS A 718     116.319  93.852  18.843  1.00  0.00           H
ATOM   3707  CA  CYS A 718     115.527  95.765  18.830  1.00  0.00           C
ATOM   3708  HA  CYS A 718     115.786  96.407  18.000  1.00  0.00           H
ATOM   3709  CB  CYS A 718     114.060  95.135  18.724  1.00  0.00           C
ATOM   3710  HB1 CYS A 718     113.729  94.821  19.737  1.00  0.00           H
ATOM   3711  HB2 CYS A 718     113.342  95.929  18.426  1.00  0.00           H
ATOM   3712  SG  CYS A 718     113.997  93.670  17.640  1.00  0.00           S
ATOM   3713  HG1 CYS A 718     113.364  94.233  16.621  1.00  0.00           H
ATOM   3714  C   CYS A 718     115.386  96.695  20.073  1.00  0.00           C
ATOM   3715  O   CYS A 718     114.967  97.861  19.956  1.00  0.00           O
ATOM   3716  N   MET A 719     115.764  96.217  21.291  1.00  0.00           N
ATOM   3717  HN  MET A 719     116.330  95.397  21.331  1.00  0.00           H
ATOM   3718  CA  MET A 719     115.544  97.079  22.472  1.00  0.00           C
ATOM   3719  HA  MET A 719     114.836  97.826  22.144  1.00  0.00           H
ATOM   3720  CB  MET A 719     114.969  96.443  23.744  1.00  0.00           C
ATOM   3721  HB1 MET A 719     115.799  95.807  24.118  1.00  0.00           H
ATOM   3722  HB2 MET A 719     114.702  97.158  24.552  1.00  0.00           H
ATOM   3723  CG  MET A 719     113.637  95.665  23.533  1.00  0.00           C
ATOM   3724  HG1 MET A 719     112.887  96.464  23.351  1.00  0.00           H
ATOM   3725  HG2 MET A 719     113.617  95.154  22.547  1.00  0.00           H
ATOM   3726  SD  MET A 719     113.150  94.595  24.904  1.00  0.00           S
ATOM   3727  CE  MET A 719     114.019  93.136  24.463  1.00  0.00           C
ATOM   3728  HE1 MET A 719     113.817  93.197  23.372  1.00  0.00           H
ATOM   3729  HE2 MET A 719     115.118  93.134  24.631  1.00  0.00           H
ATOM   3730  HE3 MET A 719     113.722  92.136  24.845  1.00  0.00           H
ATOM   3731  C   MET A 719     116.824  97.755  22.812  1.00  0.00           C
ATOM   3732  O   MET A 719     116.860  98.531  23.799  1.00  0.00           O
ATOM   3733  N   ARG A 720     117.884  97.587  21.989  1.00  0.00           N
ATOM   3734  HN  ARG A 720     117.924  96.854  21.313  1.00  0.00           H
ATOM   3735  CA  ARG A 720     118.945  98.539  22.158  1.00  0.00           C
ATOM   3736  HA  ARG A 720     118.992  98.978  23.143  1.00  0.00           H
ATOM   3737  CB  ARG A 720     120.325  97.953  21.841  1.00  0.00           C
ATOM   3738  HB1 ARG A 720     120.383  97.531  20.815  1.00  0.00           H
ATOM   3739  HB2 ARG A 720     121.091  98.757  21.873  1.00  0.00           H
ATOM   3740  CG  ARG A 720     120.781  96.765  22.730  1.00  0.00           C
ATOM   3741  HG1 ARG A 720     119.935  96.069  22.916  1.00  0.00           H
ATOM   3742  HG2 ARG A 720     121.624  96.233  22.241  1.00  0.00           H
ATOM   3743  CD  ARG A 720     121.146  97.316  24.082  1.00  0.00           C
ATOM   3744  HD1 ARG A 720     122.093  97.896  24.111  1.00  0.00           H
ATOM   3745  HD2 ARG A 720     120.341  97.946  24.518  1.00  0.00           H
ATOM   3746  NE  ARG A 720     121.426  96.154  24.982  1.00  0.00           N
ATOM   3747  HE  ARG A 720     121.719  95.263  24.634  1.00  0.00           H
ATOM   3748  CZ  ARG A 720     121.290  96.175  26.283  1.00  0.00           C
ATOM   3749  NH1 ARG A 720     121.489  95.012  26.869  1.00  0.00           N
ATOM   3750 1HH1 ARG A 720     121.853  94.237  26.353  1.00  0.00           H
ATOM   3751 2HH1 ARG A 720     121.609  95.081  27.860  1.00  0.00           H
ATOM   3752  NH2 ARG A 720     120.967  97.230  27.022  1.00  0.00           N
ATOM   3753 1HH2 ARG A 720     120.951  98.134  26.596  1.00  0.00           H
ATOM   3754 2HH2 ARG A 720     120.745  97.083  27.986  1.00  0.00           H
ATOM   3755  C   ARG A 720     118.791  99.705  21.240  1.00  0.00           C
ATOM   3756  O   ARG A 720     119.687 100.474  21.123  1.00  0.00           O
ATOM   3757  N   GLN A 721     117.638  99.813  20.563  1.00  0.00           N
ATOM   3758  HN  GLN A 721     116.812  99.272  20.703  1.00  0.00           H
ATOM   3759  CA  GLN A 721     117.415 100.901  19.637  1.00  0.00           C
ATOM   3760  HA  GLN A 721     118.352 101.200  19.191  1.00  0.00           H
ATOM   3761  CB  GLN A 721     116.591 100.400  18.396  1.00  0.00           C
ATOM   3762  HB1 GLN A 721     115.599  99.956  18.626  1.00  0.00           H
ATOM   3763  HB2 GLN A 721     116.435 101.255  17.704  1.00  0.00           H
ATOM   3764  CG  GLN A 721     117.367  99.353  17.501  1.00  0.00           C
ATOM   3765  HG1 GLN A 721     117.108  98.348  17.898  1.00  0.00           H
ATOM   3766  HG2 GLN A 721     116.962  99.349  16.467  1.00  0.00           H
ATOM   3767  CD  GLN A 721     118.870  99.530  17.401  1.00  0.00           C
ATOM   3768  OE1 GLN A 721     119.395 100.586  16.964  1.00  0.00           O
ATOM   3769  NE2 GLN A 721     119.709  98.460  17.609  1.00  0.00           N
ATOM   3770 1HE2 GLN A 721     119.282  97.558  17.669  1.00  0.00           H
ATOM   3771 2HE2 GLN A 721     120.609  98.465  17.174  1.00  0.00           H
ATOM   3772  C   GLN A 721     116.613 101.994  20.254  1.00  0.00           C
ATOM   3773  O   GLN A 721     115.625 101.716  20.946  1.00  0.00           O
ATOM   3774  N   GLU A 722     117.079 103.212  20.002  1.00  0.00           N
ATOM   3775  HN  GLU A 722     117.780 103.455  19.335  1.00  0.00           H
ATOM   3776  CA  GLU A 722     116.661 104.464  20.612  1.00  0.00           C
ATOM   3777  HA  GLU A 722     116.867 104.251  21.650  1.00  0.00           H
ATOM   3778  CB  GLU A 722     117.385 105.667  19.981  1.00  0.00           C
ATOM   3779  HB1 GLU A 722     117.142 105.627  18.898  1.00  0.00           H
ATOM   3780  HB2 GLU A 722     117.029 106.591  20.486  1.00  0.00           H
ATOM   3781  CG  GLU A 722     118.904 105.594  20.134  1.00  0.00           C
ATOM   3782  HG1 GLU A 722     119.122 105.443  21.213  1.00  0.00           H
ATOM   3783  HG2 GLU A 722     119.271 104.740  19.526  1.00  0.00           H
ATOM   3784  CD  GLU A 722     119.643 106.857  19.850  1.00  0.00           C
ATOM   3785  OE1 GLU A 722     119.822 107.111  18.624  1.00  0.00           O
ATOM   3786  OE2 GLU A 722     120.129 107.542  20.793  1.00  0.00           O
ATOM   3787  C   GLU A 722     115.205 104.667  20.528  1.00  0.00           C
ATOM   3788  O   GLU A 722     114.650 105.311  21.401  1.00  0.00           O
ATOM   3789  N   ALA A 723     114.489 104.234  19.489  1.00  0.00           N
ATOM   3790  HN  ALA A 723     114.961 103.839  18.705  1.00  0.00           H
ATOM   3791  CA  ALA A 723     113.046 104.415  19.351  1.00  0.00           C
ATOM   3792  HA  ALA A 723     112.724 105.434  19.509  1.00  0.00           H
ATOM   3793  CB  ALA A 723     112.649 104.013  17.900  1.00  0.00           C
ATOM   3794  HB1 ALA A 723     112.607 102.909  17.785  1.00  0.00           H
ATOM   3795  HB2 ALA A 723     111.690 104.543  17.718  1.00  0.00           H
ATOM   3796  HB3 ALA A 723     113.382 104.395  17.158  1.00  0.00           H
ATOM   3797  C   ALA A 723     112.198 103.530  20.356  1.00  0.00           C
ATOM   3798  O   ALA A 723     111.160 104.025  20.781  1.00  0.00           O
ATOM   3799  N   TYR A 724     112.731 102.373  20.708  1.00  0.00           N
ATOM   3800  HN  TYR A 724     113.527 102.077  20.187  1.00  0.00           H
ATOM   3801  CA  TYR A 724     112.257 101.577  21.764  1.00  0.00           C
ATOM   3802  HA  TYR A 724     111.177 101.588  21.782  1.00  0.00           H
ATOM   3803  CB  TYR A 724     112.643 100.093  21.629  1.00  0.00           C
ATOM   3804  HB1 TYR A 724     113.728 100.002  21.408  1.00  0.00           H
ATOM   3805  HB2 TYR A 724     112.297  99.572  22.548  1.00  0.00           H
ATOM   3806  CG  TYR A 724     111.967  99.309  20.536  1.00  0.00           C
ATOM   3807  CD1 TYR A 724     112.398  99.444  19.218  1.00  0.00           C
ATOM   3808  HD1 TYR A 724     113.088 100.269  19.121  1.00  0.00           H
ATOM   3809  CE1 TYR A 724     111.859  98.724  18.165  1.00  0.00           C
ATOM   3810  HE1 TYR A 724     112.248  98.851  17.165  1.00  0.00           H
ATOM   3811  CZ  TYR A 724     110.888  97.775  18.427  1.00  0.00           C
ATOM   3812  OH  TYR A 724     110.438  97.036  17.354  1.00  0.00           O
ATOM   3813  HH  TYR A 724     111.059  97.150  16.631  1.00  0.00           H
ATOM   3814  CD2 TYR A 724     110.979  98.320  20.799  1.00  0.00           C
ATOM   3815  HD2 TYR A 724     110.656  97.999  21.779  1.00  0.00           H
ATOM   3816  CE2 TYR A 724     110.428  97.569  19.754  1.00  0.00           C
ATOM   3817  HE2 TYR A 724     109.636  96.870  19.982  1.00  0.00           H
ATOM   3818  C   TYR A 724     112.680 102.035  23.177  1.00  0.00           C
ATOM   3819  O   TYR A 724     111.913 101.738  24.056  1.00  0.00           O
ATOM   3820  N   LEU A 725     113.799 102.729  23.383  1.00  0.00           N
ATOM   3821  HN  LEU A 725     114.468 102.895  22.662  1.00  0.00           H
ATOM   3822  CA  LEU A 725     114.326 103.190  24.679  1.00  0.00           C
ATOM   3823  HA  LEU A 725     114.296 102.280  25.260  1.00  0.00           H
ATOM   3824  CB  LEU A 725     115.787 103.663  24.760  1.00  0.00           C
ATOM   3825  HB1 LEU A 725     115.937 104.597  24.177  1.00  0.00           H
ATOM   3826  HB2 LEU A 725     116.045 103.802  25.831  1.00  0.00           H
ATOM   3827  CG  LEU A 725     116.756 102.648  24.026  1.00  0.00           C
ATOM   3828  HG  LEU A 725     116.501 102.444  22.964  1.00  0.00           H
ATOM   3829  CD1 LEU A 725     118.212 103.238  24.059  1.00  0.00           C
ATOM   3830 1HD1 LEU A 725     118.953 102.656  23.470  1.00  0.00           H
ATOM   3831 2HD1 LEU A 725     118.427 104.259  23.677  1.00  0.00           H
ATOM   3832 3HD1 LEU A 725     118.571 103.215  25.110  1.00  0.00           H
ATOM   3833  CD2 LEU A 725     116.708 101.376  24.829  1.00  0.00           C
ATOM   3834 1HD2 LEU A 725     116.633 101.617  25.911  1.00  0.00           H
ATOM   3835 2HD2 LEU A 725     115.794 100.763  24.672  1.00  0.00           H
ATOM   3836 3HD2 LEU A 725     117.603 100.770  24.574  1.00  0.00           H
ATOM   3837  C   LEU A 725     113.421 104.132  25.395  1.00  0.00           C
ATOM   3838  O   LEU A 725     113.227 103.978  26.583  1.00  0.00           O
ATOM   3839  N   GLU A 726     112.832 105.033  24.717  1.00  0.00           N
ATOM   3840  HN  GLU A 726     113.206 105.058  23.793  1.00  0.00           H
ATOM   3841  CA  GLU A 726     111.901 106.071  25.120  1.00  0.00           C
ATOM   3842  HA  GLU A 726     112.170 106.392  26.116  1.00  0.00           H
ATOM   3843  CB  GLU A 726     112.154 107.272  24.116  1.00  0.00           C
ATOM   3844  HB1 GLU A 726     111.836 107.012  23.083  1.00  0.00           H
ATOM   3845  HB2 GLU A 726     111.424 108.020  24.493  1.00  0.00           H
ATOM   3846  CG  GLU A 726     113.552 107.832  24.202  1.00  0.00           C
ATOM   3847  HG1 GLU A 726     113.958 107.765  25.234  1.00  0.00           H
ATOM   3848  HG2 GLU A 726     114.190 107.159  23.590  1.00  0.00           H
ATOM   3849  CD  GLU A 726     113.735 109.198  23.588  1.00  0.00           C
ATOM   3850  OE1 GLU A 726     114.223 110.054  24.321  1.00  0.00           O
ATOM   3851  OE2 GLU A 726     113.264 109.540  22.441  1.00  0.00           O
ATOM   3852  C   GLU A 726     110.413 105.579  25.084  1.00  0.00           C
ATOM   3853  O   GLU A 726     109.433 106.307  25.202  1.00  0.00           O
ATOM   3854  N   ALA A 727     110.185 104.328  24.705  1.00  0.00           N
ATOM   3855  HN  ALA A 727     110.959 103.742  24.478  1.00  0.00           H
ATOM   3856  CA  ALA A 727     108.839 103.731  24.676  1.00  0.00           C
ATOM   3857  HA  ALA A 727     108.032 104.425  24.860  1.00  0.00           H
ATOM   3858  CB  ALA A 727     108.661 102.945  23.377  1.00  0.00           C
ATOM   3859  HB1 ALA A 727     108.626 103.608  22.487  1.00  0.00           H
ATOM   3860  HB2 ALA A 727     109.423 102.193  23.080  1.00  0.00           H
ATOM   3861  HB3 ALA A 727     107.760 102.298  23.329  1.00  0.00           H
ATOM   3862  C   ALA A 727     108.757 102.886  25.873  1.00  0.00           C
ATOM   3863  O   ALA A 727     107.937 103.119  26.813  1.00  0.00           O
ATOM   3864  N   LEU A 728     109.627 101.806  25.895  1.00  0.00           N
ATOM   3865  HN  LEU A 728     110.352 101.637  25.232  1.00  0.00           H
ATOM   3866  CA  LEU A 728     109.504 100.763  26.970  1.00  0.00           C
ATOM   3867  HA  LEU A 728     108.475 100.456  27.087  1.00  0.00           H
ATOM   3868  CB  LEU A 728     110.392  99.478  26.534  1.00  0.00           C
ATOM   3869  HB1 LEU A 728     111.427  99.866  26.421  1.00  0.00           H
ATOM   3870  HB2 LEU A 728     110.398  98.641  27.264  1.00  0.00           H
ATOM   3871  CG  LEU A 728     110.045  98.785  25.191  1.00  0.00           C
ATOM   3872  HG  LEU A 728     110.359  99.376  24.304  1.00  0.00           H
ATOM   3873  CD1 LEU A 728     110.942  97.529  25.064  1.00  0.00           C
ATOM   3874 1HD1 LEU A 728     110.740  96.977  24.121  1.00  0.00           H
ATOM   3875 2HD1 LEU A 728     111.970  97.941  24.973  1.00  0.00           H
ATOM   3876 3HD1 LEU A 728     110.986  96.901  25.979  1.00  0.00           H
ATOM   3877  CD2 LEU A 728     108.561  98.367  25.076  1.00  0.00           C
ATOM   3878 1HD2 LEU A 728     107.988  99.238  24.692  1.00  0.00           H
ATOM   3879 2HD2 LEU A 728     108.440  97.435  24.484  1.00  0.00           H
ATOM   3880 3HD2 LEU A 728     108.249  98.162  26.122  1.00  0.00           H
ATOM   3881  C   LEU A 728     110.030 101.082  28.358  1.00  0.00           C
ATOM   3882  O   LEU A 728     109.722 100.421  29.322  1.00  0.00           O
ATOM   3883  N   SER A 729     110.733 102.224  28.561  1.00  0.00           N
ATOM   3884  HN  SER A 729     110.814 102.916  27.847  1.00  0.00           H
ATOM   3885  CA  SER A 729     111.570 102.328  29.691  1.00  0.00           C
ATOM   3886  HA  SER A 729     111.499 101.510  30.393  1.00  0.00           H
ATOM   3887  CB  SER A 729     113.043 102.559  29.375  1.00  0.00           C
ATOM   3888  HB1 SER A 729     113.158 101.976  28.436  1.00  0.00           H
ATOM   3889  HB2 SER A 729     113.331 103.616  29.188  1.00  0.00           H
ATOM   3890  OG  SER A 729     113.789 102.082  30.462  1.00  0.00           O
ATOM   3891  HG1 SER A 729     113.592 102.680  31.187  1.00  0.00           H
ATOM   3892  C   SER A 729     111.083 103.508  30.517  1.00  0.00           C
ATOM   3893  O   SER A 729     110.803 104.649  30.054  1.00  0.00           O
ATOM   3894  N   HIS A 730     111.054 103.307  31.873  1.00  0.00           N
ATOM   3895  HN  HIS A 730     111.243 102.401  32.243  1.00  0.00           H
ATOM   3896  CA  HIS A 730     110.709 104.405  32.865  1.00  0.00           C
ATOM   3897  HA  HIS A 730     110.766 103.938  33.837  1.00  0.00           H
ATOM   3898  CB  HIS A 730     111.728 105.572  32.886  1.00  0.00           C
ATOM   3899  HB1 HIS A 730     111.766 105.885  31.821  1.00  0.00           H
ATOM   3900  HB2 HIS A 730     111.375 106.420  33.511  1.00  0.00           H
ATOM   3901  ND1 HIS A 730     113.897 104.526  32.519  1.00  0.00           N
ATOM   3902  CG  HIS A 730     113.008 105.086  33.403  1.00  0.00           C
ATOM   3903  CE1 HIS A 730     114.960 104.282  33.322  1.00  0.00           C
ATOM   3904  HE1 HIS A 730     115.878 103.856  32.918  1.00  0.00           H
ATOM   3905  NE2 HIS A 730     114.740 104.639  34.599  1.00  0.00           N
ATOM   3906  HE2 HIS A 730     115.329 104.315  35.339  1.00  0.00           H
ATOM   3907  CD2 HIS A 730     113.517 105.134  34.633  1.00  0.00           C
ATOM   3908  HD2 HIS A 730     113.115 105.523  35.560  1.00  0.00           H
ATOM   3909  C   HIS A 730     109.308 104.959  32.705  1.00  0.00           C
ATOM   3910  O   HIS A 730     109.156 106.163  32.342  1.00  0.00           O
ATOM   3911  N   LEU A 731     108.246 104.180  32.923  1.00  0.00           N
ATOM   3912  HN  LEU A 731     108.325 103.224  33.194  1.00  0.00           H
ATOM   3913  CA  LEU A 731     106.878 104.602  32.891  1.00  0.00           C
ATOM   3914  HA  LEU A 731     106.717 105.660  33.037  1.00  0.00           H
ATOM   3915  CB  LEU A 731     106.237 104.278  31.569  1.00  0.00           C
ATOM   3916  HB1 LEU A 731     105.256 104.793  31.487  1.00  0.00           H
ATOM   3917  HB2 LEU A 731     106.826 104.764  30.762  1.00  0.00           H
ATOM   3918  CG  LEU A 731     106.098 102.782  31.155  1.00  0.00           C
ATOM   3919  HG  LEU A 731     105.454 102.210  31.857  1.00  0.00           H
ATOM   3920  CD1 LEU A 731     105.385 102.662  29.825  1.00  0.00           C
ATOM   3921 1HD1 LEU A 731     105.180 101.579  29.682  1.00  0.00           H
ATOM   3922 2HD1 LEU A 731     104.455 103.270  29.806  1.00  0.00           H
ATOM   3923 3HD1 LEU A 731     105.996 103.018  28.968  1.00  0.00           H
ATOM   3924  CD2 LEU A 731     107.431 101.906  30.946  1.00  0.00           C
ATOM   3925 1HD2 LEU A 731     107.224 100.900  30.523  1.00  0.00           H
ATOM   3926 2HD2 LEU A 731     108.193 102.550  30.457  1.00  0.00           H
ATOM   3927 3HD2 LEU A 731     107.679 101.717  32.012  1.00  0.00           H
ATOM   3928  C   LEU A 731     106.130 103.916  34.024  1.00  0.00           C
ATOM   3929  O   LEU A 731     106.595 102.878  34.472  1.00  0.00           O
ATOM   3930  N   GLN A 732     104.979 104.455  34.562  1.00  0.00           N
ATOM   3931  HN  GLN A 732     104.638 105.350  34.287  1.00  0.00           H
ATOM   3932  CA  GLN A 732     104.133 103.748  35.518  1.00  0.00           C
ATOM   3933  HA  GLN A 732     104.764 103.276  36.257  1.00  0.00           H
ATOM   3934  CB  GLN A 732     103.088 104.668  36.117  1.00  0.00           C
ATOM   3935  HB1 GLN A 732     102.548 105.139  35.268  1.00  0.00           H
ATOM   3936  HB2 GLN A 732     102.319 104.101  36.684  1.00  0.00           H
ATOM   3937  CG  GLN A 732     103.596 105.799  37.074  1.00  0.00           C
ATOM   3938  HG1 GLN A 732     104.207 106.508  36.476  1.00  0.00           H
ATOM   3939  HG2 GLN A 732     102.698 106.236  37.561  1.00  0.00           H
ATOM   3940  CD  GLN A 732     104.636 105.349  38.117  1.00  0.00           C
ATOM   3941  OE1 GLN A 732     105.833 105.739  38.240  1.00  0.00           O
ATOM   3942  NE2 GLN A 732     104.166 104.550  39.145  1.00  0.00           N
ATOM   3943 1HE2 GLN A 732     103.189 104.345  39.201  1.00  0.00           H
ATOM   3944 2HE2 GLN A 732     104.788 104.263  39.873  1.00  0.00           H
ATOM   3945  C   GLN A 732     103.494 102.566  34.743  1.00  0.00           C
ATOM   3946  O   GLN A 732     103.147 102.656  33.544  1.00  0.00           O
ATOM   3947  N   SER A 733     103.377 101.433  35.383  1.00  0.00           N
ATOM   3948  HN  SER A 733     103.690 101.365  36.328  1.00  0.00           H
ATOM   3949  CA  SER A 733     102.789 100.149  34.980  1.00  0.00           C
ATOM   3950  HA  SER A 733     103.461  99.803  34.208  1.00  0.00           H
ATOM   3951  CB  SER A 733     102.859  99.042  36.041  1.00  0.00           C
ATOM   3952  HB1 SER A 733     103.918  98.934  36.360  1.00  0.00           H
ATOM   3953  HB2 SER A 733     102.272  99.267  36.957  1.00  0.00           H
ATOM   3954  OG  SER A 733     102.446  97.758  35.495  1.00  0.00           O
ATOM   3955  HG1 SER A 733     102.831  97.029  35.988  1.00  0.00           H
ATOM   3956  C   SER A 733     101.297 100.277  34.381  1.00  0.00           C
ATOM   3957  O   SER A 733     100.499 101.030  35.024  1.00  0.00           O
ATOM   3958  N   PRO A 734     100.923  99.597  33.345  1.00  0.00           N
ATOM   3959  CD  PRO A 734     101.875  98.967  32.421  1.00  0.00           C
ATOM   3960  HD1 PRO A 734     102.195  97.985  32.829  1.00  0.00           H
ATOM   3961  HD2 PRO A 734     102.709  99.603  32.056  1.00  0.00           H
ATOM   3962  CA  PRO A 734      99.590  99.201  33.044  1.00  0.00           C
ATOM   3963  HA  PRO A 734      98.971 100.084  32.978  1.00  0.00           H
ATOM   3964  CB  PRO A 734      99.627  98.458  31.692  1.00  0.00           C
ATOM   3965  HB1 PRO A 734      99.388  97.377  31.782  1.00  0.00           H
ATOM   3966  HB2 PRO A 734      98.882  98.900  30.995  1.00  0.00           H
ATOM   3967  CG  PRO A 734     101.065  98.729  31.205  1.00  0.00           C
ATOM   3968  HG1 PRO A 734     101.498  97.901  30.603  1.00  0.00           H
ATOM   3969  HG2 PRO A 734     100.942  99.669  30.626  1.00  0.00           H
ATOM   3970  C   PRO A 734      98.907  98.449  34.126  1.00  0.00           C
ATOM   3971  O   PRO A 734      97.696  98.619  34.294  1.00  0.00           O
ATOM   3972  N   LEU A 735      99.629  97.663  34.959  1.00  0.00           N
ATOM   3973  HN  LEU A 735     100.625  97.694  34.963  1.00  0.00           H
ATOM   3974  CA  LEU A 735      98.994  96.793  35.925  1.00  0.00           C
ATOM   3975  HA  LEU A 735      98.007  96.393  35.745  1.00  0.00           H
ATOM   3976  CB  LEU A 735      99.871  95.444  35.880  1.00  0.00           C
ATOM   3977  HB1 LEU A 735     100.925  95.522  36.221  1.00  0.00           H
ATOM   3978  HB2 LEU A 735      99.466  94.689  36.587  1.00  0.00           H
ATOM   3979  CG  LEU A 735      99.823  94.784  34.490  1.00  0.00           C
ATOM   3980  HG  LEU A 735     100.309  95.360  33.674  1.00  0.00           H
ATOM   3981  CD1 LEU A 735     100.593  93.462  34.522  1.00  0.00           C
ATOM   3982 1HD1 LEU A 735     100.796  93.101  33.491  1.00  0.00           H
ATOM   3983 2HD1 LEU A 735     101.613  93.538  34.956  1.00  0.00           H
ATOM   3984 3HD1 LEU A 735     100.010  92.767  35.165  1.00  0.00           H
ATOM   3985  CD2 LEU A 735      98.378  94.626  34.056  1.00  0.00           C
ATOM   3986 1HD2 LEU A 735      98.260  94.120  33.074  1.00  0.00           H
ATOM   3987 2HD2 LEU A 735      97.760  93.958  34.695  1.00  0.00           H
ATOM   3988 3HD2 LEU A 735      97.760  95.548  34.017  1.00  0.00           H
ATOM   3989  C   LEU A 735      98.896  97.317  37.364  1.00  0.00           C
ATOM   3990  O   LEU A 735      98.558  96.546  38.219  1.00  0.00           O
ATOM   3991  N   ASP A 736      99.132  98.642  37.507  1.00  0.00           N
ATOM   3992  HN  ASP A 736      99.200  99.179  36.669  1.00  0.00           H
ATOM   3993  CA  ASP A 736      99.226  99.403  38.744  1.00  0.00           C
ATOM   3994  HA  ASP A 736      98.200  99.574  39.036  1.00  0.00           H
ATOM   3995  CB  ASP A 736      99.928  98.592  40.003  1.00  0.00           C
ATOM   3996  HB1 ASP A 736      99.288  97.747  40.334  1.00  0.00           H
ATOM   3997  HB2 ASP A 736     100.952  98.270  39.715  1.00  0.00           H
ATOM   3998  CG  ASP A 736     100.185  99.521  41.201  1.00  0.00           C
ATOM   3999  OD1 ASP A 736      99.389 100.471  41.408  1.00  0.00           O
ATOM   4000  OD2 ASP A 736     101.147  99.312  41.988  1.00  0.00           O
ATOM   4001  C   ASP A 736      99.901 100.790  38.587  1.00  0.00           C
ATOM   4002  O   ASP A 736     101.102 100.840  38.570  1.00  0.00           O
ATOM   4003  N   PRO A 737      99.181 101.900  38.374  1.00  0.00           N
ATOM   4004  CD  PRO A 737      97.830 101.805  37.969  1.00  0.00           C
ATOM   4005  HD1 PRO A 737      97.267 101.405  38.839  1.00  0.00           H
ATOM   4006  HD2 PRO A 737      97.630 101.107  37.128  1.00  0.00           H
ATOM   4007  CA  PRO A 737      99.702 103.255  38.420  1.00  0.00           C
ATOM   4008  HA  PRO A 737     100.318 103.307  37.534  1.00  0.00           H
ATOM   4009  CB  PRO A 737      98.386 104.109  38.371  1.00  0.00           C
ATOM   4010  HB1 PRO A 737      98.011 104.372  39.383  1.00  0.00           H
ATOM   4011  HB2 PRO A 737      98.623 105.056  37.840  1.00  0.00           H
ATOM   4012  CG  PRO A 737      97.387 103.237  37.574  1.00  0.00           C
ATOM   4013  HG1 PRO A 737      96.302 103.434  37.710  1.00  0.00           H
ATOM   4014  HG2 PRO A 737      97.668 103.435  36.518  1.00  0.00           H
ATOM   4015  C   PRO A 737     100.687 103.641  39.421  1.00  0.00           C
ATOM   4016  O   PRO A 737     101.375 104.571  39.081  1.00  0.00           O
ATOM   4017  N   SER A 738     100.830 102.966  40.621  1.00  0.00           N
ATOM   4018  HN  SER A 738     100.338 102.107  40.735  1.00  0.00           H
ATOM   4019  CA  SER A 738     101.887 103.432  41.614  1.00  0.00           C
ATOM   4020  HA  SER A 738     102.183 104.413  41.275  1.00  0.00           H
ATOM   4021  CB  SER A 738     101.344 103.578  43.080  1.00  0.00           C
ATOM   4022  HB1 SER A 738     102.122 103.947  43.783  1.00  0.00           H
ATOM   4023  HB2 SER A 738     100.459 104.247  43.028  1.00  0.00           H
ATOM   4024  OG  SER A 738     101.010 102.257  43.513  1.00  0.00           O
ATOM   4025  HG1 SER A 738     100.208 102.035  43.034  1.00  0.00           H
ATOM   4026  C   SER A 738     103.150 102.613  41.450  1.00  0.00           C
ATOM   4027  O   SER A 738     104.224 103.024  41.956  1.00  0.00           O
ATOM   4028  N   THR A 739     103.099 101.575  40.654  1.00  0.00           N
ATOM   4029  HN  THR A 739     102.249 101.352  40.183  1.00  0.00           H
ATOM   4030  CA  THR A 739     104.285 100.722  40.383  1.00  0.00           C
ATOM   4031  HA  THR A 739     105.001 100.694  41.191  1.00  0.00           H
ATOM   4032  CB  THR A 739     103.921  99.270  40.078  1.00  0.00           C
ATOM   4033  HB  THR A 739     103.022  99.207  39.428  1.00  0.00           H
ATOM   4034  OG1 THR A 739     103.665  98.608  41.274  1.00  0.00           O
ATOM   4035  HG1 THR A 739     102.846  99.009  41.574  1.00  0.00           H
ATOM   4036  CG2 THR A 739     105.116  98.432  39.533  1.00  0.00           C
ATOM   4037 1HG2 THR A 739     106.061  98.615  40.087  1.00  0.00           H
ATOM   4038 2HG2 THR A 739     104.823  97.360  39.527  1.00  0.00           H
ATOM   4039 3HG2 THR A 739     105.417  98.754  38.513  1.00  0.00           H
ATOM   4040  C   THR A 739     104.973 101.358  39.215  1.00  0.00           C
ATOM   4041  O   THR A 739     104.471 101.465  38.096  1.00  0.00           O
ATOM   4042  N   LEU A 740     106.239 101.797  39.428  1.00  0.00           N
ATOM   4043  HN  LEU A 740     106.768 101.587  40.246  1.00  0.00           H
ATOM   4044  CA  LEU A 740     107.092 102.117  38.371  1.00  0.00           C
ATOM   4045  HA  LEU A 740     106.544 102.576  37.561  1.00  0.00           H
ATOM   4046  CB  LEU A 740     108.141 103.176  38.992  1.00  0.00           C
ATOM   4047  HB1 LEU A 740     107.589 104.030  39.441  1.00  0.00           H
ATOM   4048  HB2 LEU A 740     108.497 102.663  39.911  1.00  0.00           H
ATOM   4049  CG  LEU A 740     109.339 103.558  38.095  1.00  0.00           C
ATOM   4050  HG  LEU A 740     109.843 102.621  37.777  1.00  0.00           H
ATOM   4051  CD1 LEU A 740     108.943 104.277  36.836  1.00  0.00           C
ATOM   4052 1HD1 LEU A 740     108.114 104.998  37.002  1.00  0.00           H
ATOM   4053 2HD1 LEU A 740     109.824 104.843  36.466  1.00  0.00           H
ATOM   4054 3HD1 LEU A 740     108.608 103.541  36.073  1.00  0.00           H
ATOM   4055  CD2 LEU A 740     110.283 104.422  38.906  1.00  0.00           C
ATOM   4056 1HD2 LEU A 740     111.317 104.406  38.498  1.00  0.00           H
ATOM   4057 2HD2 LEU A 740     110.118 105.520  38.943  1.00  0.00           H
ATOM   4058 3HD2 LEU A 740     110.307 104.127  39.977  1.00  0.00           H
ATOM   4059  C   LEU A 740     107.769 100.946  37.770  1.00  0.00           C
ATOM   4060  O   LEU A 740     108.268 100.119  38.549  1.00  0.00           O
ATOM   4061  N   LEU A 741     107.793 100.896  36.411  1.00  0.00           N
ATOM   4062  HN  LEU A 741     107.395 101.614  35.844  1.00  0.00           H
ATOM   4063  CA  LEU A 741     108.616 100.035  35.626  1.00  0.00           C
ATOM   4064  HA  LEU A 741     109.045  99.230  36.205  1.00  0.00           H
ATOM   4065  CB  LEU A 741     107.730  99.582  34.445  1.00  0.00           C
ATOM   4066  HB1 LEU A 741     107.380 100.508  33.941  1.00  0.00           H
ATOM   4067  HB2 LEU A 741     108.331  99.047  33.679  1.00  0.00           H
ATOM   4068  CG  LEU A 741     106.408  98.851  34.861  1.00  0.00           C
ATOM   4069  HG  LEU A 741     105.708  99.669  35.134  1.00  0.00           H
ATOM   4070  CD1 LEU A 741     105.809  98.192  33.611  1.00  0.00           C
ATOM   4071 1HD1 LEU A 741     104.716  97.999  33.641  1.00  0.00           H
ATOM   4072 2HD1 LEU A 741     105.935  98.854  32.727  1.00  0.00           H
ATOM   4073 3HD1 LEU A 741     106.337  97.215  33.576  1.00  0.00           H
ATOM   4074  CD2 LEU A 741     106.447  97.706  35.905  1.00  0.00           C
ATOM   4075 1HD2 LEU A 741     107.169  96.981  35.471  1.00  0.00           H
ATOM   4076 2HD2 LEU A 741     107.000  98.035  36.811  1.00  0.00           H
ATOM   4077 3HD2 LEU A 741     105.567  97.093  36.196  1.00  0.00           H
ATOM   4078  C   LEU A 741     109.698 100.977  35.158  1.00  0.00           C
ATOM   4079  O   LEU A 741     109.429 101.882  34.329  1.00  0.00           O
ATOM   4080  N   ALA A 742     110.893 100.747  35.588  1.00  0.00           N
ATOM   4081  HN  ALA A 742     110.922 100.065  36.314  1.00  0.00           H
ATOM   4082  CA  ALA A 742     112.060 101.601  35.404  1.00  0.00           C
ATOM   4083  HA  ALA A 742     111.815 102.530  34.911  1.00  0.00           H
ATOM   4084  CB  ALA A 742     112.650 101.808  36.743  1.00  0.00           C
ATOM   4085  HB1 ALA A 742     112.435 100.827  37.220  1.00  0.00           H
ATOM   4086  HB2 ALA A 742     113.741 102.017  36.737  1.00  0.00           H
ATOM   4087  HB3 ALA A 742     112.089 102.571  37.323  1.00  0.00           H
ATOM   4088  C   ALA A 742     113.027 100.964  34.417  1.00  0.00           C
ATOM   4089  O   ALA A 742     112.895 101.130  33.266  1.00  0.00           O
ATOM   4090  N   GLU A 743     114.060 100.273  34.843  1.00  0.00           N
ATOM   4091  HN  GLU A 743     114.205 100.070  35.809  1.00  0.00           H
ATOM   4092  CA  GLU A 743     114.977  99.710  33.836  1.00  0.00           C
ATOM   4093  HA  GLU A 743     115.058 100.445  33.049  1.00  0.00           H
ATOM   4094  CB  GLU A 743     116.360  99.402  34.560  1.00  0.00           C
ATOM   4095  HB1 GLU A 743     116.570 100.315  35.157  1.00  0.00           H
ATOM   4096  HB2 GLU A 743     116.265  98.534  35.247  1.00  0.00           H
ATOM   4097  CG  GLU A 743     117.507  98.965  33.598  1.00  0.00           C
ATOM   4098  HG1 GLU A 743     117.312  98.059  32.986  1.00  0.00           H
ATOM   4099  HG2 GLU A 743     117.681  99.821  32.911  1.00  0.00           H
ATOM   4100  CD  GLU A 743     118.840  98.732  34.344  1.00  0.00           C
ATOM   4101  OE1 GLU A 743     119.388  97.616  34.269  1.00  0.00           O
ATOM   4102  OE2 GLU A 743     119.267  99.588  35.127  1.00  0.00           O
ATOM   4103  C   GLU A 743     114.507  98.470  33.178  1.00  0.00           C
ATOM   4104  O   GLU A 743     114.226  97.459  33.839  1.00  0.00           O
ATOM   4105  N   VAL A 744     114.236  98.496  31.848  1.00  0.00           N
ATOM   4106  HN  VAL A 744     114.208  99.324  31.294  1.00  0.00           H
ATOM   4107  CA  VAL A 744     114.105  97.306  31.010  1.00  0.00           C
ATOM   4108  HA  VAL A 744     113.322  96.675  31.402  1.00  0.00           H
ATOM   4109  CB  VAL A 744     113.786  97.694  29.526  1.00  0.00           C
ATOM   4110  HB  VAL A 744     112.806  98.215  29.565  1.00  0.00           H
ATOM   4111  CG1 VAL A 744     114.812  98.656  28.886  1.00  0.00           C
ATOM   4112 1HG1 VAL A 744     114.660  98.879  27.808  1.00  0.00           H
ATOM   4113 2HG1 VAL A 744     114.697  99.692  29.269  1.00  0.00           H
ATOM   4114 3HG1 VAL A 744     115.805  98.266  29.194  1.00  0.00           H
ATOM   4115  CG2 VAL A 744     113.606  96.505  28.561  1.00  0.00           C
ATOM   4116 1HG2 VAL A 744     114.538  95.923  28.402  1.00  0.00           H
ATOM   4117 2HG2 VAL A 744     112.925  95.745  29.000  1.00  0.00           H
ATOM   4118 3HG2 VAL A 744     113.224  96.764  27.551  1.00  0.00           H
ATOM   4119  C   VAL A 744     115.303  96.281  31.098  1.00  0.00           C
ATOM   4120  O   VAL A 744     116.448  96.690  31.148  1.00  0.00           O
ATOM   4121  N   CYS A 745     114.999  95.019  31.255  1.00  0.00           N
ATOM   4122  HN  CYS A 745     114.031  94.779  31.244  1.00  0.00           H
ATOM   4123  CA  CYS A 745     116.008  94.042  31.434  1.00  0.00           C
ATOM   4124  HA  CYS A 745     116.932  94.547  31.673  1.00  0.00           H
ATOM   4125  CB  CYS A 745     115.667  93.121  32.642  1.00  0.00           C
ATOM   4126  HB1 CYS A 745     114.724  92.542  32.536  1.00  0.00           H
ATOM   4127  HB2 CYS A 745     116.499  92.397  32.769  1.00  0.00           H
ATOM   4128  SG  CYS A 745     115.552  94.008  34.288  1.00  0.00           S
ATOM   4129  HG1 CYS A 745     116.813  94.411  34.341  1.00  0.00           H
ATOM   4130  C   CYS A 745     116.209  93.317  30.130  1.00  0.00           C
ATOM   4131  O   CYS A 745     115.869  92.121  30.028  1.00  0.00           O
ATOM   4132  N   VAL A 746     116.704  94.102  29.135  1.00  0.00           N
ATOM   4133  HN  VAL A 746     116.893  95.054  29.362  1.00  0.00           H
ATOM   4134  CA  VAL A 746     117.014  93.783  27.749  1.00  0.00           C
ATOM   4135  HA  VAL A 746     116.076  93.802  27.215  1.00  0.00           H
ATOM   4136  CB  VAL A 746     118.042  94.753  27.182  1.00  0.00           C
ATOM   4137  HB  VAL A 746     119.046  94.661  27.648  1.00  0.00           H
ATOM   4138  CG1 VAL A 746     118.226  94.524  25.676  1.00  0.00           C
ATOM   4139 1HG1 VAL A 746     118.560  93.491  25.440  1.00  0.00           H
ATOM   4140 2HG1 VAL A 746     117.250  94.602  25.150  1.00  0.00           H
ATOM   4141 3HG1 VAL A 746     118.925  95.243  25.199  1.00  0.00           H
ATOM   4142  CG2 VAL A 746     117.429  96.104  27.408  1.00  0.00           C
ATOM   4143 1HG2 VAL A 746     116.357  96.173  27.122  1.00  0.00           H
ATOM   4144 2HG2 VAL A 746     117.553  96.528  28.427  1.00  0.00           H
ATOM   4145 3HG2 VAL A 746     117.924  96.911  26.826  1.00  0.00           H
ATOM   4146  C   VAL A 746     117.559  92.400  27.521  1.00  0.00           C
ATOM   4147  O   VAL A 746     116.962  91.669  26.753  1.00  0.00           O
ATOM   4148  N   GLU A 747     118.585  91.995  28.383  1.00  0.00           N
ATOM   4149  HN  GLU A 747     118.983  92.727  28.930  1.00  0.00           H
ATOM   4150  CA  GLU A 747     119.296  90.691  28.273  1.00  0.00           C
ATOM   4151  HA  GLU A 747     119.796  90.566  27.324  1.00  0.00           H
ATOM   4152  CB  GLU A 747     120.457  90.818  29.285  1.00  0.00           C
ATOM   4153  HB1 GLU A 747     120.055  91.384  30.152  1.00  0.00           H
ATOM   4154  HB2 GLU A 747     120.916  89.834  29.521  1.00  0.00           H
ATOM   4155  CG  GLU A 747     121.638  91.766  28.788  1.00  0.00           C
ATOM   4156  HG1 GLU A 747     122.572  91.166  28.817  1.00  0.00           H
ATOM   4157  HG2 GLU A 747     121.552  92.141  27.746  1.00  0.00           H
ATOM   4158  CD  GLU A 747     121.988  92.870  29.796  1.00  0.00           C
ATOM   4159  OE1 GLU A 747     122.933  92.668  30.544  1.00  0.00           O
ATOM   4160  OE2 GLU A 747     121.369  93.942  29.637  1.00  0.00           O
ATOM   4161  C   GLU A 747     118.460  89.452  28.465  1.00  0.00           C
ATOM   4162  O   GLU A 747     118.656  88.399  27.893  1.00  0.00           O
ATOM   4163  N   GLN A 748     117.490  89.583  29.407  1.00  0.00           N
ATOM   4164  HN  GLN A 748     117.326  90.499  29.765  1.00  0.00           H
ATOM   4165  CA  GLN A 748     116.743  88.463  29.983  1.00  0.00           C
ATOM   4166  HA  GLN A 748     117.263  87.554  29.718  1.00  0.00           H
ATOM   4167  CB  GLN A 748     116.699  88.630  31.578  1.00  0.00           C
ATOM   4168  HB1 GLN A 748     116.015  89.483  31.778  1.00  0.00           H
ATOM   4169  HB2 GLN A 748     116.400  87.677  32.064  1.00  0.00           H
ATOM   4170  CG  GLN A 748     118.115  88.910  32.163  1.00  0.00           C
ATOM   4171  HG1 GLN A 748     118.301  89.984  31.948  1.00  0.00           H
ATOM   4172  HG2 GLN A 748     118.028  88.761  33.261  1.00  0.00           H
ATOM   4173  CD  GLN A 748     119.158  88.010  31.599  1.00  0.00           C
ATOM   4174  OE1 GLN A 748     118.996  86.837  31.304  1.00  0.00           O
ATOM   4175  NE2 GLN A 748     120.388  88.588  31.569  1.00  0.00           N
ATOM   4176 1HE2 GLN A 748     121.039  88.091  30.994  1.00  0.00           H
ATOM   4177 2HE2 GLN A 748     120.498  89.422  32.108  1.00  0.00           H
ATOM   4178  C   GLN A 748     115.403  88.359  29.339  1.00  0.00           C
ATOM   4179  O   GLN A 748     114.678  87.352  29.551  1.00  0.00           O
ATOM   4180  N   CYS A 749     114.986  89.285  28.441  1.00  0.00           N
ATOM   4181  HN  CYS A 749     115.469  90.109  28.155  1.00  0.00           H
ATOM   4182  CA  CYS A 749     113.753  89.233  27.704  1.00  0.00           C
ATOM   4183  HA  CYS A 749     112.913  89.086  28.367  1.00  0.00           H
ATOM   4184  CB  CYS A 749     113.709  90.548  26.965  1.00  0.00           C
ATOM   4185  HB1 CYS A 749     114.601  90.606  26.304  1.00  0.00           H
ATOM   4186  HB2 CYS A 749     112.799  90.381  26.349  1.00  0.00           H
ATOM   4187  SG  CYS A 749     113.507  92.047  27.990  1.00  0.00           S
ATOM   4188  HG1 CYS A 749     114.728  92.265  28.457  1.00  0.00           H
ATOM   4189  C   CYS A 749     113.669  88.026  26.833  1.00  0.00           C
ATOM   4190  O   CYS A 749     114.603  87.578  26.195  1.00  0.00           O
ATOM   4191  N   THR A 750     112.455  87.351  26.769  1.00  0.00           N
ATOM   4192  HN  THR A 750     111.774  87.672  27.422  1.00  0.00           H
ATOM   4193  CA  THR A 750     112.354  86.118  26.068  1.00  0.00           C
ATOM   4194  HA  THR A 750     112.748  86.175  25.063  1.00  0.00           H
ATOM   4195  CB  THR A 750     113.028  84.798  26.652  1.00  0.00           C
ATOM   4196  HB  THR A 750     114.108  85.058  26.629  1.00  0.00           H
ATOM   4197  OG1 THR A 750     112.806  83.646  25.888  1.00  0.00           O
ATOM   4198  HG1 THR A 750     113.546  83.125  26.208  1.00  0.00           H
ATOM   4199  CG2 THR A 750     112.541  84.489  28.088  1.00  0.00           C
ATOM   4200 1HG2 THR A 750     113.033  83.611  28.558  1.00  0.00           H
ATOM   4201 2HG2 THR A 750     112.756  85.341  28.767  1.00  0.00           H
ATOM   4202 3HG2 THR A 750     111.465  84.215  28.102  1.00  0.00           H
ATOM   4203  C   THR A 750     110.804  85.990  25.816  1.00  0.00           C
ATOM   4204  O   THR A 750     110.092  86.987  26.035  1.00  0.00           O
ATOM   4205  N   PHE A 751     110.441  84.866  25.334  1.00  0.00           N
ATOM   4206  HN  PHE A 751     111.143  84.161  25.272  1.00  0.00           H
ATOM   4207  CA  PHE A 751     109.198  84.671  24.640  1.00  0.00           C
ATOM   4208  HA  PHE A 751     108.395  84.996  25.285  1.00  0.00           H
ATOM   4209  CB  PHE A 751     109.109  85.254  23.191  1.00  0.00           C
ATOM   4210  HB1 PHE A 751     108.074  85.129  22.806  1.00  0.00           H
ATOM   4211  HB2 PHE A 751     109.303  86.346  23.146  1.00  0.00           H
ATOM   4212  CG  PHE A 751     110.020  84.615  22.103  1.00  0.00           C
ATOM   4213  CD1 PHE A 751     109.445  83.649  21.268  1.00  0.00           C
ATOM   4214  HD1 PHE A 751     108.510  83.262  21.646  1.00  0.00           H
ATOM   4215  CE1 PHE A 751     110.152  83.118  20.169  1.00  0.00           C
ATOM   4216  HE1 PHE A 751     109.714  82.386  19.507  1.00  0.00           H
ATOM   4217  CZ  PHE A 751     111.449  83.690  19.819  1.00  0.00           C
ATOM   4218  HZ  PHE A 751     112.094  83.378  19.010  1.00  0.00           H
ATOM   4219  CD2 PHE A 751     111.277  85.110  21.742  1.00  0.00           C
ATOM   4220  HD2 PHE A 751     111.670  85.848  22.424  1.00  0.00           H
ATOM   4221  CE2 PHE A 751     111.984  84.652  20.624  1.00  0.00           C
ATOM   4222  HE2 PHE A 751     112.819  85.277  20.345  1.00  0.00           H
ATOM   4223  C   PHE A 751     108.934  83.209  24.595  1.00  0.00           C
ATOM   4224  O   PHE A 751     109.800  82.429  25.051  1.00  0.00           O
ATOM   4225  N   MET A 752     107.703  82.827  24.232  1.00  0.00           N
ATOM   4226  HN  MET A 752     107.060  83.549  23.991  1.00  0.00           H
ATOM   4227  CA  MET A 752     107.304  81.427  24.240  1.00  0.00           C
ATOM   4228  HA  MET A 752     108.146  80.869  24.620  1.00  0.00           H
ATOM   4229  CB  MET A 752     106.038  81.235  25.100  1.00  0.00           C
ATOM   4230  HB1 MET A 752     105.296  82.034  24.892  1.00  0.00           H
ATOM   4231  HB2 MET A 752     105.515  80.275  24.901  1.00  0.00           H
ATOM   4232  CG  MET A 752     106.367  81.089  26.622  1.00  0.00           C
ATOM   4233  HG1 MET A 752     105.523  80.564  27.118  1.00  0.00           H
ATOM   4234  HG2 MET A 752     107.198  80.375  26.804  1.00  0.00           H
ATOM   4235  SD  MET A 752     106.707  82.710  27.425  1.00  0.00           S
ATOM   4236  CE  MET A 752     107.012  82.191  29.200  1.00  0.00           C
ATOM   4237  HE1 MET A 752     107.606  82.914  29.799  1.00  0.00           H
ATOM   4238  HE2 MET A 752     106.065  82.035  29.760  1.00  0.00           H
ATOM   4239  HE3 MET A 752     107.680  81.304  29.179  1.00  0.00           H
ATOM   4240  C   MET A 752     106.940  80.900  22.878  1.00  0.00           C
ATOM   4241  O   MET A 752     106.465  81.603  22.020  1.00  0.00           O
ATOM   4242  N   ASP A 753     107.084  79.583  22.701  1.00  0.00           N
ATOM   4243  HN  ASP A 753     107.553  79.133  23.457  1.00  0.00           H
ATOM   4244  CA  ASP A 753     106.567  78.661  21.719  1.00  0.00           C
ATOM   4245  HA  ASP A 753     106.875  78.936  20.721  1.00  0.00           H
ATOM   4246  CB  ASP A 753     107.081  77.239  22.001  1.00  0.00           C
ATOM   4247  HB1 ASP A 753     106.791  76.920  23.025  1.00  0.00           H
ATOM   4248  HB2 ASP A 753     106.704  76.502  21.259  1.00  0.00           H
ATOM   4249  CG  ASP A 753     108.615  77.056  21.883  1.00  0.00           C
ATOM   4250  OD1 ASP A 753     109.090  77.596  20.931  1.00  0.00           O
ATOM   4251  OD2 ASP A 753     109.180  76.173  22.540  1.00  0.00           O
ATOM   4252  C   ASP A 753     105.047  78.794  21.822  1.00  0.00           C
ATOM   4253  O   ASP A 753     104.332  78.589  22.783  1.00  0.00           O
ATOM   4254  N   SER A 754     104.496  79.054  20.598  1.00  0.00           N
ATOM   4255  HN  SER A 754     105.135  79.283  19.867  1.00  0.00           H
ATOM   4256  CA  SER A 754     103.145  79.249  20.172  1.00  0.00           C
ATOM   4257  HA  SER A 754     102.695  78.315  19.869  1.00  0.00           H
ATOM   4258  CB  SER A 754     102.193  80.013  21.152  1.00  0.00           C
ATOM   4259  HB1 SER A 754     102.486  79.636  22.155  1.00  0.00           H
ATOM   4260  HB2 SER A 754     102.485  81.077  21.020  1.00  0.00           H
ATOM   4261  OG  SER A 754     100.804  79.911  20.897  1.00  0.00           O
ATOM   4262  HG1 SER A 754     100.531  79.024  21.146  1.00  0.00           H
ATOM   4263  C   SER A 754     103.268  80.014  18.879  1.00  0.00           C
ATOM   4264  O   SER A 754     104.254  80.748  18.715  1.00  0.00           O
ATOM   4265  N   LYS A 755     102.312  79.953  17.933  1.00  0.00           N
ATOM   4266  HN  LYS A 755     101.513  79.360  17.987  1.00  0.00           H
ATOM   4267  CA  LYS A 755     102.308  80.662  16.723  1.00  0.00           C
ATOM   4268  HA  LYS A 755     103.181  80.365  16.161  1.00  0.00           H
ATOM   4269  CB  LYS A 755     101.062  80.225  15.861  1.00  0.00           C
ATOM   4270  HB1 LYS A 755     101.136  80.731  14.874  1.00  0.00           H
ATOM   4271  HB2 LYS A 755     101.210  79.153  15.610  1.00  0.00           H
ATOM   4272  CG  LYS A 755      99.776  80.353  16.644  1.00  0.00           C
ATOM   4273  HG1 LYS A 755      99.891  80.121  17.725  1.00  0.00           H
ATOM   4274  HG2 LYS A 755      99.394  81.395  16.692  1.00  0.00           H
ATOM   4275  CD  LYS A 755      98.566  79.542  16.087  1.00  0.00           C
ATOM   4276  HD1 LYS A 755      98.344  79.947  15.077  1.00  0.00           H
ATOM   4277  HD2 LYS A 755      98.972  78.508  16.064  1.00  0.00           H
ATOM   4278  CE  LYS A 755      97.251  79.408  16.875  1.00  0.00           C
ATOM   4279  HE1 LYS A 755      97.410  78.569  17.585  1.00  0.00           H
ATOM   4280  HE2 LYS A 755      97.113  80.374  17.407  1.00  0.00           H
ATOM   4281  NZ  LYS A 755      96.004  79.182  16.105  1.00  0.00           N
ATOM   4282  HZ1 LYS A 755      95.587  80.080  15.787  1.00  0.00           H
ATOM   4283  HZ2 LYS A 755      96.161  78.473  15.360  1.00  0.00           H
ATOM   4284  HZ3 LYS A 755      95.351  78.688  16.746  1.00  0.00           H
ATOM   4285  C   LYS A 755     102.275  82.112  16.837  1.00  0.00           C
ATOM   4286  O   LYS A 755     102.921  82.904  16.170  1.00  0.00           O
ATOM   4287  N   MET A 756     101.570  82.674  17.851  1.00  0.00           N
ATOM   4288  HN  MET A 756     101.020  81.955  18.269  1.00  0.00           H
ATOM   4289  CA  MET A 756     101.357  84.093  18.053  1.00  0.00           C
ATOM   4290  HA  MET A 756     101.465  84.620  17.117  1.00  0.00           H
ATOM   4291  CB  MET A 756      99.878  84.460  18.528  1.00  0.00           C
ATOM   4292  HB1 MET A 756      99.826  85.515  18.873  1.00  0.00           H
ATOM   4293  HB2 MET A 756      99.472  84.534  17.496  1.00  0.00           H
ATOM   4294  CG  MET A 756      99.004  83.513  19.367  1.00  0.00           C
ATOM   4295  HG1 MET A 756      97.987  83.899  19.592  1.00  0.00           H
ATOM   4296  HG2 MET A 756      98.743  82.596  18.796  1.00  0.00           H
ATOM   4297  SD  MET A 756      99.855  82.934  20.912  1.00  0.00           S
ATOM   4298  CE  MET A 756      99.523  84.370  21.847  1.00  0.00           C
ATOM   4299  HE1 MET A 756      99.837  84.301  22.910  1.00  0.00           H
ATOM   4300  HE2 MET A 756      99.891  85.253  21.282  1.00  0.00           H
ATOM   4301  HE3 MET A 756      98.425  84.516  21.765  1.00  0.00           H
ATOM   4302  C   MET A 756     102.392  84.694  19.088  1.00  0.00           C
ATOM   4303  O   MET A 756     102.232  85.823  19.626  1.00  0.00           O
ATOM   4304  N   LYS A 757     103.461  83.973  19.390  1.00  0.00           N
ATOM   4305  HN  LYS A 757     103.492  83.062  18.985  1.00  0.00           H
ATOM   4306  CA  LYS A 757     104.524  84.218  20.331  1.00  0.00           C
ATOM   4307  HA  LYS A 757     104.801  83.219  20.633  1.00  0.00           H
ATOM   4308  CB  LYS A 757     105.903  84.676  19.664  1.00  0.00           C
ATOM   4309  HB1 LYS A 757     105.633  85.421  18.886  1.00  0.00           H
ATOM   4310  HB2 LYS A 757     106.608  85.204  20.341  1.00  0.00           H
ATOM   4311  CG  LYS A 757     106.633  83.519  18.950  1.00  0.00           C
ATOM   4312  HG1 LYS A 757     107.732  83.680  18.976  1.00  0.00           H
ATOM   4313  HG2 LYS A 757     106.585  82.647  19.637  1.00  0.00           H
ATOM   4314  CD  LYS A 757     106.275  83.120  17.505  1.00  0.00           C
ATOM   4315  HD1 LYS A 757     105.183  82.981  17.350  1.00  0.00           H
ATOM   4316  HD2 LYS A 757     106.476  83.955  16.801  1.00  0.00           H
ATOM   4317  CE  LYS A 757     107.163  81.943  16.944  1.00  0.00           C
ATOM   4318  HE1 LYS A 757     107.033  81.796  15.850  1.00  0.00           H
ATOM   4319  HE2 LYS A 757     108.233  82.164  17.140  1.00  0.00           H
ATOM   4320  NZ  LYS A 757     106.839  80.604  17.660  1.00  0.00           N
ATOM   4321  HZ1 LYS A 757     106.937  79.832  16.970  1.00  0.00           H
ATOM   4322  HZ2 LYS A 757     107.485  80.394  18.448  1.00  0.00           H
ATOM   4323  HZ3 LYS A 757     105.850  80.649  17.977  1.00  0.00           H
ATOM   4324  C   LYS A 757     104.267  85.151  21.507  1.00  0.00           C
ATOM   4325  O   LYS A 757     104.534  86.329  21.430  1.00  0.00           O
ATOM   4326  N   PRO A 758     103.692  84.795  22.665  1.00  0.00           N
ATOM   4327  CD  PRO A 758     103.095  83.473  22.894  1.00  0.00           C
ATOM   4328  HD1 PRO A 758     103.768  82.590  22.850  1.00  0.00           H
ATOM   4329  HD2 PRO A 758     102.350  83.223  22.109  1.00  0.00           H
ATOM   4330  CA  PRO A 758     103.823  85.667  23.885  1.00  0.00           C
ATOM   4331  HA  PRO A 758     103.229  86.552  23.712  1.00  0.00           H
ATOM   4332  CB  PRO A 758     103.385  84.678  25.022  1.00  0.00           C
ATOM   4333  HB1 PRO A 758     104.238  84.189  25.540  1.00  0.00           H
ATOM   4334  HB2 PRO A 758     102.808  85.264  25.769  1.00  0.00           H
ATOM   4335  CG  PRO A 758     102.554  83.570  24.313  1.00  0.00           C
ATOM   4336  HG1 PRO A 758     102.592  82.607  24.867  1.00  0.00           H
ATOM   4337  HG2 PRO A 758     101.508  83.936  24.233  1.00  0.00           H
ATOM   4338  C   PRO A 758     105.147  86.220  24.189  1.00  0.00           C
ATOM   4339  O   PRO A 758     106.108  85.489  24.055  1.00  0.00           O
ATOM   4340  N   LEU A 759     105.275  87.388  24.713  1.00  0.00           N
ATOM   4341  HN  LEU A 759     104.456  87.913  24.928  1.00  0.00           H
ATOM   4342  CA  LEU A 759     106.542  87.986  25.101  1.00  0.00           C
ATOM   4343  HA  LEU A 759     107.355  87.290  24.962  1.00  0.00           H
ATOM   4344  CB  LEU A 759     106.826  89.297  24.314  1.00  0.00           C
ATOM   4345  HB1 LEU A 759     106.386  90.154  24.866  1.00  0.00           H
ATOM   4346  HB2 LEU A 759     107.922  89.455  24.409  1.00  0.00           H
ATOM   4347  CG  LEU A 759     106.474  89.411  22.808  1.00  0.00           C
ATOM   4348  HG  LEU A 759     105.403  89.180  22.625  1.00  0.00           H
ATOM   4349  CD1 LEU A 759     106.754  90.897  22.425  1.00  0.00           C
ATOM   4350 1HD1 LEU A 759     106.651  91.156  21.350  1.00  0.00           H
ATOM   4351 2HD1 LEU A 759     106.020  91.549  22.943  1.00  0.00           H
ATOM   4352 3HD1 LEU A 759     107.786  91.152  22.750  1.00  0.00           H
ATOM   4353  CD2 LEU A 759     107.321  88.452  21.939  1.00  0.00           C
ATOM   4354 1HD2 LEU A 759     106.960  87.422  22.150  1.00  0.00           H
ATOM   4355 2HD2 LEU A 759     107.292  88.629  20.843  1.00  0.00           H
ATOM   4356 3HD2 LEU A 759     108.384  88.692  22.154  1.00  0.00           H
ATOM   4357  C   LEU A 759     106.633  88.309  26.582  1.00  0.00           C
ATOM   4358  O   LEU A 759     105.738  88.859  27.240  1.00  0.00           O
ATOM   4359  N   TRP A 760     107.799  87.966  27.102  1.00  0.00           N
ATOM   4360  HN  TRP A 760     108.548  87.712  26.494  1.00  0.00           H
ATOM   4361  CA  TRP A 760     108.128  88.068  28.504  1.00  0.00           C
ATOM   4362  HA  TRP A 760     107.246  88.341  29.063  1.00  0.00           H
ATOM   4363  CB  TRP A 760     108.655  86.653  28.926  1.00  0.00           C
ATOM   4364  HB1 TRP A 760     107.779  85.970  28.951  1.00  0.00           H
ATOM   4365  HB2 TRP A 760     109.430  86.314  28.206  1.00  0.00           H
ATOM   4366  CG  TRP A 760     109.247  86.572  30.286  1.00  0.00           C
ATOM   4367  CD1 TRP A 760     110.569  86.563  30.608  1.00  0.00           C
ATOM   4368  HD1 TRP A 760     111.267  86.590  29.785  1.00  0.00           H
ATOM   4369  NE1 TRP A 760     110.735  86.333  31.953  1.00  0.00           N
ATOM   4370  HE1 TRP A 760     111.630  86.465  32.317  1.00  0.00           H
ATOM   4371  CE2 TRP A 760     109.540  86.313  32.556  1.00  0.00           C
ATOM   4372  CD2 TRP A 760     108.526  86.556  31.554  1.00  0.00           C
ATOM   4373  CE3 TRP A 760     107.220  86.742  31.919  1.00  0.00           C
ATOM   4374  HE3 TRP A 760     106.461  86.963  31.182  1.00  0.00           H
ATOM   4375  CZ3 TRP A 760     106.854  86.561  33.248  1.00  0.00           C
ATOM   4376  HZ3 TRP A 760     105.837  86.757  33.554  1.00  0.00           H
ATOM   4377  CZ2 TRP A 760     109.138  86.166  33.828  1.00  0.00           C
ATOM   4378  HZ2 TRP A 760     109.833  86.025  34.643  1.00  0.00           H
ATOM   4379  CH2 TRP A 760     107.806  86.321  34.211  1.00  0.00           C
ATOM   4380  HH2 TRP A 760     107.435  86.120  35.205  1.00  0.00           H
ATOM   4381  C   TRP A 760     109.258  89.093  28.665  1.00  0.00           C
ATOM   4382  O   TRP A 760     110.319  88.930  28.080  1.00  0.00           O
ATOM   4383  N   ILE A 761     108.976  90.191  29.274  1.00  0.00           N
ATOM   4384  HN  ILE A 761     108.111  90.276  29.762  1.00  0.00           H
ATOM   4385  CA  ILE A 761     109.763  91.404  29.307  1.00  0.00           C
ATOM   4386  HA  ILE A 761     110.745  91.179  28.916  1.00  0.00           H
ATOM   4387  CB  ILE A 761     109.049  92.585  28.584  1.00  0.00           C
ATOM   4388  HB  ILE A 761     108.162  92.862  29.193  1.00  0.00           H
ATOM   4389  CG2 ILE A 761     109.905  93.897  28.642  1.00  0.00           C
ATOM   4390 1HG2 ILE A 761     110.048  94.291  29.671  1.00  0.00           H
ATOM   4391 2HG2 ILE A 761     110.926  93.775  28.220  1.00  0.00           H
ATOM   4392 3HG2 ILE A 761     109.388  94.695  28.067  1.00  0.00           H
ATOM   4393  CG1 ILE A 761     108.567  92.202  27.136  1.00  0.00           C
ATOM   4394 1HG1 ILE A 761     108.255  91.137  27.191  1.00  0.00           H
ATOM   4395 2HG1 ILE A 761     107.634  92.683  26.774  1.00  0.00           H
ATOM   4396  CD  ILE A 761     109.690  92.316  26.049  1.00  0.00           C
ATOM   4397  HD1 ILE A 761     109.740  93.376  25.721  1.00  0.00           H
ATOM   4398  HD2 ILE A 761     110.675  91.963  26.422  1.00  0.00           H
ATOM   4399  HD3 ILE A 761     109.423  91.631  25.217  1.00  0.00           H
ATOM   4400  C   ILE A 761     109.881  91.660  30.759  1.00  0.00           C
ATOM   4401  O   ILE A 761     108.873  91.432  31.495  1.00  0.00           O
ATOM   4402  N   MET A 762     111.131  91.953  31.243  1.00  0.00           N
ATOM   4403  HN  MET A 762     111.861  92.101  30.579  1.00  0.00           H
ATOM   4404  CA  MET A 762     111.346  92.118  32.679  1.00  0.00           C
ATOM   4405  HA  MET A 762     110.386  92.179  33.169  1.00  0.00           H
ATOM   4406  CB  MET A 762     112.253  91.056  33.286  1.00  0.00           C
ATOM   4407  HB1 MET A 762     113.226  90.981  32.754  1.00  0.00           H
ATOM   4408  HB2 MET A 762     112.525  91.265  34.343  1.00  0.00           H
ATOM   4409  CG  MET A 762     111.736  89.587  33.259  1.00  0.00           C
ATOM   4410  HG1 MET A 762     110.685  89.688  33.605  1.00  0.00           H
ATOM   4411  HG2 MET A 762     111.595  89.284  32.200  1.00  0.00           H
ATOM   4412  SD  MET A 762     112.400  88.327  34.356  1.00  0.00           S
ATOM   4413  CE  MET A 762     114.058  88.443  33.669  1.00  0.00           C
ATOM   4414  HE1 MET A 762     114.718  87.702  34.169  1.00  0.00           H
ATOM   4415  HE2 MET A 762     114.077  88.066  32.624  1.00  0.00           H
ATOM   4416  HE3 MET A 762     114.535  89.423  33.890  1.00  0.00           H
ATOM   4417  C   MET A 762     112.020  93.440  32.879  1.00  0.00           C
ATOM   4418  O   MET A 762     112.639  93.936  32.001  1.00  0.00           O
ATOM   4419  N   TYR A 763     111.630  94.060  34.022  1.00  0.00           N
ATOM   4420  HN  TYR A 763     110.910  93.561  34.497  1.00  0.00           H
ATOM   4421  CA  TYR A 763     112.139  95.365  34.533  1.00  0.00           C
ATOM   4422  HA  TYR A 763     112.925  95.578  33.824  1.00  0.00           H
ATOM   4423  CB  TYR A 763     111.029  96.522  34.617  1.00  0.00           C
ATOM   4424  HB1 TYR A 763     110.092  96.243  35.145  1.00  0.00           H
ATOM   4425  HB2 TYR A 763     111.355  97.461  35.115  1.00  0.00           H
ATOM   4426  CG  TYR A 763     110.541  96.867  33.279  1.00  0.00           C
ATOM   4427  CD1 TYR A 763     109.525  96.088  32.704  1.00  0.00           C
ATOM   4428  HD1 TYR A 763     109.058  95.227  33.159  1.00  0.00           H
ATOM   4429  CE1 TYR A 763     109.133  96.318  31.390  1.00  0.00           C
ATOM   4430  HE1 TYR A 763     108.486  95.642  30.851  1.00  0.00           H
ATOM   4431  CZ  TYR A 763     109.542  97.492  30.723  1.00  0.00           C
ATOM   4432  OH  TYR A 763     109.041  97.768  29.448  1.00  0.00           O
ATOM   4433  HH  TYR A 763     109.190  98.713  29.371  1.00  0.00           H
ATOM   4434  CD2 TYR A 763     110.897  98.074  32.670  1.00  0.00           C
ATOM   4435  HD2 TYR A 763     111.740  98.598  33.094  1.00  0.00           H
ATOM   4436  CE2 TYR A 763     110.443  98.346  31.381  1.00  0.00           C
ATOM   4437  HE2 TYR A 763     110.948  99.124  30.826  1.00  0.00           H
ATOM   4438  C   TYR A 763     112.852  95.158  35.939  1.00  0.00           C
ATOM   4439  O   TYR A 763     112.612  94.272  36.782  1.00  0.00           O
ATOM   4440  N   SER A 764     113.788  96.077  36.255  1.00  0.00           N
ATOM   4441  HN  SER A 764     113.931  96.806  35.590  1.00  0.00           H
ATOM   4442  CA  SER A 764     114.379  96.237  37.571  1.00  0.00           C
ATOM   4443  HA  SER A 764     113.824  95.705  38.330  1.00  0.00           H
ATOM   4444  CB  SER A 764     115.869  95.786  37.593  1.00  0.00           C
ATOM   4445  HB1 SER A 764     115.924  94.723  37.276  1.00  0.00           H
ATOM   4446  HB2 SER A 764     116.511  96.254  36.817  1.00  0.00           H
ATOM   4447  OG  SER A 764     116.359  95.937  38.951  1.00  0.00           O
ATOM   4448  HG1 SER A 764     116.575  96.856  39.127  1.00  0.00           H
ATOM   4449  C   SER A 764     114.342  97.682  38.027  1.00  0.00           C
ATOM   4450  O   SER A 764     114.870  98.563  37.384  1.00  0.00           O
ATOM   4451  N   ASN A 765     113.859  98.027  39.270  1.00  0.00           N
ATOM   4452  HN  ASN A 765     113.513  97.330  39.893  1.00  0.00           H
ATOM   4453  CA  ASN A 765     114.279  99.288  39.938  1.00  0.00           C
ATOM   4454  HA  ASN A 765     113.898 100.059  39.284  1.00  0.00           H
ATOM   4455  CB  ASN A 765     113.601  99.392  41.330  1.00  0.00           C
ATOM   4456  HB1 ASN A 765     113.739  98.535  42.023  1.00  0.00           H
ATOM   4457  HB2 ASN A 765     113.996 100.358  41.711  1.00  0.00           H
ATOM   4458  CG  ASN A 765     112.061  99.409  41.086  1.00  0.00           C
ATOM   4459  OD1 ASN A 765     111.345  98.458  41.274  1.00  0.00           O
ATOM   4460  ND2 ASN A 765     111.598 100.659  40.681  1.00  0.00           N
ATOM   4461 1HD2 ASN A 765     110.664 100.693  40.327  1.00  0.00           H
ATOM   4462 2HD2 ASN A 765     112.238 101.394  40.455  1.00  0.00           H
ATOM   4463  C   ASN A 765     115.828  99.488  39.937  1.00  0.00           C
ATOM   4464  O   ASN A 765     116.618  98.608  40.094  1.00  0.00           O
ATOM   4465  N   GLU A 766     116.175 100.815  39.903  1.00  0.00           N
ATOM   4466  HN  GLU A 766     115.394 101.432  39.835  1.00  0.00           H
ATOM   4467  CA  GLU A 766     117.488 101.343  39.767  1.00  0.00           C
ATOM   4468  HA  GLU A 766     118.118 100.688  39.184  1.00  0.00           H
ATOM   4469  CB  GLU A 766     117.542 102.691  38.934  1.00  0.00           C
ATOM   4470  HB1 GLU A 766     116.804 103.405  39.358  1.00  0.00           H
ATOM   4471  HB2 GLU A 766     118.501 103.193  39.183  1.00  0.00           H
ATOM   4472  CG  GLU A 766     117.410 102.481  37.425  1.00  0.00           C
ATOM   4473  HG1 GLU A 766     118.250 101.866  37.039  1.00  0.00           H
ATOM   4474  HG2 GLU A 766     116.403 102.054  37.225  1.00  0.00           H
ATOM   4475  CD  GLU A 766     117.503 103.778  36.720  1.00  0.00           C
ATOM   4476  OE1 GLU A 766     118.563 104.056  36.087  1.00  0.00           O
ATOM   4477  OE2 GLU A 766     116.590 104.671  36.751  1.00  0.00           O
ATOM   4478  C   GLU A 766     118.018 101.509  41.129  1.00  0.00           C
ATOM   4479  O   GLU A 766     117.463 102.264  41.908  1.00  0.00           O
ATOM   4480  N   GLU A 767     119.152 100.888  41.285  1.00  0.00           N
ATOM   4481  HN  GLU A 767     119.545 100.386  40.519  1.00  0.00           H
ATOM   4482  CA  GLU A 767     119.940 100.750  42.516  1.00  0.00           C
ATOM   4483  HA  GLU A 767     120.494  99.834  42.375  1.00  0.00           H
ATOM   4484  CB  GLU A 767     120.920 101.902  42.524  1.00  0.00           C
ATOM   4485  HB1 GLU A 767     120.369 102.811  42.201  1.00  0.00           H
ATOM   4486  HB2 GLU A 767     121.351 102.027  43.540  1.00  0.00           H
ATOM   4487  CG  GLU A 767     122.052 101.946  41.450  1.00  0.00           C
ATOM   4488  HG1 GLU A 767     121.739 101.326  40.583  1.00  0.00           H
ATOM   4489  HG2 GLU A 767     122.234 102.849  40.829  1.00  0.00           H
ATOM   4490  CD  GLU A 767     123.319 101.389  41.939  1.00  0.00           C
ATOM   4491  OE1 GLU A 767     123.837 100.302  41.483  1.00  0.00           O
ATOM   4492  OE2 GLU A 767     124.031 102.285  42.426  1.00  0.00           O
ATOM   4493  C   GLU A 767     119.146 100.543  43.790  1.00  0.00           C
ATOM   4494  O   GLU A 767     119.096 101.413  44.689  1.00  0.00           O
ATOM   4495  N   ALA A 768     118.582  99.322  43.900  1.00  0.00           N
ATOM   4496  HN  ALA A 768     118.696  98.657  43.166  1.00  0.00           H
ATOM   4497  CA  ALA A 768     117.785  98.866  44.929  1.00  0.00           C
ATOM   4498  HA  ALA A 768     117.730  99.583  45.735  1.00  0.00           H
ATOM   4499  CB  ALA A 768     116.420  98.669  44.315  1.00  0.00           C
ATOM   4500  HB1 ALA A 768     116.093  99.568  43.750  1.00  0.00           H
ATOM   4501  HB2 ALA A 768     116.244  97.901  43.532  1.00  0.00           H
ATOM   4502  HB3 ALA A 768     115.571  98.622  45.029  1.00  0.00           H
ATOM   4503  C   ALA A 768     118.379  97.562  45.489  1.00  0.00           C
ATOM   4504  O   ALA A 768     117.753  96.930  46.255  1.00  0.00           O
ATOM   4505  N   GLY A 769     119.573  97.279  45.086  1.00  0.00           N
ATOM   4506  HN  GLY A 769     119.990  98.022  44.567  1.00  0.00           H
ATOM   4507  CA  GLY A 769     120.246  96.006  45.271  1.00  0.00           C
ATOM   4508  HA1 GLY A 769     121.267  96.270  45.036  1.00  0.00           H
ATOM   4509  HA2 GLY A 769     120.094  95.560  46.243  1.00  0.00           H
ATOM   4510  C   GLY A 769     119.853  94.944  44.299  1.00  0.00           C
ATOM   4511  O   GLY A 769     118.800  95.022  43.595  1.00  0.00           O
ATOM   4512  N   SER A 770     120.810  93.945  44.065  1.00  0.00           N
ATOM   4513  HN  SER A 770     121.710  94.030  44.485  1.00  0.00           H
ATOM   4514  CA  SER A 770     120.758  92.819  43.144  1.00  0.00           C
ATOM   4515  HA  SER A 770     120.751  93.317  42.186  1.00  0.00           H
ATOM   4516  CB  SER A 770     121.994  91.890  43.291  1.00  0.00           C
ATOM   4517  HB1 SER A 770     121.792  90.963  42.712  1.00  0.00           H
ATOM   4518  HB2 SER A 770     122.897  92.382  42.871  1.00  0.00           H
ATOM   4519  OG  SER A 770     122.254  91.610  44.688  1.00  0.00           O
ATOM   4520  HG1 SER A 770     122.969  92.198  44.942  1.00  0.00           H
ATOM   4521  C   SER A 770     119.557  91.939  43.229  1.00  0.00           C
ATOM   4522  O   SER A 770     118.831  91.954  44.197  1.00  0.00           O
ATOM   4523  N   GLY A 771     119.149  91.178  42.173  1.00  0.00           N
ATOM   4524  HN  GLY A 771     119.691  91.164  41.337  1.00  0.00           H
ATOM   4525  CA  GLY A 771     117.846  90.522  42.018  1.00  0.00           C
ATOM   4526  HA1 GLY A 771     117.910  90.111  41.022  1.00  0.00           H
ATOM   4527  HA2 GLY A 771     117.677  89.808  42.810  1.00  0.00           H
ATOM   4528  C   GLY A 771     116.604  91.354  42.086  1.00  0.00           C
ATOM   4529  O   GLY A 771     116.634  92.574  42.089  1.00  0.00           O
ATOM   4530  N   GLY A 772     115.449  90.682  42.147  1.00  0.00           N
ATOM   4531  HN  GLY A 772     115.515  89.692  42.053  1.00  0.00           H
ATOM   4532  CA  GLY A 772     114.181  91.335  42.402  1.00  0.00           C
ATOM   4533  HA1 GLY A 772     113.504  90.591  42.795  1.00  0.00           H
ATOM   4534  HA2 GLY A 772     114.360  92.221  42.993  1.00  0.00           H
ATOM   4535  C   GLY A 772     113.633  91.844  41.136  1.00  0.00           C
ATOM   4536  O   GLY A 772     112.857  92.806  41.163  1.00  0.00           O
ATOM   4537  N   SER A 773     113.851  91.253  39.952  1.00  0.00           N
ATOM   4538  HN  SER A 773     114.394  90.421  39.877  1.00  0.00           H
ATOM   4539  CA  SER A 773     113.295  91.681  38.682  1.00  0.00           C
ATOM   4540  HA  SER A 773     113.500  92.736  38.568  1.00  0.00           H
ATOM   4541  CB  SER A 773     114.086  90.905  37.496  1.00  0.00           C
ATOM   4542  HB1 SER A 773     113.488  90.943  36.560  1.00  0.00           H
ATOM   4543  HB2 SER A 773     115.072  91.415  37.451  1.00  0.00           H
ATOM   4544  OG  SER A 773     114.317  89.496  37.813  1.00  0.00           O
ATOM   4545  HG1 SER A 773     114.938  89.194  37.146  1.00  0.00           H
ATOM   4546  C   SER A 773     111.756  91.476  38.576  1.00  0.00           C
ATOM   4547  O   SER A 773     111.212  90.589  39.132  1.00  0.00           O
ATOM   4548  N   VAL A 774     111.086  92.366  37.792  1.00  0.00           N
ATOM   4549  HN  VAL A 774     111.681  93.101  37.477  1.00  0.00           H
ATOM   4550  CA  VAL A 774     109.675  92.393  37.630  1.00  0.00           C
ATOM   4551  HA  VAL A 774     109.175  91.838  38.410  1.00  0.00           H
ATOM   4552  CB  VAL A 774     109.244  93.910  37.606  1.00  0.00           C
ATOM   4553  HB  VAL A 774     109.928  94.408  36.887  1.00  0.00           H
ATOM   4554  CG1 VAL A 774     107.756  94.016  37.146  1.00  0.00           C
ATOM   4555 1HG1 VAL A 774     107.571  93.611  36.128  1.00  0.00           H
ATOM   4556 2HG1 VAL A 774     107.127  93.340  37.764  1.00  0.00           H
ATOM   4557 3HG1 VAL A 774     107.385  95.063  37.150  1.00  0.00           H
ATOM   4558  CG2 VAL A 774     109.454  94.441  39.087  1.00  0.00           C
ATOM   4559 1HG2 VAL A 774     108.810  93.910  39.821  1.00  0.00           H
ATOM   4560 2HG2 VAL A 774     110.512  94.407  39.423  1.00  0.00           H
ATOM   4561 3HG2 VAL A 774     109.106  95.491  39.193  1.00  0.00           H
ATOM   4562  C   VAL A 774     109.256  91.712  36.325  1.00  0.00           C
ATOM   4563  O   VAL A 774     109.461  92.266  35.271  1.00  0.00           O
ATOM   4564  N   GLY A 775     108.853  90.474  36.399  1.00  0.00           N
ATOM   4565  HN  GLY A 775     108.700  90.069  37.297  1.00  0.00           H
ATOM   4566  CA  GLY A 775     108.278  89.784  35.233  1.00  0.00           C
ATOM   4567  HA1 GLY A 775     108.989  89.476  34.480  1.00  0.00           H
ATOM   4568  HA2 GLY A 775     108.006  88.905  35.798  1.00  0.00           H
ATOM   4569  C   GLY A 775     106.967  90.250  34.742  1.00  0.00           C
ATOM   4570  O   GLY A 775     105.910  90.187  35.386  1.00  0.00           O
ATOM   4571  N   ILE A 776     106.962  90.728  33.516  1.00  0.00           N
ATOM   4572  HN  ILE A 776     107.746  90.794  32.903  1.00  0.00           H
ATOM   4573  CA  ILE A 776     105.768  91.215  32.781  1.00  0.00           C
ATOM   4574  HA  ILE A 776     104.899  91.095  33.411  1.00  0.00           H
ATOM   4575  CB  ILE A 776     105.754  92.756  32.504  1.00  0.00           C
ATOM   4576  HB  ILE A 776     106.676  92.817  31.888  1.00  0.00           H
ATOM   4577  CG2 ILE A 776     104.468  93.146  31.700  1.00  0.00           C
ATOM   4578 1HG2 ILE A 776     104.540  92.669  30.700  1.00  0.00           H
ATOM   4579 2HG2 ILE A 776     103.615  92.726  32.273  1.00  0.00           H
ATOM   4580 3HG2 ILE A 776     104.311  94.245  31.655  1.00  0.00           H
ATOM   4581  CG1 ILE A 776     105.888  93.691  33.724  1.00  0.00           C
ATOM   4582 1HG1 ILE A 776     106.865  93.448  34.194  1.00  0.00           H
ATOM   4583 2HG1 ILE A 776     105.849  94.778  33.496  1.00  0.00           H
ATOM   4584  CD  ILE A 776     104.852  93.440  34.930  1.00  0.00           C
ATOM   4585  HD1 ILE A 776     103.865  93.499  34.423  1.00  0.00           H
ATOM   4586  HD2 ILE A 776     105.048  92.473  35.442  1.00  0.00           H
ATOM   4587  HD3 ILE A 776     104.872  94.270  35.667  1.00  0.00           H
ATOM   4588  C   ILE A 776     105.523  90.378  31.495  1.00  0.00           C
ATOM   4589  O   ILE A 776     106.312  90.143  30.606  1.00  0.00           O
ATOM   4590  N   MET A 777     104.235  89.915  31.359  1.00  0.00           N
ATOM   4591  HN  MET A 777     103.496  90.093  32.004  1.00  0.00           H
ATOM   4592  CA  MET A 777     103.837  89.143  30.169  1.00  0.00           C
ATOM   4593  HA  MET A 777     104.695  88.835  29.589  1.00  0.00           H
ATOM   4594  CB  MET A 777     103.161  87.863  30.669  1.00  0.00           C
ATOM   4595  HB1 MET A 777     103.833  87.246  31.303  1.00  0.00           H
ATOM   4596  HB2 MET A 777     102.353  88.221  31.342  1.00  0.00           H
ATOM   4597  CG  MET A 777     102.589  86.943  29.619  1.00  0.00           C
ATOM   4598  HG1 MET A 777     102.043  86.197  30.235  1.00  0.00           H
ATOM   4599  HG2 MET A 777     101.805  87.387  28.969  1.00  0.00           H
ATOM   4600  SD  MET A 777     103.838  86.185  28.594  1.00  0.00           S
ATOM   4601  CE  MET A 777     103.848  84.739  29.554  1.00  0.00           C
ATOM   4602  HE1 MET A 777     104.502  83.936  29.152  1.00  0.00           H
ATOM   4603  HE2 MET A 777     104.111  84.923  30.618  1.00  0.00           H
ATOM   4604  HE3 MET A 777     102.842  84.269  29.518  1.00  0.00           H
ATOM   4605  C   MET A 777     102.919  89.861  29.235  1.00  0.00           C
ATOM   4606  O   MET A 777     101.782  90.212  29.582  1.00  0.00           O
ATOM   4607  N   PHE A 778     103.222  90.008  27.903  1.00  0.00           N
ATOM   4608  HN  PHE A 778     104.052  89.558  27.585  1.00  0.00           H
ATOM   4609  CA  PHE A 778     102.362  90.521  26.889  1.00  0.00           C
ATOM   4610  HA  PHE A 778     101.480  90.983  27.309  1.00  0.00           H
ATOM   4611  CB  PHE A 778     103.241  91.644  26.166  1.00  0.00           C
ATOM   4612  HB1 PHE A 778     103.217  92.397  26.983  1.00  0.00           H
ATOM   4613  HB2 PHE A 778     104.260  91.221  26.039  1.00  0.00           H
ATOM   4614  CG  PHE A 778     102.609  92.134  24.978  1.00  0.00           C
ATOM   4615  CD1 PHE A 778     101.888  93.304  25.054  1.00  0.00           C
ATOM   4616  HD1 PHE A 778     101.456  93.745  25.940  1.00  0.00           H
ATOM   4617  CE1 PHE A 778     101.415  93.907  23.836  1.00  0.00           C
ATOM   4618  HE1 PHE A 778     100.607  94.623  23.872  1.00  0.00           H
ATOM   4619  CZ  PHE A 778     101.645  93.267  22.626  1.00  0.00           C
ATOM   4620  HZ  PHE A 778     101.054  93.627  21.797  1.00  0.00           H
ATOM   4621  CD2 PHE A 778     103.079  91.662  23.787  1.00  0.00           C
ATOM   4622  HD2 PHE A 778     103.718  90.799  23.672  1.00  0.00           H
ATOM   4623  CE2 PHE A 778     102.617  92.223  22.542  1.00  0.00           C
ATOM   4624  HE2 PHE A 778     102.837  91.606  21.684  1.00  0.00           H
ATOM   4625  C   PHE A 778     101.959  89.379  25.924  1.00  0.00           C
ATOM   4626  O   PHE A 778     102.780  88.567  25.503  1.00  0.00           O
ATOM   4627  N   LYS A 779     100.666  89.293  25.563  1.00  0.00           N
ATOM   4628  HN  LYS A 779     100.030  89.900  26.033  1.00  0.00           H
ATOM   4629  CA  LYS A 779     100.385  88.499  24.389  1.00  0.00           C
ATOM   4630  HA  LYS A 779     101.261  88.515  23.758  1.00  0.00           H
ATOM   4631  CB  LYS A 779      99.974  87.060  24.613  1.00  0.00           C
ATOM   4632  HB1 LYS A 779      99.739  86.524  23.669  1.00  0.00           H
ATOM   4633  HB2 LYS A 779     100.923  86.537  24.860  1.00  0.00           H
ATOM   4634  CG  LYS A 779      98.847  86.700  25.570  1.00  0.00           C
ATOM   4635  HG1 LYS A 779      99.179  87.001  26.586  1.00  0.00           H
ATOM   4636  HG2 LYS A 779      98.039  87.443  25.403  1.00  0.00           H
ATOM   4637  CD  LYS A 779      98.263  85.259  25.514  1.00  0.00           C
ATOM   4638  HD1 LYS A 779      98.086  84.851  24.496  1.00  0.00           H
ATOM   4639  HD2 LYS A 779      99.127  84.646  25.848  1.00  0.00           H
ATOM   4640  CE  LYS A 779      96.998  85.044  26.476  1.00  0.00           C
ATOM   4641  HE1 LYS A 779      97.373  85.111  27.520  1.00  0.00           H
ATOM   4642  HE2 LYS A 779      96.155  85.749  26.316  1.00  0.00           H
ATOM   4643  NZ  LYS A 779      96.502  83.671  26.373  1.00  0.00           N
ATOM   4644  HZ1 LYS A 779      96.247  83.390  25.404  1.00  0.00           H
ATOM   4645  HZ2 LYS A 779      97.383  83.174  26.616  1.00  0.00           H
ATOM   4646  HZ3 LYS A 779      95.730  83.559  27.060  1.00  0.00           H
ATOM   4647  C   LYS A 779      99.301  89.094  23.475  1.00  0.00           C
ATOM   4648  O   LYS A 779      98.333  89.695  23.998  1.00  0.00           O
ATOM   4649  N   ASN A 780      99.439  88.913  22.126  1.00  0.00           N
ATOM   4650  HN  ASN A 780     100.201  88.401  21.737  1.00  0.00           H
ATOM   4651  CA  ASN A 780      98.535  89.466  21.140  1.00  0.00           C
ATOM   4652  HA  ASN A 780      97.685  89.858  21.680  1.00  0.00           H
ATOM   4653  CB  ASN A 780      99.316  90.613  20.427  1.00  0.00           C
ATOM   4654  HB1 ASN A 780      99.511  91.410  21.177  1.00  0.00           H
ATOM   4655  HB2 ASN A 780     100.262  90.167  20.051  1.00  0.00           H
ATOM   4656  CG  ASN A 780      98.687  91.209  19.196  1.00  0.00           C
ATOM   4657  OD1 ASN A 780      98.947  90.585  18.174  1.00  0.00           O
ATOM   4658  ND2 ASN A 780      97.928  92.306  19.331  1.00  0.00           N
ATOM   4659 1HD2 ASN A 780      97.671  92.676  20.223  1.00  0.00           H
ATOM   4660 2HD2 ASN A 780      97.389  92.524  18.517  1.00  0.00           H
ATOM   4661  C   ASN A 780      98.084  88.360  20.163  1.00  0.00           C
ATOM   4662  O   ASN A 780      98.764  87.422  19.701  1.00  0.00           O
ATOM   4663  N   GLY A 781      96.821  88.353  19.755  1.00  0.00           N
ATOM   4664  HN  GLY A 781      96.319  89.171  20.025  1.00  0.00           H
ATOM   4665  CA  GLY A 781      96.172  87.431  18.874  1.00  0.00           C
ATOM   4666  HA1 GLY A 781      95.441  87.929  18.255  1.00  0.00           H
ATOM   4667  HA2 GLY A 781      96.893  86.931  18.244  1.00  0.00           H
ATOM   4668  C   GLY A 781      95.649  86.237  19.676  1.00  0.00           C
ATOM   4669  O   GLY A 781      95.435  85.122  19.196  1.00  0.00           O
ATOM   4670  N   ASP A 782      95.420  86.493  20.937  1.00  0.00           N
ATOM   4671  HN  ASP A 782      95.842  87.322  21.297  1.00  0.00           H
ATOM   4672  CA  ASP A 782      94.642  85.626  21.791  1.00  0.00           C
ATOM   4673  HA  ASP A 782      93.986  85.012  21.192  1.00  0.00           H
ATOM   4674  CB  ASP A 782      95.519  84.592  22.532  1.00  0.00           C
ATOM   4675  HB1 ASP A 782      96.087  84.042  21.752  1.00  0.00           H
ATOM   4676  HB2 ASP A 782      96.319  85.030  23.167  1.00  0.00           H
ATOM   4677  CG  ASP A 782      94.754  83.450  23.294  1.00  0.00           C
ATOM   4678  OD1 ASP A 782      93.553  83.234  23.006  1.00  0.00           O
ATOM   4679  OD2 ASP A 782      95.432  82.733  24.024  1.00  0.00           O
ATOM   4680  C   ASP A 782      93.813  86.468  22.775  1.00  0.00           C
ATOM   4681  O   ASP A 782      94.026  87.693  22.865  1.00  0.00           O
ATOM   4682  N   ASP A 783      92.854  85.924  23.545  1.00  0.00           N
ATOM   4683  HN  ASP A 783      92.750  84.944  23.695  1.00  0.00           H
ATOM   4684  CA  ASP A 783      91.991  86.777  24.405  1.00  0.00           C
ATOM   4685  HA  ASP A 783      92.032  87.849  24.279  1.00  0.00           H
ATOM   4686  CB  ASP A 783      90.541  86.349  24.012  1.00  0.00           C
ATOM   4687  HB1 ASP A 783      90.462  86.399  22.905  1.00  0.00           H
ATOM   4688  HB2 ASP A 783      90.336  85.312  24.356  1.00  0.00           H
ATOM   4689  CG  ASP A 783      89.415  87.125  24.641  1.00  0.00           C
ATOM   4690  OD1 ASP A 783      88.257  86.703  24.490  1.00  0.00           O
ATOM   4691  OD2 ASP A 783      89.608  88.226  25.267  1.00  0.00           O
ATOM   4692  C   ASP A 783      92.319  86.464  25.863  1.00  0.00           C
ATOM   4693  O   ASP A 783      92.500  85.338  26.249  1.00  0.00           O
ATOM   4694  N   LEU A 784      92.447  87.569  26.692  1.00  0.00           N
ATOM   4695  HN  LEU A 784      92.364  88.536  26.464  1.00  0.00           H
ATOM   4696  CA  LEU A 784      92.836  87.359  28.018  1.00  0.00           C
ATOM   4697  HA  LEU A 784      93.271  86.377  28.129  1.00  0.00           H
ATOM   4698  CB  LEU A 784      93.857  88.493  28.300  1.00  0.00           C
ATOM   4699  HB1 LEU A 784      94.712  88.394  27.598  1.00  0.00           H
ATOM   4700  HB2 LEU A 784      93.438  89.509  28.138  1.00  0.00           H
ATOM   4701  CG  LEU A 784      94.420  88.556  29.734  1.00  0.00           C
ATOM   4702  HG  LEU A 784      93.631  88.910  30.431  1.00  0.00           H
ATOM   4703  CD1 LEU A 784      94.850  87.201  30.286  1.00  0.00           C
ATOM   4704 1HD1 LEU A 784      95.647  86.781  29.636  1.00  0.00           H
ATOM   4705 2HD1 LEU A 784      95.184  87.273  31.344  1.00  0.00           H
ATOM   4706 3HD1 LEU A 784      94.049  86.434  30.348  1.00  0.00           H
ATOM   4707  CD2 LEU A 784      95.457  89.635  29.785  1.00  0.00           C
ATOM   4708 1HD2 LEU A 784      96.243  89.302  29.074  1.00  0.00           H
ATOM   4709 2HD2 LEU A 784      95.156  90.644  29.429  1.00  0.00           H
ATOM   4710 3HD2 LEU A 784      95.925  89.669  30.791  1.00  0.00           H
ATOM   4711  C   LEU A 784      91.607  87.583  28.943  1.00  0.00           C
ATOM   4712  O   LEU A 784      91.609  87.518  30.157  1.00  0.00           O
ATOM   4713  N   ARG A 785      90.448  87.892  28.245  1.00  0.00           N
ATOM   4714  HN  ARG A 785      90.370  87.857  27.252  1.00  0.00           H
ATOM   4715  CA  ARG A 785      89.240  88.355  28.873  1.00  0.00           C
ATOM   4716  HA  ARG A 785      89.545  89.155  29.532  1.00  0.00           H
ATOM   4717  CB  ARG A 785      88.131  88.992  27.963  1.00  0.00           C
ATOM   4718  HB1 ARG A 785      88.037  88.264  27.129  1.00  0.00           H
ATOM   4719  HB2 ARG A 785      87.124  89.039  28.432  1.00  0.00           H
ATOM   4720  CG  ARG A 785      88.544  90.342  27.272  1.00  0.00           C
ATOM   4721  HG1 ARG A 785      88.667  91.121  28.054  1.00  0.00           H
ATOM   4722  HG2 ARG A 785      89.590  90.267  26.905  1.00  0.00           H
ATOM   4723  CD  ARG A 785      87.480  90.875  26.418  1.00  0.00           C
ATOM   4724  HD1 ARG A 785      86.546  90.963  27.013  1.00  0.00           H
ATOM   4725  HD2 ARG A 785      87.798  91.834  25.957  1.00  0.00           H
ATOM   4726  NE  ARG A 785      87.357  89.985  25.216  1.00  0.00           N
ATOM   4727  HE  ARG A 785      87.989  89.238  25.009  1.00  0.00           H
ATOM   4728  CZ  ARG A 785      86.141  89.499  24.833  1.00  0.00           C
ATOM   4729  NH1 ARG A 785      85.973  88.346  24.300  1.00  0.00           N
ATOM   4730 1HH1 ARG A 785      86.790  87.777  24.198  1.00  0.00           H
ATOM   4731 2HH1 ARG A 785      85.059  88.151  23.946  1.00  0.00           H
ATOM   4732  NH2 ARG A 785      85.020  90.153  24.857  1.00  0.00           N
ATOM   4733 1HH2 ARG A 785      84.925  91.097  25.172  1.00  0.00           H
ATOM   4734 2HH2 ARG A 785      84.234  89.861  24.313  1.00  0.00           H
ATOM   4735  C   ARG A 785      88.544  87.313  29.747  1.00  0.00           C
ATOM   4736  O   ARG A 785      88.185  87.615  30.851  1.00  0.00           O
ATOM   4737  N   GLN A 786      88.420  85.997  29.304  1.00  0.00           N
ATOM   4738  HN  GLN A 786      88.499  85.912  28.314  1.00  0.00           H
ATOM   4739  CA  GLN A 786      87.896  84.969  30.164  1.00  0.00           C
ATOM   4740  HA  GLN A 786      86.911  85.353  30.383  1.00  0.00           H
ATOM   4741  CB  GLN A 786      87.840  83.564  29.456  1.00  0.00           C
ATOM   4742  HB1 GLN A 786      87.208  82.984  30.162  1.00  0.00           H
ATOM   4743  HB2 GLN A 786      87.209  83.756  28.562  1.00  0.00           H
ATOM   4744  CG  GLN A 786      89.107  82.792  29.066  1.00  0.00           C
ATOM   4745  HG1 GLN A 786      89.657  82.583  30.008  1.00  0.00           H
ATOM   4746  HG2 GLN A 786      88.832  81.820  28.605  1.00  0.00           H
ATOM   4747  CD  GLN A 786      90.041  83.452  28.070  1.00  0.00           C
ATOM   4748  OE1 GLN A 786      89.549  83.840  26.985  1.00  0.00           O
ATOM   4749  NE2 GLN A 786      91.265  83.759  28.439  1.00  0.00           N
ATOM   4750 1HE2 GLN A 786      91.833  84.363  27.880  1.00  0.00           H
ATOM   4751 2HE2 GLN A 786      91.566  83.341  29.296  1.00  0.00           H
ATOM   4752  C   GLN A 786      88.702  84.721  31.412  1.00  0.00           C
ATOM   4753  O   GLN A 786      88.104  84.433  32.443  1.00  0.00           O
ATOM   4754  N   ASP A 787      90.044  84.738  31.380  1.00  0.00           N
ATOM   4755  HN  ASP A 787      90.502  85.020  30.541  1.00  0.00           H
ATOM   4756  CA  ASP A 787      90.844  84.627  32.632  1.00  0.00           C
ATOM   4757  HA  ASP A 787      90.489  83.841  33.281  1.00  0.00           H
ATOM   4758  CB  ASP A 787      92.388  84.572  32.264  1.00  0.00           C
ATOM   4759  HB1 ASP A 787      92.715  85.455  31.674  1.00  0.00           H
ATOM   4760  HB2 ASP A 787      92.933  84.655  33.229  1.00  0.00           H
ATOM   4761  CG  ASP A 787      92.854  83.359  31.463  1.00  0.00           C
ATOM   4762  OD1 ASP A 787      93.788  83.461  30.659  1.00  0.00           O
ATOM   4763  OD2 ASP A 787      92.270  82.240  31.598  1.00  0.00           O
ATOM   4764  C   ASP A 787      90.594  85.844  33.651  1.00  0.00           C
ATOM   4765  O   ASP A 787      90.302  85.625  34.838  1.00  0.00           O
ATOM   4766  N   MET A 788      90.614  87.119  33.133  1.00  0.00           N
ATOM   4767  HN  MET A 788      90.972  87.206  32.207  1.00  0.00           H
ATOM   4768  CA  MET A 788      90.199  88.261  33.898  1.00  0.00           C
ATOM   4769  HA  MET A 788      90.846  88.417  34.749  1.00  0.00           H
ATOM   4770  CB  MET A 788      90.317  89.492  32.973  1.00  0.00           C
ATOM   4771  HB1 MET A 788      91.355  89.558  32.584  1.00  0.00           H
ATOM   4772  HB2 MET A 788      89.679  89.303  32.084  1.00  0.00           H
ATOM   4773  CG  MET A 788      89.935  90.933  33.522  1.00  0.00           C
ATOM   4774  HG1 MET A 788      90.544  90.885  34.449  1.00  0.00           H
ATOM   4775  HG2 MET A 788      90.319  91.595  32.716  1.00  0.00           H
ATOM   4776  SD  MET A 788      88.139  91.312  33.772  1.00  0.00           S
ATOM   4777  CE  MET A 788      87.821  91.281  32.054  1.00  0.00           C
ATOM   4778  HE1 MET A 788      88.492  91.975  31.503  1.00  0.00           H
ATOM   4779  HE2 MET A 788      87.974  90.247  31.679  1.00  0.00           H
ATOM   4780  HE3 MET A 788      86.735  91.451  31.897  1.00  0.00           H
ATOM   4781  C   MET A 788      88.838  88.190  34.533  1.00  0.00           C
ATOM   4782  O   MET A 788      88.729  88.506  35.700  1.00  0.00           O
ATOM   4783  N   LEU A 789      87.754  87.627  33.876  1.00  0.00           N
ATOM   4784  HN  LEU A 789      87.934  87.243  32.974  1.00  0.00           H
ATOM   4785  CA  LEU A 789      86.526  87.398  34.446  1.00  0.00           C
ATOM   4786  HA  LEU A 789      86.128  88.288  34.910  1.00  0.00           H
ATOM   4787  CB  LEU A 789      85.482  86.738  33.465  1.00  0.00           C
ATOM   4788  HB1 LEU A 789      85.710  85.740  33.032  1.00  0.00           H
ATOM   4789  HB2 LEU A 789      84.574  86.498  34.060  1.00  0.00           H
ATOM   4790  CG  LEU A 789      85.194  87.756  32.294  1.00  0.00           C
ATOM   4791  HG  LEU A 789      86.191  88.002  31.870  1.00  0.00           H
ATOM   4792  CD1 LEU A 789      84.260  87.110  31.261  1.00  0.00           C
ATOM   4793 1HD1 LEU A 789      84.700  86.255  30.705  1.00  0.00           H
ATOM   4794 2HD1 LEU A 789      83.250  86.907  31.679  1.00  0.00           H
ATOM   4795 3HD1 LEU A 789      84.073  87.821  30.429  1.00  0.00           H
ATOM   4796  CD2 LEU A 789      84.571  89.091  32.747  1.00  0.00           C
ATOM   4797 1HD2 LEU A 789      85.317  89.691  33.311  1.00  0.00           H
ATOM   4798 2HD2 LEU A 789      84.325  89.760  31.895  1.00  0.00           H
ATOM   4799 3HD2 LEU A 789      83.717  88.821  33.405  1.00  0.00           H
ATOM   4800  C   LEU A 789      86.677  86.508  35.651  1.00  0.00           C
ATOM   4801  O   LEU A 789      86.326  86.834  36.770  1.00  0.00           O
ATOM   4802  N   THR A 790      87.375  85.395  35.433  1.00  0.00           N
ATOM   4803  HN  THR A 790      87.879  85.307  34.577  1.00  0.00           H
ATOM   4804  CA  THR A 790      87.471  84.348  36.433  1.00  0.00           C
ATOM   4805  HA  THR A 790      86.470  84.137  36.779  1.00  0.00           H
ATOM   4806  CB  THR A 790      88.149  83.043  35.953  1.00  0.00           C
ATOM   4807  HB  THR A 790      89.249  83.158  35.851  1.00  0.00           H
ATOM   4808  OG1 THR A 790      87.509  82.688  34.724  1.00  0.00           O
ATOM   4809  HG1 THR A 790      87.975  83.105  33.996  1.00  0.00           H
ATOM   4810  CG2 THR A 790      87.893  81.955  36.969  1.00  0.00           C
ATOM   4811 1HG2 THR A 790      86.831  81.837  37.273  1.00  0.00           H
ATOM   4812 2HG2 THR A 790      88.243  80.956  36.631  1.00  0.00           H
ATOM   4813 3HG2 THR A 790      88.386  82.159  37.943  1.00  0.00           H
ATOM   4814  C   THR A 790      88.224  84.877  37.645  1.00  0.00           C
ATOM   4815  O   THR A 790      87.695  84.780  38.766  1.00  0.00           O
ATOM   4816  N   LEU A 791      89.276  85.685  37.437  1.00  0.00           N
ATOM   4817  HN  LEU A 791      89.714  85.647  36.542  1.00  0.00           H
ATOM   4818  CA  LEU A 791      90.058  86.288  38.489  1.00  0.00           C
ATOM   4819  HA  LEU A 791      90.213  85.519  39.232  1.00  0.00           H
ATOM   4820  CB  LEU A 791      91.457  86.878  38.021  1.00  0.00           C
ATOM   4821  HB1 LEU A 791      92.046  86.117  37.466  1.00  0.00           H
ATOM   4822  HB2 LEU A 791      91.220  87.671  37.280  1.00  0.00           H
ATOM   4823  CG  LEU A 791      92.349  87.423  39.054  1.00  0.00           C
ATOM   4824  HG  LEU A 791      91.885  88.281  39.587  1.00  0.00           H
ATOM   4825  CD1 LEU A 791      92.730  86.473  40.214  1.00  0.00           C
ATOM   4826 1HD1 LEU A 791      91.882  86.150  40.856  1.00  0.00           H
ATOM   4827 2HD1 LEU A 791      93.243  85.563  39.836  1.00  0.00           H
ATOM   4828 3HD1 LEU A 791      93.416  87.003  40.909  1.00  0.00           H
ATOM   4829  CD2 LEU A 791      93.740  87.830  38.466  1.00  0.00           C
ATOM   4830 1HD2 LEU A 791      94.593  87.908  39.174  1.00  0.00           H
ATOM   4831 2HD2 LEU A 791      94.012  87.028  37.748  1.00  0.00           H
ATOM   4832 3HD2 LEU A 791      93.481  88.836  38.073  1.00  0.00           H
ATOM   4833  C   LEU A 791      89.383  87.337  39.341  1.00  0.00           C
ATOM   4834  O   LEU A 791      89.468  87.271  40.575  1.00  0.00           O
ATOM   4835  N   GLN A 792      88.600  88.236  38.707  1.00  0.00           N
ATOM   4836  HN  GLN A 792      88.494  88.334  37.721  1.00  0.00           H
ATOM   4837  CA  GLN A 792      87.771  89.141  39.344  1.00  0.00           C
ATOM   4838  HA  GLN A 792      88.292  89.686  40.117  1.00  0.00           H
ATOM   4839  CB  GLN A 792      87.010  90.158  38.402  1.00  0.00           C
ATOM   4840  HB1 GLN A 792      86.514  89.530  37.631  1.00  0.00           H
ATOM   4841  HB2 GLN A 792      86.242  90.659  39.030  1.00  0.00           H
ATOM   4842  CG  GLN A 792      87.892  91.373  37.826  1.00  0.00           C
ATOM   4843  HG1 GLN A 792      88.320  91.149  36.826  1.00  0.00           H
ATOM   4844  HG2 GLN A 792      87.237  92.253  37.650  1.00  0.00           H
ATOM   4845  CD  GLN A 792      88.931  91.705  38.870  1.00  0.00           C
ATOM   4846  OE1 GLN A 792      88.692  92.369  39.867  1.00  0.00           O
ATOM   4847  NE2 GLN A 792      90.136  91.223  38.621  1.00  0.00           N
ATOM   4848 1HE2 GLN A 792      90.757  91.503  39.352  1.00  0.00           H
ATOM   4849 2HE2 GLN A 792      90.455  90.940  37.716  1.00  0.00           H
ATOM   4850  C   GLN A 792      86.673  88.491  40.114  1.00  0.00           C
ATOM   4851  O   GLN A 792      86.389  88.900  41.234  1.00  0.00           O
ATOM   4852  N   MET A 793      85.938  87.437  39.543  1.00  0.00           N
ATOM   4853  HN  MET A 793      86.210  87.133  38.633  1.00  0.00           H
ATOM   4854  CA  MET A 793      84.987  86.699  40.341  1.00  0.00           C
ATOM   4855  HA  MET A 793      84.325  87.460  40.726  1.00  0.00           H
ATOM   4856  CB  MET A 793      84.204  85.765  39.385  1.00  0.00           C
ATOM   4857  HB1 MET A 793      84.931  85.093  38.881  1.00  0.00           H
ATOM   4858  HB2 MET A 793      83.554  85.130  40.024  1.00  0.00           H
ATOM   4859  CG  MET A 793      83.294  86.565  38.387  1.00  0.00           C
ATOM   4860  HG1 MET A 793      83.865  87.471  38.094  1.00  0.00           H
ATOM   4861  HG2 MET A 793      82.988  86.009  37.475  1.00  0.00           H
ATOM   4862  SD  MET A 793      81.771  87.099  39.286  1.00  0.00           S
ATOM   4863  CE  MET A 793      80.879  85.529  39.019  1.00  0.00           C
ATOM   4864  HE1 MET A 793      80.043  85.590  39.749  1.00  0.00           H
ATOM   4865  HE2 MET A 793      80.459  85.311  38.014  1.00  0.00           H
ATOM   4866  HE3 MET A 793      81.472  84.640  39.326  1.00  0.00           H
ATOM   4867  C   MET A 793      85.522  85.981  41.594  1.00  0.00           C
ATOM   4868  O   MET A 793      84.864  85.861  42.629  1.00  0.00           O
ATOM   4869  N   ILE A 794      86.670  85.379  41.530  1.00  0.00           N
ATOM   4870  HN  ILE A 794      87.217  85.207  40.714  1.00  0.00           H
ATOM   4871  CA  ILE A 794      87.420  84.903  42.652  1.00  0.00           C
ATOM   4872  HA  ILE A 794      86.745  84.239  43.172  1.00  0.00           H
ATOM   4873  CB  ILE A 794      88.533  83.971  42.193  1.00  0.00           C
ATOM   4874  HB  ILE A 794      89.138  84.594  41.501  1.00  0.00           H
ATOM   4875  CG2 ILE A 794      89.522  83.554  43.311  1.00  0.00           C
ATOM   4876 1HG2 ILE A 794      89.988  84.452  43.770  1.00  0.00           H
ATOM   4877 2HG2 ILE A 794      88.932  83.023  44.089  1.00  0.00           H
ATOM   4878 3HG2 ILE A 794      90.273  82.754  43.142  1.00  0.00           H
ATOM   4879  CG1 ILE A 794      87.917  82.730  41.416  1.00  0.00           C
ATOM   4880 1HG1 ILE A 794      87.333  82.230  42.218  1.00  0.00           H
ATOM   4881 2HG1 ILE A 794      87.307  83.078  40.555  1.00  0.00           H
ATOM   4882  CD  ILE A 794      89.041  81.809  40.819  1.00  0.00           C
ATOM   4883  HD1 ILE A 794      89.933  81.569  41.435  1.00  0.00           H
ATOM   4884  HD2 ILE A 794      88.439  80.941  40.476  1.00  0.00           H
ATOM   4885  HD3 ILE A 794      89.530  82.360  39.987  1.00  0.00           H
ATOM   4886  C   ILE A 794      87.899  85.960  43.648  1.00  0.00           C
ATOM   4887  O   ILE A 794      87.758  85.755  44.825  1.00  0.00           O
ATOM   4888  N   GLN A 795      88.377  87.108  43.191  1.00  0.00           N
ATOM   4889  HN  GLN A 795      88.614  87.285  42.239  1.00  0.00           H
ATOM   4890  CA  GLN A 795      88.697  88.187  44.097  1.00  0.00           C
ATOM   4891  HA  GLN A 795      89.200  87.754  44.948  1.00  0.00           H
ATOM   4892  CB  GLN A 795      89.585  89.156  43.337  1.00  0.00           C
ATOM   4893  HB1 GLN A 795      89.066  89.347  42.374  1.00  0.00           H
ATOM   4894  HB2 GLN A 795      89.642  90.146  43.838  1.00  0.00           H
ATOM   4895  CG  GLN A 795      91.077  88.747  43.101  1.00  0.00           C
ATOM   4896  HG1 GLN A 795      91.111  88.115  42.188  1.00  0.00           H
ATOM   4897  HG2 GLN A 795      91.748  89.574  42.784  1.00  0.00           H
ATOM   4898  CD  GLN A 795      91.707  87.910  44.259  1.00  0.00           C
ATOM   4899  OE1 GLN A 795      91.972  86.711  44.119  1.00  0.00           O
ATOM   4900  NE2 GLN A 795      91.979  88.576  45.342  1.00  0.00           N
ATOM   4901 1HE2 GLN A 795      91.630  89.488  45.555  1.00  0.00           H
ATOM   4902 2HE2 GLN A 795      92.409  88.077  46.095  1.00  0.00           H
ATOM   4903  C   GLN A 795      87.488  88.824  44.651  1.00  0.00           C
ATOM   4904  O   GLN A 795      87.602  89.418  45.755  1.00  0.00           O
ATOM   4905  N   LEU A 796      86.302  88.691  44.008  1.00  0.00           N
ATOM   4906  HN  LEU A 796      86.379  88.190  43.150  1.00  0.00           H
ATOM   4907  CA  LEU A 796      84.984  89.035  44.532  1.00  0.00           C
ATOM   4908  HA  LEU A 796      85.012  90.071  44.838  1.00  0.00           H
ATOM   4909  CB  LEU A 796      83.846  88.969  43.481  1.00  0.00           C
ATOM   4910  HB1 LEU A 796      84.050  89.731  42.699  1.00  0.00           H
ATOM   4911  HB2 LEU A 796      83.817  87.911  43.144  1.00  0.00           H
ATOM   4912  CG  LEU A 796      82.384  89.265  43.836  1.00  0.00           C
ATOM   4913  HG  LEU A 796      81.939  88.578  44.587  1.00  0.00           H
ATOM   4914  CD1 LEU A 796      82.192  90.665  44.238  1.00  0.00           C
ATOM   4915 1HD1 LEU A 796      82.369  91.432  43.453  1.00  0.00           H
ATOM   4916 2HD1 LEU A 796      81.107  90.831  44.410  1.00  0.00           H
ATOM   4917 3HD1 LEU A 796      82.777  91.018  45.113  1.00  0.00           H
ATOM   4918  CD2 LEU A 796      81.615  88.930  42.517  1.00  0.00           C
ATOM   4919 1HD2 LEU A 796      80.639  89.461  42.514  1.00  0.00           H
ATOM   4920 2HD2 LEU A 796      82.201  89.009  41.577  1.00  0.00           H
ATOM   4921 3HD2 LEU A 796      81.346  87.854  42.448  1.00  0.00           H
ATOM   4922  C   LEU A 796      84.666  88.217  45.784  1.00  0.00           C
ATOM   4923  O   LEU A 796      84.238  88.760  46.862  1.00  0.00           O
ATOM   4924  N   MET A 797      84.861  86.900  45.764  1.00  0.00           N
ATOM   4925  HN  MET A 797      85.084  86.338  44.971  1.00  0.00           H
ATOM   4926  CA  MET A 797      84.781  86.081  46.999  1.00  0.00           C
ATOM   4927  HA  MET A 797      83.784  86.177  47.404  1.00  0.00           H
ATOM   4928  CB  MET A 797      85.046  84.595  46.802  1.00  0.00           C
ATOM   4929  HB1 MET A 797      86.114  84.418  46.554  1.00  0.00           H
ATOM   4930  HB2 MET A 797      84.683  84.071  47.711  1.00  0.00           H
ATOM   4931  CG  MET A 797      84.262  83.913  45.634  1.00  0.00           C
ATOM   4932  HG1 MET A 797      83.160  84.000  45.751  1.00  0.00           H
ATOM   4933  HG2 MET A 797      84.538  84.386  44.668  1.00  0.00           H
ATOM   4934  SD  MET A 797      84.624  82.076  45.623  1.00  0.00           S
ATOM   4935  CE  MET A 797      83.742  82.002  43.943  1.00  0.00           C
ATOM   4936  HE1 MET A 797      83.678  80.962  43.556  1.00  0.00           H
ATOM   4937  HE2 MET A 797      82.715  82.424  43.909  1.00  0.00           H
ATOM   4938  HE3 MET A 797      84.293  82.687  43.264  1.00  0.00           H
ATOM   4939  C   MET A 797      85.736  86.587  48.129  1.00  0.00           C
ATOM   4940  O   MET A 797      85.365  86.680  49.297  1.00  0.00           O
ATOM   4941  N   ASP A 798      86.976  86.946  47.816  1.00  0.00           N
ATOM   4942  HN  ASP A 798      87.289  86.606  46.933  1.00  0.00           H
ATOM   4943  CA  ASP A 798      87.863  87.587  48.819  1.00  0.00           C
ATOM   4944  HA  ASP A 798      87.996  86.916  49.655  1.00  0.00           H
ATOM   4945  CB  ASP A 798      89.303  87.757  48.162  1.00  0.00           C
ATOM   4946  HB1 ASP A 798      89.738  86.738  48.079  1.00  0.00           H
ATOM   4947  HB2 ASP A 798      89.264  88.198  47.143  1.00  0.00           H
ATOM   4948  CG  ASP A 798      90.321  88.668  48.828  1.00  0.00           C
ATOM   4949  OD1 ASP A 798      90.946  89.611  48.183  1.00  0.00           O
ATOM   4950  OD2 ASP A 798      90.514  88.552  50.080  1.00  0.00           O
ATOM   4951  C   ASP A 798      87.362  88.896  49.431  1.00  0.00           C
ATOM   4952  O   ASP A 798      87.492  88.990  50.659  1.00  0.00           O
ATOM   4953  N   VAL A 799      86.685  89.731  48.664  1.00  0.00           N
ATOM   4954  HN  VAL A 799      86.592  89.480  47.703  1.00  0.00           H
ATOM   4955  CA  VAL A 799      86.077  90.930  49.082  1.00  0.00           C
ATOM   4956  HA  VAL A 799      86.794  91.525  49.628  1.00  0.00           H
ATOM   4957  CB  VAL A 799      85.638  91.838  47.939  1.00  0.00           C
ATOM   4958  HB  VAL A 799      84.875  91.295  47.341  1.00  0.00           H
ATOM   4959  CG1 VAL A 799      84.912  93.046  48.492  1.00  0.00           C
ATOM   4960 1HG1 VAL A 799      84.885  93.818  47.694  1.00  0.00           H
ATOM   4961 2HG1 VAL A 799      83.892  92.900  48.910  1.00  0.00           H
ATOM   4962 3HG1 VAL A 799      85.530  93.511  49.290  1.00  0.00           H
ATOM   4963  CG2 VAL A 799      86.948  92.225  47.128  1.00  0.00           C
ATOM   4964 1HG2 VAL A 799      87.403  91.288  46.741  1.00  0.00           H
ATOM   4965 2HG2 VAL A 799      86.691  92.814  46.221  1.00  0.00           H
ATOM   4966 3HG2 VAL A 799      87.710  92.695  47.786  1.00  0.00           H
ATOM   4967  C   VAL A 799      84.943  90.662  50.057  1.00  0.00           C
ATOM   4968  O   VAL A 799      84.885  91.246  51.124  1.00  0.00           O
ATOM   4969  N   LEU A 800      84.010  89.718  49.649  1.00  0.00           N
ATOM   4970  HN  LEU A 800      84.083  89.311  48.742  1.00  0.00           H
ATOM   4971  CA  LEU A 800      82.906  89.153  50.417  1.00  0.00           C
ATOM   4972  HA  LEU A 800      82.363  90.021  50.761  1.00  0.00           H
ATOM   4973  CB  LEU A 800      82.054  88.421  49.400  1.00  0.00           C
ATOM   4974  HB1 LEU A 800      82.728  87.713  48.874  1.00  0.00           H
ATOM   4975  HB2 LEU A 800      81.261  87.955  50.023  1.00  0.00           H
ATOM   4976  CG  LEU A 800      81.279  89.269  48.301  1.00  0.00           C
ATOM   4977  HG  LEU A 800      82.055  89.781  47.693  1.00  0.00           H
ATOM   4978  CD1 LEU A 800      80.546  88.364  47.361  1.00  0.00           C
ATOM   4979 1HD1 LEU A 800      80.101  88.859  46.472  1.00  0.00           H
ATOM   4980 2HD1 LEU A 800      81.288  87.649  46.947  1.00  0.00           H
ATOM   4981 3HD1 LEU A 800      79.748  87.777  47.865  1.00  0.00           H
ATOM   4982  CD2 LEU A 800      80.206  90.244  48.900  1.00  0.00           C
ATOM   4983 1HD2 LEU A 800      80.616  90.915  49.684  1.00  0.00           H
ATOM   4984 2HD2 LEU A 800      79.844  90.918  48.095  1.00  0.00           H
ATOM   4985 3HD2 LEU A 800      79.433  89.622  49.401  1.00  0.00           H
ATOM   4986  C   LEU A 800      83.376  88.355  51.693  1.00  0.00           C
ATOM   4987  O   LEU A 800      82.753  88.443  52.747  1.00  0.00           O
ATOM   4988  N   TRP A 801      84.516  87.635  51.620  1.00  0.00           N
ATOM   4989  HN  TRP A 801      84.915  87.320  50.762  1.00  0.00           H
ATOM   4990  CA  TRP A 801      85.070  86.937  52.776  1.00  0.00           C
ATOM   4991  HA  TRP A 801      84.287  86.428  53.319  1.00  0.00           H
ATOM   4992  CB  TRP A 801      86.175  85.908  52.329  1.00  0.00           C
ATOM   4993  HB1 TRP A 801      86.905  86.475  51.713  1.00  0.00           H
ATOM   4994  HB2 TRP A 801      86.693  85.571  53.252  1.00  0.00           H
ATOM   4995  CG  TRP A 801      85.747  84.577  51.722  1.00  0.00           C
ATOM   4996  CD1 TRP A 801      84.564  83.917  51.848  1.00  0.00           C
ATOM   4997  HD1 TRP A 801      83.689  84.291  52.358  1.00  0.00           H
ATOM   4998  NE1 TRP A 801      84.439  82.828  50.980  1.00  0.00           N
ATOM   4999  HE1 TRP A 801      83.923  81.999  50.962  1.00  0.00           H
ATOM   5000  CE2 TRP A 801      85.582  82.787  50.255  1.00  0.00           C
ATOM   5001  CD2 TRP A 801      86.405  83.869  50.626  1.00  0.00           C
ATOM   5002  CE3 TRP A 801      87.640  84.031  50.029  1.00  0.00           C
ATOM   5003  HE3 TRP A 801      88.324  84.827  50.285  1.00  0.00           H
ATOM   5004  CZ3 TRP A 801      87.957  83.287  48.918  1.00  0.00           C
ATOM   5005  HZ3 TRP A 801      88.856  83.473  48.350  1.00  0.00           H
ATOM   5006  CZ2 TRP A 801      85.941  81.951  49.227  1.00  0.00           C
ATOM   5007  HZ2 TRP A 801      85.241  81.239  48.817  1.00  0.00           H
ATOM   5008  CH2 TRP A 801      87.122  82.230  48.512  1.00  0.00           C
ATOM   5009  HH2 TRP A 801      87.385  81.669  47.628  1.00  0.00           H
ATOM   5010  C   TRP A 801      85.485  87.968  53.880  1.00  0.00           C
ATOM   5011  O   TRP A 801      85.430  87.769  55.085  1.00  0.00           O
ATOM   5012  N   LYS A 802      86.068  89.090  53.361  1.00  0.00           N
ATOM   5013  HN  LYS A 802      86.250  89.096  52.381  1.00  0.00           H
ATOM   5014  CA  LYS A 802      86.570  90.236  54.103  1.00  0.00           C
ATOM   5015  HA  LYS A 802      87.088  89.896  54.988  1.00  0.00           H
ATOM   5016  CB  LYS A 802      87.472  90.977  53.033  1.00  0.00           C
ATOM   5017  HB1 LYS A 802      86.971  90.943  52.042  1.00  0.00           H
ATOM   5018  HB2 LYS A 802      87.619  92.029  53.359  1.00  0.00           H
ATOM   5019  CG  LYS A 802      88.784  90.215  52.786  1.00  0.00           C
ATOM   5020  HG1 LYS A 802      88.556  89.128  52.748  1.00  0.00           H
ATOM   5021  HG2 LYS A 802      89.206  90.451  51.786  1.00  0.00           H
ATOM   5022  CD  LYS A 802      89.831  90.368  53.899  1.00  0.00           C
ATOM   5023  HD1 LYS A 802      89.511  91.211  54.548  1.00  0.00           H
ATOM   5024  HD2 LYS A 802      89.797  89.509  54.603  1.00  0.00           H
ATOM   5025  CE  LYS A 802      91.210  90.726  53.407  1.00  0.00           C
ATOM   5026  HE1 LYS A 802      91.220  91.723  52.918  1.00  0.00           H
ATOM   5027  HE2 LYS A 802      91.896  90.817  54.277  1.00  0.00           H
ATOM   5028  NZ  LYS A 802      91.696  89.686  52.415  1.00  0.00           N
ATOM   5029  HZ1 LYS A 802      92.470  90.022  51.806  1.00  0.00           H
ATOM   5030  HZ2 LYS A 802      92.106  88.807  52.789  1.00  0.00           H
ATOM   5031  HZ3 LYS A 802      90.942  89.396  51.760  1.00  0.00           H
ATOM   5032  C   LYS A 802      85.497  91.304  54.592  1.00  0.00           C
ATOM   5033  O   LYS A 802      85.808  92.219  55.337  1.00  0.00           O
ATOM   5034  N   GLN A 803      84.205  91.154  54.168  1.00  0.00           N
ATOM   5035  HN  GLN A 803      83.942  90.386  53.588  1.00  0.00           H
ATOM   5036  CA  GLN A 803      83.085  91.860  54.738  1.00  0.00           C
ATOM   5037  HA  GLN A 803      83.333  92.876  55.009  1.00  0.00           H
ATOM   5038  CB  GLN A 803      81.902  91.988  53.698  1.00  0.00           C
ATOM   5039  HB1 GLN A 803      81.616  90.933  53.499  1.00  0.00           H
ATOM   5040  HB2 GLN A 803      81.072  92.462  54.264  1.00  0.00           H
ATOM   5041  CG  GLN A 803      82.135  92.709  52.369  1.00  0.00           C
ATOM   5042  HG1 GLN A 803      82.620  91.992  51.672  1.00  0.00           H
ATOM   5043  HG2 GLN A 803      81.180  93.013  51.889  1.00  0.00           H
ATOM   5044  CD  GLN A 803      83.054  93.858  52.489  1.00  0.00           C
ATOM   5045  OE1 GLN A 803      82.581  94.876  53.002  1.00  0.00           O
ATOM   5046  NE2 GLN A 803      84.392  93.791  52.068  1.00  0.00           N
ATOM   5047 1HE2 GLN A 803      84.735  92.913  51.734  1.00  0.00           H
ATOM   5048 2HE2 GLN A 803      84.860  94.649  51.854  1.00  0.00           H
ATOM   5049  C   GLN A 803      82.764  91.289  56.050  1.00  0.00           C
ATOM   5050  O   GLN A 803      82.283  91.942  56.965  1.00  0.00           O
ATOM   5051  N   GLU A 804      83.140  90.005  56.292  1.00  0.00           N
ATOM   5052  HN  GLU A 804      83.475  89.503  55.498  1.00  0.00           H
ATOM   5053  CA  GLU A 804      83.144  89.379  57.578  1.00  0.00           C
ATOM   5054  HA  GLU A 804      82.438  89.846  58.249  1.00  0.00           H
ATOM   5055  CB  GLU A 804      82.788  87.895  57.578  1.00  0.00           C
ATOM   5056  HB1 GLU A 804      83.558  87.226  57.137  1.00  0.00           H
ATOM   5057  HB2 GLU A 804      82.602  87.525  58.609  1.00  0.00           H
ATOM   5058  CG  GLU A 804      81.430  87.545  56.820  1.00  0.00           C
ATOM   5059  HG1 GLU A 804      81.422  87.837  55.749  1.00  0.00           H
ATOM   5060  HG2 GLU A 804      81.467  86.434  56.821  1.00  0.00           H
[truncated: 294,603 more chars]
