# Supplementary material for: Functional impact and molecular binding modes of drugs that target the PI3K isoform p110δ
Source: Commun Biol. 2023 Jun 5;6:603. doi: 10.1038/s42003-023-04921-z (PMC10241892; doi:10.1038/s42003-023-04921-z)
Supplement: Supplementary file 4 — Supplementary Data 1 [file 42003_2023_4921_MOESM4_ESM.zip › Supplementary Data 1/output_files/p110d-I777M_zstk474.pdb]

REMARK    GENERATED BY TRJCONV
TITLE     Protein in water t= 1000000.00000 step= 500000000
REMARK    THIS IS A SIMULATION BOX
CRYST1  111.327  111.327  111.327  60.00  60.00  90.00 P 1           1
MODEL 500000000
ATOM      1  N   ARG A 496      39.779  80.405  21.532  1.00  0.00           N
ATOM      2  H1  ARG A 496      39.057  81.145  21.415  1.00  0.00           H
ATOM      3  H2  ARG A 496      39.804  79.712  20.757  1.00  0.00           H
ATOM      4  H3  ARG A 496      39.477  79.930  22.407  1.00  0.00           H
ATOM      5  CA  ARG A 496      41.177  80.923  21.895  1.00  0.00           C
ATOM      6  HA  ARG A 496      41.811  80.050  21.844  1.00  0.00           H
ATOM      7  CB  ARG A 496      41.683  82.028  20.877  1.00  0.00           C
ATOM      8  HB1 ARG A 496      40.948  82.861  20.845  1.00  0.00           H
ATOM      9  HB2 ARG A 496      42.660  82.257  21.354  1.00  0.00           H
ATOM     10  CG  ARG A 496      42.104  81.479  19.465  1.00  0.00           C
ATOM     11  HG1 ARG A 496      42.546  80.461  19.516  1.00  0.00           H
ATOM     12  HG2 ARG A 496      41.135  81.386  18.929  1.00  0.00           H
ATOM     13  CD  ARG A 496      43.074  82.386  18.746  1.00  0.00           C
ATOM     14  HD1 ARG A 496      44.060  82.323  19.253  1.00  0.00           H
ATOM     15  HD2 ARG A 496      43.062  82.083  17.677  1.00  0.00           H
ATOM     16  NE  ARG A 496      42.451  83.793  18.952  1.00  0.00           N
ATOM     17  HE  ARG A 496      41.451  83.784  18.991  1.00  0.00           H
ATOM     18  CZ  ARG A 496      43.073  84.932  18.842  1.00  0.00           C
ATOM     19  NH1 ARG A 496      42.382  86.017  19.038  1.00  0.00           N
ATOM     20 1HH1 ARG A 496      41.427  85.884  19.300  1.00  0.00           H
ATOM     21 2HH1 ARG A 496      42.801  86.918  19.147  1.00  0.00           H
ATOM     22  NH2 ARG A 496      44.403  85.013  18.683  1.00  0.00           N
ATOM     23 1HH2 ARG A 496      44.957  84.218  18.436  1.00  0.00           H
ATOM     24 2HH2 ARG A 496      44.734  85.956  18.652  1.00  0.00           H
ATOM     25  C   ARG A 496      41.493  81.353  23.313  1.00  0.00           C
ATOM     26  O   ARG A 496      40.615  81.640  24.068  1.00  0.00           O
ATOM     27  N   HIS A 497      42.770  81.313  23.736  1.00  0.00           N
ATOM     28  HN  HIS A 497      43.571  80.903  23.305  1.00  0.00           H
ATOM     29  CA  HIS A 497      43.065  81.688  25.100  1.00  0.00           C
ATOM     30  HA  HIS A 497      42.304  81.421  25.819  1.00  0.00           H
ATOM     31  CB  HIS A 497      44.412  81.019  25.489  1.00  0.00           C
ATOM     32  HB1 HIS A 497      45.135  81.135  24.653  1.00  0.00           H
ATOM     33  HB2 HIS A 497      44.894  81.511  26.361  1.00  0.00           H
ATOM     34  ND1 HIS A 497      44.697  79.209  26.922  1.00  0.00           N
ATOM     35  CG  HIS A 497      44.398  79.596  25.609  1.00  0.00           C
ATOM     36  CE1 HIS A 497      44.672  77.901  26.949  1.00  0.00           C
ATOM     37  HE1 HIS A 497      44.760  77.228  27.802  1.00  0.00           H
ATOM     38  NE2 HIS A 497      44.410  77.380  25.706  1.00  0.00           N
ATOM     39  HE2 HIS A 497      44.043  76.458  25.586  1.00  0.00           H
ATOM     40  CD2 HIS A 497      44.273  78.474  24.858  1.00  0.00           C
ATOM     41  HD2 HIS A 497      44.108  78.437  23.788  1.00  0.00           H
ATOM     42  C   HIS A 497      43.247  83.208  25.237  1.00  0.00           C
ATOM     43  O   HIS A 497      44.225  83.788  24.795  1.00  0.00           O
ATOM     44  N   SER A 498      42.217  83.881  25.794  1.00  0.00           N
ATOM     45  HN  SER A 498      41.413  83.448  26.192  1.00  0.00           H
ATOM     46  CA  SER A 498      42.246  85.368  25.961  1.00  0.00           C
ATOM     47  HA  SER A 498      41.392  85.588  26.583  1.00  0.00           H
ATOM     48  CB  SER A 498      43.381  85.794  26.951  1.00  0.00           C
ATOM     49  HB1 SER A 498      44.295  85.185  26.779  1.00  0.00           H
ATOM     50  HB2 SER A 498      43.626  86.871  26.832  1.00  0.00           H
ATOM     51  OG  SER A 498      43.039  85.489  28.285  1.00  0.00           O
ATOM     52  HG1 SER A 498      42.750  86.263  28.774  1.00  0.00           H
ATOM     53  C   SER A 498      42.211  86.327  24.791  1.00  0.00           C
ATOM     54  O   SER A 498      42.867  86.121  23.785  1.00  0.00           O
ATOM     55  N   GLU A 499      41.328  87.380  24.785  1.00  0.00           N
ATOM     56  HN  GLU A 499      40.846  87.706  25.594  1.00  0.00           H
ATOM     57  CA  GLU A 499      41.143  88.119  23.582  1.00  0.00           C
ATOM     58  HA  GLU A 499      42.012  88.096  22.941  1.00  0.00           H
ATOM     59  CB  GLU A 499      39.926  87.580  22.743  1.00  0.00           C
ATOM     60  HB1 GLU A 499      39.012  87.650  23.371  1.00  0.00           H
ATOM     61  HB2 GLU A 499      39.845  88.295  21.896  1.00  0.00           H
ATOM     62  CG  GLU A 499      40.201  86.130  22.214  1.00  0.00           C
ATOM     63  HG1 GLU A 499      41.231  85.994  21.821  1.00  0.00           H
ATOM     64  HG2 GLU A 499      40.073  85.430  23.067  1.00  0.00           H
ATOM     65  CD  GLU A 499      39.325  85.878  21.007  1.00  0.00           C
ATOM     66  OE1 GLU A 499      38.246  85.242  21.164  1.00  0.00           O
ATOM     67  OE2 GLU A 499      39.764  86.244  19.868  1.00  0.00           O
ATOM     68  C   GLU A 499      40.983  89.620  23.960  1.00  0.00           C
ATOM     69  O   GLU A 499      40.644  90.004  25.156  1.00  0.00           O
ATOM     70  N   CYS A 500      41.331  90.571  23.059  1.00  0.00           N
ATOM     71  HN  CYS A 500      41.773  90.292  22.210  1.00  0.00           H
ATOM     72  CA  CYS A 500      41.048  91.984  23.231  1.00  0.00           C
ATOM     73  HA  CYS A 500      40.921  92.154  24.290  1.00  0.00           H
ATOM     74  CB  CYS A 500      42.225  92.779  22.561  1.00  0.00           C
ATOM     75  HB1 CYS A 500      43.183  92.396  22.972  1.00  0.00           H
ATOM     76  HB2 CYS A 500      42.346  92.672  21.461  1.00  0.00           H
ATOM     77  SG  CYS A 500      42.181  94.552  23.039  1.00  0.00           S
ATOM     78  HG1 CYS A 500      41.827  94.968  21.831  1.00  0.00           H
ATOM     79  C   CYS A 500      39.750  92.309  22.465  1.00  0.00           C
ATOM     80  O   CYS A 500      39.520  91.961  21.305  1.00  0.00           O
ATOM     81  N   VAL A 501      38.893  93.042  23.203  1.00  0.00           N
ATOM     82  HN  VAL A 501      39.220  93.370  24.086  1.00  0.00           H
ATOM     83  CA  VAL A 501      37.506  93.212  22.986  1.00  0.00           C
ATOM     84  HA  VAL A 501      37.258  92.656  22.094  1.00  0.00           H
ATOM     85  CB  VAL A 501      36.805  92.768  24.258  1.00  0.00           C
ATOM     86  HB  VAL A 501      37.077  93.407  25.125  1.00  0.00           H
ATOM     87  CG1 VAL A 501      35.271  92.690  24.205  1.00  0.00           C
ATOM     88 1HG1 VAL A 501      34.763  93.673  24.106  1.00  0.00           H
ATOM     89 2HG1 VAL A 501      35.042  92.153  23.260  1.00  0.00           H
ATOM     90 3HG1 VAL A 501      34.832  92.064  25.011  1.00  0.00           H
ATOM     91  CG2 VAL A 501      37.377  91.305  24.524  1.00  0.00           C
ATOM     92 1HG2 VAL A 501      37.389  90.663  23.617  1.00  0.00           H
ATOM     93 2HG2 VAL A 501      38.349  91.381  25.056  1.00  0.00           H
ATOM     94 3HG2 VAL A 501      36.776  90.812  25.318  1.00  0.00           H
ATOM     95  C   VAL A 501      37.159  94.673  22.712  1.00  0.00           C
ATOM     96  O   VAL A 501      36.026  95.103  22.598  1.00  0.00           O
ATOM     97  N   HIS A 502      38.191  95.531  22.579  1.00  0.00           N
ATOM     98  HN  HIS A 502      39.083  95.153  22.813  1.00  0.00           H
ATOM     99  CA  HIS A 502      37.992  96.918  22.033  1.00  0.00           C
ATOM    100  HA  HIS A 502      38.961  97.378  21.913  1.00  0.00           H
ATOM    101  CB  HIS A 502      37.193  96.926  20.678  1.00  0.00           C
ATOM    102  HB1 HIS A 502      36.130  96.738  20.939  1.00  0.00           H
ATOM    103  HB2 HIS A 502      37.242  97.998  20.388  1.00  0.00           H
ATOM    104  ND1 HIS A 502      39.006  95.649  19.454  1.00  0.00           N
ATOM    105  CG  HIS A 502      37.663  95.826  19.666  1.00  0.00           C
ATOM    106  CE1 HIS A 502      39.109  94.539  18.734  1.00  0.00           C
ATOM    107  HE1 HIS A 502      40.069  94.210  18.335  1.00  0.00           H
ATOM    108  NE2 HIS A 502      37.851  94.065  18.420  1.00  0.00           N
ATOM    109  HE2 HIS A 502      37.741  93.314  17.769  1.00  0.00           H
ATOM    110  CD2 HIS A 502      36.926  94.879  19.023  1.00  0.00           C
ATOM    111  HD2 HIS A 502      35.889  94.567  19.022  1.00  0.00           H
ATOM    112  C   HIS A 502      37.341  97.807  23.100  1.00  0.00           C
ATOM    113  O   HIS A 502      36.654  98.712  22.726  1.00  0.00           O
ATOM    114  N   VAL A 503      37.588  97.632  24.391  1.00  0.00           N
ATOM    115  HN  VAL A 503      38.303  97.026  24.732  1.00  0.00           H
ATOM    116  CA  VAL A 503      36.847  98.264  25.505  1.00  0.00           C
ATOM    117  HA  VAL A 503      35.931  98.713  25.150  1.00  0.00           H
ATOM    118  CB  VAL A 503      36.553  97.179  26.443  1.00  0.00           C
ATOM    119  HB  VAL A 503      37.459  96.660  26.821  1.00  0.00           H
ATOM    120  CG1 VAL A 503      35.844  97.756  27.695  1.00  0.00           C
ATOM    121 1HG1 VAL A 503      36.637  98.167  28.356  1.00  0.00           H
ATOM    122 2HG1 VAL A 503      35.282  98.673  27.415  1.00  0.00           H
ATOM    123 3HG1 VAL A 503      35.294  97.023  28.323  1.00  0.00           H
ATOM    124  CG2 VAL A 503      35.488  96.204  25.746  1.00  0.00           C
ATOM    125 1HG2 VAL A 503      35.453  95.381  26.492  1.00  0.00           H
ATOM    126 2HG2 VAL A 503      34.483  96.674  25.684  1.00  0.00           H
ATOM    127 3HG2 VAL A 503      35.707  95.736  24.763  1.00  0.00           H
ATOM    128  C   VAL A 503      37.648  99.394  26.033  1.00  0.00           C
ATOM    129  O   VAL A 503      38.800  99.207  26.523  1.00  0.00           O
ATOM    130  N   THR A 504      37.097 100.638  26.014  1.00  0.00           N
ATOM    131  HN  THR A 504      36.145 100.839  25.795  1.00  0.00           H
ATOM    132  CA  THR A 504      38.028 101.801  26.183  1.00  0.00           C
ATOM    133  HA  THR A 504      38.810 101.587  25.470  1.00  0.00           H
ATOM    134  CB  THR A 504      37.396 103.072  25.657  1.00  0.00           C
ATOM    135  HB  THR A 504      36.502 103.331  26.265  1.00  0.00           H
ATOM    136  OG1 THR A 504      36.971 102.856  24.312  1.00  0.00           O
ATOM    137  HG1 THR A 504      37.678 102.357  23.897  1.00  0.00           H
ATOM    138  CG2 THR A 504      38.309 104.309  25.606  1.00  0.00           C
ATOM    139 1HG2 THR A 504      39.158 104.172  24.903  1.00  0.00           H
ATOM    140 2HG2 THR A 504      37.839 105.195  25.127  1.00  0.00           H
ATOM    141 3HG2 THR A 504      38.615 104.729  26.588  1.00  0.00           H
ATOM    142  C   THR A 504      38.771 101.878  27.490  1.00  0.00           C
ATOM    143  O   THR A 504      38.080 101.691  28.469  1.00  0.00           O
ATOM    144  N   GLU A 505      40.070 102.232  27.448  1.00  0.00           N
ATOM    145  HN  GLU A 505      40.510 102.267  26.555  1.00  0.00           H
ATOM    146  CA  GLU A 505      41.018 102.318  28.574  1.00  0.00           C
ATOM    147  HA  GLU A 505      41.908 102.620  28.042  1.00  0.00           H
ATOM    148  CB  GLU A 505      40.793 103.492  29.571  1.00  0.00           C
ATOM    149  HB1 GLU A 505      39.743 103.349  29.905  1.00  0.00           H
ATOM    150  HB2 GLU A 505      41.515 103.256  30.381  1.00  0.00           H
ATOM    151  CG  GLU A 505      40.990 104.862  29.083  1.00  0.00           C
ATOM    152  HG1 GLU A 505      41.902 104.937  28.453  1.00  0.00           H
ATOM    153  HG2 GLU A 505      40.221 105.318  28.423  1.00  0.00           H
ATOM    154  CD  GLU A 505      41.204 105.832  30.230  1.00  0.00           C
ATOM    155  OE1 GLU A 505      42.345 106.091  30.721  1.00  0.00           O
ATOM    156  OE2 GLU A 505      40.076 106.277  30.763  1.00  0.00           O
ATOM    157  C   GLU A 505      41.332 100.966  29.310  1.00  0.00           C
ATOM    158  O   GLU A 505      41.857 100.923  30.367  1.00  0.00           O
ATOM    159  N   GLU A 506      40.838  99.819  28.769  1.00  0.00           N
ATOM    160  HN  GLU A 506      40.316  99.828  27.920  1.00  0.00           H
ATOM    161  CA  GLU A 506      40.980  98.478  29.226  1.00  0.00           C
ATOM    162  HA  GLU A 506      41.489  98.334  30.168  1.00  0.00           H
ATOM    163  CB  GLU A 506      39.602  98.005  29.593  1.00  0.00           C
ATOM    164  HB1 GLU A 506      39.426  98.435  30.603  1.00  0.00           H
ATOM    165  HB2 GLU A 506      38.872  98.376  28.842  1.00  0.00           H
ATOM    166  CG  GLU A 506      39.333  96.477  29.825  1.00  0.00           C
ATOM    167  HG1 GLU A 506      39.617  95.882  28.931  1.00  0.00           H
ATOM    168  HG2 GLU A 506      40.142  96.157  30.516  1.00  0.00           H
ATOM    169  CD  GLU A 506      37.909  96.101  30.209  1.00  0.00           C
ATOM    170  OE1 GLU A 506      37.131  96.987  30.659  1.00  0.00           O
ATOM    171  OE2 GLU A 506      37.612  94.885  30.042  1.00  0.00           O
ATOM    172  C   GLU A 506      41.679  97.583  28.190  1.00  0.00           C
ATOM    173  O   GLU A 506      41.939  96.361  28.344  1.00  0.00           O
ATOM    174  N   GLU A 507      42.050  98.179  27.005  1.00  0.00           N
ATOM    175  HN  GLU A 507      41.686  99.074  26.759  1.00  0.00           H
ATOM    176  CA  GLU A 507      42.749  97.435  25.919  1.00  0.00           C
ATOM    177  HA  GLU A 507      42.170  96.553  25.686  1.00  0.00           H
ATOM    178  CB  GLU A 507      42.704  98.318  24.613  1.00  0.00           C
ATOM    179  HB1 GLU A 507      42.727  99.349  25.026  1.00  0.00           H
ATOM    180  HB2 GLU A 507      43.541  98.221  23.890  1.00  0.00           H
ATOM    181  CG  GLU A 507      41.358  98.149  23.924  1.00  0.00           C
ATOM    182  HG1 GLU A 507      41.283  97.221  23.317  1.00  0.00           H
ATOM    183  HG2 GLU A 507      40.512  98.116  24.644  1.00  0.00           H
ATOM    184  CD  GLU A 507      41.265  99.194  22.878  1.00  0.00           C
ATOM    185  OE1 GLU A 507      41.479 100.460  23.125  1.00  0.00           O
ATOM    186  OE2 GLU A 507      41.003  98.888  21.634  1.00  0.00           O
ATOM    187  C   GLU A 507      44.103  96.895  26.229  1.00  0.00           C
ATOM    188  O   GLU A 507      44.450  95.745  25.917  1.00  0.00           O
ATOM    189  N   GLN A 508      44.896  97.641  26.971  1.00  0.00           N
ATOM    190  HN  GLN A 508      44.502  98.509  27.262  1.00  0.00           H
ATOM    191  CA  GLN A 508      46.198  97.364  27.561  1.00  0.00           C
ATOM    192  HA  GLN A 508      46.762  97.009  26.711  1.00  0.00           H
ATOM    193  CB  GLN A 508      46.991  98.593  28.065  1.00  0.00           C
ATOM    194  HB1 GLN A 508      48.040  98.308  28.291  1.00  0.00           H
ATOM    195  HB2 GLN A 508      47.069  99.353  27.259  1.00  0.00           H
ATOM    196  CG  GLN A 508      46.486  99.461  29.317  1.00  0.00           C
ATOM    197  HG1 GLN A 508      46.806  98.986  30.269  1.00  0.00           H
ATOM    198  HG2 GLN A 508      46.988 100.451  29.357  1.00  0.00           H
ATOM    199  CD  GLN A 508      45.012  99.738  29.486  1.00  0.00           C
ATOM    200  OE1 GLN A 508      44.217  99.655  28.510  1.00  0.00           O
ATOM    201  NE2 GLN A 508      44.625 100.109  30.690  1.00  0.00           N
ATOM    202 1HE2 GLN A 508      43.637 100.260  30.725  1.00  0.00           H
ATOM    203 2HE2 GLN A 508      45.296 100.184  31.428  1.00  0.00           H
ATOM    204  C   GLN A 508      46.200  96.230  28.572  1.00  0.00           C
ATOM    205  O   GLN A 508      47.135  95.481  28.656  1.00  0.00           O
ATOM    206  N   LEU A 509      45.113  96.189  29.379  1.00  0.00           N
ATOM    207  HN  LEU A 509      44.445  96.929  29.335  1.00  0.00           H
ATOM    208  CA  LEU A 509      44.780  95.064  30.236  1.00  0.00           C
ATOM    209  HA  LEU A 509      45.684  94.800  30.766  1.00  0.00           H
ATOM    210  CB  LEU A 509      43.642  95.298  31.306  1.00  0.00           C
ATOM    211  HB1 LEU A 509      42.669  95.665  30.915  1.00  0.00           H
ATOM    212  HB2 LEU A 509      43.541  94.388  31.937  1.00  0.00           H
ATOM    213  CG  LEU A 509      44.041  96.358  32.363  1.00  0.00           C
ATOM    214  HG  LEU A 509      43.914  97.419  32.058  1.00  0.00           H
ATOM    215  CD1 LEU A 509      43.020  96.228  33.483  1.00  0.00           C
ATOM    216 1HD1 LEU A 509      41.993  96.573  33.240  1.00  0.00           H
ATOM    217 2HD1 LEU A 509      42.889  95.192  33.865  1.00  0.00           H
ATOM    218 3HD1 LEU A 509      43.294  96.962  34.271  1.00  0.00           H
ATOM    219  CD2 LEU A 509      45.445  96.317  32.957  1.00  0.00           C
ATOM    220 1HD2 LEU A 509      45.596  95.393  33.555  1.00  0.00           H
ATOM    221 2HD2 LEU A 509      46.206  96.364  32.148  1.00  0.00           H
ATOM    222 3HD2 LEU A 509      45.536  97.168  33.665  1.00  0.00           H
ATOM    223  C   LEU A 509      44.558  93.865  29.444  1.00  0.00           C
ATOM    224  O   LEU A 509      45.140  92.820  29.803  1.00  0.00           O
ATOM    225  N   GLN A 510      43.777  93.843  28.390  1.00  0.00           N
ATOM    226  HN  GLN A 510      43.246  94.650  28.143  1.00  0.00           H
ATOM    227  CA  GLN A 510      43.705  92.620  27.566  1.00  0.00           C
ATOM    228  HA  GLN A 510      43.579  91.758  28.205  1.00  0.00           H
ATOM    229  CB  GLN A 510      42.596  92.713  26.548  1.00  0.00           C
ATOM    230  HB1 GLN A 510      42.778  93.642  25.965  1.00  0.00           H
ATOM    231  HB2 GLN A 510      42.555  91.827  25.880  1.00  0.00           H
ATOM    232  CG  GLN A 510      41.188  92.606  27.190  1.00  0.00           C
ATOM    233  HG1 GLN A 510      40.903  93.581  27.638  1.00  0.00           H
ATOM    234  HG2 GLN A 510      40.395  92.352  26.454  1.00  0.00           H
ATOM    235  CD  GLN A 510      41.042  91.640  28.429  1.00  0.00           C
ATOM    236  OE1 GLN A 510      40.748  92.078  29.538  1.00  0.00           O
ATOM    237  NE2 GLN A 510      41.264  90.362  28.186  1.00  0.00           N
ATOM    238 1HE2 GLN A 510      41.735  90.036  27.366  1.00  0.00           H
ATOM    239 2HE2 GLN A 510      41.230  89.688  28.924  1.00  0.00           H
ATOM    240  C   GLN A 510      44.935  92.187  26.879  1.00  0.00           C
ATOM    241  O   GLN A 510      45.235  91.019  26.840  1.00  0.00           O
ATOM    242  N   LEU A 511      45.724  93.101  26.285  1.00  0.00           N
ATOM    243  HN  LEU A 511      45.422  94.048  26.360  1.00  0.00           H
ATOM    244  CA  LEU A 511      47.053  92.776  25.804  1.00  0.00           C
ATOM    245  HA  LEU A 511      46.893  92.088  24.987  1.00  0.00           H
ATOM    246  CB  LEU A 511      47.680  94.054  25.222  1.00  0.00           C
ATOM    247  HB1 LEU A 511      47.142  94.370  24.303  1.00  0.00           H
ATOM    248  HB2 LEU A 511      47.627  94.788  26.054  1.00  0.00           H
ATOM    249  CG  LEU A 511      49.204  93.834  24.826  1.00  0.00           C
ATOM    250  HG  LEU A 511      49.762  93.542  25.741  1.00  0.00           H
ATOM    251  CD1 LEU A 511      49.462  92.880  23.646  1.00  0.00           C
ATOM    252 1HD1 LEU A 511      49.016  93.187  22.676  1.00  0.00           H
ATOM    253 2HD1 LEU A 511      50.561  92.764  23.536  1.00  0.00           H
ATOM    254 3HD1 LEU A 511      49.033  91.864  23.787  1.00  0.00           H
ATOM    255  CD2 LEU A 511      49.844  95.152  24.381  1.00  0.00           C
ATOM    256 1HD2 LEU A 511      49.524  95.500  23.376  1.00  0.00           H
ATOM    257 2HD2 LEU A 511      49.560  95.924  25.128  1.00  0.00           H
ATOM    258 3HD2 LEU A 511      50.945  95.002  24.343  1.00  0.00           H
ATOM    259  C   LEU A 511      47.870  92.221  26.980  1.00  0.00           C
ATOM    260  O   LEU A 511      48.582  91.224  26.789  1.00  0.00           O
ATOM    261  N   ARG A 512      47.862  92.821  28.180  1.00  0.00           N
ATOM    262  HN  ARG A 512      47.483  93.738  28.277  1.00  0.00           H
ATOM    263  CA  ARG A 512      48.584  92.236  29.242  1.00  0.00           C
ATOM    264  HA  ARG A 512      49.623  92.239  28.949  1.00  0.00           H
ATOM    265  CB  ARG A 512      48.443  93.149  30.538  1.00  0.00           C
ATOM    266  HB1 ARG A 512      48.886  94.168  30.523  1.00  0.00           H
ATOM    267  HB2 ARG A 512      47.371  93.186  30.829  1.00  0.00           H
ATOM    268  CG  ARG A 512      49.073  92.684  31.836  1.00  0.00           C
ATOM    269  HG1 ARG A 512      49.821  91.905  31.576  1.00  0.00           H
ATOM    270  HG2 ARG A 512      49.646  93.494  32.336  1.00  0.00           H
ATOM    271  CD  ARG A 512      48.073  91.972  32.768  1.00  0.00           C
ATOM    272  HD1 ARG A 512      47.408  92.649  33.347  1.00  0.00           H
ATOM    273  HD2 ARG A 512      47.422  91.274  32.200  1.00  0.00           H
ATOM    274  NE  ARG A 512      48.813  91.145  33.814  1.00  0.00           N
ATOM    275  HE  ARG A 512      48.534  90.199  33.984  1.00  0.00           H
ATOM    276  CZ  ARG A 512      49.563  91.686  34.821  1.00  0.00           C
ATOM    277  NH1 ARG A 512      50.082  90.847  35.703  1.00  0.00           N
ATOM    278 1HH1 ARG A 512      50.043  89.878  35.459  1.00  0.00           H
ATOM    279 2HH1 ARG A 512      50.705  91.305  36.338  1.00  0.00           H
ATOM    280  NH2 ARG A 512      49.705  92.931  34.906  1.00  0.00           N
ATOM    281 1HH2 ARG A 512      49.143  93.543  34.349  1.00  0.00           H
ATOM    282 2HH2 ARG A 512      49.976  93.163  35.840  1.00  0.00           H
ATOM    283  C   ARG A 512      48.134  90.718  29.604  1.00  0.00           C
ATOM    284  O   ARG A 512      48.957  89.791  29.877  1.00  0.00           O
ATOM    285  N   GLU A 513      46.841  90.483  29.487  1.00  0.00           N
ATOM    286  HN  GLU A 513      46.233  91.258  29.333  1.00  0.00           H
ATOM    287  CA  GLU A 513      46.196  89.163  29.725  1.00  0.00           C
ATOM    288  HA  GLU A 513      46.611  88.796  30.653  1.00  0.00           H
ATOM    289  CB  GLU A 513      44.650  89.220  29.951  1.00  0.00           C
ATOM    290  HB1 GLU A 513      44.392  89.990  30.709  1.00  0.00           H
ATOM    291  HB2 GLU A 513      44.115  89.429  29.000  1.00  0.00           H
ATOM    292  CG  GLU A 513      44.079  87.866  30.430  1.00  0.00           C
ATOM    293  HG1 GLU A 513      44.193  87.138  29.598  1.00  0.00           H
ATOM    294  HG2 GLU A 513      44.566  87.533  31.371  1.00  0.00           H
ATOM    295  CD  GLU A 513      42.640  87.900  30.710  1.00  0.00           C
ATOM    296  OE1 GLU A 513      41.974  87.417  29.747  1.00  0.00           O
ATOM    297  OE2 GLU A 513      42.113  88.408  31.753  1.00  0.00           O
ATOM    298  C   GLU A 513      46.558  88.144  28.622  1.00  0.00           C
ATOM    299  O   GLU A 513      46.743  86.995  28.930  1.00  0.00           O
ATOM    300  N   ILE A 514      46.670  88.590  27.348  1.00  0.00           N
ATOM    301  HN  ILE A 514      46.426  89.533  27.133  1.00  0.00           H
ATOM    302  CA  ILE A 514      47.086  87.841  26.145  1.00  0.00           C
ATOM    303  HA  ILE A 514      46.524  86.920  26.094  1.00  0.00           H
ATOM    304  CB  ILE A 514      46.865  88.640  24.867  1.00  0.00           C
ATOM    305  HB  ILE A 514      47.232  89.663  25.096  1.00  0.00           H
ATOM    306  CG2 ILE A 514      47.849  88.124  23.744  1.00  0.00           C
ATOM    307 1HG2 ILE A 514      47.787  88.678  22.783  1.00  0.00           H
ATOM    308 2HG2 ILE A 514      48.936  88.245  23.938  1.00  0.00           H
ATOM    309 3HG2 ILE A 514      47.598  87.052  23.596  1.00  0.00           H
ATOM    310  CG1 ILE A 514      45.323  88.517  24.529  1.00  0.00           C
ATOM    311 1HG1 ILE A 514      45.130  87.467  24.222  1.00  0.00           H
ATOM    312 2HG1 ILE A 514      44.683  88.867  25.367  1.00  0.00           H
ATOM    313  CD  ILE A 514      44.967  89.388  23.290  1.00  0.00           C
ATOM    314  HD1 ILE A 514      45.464  88.962  22.393  1.00  0.00           H
ATOM    315  HD2 ILE A 514      43.871  89.319  23.116  1.00  0.00           H
ATOM    316  HD3 ILE A 514      45.284  90.441  23.447  1.00  0.00           H
ATOM    317  C   ILE A 514      48.506  87.280  26.427  1.00  0.00           C
ATOM    318  O   ILE A 514      48.896  86.117  26.225  1.00  0.00           O
ATOM    319  N   LEU A 515      49.376  88.137  26.968  1.00  0.00           N
ATOM    320  HN  LEU A 515      49.247  89.121  27.059  1.00  0.00           H
ATOM    321  CA  LEU A 515      50.662  87.655  27.247  1.00  0.00           C
ATOM    322  HA  LEU A 515      51.059  87.343  26.292  1.00  0.00           H
ATOM    323  CB  LEU A 515      51.601  88.797  27.759  1.00  0.00           C
ATOM    324  HB1 LEU A 515      51.044  89.393  28.514  1.00  0.00           H
ATOM    325  HB2 LEU A 515      52.494  88.437  28.313  1.00  0.00           H
ATOM    326  CG  LEU A 515      52.079  89.673  26.621  1.00  0.00           C
ATOM    327  HG  LEU A 515      51.169  89.675  25.983  1.00  0.00           H
ATOM    328  CD1 LEU A 515      52.488  91.090  26.925  1.00  0.00           C
ATOM    329 1HD1 LEU A 515      52.603  91.634  25.963  1.00  0.00           H
ATOM    330 2HD1 LEU A 515      51.633  91.585  27.432  1.00  0.00           H
ATOM    331 3HD1 LEU A 515      53.336  91.238  27.628  1.00  0.00           H
ATOM    332  CD2 LEU A 515      53.139  89.020  25.673  1.00  0.00           C
ATOM    333 1HD2 LEU A 515      52.732  88.052  25.311  1.00  0.00           H
ATOM    334 2HD2 LEU A 515      53.507  89.591  24.794  1.00  0.00           H
ATOM    335 3HD2 LEU A 515      54.069  88.753  26.219  1.00  0.00           H
ATOM    336  C   LEU A 515      50.791  86.555  28.299  1.00  0.00           C
ATOM    337  O   LEU A 515      51.421  85.565  28.089  1.00  0.00           O
ATOM    338  N   GLU A 516      50.161  86.736  29.452  1.00  0.00           N
ATOM    339  HN  GLU A 516      49.774  87.620  29.703  1.00  0.00           H
ATOM    340  CA  GLU A 516      50.094  85.856  30.592  1.00  0.00           C
ATOM    341  HA  GLU A 516      51.073  85.678  31.012  1.00  0.00           H
ATOM    342  CB  GLU A 516      49.166  86.521  31.661  1.00  0.00           C
ATOM    343  HB1 GLU A 516      48.229  86.904  31.202  1.00  0.00           H
ATOM    344  HB2 GLU A 516      48.970  85.816  32.496  1.00  0.00           H
ATOM    345  CG  GLU A 516      49.801  87.732  32.345  1.00  0.00           C
ATOM    346  HG1 GLU A 516      50.779  87.405  32.758  1.00  0.00           H
ATOM    347  HG2 GLU A 516      49.885  88.496  31.543  1.00  0.00           H
ATOM    348  CD  GLU A 516      48.997  88.224  33.573  1.00  0.00           C
ATOM    349  OE1 GLU A 516      49.592  88.369  34.669  1.00  0.00           O
ATOM    350  OE2 GLU A 516      47.792  88.466  33.346  1.00  0.00           O
ATOM    351  C   GLU A 516      49.431  84.492  30.297  1.00  0.00           C
ATOM    352  O   GLU A 516      49.858  83.379  30.640  1.00  0.00           O
ATOM    353  N   ARG A 517      48.249  84.552  29.604  1.00  0.00           N
ATOM    354  HN  ARG A 517      47.716  85.355  29.347  1.00  0.00           H
ATOM    355  CA  ARG A 517      47.555  83.345  29.385  1.00  0.00           C
ATOM    356  HA  ARG A 517      47.782  82.609  30.142  1.00  0.00           H
ATOM    357  CB  ARG A 517      46.078  83.702  29.468  1.00  0.00           C
ATOM    358  HB1 ARG A 517      45.712  84.417  28.701  1.00  0.00           H
ATOM    359  HB2 ARG A 517      45.488  82.772  29.321  1.00  0.00           H
ATOM    360  CG  ARG A 517      45.734  84.241  30.927  1.00  0.00           C
ATOM    361  HG1 ARG A 517      46.234  83.768  31.799  1.00  0.00           H
ATOM    362  HG2 ARG A 517      45.900  85.337  30.850  1.00  0.00           H
ATOM    363  CD  ARG A 517      44.231  84.139  31.304  1.00  0.00           C
ATOM    364  HD1 ARG A 517      43.592  84.717  30.603  1.00  0.00           H
ATOM    365  HD2 ARG A 517      43.856  83.103  31.448  1.00  0.00           H
ATOM    366  NE  ARG A 517      44.094  84.848  32.593  1.00  0.00           N
ATOM    367  HE  ARG A 517      44.916  85.163  33.069  1.00  0.00           H
ATOM    368  CZ  ARG A 517      43.012  84.931  33.377  1.00  0.00           C
ATOM    369  NH1 ARG A 517      43.075  85.492  34.537  1.00  0.00           N
ATOM    370 1HH1 ARG A 517      43.872  86.011  34.847  1.00  0.00           H
ATOM    371 2HH1 ARG A 517      42.249  85.465  35.101  1.00  0.00           H
ATOM    372  NH2 ARG A 517      41.822  84.614  33.014  1.00  0.00           N
ATOM    373 1HH2 ARG A 517      41.739  84.218  32.099  1.00  0.00           H
ATOM    374 2HH2 ARG A 517      41.123  84.723  33.721  1.00  0.00           H
ATOM    375  C   ARG A 517      47.659  82.594  28.132  1.00  0.00           C
ATOM    376  O   ARG A 517      46.875  81.603  27.966  1.00  0.00           O
ATOM    377  N   ARG A 518      48.559  82.937  27.291  1.00  0.00           N
ATOM    378  HN  ARG A 518      48.973  83.844  27.289  1.00  0.00           H
ATOM    379  CA  ARG A 518      48.949  82.312  26.058  1.00  0.00           C
ATOM    380  HA  ARG A 518      48.247  81.549  25.757  1.00  0.00           H
ATOM    381  CB  ARG A 518      48.860  83.234  24.870  1.00  0.00           C
ATOM    382  HB1 ARG A 518      49.551  84.092  25.016  1.00  0.00           H
ATOM    383  HB2 ARG A 518      49.250  82.765  23.941  1.00  0.00           H
ATOM    384  CG  ARG A 518      47.403  83.670  24.557  1.00  0.00           C
ATOM    385  HG1 ARG A 518      46.696  82.838  24.764  1.00  0.00           H
ATOM    386  HG2 ARG A 518      47.203  84.554  25.200  1.00  0.00           H
ATOM    387  CD  ARG A 518      47.312  84.160  23.127  1.00  0.00           C
ATOM    388  HD1 ARG A 518      48.109  84.934  23.133  1.00  0.00           H
ATOM    389  HD2 ARG A 518      47.560  83.434  22.323  1.00  0.00           H
ATOM    390  NE  ARG A 518      45.944  84.691  22.820  1.00  0.00           N
ATOM    391  HE  ARG A 518      45.193  84.359  23.391  1.00  0.00           H
ATOM    392  CZ  ARG A 518      45.843  85.647  21.913  1.00  0.00           C
ATOM    393  NH1 ARG A 518      44.726  86.318  21.803  1.00  0.00           N
ATOM    394 1HH1 ARG A 518      44.000  86.193  22.479  1.00  0.00           H
ATOM    395 2HH1 ARG A 518      44.596  86.924  21.018  1.00  0.00           H
ATOM    396  NH2 ARG A 518      46.764  85.911  21.002  1.00  0.00           N
ATOM    397 1HH2 ARG A 518      47.609  85.378  20.960  1.00  0.00           H
ATOM    398 2HH2 ARG A 518      46.512  86.564  20.287  1.00  0.00           H
ATOM    399  C   ARG A 518      50.194  81.496  25.922  1.00  0.00           C
ATOM    400  O   ARG A 518      51.260  82.008  26.242  1.00  0.00           O
ATOM    401  N   GLY A 519      50.170  80.176  25.469  1.00  0.00           N
ATOM    402  HN  GLY A 519      49.340  79.635  25.359  1.00  0.00           H
ATOM    403  CA  GLY A 519      51.435  79.604  25.044  1.00  0.00           C
ATOM    404  HA1 GLY A 519      52.201  79.686  25.802  1.00  0.00           H
ATOM    405  HA2 GLY A 519      51.183  78.598  24.743  1.00  0.00           H
ATOM    406  C   GLY A 519      52.097  80.214  23.838  1.00  0.00           C
ATOM    407  O   GLY A 519      51.439  81.020  23.182  1.00  0.00           O
ATOM    408  N   SER A 520      53.318  79.736  23.404  1.00  0.00           N
ATOM    409  HN  SER A 520      53.790  79.076  23.983  1.00  0.00           H
ATOM    410  CA  SER A 520      53.752  80.127  22.087  1.00  0.00           C
ATOM    411  HA  SER A 520      53.913  81.192  22.162  1.00  0.00           H
ATOM    412  CB  SER A 520      55.070  79.487  21.642  1.00  0.00           C
ATOM    413  HB1 SER A 520      54.932  78.389  21.541  1.00  0.00           H
ATOM    414  HB2 SER A 520      55.481  79.908  20.699  1.00  0.00           H
ATOM    415  OG  SER A 520      56.075  79.551  22.667  1.00  0.00           O
ATOM    416  HG1 SER A 520      56.190  80.489  22.837  1.00  0.00           H
ATOM    417  C   SER A 520      52.855  79.888  20.827  1.00  0.00           C
ATOM    418  O   SER A 520      52.256  78.827  20.683  1.00  0.00           O
ATOM    419  N   GLY A 521      52.618  80.886  19.941  1.00  0.00           N
ATOM    420  HN  GLY A 521      52.827  81.792  20.302  1.00  0.00           H
ATOM    421  CA  GLY A 521      51.920  80.712  18.744  1.00  0.00           C
ATOM    422  HA1 GLY A 521      52.371  79.931  18.149  1.00  0.00           H
ATOM    423  HA2 GLY A 521      50.902  80.493  19.029  1.00  0.00           H
ATOM    424  C   GLY A 521      52.047  81.981  17.920  1.00  0.00           C
ATOM    425  O   GLY A 521      52.883  82.833  18.174  1.00  0.00           O
ATOM    426  N   GLU A 522      51.180  82.234  16.941  1.00  0.00           N
ATOM    427  HN  GLU A 522      50.457  81.593  16.699  1.00  0.00           H
ATOM    428  CA  GLU A 522      51.000  83.576  16.269  1.00  0.00           C
ATOM    429  HA  GLU A 522      51.966  84.044  16.390  1.00  0.00           H
ATOM    430  CB  GLU A 522      50.629  83.490  14.721  1.00  0.00           C
ATOM    431  HB1 GLU A 522      49.949  82.662  14.429  1.00  0.00           H
ATOM    432  HB2 GLU A 522      50.252  84.484  14.397  1.00  0.00           H
ATOM    433  CG  GLU A 522      51.876  83.071  13.843  1.00  0.00           C
ATOM    434  HG1 GLU A 522      52.515  83.968  13.983  1.00  0.00           H
ATOM    435  HG2 GLU A 522      52.297  82.184  14.362  1.00  0.00           H
ATOM    436  CD  GLU A 522      51.660  82.802  12.336  1.00  0.00           C
ATOM    437  OE1 GLU A 522      51.842  81.616  11.948  1.00  0.00           O
ATOM    438  OE2 GLU A 522      51.247  83.676  11.542  1.00  0.00           O
ATOM    439  C   GLU A 522      49.813  84.407  17.034  1.00  0.00           C
ATOM    440  O   GLU A 522      48.963  83.833  17.744  1.00  0.00           O
ATOM    441  N   LEU A 523      49.884  85.713  16.730  1.00  0.00           N
ATOM    442  HN  LEU A 523      50.679  86.067  16.243  1.00  0.00           H
ATOM    443  CA  LEU A 523      48.942  86.676  17.159  1.00  0.00           C
ATOM    444  HA  LEU A 523      48.193  86.294  17.837  1.00  0.00           H
ATOM    445  CB  LEU A 523      49.695  87.881  17.615  1.00  0.00           C
ATOM    446  HB1 LEU A 523      50.430  88.136  16.823  1.00  0.00           H
ATOM    447  HB2 LEU A 523      49.073  88.798  17.532  1.00  0.00           H
ATOM    448  CG  LEU A 523      50.357  87.814  18.975  1.00  0.00           C
ATOM    449  HG  LEU A 523      50.811  86.804  19.068  1.00  0.00           H
ATOM    450  CD1 LEU A 523      51.393  88.915  19.267  1.00  0.00           C
ATOM    451 1HD1 LEU A 523      52.108  89.051  18.427  1.00  0.00           H
ATOM    452 2HD1 LEU A 523      50.941  89.926  19.355  1.00  0.00           H
ATOM    453 3HD1 LEU A 523      51.822  88.662  20.260  1.00  0.00           H
ATOM    454  CD2 LEU A 523      49.349  87.984  20.059  1.00  0.00           C
ATOM    455 1HD2 LEU A 523      48.867  88.977  19.930  1.00  0.00           H
ATOM    456 2HD2 LEU A 523      48.598  87.192  19.852  1.00  0.00           H
ATOM    457 3HD2 LEU A 523      49.787  87.884  21.075  1.00  0.00           H
ATOM    458  C   LEU A 523      48.185  86.992  15.890  1.00  0.00           C
ATOM    459  O   LEU A 523      48.740  86.986  14.798  1.00  0.00           O
ATOM    460  N   TYR A 524      46.816  87.273  15.914  1.00  0.00           N
ATOM    461  HN  TYR A 524      46.334  87.290  16.787  1.00  0.00           H
ATOM    462  CA  TYR A 524      46.137  87.673  14.712  1.00  0.00           C
ATOM    463  HA  TYR A 524      46.539  87.134  13.867  1.00  0.00           H
ATOM    464  CB  TYR A 524      44.595  87.597  14.872  1.00  0.00           C
ATOM    465  HB1 TYR A 524      44.360  88.265  15.729  1.00  0.00           H
ATOM    466  HB2 TYR A 524      44.168  87.968  13.916  1.00  0.00           H
ATOM    467  CG  TYR A 524      43.954  86.285  15.160  1.00  0.00           C
ATOM    468  CD1 TYR A 524      44.675  85.071  15.186  1.00  0.00           C
ATOM    469  HD1 TYR A 524      45.745  85.200  15.109  1.00  0.00           H
ATOM    470  CE1 TYR A 524      44.083  83.808  15.259  1.00  0.00           C
ATOM    471  HE1 TYR A 524      44.655  82.891  15.245  1.00  0.00           H
ATOM    472  CZ  TYR A 524      42.655  83.823  15.406  1.00  0.00           C
ATOM    473  OH  TYR A 524      42.045  82.627  15.136  1.00  0.00           O
ATOM    474  HH  TYR A 524      42.542  82.146  14.471  1.00  0.00           H
ATOM    475  CD2 TYR A 524      42.560  86.212  15.256  1.00  0.00           C
ATOM    476  HD2 TYR A 524      41.908  87.072  15.281  1.00  0.00           H
ATOM    477  CE2 TYR A 524      41.948  84.972  15.473  1.00  0.00           C
ATOM    478  HE2 TYR A 524      40.885  84.818  15.358  1.00  0.00           H
ATOM    479  C   TYR A 524      46.524  89.156  14.360  1.00  0.00           C
ATOM    480  O   TYR A 524      47.209  89.829  15.132  1.00  0.00           O
ATOM    481  N   GLU A 525      46.142  89.546  13.138  1.00  0.00           N
ATOM    482  HN  GLU A 525      45.500  89.130  12.498  1.00  0.00           H
ATOM    483  CA  GLU A 525      46.474  90.852  12.618  1.00  0.00           C
ATOM    484  HA  GLU A 525      47.532  90.797  12.404  1.00  0.00           H
ATOM    485  CB  GLU A 525      45.653  91.006  11.276  1.00  0.00           C
ATOM    486  HB1 GLU A 525      44.572  90.964  11.526  1.00  0.00           H
ATOM    487  HB2 GLU A 525      45.904  91.942  10.734  1.00  0.00           H
ATOM    488  CG  GLU A 525      45.877  89.814  10.335  1.00  0.00           C
ATOM    489  HG1 GLU A 525      45.324  88.908  10.662  1.00  0.00           H
ATOM    490  HG2 GLU A 525      45.357  90.025   9.376  1.00  0.00           H
ATOM    491  CD  GLU A 525      47.289  89.562   9.922  1.00  0.00           C
ATOM    492  OE1 GLU A 525      47.870  90.413   9.228  1.00  0.00           O
ATOM    493  OE2 GLU A 525      47.842  88.493  10.266  1.00  0.00           O
ATOM    494  C   GLU A 525      46.190  92.000  13.508  1.00  0.00           C
ATOM    495  O   GLU A 525      46.953  92.921  13.687  1.00  0.00           O
ATOM    496  N   HIS A 526      44.971  91.968  14.102  1.00  0.00           N
ATOM    497  HN  HIS A 526      44.292  91.289  13.835  1.00  0.00           H
ATOM    498  CA  HIS A 526      44.560  92.999  15.098  1.00  0.00           C
ATOM    499  HA  HIS A 526      44.715  93.977  14.666  1.00  0.00           H
ATOM    500  CB  HIS A 526      42.995  92.941  15.363  1.00  0.00           C
ATOM    501  HB1 HIS A 526      42.386  92.724  14.460  1.00  0.00           H
ATOM    502  HB2 HIS A 526      42.806  92.164  16.134  1.00  0.00           H
ATOM    503  ND1 HIS A 526      41.647  95.001  15.537  1.00  0.00           N
ATOM    504  CG  HIS A 526      42.551  94.130  16.174  1.00  0.00           C
ATOM    505  CE1 HIS A 526      41.313  95.886  16.435  1.00  0.00           C
ATOM    506  HE1 HIS A 526      40.756  96.776  16.142  1.00  0.00           H
ATOM    507  NE2 HIS A 526      41.984  95.752  17.644  1.00  0.00           N
ATOM    508  HE2 HIS A 526      41.880  96.306  18.470  1.00  0.00           H
ATOM    509  CD2 HIS A 526      42.728  94.582  17.501  1.00  0.00           C
ATOM    510  HD2 HIS A 526      43.293  93.997  18.216  1.00  0.00           H
ATOM    511  C   HIS A 526      45.386  93.008  16.401  1.00  0.00           C
ATOM    512  O   HIS A 526      45.861  94.020  16.988  1.00  0.00           O
ATOM    513  N   GLU A 527      45.642  91.861  16.994  1.00  0.00           N
ATOM    514  HN  GLU A 527      45.452  90.980  16.568  1.00  0.00           H
ATOM    515  CA  GLU A 527      46.602  91.689  18.086  1.00  0.00           C
ATOM    516  HA  GLU A 527      46.339  92.256  18.967  1.00  0.00           H
ATOM    517  CB  GLU A 527      46.561  90.233  18.465  1.00  0.00           C
ATOM    518  HB1 GLU A 527      47.057  89.613  17.688  1.00  0.00           H
ATOM    519  HB2 GLU A 527      47.092  90.094  19.431  1.00  0.00           H
ATOM    520  CG  GLU A 527      45.132  89.717  18.525  1.00  0.00           C
ATOM    521  HG1 GLU A 527      44.385  90.280  19.126  1.00  0.00           H
ATOM    522  HG2 GLU A 527      44.639  89.680  17.530  1.00  0.00           H
ATOM    523  CD  GLU A 527      45.031  88.226  18.960  1.00  0.00           C
ATOM    524  OE1 GLU A 527      44.138  87.989  19.845  1.00  0.00           O
ATOM    525  OE2 GLU A 527      45.769  87.341  18.514  1.00  0.00           O
ATOM    526  C   GLU A 527      48.057  92.053  17.752  1.00  0.00           C
ATOM    527  O   GLU A 527      48.866  92.386  18.581  1.00  0.00           O
ATOM    528  N   LYS A 528      48.539  91.881  16.490  1.00  0.00           N
ATOM    529  HN  LYS A 528      47.871  91.462  15.879  1.00  0.00           H
ATOM    530  CA  LYS A 528      49.806  92.419  16.072  1.00  0.00           C
ATOM    531  HA  LYS A 528      50.483  92.066  16.835  1.00  0.00           H
ATOM    532  CB  LYS A 528      50.113  91.843  14.678  1.00  0.00           C
ATOM    533  HB1 LYS A 528      49.369  92.161  13.916  1.00  0.00           H
ATOM    534  HB2 LYS A 528      51.073  92.256  14.301  1.00  0.00           H
ATOM    535  CG  LYS A 528      50.315  90.285  14.734  1.00  0.00           C
ATOM    536  HG1 LYS A 528      51.022  90.056  15.560  1.00  0.00           H
ATOM    537  HG2 LYS A 528      49.460  89.654  15.058  1.00  0.00           H
ATOM    538  CD  LYS A 528      50.957  89.638  13.454  1.00  0.00           C
ATOM    539  HD1 LYS A 528      51.875  90.206  13.190  1.00  0.00           H
ATOM    540  HD2 LYS A 528      51.126  88.563  13.675  1.00  0.00           H
ATOM    541  CE  LYS A 528      49.944  89.401  12.370  1.00  0.00           C
ATOM    542  HE1 LYS A 528      49.141  88.717  12.719  1.00  0.00           H
ATOM    543  HE2 LYS A 528      49.435  90.312  11.989  1.00  0.00           H
ATOM    544  NZ  LYS A 528      50.509  88.675  11.203  1.00  0.00           N
ATOM    545  HZ1 LYS A 528      49.840  88.653  10.407  1.00  0.00           H
ATOM    546  HZ2 LYS A 528      51.470  88.975  10.946  1.00  0.00           H
ATOM    547  HZ3 LYS A 528      50.522  87.670  11.471  1.00  0.00           H
ATOM    548  C   LYS A 528      49.786  93.941  15.988  1.00  0.00           C
ATOM    549  O   LYS A 528      50.774  94.656  16.293  1.00  0.00           O
ATOM    550  N   ASP A 529      48.639  94.569  15.545  1.00  0.00           N
ATOM    551  HN  ASP A 529      47.871  94.133  15.083  1.00  0.00           H
ATOM    552  CA  ASP A 529      48.405  96.092  15.475  1.00  0.00           C
ATOM    553  HA  ASP A 529      49.277  96.394  14.914  1.00  0.00           H
ATOM    554  CB  ASP A 529      46.932  96.455  14.847  1.00  0.00           C
ATOM    555  HB1 ASP A 529      46.117  95.757  15.131  1.00  0.00           H
ATOM    556  HB2 ASP A 529      46.616  97.473  15.161  1.00  0.00           H
ATOM    557  CG  ASP A 529      47.154  96.487  13.373  1.00  0.00           C
ATOM    558  OD1 ASP A 529      48.279  96.663  12.865  1.00  0.00           O
ATOM    559  OD2 ASP A 529      46.042  96.436  12.689  1.00  0.00           O
ATOM    560  C   ASP A 529      48.504  96.656  16.842  1.00  0.00           C
ATOM    561  O   ASP A 529      49.161  97.597  17.185  1.00  0.00           O
ATOM    562  N   LEU A 530      47.856  95.853  17.740  1.00  0.00           N
ATOM    563  HN  LEU A 530      47.376  95.079  17.333  1.00  0.00           H
ATOM    564  CA  LEU A 530      47.750  96.036  19.134  1.00  0.00           C
ATOM    565  HA  LEU A 530      47.273  97.004  19.179  1.00  0.00           H
ATOM    566  CB  LEU A 530      46.661  95.040  19.703  1.00  0.00           C
ATOM    567  HB1 LEU A 530      45.745  95.147  19.084  1.00  0.00           H
ATOM    568  HB2 LEU A 530      47.022  94.009  19.498  1.00  0.00           H
ATOM    569  CG  LEU A 530      46.268  95.215  21.200  1.00  0.00           C
ATOM    570  HG  LEU A 530      47.200  95.410  21.772  1.00  0.00           H
ATOM    571  CD1 LEU A 530      45.472  96.557  21.378  1.00  0.00           C
ATOM    572 1HD1 LEU A 530      44.467  96.575  20.903  1.00  0.00           H
ATOM    573 2HD1 LEU A 530      45.365  96.710  22.473  1.00  0.00           H
ATOM    574 3HD1 LEU A 530      46.081  97.365  20.919  1.00  0.00           H
ATOM    575  CD2 LEU A 530      45.717  94.004  21.972  1.00  0.00           C
ATOM    576 1HD2 LEU A 530      46.511  93.234  22.080  1.00  0.00           H
ATOM    577 2HD2 LEU A 530      45.359  94.393  22.949  1.00  0.00           H
ATOM    578 3HD2 LEU A 530      44.824  93.660  21.407  1.00  0.00           H
ATOM    579  C   LEU A 530      49.079  95.995  19.883  1.00  0.00           C
ATOM    580  O   LEU A 530      49.385  96.860  20.713  1.00  0.00           O
ATOM    581  N   VAL A 531      49.997  95.054  19.524  1.00  0.00           N
ATOM    582  HN  VAL A 531      49.726  94.275  18.966  1.00  0.00           H
ATOM    583  CA  VAL A 531      51.273  95.010  20.262  1.00  0.00           C
ATOM    584  HA  VAL A 531      51.032  95.159  21.304  1.00  0.00           H
ATOM    585  CB  VAL A 531      51.917  93.609  20.195  1.00  0.00           C
ATOM    586  HB  VAL A 531      51.076  92.888  20.272  1.00  0.00           H
ATOM    587  CG1 VAL A 531      52.596  93.420  18.825  1.00  0.00           C
ATOM    588 1HG1 VAL A 531      51.891  93.438  17.967  1.00  0.00           H
ATOM    589 2HG1 VAL A 531      53.430  94.128  18.632  1.00  0.00           H
ATOM    590 3HG1 VAL A 531      53.082  92.424  18.739  1.00  0.00           H
ATOM    591  CG2 VAL A 531      52.823  93.474  21.413  1.00  0.00           C
ATOM    592 1HG2 VAL A 531      52.244  93.766  22.315  1.00  0.00           H
ATOM    593 2HG2 VAL A 531      53.257  92.455  21.495  1.00  0.00           H
ATOM    594 3HG2 VAL A 531      53.667  94.189  21.312  1.00  0.00           H
ATOM    595  C   VAL A 531      52.236  96.118  19.777  1.00  0.00           C
ATOM    596  O   VAL A 531      53.067  96.532  20.505  1.00  0.00           O
ATOM    597  N   TRP A 532      52.077  96.464  18.498  1.00  0.00           N
ATOM    598  HN  TRP A 532      51.554  95.864  17.898  1.00  0.00           H
ATOM    599  CA  TRP A 532      52.721  97.596  17.893  1.00  0.00           C
ATOM    600  HA  TRP A 532      53.758  97.397  18.119  1.00  0.00           H
ATOM    601  CB  TRP A 532      52.577  97.490  16.355  1.00  0.00           C
ATOM    602  HB1 TRP A 532      53.028  96.514  16.076  1.00  0.00           H
ATOM    603  HB2 TRP A 532      51.498  97.522  16.089  1.00  0.00           H
ATOM    604  CG  TRP A 532      53.344  98.502  15.683  1.00  0.00           C
ATOM    605  CD1 TRP A 532      52.888  99.393  14.725  1.00  0.00           C
ATOM    606  HD1 TRP A 532      51.859  99.421  14.399  1.00  0.00           H
ATOM    607  NE1 TRP A 532      53.915 100.218  14.333  1.00  0.00           N
ATOM    608  HE1 TRP A 532      53.791 100.976  13.731  1.00  0.00           H
ATOM    609  CE2 TRP A 532      55.018  99.970  15.037  1.00  0.00           C
ATOM    610  CD2 TRP A 532      54.739  98.916  15.928  1.00  0.00           C
ATOM    611  CE3 TRP A 532      55.815  98.444  16.684  1.00  0.00           C
ATOM    612  HE3 TRP A 532      55.617  97.576  17.297  1.00  0.00           H
ATOM    613  CZ3 TRP A 532      57.031  99.032  16.635  1.00  0.00           C
ATOM    614  HZ3 TRP A 532      57.812  98.584  17.232  1.00  0.00           H
ATOM    615  CZ2 TRP A 532      56.291 100.602  15.066  1.00  0.00           C
ATOM    616  HZ2 TRP A 532      56.488 101.452  14.430  1.00  0.00           H
ATOM    617  CH2 TRP A 532      57.353 100.187  15.879  1.00  0.00           C
ATOM    618  HH2 TRP A 532      58.316 100.675  15.901  1.00  0.00           H
ATOM    619  C   TRP A 532      52.311  98.926  18.424  1.00  0.00           C
ATOM    620  O   TRP A 532      53.195  99.677  18.794  1.00  0.00           O
ATOM    621  N   LYS A 533      51.023  99.222  18.598  1.00  0.00           N
ATOM    622  HN  LYS A 533      50.254  98.651  18.324  1.00  0.00           H
ATOM    623  CA  LYS A 533      50.677 100.426  19.300  1.00  0.00           C
ATOM    624  HA  LYS A 533      51.191 101.299  18.926  1.00  0.00           H
ATOM    625  CB  LYS A 533      49.234 100.669  18.898  1.00  0.00           C
ATOM    626  HB1 LYS A 533      48.540  99.841  19.155  1.00  0.00           H
ATOM    627  HB2 LYS A 533      48.993 101.631  19.398  1.00  0.00           H
ATOM    628  CG  LYS A 533      48.919 101.011  17.457  1.00  0.00           C
ATOM    629  HG1 LYS A 533      49.561 101.873  17.177  1.00  0.00           H
ATOM    630  HG2 LYS A 533      49.356 100.226  16.804  1.00  0.00           H
ATOM    631  CD  LYS A 533      47.435 101.133  17.108  1.00  0.00           C
ATOM    632  HD1 LYS A 533      46.812 100.627  17.876  1.00  0.00           H
ATOM    633  HD2 LYS A 533      47.293 102.234  17.075  1.00  0.00           H
ATOM    634  CE  LYS A 533      47.297 100.389  15.791  1.00  0.00           C
ATOM    635  HE1 LYS A 533      47.997 100.588  14.952  1.00  0.00           H
ATOM    636  HE2 LYS A 533      47.491  99.298  15.876  1.00  0.00           H
ATOM    637  NZ  LYS A 533      45.936 100.517  15.359  1.00  0.00           N
ATOM    638  HZ1 LYS A 533      45.696 101.526  15.289  1.00  0.00           H
ATOM    639  HZ2 LYS A 533      45.869 100.056  14.430  1.00  0.00           H
ATOM    640  HZ3 LYS A 533      45.372 100.084  16.118  1.00  0.00           H
ATOM    641  C   LYS A 533      50.869 100.550  20.773  1.00  0.00           C
ATOM    642  O   LYS A 533      51.198 101.566  21.321  1.00  0.00           O
ATOM    643  N   LEU A 534      50.604  99.511  21.542  1.00  0.00           N
ATOM    644  HN  LEU A 534      50.192  98.695  21.144  1.00  0.00           H
ATOM    645  CA  LEU A 534      50.784  99.519  22.942  1.00  0.00           C
ATOM    646  HA  LEU A 534      50.811 100.553  23.253  1.00  0.00           H
ATOM    647  CB  LEU A 534      49.576  98.722  23.643  1.00  0.00           C
ATOM    648  HB1 LEU A 534      49.460  97.744  23.128  1.00  0.00           H
ATOM    649  HB2 LEU A 534      49.654  98.549  24.738  1.00  0.00           H
ATOM    650  CG  LEU A 534      48.278  99.485  23.506  1.00  0.00           C
ATOM    651  HG  LEU A 534      48.252  99.840  22.454  1.00  0.00           H
ATOM    652  CD1 LEU A 534      47.110  98.545  23.811  1.00  0.00           C
ATOM    653 1HD1 LEU A 534      46.174  99.055  23.498  1.00  0.00           H
ATOM    654 2HD1 LEU A 534      47.159  97.642  23.167  1.00  0.00           H
ATOM    655 3HD1 LEU A 534      47.101  98.093  24.826  1.00  0.00           H
ATOM    656  CD2 LEU A 534      48.092 100.769  24.346  1.00  0.00           C
ATOM    657 1HD2 LEU A 534      47.093 101.182  24.090  1.00  0.00           H
ATOM    658 2HD2 LEU A 534      48.075 100.586  25.442  1.00  0.00           H
ATOM    659 3HD2 LEU A 534      48.861 101.547  24.151  1.00  0.00           H
ATOM    660  C   LEU A 534      52.102  98.968  23.453  1.00  0.00           C
ATOM    661  O   LEU A 534      52.300  98.632  24.593  1.00  0.00           O
ATOM    662  N   ARG A 535      53.186  99.017  22.664  1.00  0.00           N
ATOM    663  HN  ARG A 535      53.059  99.530  21.819  1.00  0.00           H
ATOM    664  CA  ARG A 535      54.478  98.504  22.832  1.00  0.00           C
ATOM    665  HA  ARG A 535      54.389  97.432  22.930  1.00  0.00           H
ATOM    666  CB  ARG A 535      55.396  98.815  21.528  1.00  0.00           C
ATOM    667  HB1 ARG A 535      56.413  98.411  21.721  1.00  0.00           H
ATOM    668  HB2 ARG A 535      54.810  98.346  20.709  1.00  0.00           H
ATOM    669  CG  ARG A 535      55.543 100.349  21.141  1.00  0.00           C
ATOM    670  HG1 ARG A 535      54.547 100.806  20.960  1.00  0.00           H
ATOM    671  HG2 ARG A 535      56.095 101.021  21.833  1.00  0.00           H
ATOM    672  CD  ARG A 535      56.405 100.482  19.866  1.00  0.00           C
ATOM    673  HD1 ARG A 535      57.414 100.147  20.187  1.00  0.00           H
ATOM    674  HD2 ARG A 535      56.002  99.984  18.958  1.00  0.00           H
ATOM    675  NE  ARG A 535      56.514 101.946  19.589  1.00  0.00           N
ATOM    676  HE  ARG A 535      57.326 102.447  19.887  1.00  0.00           H
ATOM    677  CZ  ARG A 535      55.597 102.654  19.028  1.00  0.00           C
ATOM    678  NH1 ARG A 535      55.855 103.985  19.073  1.00  0.00           N
ATOM    679 1HH1 ARG A 535      56.660 104.229  19.613  1.00  0.00           H
ATOM    680 2HH1 ARG A 535      55.282 104.646  18.588  1.00  0.00           H
ATOM    681  NH2 ARG A 535      54.342 102.287  18.655  1.00  0.00           N
ATOM    682 1HH2 ARG A 535      54.088 101.324  18.567  1.00  0.00           H
ATOM    683 2HH2 ARG A 535      53.752 103.039  18.360  1.00  0.00           H
ATOM    684  C   ARG A 535      55.272  99.005  24.032  1.00  0.00           C
ATOM    685  O   ARG A 535      55.822  98.223  24.797  1.00  0.00           O
ATOM    686  N   HIS A 536      55.283 100.295  24.321  1.00  0.00           N
ATOM    687  HN  HIS A 536      54.788 100.877  23.680  1.00  0.00           H
ATOM    688  CA  HIS A 536      55.868 100.882  25.518  1.00  0.00           C
ATOM    689  HA  HIS A 536      56.658 100.185  25.756  1.00  0.00           H
ATOM    690  CB  HIS A 536      56.255 102.417  25.198  1.00  0.00           C
ATOM    691  HB1 HIS A 536      55.389 103.042  24.893  1.00  0.00           H
ATOM    692  HB2 HIS A 536      56.647 102.973  26.077  1.00  0.00           H
ATOM    693  ND1 HIS A 536      58.310 101.755  23.898  1.00  0.00           N
ATOM    694  CG  HIS A 536      57.139 102.476  23.953  1.00  0.00           C
ATOM    695  CE1 HIS A 536      58.984 102.347  22.905  1.00  0.00           C
ATOM    696  HE1 HIS A 536      59.882 101.842  22.549  1.00  0.00           H
ATOM    697  NE2 HIS A 536      58.241 103.256  22.234  1.00  0.00           N
ATOM    698  HE2 HIS A 536      58.488 103.866  21.482  1.00  0.00           H
ATOM    699  CD2 HIS A 536      57.034 103.335  22.893  1.00  0.00           C
ATOM    700  HD2 HIS A 536      56.158 103.942  22.702  1.00  0.00           H
ATOM    701  C   HIS A 536      54.836 100.997  26.622  1.00  0.00           C
ATOM    702  O   HIS A 536      55.256 100.928  27.819  1.00  0.00           O
ATOM    703  N   GLU A 537      53.482 101.115  26.362  1.00  0.00           N
ATOM    704  HN  GLU A 537      53.107 101.041  25.442  1.00  0.00           H
ATOM    705  CA  GLU A 537      52.524 101.437  27.359  1.00  0.00           C
ATOM    706  HA  GLU A 537      52.949 102.104  28.095  1.00  0.00           H
ATOM    707  CB  GLU A 537      51.147 101.975  26.781  1.00  0.00           C
ATOM    708  HB1 GLU A 537      50.895 101.271  25.960  1.00  0.00           H
ATOM    709  HB2 GLU A 537      50.430 102.035  27.628  1.00  0.00           H
ATOM    710  CG  GLU A 537      51.495 103.407  26.288  1.00  0.00           C
ATOM    711  HG1 GLU A 537      52.363 103.848  26.823  1.00  0.00           H
ATOM    712  HG2 GLU A 537      51.736 103.334  25.206  1.00  0.00           H
ATOM    713  CD  GLU A 537      50.405 104.388  26.435  1.00  0.00           C
ATOM    714  OE1 GLU A 537      50.027 104.655  27.623  1.00  0.00           O
ATOM    715  OE2 GLU A 537      50.037 105.059  25.438  1.00  0.00           O
ATOM    716  C   GLU A 537      52.366 100.254  28.333  1.00  0.00           C
ATOM    717  O   GLU A 537      52.375 100.400  29.551  1.00  0.00           O
ATOM    718  N   VAL A 538      52.341  99.036  27.828  1.00  0.00           N
ATOM    719  HN  VAL A 538      52.348  98.787  26.862  1.00  0.00           H
ATOM    720  CA  VAL A 538      52.271  97.810  28.696  1.00  0.00           C
ATOM    721  HA  VAL A 538      51.434  97.969  29.360  1.00  0.00           H
ATOM    722  CB  VAL A 538      52.037  96.572  27.830  1.00  0.00           C
ATOM    723  HB  VAL A 538      51.238  96.845  27.109  1.00  0.00           H
ATOM    724  CG1 VAL A 538      53.282  96.248  27.045  1.00  0.00           C
ATOM    725 1HG1 VAL A 538      52.951  95.592  26.212  1.00  0.00           H
ATOM    726 2HG1 VAL A 538      53.744  97.146  26.583  1.00  0.00           H
ATOM    727 3HG1 VAL A 538      54.043  95.721  27.660  1.00  0.00           H
ATOM    728  CG2 VAL A 538      51.540  95.378  28.611  1.00  0.00           C
ATOM    729 1HG2 VAL A 538      50.690  95.589  29.296  1.00  0.00           H
ATOM    730 2HG2 VAL A 538      51.237  94.530  27.960  1.00  0.00           H
ATOM    731 3HG2 VAL A 538      52.368  95.093  29.294  1.00  0.00           H
ATOM    732  C   VAL A 538      53.587  97.578  29.539  1.00  0.00           C
ATOM    733  O   VAL A 538      53.639  96.879  30.529  1.00  0.00           O
ATOM    734  N   GLN A 539      54.763  98.088  29.056  1.00  0.00           N
ATOM    735  HN  GLN A 539      54.886  98.554  28.183  1.00  0.00           H
ATOM    736  CA  GLN A 539      56.023  98.008  29.865  1.00  0.00           C
ATOM    737  HA  GLN A 539      56.281  96.963  29.947  1.00  0.00           H
ATOM    738  CB  GLN A 539      57.305  98.497  29.087  1.00  0.00           C
ATOM    739  HB1 GLN A 539      57.142  99.529  28.710  1.00  0.00           H
ATOM    740  HB2 GLN A 539      58.190  98.362  29.745  1.00  0.00           H
ATOM    741  CG  GLN A 539      57.526  97.640  27.802  1.00  0.00           C
ATOM    742  HG1 GLN A 539      57.447  96.534  27.870  1.00  0.00           H
ATOM    743  HG2 GLN A 539      56.659  97.688  27.109  1.00  0.00           H
ATOM    744  CD  GLN A 539      58.796  98.030  27.077  1.00  0.00           C
ATOM    745  OE1 GLN A 539      59.781  98.336  27.744  1.00  0.00           O
ATOM    746  NE2 GLN A 539      58.688  98.277  25.755  1.00  0.00           N
ATOM    747 1HE2 GLN A 539      59.520  98.651  25.344  1.00  0.00           H
ATOM    748 2HE2 GLN A 539      57.911  97.898  25.254  1.00  0.00           H
ATOM    749  C   GLN A 539      55.966  98.706  31.212  1.00  0.00           C
ATOM    750  O   GLN A 539      56.672  98.403  32.182  1.00  0.00           O
ATOM    751  N   GLU A 540      55.132  99.764  31.222  1.00  0.00           N
ATOM    752  HN  GLU A 540      54.759 100.014  30.332  1.00  0.00           H
ATOM    753  CA  GLU A 540      54.734 100.569  32.360  1.00  0.00           C
ATOM    754  HA  GLU A 540      55.627 100.945  32.838  1.00  0.00           H
ATOM    755  CB  GLU A 540      54.098 101.882  31.730  1.00  0.00           C
ATOM    756  HB1 GLU A 540      54.729 102.309  30.921  1.00  0.00           H
ATOM    757  HB2 GLU A 540      53.167 101.635  31.176  1.00  0.00           H
ATOM    758  CG  GLU A 540      53.660 103.015  32.690  1.00  0.00           C
ATOM    759  HG1 GLU A 540      52.773 102.625  33.235  1.00  0.00           H
ATOM    760  HG2 GLU A 540      54.427 103.250  33.459  1.00  0.00           H
ATOM    761  CD  GLU A 540      53.306 104.306  31.938  1.00  0.00           C
ATOM    762  OE1 GLU A 540      53.507 104.407  30.675  1.00  0.00           O
ATOM    763  OE2 GLU A 540      52.914 105.330  32.567  1.00  0.00           O
ATOM    764  C   GLU A 540      53.919  99.820  33.427  1.00  0.00           C
ATOM    765  O   GLU A 540      53.950 100.211  34.640  1.00  0.00           O
ATOM    766  N   HIS A 541      53.104  98.809  33.068  1.00  0.00           N
ATOM    767  HN  HIS A 541      53.224  98.494  32.130  1.00  0.00           H
ATOM    768  CA  HIS A 541      52.062  98.225  33.918  1.00  0.00           C
ATOM    769  HA  HIS A 541      52.156  98.473  34.965  1.00  0.00           H
ATOM    770  CB  HIS A 541      50.602  98.725  33.562  1.00  0.00           C
ATOM    771  HB1 HIS A 541      50.309  98.321  32.569  1.00  0.00           H
ATOM    772  HB2 HIS A 541      49.998  98.267  34.375  1.00  0.00           H
ATOM    773  ND1 HIS A 541      50.396 100.930  34.527  1.00  0.00           N
ATOM    774  CG  HIS A 541      50.462 100.191  33.393  1.00  0.00           C
ATOM    775  CE1 HIS A 541      50.124 102.149  34.126  1.00  0.00           C
ATOM    776  HE1 HIS A 541      49.883 102.977  34.792  1.00  0.00           H
ATOM    777  NE2 HIS A 541      49.939 102.202  32.831  1.00  0.00           N
ATOM    778  HE2 HIS A 541      49.755 102.991  32.245  1.00  0.00           H
ATOM    779  CD2 HIS A 541      50.133 100.902  32.310  1.00  0.00           C
ATOM    780  HD2 HIS A 541      50.007 100.688  31.256  1.00  0.00           H
ATOM    781  C   HIS A 541      52.069  96.616  34.063  1.00  0.00           C
ATOM    782  O   HIS A 541      51.235  95.988  34.683  1.00  0.00           O
ATOM    783  N   PHE A 542      53.183  96.023  33.571  1.00  0.00           N
ATOM    784  HN  PHE A 542      53.959  96.466  33.127  1.00  0.00           H
ATOM    785  CA  PHE A 542      53.344  94.602  33.700  1.00  0.00           C
ATOM    786  HA  PHE A 542      52.845  94.215  34.576  1.00  0.00           H
ATOM    787  CB  PHE A 542      52.776  93.961  32.342  1.00  0.00           C
ATOM    788  HB1 PHE A 542      51.684  94.136  32.237  1.00  0.00           H
ATOM    789  HB2 PHE A 542      53.330  94.367  31.469  1.00  0.00           H
ATOM    790  CG  PHE A 542      52.799  92.406  32.301  1.00  0.00           C
ATOM    791  CD1 PHE A 542      52.590  91.700  33.442  1.00  0.00           C
ATOM    792  HD1 PHE A 542      52.451  92.230  34.373  1.00  0.00           H
ATOM    793  CE1 PHE A 542      52.566  90.318  33.392  1.00  0.00           C
ATOM    794  HE1 PHE A 542      52.414  89.713  34.274  1.00  0.00           H
ATOM    795  CZ  PHE A 542      52.710  89.650  32.172  1.00  0.00           C
ATOM    796  HZ  PHE A 542      52.642  88.573  32.131  1.00  0.00           H
ATOM    797  CD2 PHE A 542      53.025  91.773  31.027  1.00  0.00           C
ATOM    798  HD2 PHE A 542      53.134  92.415  30.165  1.00  0.00           H
ATOM    799  CE2 PHE A 542      52.886  90.341  30.954  1.00  0.00           C
ATOM    800  HE2 PHE A 542      53.072  89.759  30.063  1.00  0.00           H
ATOM    801  C   PHE A 542      54.816  94.203  33.926  1.00  0.00           C
ATOM    802  O   PHE A 542      55.671  94.510  33.065  1.00  0.00           O
ATOM    803  N   PRO A 543      55.211  93.535  35.061  1.00  0.00           N
ATOM    804  CD  PRO A 543      54.416  93.473  36.244  1.00  0.00           C
ATOM    805  HD1 PRO A 543      53.579  92.766  36.061  1.00  0.00           H
ATOM    806  HD2 PRO A 543      53.936  94.434  36.529  1.00  0.00           H
ATOM    807  CA  PRO A 543      56.474  92.721  35.272  1.00  0.00           C
ATOM    808  HA  PRO A 543      57.158  93.556  35.297  1.00  0.00           H
ATOM    809  CB  PRO A 543      56.276  92.038  36.581  1.00  0.00           C
ATOM    810  HB1 PRO A 543      55.792  91.059  36.377  1.00  0.00           H
ATOM    811  HB2 PRO A 543      57.283  91.838  37.005  1.00  0.00           H
ATOM    812  CG  PRO A 543      55.303  92.957  37.392  1.00  0.00           C
ATOM    813  HG1 PRO A 543      54.750  92.343  38.135  1.00  0.00           H
ATOM    814  HG2 PRO A 543      55.889  93.777  37.858  1.00  0.00           H
ATOM    815  C   PRO A 543      56.781  91.838  34.067  1.00  0.00           C
ATOM    816  O   PRO A 543      55.938  91.013  33.724  1.00  0.00           O
ATOM    817  N   GLU A 544      58.086  91.874  33.606  1.00  0.00           N
ATOM    818  HN  GLU A 544      58.779  92.542  33.865  1.00  0.00           H
ATOM    819  CA  GLU A 544      58.625  90.973  32.608  1.00  0.00           C
ATOM    820  HA  GLU A 544      59.525  91.424  32.216  1.00  0.00           H
ATOM    821  CB  GLU A 544      59.019  89.526  33.211  1.00  0.00           C
ATOM    822  HB1 GLU A 544      58.137  89.156  33.776  1.00  0.00           H
ATOM    823  HB2 GLU A 544      59.503  88.898  32.433  1.00  0.00           H
ATOM    824  CG  GLU A 544      60.137  89.621  34.332  1.00  0.00           C
ATOM    825  HG1 GLU A 544      59.850  90.403  35.068  1.00  0.00           H
ATOM    826  HG2 GLU A 544      60.180  88.703  34.955  1.00  0.00           H
ATOM    827  CD  GLU A 544      61.503  89.971  33.692  1.00  0.00           C
ATOM    828  OE1 GLU A 544      61.776  91.162  33.624  1.00  0.00           O
ATOM    829  OE2 GLU A 544      62.234  89.054  33.341  1.00  0.00           O
ATOM    830  C   GLU A 544      57.855  90.787  31.260  1.00  0.00           C
ATOM    831  O   GLU A 544      57.900  89.788  30.587  1.00  0.00           O
ATOM    832  N   ALA A 545      57.308  91.889  30.795  1.00  0.00           N
ATOM    833  HN  ALA A 545      57.273  92.612  31.480  1.00  0.00           H
ATOM    834  CA  ALA A 545      56.741  92.142  29.475  1.00  0.00           C
ATOM    835  HA  ALA A 545      55.765  91.687  29.391  1.00  0.00           H
ATOM    836  CB  ALA A 545      56.235  93.597  29.258  1.00  0.00           C
ATOM    837  HB1 ALA A 545      57.024  94.359  29.434  1.00  0.00           H
ATOM    838  HB2 ALA A 545      55.751  93.712  28.265  1.00  0.00           H
ATOM    839  HB3 ALA A 545      55.403  93.834  29.956  1.00  0.00           H
ATOM    840  C   ALA A 545      57.502  91.602  28.267  1.00  0.00           C
ATOM    841  O   ALA A 545      56.953  90.955  27.442  1.00  0.00           O
ATOM    842  N   LEU A 546      58.805  92.000  28.184  1.00  0.00           N
ATOM    843  HN  LEU A 546      59.263  92.605  28.831  1.00  0.00           H
ATOM    844  CA  LEU A 546      59.732  91.531  27.160  1.00  0.00           C
ATOM    845  HA  LEU A 546      59.316  91.583  26.165  1.00  0.00           H
ATOM    846  CB  LEU A 546      61.060  92.357  27.193  1.00  0.00           C
ATOM    847  HB1 LEU A 546      60.742  93.419  27.125  1.00  0.00           H
ATOM    848  HB2 LEU A 546      61.542  92.277  28.191  1.00  0.00           H
ATOM    849  CG  LEU A 546      62.163  92.192  26.144  1.00  0.00           C
ATOM    850  HG  LEU A 546      62.710  93.158  26.125  1.00  0.00           H
ATOM    851  CD1 LEU A 546      63.121  91.046  26.576  1.00  0.00           C
ATOM    852 1HD1 LEU A 546      63.349  91.168  27.656  1.00  0.00           H
ATOM    853 2HD1 LEU A 546      62.641  90.051  26.459  1.00  0.00           H
ATOM    854 3HD1 LEU A 546      64.065  91.109  25.993  1.00  0.00           H
ATOM    855  CD2 LEU A 546      61.599  91.849  24.746  1.00  0.00           C
ATOM    856 1HD2 LEU A 546      60.832  92.606  24.478  1.00  0.00           H
ATOM    857 2HD2 LEU A 546      62.399  91.786  23.977  1.00  0.00           H
ATOM    858 3HD2 LEU A 546      61.203  90.813  24.810  1.00  0.00           H
ATOM    859  C   LEU A 546      59.993  90.053  27.357  1.00  0.00           C
ATOM    860  O   LEU A 546      59.868  89.201  26.469  1.00  0.00           O
ATOM    861  N   ALA A 547      60.313  89.619  28.583  1.00  0.00           N
ATOM    862  HN  ALA A 547      60.386  90.204  29.388  1.00  0.00           H
ATOM    863  CA  ALA A 547      60.613  88.202  28.824  1.00  0.00           C
ATOM    864  HA  ALA A 547      61.397  88.003  28.108  1.00  0.00           H
ATOM    865  CB  ALA A 547      61.205  87.894  30.174  1.00  0.00           C
ATOM    866  HB1 ALA A 547      61.558  86.842  30.225  1.00  0.00           H
ATOM    867  HB2 ALA A 547      62.025  88.608  30.405  1.00  0.00           H
ATOM    868  HB3 ALA A 547      60.442  88.054  30.966  1.00  0.00           H
ATOM    869  C   ALA A 547      59.423  87.186  28.590  1.00  0.00           C
ATOM    870  O   ALA A 547      59.587  86.022  28.275  1.00  0.00           O
ATOM    871  N   ARG A 548      58.189  87.587  28.746  1.00  0.00           N
ATOM    872  HN  ARG A 548      58.261  88.528  29.069  1.00  0.00           H
ATOM    873  CA  ARG A 548      56.885  86.944  28.486  1.00  0.00           C
ATOM    874  HA  ARG A 548      57.058  85.906  28.728  1.00  0.00           H
ATOM    875  CB  ARG A 548      55.738  87.722  29.275  1.00  0.00           C
ATOM    876  HB1 ARG A 548      56.147  88.233  30.173  1.00  0.00           H
ATOM    877  HB2 ARG A 548      55.271  88.516  28.654  1.00  0.00           H
ATOM    878  CG  ARG A 548      54.534  86.789  29.751  1.00  0.00           C
ATOM    879  HG1 ARG A 548      53.897  87.484  30.339  1.00  0.00           H
ATOM    880  HG2 ARG A 548      53.932  86.420  28.894  1.00  0.00           H
ATOM    881  CD  ARG A 548      54.896  85.428  30.480  1.00  0.00           C
ATOM    882  HD1 ARG A 548      54.112  84.988  31.132  1.00  0.00           H
ATOM    883  HD2 ARG A 548      55.325  84.818  29.656  1.00  0.00           H
ATOM    884  NE  ARG A 548      55.897  85.823  31.489  1.00  0.00           N
ATOM    885  HE  ARG A 548      55.745  86.719  31.905  1.00  0.00           H
ATOM    886  CZ  ARG A 548      57.094  85.453  31.684  1.00  0.00           C
ATOM    887  NH1 ARG A 548      57.813  86.289  32.388  1.00  0.00           N
ATOM    888 1HH1 ARG A 548      57.406  87.057  32.883  1.00  0.00           H
ATOM    889 2HH1 ARG A 548      58.767  86.053  32.572  1.00  0.00           H
ATOM    890  NH2 ARG A 548      57.617  84.346  31.224  1.00  0.00           N
ATOM    891 1HH2 ARG A 548      56.929  83.670  30.960  1.00  0.00           H
ATOM    892 2HH2 ARG A 548      58.560  84.120  31.468  1.00  0.00           H
ATOM    893  C   ARG A 548      56.617  87.022  27.001  1.00  0.00           C
ATOM    894  O   ARG A 548      56.272  86.070  26.336  1.00  0.00           O
ATOM    895  N   LEU A 549      56.815  88.216  26.346  1.00  0.00           N
ATOM    896  HN  LEU A 549      56.960  89.101  26.783  1.00  0.00           H
ATOM    897  CA  LEU A 549      56.649  88.355  24.923  1.00  0.00           C
ATOM    898  HA  LEU A 549      55.628  88.071  24.715  1.00  0.00           H
ATOM    899  CB  LEU A 549      56.923  89.846  24.483  1.00  0.00           C
ATOM    900  HB1 LEU A 549      56.271  90.483  25.119  1.00  0.00           H
ATOM    901  HB2 LEU A 549      57.973  89.924  24.841  1.00  0.00           H
ATOM    902  CG  LEU A 549      56.723  90.222  22.970  1.00  0.00           C
ATOM    903  HG  LEU A 549      57.159  89.427  22.328  1.00  0.00           H
ATOM    904  CD1 LEU A 549      55.190  90.201  22.719  1.00  0.00           C
ATOM    905 1HD1 LEU A 549      55.034  90.685  21.732  1.00  0.00           H
ATOM    906 2HD1 LEU A 549      54.845  89.153  22.583  1.00  0.00           H
ATOM    907 3HD1 LEU A 549      54.502  90.728  23.415  1.00  0.00           H
ATOM    908  CD2 LEU A 549      57.253  91.648  22.679  1.00  0.00           C
ATOM    909 1HD2 LEU A 549      58.349  91.568  22.842  1.00  0.00           H
ATOM    910 2HD2 LEU A 549      56.969  91.893  21.633  1.00  0.00           H
ATOM    911 3HD2 LEU A 549      56.769  92.525  23.160  1.00  0.00           H
ATOM    912  C   LEU A 549      57.390  87.313  24.054  1.00  0.00           C
ATOM    913  O   LEU A 549      56.766  86.776  23.093  1.00  0.00           O
ATOM    914  N   LEU A 550      58.678  87.050  24.342  1.00  0.00           N
ATOM    915  HN  LEU A 550      59.149  87.634  24.999  1.00  0.00           H
ATOM    916  CA  LEU A 550      59.545  86.158  23.554  1.00  0.00           C
ATOM    917  HA  LEU A 550      59.318  86.357  22.517  1.00  0.00           H
ATOM    918  CB  LEU A 550      60.944  86.405  23.994  1.00  0.00           C
ATOM    919  HB1 LEU A 550      60.981  86.123  25.068  1.00  0.00           H
ATOM    920  HB2 LEU A 550      61.647  85.634  23.613  1.00  0.00           H
ATOM    921  CG  LEU A 550      61.396  87.847  23.766  1.00  0.00           C
ATOM    922  HG  LEU A 550      60.744  88.584  24.282  1.00  0.00           H
ATOM    923  CD1 LEU A 550      62.939  88.001  24.143  1.00  0.00           C
ATOM    924 1HD1 LEU A 550      63.213  87.736  25.186  1.00  0.00           H
ATOM    925 2HD1 LEU A 550      63.504  87.311  23.480  1.00  0.00           H
ATOM    926 3HD1 LEU A 550      63.252  89.024  23.843  1.00  0.00           H
ATOM    927  CD2 LEU A 550      61.262  88.238  22.276  1.00  0.00           C
ATOM    928 1HD2 LEU A 550      61.894  89.134  22.097  1.00  0.00           H
ATOM    929 2HD2 LEU A 550      61.749  87.420  21.702  1.00  0.00           H
ATOM    930 3HD2 LEU A 550      60.222  88.372  21.908  1.00  0.00           H
ATOM    931  C   LEU A 550      59.165  84.710  23.721  1.00  0.00           C
ATOM    932  O   LEU A 550      59.383  83.865  22.843  1.00  0.00           O
ATOM    933  N   LEU A 551      58.580  84.252  24.826  1.00  0.00           N
ATOM    934  HN  LEU A 551      58.278  84.887  25.533  1.00  0.00           H
ATOM    935  CA  LEU A 551      57.819  83.008  24.882  1.00  0.00           C
ATOM    936  HA  LEU A 551      58.554  82.300  24.530  1.00  0.00           H
ATOM    937  CB  LEU A 551      57.270  82.718  26.311  1.00  0.00           C
ATOM    938  HB1 LEU A 551      56.523  83.438  26.710  1.00  0.00           H
ATOM    939  HB2 LEU A 551      56.962  81.650  26.320  1.00  0.00           H
ATOM    940  CG  LEU A 551      58.334  82.733  27.413  1.00  0.00           C
ATOM    941  HG  LEU A 551      58.744  83.765  27.406  1.00  0.00           H
ATOM    942  CD1 LEU A 551      57.411  82.491  28.676  1.00  0.00           C
ATOM    943 1HD1 LEU A 551      58.123  82.325  29.513  1.00  0.00           H
ATOM    944 2HD1 LEU A 551      56.692  83.324  28.833  1.00  0.00           H
ATOM    945 3HD1 LEU A 551      56.795  81.582  28.508  1.00  0.00           H
ATOM    946  CD2 LEU A 551      59.539  81.743  27.286  1.00  0.00           C
ATOM    947 1HD2 LEU A 551      59.146  80.705  27.317  1.00  0.00           H
ATOM    948 2HD2 LEU A 551      59.870  81.991  26.255  1.00  0.00           H
ATOM    949 3HD2 LEU A 551      60.309  81.865  28.078  1.00  0.00           H
ATOM    950  C   LEU A 551      56.542  82.979  23.970  1.00  0.00           C
ATOM    951  O   LEU A 551      56.266  81.988  23.305  1.00  0.00           O
ATOM    952  N   VAL A 552      55.846  84.140  23.944  1.00  0.00           N
ATOM    953  HN  VAL A 552      56.233  84.999  24.269  1.00  0.00           H
ATOM    954  CA  VAL A 552      54.556  84.270  23.300  1.00  0.00           C
ATOM    955  HA  VAL A 552      53.969  83.415  23.600  1.00  0.00           H
ATOM    956  CB  VAL A 552      53.764  85.423  23.895  1.00  0.00           C
ATOM    957  HB  VAL A 552      54.521  86.200  24.134  1.00  0.00           H
ATOM    958  CG1 VAL A 552      52.524  85.806  23.040  1.00  0.00           C
ATOM    959 1HG1 VAL A 552      52.917  86.352  22.155  1.00  0.00           H
ATOM    960 2HG1 VAL A 552      52.040  84.855  22.733  1.00  0.00           H
ATOM    961 3HG1 VAL A 552      51.820  86.468  23.587  1.00  0.00           H
ATOM    962  CG2 VAL A 552      53.157  84.920  25.234  1.00  0.00           C
ATOM    963 1HG2 VAL A 552      53.956  84.434  25.834  1.00  0.00           H
ATOM    964 2HG2 VAL A 552      52.757  85.807  25.770  1.00  0.00           H
ATOM    965 3HG2 VAL A 552      52.333  84.216  24.990  1.00  0.00           H
ATOM    966  C   VAL A 552      54.560  84.305  21.774  1.00  0.00           C
ATOM    967  O   VAL A 552      53.856  83.563  21.006  1.00  0.00           O
ATOM    968  N   THR A 553      55.472  85.051  21.233  1.00  0.00           N
ATOM    969  HN  THR A 553      56.210  85.493  21.737  1.00  0.00           H
ATOM    970  CA  THR A 553      55.487  85.341  19.797  1.00  0.00           C
ATOM    971  HA  THR A 553      54.448  85.318  19.504  1.00  0.00           H
ATOM    972  CB  THR A 553      55.958  86.800  19.508  1.00  0.00           C
ATOM    973  HB  THR A 553      56.164  86.904  18.422  1.00  0.00           H
ATOM    974  OG1 THR A 553      57.183  87.069  20.269  1.00  0.00           O
ATOM    975  HG1 THR A 553      56.950  87.023  21.200  1.00  0.00           H
ATOM    976  CG2 THR A 553      54.877  87.803  19.983  1.00  0.00           C
ATOM    977 1HG2 THR A 553      53.929  87.796  19.404  1.00  0.00           H
ATOM    978 2HG2 THR A 553      54.569  87.473  20.998  1.00  0.00           H
ATOM    979 3HG2 THR A 553      55.178  88.868  20.070  1.00  0.00           H
ATOM    980  C   THR A 553      56.278  84.386  18.853  1.00  0.00           C
ATOM    981  O   THR A 553      57.515  84.387  18.842  1.00  0.00           O
ATOM    982  N   LYS A 554      55.676  83.454  18.154  1.00  0.00           N
ATOM    983  HN  LYS A 554      54.716  83.272  18.352  1.00  0.00           H
ATOM    984  CA  LYS A 554      56.300  82.655  17.094  1.00  0.00           C
ATOM    985  HA  LYS A 554      57.351  82.845  16.937  1.00  0.00           H
ATOM    986  CB  LYS A 554      56.336  81.205  17.507  1.00  0.00           C
ATOM    987  HB1 LYS A 554      55.321  80.909  17.849  1.00  0.00           H
ATOM    988  HB2 LYS A 554      56.637  80.576  16.642  1.00  0.00           H
ATOM    989  CG  LYS A 554      57.447  80.962  18.614  1.00  0.00           C
ATOM    990  HG1 LYS A 554      58.363  81.541  18.369  1.00  0.00           H
ATOM    991  HG2 LYS A 554      56.984  81.343  19.549  1.00  0.00           H
ATOM    992  CD  LYS A 554      57.835  79.527  18.787  1.00  0.00           C
ATOM    993  HD1 LYS A 554      56.925  78.901  18.912  1.00  0.00           H
ATOM    994  HD2 LYS A 554      58.315  79.082  17.890  1.00  0.00           H
ATOM    995  CE  LYS A 554      58.695  79.213  19.958  1.00  0.00           C
ATOM    996  HE1 LYS A 554      58.309  79.345  20.991  1.00  0.00           H
ATOM    997  HE2 LYS A 554      59.012  78.153  19.862  1.00  0.00           H
ATOM    998  NZ  LYS A 554      59.936  80.009  19.918  1.00  0.00           N
ATOM    999  HZ1 LYS A 554      60.594  79.893  19.122  1.00  0.00           H
ATOM   1000  HZ2 LYS A 554      59.750  81.010  20.129  1.00  0.00           H
ATOM   1001  HZ3 LYS A 554      60.487  79.785  20.771  1.00  0.00           H
ATOM   1002  C   LYS A 554      55.710  82.884  15.708  1.00  0.00           C
ATOM   1003  O   LYS A 554      54.525  82.880  15.488  1.00  0.00           O
ATOM   1004  N   TRP A 555      56.583  83.200  14.612  1.00  0.00           N
ATOM   1005  HN  TRP A 555      57.559  83.403  14.655  1.00  0.00           H
ATOM   1006  CA  TRP A 555      56.103  83.734  13.361  1.00  0.00           C
ATOM   1007  HA  TRP A 555      55.046  83.949  13.308  1.00  0.00           H
ATOM   1008  CB  TRP A 555      57.059  84.995  13.172  1.00  0.00           C
ATOM   1009  HB1 TRP A 555      58.113  84.660  13.271  1.00  0.00           H
ATOM   1010  HB2 TRP A 555      56.998  85.614  12.252  1.00  0.00           H
ATOM   1011  CG  TRP A 555      56.656  86.096  14.170  1.00  0.00           C
ATOM   1012  CD1 TRP A 555      57.678  86.686  14.950  1.00  0.00           C
ATOM   1013  HD1 TRP A 555      58.725  86.421  14.992  1.00  0.00           H
ATOM   1014  NE1 TRP A 555      57.011  87.507  15.846  1.00  0.00           N
ATOM   1015  HE1 TRP A 555      57.439  88.115  16.478  1.00  0.00           H
ATOM   1016  CE2 TRP A 555      55.653  87.495  15.622  1.00  0.00           C
ATOM   1017  CD2 TRP A 555      55.388  86.570  14.623  1.00  0.00           C
ATOM   1018  CE3 TRP A 555      54.045  86.316  14.193  1.00  0.00           C
ATOM   1019  HE3 TRP A 555      53.706  85.608  13.452  1.00  0.00           H
ATOM   1020  CZ3 TRP A 555      52.972  86.916  14.895  1.00  0.00           C
ATOM   1021  HZ3 TRP A 555      51.969  86.748  14.531  1.00  0.00           H
ATOM   1022  CZ2 TRP A 555      54.589  88.130  16.308  1.00  0.00           C
ATOM   1023  HZ2 TRP A 555      54.737  88.910  17.040  1.00  0.00           H
ATOM   1024  CH2 TRP A 555      53.253  87.808  15.930  1.00  0.00           C
ATOM   1025  HH2 TRP A 555      52.484  88.362  16.448  1.00  0.00           H
ATOM   1026  C   TRP A 555      56.429  82.784  12.160  1.00  0.00           C
ATOM   1027  O   TRP A 555      57.459  82.104  12.183  1.00  0.00           O
ATOM   1028  N   ASN A 556      55.457  82.618  11.183  1.00  0.00           N
ATOM   1029  HN  ASN A 556      54.596  83.120  11.154  1.00  0.00           H
ATOM   1030  CA  ASN A 556      55.659  81.758  10.031  1.00  0.00           C
ATOM   1031  HA  ASN A 556      56.634  81.293  10.049  1.00  0.00           H
ATOM   1032  CB  ASN A 556      54.442  80.852   9.774  1.00  0.00           C
ATOM   1033  HB1 ASN A 556      53.437  81.326   9.788  1.00  0.00           H
ATOM   1034  HB2 ASN A 556      54.437  80.368   8.774  1.00  0.00           H
ATOM   1035  CG  ASN A 556      54.427  79.750  10.839  1.00  0.00           C
ATOM   1036  OD1 ASN A 556      55.443  79.146  11.264  1.00  0.00           O
ATOM   1037  ND2 ASN A 556      53.212  79.348  11.256  1.00  0.00           N
ATOM   1038 1HD2 ASN A 556      52.417  79.927  11.076  1.00  0.00           H
ATOM   1039 2HD2 ASN A 556      53.113  78.389  11.523  1.00  0.00           H
ATOM   1040  C   ASN A 556      55.816  82.612   8.769  1.00  0.00           C
ATOM   1041  O   ASN A 556      56.135  81.967   7.780  1.00  0.00           O
ATOM   1042  N   LYS A 557      55.576  83.937   8.901  1.00  0.00           N
ATOM   1043  HN  LYS A 557      55.314  84.357   9.767  1.00  0.00           H
ATOM   1044  CA  LYS A 557      55.658  84.828   7.744  1.00  0.00           C
ATOM   1045  HA  LYS A 557      55.733  84.244   6.838  1.00  0.00           H
ATOM   1046  CB  LYS A 557      54.358  85.584   7.414  1.00  0.00           C
ATOM   1047  HB1 LYS A 557      53.943  85.999   8.357  1.00  0.00           H
ATOM   1048  HB2 LYS A 557      54.584  86.379   6.672  1.00  0.00           H
ATOM   1049  CG  LYS A 557      53.380  84.601   6.673  1.00  0.00           C
ATOM   1050  HG1 LYS A 557      53.450  83.589   7.128  1.00  0.00           H
ATOM   1051  HG2 LYS A 557      52.335  84.925   6.865  1.00  0.00           H
ATOM   1052  CD  LYS A 557      53.710  84.627   5.117  1.00  0.00           C
ATOM   1053  HD1 LYS A 557      53.592  85.633   4.661  1.00  0.00           H
ATOM   1054  HD2 LYS A 557      54.800  84.415   5.163  1.00  0.00           H
ATOM   1055  CE  LYS A 557      53.005  83.591   4.297  1.00  0.00           C
ATOM   1056  HE1 LYS A 557      53.349  83.568   3.241  1.00  0.00           H
ATOM   1057  HE2 LYS A 557      53.006  82.551   4.686  1.00  0.00           H
ATOM   1058  NZ  LYS A 557      51.587  83.959   4.224  1.00  0.00           N
ATOM   1059  HZ1 LYS A 557      51.449  84.803   3.634  1.00  0.00           H
ATOM   1060  HZ2 LYS A 557      51.029  83.157   3.867  1.00  0.00           H
ATOM   1061  HZ3 LYS A 557      51.284  84.227   5.182  1.00  0.00           H
ATOM   1062  C   LYS A 557      56.827  85.850   7.849  1.00  0.00           C
ATOM   1063  O   LYS A 557      56.969  86.501   8.892  1.00  0.00           O
ATOM   1064  N   HIS A 558      57.660  85.936   6.817  1.00  0.00           N
ATOM   1065  HN  HIS A 558      57.521  85.449   5.958  1.00  0.00           H
ATOM   1066  CA  HIS A 558      58.890  86.761   6.754  1.00  0.00           C
ATOM   1067  HA  HIS A 558      59.522  86.497   7.590  1.00  0.00           H
ATOM   1068  CB  HIS A 558      59.750  86.402   5.611  1.00  0.00           C
ATOM   1069  HB1 HIS A 558      60.254  85.432   5.809  1.00  0.00           H
ATOM   1070  HB2 HIS A 558      59.208  86.368   4.642  1.00  0.00           H
ATOM   1071  ND1 HIS A 558      62.092  87.345   6.097  1.00  0.00           N
ATOM   1072  CG  HIS A 558      60.829  87.429   5.412  1.00  0.00           C
ATOM   1073  CE1 HIS A 558      62.862  88.254   5.581  1.00  0.00           C
ATOM   1074  HE1 HIS A 558      63.787  88.578   6.060  1.00  0.00           H
ATOM   1075  NE2 HIS A 558      62.228  88.864   4.503  1.00  0.00           N
ATOM   1076  HE2 HIS A 558      62.597  89.721   4.143  1.00  0.00           H
ATOM   1077  CD2 HIS A 558      60.988  88.306   4.343  1.00  0.00           C
ATOM   1078  HD2 HIS A 558      60.376  88.623   3.508  1.00  0.00           H
ATOM   1079  C   HIS A 558      58.628  88.260   7.066  1.00  0.00           C
ATOM   1080  O   HIS A 558      59.338  88.944   7.798  1.00  0.00           O
ATOM   1081  N   GLU A 559      57.506  88.817   6.572  1.00  0.00           N
ATOM   1082  HN  GLU A 559      56.887  88.392   5.915  1.00  0.00           H
ATOM   1083  CA  GLU A 559      57.165  90.196   6.866  1.00  0.00           C
ATOM   1084  HA  GLU A 559      57.967  90.878   6.627  1.00  0.00           H
ATOM   1085  CB  GLU A 559      56.105  90.769   5.896  1.00  0.00           C
ATOM   1086  HB1 GLU A 559      55.270  90.035   5.899  1.00  0.00           H
ATOM   1087  HB2 GLU A 559      55.979  91.800   6.291  1.00  0.00           H
ATOM   1088  CG  GLU A 559      56.665  90.955   4.496  1.00  0.00           C
ATOM   1089  HG1 GLU A 559      57.704  91.344   4.444  1.00  0.00           H
ATOM   1090  HG2 GLU A 559      56.575  89.960   4.010  1.00  0.00           H
ATOM   1091  CD  GLU A 559      56.031  91.974   3.512  1.00  0.00           C
ATOM   1092  OE1 GLU A 559      55.767  93.085   3.939  1.00  0.00           O
ATOM   1093  OE2 GLU A 559      55.809  91.733   2.279  1.00  0.00           O
ATOM   1094  C   GLU A 559      56.850  90.396   8.389  1.00  0.00           C
ATOM   1095  O   GLU A 559      57.091  91.492   8.873  1.00  0.00           O
ATOM   1096  N   ASP A 560      56.257  89.389   9.037  1.00  0.00           N
ATOM   1097  HN  ASP A 560      55.969  88.514   8.657  1.00  0.00           H
ATOM   1098  CA  ASP A 560      55.959  89.448  10.402  1.00  0.00           C
ATOM   1099  HA  ASP A 560      55.614  90.440  10.653  1.00  0.00           H
ATOM   1100  CB  ASP A 560      55.067  88.275  10.777  1.00  0.00           C
ATOM   1101  HB1 ASP A 560      55.438  87.260  10.519  1.00  0.00           H
ATOM   1102  HB2 ASP A 560      54.997  88.220  11.884  1.00  0.00           H
ATOM   1103  CG  ASP A 560      53.665  88.499  10.388  1.00  0.00           C
ATOM   1104  OD1 ASP A 560      52.999  87.424  10.158  1.00  0.00           O
ATOM   1105  OD2 ASP A 560      53.150  89.621  10.530  1.00  0.00           O
ATOM   1106  C   ASP A 560      57.222  89.222  11.273  1.00  0.00           C
ATOM   1107  O   ASP A 560      57.373  89.884  12.312  1.00  0.00           O
ATOM   1108  N   VAL A 561      58.267  88.418  10.796  1.00  0.00           N
ATOM   1109  HN  VAL A 561      58.112  87.952   9.928  1.00  0.00           H
ATOM   1110  CA  VAL A 561      59.509  88.398  11.436  1.00  0.00           C
ATOM   1111  HA  VAL A 561      59.454  88.312  12.511  1.00  0.00           H
ATOM   1112  CB  VAL A 561      60.506  87.252  10.897  1.00  0.00           C
ATOM   1113  HB  VAL A 561      60.382  87.082   9.806  1.00  0.00           H
ATOM   1114  CG1 VAL A 561      61.953  87.483  11.300  1.00  0.00           C
ATOM   1115 1HG1 VAL A 561      62.282  88.532  11.140  1.00  0.00           H
ATOM   1116 2HG1 VAL A 561      62.088  87.251  12.378  1.00  0.00           H
ATOM   1117 3HG1 VAL A 561      62.681  86.912  10.684  1.00  0.00           H
ATOM   1118  CG2 VAL A 561      60.028  86.002  11.588  1.00  0.00           C
ATOM   1119 1HG2 VAL A 561      58.999  85.745  11.259  1.00  0.00           H
ATOM   1120 2HG2 VAL A 561      60.760  85.190  11.390  1.00  0.00           H
ATOM   1121 3HG2 VAL A 561      59.996  86.267  12.666  1.00  0.00           H
ATOM   1122  C   VAL A 561      60.182  89.757  11.312  1.00  0.00           C
ATOM   1123  O   VAL A 561      60.769  90.325  12.198  1.00  0.00           O
ATOM   1124  N   ALA A 562      60.049  90.389  10.174  1.00  0.00           N
ATOM   1125  HN  ALA A 562      59.641  89.875   9.423  1.00  0.00           H
ATOM   1126  CA  ALA A 562      60.610  91.668   9.849  1.00  0.00           C
ATOM   1127  HA  ALA A 562      61.675  91.687  10.031  1.00  0.00           H
ATOM   1128  CB  ALA A 562      60.554  91.963   8.352  1.00  0.00           C
ATOM   1129  HB1 ALA A 562      61.149  91.166   7.857  1.00  0.00           H
ATOM   1130  HB2 ALA A 562      59.504  91.843   8.008  1.00  0.00           H
ATOM   1131  HB3 ALA A 562      60.977  92.934   8.020  1.00  0.00           H
ATOM   1132  C   ALA A 562      60.002  92.780  10.751  1.00  0.00           C
ATOM   1133  O   ALA A 562      60.668  93.631  11.329  1.00  0.00           O
ATOM   1134  N   GLN A 563      58.617  92.681  10.948  1.00  0.00           N
ATOM   1135  HN  GLN A 563      58.050  92.027  10.453  1.00  0.00           H
ATOM   1136  CA  GLN A 563      57.961  93.581  11.856  1.00  0.00           C
ATOM   1137  HA  GLN A 563      58.372  94.514  11.500  1.00  0.00           H
ATOM   1138  CB  GLN A 563      56.467  93.415  11.629  1.00  0.00           C
ATOM   1139  HB1 GLN A 563      56.270  93.775  10.597  1.00  0.00           H
ATOM   1140  HB2 GLN A 563      56.134  92.360  11.731  1.00  0.00           H
ATOM   1141  CG  GLN A 563      55.617  94.296  12.523  1.00  0.00           C
ATOM   1142  HG1 GLN A 563      54.652  94.142  11.995  1.00  0.00           H
ATOM   1143  HG2 GLN A 563      55.621  93.732  13.480  1.00  0.00           H
ATOM   1144  CD  GLN A 563      55.886  95.778  12.596  1.00  0.00           C
ATOM   1145  OE1 GLN A 563      56.750  96.374  11.930  1.00  0.00           O
ATOM   1146  NE2 GLN A 563      55.047  96.423  13.429  1.00  0.00           N
ATOM   1147 1HE2 GLN A 563      54.205  95.975  13.730  1.00  0.00           H
ATOM   1148 2HE2 GLN A 563      55.082  97.416  13.537  1.00  0.00           H
ATOM   1149  C   GLN A 563      58.350  93.340  13.276  1.00  0.00           C
ATOM   1150  O   GLN A 563      58.409  94.317  14.031  1.00  0.00           O
ATOM   1151  N   MET A 564      58.584  92.091  13.648  1.00  0.00           N
ATOM   1152  HN  MET A 564      58.384  91.341  13.022  1.00  0.00           H
ATOM   1153  CA  MET A 564      59.049  91.770  14.968  1.00  0.00           C
ATOM   1154  HA  MET A 564      58.438  92.288  15.693  1.00  0.00           H
ATOM   1155  CB  MET A 564      58.990  90.205  15.297  1.00  0.00           C
ATOM   1156  HB1 MET A 564      58.020  89.826  14.911  1.00  0.00           H
ATOM   1157  HB2 MET A 564      59.764  89.760  14.637  1.00  0.00           H
ATOM   1158  CG  MET A 564      59.061  89.811  16.768  1.00  0.00           C
ATOM   1159  HG1 MET A 564      59.007  88.707  16.884  1.00  0.00           H
ATOM   1160  HG2 MET A 564      60.074  90.024  17.172  1.00  0.00           H
ATOM   1161  SD  MET A 564      57.842  90.513  17.831  1.00  0.00           S
ATOM   1162  CE  MET A 564      58.786  90.018  19.278  1.00  0.00           C
ATOM   1163  HE1 MET A 564      58.208  90.271  20.192  1.00  0.00           H
ATOM   1164  HE2 MET A 564      58.896  88.916  19.181  1.00  0.00           H
ATOM   1165  HE3 MET A 564      59.840  90.354  19.377  1.00  0.00           H
ATOM   1166  C   MET A 564      60.413  92.236  15.165  1.00  0.00           C
ATOM   1167  O   MET A 564      60.673  92.875  16.212  1.00  0.00           O
ATOM   1168  N   LEU A 565      61.382  92.148  14.244  1.00  0.00           N
ATOM   1169  HN  LEU A 565      61.234  91.623  13.410  1.00  0.00           H
ATOM   1170  CA  LEU A 565      62.720  92.768  14.362  1.00  0.00           C
ATOM   1171  HA  LEU A 565      63.291  92.351  15.179  1.00  0.00           H
ATOM   1172  CB  LEU A 565      63.424  92.384  13.086  1.00  0.00           C
ATOM   1173  HB1 LEU A 565      63.456  91.289  12.900  1.00  0.00           H
ATOM   1174  HB2 LEU A 565      62.822  92.798  12.248  1.00  0.00           H
ATOM   1175  CG  LEU A 565      64.866  92.986  12.890  1.00  0.00           C
ATOM   1176  HG  LEU A 565      64.767  94.081  12.730  1.00  0.00           H
ATOM   1177  CD1 LEU A 565      65.813  92.719  14.081  1.00  0.00           C
ATOM   1178 1HD1 LEU A 565      65.369  93.147  15.006  1.00  0.00           H
ATOM   1179 2HD1 LEU A 565      65.919  91.629  14.271  1.00  0.00           H
ATOM   1180 3HD1 LEU A 565      66.794  93.232  13.994  1.00  0.00           H
ATOM   1181  CD2 LEU A 565      65.534  92.397  11.663  1.00  0.00           C
ATOM   1182 1HD2 LEU A 565      65.453  91.303  11.836  1.00  0.00           H
ATOM   1183 2HD2 LEU A 565      64.995  92.530  10.701  1.00  0.00           H
ATOM   1184 3HD2 LEU A 565      66.591  92.734  11.614  1.00  0.00           H
ATOM   1185  C   LEU A 565      62.627  94.265  14.644  1.00  0.00           C
ATOM   1186  O   LEU A 565      63.280  94.844  15.506  1.00  0.00           O
ATOM   1187  N   TYR A 566      61.773  94.911  13.791  1.00  0.00           N
ATOM   1188  HN  TYR A 566      61.159  94.489  13.130  1.00  0.00           H
ATOM   1189  CA  TYR A 566      61.666  96.395  13.971  1.00  0.00           C
ATOM   1190  HA  TYR A 566      62.617  96.863  13.764  1.00  0.00           H
ATOM   1191  CB  TYR A 566      60.715  96.818  12.879  1.00  0.00           C
ATOM   1192  HB1 TYR A 566      61.226  96.559  11.927  1.00  0.00           H
ATOM   1193  HB2 TYR A 566      59.684  96.407  12.856  1.00  0.00           H
ATOM   1194  CG  TYR A 566      60.609  98.368  12.751  1.00  0.00           C
ATOM   1195  CD1 TYR A 566      61.736  99.205  12.641  1.00  0.00           C
ATOM   1196  HD1 TYR A 566      62.697  98.734  12.498  1.00  0.00           H
ATOM   1197  CE1 TYR A 566      61.630 100.574  12.551  1.00  0.00           C
ATOM   1198  HE1 TYR A 566      62.505 101.188  12.393  1.00  0.00           H
ATOM   1199  CZ  TYR A 566      60.390 101.184  12.404  1.00  0.00           C
ATOM   1200  OH  TYR A 566      60.234 102.569  12.034  1.00  0.00           O
ATOM   1201  HH  TYR A 566      59.413 102.587  11.537  1.00  0.00           H
ATOM   1202  CD2 TYR A 566      59.300  98.972  12.785  1.00  0.00           C
ATOM   1203  HD2 TYR A 566      58.472  98.296  12.940  1.00  0.00           H
ATOM   1204  CE2 TYR A 566      59.230 100.428  12.648  1.00  0.00           C
ATOM   1205  HE2 TYR A 566      58.245 100.871  12.636  1.00  0.00           H
ATOM   1206  C   TYR A 566      61.082  96.786  15.320  1.00  0.00           C
ATOM   1207  O   TYR A 566      61.459  97.784  15.981  1.00  0.00           O
ATOM   1208  N   LEU A 567      60.131  95.961  15.854  1.00  0.00           N
ATOM   1209  HN  LEU A 567      59.756  95.243  15.272  1.00  0.00           H
ATOM   1210  CA  LEU A 567      59.562  96.054  17.181  1.00  0.00           C
ATOM   1211  HA  LEU A 567      59.185  97.060  17.288  1.00  0.00           H
ATOM   1212  CB  LEU A 567      58.314  95.217  17.228  1.00  0.00           C
ATOM   1213  HB1 LEU A 567      57.588  95.721  16.555  1.00  0.00           H
ATOM   1214  HB2 LEU A 567      58.578  94.211  16.838  1.00  0.00           H
ATOM   1215  CG  LEU A 567      57.682  94.894  18.574  1.00  0.00           C
ATOM   1216  HG  LEU A 567      58.341  94.211  19.152  1.00  0.00           H
ATOM   1217  CD1 LEU A 567      57.402  96.251  19.380  1.00  0.00           C
ATOM   1218 1HD1 LEU A 567      56.971  96.998  18.681  1.00  0.00           H
ATOM   1219 2HD1 LEU A 567      56.712  96.059  20.229  1.00  0.00           H
ATOM   1220 3HD1 LEU A 567      58.304  96.768  19.771  1.00  0.00           H
ATOM   1221  CD2 LEU A 567      56.402  94.133  18.398  1.00  0.00           C
ATOM   1222 1HD2 LEU A 567      56.542  93.111  17.987  1.00  0.00           H
ATOM   1223 2HD2 LEU A 567      55.884  94.006  19.372  1.00  0.00           H
ATOM   1224 3HD2 LEU A 567      55.762  94.709  17.696  1.00  0.00           H
ATOM   1225  C   LEU A 567      60.529  95.808  18.297  1.00  0.00           C
ATOM   1226  O   LEU A 567      60.645  96.552  19.209  1.00  0.00           O
ATOM   1227  N   LEU A 568      61.414  94.799  18.194  1.00  0.00           N
ATOM   1228  HN  LEU A 568      61.308  94.250  17.368  1.00  0.00           H
ATOM   1229  CA  LEU A 568      62.569  94.784  19.088  1.00  0.00           C
ATOM   1230  HA  LEU A 568      62.108  94.754  20.064  1.00  0.00           H
ATOM   1231  CB  LEU A 568      63.326  93.377  18.917  1.00  0.00           C
ATOM   1232  HB1 LEU A 568      63.720  93.404  17.878  1.00  0.00           H
ATOM   1233  HB2 LEU A 568      64.169  93.286  19.635  1.00  0.00           H
ATOM   1234  CG  LEU A 568      62.510  92.092  19.030  1.00  0.00           C
ATOM   1235  HG  LEU A 568      61.650  92.271  18.350  1.00  0.00           H
ATOM   1236  CD1 LEU A 568      63.299  90.881  18.458  1.00  0.00           C
ATOM   1237 1HD1 LEU A 568      62.638  89.988  18.483  1.00  0.00           H
ATOM   1238 2HD1 LEU A 568      63.617  91.144  17.427  1.00  0.00           H
ATOM   1239 3HD1 LEU A 568      64.198  90.604  19.048  1.00  0.00           H
ATOM   1240  CD2 LEU A 568      62.149  91.717  20.457  1.00  0.00           C
ATOM   1241 1HD2 LEU A 568      61.584  90.761  20.497  1.00  0.00           H
ATOM   1242 2HD2 LEU A 568      63.005  91.833  21.155  1.00  0.00           H
ATOM   1243 3HD2 LEU A 568      61.345  92.370  20.857  1.00  0.00           H
ATOM   1244  C   LEU A 568      63.591  95.856  18.950  1.00  0.00           C
ATOM   1245  O   LEU A 568      64.134  96.364  19.914  1.00  0.00           O
ATOM   1246  N   CYS A 569      63.829  96.436  17.711  1.00  0.00           N
ATOM   1247  HN  CYS A 569      63.324  96.198  16.885  1.00  0.00           H
ATOM   1248  CA  CYS A 569      64.683  97.590  17.478  1.00  0.00           C
ATOM   1249  HA  CYS A 569      65.653  97.508  17.946  1.00  0.00           H
ATOM   1250  CB  CYS A 569      65.092  97.602  15.938  1.00  0.00           C
ATOM   1251  HB1 CYS A 569      64.121  97.693  15.407  1.00  0.00           H
ATOM   1252  HB2 CYS A 569      65.629  98.542  15.688  1.00  0.00           H
ATOM   1253  SG  CYS A 569      66.016  96.146  15.474  1.00  0.00           S
ATOM   1254  HG1 CYS A 569      64.961  95.406  15.167  1.00  0.00           H
ATOM   1255  C   CYS A 569      64.174  98.824  18.208  1.00  0.00           C
ATOM   1256  O   CYS A 569      65.007  99.622  18.698  1.00  0.00           O
ATOM   1257  N   SER A 570      62.790  98.981  18.299  1.00  0.00           N
ATOM   1258  HN  SER A 570      62.141  98.258  18.074  1.00  0.00           H
ATOM   1259  CA  SER A 570      62.216 100.230  18.880  1.00  0.00           C
ATOM   1260  HA  SER A 570      62.904 101.044  18.706  1.00  0.00           H
ATOM   1261  CB  SER A 570      60.935 100.611  18.131  1.00  0.00           C
ATOM   1262  HB1 SER A 570      60.172  99.810  18.020  1.00  0.00           H
ATOM   1263  HB2 SER A 570      60.513 101.482  18.677  1.00  0.00           H
ATOM   1264  OG  SER A 570      61.230 101.072  16.834  1.00  0.00           O
ATOM   1265  HG1 SER A 570      61.686 100.377  16.354  1.00  0.00           H
ATOM   1266  C   SER A 570      61.987 100.135  20.347  1.00  0.00           C
ATOM   1267  O   SER A 570      61.394 101.026  20.927  1.00  0.00           O
ATOM   1268  N   TRP A 571      62.382  98.949  20.910  1.00  0.00           N
ATOM   1269  HN  TRP A 571      62.829  98.246  20.361  1.00  0.00           H
ATOM   1270  CA  TRP A 571      62.288  98.658  22.299  1.00  0.00           C
ATOM   1271  HA  TRP A 571      61.413  99.115  22.737  1.00  0.00           H
ATOM   1272  CB  TRP A 571      62.167  97.094  22.320  1.00  0.00           C
ATOM   1273  HB1 TRP A 571      61.522  96.708  21.502  1.00  0.00           H
ATOM   1274  HB2 TRP A 571      63.168  96.617  22.254  1.00  0.00           H
ATOM   1275  CG  TRP A 571      61.603  96.574  23.616  1.00  0.00           C
ATOM   1276  CD1 TRP A 571      62.148  96.194  24.831  1.00  0.00           C
ATOM   1277  HD1 TRP A 571      63.121  96.482  25.201  1.00  0.00           H
ATOM   1278  NE1 TRP A 571      61.164  95.537  25.549  1.00  0.00           N
ATOM   1279  HE1 TRP A 571      61.205  95.358  26.508  1.00  0.00           H
ATOM   1280  CE2 TRP A 571      60.002  95.447  24.845  1.00  0.00           C
ATOM   1281  CD2 TRP A 571      60.195  96.125  23.609  1.00  0.00           C
ATOM   1282  CE3 TRP A 571      59.174  96.210  22.719  1.00  0.00           C
ATOM   1283  HE3 TRP A 571      59.409  96.635  21.754  1.00  0.00           H
ATOM   1284  CZ3 TRP A 571      58.038  95.565  23.044  1.00  0.00           C
ATOM   1285  HZ3 TRP A 571      57.275  95.554  22.280  1.00  0.00           H
ATOM   1286  CZ2 TRP A 571      58.771  94.819  25.184  1.00  0.00           C
ATOM   1287  HZ2 TRP A 571      58.654  94.269  26.106  1.00  0.00           H
ATOM   1288  CH2 TRP A 571      57.729  94.939  24.249  1.00  0.00           C
ATOM   1289  HH2 TRP A 571      56.813  94.435  24.523  1.00  0.00           H
ATOM   1290  C   TRP A 571      63.494  99.123  23.166  1.00  0.00           C
ATOM   1291  O   TRP A 571      64.618  98.903  22.800  1.00  0.00           O
ATOM   1292  N   PRO A 572      63.380  99.629  24.414  1.00  0.00           N
ATOM   1293  CD  PRO A 572      62.091  99.898  25.070  1.00  0.00           C
ATOM   1294  HD1 PRO A 572      61.382  99.060  24.895  1.00  0.00           H
ATOM   1295  HD2 PRO A 572      61.730 100.832  24.590  1.00  0.00           H
ATOM   1296  CA  PRO A 572      64.532  99.911  25.330  1.00  0.00           C
ATOM   1297  HA  PRO A 572      65.133 100.695  24.893  1.00  0.00           H
ATOM   1298  CB  PRO A 572      63.795 100.469  26.688  1.00  0.00           C
ATOM   1299  HB1 PRO A 572      64.210 100.056  27.632  1.00  0.00           H
ATOM   1300  HB2 PRO A 572      63.876 101.577  26.697  1.00  0.00           H
ATOM   1301  CG  PRO A 572      62.343 100.069  26.578  1.00  0.00           C
ATOM   1302  HG1 PRO A 572      62.347  99.009  26.914  1.00  0.00           H
ATOM   1303  HG2 PRO A 572      61.615 100.722  27.105  1.00  0.00           H
ATOM   1304  C   PRO A 572      65.529  98.715  25.483  1.00  0.00           C
ATOM   1305  O   PRO A 572      65.129  97.691  26.011  1.00  0.00           O
ATOM   1306  N   GLU A 573      66.848  98.910  25.063  1.00  0.00           N
ATOM   1307  HN  GLU A 573      67.052  99.754  24.571  1.00  0.00           H
ATOM   1308  CA  GLU A 573      68.010  98.130  25.346  1.00  0.00           C
ATOM   1309  HA  GLU A 573      67.938  97.300  24.658  1.00  0.00           H
ATOM   1310  CB  GLU A 573      69.235  98.970  24.981  1.00  0.00           C
ATOM   1311  HB1 GLU A 573      69.181  99.898  25.588  1.00  0.00           H
ATOM   1312  HB2 GLU A 573      70.146  98.440  25.332  1.00  0.00           H
ATOM   1313  CG  GLU A 573      69.519  99.256  23.491  1.00  0.00           C
ATOM   1314  HG1 GLU A 573      70.596  99.461  23.315  1.00  0.00           H
ATOM   1315  HG2 GLU A 573      69.243  98.258  23.088  1.00  0.00           H
ATOM   1316  CD  GLU A 573      68.727 100.377  22.740  1.00  0.00           C
ATOM   1317  OE1 GLU A 573      69.180 100.679  21.564  1.00  0.00           O
ATOM   1318  OE2 GLU A 573      67.732 100.949  23.246  1.00  0.00           O
ATOM   1319  C   GLU A 573      68.098  97.526  26.763  1.00  0.00           C
ATOM   1320  O   GLU A 573      67.940  98.263  27.775  1.00  0.00           O
ATOM   1321  N   LEU A 574      68.386  96.215  26.859  1.00  0.00           N
ATOM   1322  HN  LEU A 574      68.581  95.699  26.028  1.00  0.00           H
ATOM   1323  CA  LEU A 574      68.352  95.422  28.057  1.00  0.00           C
ATOM   1324  HA  LEU A 574      67.379  95.665  28.457  1.00  0.00           H
ATOM   1325  CB  LEU A 574      68.505  93.910  27.652  1.00  0.00           C
ATOM   1326  HB1 LEU A 574      69.460  93.739  27.110  1.00  0.00           H
ATOM   1327  HB2 LEU A 574      68.440  93.223  28.522  1.00  0.00           H
ATOM   1328  CG  LEU A 574      67.417  93.337  26.750  1.00  0.00           C
ATOM   1329  HG  LEU A 574      67.208  93.988  25.875  1.00  0.00           H
ATOM   1330  CD1 LEU A 574      67.829  91.934  26.165  1.00  0.00           C
ATOM   1331 1HD1 LEU A 574      66.948  91.491  25.653  1.00  0.00           H
ATOM   1332 2HD1 LEU A 574      68.608  92.029  25.379  1.00  0.00           H
ATOM   1333 3HD1 LEU A 574      68.154  91.189  26.923  1.00  0.00           H
ATOM   1334  CD2 LEU A 574      66.090  93.196  27.475  1.00  0.00           C
ATOM   1335 1HD2 LEU A 574      66.229  92.893  28.535  1.00  0.00           H
ATOM   1336 2HD2 LEU A 574      65.482  94.126  27.484  1.00  0.00           H
ATOM   1337 3HD2 LEU A 574      65.412  92.385  27.135  1.00  0.00           H
ATOM   1338  C   LEU A 574      69.418  95.784  29.141  1.00  0.00           C
ATOM   1339  O   LEU A 574      70.462  96.221  28.750  1.00  0.00           O
ATOM   1340  N   PRO A 575      69.245  95.493  30.465  1.00  0.00           N
ATOM   1341  CD  PRO A 575      67.930  95.396  31.128  1.00  0.00           C
ATOM   1342  HD1 PRO A 575      67.567  94.405  30.782  1.00  0.00           H
ATOM   1343  HD2 PRO A 575      67.215  96.209  30.876  1.00  0.00           H
ATOM   1344  CA  PRO A 575      70.321  95.140  31.407  1.00  0.00           C
ATOM   1345  HA  PRO A 575      70.938  96.016  31.542  1.00  0.00           H
ATOM   1346  CB  PRO A 575      69.668  94.662  32.733  1.00  0.00           C
ATOM   1347  HB1 PRO A 575      69.287  93.629  32.580  1.00  0.00           H
ATOM   1348  HB2 PRO A 575      70.156  94.974  33.681  1.00  0.00           H
ATOM   1349  CG  PRO A 575      68.340  95.359  32.645  1.00  0.00           C
ATOM   1350  HG1 PRO A 575      67.503  94.968  33.262  1.00  0.00           H
ATOM   1351  HG2 PRO A 575      68.400  96.384  33.070  1.00  0.00           H
ATOM   1352  C   PRO A 575      71.382  94.166  30.872  1.00  0.00           C
ATOM   1353  O   PRO A 575      71.134  93.253  30.021  1.00  0.00           O
ATOM   1354  N   VAL A 576      72.673  94.312  31.202  1.00  0.00           N
ATOM   1355  HN  VAL A 576      72.884  94.929  31.955  1.00  0.00           H
ATOM   1356  CA  VAL A 576      73.756  93.555  30.620  1.00  0.00           C
ATOM   1357  HA  VAL A 576      73.620  93.651  29.553  1.00  0.00           H
ATOM   1358  CB  VAL A 576      75.113  94.233  30.973  1.00  0.00           C
ATOM   1359  HB  VAL A 576      74.949  95.332  30.955  1.00  0.00           H
ATOM   1360  CG1 VAL A 576      75.532  93.786  32.390  1.00  0.00           C
ATOM   1361 1HG1 VAL A 576      76.407  94.367  32.753  1.00  0.00           H
ATOM   1362 2HG1 VAL A 576      74.675  93.896  33.089  1.00  0.00           H
ATOM   1363 3HG1 VAL A 576      75.998  92.779  32.446  1.00  0.00           H
ATOM   1364  CG2 VAL A 576      76.191  93.995  29.909  1.00  0.00           C
ATOM   1365 1HG2 VAL A 576      75.709  94.185  28.926  1.00  0.00           H
ATOM   1366 2HG2 VAL A 576      77.184  94.446  30.124  1.00  0.00           H
ATOM   1367 3HG2 VAL A 576      76.321  92.893  29.963  1.00  0.00           H
ATOM   1368  C   VAL A 576      73.702  92.026  30.854  1.00  0.00           C
ATOM   1369  O   VAL A 576      73.889  91.247  29.948  1.00  0.00           O
ATOM   1370  N   LEU A 577      73.355  91.541  32.086  1.00  0.00           N
ATOM   1371  HN  LEU A 577      73.145  92.117  32.872  1.00  0.00           H
ATOM   1372  CA  LEU A 577      73.051  90.131  32.302  1.00  0.00           C
ATOM   1373  HA  LEU A 577      73.968  89.585  32.131  1.00  0.00           H
ATOM   1374  CB  LEU A 577      72.760  89.901  33.817  1.00  0.00           C
ATOM   1375  HB1 LEU A 577      73.643  90.244  34.398  1.00  0.00           H
ATOM   1376  HB2 LEU A 577      71.931  90.589  34.088  1.00  0.00           H
ATOM   1377  CG  LEU A 577      72.249  88.466  34.256  1.00  0.00           C
ATOM   1378  HG  LEU A 577      71.277  88.469  33.717  1.00  0.00           H
ATOM   1379  CD1 LEU A 577      73.195  87.368  33.757  1.00  0.00           C
ATOM   1380 1HD1 LEU A 577      73.317  87.381  32.653  1.00  0.00           H
ATOM   1381 2HD1 LEU A 577      74.222  87.400  34.179  1.00  0.00           H
ATOM   1382 3HD1 LEU A 577      72.777  86.367  33.998  1.00  0.00           H
ATOM   1383  CD2 LEU A 577      72.019  88.406  35.770  1.00  0.00           C
ATOM   1384 1HD2 LEU A 577      73.011  88.429  36.268  1.00  0.00           H
ATOM   1385 2HD2 LEU A 577      71.446  89.274  36.161  1.00  0.00           H
ATOM   1386 3HD2 LEU A 577      71.588  87.432  36.087  1.00  0.00           H
ATOM   1387  C   LEU A 577      72.077  89.503  31.385  1.00  0.00           C
ATOM   1388  O   LEU A 577      72.329  88.517  30.748  1.00  0.00           O
ATOM   1389  N   SER A 578      70.995  90.190  31.279  1.00  0.00           N
ATOM   1390  HN  SER A 578      70.863  90.897  31.969  1.00  0.00           H
ATOM   1391  CA  SER A 578      69.897  90.053  30.316  1.00  0.00           C
ATOM   1392  HA  SER A 578      69.517  89.046  30.398  1.00  0.00           H
ATOM   1393  CB  SER A 578      68.799  91.154  30.503  1.00  0.00           C
ATOM   1394  HB1 SER A 578      69.276  92.157  30.506  1.00  0.00           H
ATOM   1395  HB2 SER A 578      67.922  91.031  29.832  1.00  0.00           H
ATOM   1396  OG  SER A 578      68.128  90.958  31.773  1.00  0.00           O
ATOM   1397  HG1 SER A 578      67.833  90.045  31.800  1.00  0.00           H
ATOM   1398  C   SER A 578      70.249  90.017  28.807  1.00  0.00           C
ATOM   1399  O   SER A 578      69.686  89.193  28.038  1.00  0.00           O
ATOM   1400  N   ALA A 579      71.093  90.946  28.388  1.00  0.00           N
ATOM   1401  HN  ALA A 579      71.438  91.632  29.025  1.00  0.00           H
ATOM   1402  CA  ALA A 579      71.694  90.862  27.068  1.00  0.00           C
ATOM   1403  HA  ALA A 579      70.966  90.644  26.302  1.00  0.00           H
ATOM   1404  CB  ALA A 579      72.451  92.173  26.614  1.00  0.00           C
ATOM   1405  HB1 ALA A 579      72.431  92.229  25.505  1.00  0.00           H
ATOM   1406  HB2 ALA A 579      71.968  93.085  27.025  1.00  0.00           H
ATOM   1407  HB3 ALA A 579      73.460  92.242  27.073  1.00  0.00           H
ATOM   1408  C   ALA A 579      72.581  89.691  26.879  1.00  0.00           C
ATOM   1409  O   ALA A 579      72.665  89.117  25.779  1.00  0.00           O
ATOM   1410  N   LEU A 580      73.363  89.274  27.930  1.00  0.00           N
ATOM   1411  HN  LEU A 580      73.514  89.822  28.749  1.00  0.00           H
ATOM   1412  CA  LEU A 580      74.277  88.193  27.916  1.00  0.00           C
ATOM   1413  HA  LEU A 580      74.756  88.217  26.949  1.00  0.00           H
ATOM   1414  CB  LEU A 580      75.400  88.464  29.005  1.00  0.00           C
ATOM   1415  HB1 LEU A 580      74.860  88.505  29.976  1.00  0.00           H
ATOM   1416  HB2 LEU A 580      76.028  87.549  29.055  1.00  0.00           H
ATOM   1417  CG  LEU A 580      76.431  89.587  28.808  1.00  0.00           C
ATOM   1418  HG  LEU A 580      75.949  90.491  28.380  1.00  0.00           H
ATOM   1419  CD1 LEU A 580      77.041  89.883  30.202  1.00  0.00           C
ATOM   1420 1HD1 LEU A 580      77.816  90.680  30.176  1.00  0.00           H
ATOM   1421 2HD1 LEU A 580      76.201  90.253  30.828  1.00  0.00           H
ATOM   1422 3HD1 LEU A 580      77.466  88.931  30.584  1.00  0.00           H
ATOM   1423  CD2 LEU A 580      77.566  89.296  27.852  1.00  0.00           C
ATOM   1424 1HD2 LEU A 580      78.271  90.154  27.878  1.00  0.00           H
ATOM   1425 2HD2 LEU A 580      78.308  88.517  28.127  1.00  0.00           H
ATOM   1426 3HD2 LEU A 580      77.212  89.290  26.799  1.00  0.00           H
ATOM   1427  C   LEU A 580      73.650  86.861  27.899  1.00  0.00           C
ATOM   1428  O   LEU A 580      74.123  85.990  27.191  1.00  0.00           O
ATOM   1429  N   GLU A 581      72.475  86.596  28.577  1.00  0.00           N
ATOM   1430  HN  GLU A 581      72.228  87.248  29.290  1.00  0.00           H
ATOM   1431  CA  GLU A 581      71.688  85.441  28.492  1.00  0.00           C
ATOM   1432  HA  GLU A 581      72.313  84.630  28.835  1.00  0.00           H
ATOM   1433  CB  GLU A 581      70.514  85.382  29.558  1.00  0.00           C
ATOM   1434  HB1 GLU A 581      69.990  86.355  29.437  1.00  0.00           H
ATOM   1435  HB2 GLU A 581      69.846  84.502  29.438  1.00  0.00           H
ATOM   1436  CG  GLU A 581      70.933  85.399  31.053  1.00  0.00           C
ATOM   1437  HG1 GLU A 581      71.853  84.811  31.260  1.00  0.00           H
ATOM   1438  HG2 GLU A 581      71.314  86.388  31.385  1.00  0.00           H
ATOM   1439  CD  GLU A 581      69.764  84.992  31.960  1.00  0.00           C
ATOM   1440  OE1 GLU A 581      69.701  83.849  32.441  1.00  0.00           O
ATOM   1441  OE2 GLU A 581      68.838  85.884  32.165  1.00  0.00           O
ATOM   1442  C   GLU A 581      71.104  85.169  27.143  1.00  0.00           C
ATOM   1443  O   GLU A 581      71.036  83.999  26.761  1.00  0.00           O
ATOM   1444  N   LEU A 582      70.721  86.164  26.306  1.00  0.00           N
ATOM   1445  HN  LEU A 582      70.979  87.112  26.474  1.00  0.00           H
ATOM   1446  CA  LEU A 582      70.290  85.924  24.994  1.00  0.00           C
ATOM   1447  HA  LEU A 582      69.742  84.994  24.996  1.00  0.00           H
ATOM   1448  CB  LEU A 582      69.607  87.228  24.504  1.00  0.00           C
ATOM   1449  HB1 LEU A 582      70.253  88.113  24.685  1.00  0.00           H
ATOM   1450  HB2 LEU A 582      69.534  86.992  23.421  1.00  0.00           H
ATOM   1451  CG  LEU A 582      68.228  87.396  25.049  1.00  0.00           C
ATOM   1452  HG  LEU A 582      68.255  87.599  26.141  1.00  0.00           H
ATOM   1453  CD1 LEU A 582      67.430  88.629  24.500  1.00  0.00           C
ATOM   1454 1HD1 LEU A 582      66.453  88.818  24.993  1.00  0.00           H
ATOM   1455 2HD1 LEU A 582      68.127  89.488  24.608  1.00  0.00           H
ATOM   1456 3HD1 LEU A 582      67.279  88.488  23.408  1.00  0.00           H
ATOM   1457  CD2 LEU A 582      67.475  86.147  24.853  1.00  0.00           C
ATOM   1458 1HD2 LEU A 582      67.496  85.868  23.778  1.00  0.00           H
ATOM   1459 2HD2 LEU A 582      67.925  85.296  25.408  1.00  0.00           H
ATOM   1460 3HD2 LEU A 582      66.396  86.258  25.094  1.00  0.00           H
ATOM   1461  C   LEU A 582      71.493  85.664  24.101  1.00  0.00           C
ATOM   1462  O   LEU A 582      71.234  85.321  22.971  1.00  0.00           O
ATOM   1463  N   LEU A 583      72.797  85.758  24.591  1.00  0.00           N
ATOM   1464  HN  LEU A 583      72.877  86.139  25.509  1.00  0.00           H
ATOM   1465  CA  LEU A 583      74.014  85.508  23.851  1.00  0.00           C
ATOM   1466  HA  LEU A 583      73.780  85.487  22.797  1.00  0.00           H
ATOM   1467  CB  LEU A 583      74.896  86.771  24.023  1.00  0.00           C
ATOM   1468  HB1 LEU A 583      75.059  86.953  25.106  1.00  0.00           H
ATOM   1469  HB2 LEU A 583      75.853  86.672  23.467  1.00  0.00           H
ATOM   1470  CG  LEU A 583      74.390  88.117  23.436  1.00  0.00           C
ATOM   1471  HG  LEU A 583      73.308  88.300  23.608  1.00  0.00           H
ATOM   1472  CD1 LEU A 583      75.040  89.252  24.073  1.00  0.00           C
ATOM   1473 1HD1 LEU A 583      74.481  90.129  23.683  1.00  0.00           H
ATOM   1474 2HD1 LEU A 583      74.924  89.287  25.177  1.00  0.00           H
ATOM   1475 3HD1 LEU A 583      76.118  89.259  23.801  1.00  0.00           H
ATOM   1476  CD2 LEU A 583      74.497  88.258  21.891  1.00  0.00           C
ATOM   1477 1HD2 LEU A 583      75.469  87.840  21.553  1.00  0.00           H
ATOM   1478 2HD2 LEU A 583      73.717  87.616  21.429  1.00  0.00           H
ATOM   1479 3HD2 LEU A 583      74.295  89.308  21.587  1.00  0.00           H
ATOM   1480  C   LEU A 583      74.675  84.163  24.194  1.00  0.00           C
ATOM   1481  O   LEU A 583      75.643  83.694  23.601  1.00  0.00           O
ATOM   1482  N   ASP A 584      74.140  83.504  25.312  1.00  0.00           N
ATOM   1483  HN  ASP A 584      73.294  83.918  25.641  1.00  0.00           H
ATOM   1484  CA  ASP A 584      74.521  82.203  25.771  1.00  0.00           C
ATOM   1485  HA  ASP A 584      75.599  82.258  25.758  1.00  0.00           H
ATOM   1486  CB  ASP A 584      73.910  82.095  27.191  1.00  0.00           C
ATOM   1487  HB1 ASP A 584      73.873  83.076  27.712  1.00  0.00           H
ATOM   1488  HB2 ASP A 584      72.869  81.714  27.122  1.00  0.00           H
ATOM   1489  CG  ASP A 584      74.667  81.220  28.175  1.00  0.00           C
ATOM   1490  OD1 ASP A 584      75.286  80.214  27.760  1.00  0.00           O
ATOM   1491  OD2 ASP A 584      74.399  81.456  29.410  1.00  0.00           O
ATOM   1492  C   ASP A 584      74.272  81.076  24.788  1.00  0.00           C
ATOM   1493  O   ASP A 584      73.434  81.148  23.895  1.00  0.00           O
ATOM   1494  N   PHE A 585      75.143  80.077  24.763  1.00  0.00           N
ATOM   1495  HN  PHE A 585      75.759  79.961  25.538  1.00  0.00           H
ATOM   1496  CA  PHE A 585      75.258  79.068  23.696  1.00  0.00           C
ATOM   1497  HA  PHE A 585      75.509  79.655  22.825  1.00  0.00           H
ATOM   1498  CB  PHE A 585      76.433  78.128  24.017  1.00  0.00           C
ATOM   1499  HB1 PHE A 585      76.204  77.507  24.910  1.00  0.00           H
ATOM   1500  HB2 PHE A 585      76.632  77.446  23.163  1.00  0.00           H
ATOM   1501  CG  PHE A 585      77.735  78.875  24.244  1.00  0.00           C
ATOM   1502  CD1 PHE A 585      78.362  78.883  25.590  1.00  0.00           C
ATOM   1503  HD1 PHE A 585      78.047  78.236  26.394  1.00  0.00           H
ATOM   1504  CE1 PHE A 585      79.505  79.610  25.791  1.00  0.00           C
ATOM   1505  HE1 PHE A 585      80.007  79.540  26.744  1.00  0.00           H
ATOM   1506  CZ  PHE A 585      80.012  80.498  24.835  1.00  0.00           C
ATOM   1507  HZ  PHE A 585      80.872  81.127  25.017  1.00  0.00           H
ATOM   1508  CD2 PHE A 585      78.389  79.600  23.215  1.00  0.00           C
ATOM   1509  HD2 PHE A 585      77.866  79.654  22.271  1.00  0.00           H
ATOM   1510  CE2 PHE A 585      79.478  80.383  23.544  1.00  0.00           C
ATOM   1511  HE2 PHE A 585      79.915  80.902  22.704  1.00  0.00           H
ATOM   1512  C   PHE A 585      73.957  78.274  23.607  1.00  0.00           C
ATOM   1513  O   PHE A 585      73.275  78.065  24.580  1.00  0.00           O
ATOM   1514  N   SER A 586      73.599  77.907  22.396  1.00  0.00           N
ATOM   1515  HN  SER A 586      74.244  77.957  21.638  1.00  0.00           H
ATOM   1516  CA  SER A 586      72.277  77.466  22.028  1.00  0.00           C
ATOM   1517  HA  SER A 586      72.546  76.993  21.095  1.00  0.00           H
ATOM   1518  CB  SER A 586      71.415  76.551  22.918  1.00  0.00           C
ATOM   1519  HB1 SER A 586      71.052  77.113  23.805  1.00  0.00           H
ATOM   1520  HB2 SER A 586      70.493  76.229  22.388  1.00  0.00           H
ATOM   1521  OG  SER A 586      72.031  75.360  23.271  1.00  0.00           O
ATOM   1522  HG1 SER A 586      72.919  75.687  23.432  1.00  0.00           H
ATOM   1523  C   SER A 586      71.503  78.676  21.586  1.00  0.00           C
ATOM   1524  O   SER A 586      70.316  78.723  21.702  1.00  0.00           O
ATOM   1525  N   PHE A 587      72.197  79.671  20.984  1.00  0.00           N
ATOM   1526  HN  PHE A 587      73.183  79.588  20.859  1.00  0.00           H
ATOM   1527  CA  PHE A 587      71.724  81.006  20.549  1.00  0.00           C
ATOM   1528  HA  PHE A 587      72.048  81.694  21.317  1.00  0.00           H
ATOM   1529  CB  PHE A 587      72.645  81.513  19.368  1.00  0.00           C
ATOM   1530  HB1 PHE A 587      72.494  80.997  18.396  1.00  0.00           H
ATOM   1531  HB2 PHE A 587      72.480  82.595  19.177  1.00  0.00           H
ATOM   1532  CG  PHE A 587      74.182  81.524  19.606  1.00  0.00           C
ATOM   1533  CD1 PHE A 587      74.818  81.712  20.832  1.00  0.00           C
ATOM   1534  HD1 PHE A 587      74.212  81.937  21.697  1.00  0.00           H
ATOM   1535  CE1 PHE A 587      76.172  81.823  20.949  1.00  0.00           C
ATOM   1536  HE1 PHE A 587      76.639  82.042  21.898  1.00  0.00           H
ATOM   1537  CZ  PHE A 587      77.014  81.376  19.877  1.00  0.00           C
ATOM   1538  HZ  PHE A 587      78.089  81.305  19.948  1.00  0.00           H
ATOM   1539  CD2 PHE A 587      75.040  81.322  18.508  1.00  0.00           C
ATOM   1540  HD2 PHE A 587      74.627  81.189  17.519  1.00  0.00           H
ATOM   1541  CE2 PHE A 587      76.431  81.196  18.603  1.00  0.00           C
ATOM   1542  HE2 PHE A 587      77.006  80.841  17.760  1.00  0.00           H
ATOM   1543  C   PHE A 587      70.282  81.232  20.168  1.00  0.00           C
ATOM   1544  O   PHE A 587      69.897  80.615  19.206  1.00  0.00           O
ATOM   1545  N   PRO A 588      69.504  82.005  20.782  1.00  0.00           N
ATOM   1546  CD  PRO A 588      69.736  82.425  22.155  1.00  0.00           C
ATOM   1547  HD1 PRO A 588      70.503  83.225  22.231  1.00  0.00           H
ATOM   1548  HD2 PRO A 588      69.973  81.548  22.795  1.00  0.00           H
ATOM   1549  CA  PRO A 588      68.214  82.420  20.237  1.00  0.00           C
ATOM   1550  HA  PRO A 588      67.532  81.585  20.298  1.00  0.00           H
ATOM   1551  CB  PRO A 588      67.861  83.514  21.240  1.00  0.00           C
ATOM   1552  HB1 PRO A 588      68.300  84.479  20.908  1.00  0.00           H
ATOM   1553  HB2 PRO A 588      66.769  83.718  21.261  1.00  0.00           H
ATOM   1554  CG  PRO A 588      68.425  83.102  22.610  1.00  0.00           C
ATOM   1555  HG1 PRO A 588      68.613  83.946  23.307  1.00  0.00           H
ATOM   1556  HG2 PRO A 588      67.689  82.414  23.079  1.00  0.00           H
ATOM   1557  C   PRO A 588      68.209  82.945  18.792  1.00  0.00           C
ATOM   1558  O   PRO A 588      69.241  83.393  18.308  1.00  0.00           O
ATOM   1559  N   ASP A 589      67.064  82.897  18.175  1.00  0.00           N
ATOM   1560  HN  ASP A 589      66.289  82.430  18.592  1.00  0.00           H
ATOM   1561  CA  ASP A 589      66.835  83.340  16.813  1.00  0.00           C
ATOM   1562  HA  ASP A 589      67.081  82.574  16.093  1.00  0.00           H
ATOM   1563  CB  ASP A 589      65.328  83.553  16.560  1.00  0.00           C
ATOM   1564  HB1 ASP A 589      65.016  84.316  17.305  1.00  0.00           H
ATOM   1565  HB2 ASP A 589      64.948  83.870  15.565  1.00  0.00           H
ATOM   1566  CG  ASP A 589      64.526  82.302  16.797  1.00  0.00           C
ATOM   1567  OD1 ASP A 589      65.177  81.211  16.733  1.00  0.00           O
ATOM   1568  OD2 ASP A 589      63.320  82.381  17.000  1.00  0.00           O
ATOM   1569  C   ASP A 589      67.531  84.645  16.367  1.00  0.00           C
ATOM   1570  O   ASP A 589      67.663  85.512  17.163  1.00  0.00           O
ATOM   1571  N   CYS A 590      67.782  84.751  15.080  1.00  0.00           N
ATOM   1572  HN  CYS A 590      67.487  84.126  14.362  1.00  0.00           H
ATOM   1573  CA  CYS A 590      68.525  85.943  14.706  1.00  0.00           C
ATOM   1574  HA  CYS A 590      69.524  85.814  15.097  1.00  0.00           H
ATOM   1575  CB  CYS A 590      68.716  85.934  13.210  1.00  0.00           C
ATOM   1576  HB1 CYS A 590      69.317  85.025  12.991  1.00  0.00           H
ATOM   1577  HB2 CYS A 590      67.754  85.875  12.658  1.00  0.00           H
ATOM   1578  SG  CYS A 590      69.693  87.249  12.450  1.00  0.00           S
ATOM   1579  HG1 CYS A 590      68.993  88.266  12.929  1.00  0.00           H
ATOM   1580  C   CYS A 590      67.917  87.343  15.051  1.00  0.00           C
ATOM   1581  O   CYS A 590      68.620  88.293  15.434  1.00  0.00           O
ATOM   1582  N   HIS A 591      66.577  87.490  15.003  1.00  0.00           N
ATOM   1583  HN  HIS A 591      65.927  86.735  14.948  1.00  0.00           H
ATOM   1584  CA  HIS A 591      65.964  88.784  15.372  1.00  0.00           C
ATOM   1585  HA  HIS A 591      66.397  89.607  14.823  1.00  0.00           H
ATOM   1586  CB  HIS A 591      64.416  88.726  15.011  1.00  0.00           C
ATOM   1587  HB1 HIS A 591      63.991  89.735  15.199  1.00  0.00           H
ATOM   1588  HB2 HIS A 591      64.311  88.486  13.931  1.00  0.00           H
ATOM   1589  ND1 HIS A 591      63.847  86.477  15.684  1.00  0.00           N
ATOM   1590  CG  HIS A 591      63.550  87.836  15.783  1.00  0.00           C
ATOM   1591  CE1 HIS A 591      62.786  85.892  16.345  1.00  0.00           C
ATOM   1592  HE1 HIS A 591      62.573  84.827  16.251  1.00  0.00           H
ATOM   1593  NE2 HIS A 591      61.968  86.827  16.959  1.00  0.00           N
ATOM   1594  HE2 HIS A 591      61.202  86.674  17.584  1.00  0.00           H
ATOM   1595  CD2 HIS A 591      62.464  88.106  16.616  1.00  0.00           C
ATOM   1596  HD2 HIS A 591      61.874  88.941  16.973  1.00  0.00           H
ATOM   1597  C   HIS A 591      66.121  89.183  16.875  1.00  0.00           C
ATOM   1598  O   HIS A 591      66.466  90.304  17.242  1.00  0.00           O
ATOM   1599  N   VAL A 592      65.971  88.130  17.725  1.00  0.00           N
ATOM   1600  HN  VAL A 592      65.817  87.228  17.328  1.00  0.00           H
ATOM   1601  CA  VAL A 592      66.258  88.183  19.174  1.00  0.00           C
ATOM   1602  HA  VAL A 592      65.724  89.044  19.549  1.00  0.00           H
ATOM   1603  CB  VAL A 592      65.617  86.995  19.893  1.00  0.00           C
ATOM   1604  HB  VAL A 592      65.823  86.127  19.231  1.00  0.00           H
ATOM   1605  CG1 VAL A 592      66.045  86.763  21.350  1.00  0.00           C
ATOM   1606 1HG1 VAL A 592      67.145  86.912  21.408  1.00  0.00           H
ATOM   1607 2HG1 VAL A 592      65.503  87.578  21.876  1.00  0.00           H
ATOM   1608 3HG1 VAL A 592      65.855  85.781  21.832  1.00  0.00           H
ATOM   1609  CG2 VAL A 592      64.111  87.318  19.835  1.00  0.00           C
ATOM   1610 1HG2 VAL A 592      63.584  86.558  20.451  1.00  0.00           H
ATOM   1611 2HG2 VAL A 592      64.018  88.354  20.227  1.00  0.00           H
ATOM   1612 3HG2 VAL A 592      63.671  87.252  18.817  1.00  0.00           H
ATOM   1613  C   VAL A 592      67.736  88.327  19.513  1.00  0.00           C
ATOM   1614  O   VAL A 592      68.072  89.059  20.429  1.00  0.00           O
ATOM   1615  N   GLY A 593      68.569  87.788  18.648  1.00  0.00           N
ATOM   1616  HN  GLY A 593      68.353  87.038  18.027  1.00  0.00           H
ATOM   1617  CA  GLY A 593      70.041  87.864  18.720  1.00  0.00           C
ATOM   1618  HA1 GLY A 593      70.310  87.630  19.740  1.00  0.00           H
ATOM   1619  HA2 GLY A 593      70.494  87.149  18.049  1.00  0.00           H
ATOM   1620  C   GLY A 593      70.577  89.221  18.366  1.00  0.00           C
ATOM   1621  O   GLY A 593      71.313  89.943  19.091  1.00  0.00           O
ATOM   1622  N   SER A 594      70.109  89.805  17.234  1.00  0.00           N
ATOM   1623  HN  SER A 594      69.483  89.254  16.689  1.00  0.00           H
ATOM   1624  CA  SER A 594      70.436  91.179  16.712  1.00  0.00           C
ATOM   1625  HA  SER A 594      71.497  91.304  16.550  1.00  0.00           H
ATOM   1626  CB  SER A 594      69.531  91.421  15.466  1.00  0.00           C
ATOM   1627  HB1 SER A 594      69.699  90.541  14.808  1.00  0.00           H
ATOM   1628  HB2 SER A 594      68.468  91.469  15.785  1.00  0.00           H
ATOM   1629  OG  SER A 594      69.898  92.664  14.796  1.00  0.00           O
ATOM   1630  HG1 SER A 594      70.765  92.547  14.400  1.00  0.00           H
ATOM   1631  C   SER A 594      70.017  92.229  17.702  1.00  0.00           C
ATOM   1632  O   SER A 594      70.722  93.240  17.937  1.00  0.00           O
ATOM   1633  N   PHE A 595      68.884  92.058  18.482  1.00  0.00           N
ATOM   1634  HN  PHE A 595      68.281  91.287  18.288  1.00  0.00           H
ATOM   1635  CA  PHE A 595      68.494  92.917  19.579  1.00  0.00           C
ATOM   1636  HA  PHE A 595      68.759  93.914  19.260  1.00  0.00           H
ATOM   1637  CB  PHE A 595      66.996  92.800  19.802  1.00  0.00           C
ATOM   1638  HB1 PHE A 595      66.438  93.312  18.989  1.00  0.00           H
ATOM   1639  HB2 PHE A 595      66.700  91.729  19.777  1.00  0.00           H
ATOM   1640  CG  PHE A 595      66.464  93.271  21.245  1.00  0.00           C
ATOM   1641  CD1 PHE A 595      65.578  92.492  22.000  1.00  0.00           C
ATOM   1642  HD1 PHE A 595      65.282  91.501  21.687  1.00  0.00           H
ATOM   1643  CE1 PHE A 595      65.033  93.034  23.146  1.00  0.00           C
ATOM   1644  HE1 PHE A 595      64.326  92.446  23.711  1.00  0.00           H
ATOM   1645  CZ  PHE A 595      65.329  94.367  23.562  1.00  0.00           C
ATOM   1646  HZ  PHE A 595      64.913  94.692  24.504  1.00  0.00           H
ATOM   1647  CD2 PHE A 595      66.654  94.621  21.575  1.00  0.00           C
ATOM   1648  HD2 PHE A 595      67.316  95.217  20.964  1.00  0.00           H
ATOM   1649  CE2 PHE A 595      66.099  95.168  22.706  1.00  0.00           C
ATOM   1650  HE2 PHE A 595      66.404  96.167  22.978  1.00  0.00           H
ATOM   1651  C   PHE A 595      69.433  92.681  20.796  1.00  0.00           C
ATOM   1652  O   PHE A 595      69.660  93.666  21.560  1.00  0.00           O
ATOM   1653  N   ALA A 596      70.035  91.507  20.990  1.00  0.00           N
ATOM   1654  HN  ALA A 596      69.754  90.746  20.411  1.00  0.00           H
ATOM   1655  CA  ALA A 596      70.956  91.277  22.086  1.00  0.00           C
ATOM   1656  HA  ALA A 596      70.558  91.669  23.010  1.00  0.00           H
ATOM   1657  CB  ALA A 596      71.002  89.752  22.315  1.00  0.00           C
ATOM   1658  HB1 ALA A 596      69.972  89.338  22.265  1.00  0.00           H
ATOM   1659  HB2 ALA A 596      71.685  89.191  21.642  1.00  0.00           H
ATOM   1660  HB3 ALA A 596      71.308  89.452  23.339  1.00  0.00           H
ATOM   1661  C   ALA A 596      72.240  91.957  21.869  1.00  0.00           C
ATOM   1662  O   ALA A 596      72.810  92.662  22.744  1.00  0.00           O
ATOM   1663  N   ILE A 597      72.694  91.950  20.630  1.00  0.00           N
ATOM   1664  HN  ILE A 597      72.303  91.278  20.005  1.00  0.00           H
ATOM   1665  CA  ILE A 597      73.746  92.801  20.129  1.00  0.00           C
ATOM   1666  HA  ILE A 597      74.545  92.683  20.846  1.00  0.00           H
ATOM   1667  CB  ILE A 597      74.144  92.355  18.728  1.00  0.00           C
ATOM   1668  HB  ILE A 597      73.294  92.614  18.061  1.00  0.00           H
ATOM   1669  CG2 ILE A 597      75.459  93.150  18.323  1.00  0.00           C
ATOM   1670 1HG2 ILE A 597      75.171  94.213  18.170  1.00  0.00           H
ATOM   1671 2HG2 ILE A 597      76.249  93.091  19.101  1.00  0.00           H
ATOM   1672 3HG2 ILE A 597      75.841  92.608  17.432  1.00  0.00           H
ATOM   1673  CG1 ILE A 597      74.489  90.849  18.761  1.00  0.00           C
ATOM   1674 1HG1 ILE A 597      73.553  90.340  19.078  1.00  0.00           H
ATOM   1675 2HG1 ILE A 597      74.690  90.624  17.692  1.00  0.00           H
ATOM   1676  CD  ILE A 597      75.667  90.432  19.612  1.00  0.00           C
ATOM   1677  HD1 ILE A 597      75.676  91.045  20.539  1.00  0.00           H
ATOM   1678  HD2 ILE A 597      75.582  89.346  19.829  1.00  0.00           H
ATOM   1679  HD3 ILE A 597      76.576  90.565  18.989  1.00  0.00           H
ATOM   1680  C   ILE A 597      73.462  94.261  20.207  1.00  0.00           C
ATOM   1681  O   ILE A 597      74.263  94.976  20.732  1.00  0.00           O
ATOM   1682  N   LYS A 598      72.281  94.781  19.775  1.00  0.00           N
ATOM   1683  HN  LYS A 598      71.510  94.263  19.412  1.00  0.00           H
ATOM   1684  CA  LYS A 598      71.904  96.172  19.865  1.00  0.00           C
ATOM   1685  HA  LYS A 598      72.599  96.746  19.270  1.00  0.00           H
ATOM   1686  CB  LYS A 598      70.592  96.460  19.180  1.00  0.00           C
ATOM   1687  HB1 LYS A 598      70.608  96.208  18.098  1.00  0.00           H
ATOM   1688  HB2 LYS A 598      69.790  95.840  19.634  1.00  0.00           H
ATOM   1689  CG  LYS A 598      70.174  97.924  19.180  1.00  0.00           C
ATOM   1690  HG1 LYS A 598      70.028  98.198  20.247  1.00  0.00           H
ATOM   1691  HG2 LYS A 598      71.031  98.541  18.835  1.00  0.00           H
ATOM   1692  CD  LYS A 598      68.875  98.173  18.473  1.00  0.00           C
ATOM   1693  HD1 LYS A 598      68.906  97.796  17.429  1.00  0.00           H
ATOM   1694  HD2 LYS A 598      68.063  97.711  19.074  1.00  0.00           H
ATOM   1695  CE  LYS A 598      68.495  99.670  18.350  1.00  0.00           C
ATOM   1696  HE1 LYS A 598      69.422 100.265  18.206  1.00  0.00           H
ATOM   1697  HE2 LYS A 598      67.856  99.820  17.453  1.00  0.00           H
ATOM   1698  NZ  LYS A 598      67.723 100.138  19.515  1.00  0.00           N
ATOM   1699  HZ1 LYS A 598      66.996  99.425  19.725  1.00  0.00           H
ATOM   1700  HZ2 LYS A 598      68.307 100.099  20.375  1.00  0.00           H
ATOM   1701  HZ3 LYS A 598      67.329 101.096  19.421  1.00  0.00           H
ATOM   1702  C   LYS A 598      72.127  96.696  21.335  1.00  0.00           C
ATOM   1703  O   LYS A 598      72.659  97.790  21.641  1.00  0.00           O
ATOM   1704  N   SER A 599      71.780  95.858  22.356  1.00  0.00           N
ATOM   1705  HN  SER A 599      71.383  94.980  22.098  1.00  0.00           H
ATOM   1706  CA  SER A 599      71.814  96.037  23.834  1.00  0.00           C
ATOM   1707  HA  SER A 599      71.396  97.014  24.026  1.00  0.00           H
ATOM   1708  CB  SER A 599      70.997  94.967  24.549  1.00  0.00           C
ATOM   1709  HB1 SER A 599      71.326  93.934  24.308  1.00  0.00           H
ATOM   1710  HB2 SER A 599      70.951  94.998  25.659  1.00  0.00           H
ATOM   1711  OG  SER A 599      69.595  94.986  24.128  1.00  0.00           O
ATOM   1712  HG1 SER A 599      69.631  94.652  23.228  1.00  0.00           H
ATOM   1713  C   SER A 599      73.217  96.058  24.359  1.00  0.00           C
ATOM   1714  O   SER A 599      73.521  96.904  25.180  1.00  0.00           O
ATOM   1715  N   LEU A 600      74.152  95.353  23.798  1.00  0.00           N
ATOM   1716  HN  LEU A 600      73.885  94.777  23.029  1.00  0.00           H
ATOM   1717  CA  LEU A 600      75.568  95.509  24.065  1.00  0.00           C
ATOM   1718  HA  LEU A 600      75.790  95.474  25.121  1.00  0.00           H
ATOM   1719  CB  LEU A 600      76.460  94.427  23.479  1.00  0.00           C
ATOM   1720  HB1 LEU A 600      76.451  94.455  22.368  1.00  0.00           H
ATOM   1721  HB2 LEU A 600      77.498  94.671  23.790  1.00  0.00           H
ATOM   1722  CG  LEU A 600      76.179  92.995  23.878  1.00  0.00           C
ATOM   1723  HG  LEU A 600      75.134  92.730  23.610  1.00  0.00           H
ATOM   1724  CD1 LEU A 600      77.156  92.041  23.170  1.00  0.00           C
ATOM   1725 1HD1 LEU A 600      77.084  91.813  22.085  1.00  0.00           H
ATOM   1726 2HD1 LEU A 600      78.165  92.375  23.493  1.00  0.00           H
ATOM   1727 3HD1 LEU A 600      77.026  91.043  23.639  1.00  0.00           H
ATOM   1728  CD2 LEU A 600      76.275  92.664  25.357  1.00  0.00           C
ATOM   1729 1HD2 LEU A 600      77.303  92.376  25.664  1.00  0.00           H
ATOM   1730 2HD2 LEU A 600      75.862  93.414  26.065  1.00  0.00           H
ATOM   1731 3HD2 LEU A 600      75.617  91.777  25.475  1.00  0.00           H
ATOM   1732  C   LEU A 600      76.163  96.833  23.525  1.00  0.00           C
ATOM   1733  O   LEU A 600      77.204  97.345  24.003  1.00  0.00           O
ATOM   1734  N   ARG A 601      75.662  97.506  22.485  1.00  0.00           N
ATOM   1735  HN  ARG A 601      74.786  97.216  22.107  1.00  0.00           H
ATOM   1736  CA  ARG A 601      76.191  98.789  21.993  1.00  0.00           C
ATOM   1737  HA  ARG A 601      77.269  98.768  21.919  1.00  0.00           H
ATOM   1738  CB  ARG A 601      75.453  99.262  20.636  1.00  0.00           C
ATOM   1739  HB1 ARG A 601      74.386  99.155  20.926  1.00  0.00           H
ATOM   1740  HB2 ARG A 601      75.651 100.333  20.411  1.00  0.00           H
ATOM   1741  CG  ARG A 601      75.886  98.381  19.518  1.00  0.00           C
ATOM   1742  HG1 ARG A 601      76.980  98.192  19.567  1.00  0.00           H
ATOM   1743  HG2 ARG A 601      75.372  97.398  19.580  1.00  0.00           H
ATOM   1744  CD  ARG A 601      75.475  98.899  18.118  1.00  0.00           C
ATOM   1745  HD1 ARG A 601      74.379  99.081  18.143  1.00  0.00           H
ATOM   1746  HD2 ARG A 601      75.874  99.896  17.833  1.00  0.00           H
ATOM   1747  NE  ARG A 601      75.884  97.947  17.035  1.00  0.00           N
ATOM   1748  HE  ARG A 601      75.358  97.106  16.903  1.00  0.00           H
ATOM   1749  CZ  ARG A 601      76.916  98.238  16.260  1.00  0.00           C
ATOM   1750  NH1 ARG A 601      77.096  97.561  15.174  1.00  0.00           N
ATOM   1751 1HH1 ARG A 601      76.609  96.691  15.089  1.00  0.00           H
ATOM   1752 2HH1 ARG A 601      77.669  97.819  14.396  1.00  0.00           H
ATOM   1753  NH2 ARG A 601      77.641  99.334  16.317  1.00  0.00           N
ATOM   1754 1HH2 ARG A 601      78.111  99.577  15.468  1.00  0.00           H
ATOM   1755 2HH2 ARG A 601      77.605  99.976  17.083  1.00  0.00           H
ATOM   1756  C   ARG A 601      76.040  99.909  22.968  1.00  0.00           C
ATOM   1757  O   ARG A 601      76.503 100.992  22.613  1.00  0.00           O
ATOM   1758  N   LYS A 602      75.429  99.746  24.142  1.00  0.00           N
ATOM   1759  HN  LYS A 602      75.052  98.871  24.436  1.00  0.00           H
ATOM   1760  CA  LYS A 602      75.238 100.832  25.070  1.00  0.00           C
ATOM   1761  HA  LYS A 602      75.183 101.811  24.617  1.00  0.00           H
ATOM   1762  CB  LYS A 602      73.784 100.732  25.779  1.00  0.00           C
ATOM   1763  HB1 LYS A 602      73.781  99.704  26.201  1.00  0.00           H
ATOM   1764  HB2 LYS A 602      73.610 101.387  26.659  1.00  0.00           H
ATOM   1765  CG  LYS A 602      72.556 101.006  24.858  1.00  0.00           C
ATOM   1766  HG1 LYS A 602      72.439 100.224  24.077  1.00  0.00           H
ATOM   1767  HG2 LYS A 602      71.738 100.824  25.587  1.00  0.00           H
ATOM   1768  CD  LYS A 602      72.561 102.289  24.033  1.00  0.00           C
ATOM   1769  HD1 LYS A 602      73.290 102.118  23.213  1.00  0.00           H
ATOM   1770  HD2 LYS A 602      71.599 102.367  23.483  1.00  0.00           H
ATOM   1771  CE  LYS A 602      72.971 103.533  24.794  1.00  0.00           C
ATOM   1772  HE1 LYS A 602      72.217 103.783  25.572  1.00  0.00           H
ATOM   1773  HE2 LYS A 602      73.884 103.295  25.380  1.00  0.00           H
ATOM   1774  NZ  LYS A 602      73.176 104.602  23.841  1.00  0.00           N
ATOM   1775  HZ1 LYS A 602      73.539 105.501  24.218  1.00  0.00           H
ATOM   1776  HZ2 LYS A 602      73.874 104.295  23.133  1.00  0.00           H
ATOM   1777  HZ3 LYS A 602      72.295 104.879  23.363  1.00  0.00           H
ATOM   1778  C   LYS A 602      76.205 100.704  26.182  1.00  0.00           C
ATOM   1779  O   LYS A 602      76.207 101.523  27.086  1.00  0.00           O
ATOM   1780  N   LEU A 603      77.091  99.706  26.234  1.00  0.00           N
ATOM   1781  HN  LEU A 603      76.957  98.973  25.571  1.00  0.00           H
ATOM   1782  CA  LEU A 603      78.291  99.571  26.933  1.00  0.00           C
ATOM   1783  HA  LEU A 603      78.186  99.705  27.999  1.00  0.00           H
ATOM   1784  CB  LEU A 603      78.945  98.203  26.609  1.00  0.00           C
ATOM   1785  HB1 LEU A 603      79.101  97.929  25.544  1.00  0.00           H
ATOM   1786  HB2 LEU A 603      79.908  98.044  27.138  1.00  0.00           H
ATOM   1787  CG  LEU A 603      78.042  97.097  27.171  1.00  0.00           C
ATOM   1788  HG  LEU A 603      77.173  97.028  26.482  1.00  0.00           H
ATOM   1789  CD1 LEU A 603      78.711  95.725  26.992  1.00  0.00           C
ATOM   1790 1HD1 LEU A 603      79.660  95.700  27.568  1.00  0.00           H
ATOM   1791 2HD1 LEU A 603      78.016  94.915  27.303  1.00  0.00           H
ATOM   1792 3HD1 LEU A 603      78.979  95.490  25.940  1.00  0.00           H
ATOM   1793  CD2 LEU A 603      77.520  97.219  28.580  1.00  0.00           C
ATOM   1794 1HD2 LEU A 603      76.719  97.964  28.776  1.00  0.00           H
ATOM   1795 2HD2 LEU A 603      77.042  96.233  28.762  1.00  0.00           H
ATOM   1796 3HD2 LEU A 603      78.264  97.415  29.382  1.00  0.00           H
ATOM   1797  C   LEU A 603      79.275 100.624  26.669  1.00  0.00           C
ATOM   1798  O   LEU A 603      79.298 101.216  25.618  1.00  0.00           O
ATOM   1799  N   THR A 604      80.141 100.977  27.676  1.00  0.00           N
ATOM   1800  HN  THR A 604      79.975 100.717  28.624  1.00  0.00           H
ATOM   1801  CA  THR A 604      81.265 101.790  27.356  1.00  0.00           C
ATOM   1802  HA  THR A 604      81.063 102.467  26.539  1.00  0.00           H
ATOM   1803  CB  THR A 604      81.894 102.584  28.476  1.00  0.00           C
ATOM   1804  HB  THR A 604      82.836 103.046  28.112  1.00  0.00           H
ATOM   1805  OG1 THR A 604      82.228 101.738  29.546  1.00  0.00           O
ATOM   1806  HG1 THR A 604      81.439 101.365  29.946  1.00  0.00           H
ATOM   1807  CG2 THR A 604      80.803 103.493  29.022  1.00  0.00           C
ATOM   1808 1HG2 THR A 604      80.348 104.212  28.307  1.00  0.00           H
ATOM   1809 2HG2 THR A 604      80.005 102.864  29.470  1.00  0.00           H
ATOM   1810 3HG2 THR A 604      81.153 104.045  29.921  1.00  0.00           H
ATOM   1811  C   THR A 604      82.342 100.798  26.811  1.00  0.00           C
ATOM   1812  O   THR A 604      82.347  99.584  27.158  1.00  0.00           O
ATOM   1813  N   ASP A 605      83.276 101.347  26.039  1.00  0.00           N
ATOM   1814  HN  ASP A 605      83.003 102.177  25.559  1.00  0.00           H
ATOM   1815  CA  ASP A 605      84.340 100.523  25.487  1.00  0.00           C
ATOM   1816  HA  ASP A 605      84.012  99.862  24.699  1.00  0.00           H
ATOM   1817  CB  ASP A 605      85.242 101.442  24.699  1.00  0.00           C
ATOM   1818  HB1 ASP A 605      85.722 102.254  25.285  1.00  0.00           H
ATOM   1819  HB2 ASP A 605      86.091 100.849  24.296  1.00  0.00           H
ATOM   1820  CG  ASP A 605      84.534 102.103  23.511  1.00  0.00           C
ATOM   1821  OD1 ASP A 605      83.372 101.767  23.163  1.00  0.00           O
ATOM   1822  OD2 ASP A 605      85.221 102.816  22.719  1.00  0.00           O
ATOM   1823  C   ASP A 605      85.164  99.765  26.554  1.00  0.00           C
ATOM   1824  O   ASP A 605      85.410  98.587  26.340  1.00  0.00           O
ATOM   1825  N   ASP A 606      85.466 100.318  27.733  1.00  0.00           N
ATOM   1826  HN  ASP A 606      85.271 101.279  27.917  1.00  0.00           H
ATOM   1827  CA  ASP A 606      85.986  99.699  28.961  1.00  0.00           C
ATOM   1828  HA  ASP A 606      86.904  99.163  28.772  1.00  0.00           H
ATOM   1829  CB  ASP A 606      86.306 100.904  29.881  1.00  0.00           C
ATOM   1830  HB1 ASP A 606      85.413 101.501  30.166  1.00  0.00           H
ATOM   1831  HB2 ASP A 606      86.803 100.537  30.804  1.00  0.00           H
ATOM   1832  CG  ASP A 606      87.369 101.811  29.272  1.00  0.00           C
ATOM   1833  OD1 ASP A 606      87.391 102.978  29.760  1.00  0.00           O
ATOM   1834  OD2 ASP A 606      88.307 101.408  28.551  1.00  0.00           O
ATOM   1835  C   ASP A 606      85.073  98.637  29.600  1.00  0.00           C
ATOM   1836  O   ASP A 606      85.571  97.655  30.059  1.00  0.00           O
ATOM   1837  N   GLU A 607      83.757  98.749  29.559  1.00  0.00           N
ATOM   1838  HN  GLU A 607      83.320  99.462  29.016  1.00  0.00           H
ATOM   1839  CA  GLU A 607      82.881  97.666  29.893  1.00  0.00           C
ATOM   1840  HA  GLU A 607      83.144  97.331  30.885  1.00  0.00           H
ATOM   1841  CB  GLU A 607      81.419  98.180  29.911  1.00  0.00           C
ATOM   1842  HB1 GLU A 607      81.339  98.982  29.146  1.00  0.00           H
ATOM   1843  HB2 GLU A 607      80.730  97.321  29.763  1.00  0.00           H
ATOM   1844  CG  GLU A 607      81.102  98.757  31.315  1.00  0.00           C
ATOM   1845  HG1 GLU A 607      81.006  97.973  32.096  1.00  0.00           H
ATOM   1846  HG2 GLU A 607      81.888  99.433  31.716  1.00  0.00           H
ATOM   1847  CD  GLU A 607      79.833  99.582  31.281  1.00  0.00           C
ATOM   1848  OE1 GLU A 607      79.681 100.512  30.464  1.00  0.00           O
ATOM   1849  OE2 GLU A 607      78.879  99.360  32.065  1.00  0.00           O
ATOM   1850  C   GLU A 607      82.908  96.499  28.870  1.00  0.00           C
ATOM   1851  O   GLU A 607      83.076  95.325  29.240  1.00  0.00           O
ATOM   1852  N   LEU A 608      82.833  96.859  27.570  1.00  0.00           N
ATOM   1853  HN  LEU A 608      82.623  97.805  27.334  1.00  0.00           H
ATOM   1854  CA  LEU A 608      83.053  95.935  26.433  1.00  0.00           C
ATOM   1855  HA  LEU A 608      82.311  95.152  26.472  1.00  0.00           H
ATOM   1856  CB  LEU A 608      82.889  96.753  25.097  1.00  0.00           C
ATOM   1857  HB1 LEU A 608      81.990  97.398  25.198  1.00  0.00           H
ATOM   1858  HB2 LEU A 608      83.671  97.538  25.025  1.00  0.00           H
ATOM   1859  CG  LEU A 608      82.905  95.927  23.742  1.00  0.00           C
ATOM   1860  HG  LEU A 608      83.822  95.301  23.767  1.00  0.00           H
ATOM   1861  CD1 LEU A 608      81.697  94.980  23.550  1.00  0.00           C
ATOM   1862 1HD1 LEU A 608      81.797  94.553  22.529  1.00  0.00           H
ATOM   1863 2HD1 LEU A 608      81.821  94.149  24.278  1.00  0.00           H
ATOM   1864 3HD1 LEU A 608      80.797  95.566  23.836  1.00  0.00           H
ATOM   1865  CD2 LEU A 608      82.921  96.930  22.495  1.00  0.00           C
ATOM   1866 1HD2 LEU A 608      83.910  97.433  22.558  1.00  0.00           H
ATOM   1867 2HD2 LEU A 608      82.764  96.516  21.476  1.00  0.00           H
ATOM   1868 3HD2 LEU A 608      82.107  97.666  22.666  1.00  0.00           H
ATOM   1869  C   LEU A 608      84.370  95.204  26.448  1.00  0.00           C
ATOM   1870  O   LEU A 608      84.478  94.038  26.184  1.00  0.00           O
ATOM   1871  N   PHE A 609      85.445  95.854  26.960  1.00  0.00           N
ATOM   1872  HN  PHE A 609      85.361  96.796  27.276  1.00  0.00           H
ATOM   1873  CA  PHE A 609      86.735  95.206  27.168  1.00  0.00           C
ATOM   1874  HA  PHE A 609      86.940  94.713  26.229  1.00  0.00           H
ATOM   1875  CB  PHE A 609      87.825  96.307  27.515  1.00  0.00           C
ATOM   1876  HB1 PHE A 609      88.165  96.619  26.504  1.00  0.00           H
ATOM   1877  HB2 PHE A 609      87.278  97.143  28.002  1.00  0.00           H
ATOM   1878  CG  PHE A 609      89.035  96.051  28.435  1.00  0.00           C
ATOM   1879  CD1 PHE A 609      89.000  96.806  29.614  1.00  0.00           C
ATOM   1880  HD1 PHE A 609      88.208  97.517  29.799  1.00  0.00           H
ATOM   1881  CE1 PHE A 609      89.956  96.563  30.592  1.00  0.00           C
ATOM   1882  HE1 PHE A 609      89.919  97.022  31.569  1.00  0.00           H
ATOM   1883  CZ  PHE A 609      91.091  95.738  30.301  1.00  0.00           C
ATOM   1884  HZ  PHE A 609      91.908  95.617  30.996  1.00  0.00           H
ATOM   1885  CD2 PHE A 609      90.135  95.281  28.089  1.00  0.00           C
ATOM   1886  HD2 PHE A 609      90.186  94.731  27.161  1.00  0.00           H
ATOM   1887  CE2 PHE A 609      91.146  95.104  29.007  1.00  0.00           C
ATOM   1888  HE2 PHE A 609      92.089  94.674  28.702  1.00  0.00           H
ATOM   1889  C   PHE A 609      86.685  94.060  28.195  1.00  0.00           C
ATOM   1890  O   PHE A 609      87.273  92.979  28.042  1.00  0.00           O
ATOM   1891  N   GLN A 610      85.813  94.127  29.317  1.00  0.00           N
ATOM   1892  HN  GLN A 610      85.319  94.991  29.361  1.00  0.00           H
ATOM   1893  CA  GLN A 610      85.611  93.102  30.324  1.00  0.00           C
ATOM   1894  HA  GLN A 610      86.574  92.852  30.744  1.00  0.00           H
ATOM   1895  CB  GLN A 610      84.616  93.599  31.400  1.00  0.00           C
ATOM   1896  HB1 GLN A 610      83.623  93.817  30.952  1.00  0.00           H
ATOM   1897  HB2 GLN A 610      84.502  92.795  32.158  1.00  0.00           H
ATOM   1898  CG  GLN A 610      85.035  94.886  32.304  1.00  0.00           C
ATOM   1899  HG1 GLN A 610      84.752  95.813  31.761  1.00  0.00           H
ATOM   1900  HG2 GLN A 610      84.369  94.897  33.193  1.00  0.00           H
ATOM   1901  CD  GLN A 610      86.514  94.882  32.585  1.00  0.00           C
ATOM   1902  OE1 GLN A 610      86.988  93.979  33.249  1.00  0.00           O
ATOM   1903  NE2 GLN A 610      87.244  95.819  31.963  1.00  0.00           N
ATOM   1904 1HE2 GLN A 610      88.216  96.005  32.102  1.00  0.00           H
ATOM   1905 2HE2 GLN A 610      86.747  96.539  31.479  1.00  0.00           H
ATOM   1906  C   GLN A 610      85.155  91.821  29.675  1.00  0.00           C
ATOM   1907  O   GLN A 610      85.652  90.696  29.915  1.00  0.00           O
ATOM   1908  N   TYR A 611      84.201  91.914  28.792  1.00  0.00           N
ATOM   1909  HN  TYR A 611      83.723  92.757  28.560  1.00  0.00           H
ATOM   1910  CA  TYR A 611      83.500  90.775  28.315  1.00  0.00           C
ATOM   1911  HA  TYR A 611      83.579  90.003  29.065  1.00  0.00           H
ATOM   1912  CB  TYR A 611      81.996  91.146  28.091  1.00  0.00           C
ATOM   1913  HB1 TYR A 611      81.864  91.683  27.128  1.00  0.00           H
ATOM   1914  HB2 TYR A 611      81.423  90.194  28.102  1.00  0.00           H
ATOM   1915  CG  TYR A 611      81.530  92.008  29.296  1.00  0.00           C
ATOM   1916  CD1 TYR A 611      80.670  93.085  29.104  1.00  0.00           C
ATOM   1917  HD1 TYR A 611      80.401  93.355  28.093  1.00  0.00           H
ATOM   1918  CE1 TYR A 611      80.110  93.818  30.094  1.00  0.00           C
ATOM   1919  HE1 TYR A 611      79.414  94.577  29.769  1.00  0.00           H
ATOM   1920  CZ  TYR A 611      80.474  93.494  31.395  1.00  0.00           C
ATOM   1921  OH  TYR A 611      80.115  94.228  32.559  1.00  0.00           O
ATOM   1922  HH  TYR A 611      79.452  94.910  32.430  1.00  0.00           H
ATOM   1923  CD2 TYR A 611      81.890  91.698  30.655  1.00  0.00           C
ATOM   1924  HD2 TYR A 611      82.622  90.935  30.877  1.00  0.00           H
ATOM   1925  CE2 TYR A 611      81.332  92.424  31.680  1.00  0.00           C
ATOM   1926  HE2 TYR A 611      81.634  92.255  32.703  1.00  0.00           H
ATOM   1927  C   TYR A 611      84.067  90.270  27.003  1.00  0.00           C
ATOM   1928  O   TYR A 611      83.488  89.402  26.413  1.00  0.00           O
ATOM   1929  N   LEU A 612      85.257  90.733  26.670  1.00  0.00           N
ATOM   1930  HN  LEU A 612      85.703  91.516  27.097  1.00  0.00           H
ATOM   1931  CA  LEU A 612      85.801  90.468  25.341  1.00  0.00           C
ATOM   1932  HA  LEU A 612      84.925  90.610  24.727  1.00  0.00           H
ATOM   1933  CB  LEU A 612      86.945  91.479  25.012  1.00  0.00           C
ATOM   1934  HB1 LEU A 612      86.474  92.435  25.324  1.00  0.00           H
ATOM   1935  HB2 LEU A 612      87.767  91.137  25.677  1.00  0.00           H
ATOM   1936  CG  LEU A 612      87.458  91.498  23.563  1.00  0.00           C
ATOM   1937  HG  LEU A 612      87.752  90.524  23.116  1.00  0.00           H
ATOM   1938  CD1 LEU A 612      86.429  92.134  22.636  1.00  0.00           C
ATOM   1939 1HD1 LEU A 612      85.628  91.385  22.460  1.00  0.00           H
ATOM   1940 2HD1 LEU A 612      85.906  93.074  22.912  1.00  0.00           H
ATOM   1941 3HD1 LEU A 612      86.933  92.437  21.693  1.00  0.00           H
ATOM   1942  CD2 LEU A 612      88.683  92.394  23.464  1.00  0.00           C
ATOM   1943 1HD2 LEU A 612      88.462  93.436  23.778  1.00  0.00           H
ATOM   1944 2HD2 LEU A 612      89.432  92.070  24.218  1.00  0.00           H
ATOM   1945 3HD2 LEU A 612      89.041  92.527  22.421  1.00  0.00           H
ATOM   1946  C   LEU A 612      86.197  89.031  25.143  1.00  0.00           C
ATOM   1947  O   LEU A 612      86.064  88.595  24.005  1.00  0.00           O
ATOM   1948  N   LEU A 613      86.643  88.333  26.248  1.00  0.00           N
ATOM   1949  HN  LEU A 613      86.581  88.783  27.136  1.00  0.00           H
ATOM   1950  CA  LEU A 613      87.071  86.929  26.128  1.00  0.00           C
ATOM   1951  HA  LEU A 613      87.770  86.766  25.320  1.00  0.00           H
ATOM   1952  CB  LEU A 613      87.570  86.474  27.523  1.00  0.00           C
ATOM   1953  HB1 LEU A 613      86.779  86.721  28.263  1.00  0.00           H
ATOM   1954  HB2 LEU A 613      87.750  85.378  27.483  1.00  0.00           H
ATOM   1955  CG  LEU A 613      88.953  87.018  28.023  1.00  0.00           C
ATOM   1956  HG  LEU A 613      88.792  88.115  27.955  1.00  0.00           H
ATOM   1957  CD1 LEU A 613      89.381  86.615  29.420  1.00  0.00           C
ATOM   1958 1HD1 LEU A 613      90.468  86.828  29.507  1.00  0.00           H
ATOM   1959 2HD1 LEU A 613      88.746  87.180  30.136  1.00  0.00           H
ATOM   1960 3HD1 LEU A 613      89.285  85.526  29.617  1.00  0.00           H
ATOM   1961  CD2 LEU A 613      90.149  86.791  27.017  1.00  0.00           C
ATOM   1962 1HD2 LEU A 613      90.432  85.718  27.051  1.00  0.00           H
ATOM   1963 2HD2 LEU A 613      89.916  87.059  25.965  1.00  0.00           H
ATOM   1964 3HD2 LEU A 613      91.114  87.247  27.329  1.00  0.00           H
ATOM   1965  C   LEU A 613      85.785  86.069  25.841  1.00  0.00           C
ATOM   1966  O   LEU A 613      85.816  85.248  24.952  1.00  0.00           O
ATOM   1967  N   GLN A 614      84.614  86.300  26.485  1.00  0.00           N
ATOM   1968  HN  GLN A 614      84.696  86.921  27.260  1.00  0.00           H
ATOM   1969  CA  GLN A 614      83.361  85.634  26.274  1.00  0.00           C
ATOM   1970  HA  GLN A 614      83.553  84.573  26.332  1.00  0.00           H
ATOM   1971  CB  GLN A 614      82.242  86.108  27.296  1.00  0.00           C
ATOM   1972  HB1 GLN A 614      82.140  87.214  27.298  1.00  0.00           H
ATOM   1973  HB2 GLN A 614      81.306  85.525  27.161  1.00  0.00           H
ATOM   1974  CG  GLN A 614      82.452  85.711  28.830  1.00  0.00           C
ATOM   1975  HG1 GLN A 614      81.577  86.020  29.442  1.00  0.00           H
ATOM   1976  HG2 GLN A 614      82.672  84.622  28.853  1.00  0.00           H
ATOM   1977  CD  GLN A 614      83.612  86.319  29.543  1.00  0.00           C
ATOM   1978  OE1 GLN A 614      84.214  87.308  29.011  1.00  0.00           O
ATOM   1979  NE2 GLN A 614      84.069  85.952  30.756  1.00  0.00           N
ATOM   1980 1HE2 GLN A 614      83.566  85.359  31.384  1.00  0.00           H
ATOM   1981 2HE2 GLN A 614      84.930  86.384  31.027  1.00  0.00           H
ATOM   1982  C   GLN A 614      82.875  85.923  24.891  1.00  0.00           C
ATOM   1983  O   GLN A 614      82.307  85.087  24.182  1.00  0.00           O
ATOM   1984  N   LEU A 615      83.023  87.234  24.457  1.00  0.00           N
ATOM   1985  HN  LEU A 615      83.351  87.854  25.165  1.00  0.00           H
ATOM   1986  CA  LEU A 615      82.556  87.762  23.181  1.00  0.00           C
ATOM   1987  HA  LEU A 615      81.530  87.426  23.131  1.00  0.00           H
ATOM   1988  CB  LEU A 615      82.509  89.371  23.090  1.00  0.00           C
ATOM   1989  HB1 LEU A 615      83.553  89.664  23.330  1.00  0.00           H
ATOM   1990  HB2 LEU A 615      82.351  89.659  22.029  1.00  0.00           H
ATOM   1991  CG  LEU A 615      81.399  90.201  23.909  1.00  0.00           C
ATOM   1992  HG  LEU A 615      81.732  90.287  24.965  1.00  0.00           H
ATOM   1993  CD1 LEU A 615      81.271  91.723  23.396  1.00  0.00           C
ATOM   1994 1HD1 LEU A 615      80.719  92.275  24.186  1.00  0.00           H
ATOM   1995 2HD1 LEU A 615      82.307  92.112  23.306  1.00  0.00           H
ATOM   1996 3HD1 LEU A 615      80.755  91.809  22.416  1.00  0.00           H
ATOM   1997  CD2 LEU A 615      79.888  89.562  23.941  1.00  0.00           C
ATOM   1998 1HD2 LEU A 615      79.425  89.579  22.931  1.00  0.00           H
ATOM   1999 2HD2 LEU A 615      79.892  88.506  24.285  1.00  0.00           H
ATOM   2000 3HD2 LEU A 615      79.184  90.143  24.574  1.00  0.00           H
ATOM   2001  C   LEU A 615      83.262  87.055  22.004  1.00  0.00           C
ATOM   2002  O   LEU A 615      82.567  86.598  21.101  1.00  0.00           O
ATOM   2003  N   VAL A 616      84.621  86.809  22.084  1.00  0.00           N
ATOM   2004  HN  VAL A 616      85.057  87.084  22.937  1.00  0.00           H
ATOM   2005  CA  VAL A 616      85.411  86.050  21.117  1.00  0.00           C
ATOM   2006  HA  VAL A 616      85.013  86.363  20.163  1.00  0.00           H
ATOM   2007  CB  VAL A 616      86.881  86.385  20.952  1.00  0.00           C
ATOM   2008  HB  VAL A 616      87.430  86.294  21.914  1.00  0.00           H
ATOM   2009  CG1 VAL A 616      87.589  85.524  19.886  1.00  0.00           C
ATOM   2010 1HG1 VAL A 616      88.613  85.944  19.784  1.00  0.00           H
ATOM   2011 2HG1 VAL A 616      87.623  84.461  20.207  1.00  0.00           H
ATOM   2012 3HG1 VAL A 616      87.015  85.629  18.941  1.00  0.00           H
ATOM   2013  CG2 VAL A 616      86.941  87.836  20.475  1.00  0.00           C
ATOM   2014 1HG2 VAL A 616      88.004  88.157  20.522  1.00  0.00           H
ATOM   2015 2HG2 VAL A 616      86.533  87.986  19.453  1.00  0.00           H
ATOM   2016 3HG2 VAL A 616      86.488  88.597  21.146  1.00  0.00           H
ATOM   2017  C   VAL A 616      84.939  84.521  21.124  1.00  0.00           C
ATOM   2018  O   VAL A 616      84.807  83.882  20.112  1.00  0.00           O
ATOM   2019  N   GLN A 617      84.674  83.956  22.316  1.00  0.00           N
ATOM   2020  HN  GLN A 617      84.821  84.482  23.149  1.00  0.00           H
ATOM   2021  CA  GLN A 617      83.979  82.653  22.463  1.00  0.00           C
ATOM   2022  HA  GLN A 617      84.678  81.996  21.966  1.00  0.00           H
ATOM   2023  CB  GLN A 617      83.820  82.231  23.947  1.00  0.00           C
ATOM   2024  HB1 GLN A 617      83.204  82.964  24.510  1.00  0.00           H
ATOM   2025  HB2 GLN A 617      83.288  81.257  23.912  1.00  0.00           H
ATOM   2026  CG  GLN A 617      85.156  82.103  24.756  1.00  0.00           C
ATOM   2027  HG1 GLN A 617      85.473  83.139  25.001  1.00  0.00           H
ATOM   2028  HG2 GLN A 617      85.055  81.556  25.719  1.00  0.00           H
ATOM   2029  CD  GLN A 617      86.304  81.419  23.965  1.00  0.00           C
ATOM   2030  OE1 GLN A 617      86.084  80.436  23.288  1.00  0.00           O
ATOM   2031  NE2 GLN A 617      87.494  82.000  23.935  1.00  0.00           N
ATOM   2032 1HE2 GLN A 617      87.505  82.978  24.146  1.00  0.00           H
ATOM   2033 2HE2 GLN A 617      88.080  81.534  23.272  1.00  0.00           H
ATOM   2034  C   GLN A 617      82.615  82.448  21.769  1.00  0.00           C
ATOM   2035  O   GLN A 617      82.324  81.428  21.060  1.00  0.00           O
ATOM   2036  N   VAL A 618      81.709  83.437  21.947  1.00  0.00           N
ATOM   2037  HN  VAL A 618      81.949  84.210  22.530  1.00  0.00           H
ATOM   2038  CA  VAL A 618      80.464  83.484  21.193  1.00  0.00           C
ATOM   2039  HA  VAL A 618      79.995  82.533  21.397  1.00  0.00           H
ATOM   2040  CB  VAL A 618      79.553  84.559  21.758  1.00  0.00           C
ATOM   2041  HB  VAL A 618      80.165  85.444  22.037  1.00  0.00           H
ATOM   2042  CG1 VAL A 618      78.450  85.137  20.847  1.00  0.00           C
ATOM   2043 1HG1 VAL A 618      77.751  84.379  20.434  1.00  0.00           H
ATOM   2044 2HG1 VAL A 618      77.782  85.836  21.394  1.00  0.00           H
ATOM   2045 3HG1 VAL A 618      78.896  85.539  19.912  1.00  0.00           H
ATOM   2046  CG2 VAL A 618      78.898  84.027  23.087  1.00  0.00           C
ATOM   2047 1HG2 VAL A 618      78.236  84.767  23.585  1.00  0.00           H
ATOM   2048 2HG2 VAL A 618      78.259  83.126  22.971  1.00  0.00           H
ATOM   2049 3HG2 VAL A 618      79.739  83.766  23.765  1.00  0.00           H
ATOM   2050  C   VAL A 618      80.653  83.562  19.678  1.00  0.00           C
ATOM   2051  O   VAL A 618      80.060  82.867  18.843  1.00  0.00           O
ATOM   2052  N   LEU A 619      81.618  84.501  19.262  1.00  0.00           N
ATOM   2053  HN  LEU A 619      82.056  85.128  19.901  1.00  0.00           H
ATOM   2054  CA  LEU A 619      81.989  84.808  17.872  1.00  0.00           C
ATOM   2055  HA  LEU A 619      81.186  85.233  17.289  1.00  0.00           H
ATOM   2056  CB  LEU A 619      83.075  85.947  17.943  1.00  0.00           C
ATOM   2057  HB1 LEU A 619      82.646  86.827  18.468  1.00  0.00           H
ATOM   2058  HB2 LEU A 619      83.851  85.491  18.595  1.00  0.00           H
ATOM   2059  CG  LEU A 619      83.791  86.646  16.711  1.00  0.00           C
ATOM   2060  HG  LEU A 619      84.233  85.842  16.085  1.00  0.00           H
ATOM   2061  CD1 LEU A 619      82.734  87.344  15.939  1.00  0.00           C
ATOM   2062 1HD1 LEU A 619      83.086  88.013  15.125  1.00  0.00           H
ATOM   2063 2HD1 LEU A 619      82.101  86.645  15.351  1.00  0.00           H
ATOM   2064 3HD1 LEU A 619      82.031  87.898  16.597  1.00  0.00           H
ATOM   2065  CD2 LEU A 619      84.890  87.667  17.014  1.00  0.00           C
ATOM   2066 1HD2 LEU A 619      84.517  88.617  17.451  1.00  0.00           H
ATOM   2067 2HD2 LEU A 619      85.758  87.200  17.527  1.00  0.00           H
ATOM   2068 3HD2 LEU A 619      85.264  88.036  16.035  1.00  0.00           H
ATOM   2069  C   LEU A 619      82.449  83.607  17.001  1.00  0.00           C
ATOM   2070  O   LEU A 619      82.172  83.596  15.773  1.00  0.00           O
ATOM   2071  N   LYS A 620      83.142  82.599  17.628  1.00  0.00           N
ATOM   2072  HN  LYS A 620      83.446  82.687  18.573  1.00  0.00           H
ATOM   2073  CA  LYS A 620      83.755  81.477  16.893  1.00  0.00           C
ATOM   2074  HA  LYS A 620      84.135  81.861  15.958  1.00  0.00           H
ATOM   2075  CB  LYS A 620      84.910  80.827  17.664  1.00  0.00           C
ATOM   2076  HB1 LYS A 620      85.349  80.181  16.874  1.00  0.00           H
ATOM   2077  HB2 LYS A 620      85.622  81.609  18.003  1.00  0.00           H
ATOM   2078  CG  LYS A 620      84.486  79.863  18.794  1.00  0.00           C
ATOM   2079  HG1 LYS A 620      84.058  80.501  19.597  1.00  0.00           H
ATOM   2080  HG2 LYS A 620      83.678  79.156  18.510  1.00  0.00           H
ATOM   2081  CD  LYS A 620      85.530  78.984  19.404  1.00  0.00           C
ATOM   2082  HD1 LYS A 620      85.001  78.608  20.306  1.00  0.00           H
ATOM   2083  HD2 LYS A 620      85.853  78.235  18.649  1.00  0.00           H
ATOM   2084  CE  LYS A 620      86.668  79.879  19.967  1.00  0.00           C
ATOM   2085  HE1 LYS A 620      87.378  80.219  19.184  1.00  0.00           H
ATOM   2086  HE2 LYS A 620      86.317  80.820  20.443  1.00  0.00           H
ATOM   2087  NZ  LYS A 620      87.440  79.111  20.973  1.00  0.00           N
ATOM   2088  HZ1 LYS A 620      88.252  79.716  21.213  1.00  0.00           H
ATOM   2089  HZ2 LYS A 620      86.979  79.033  21.902  1.00  0.00           H
ATOM   2090  HZ3 LYS A 620      87.796  78.180  20.679  1.00  0.00           H
ATOM   2091  C   LYS A 620      82.747  80.471  16.297  1.00  0.00           C
ATOM   2092  O   LYS A 620      82.942  79.855  15.275  1.00  0.00           O
ATOM   2093  N   TYR A 621      81.529  80.412  16.834  1.00  0.00           N
ATOM   2094  HN  TYR A 621      81.351  80.959  17.648  1.00  0.00           H
ATOM   2095  CA  TYR A 621      80.558  79.409  16.404  1.00  0.00           C
ATOM   2096  HA  TYR A 621      81.115  78.538  16.094  1.00  0.00           H
ATOM   2097  CB  TYR A 621      79.653  78.906  17.568  1.00  0.00           C
ATOM   2098  HB1 TYR A 621      79.005  79.776  17.807  1.00  0.00           H
ATOM   2099  HB2 TYR A 621      78.983  78.087  17.230  1.00  0.00           H
ATOM   2100  CG  TYR A 621      80.554  78.345  18.648  1.00  0.00           C
ATOM   2101  CD1 TYR A 621      81.383  77.247  18.463  1.00  0.00           C
ATOM   2102  HD1 TYR A 621      81.501  76.941  17.434  1.00  0.00           H
ATOM   2103  CE1 TYR A 621      82.008  76.665  19.560  1.00  0.00           C
ATOM   2104  HE1 TYR A 621      82.589  75.761  19.444  1.00  0.00           H
ATOM   2105  CZ  TYR A 621      81.935  77.268  20.801  1.00  0.00           C
ATOM   2106  OH  TYR A 621      82.699  76.752  21.869  1.00  0.00           O
ATOM   2107  HH  TYR A 621      82.930  75.862  21.592  1.00  0.00           H
ATOM   2108  CD2 TYR A 621      80.447  78.931  19.918  1.00  0.00           C
ATOM   2109  HD2 TYR A 621      79.907  79.857  20.053  1.00  0.00           H
ATOM   2110  CE2 TYR A 621      81.189  78.411  21.005  1.00  0.00           C
ATOM   2111  HE2 TYR A 621      81.169  78.799  22.013  1.00  0.00           H
ATOM   2112  C   TYR A 621      79.801  79.766  15.154  1.00  0.00           C
ATOM   2113  O   TYR A 621      79.017  79.042  14.558  1.00  0.00           O
ATOM   2114  N   GLU A 622      79.964  81.020  14.690  1.00  0.00           N
ATOM   2115  HN  GLU A 622      80.458  81.730  15.185  1.00  0.00           H
ATOM   2116  CA  GLU A 622      79.322  81.447  13.479  1.00  0.00           C
ATOM   2117  HA  GLU A 622      78.709  80.653  13.080  1.00  0.00           H
ATOM   2118  CB  GLU A 622      78.557  82.724  13.772  1.00  0.00           C
ATOM   2119  HB1 GLU A 622      79.217  83.517  14.185  1.00  0.00           H
ATOM   2120  HB2 GLU A 622      78.227  83.090  12.776  1.00  0.00           H
ATOM   2121  CG  GLU A 622      77.249  82.671  14.653  1.00  0.00           C
ATOM   2122  HG1 GLU A 622      77.522  82.354  15.682  1.00  0.00           H
ATOM   2123  HG2 GLU A 622      76.728  83.645  14.765  1.00  0.00           H
ATOM   2124  CD  GLU A 622      76.283  81.661  14.121  1.00  0.00           C
ATOM   2125  OE1 GLU A 622      75.339  81.357  14.893  1.00  0.00           O
ATOM   2126  OE2 GLU A 622      76.283  81.388  12.945  1.00  0.00           O
ATOM   2127  C   GLU A 622      80.353  81.784  12.388  1.00  0.00           C
ATOM   2128  O   GLU A 622      81.451  82.399  12.605  1.00  0.00           O
ATOM   2129  N   SER A 623      80.141  81.302  11.107  1.00  0.00           N
ATOM   2130  HN  SER A 623      79.288  80.869  10.829  1.00  0.00           H
ATOM   2131  CA  SER A 623      81.082  81.494  10.002  1.00  0.00           C
ATOM   2132  HA  SER A 623      82.073  81.757  10.342  1.00  0.00           H
ATOM   2133  CB  SER A 623      81.262  80.198   9.168  1.00  0.00           C
ATOM   2134  HB1 SER A 623      81.768  80.449   8.212  1.00  0.00           H
ATOM   2135  HB2 SER A 623      81.897  79.466   9.712  1.00  0.00           H
ATOM   2136  OG  SER A 623      80.043  79.589   8.778  1.00  0.00           O
ATOM   2137  HG1 SER A 623      79.647  79.956   7.984  1.00  0.00           H
ATOM   2138  C   SER A 623      80.744  82.540   9.043  1.00  0.00           C
ATOM   2139  O   SER A 623      81.619  82.891   8.285  1.00  0.00           O
ATOM   2140  N   TYR A 624      79.543  83.117   9.081  1.00  0.00           N
ATOM   2141  HN  TYR A 624      78.760  82.880   9.651  1.00  0.00           H
ATOM   2142  CA  TYR A 624      79.243  84.164   8.131  1.00  0.00           C
ATOM   2143  HA  TYR A 624      79.908  84.185   7.281  1.00  0.00           H
ATOM   2144  CB  TYR A 624      77.669  84.151   7.674  1.00  0.00           C
ATOM   2145  HB1 TYR A 624      77.062  84.063   8.601  1.00  0.00           H
ATOM   2146  HB2 TYR A 624      77.406  85.148   7.262  1.00  0.00           H
ATOM   2147  CG  TYR A 624      77.376  83.084   6.726  1.00  0.00           C
ATOM   2148  CD1 TYR A 624      76.380  82.121   6.949  1.00  0.00           C
ATOM   2149  HD1 TYR A 624      75.961  81.945   7.929  1.00  0.00           H
ATOM   2150  CE1 TYR A 624      76.070  81.144   5.951  1.00  0.00           C
ATOM   2151  HE1 TYR A 624      75.422  80.309   6.174  1.00  0.00           H
ATOM   2152  CZ  TYR A 624      76.453  81.448   4.644  1.00  0.00           C
ATOM   2153  OH  TYR A 624      75.911  80.709   3.517  1.00  0.00           O
ATOM   2154  HH  TYR A 624      75.387  79.980   3.856  1.00  0.00           H
ATOM   2155  CD2 TYR A 624      77.910  83.219   5.441  1.00  0.00           C
ATOM   2156  HD2 TYR A 624      78.706  83.934   5.294  1.00  0.00           H
ATOM   2157  CE2 TYR A 624      77.387  82.506   4.368  1.00  0.00           C
ATOM   2158  HE2 TYR A 624      77.679  82.695   3.346  1.00  0.00           H
ATOM   2159  C   TYR A 624      79.599  85.480   8.729  1.00  0.00           C
ATOM   2160  O   TYR A 624      79.356  85.759   9.898  1.00  0.00           O
ATOM   2161  N   LEU A 625      80.337  86.304   7.971  1.00  0.00           N
ATOM   2162  HN  LEU A 625      80.602  86.065   7.040  1.00  0.00           H
ATOM   2163  CA  LEU A 625      80.924  87.576   8.373  1.00  0.00           C
ATOM   2164  HA  LEU A 625      81.509  87.481   9.276  1.00  0.00           H
ATOM   2165  CB  LEU A 625      81.866  87.951   7.167  1.00  0.00           C
ATOM   2166  HB1 LEU A 625      82.435  87.109   6.717  1.00  0.00           H
ATOM   2167  HB2 LEU A 625      81.192  88.244   6.334  1.00  0.00           H
ATOM   2168  CG  LEU A 625      82.856  89.031   7.425  1.00  0.00           C
ATOM   2169  HG  LEU A 625      82.297  89.897   7.838  1.00  0.00           H
ATOM   2170  CD1 LEU A 625      83.921  88.643   8.536  1.00  0.00           C
ATOM   2171 1HD1 LEU A 625      84.500  87.754   8.205  1.00  0.00           H
ATOM   2172 2HD1 LEU A 625      84.620  89.496   8.672  1.00  0.00           H
ATOM   2173 3HD1 LEU A 625      83.490  88.501   9.550  1.00  0.00           H
ATOM   2174  CD2 LEU A 625      83.547  89.419   6.127  1.00  0.00           C
ATOM   2175 1HD2 LEU A 625      84.334  88.706   5.801  1.00  0.00           H
ATOM   2176 2HD2 LEU A 625      82.847  89.731   5.323  1.00  0.00           H
ATOM   2177 3HD2 LEU A 625      84.088  90.383   6.231  1.00  0.00           H
ATOM   2178  C   LEU A 625      79.958  88.673   8.607  1.00  0.00           C
ATOM   2179  O   LEU A 625      80.197  89.612   9.330  1.00  0.00           O
ATOM   2180  N   ASP A 626      78.745  88.583   8.090  1.00  0.00           N
ATOM   2181  HN  ASP A 626      78.649  87.775   7.515  1.00  0.00           H
ATOM   2182  CA  ASP A 626      77.654  89.465   8.120  1.00  0.00           C
ATOM   2183  HA  ASP A 626      78.103  90.439   7.999  1.00  0.00           H
ATOM   2184  CB  ASP A 626      76.706  89.082   6.968  1.00  0.00           C
ATOM   2185  HB1 ASP A 626      76.080  88.172   7.085  1.00  0.00           H
ATOM   2186  HB2 ASP A 626      75.823  89.751   7.053  1.00  0.00           H
ATOM   2187  CG  ASP A 626      77.341  89.347   5.594  1.00  0.00           C
ATOM   2188  OD1 ASP A 626      78.528  89.778   5.472  1.00  0.00           O
ATOM   2189  OD2 ASP A 626      76.671  88.918   4.613  1.00  0.00           O
ATOM   2190  C   ASP A 626      76.881  89.311   9.471  1.00  0.00           C
ATOM   2191  O   ASP A 626      75.951  90.138   9.651  1.00  0.00           O
ATOM   2192  N   CYS A 627      77.216  88.339  10.337  1.00  0.00           N
ATOM   2193  HN  CYS A 627      78.018  87.756  10.241  1.00  0.00           H
ATOM   2194  CA  CYS A 627      76.667  88.168  11.657  1.00  0.00           C
ATOM   2195  HA  CYS A 627      75.623  88.194  11.382  1.00  0.00           H
ATOM   2196  CB  CYS A 627      77.112  86.782  12.310  1.00  0.00           C
ATOM   2197  HB1 CYS A 627      78.222  86.783  12.328  1.00  0.00           H
ATOM   2198  HB2 CYS A 627      76.709  86.729  13.344  1.00  0.00           H
ATOM   2199  SG  CYS A 627      76.561  85.184  11.461  1.00  0.00           S
ATOM   2200  HG1 CYS A 627      77.752  85.051  10.895  1.00  0.00           H
ATOM   2201  C   CYS A 627      76.926  89.338  12.548  1.00  0.00           C
ATOM   2202  O   CYS A 627      78.015  89.973  12.521  1.00  0.00           O
ATOM   2203  N   GLU A 628      75.856  89.678  13.321  1.00  0.00           N
ATOM   2204  HN  GLU A 628      75.087  89.051  13.228  1.00  0.00           H
ATOM   2205  CA  GLU A 628      75.670  90.883  14.062  1.00  0.00           C
ATOM   2206  HA  GLU A 628      75.638  91.624  13.277  1.00  0.00           H
ATOM   2207  CB  GLU A 628      74.319  90.764  14.792  1.00  0.00           C
ATOM   2208  HB1 GLU A 628      74.492  89.882  15.446  1.00  0.00           H
ATOM   2209  HB2 GLU A 628      74.141  91.670  15.409  1.00  0.00           H
ATOM   2210  CG  GLU A 628      73.026  90.635  13.919  1.00  0.00           C
ATOM   2211  HG1 GLU A 628      73.122  89.797  13.197  1.00  0.00           H
ATOM   2212  HG2 GLU A 628      72.275  90.406  14.705  1.00  0.00           H
ATOM   2213  CD  GLU A 628      72.704  91.870  13.136  1.00  0.00           C
ATOM   2214  OE1 GLU A 628      72.982  91.813  11.908  1.00  0.00           O
ATOM   2215  OE2 GLU A 628      72.205  92.878  13.674  1.00  0.00           O
ATOM   2216  C   GLU A 628      76.645  91.224  15.091  1.00  0.00           C
ATOM   2217  O   GLU A 628      77.050  92.373  15.198  1.00  0.00           O
ATOM   2218  N   LEU A 629      77.157  90.256  15.896  1.00  0.00           N
ATOM   2219  HN  LEU A 629      76.907  89.292  15.870  1.00  0.00           H
ATOM   2220  CA  LEU A 629      78.230  90.512  16.803  1.00  0.00           C
ATOM   2221  HA  LEU A 629      77.898  91.380  17.354  1.00  0.00           H
ATOM   2222  CB  LEU A 629      78.592  89.183  17.571  1.00  0.00           C
ATOM   2223  HB1 LEU A 629      77.754  88.835  18.213  1.00  0.00           H
ATOM   2224  HB2 LEU A 629      78.885  88.391  16.850  1.00  0.00           H
ATOM   2225  CG  LEU A 629      79.705  89.432  18.616  1.00  0.00           C
ATOM   2226  HG  LEU A 629      80.584  90.006  18.252  1.00  0.00           H
ATOM   2227  CD1 LEU A 629      79.145  90.213  19.907  1.00  0.00           C
ATOM   2228 1HD1 LEU A 629      79.072  91.289  19.643  1.00  0.00           H
ATOM   2229 2HD1 LEU A 629      78.152  89.777  20.147  1.00  0.00           H
ATOM   2230 3HD1 LEU A 629      79.953  90.195  20.670  1.00  0.00           H
ATOM   2231  CD2 LEU A 629      80.108  88.030  19.152  1.00  0.00           C
ATOM   2232 1HD2 LEU A 629      80.753  88.175  20.044  1.00  0.00           H
ATOM   2233 2HD2 LEU A 629      79.193  87.452  19.403  1.00  0.00           H
ATOM   2234 3HD2 LEU A 629      80.547  87.392  18.355  1.00  0.00           H
ATOM   2235  C   LEU A 629      79.592  90.897  16.044  1.00  0.00           C
ATOM   2236  O   LEU A 629      80.319  91.793  16.443  1.00  0.00           O
ATOM   2237  N   THR A 630      79.930  90.186  14.887  1.00  0.00           N
ATOM   2238  HN  THR A 630      79.504  89.348  14.557  1.00  0.00           H
ATOM   2239  CA  THR A 630      81.053  90.449  14.078  1.00  0.00           C
ATOM   2240  HA  THR A 630      81.903  90.432  14.744  1.00  0.00           H
ATOM   2241  CB  THR A 630      81.337  89.393  13.018  1.00  0.00           C
ATOM   2242  HB  THR A 630      80.824  89.661  12.070  1.00  0.00           H
ATOM   2243  OG1 THR A 630      80.865  88.048  13.405  1.00  0.00           O
ATOM   2244  HG1 THR A 630      81.017  87.453  12.667  1.00  0.00           H
ATOM   2245  CG2 THR A 630      82.819  89.384  12.624  1.00  0.00           C
ATOM   2246 1HG2 THR A 630      83.116  90.426  12.382  1.00  0.00           H
ATOM   2247 2HG2 THR A 630      83.434  89.082  13.499  1.00  0.00           H
ATOM   2248 3HG2 THR A 630      82.917  88.696  11.757  1.00  0.00           H
ATOM   2249  C   THR A 630      81.051  91.862  13.594  1.00  0.00           C
ATOM   2250  O   THR A 630      81.990  92.609  13.705  1.00  0.00           O
ATOM   2251  N   LYS A 631      79.830  92.333  13.102  1.00  0.00           N
ATOM   2252  HN  LYS A 631      79.084  91.704  12.900  1.00  0.00           H
ATOM   2253  CA  LYS A 631      79.656  93.671  12.721  1.00  0.00           C
ATOM   2254  HA  LYS A 631      80.331  93.849  11.897  1.00  0.00           H
ATOM   2255  CB  LYS A 631      78.238  93.820  12.094  1.00  0.00           C
ATOM   2256  HB1 LYS A 631      77.520  93.429  12.846  1.00  0.00           H
ATOM   2257  HB2 LYS A 631      78.050  94.903  11.932  1.00  0.00           H
ATOM   2258  CG  LYS A 631      78.003  93.053  10.773  1.00  0.00           C
ATOM   2259  HG1 LYS A 631      78.882  93.233  10.118  1.00  0.00           H
ATOM   2260  HG2 LYS A 631      77.922  91.958  10.944  1.00  0.00           H
ATOM   2261  CD  LYS A 631      76.697  93.450  10.117  1.00  0.00           C
ATOM   2262  HD1 LYS A 631      76.812  94.480   9.717  1.00  0.00           H
ATOM   2263  HD2 LYS A 631      76.482  92.836   9.216  1.00  0.00           H
ATOM   2264  CE  LYS A 631      75.500  93.274  11.031  1.00  0.00           C
ATOM   2265  HE1 LYS A 631      75.477  92.244  11.446  1.00  0.00           H
ATOM   2266  HE2 LYS A 631      75.638  93.989  11.870  1.00  0.00           H
ATOM   2267  NZ  LYS A 631      74.248  93.591  10.439  1.00  0.00           N
ATOM   2268  HZ1 LYS A 631      74.378  92.990   9.600  1.00  0.00           H
ATOM   2269  HZ2 LYS A 631      73.505  93.225  11.068  1.00  0.00           H
ATOM   2270  HZ3 LYS A 631      74.215  94.611  10.240  1.00  0.00           H
ATOM   2271  C   LYS A 631      79.858  94.667  13.787  1.00  0.00           C
ATOM   2272  O   LYS A 631      80.387  95.770  13.605  1.00  0.00           O
ATOM   2273  N   PHE A 632      79.404  94.334  14.978  1.00  0.00           N
ATOM   2274  HN  PHE A 632      78.991  93.445  15.159  1.00  0.00           H
ATOM   2275  CA  PHE A 632      79.602  95.214  16.179  1.00  0.00           C
ATOM   2276  HA  PHE A 632      79.374  96.208  15.822  1.00  0.00           H
ATOM   2277  CB  PHE A 632      78.620  94.710  17.317  1.00  0.00           C
ATOM   2278  HB1 PHE A 632      77.534  94.834  17.120  1.00  0.00           H
ATOM   2279  HB2 PHE A 632      78.738  93.608  17.400  1.00  0.00           H
ATOM   2280  CG  PHE A 632      78.905  95.181  18.684  1.00  0.00           C
ATOM   2281  CD1 PHE A 632      79.108  96.537  18.764  1.00  0.00           C
ATOM   2282  HD1 PHE A 632      79.126  97.204  17.915  1.00  0.00           H
ATOM   2283  CE1 PHE A 632      79.340  97.152  20.013  1.00  0.00           C
ATOM   2284  HE1 PHE A 632      79.617  98.192  20.109  1.00  0.00           H
ATOM   2285  CZ  PHE A 632      79.304  96.380  21.207  1.00  0.00           C
ATOM   2286  HZ  PHE A 632      79.557  96.941  22.094  1.00  0.00           H
ATOM   2287  CD2 PHE A 632      78.710  94.377  19.813  1.00  0.00           C
ATOM   2288  HD2 PHE A 632      78.335  93.364  19.785  1.00  0.00           H
ATOM   2289  CE2 PHE A 632      78.940  95.045  21.062  1.00  0.00           C
ATOM   2290  HE2 PHE A 632      78.787  94.352  21.876  1.00  0.00           H
ATOM   2291  C   PHE A 632      81.031  95.328  16.637  1.00  0.00           C
ATOM   2292  O   PHE A 632      81.486  96.381  16.947  1.00  0.00           O
ATOM   2293  N   LEU A 633      81.797  94.196  16.777  1.00  0.00           N
ATOM   2294  HN  LEU A 633      81.425  93.272  16.726  1.00  0.00           H
ATOM   2295  CA  LEU A 633      83.204  94.233  17.074  1.00  0.00           C
ATOM   2296  HA  LEU A 633      83.489  94.783  17.959  1.00  0.00           H
ATOM   2297  CB  LEU A 633      83.712  92.800  17.368  1.00  0.00           C
ATOM   2298  HB1 LEU A 633      83.391  92.209  16.483  1.00  0.00           H
ATOM   2299  HB2 LEU A 633      84.799  92.684  17.569  1.00  0.00           H
ATOM   2300  CG  LEU A 633      82.914  92.190  18.595  1.00  0.00           C
ATOM   2301  HG  LEU A 633      81.806  92.163  18.517  1.00  0.00           H
ATOM   2302  CD1 LEU A 633      83.378  90.754  18.705  1.00  0.00           C
ATOM   2303 1HD1 LEU A 633      83.081  90.157  17.816  1.00  0.00           H
ATOM   2304 2HD1 LEU A 633      84.486  90.689  18.766  1.00  0.00           H
ATOM   2305 3HD1 LEU A 633      82.977  90.226  19.596  1.00  0.00           H
ATOM   2306  CD2 LEU A 633      83.196  92.911  19.920  1.00  0.00           C
ATOM   2307 1HD2 LEU A 633      82.939  93.987  19.822  1.00  0.00           H
ATOM   2308 2HD2 LEU A 633      82.445  92.559  20.659  1.00  0.00           H
ATOM   2309 3HD2 LEU A 633      84.199  92.630  20.309  1.00  0.00           H
ATOM   2310  C   LEU A 633      84.047  94.989  15.989  1.00  0.00           C
ATOM   2311  O   LEU A 633      84.893  95.751  16.350  1.00  0.00           O
ATOM   2312  N   LEU A 634      83.641  94.750  14.694  1.00  0.00           N
ATOM   2313  HN  LEU A 634      83.148  93.953  14.353  1.00  0.00           H
ATOM   2314  CA  LEU A 634      84.229  95.675  13.727  1.00  0.00           C
ATOM   2315  HA  LEU A 634      85.301  95.553  13.687  1.00  0.00           H
ATOM   2316  CB  LEU A 634      84.023  95.201  12.305  1.00  0.00           C
ATOM   2317  HB1 LEU A 634      82.928  95.189  12.120  1.00  0.00           H
ATOM   2318  HB2 LEU A 634      84.636  95.845  11.638  1.00  0.00           H
ATOM   2319  CG  LEU A 634      84.520  93.742  12.135  1.00  0.00           C
ATOM   2320  HG  LEU A 634      84.210  93.072  12.966  1.00  0.00           H
ATOM   2321  CD1 LEU A 634      83.784  93.254  10.901  1.00  0.00           C
ATOM   2322 1HD1 LEU A 634      82.700  93.083  11.073  1.00  0.00           H
ATOM   2323 2HD1 LEU A 634      83.853  93.888   9.990  1.00  0.00           H
ATOM   2324 3HD1 LEU A 634      84.238  92.271  10.652  1.00  0.00           H
ATOM   2325  CD2 LEU A 634      86.068  93.647  12.068  1.00  0.00           C
ATOM   2326 1HD2 LEU A 634      86.550  94.175  11.218  1.00  0.00           H
ATOM   2327 2HD2 LEU A 634      86.389  94.085  13.038  1.00  0.00           H
ATOM   2328 3HD2 LEU A 634      86.367  92.577  12.071  1.00  0.00           H
ATOM   2329  C   LEU A 634      83.965  97.181  14.024  1.00  0.00           C
ATOM   2330  O   LEU A 634      84.939  97.920  13.899  1.00  0.00           O
ATOM   2331  N   ASP A 635      82.747  97.670  14.414  1.00  0.00           N
ATOM   2332  HN  ASP A 635      81.982  97.033  14.471  1.00  0.00           H
ATOM   2333  CA  ASP A 635      82.350  99.024  14.695  1.00  0.00           C
ATOM   2334  HA  ASP A 635      82.484  99.586  13.782  1.00  0.00           H
ATOM   2335  CB  ASP A 635      80.791  99.084  14.959  1.00  0.00           C
ATOM   2336  HB1 ASP A 635      80.406  98.284  15.626  1.00  0.00           H
ATOM   2337  HB2 ASP A 635      80.555 100.078  15.396  1.00  0.00           H
ATOM   2338  CG  ASP A 635      79.953  99.052  13.685  1.00  0.00           C
ATOM   2339  OD1 ASP A 635      80.454  98.733  12.574  1.00  0.00           O
ATOM   2340  OD2 ASP A 635      78.719  99.344  13.812  1.00  0.00           O
ATOM   2341  C   ASP A 635      83.143  99.712  15.826  1.00  0.00           C
ATOM   2342  O   ASP A 635      83.632 100.866  15.625  1.00  0.00           O
ATOM   2343  N   ARG A 636      83.473  99.036  16.919  1.00  0.00           N
ATOM   2344  HN  ARG A 636      83.200  98.078  16.961  1.00  0.00           H
ATOM   2345  CA  ARG A 636      84.397  99.676  17.917  1.00  0.00           C
ATOM   2346  HA  ARG A 636      84.351 100.742  17.747  1.00  0.00           H
ATOM   2347  CB  ARG A 636      83.958  99.407  19.363  1.00  0.00           C
ATOM   2348  HB1 ARG A 636      84.013  98.330  19.632  1.00  0.00           H
ATOM   2349  HB2 ARG A 636      84.630 100.042  19.979  1.00  0.00           H
ATOM   2350  CG  ARG A 636      82.489  99.805  19.588  1.00  0.00           C
ATOM   2351  HG1 ARG A 636      81.776  99.210  18.978  1.00  0.00           H
ATOM   2352  HG2 ARG A 636      82.198  99.603  20.641  1.00  0.00           H
ATOM   2353  CD  ARG A 636      82.226 101.242  19.277  1.00  0.00           C
ATOM   2354  HD1 ARG A 636      82.620 101.563  18.289  1.00  0.00           H
ATOM   2355  HD2 ARG A 636      81.135 101.439  19.355  1.00  0.00           H
ATOM   2356  NE  ARG A 636      83.023 102.203  20.224  1.00  0.00           N
ATOM   2357  HE  ARG A 636      83.600 101.956  21.002  1.00  0.00           H
ATOM   2358  CZ  ARG A 636      83.115 103.486  19.886  1.00  0.00           C
ATOM   2359  NH1 ARG A 636      83.937 104.213  20.598  1.00  0.00           N
ATOM   2360 1HH1 ARG A 636      84.270 103.759  21.424  1.00  0.00           H
ATOM   2361 2HH1 ARG A 636      83.898 105.209  20.522  1.00  0.00           H
ATOM   2362  NH2 ARG A 636      82.393 104.148  19.006  1.00  0.00           N
ATOM   2363 1HH2 ARG A 636      81.639 103.728  18.501  1.00  0.00           H
ATOM   2364 2HH2 ARG A 636      82.568 105.131  19.057  1.00  0.00           H
ATOM   2365  C   ARG A 636      85.861  99.374  17.718  1.00  0.00           C
ATOM   2366  O   ARG A 636      86.725 100.101  18.297  1.00  0.00           O
ATOM   2367  N   ALA A 637      86.231  98.400  16.824  1.00  0.00           N
ATOM   2368  HN  ALA A 637      85.518  97.862  16.380  1.00  0.00           H
ATOM   2369  CA  ALA A 637      87.627  98.230  16.504  1.00  0.00           C
ATOM   2370  HA  ALA A 637      88.208  98.341  17.408  1.00  0.00           H
ATOM   2371  CB  ALA A 637      87.719  96.818  15.842  1.00  0.00           C
ATOM   2372  HB1 ALA A 637      87.010  96.794  14.987  1.00  0.00           H
ATOM   2373  HB2 ALA A 637      88.731  96.638  15.421  1.00  0.00           H
ATOM   2374  HB3 ALA A 637      87.420  95.966  16.488  1.00  0.00           H
ATOM   2375  C   ALA A 637      88.156  99.269  15.454  1.00  0.00           C
ATOM   2376  O   ALA A 637      89.300  99.721  15.565  1.00  0.00           O
ATOM   2377  N   LEU A 638      87.321  99.735  14.526  1.00  0.00           N
ATOM   2378  HN  LEU A 638      86.439  99.271  14.508  1.00  0.00           H
ATOM   2379  CA  LEU A 638      87.509 100.915  13.716  1.00  0.00           C
ATOM   2380  HA  LEU A 638      88.409 100.904  13.119  1.00  0.00           H
ATOM   2381  CB  LEU A 638      86.315 101.051  12.795  1.00  0.00           C
ATOM   2382  HB1 LEU A 638      85.418 100.658  13.319  1.00  0.00           H
ATOM   2383  HB2 LEU A 638      86.163 102.068  12.377  1.00  0.00           H
ATOM   2384  CG  LEU A 638      86.367 100.082  11.537  1.00  0.00           C
ATOM   2385  HG  LEU A 638      86.836 100.691  10.735  1.00  0.00           H
ATOM   2386  CD1 LEU A 638      87.161  98.787  11.760  1.00  0.00           C
ATOM   2387 1HD1 LEU A 638      88.182  99.093  12.072  1.00  0.00           H
ATOM   2388 2HD1 LEU A 638      86.662  98.102  12.479  1.00  0.00           H
ATOM   2389 3HD1 LEU A 638      87.250  98.197  10.823  1.00  0.00           H
ATOM   2390  CD2 LEU A 638      84.963  99.810  10.962  1.00  0.00           C
ATOM   2391 1HD2 LEU A 638      85.080  99.339   9.963  1.00  0.00           H
ATOM   2392 2HD2 LEU A 638      84.370  99.078  11.551  1.00  0.00           H
ATOM   2393 3HD2 LEU A 638      84.387 100.738  10.757  1.00  0.00           H
ATOM   2394  C   LEU A 638      87.636 102.272  14.506  1.00  0.00           C
ATOM   2395  O   LEU A 638      88.527 103.099  14.324  1.00  0.00           O
ATOM   2396  N   ALA A 639      86.729 102.451  15.531  1.00  0.00           N
ATOM   2397  HN  ALA A 639      86.078 101.718  15.713  1.00  0.00           H
ATOM   2398  CA  ALA A 639      86.812 103.639  16.408  1.00  0.00           C
ATOM   2399  HA  ALA A 639      86.864 104.569  15.860  1.00  0.00           H
ATOM   2400  CB  ALA A 639      85.507 103.772  17.194  1.00  0.00           C
ATOM   2401  HB1 ALA A 639      85.365 102.845  17.790  1.00  0.00           H
ATOM   2402  HB2 ALA A 639      85.441 104.650  17.871  1.00  0.00           H
ATOM   2403  HB3 ALA A 639      84.652 103.828  16.487  1.00  0.00           H
ATOM   2404  C   ALA A 639      87.935 103.705  17.398  1.00  0.00           C
ATOM   2405  O   ALA A 639      88.476 104.759  17.744  1.00  0.00           O
ATOM   2406  N   ASN A 640      88.283 102.513  18.029  1.00  0.00           N
ATOM   2407  HN  ASN A 640      87.806 101.673  17.782  1.00  0.00           H
ATOM   2408  CA  ASN A 640      89.065 102.518  19.258  1.00  0.00           C
ATOM   2409  HA  ASN A 640      89.418 103.516  19.474  1.00  0.00           H
ATOM   2410  CB  ASN A 640      88.192 102.257  20.482  1.00  0.00           C
ATOM   2411  HB1 ASN A 640      87.416 103.050  20.416  1.00  0.00           H
ATOM   2412  HB2 ASN A 640      87.601 101.322  20.373  1.00  0.00           H
ATOM   2413  CG  ASN A 640      88.975 102.248  21.802  1.00  0.00           C
ATOM   2414  OD1 ASN A 640      90.188 102.417  21.913  1.00  0.00           O
ATOM   2415  ND2 ASN A 640      88.111 102.038  22.842  1.00  0.00           N
ATOM   2416 1HD2 ASN A 640      87.150 102.211  22.628  1.00  0.00           H
ATOM   2417 2HD2 ASN A 640      88.549 102.237  23.719  1.00  0.00           H
ATOM   2418  C   ASN A 640      90.158 101.508  19.072  1.00  0.00           C
ATOM   2419  O   ASN A 640      89.831 100.314  18.978  1.00  0.00           O
ATOM   2420  N   ARG A 641      91.439 101.926  19.033  1.00  0.00           N
ATOM   2421  HN  ARG A 641      91.560 102.902  19.193  1.00  0.00           H
ATOM   2422  CA  ARG A 641      92.640 101.066  18.824  1.00  0.00           C
ATOM   2423  HA  ARG A 641      92.554 100.473  17.925  1.00  0.00           H
ATOM   2424  CB  ARG A 641      93.941 101.970  18.752  1.00  0.00           C
ATOM   2425  HB1 ARG A 641      93.853 102.684  17.905  1.00  0.00           H
ATOM   2426  HB2 ARG A 641      94.042 102.523  19.711  1.00  0.00           H
ATOM   2427  CG  ARG A 641      95.370 101.263  18.455  1.00  0.00           C
ATOM   2428  HG1 ARG A 641      95.683 100.479  19.176  1.00  0.00           H
ATOM   2429  HG2 ARG A 641      95.203 100.791  17.463  1.00  0.00           H
ATOM   2430  CD  ARG A 641      96.461 102.335  18.230  1.00  0.00           C
ATOM   2431  HD1 ARG A 641      97.341 101.732  17.917  1.00  0.00           H
ATOM   2432  HD2 ARG A 641      96.326 103.032  17.376  1.00  0.00           H
ATOM   2433  NE  ARG A 641      96.779 103.173  19.425  1.00  0.00           N
ATOM   2434  HE  ARG A 641      96.011 103.301  20.053  1.00  0.00           H
ATOM   2435  CZ  ARG A 641      97.831 104.023  19.510  1.00  0.00           C
ATOM   2436  NH1 ARG A 641      97.972 104.750  20.611  1.00  0.00           N
ATOM   2437 1HH1 ARG A 641      97.324 104.604  21.359  1.00  0.00           H
ATOM   2438 2HH1 ARG A 641      98.939 105.000  20.662  1.00  0.00           H
ATOM   2439  NH2 ARG A 641      98.818 104.029  18.616  1.00  0.00           N
ATOM   2440 1HH2 ARG A 641      98.683 103.738  17.669  1.00  0.00           H
ATOM   2441 2HH2 ARG A 641      99.532 104.673  18.893  1.00  0.00           H
ATOM   2442  C   ARG A 641      92.621  99.978  19.887  1.00  0.00           C
ATOM   2443  O   ARG A 641      92.796  98.822  19.606  1.00  0.00           O
ATOM   2444  N   LYS A 642      92.308 100.313  21.180  1.00  0.00           N
ATOM   2445  HN  LYS A 642      92.246 101.279  21.419  1.00  0.00           H
ATOM   2446  CA  LYS A 642      92.281  99.415  22.347  1.00  0.00           C
ATOM   2447  HA  LYS A 642      93.281  99.035  22.492  1.00  0.00           H
ATOM   2448  CB  LYS A 642      91.628 100.156  23.577  1.00  0.00           C
ATOM   2449  HB1 LYS A 642      92.089 101.158  23.707  1.00  0.00           H
ATOM   2450  HB2 LYS A 642      90.562 100.432  23.428  1.00  0.00           H
ATOM   2451  CG  LYS A 642      91.525  99.418  24.858  1.00  0.00           C
ATOM   2452  HG1 LYS A 642      90.944  98.472  24.812  1.00  0.00           H
ATOM   2453  HG2 LYS A 642      92.540  99.143  25.216  1.00  0.00           H
ATOM   2454  CD  LYS A 642      90.858 100.249  26.020  1.00  0.00           C
ATOM   2455  HD1 LYS A 642      91.421 101.206  26.058  1.00  0.00           H
ATOM   2456  HD2 LYS A 642      89.796 100.424  25.744  1.00  0.00           H
ATOM   2457  CE  LYS A 642      90.938  99.523  27.421  1.00  0.00           C
ATOM   2458  HE1 LYS A 642      90.220  98.677  27.468  1.00  0.00           H
ATOM   2459  HE2 LYS A 642      91.865  99.028  27.778  1.00  0.00           H
ATOM   2460  NZ  LYS A 642      90.793 100.572  28.500  1.00  0.00           N
ATOM   2461  HZ1 LYS A 642      89.859 101.009  28.631  1.00  0.00           H
ATOM   2462  HZ2 LYS A 642      91.102 100.153  29.400  1.00  0.00           H
ATOM   2463  HZ3 LYS A 642      91.338 101.416  28.234  1.00  0.00           H
ATOM   2464  C   LYS A 642      91.455  98.149  22.058  1.00  0.00           C
ATOM   2465  O   LYS A 642      91.909  97.043  22.228  1.00  0.00           O
ATOM   2466  N   ILE A 643      90.245  98.354  21.500  1.00  0.00           N
ATOM   2467  HN  ILE A 643      89.923  99.258  21.231  1.00  0.00           H
ATOM   2468  CA  ILE A 643      89.299  97.293  21.016  1.00  0.00           C
ATOM   2469  HA  ILE A 643      89.139  96.567  21.800  1.00  0.00           H
ATOM   2470  CB  ILE A 643      87.861  97.849  20.638  1.00  0.00           C
ATOM   2471  HB  ILE A 643      87.821  98.517  19.752  1.00  0.00           H
ATOM   2472  CG2 ILE A 643      86.872  96.635  20.303  1.00  0.00           C
ATOM   2473 1HG2 ILE A 643      87.265  95.921  19.548  1.00  0.00           H
ATOM   2474 2HG2 ILE A 643      86.765  96.071  21.254  1.00  0.00           H
ATOM   2475 3HG2 ILE A 643      85.858  96.863  19.913  1.00  0.00           H
ATOM   2476  CG1 ILE A 643      87.258  98.719  21.743  1.00  0.00           C
ATOM   2477 1HG1 ILE A 643      87.964  99.552  21.948  1.00  0.00           H
ATOM   2478 2HG1 ILE A 643      86.340  99.285  21.477  1.00  0.00           H
ATOM   2479  CD  ILE A 643      86.875  98.056  23.064  1.00  0.00           C
ATOM   2480  HD1 ILE A 643      86.244  97.146  22.979  1.00  0.00           H
ATOM   2481  HD2 ILE A 643      87.728  97.765  23.713  1.00  0.00           H
ATOM   2482  HD3 ILE A 643      86.284  98.823  23.609  1.00  0.00           H
ATOM   2483  C   ILE A 643      89.807  96.466  19.870  1.00  0.00           C
ATOM   2484  O   ILE A 643      89.835  95.254  19.962  1.00  0.00           O
ATOM   2485  N   GLY A 644      90.260  97.163  18.839  1.00  0.00           N
ATOM   2486  HN  GLY A 644      90.393  98.150  18.886  1.00  0.00           H
ATOM   2487  CA  GLY A 644      90.863  96.469  17.587  1.00  0.00           C
ATOM   2488  HA1 GLY A 644      90.136  95.749  17.241  1.00  0.00           H
ATOM   2489  HA2 GLY A 644      90.972  97.266  16.866  1.00  0.00           H
ATOM   2490  C   GLY A 644      92.129  95.731  17.821  1.00  0.00           C
ATOM   2491  O   GLY A 644      92.194  94.532  17.437  1.00  0.00           O
ATOM   2492  N   HIS A 645      93.069  96.309  18.655  1.00  0.00           N
ATOM   2493  HN  HIS A 645      92.915  97.261  18.907  1.00  0.00           H
ATOM   2494  CA  HIS A 645      94.151  95.600  19.305  1.00  0.00           C
ATOM   2495  HA  HIS A 645      94.791  95.257  18.506  1.00  0.00           H
ATOM   2496  CB  HIS A 645      94.987  96.527  20.233  1.00  0.00           C
ATOM   2497  HB1 HIS A 645      95.303  97.532  19.880  1.00  0.00           H
ATOM   2498  HB2 HIS A 645      94.351  96.801  21.102  1.00  0.00           H
ATOM   2499  ND1 HIS A 645      97.330  95.601  20.430  1.00  0.00           N
ATOM   2500  CG  HIS A 645      96.127  95.905  20.981  1.00  0.00           C
ATOM   2501  CE1 HIS A 645      97.905  94.833  21.376  1.00  0.00           C
ATOM   2502  HE1 HIS A 645      98.714  94.138  21.152  1.00  0.00           H
ATOM   2503  NE2 HIS A 645      97.133  94.731  22.466  1.00  0.00           N
ATOM   2504  HE2 HIS A 645      97.470  94.464  23.369  1.00  0.00           H
ATOM   2505  CD2 HIS A 645      95.996  95.418  22.210  1.00  0.00           C
ATOM   2506  HD2 HIS A 645      95.125  95.652  22.809  1.00  0.00           H
ATOM   2507  C   HIS A 645      93.785  94.364  20.030  1.00  0.00           C
ATOM   2508  O   HIS A 645      94.281  93.248  19.739  1.00  0.00           O
ATOM   2509  N   PHE A 646      92.870  94.401  21.033  1.00  0.00           N
ATOM   2510  HN  PHE A 646      92.500  95.299  21.259  1.00  0.00           H
ATOM   2511  CA  PHE A 646      92.655  93.193  21.759  1.00  0.00           C
ATOM   2512  HA  PHE A 646      93.612  92.820  22.091  1.00  0.00           H
ATOM   2513  CB  PHE A 646      91.892  93.446  23.093  1.00  0.00           C
ATOM   2514  HB1 PHE A 646      90.841  93.799  23.018  1.00  0.00           H
ATOM   2515  HB2 PHE A 646      91.783  92.523  23.701  1.00  0.00           H
ATOM   2516  CG  PHE A 646      92.842  94.259  24.057  1.00  0.00           C
ATOM   2517  CD1 PHE A 646      92.370  95.377  24.637  1.00  0.00           C
ATOM   2518  HD1 PHE A 646      91.392  95.793  24.445  1.00  0.00           H
ATOM   2519  CE1 PHE A 646      93.133  96.039  25.600  1.00  0.00           C
ATOM   2520  HE1 PHE A 646      92.703  96.934  26.025  1.00  0.00           H
ATOM   2521  CZ  PHE A 646      94.281  95.447  26.103  1.00  0.00           C
ATOM   2522  HZ  PHE A 646      94.758  95.974  26.916  1.00  0.00           H
ATOM   2523  CD2 PHE A 646      94.045  93.652  24.519  1.00  0.00           C
ATOM   2524  HD2 PHE A 646      94.221  92.669  24.107  1.00  0.00           H
ATOM   2525  CE2 PHE A 646      94.738  94.236  25.579  1.00  0.00           C
ATOM   2526  HE2 PHE A 646      95.676  93.792  25.877  1.00  0.00           H
ATOM   2527  C   PHE A 646      91.930  92.083  21.070  1.00  0.00           C
ATOM   2528  O   PHE A 646      92.180  90.846  21.212  1.00  0.00           O
ATOM   2529  N   LEU A 647      90.941  92.488  20.299  1.00  0.00           N
ATOM   2530  HN  LEU A 647      90.804  93.474  20.245  1.00  0.00           H
ATOM   2531  CA  LEU A 647      90.258  91.725  19.226  1.00  0.00           C
ATOM   2532  HA  LEU A 647      89.830  90.848  19.689  1.00  0.00           H
ATOM   2533  CB  LEU A 647      89.107  92.588  18.432  1.00  0.00           C
ATOM   2534  HB1 LEU A 647      88.435  92.957  19.235  1.00  0.00           H
ATOM   2535  HB2 LEU A 647      89.554  93.517  18.017  1.00  0.00           H
ATOM   2536  CG  LEU A 647      88.381  91.837  17.341  1.00  0.00           C
ATOM   2537  HG  LEU A 647      89.101  91.523  16.555  1.00  0.00           H
ATOM   2538  CD1 LEU A 647      87.567  90.535  17.698  1.00  0.00           C
ATOM   2539 1HD1 LEU A 647      88.174  89.609  17.790  1.00  0.00           H
ATOM   2540 2HD1 LEU A 647      86.805  90.749  18.478  1.00  0.00           H
ATOM   2541 3HD1 LEU A 647      86.976  90.256  16.800  1.00  0.00           H
ATOM   2542  CD2 LEU A 647      87.502  92.874  16.516  1.00  0.00           C
ATOM   2543 1HD2 LEU A 647      88.178  93.504  15.898  1.00  0.00           H
ATOM   2544 2HD2 LEU A 647      86.749  92.466  15.809  1.00  0.00           H
ATOM   2545 3HD2 LEU A 647      87.019  93.595  17.210  1.00  0.00           H
ATOM   2546  C   LEU A 647      91.162  91.083  18.177  1.00  0.00           C
ATOM   2547  O   LEU A 647      90.952  89.914  17.860  1.00  0.00           O
ATOM   2548  N   PHE A 648      92.171  91.696  17.618  1.00  0.00           N
ATOM   2549  HN  PHE A 648      92.260  92.680  17.746  1.00  0.00           H
ATOM   2550  CA  PHE A 648      93.159  91.123  16.696  1.00  0.00           C
ATOM   2551  HA  PHE A 648      92.645  90.844  15.787  1.00  0.00           H
ATOM   2552  CB  PHE A 648      94.187  92.183  16.268  1.00  0.00           C
ATOM   2553  HB1 PHE A 648      93.775  93.181  16.008  1.00  0.00           H
ATOM   2554  HB2 PHE A 648      94.739  92.437  17.198  1.00  0.00           H
ATOM   2555  CG  PHE A 648      95.263  91.747  15.258  1.00  0.00           C
ATOM   2556  CD1 PHE A 648      94.942  91.689  13.889  1.00  0.00           C
ATOM   2557  HD1 PHE A 648      93.952  91.912  13.520  1.00  0.00           H
ATOM   2558  CE1 PHE A 648      95.934  91.445  12.956  1.00  0.00           C
ATOM   2559  HE1 PHE A 648      95.788  91.341  11.891  1.00  0.00           H
ATOM   2560  CZ  PHE A 648      97.241  91.210  13.372  1.00  0.00           C
ATOM   2561  HZ  PHE A 648      97.926  90.954  12.577  1.00  0.00           H
ATOM   2562  CD2 PHE A 648      96.629  91.519  15.653  1.00  0.00           C
ATOM   2563  HD2 PHE A 648      96.901  91.445  16.696  1.00  0.00           H
ATOM   2564  CE2 PHE A 648      97.555  91.068  14.707  1.00  0.00           C
ATOM   2565  HE2 PHE A 648      98.588  90.902  14.975  1.00  0.00           H
ATOM   2566  C   PHE A 648      93.869  89.929  17.341  1.00  0.00           C
ATOM   2567  O   PHE A 648      93.765  88.803  16.890  1.00  0.00           O
ATOM   2568  N   TRP A 649      94.504  90.155  18.494  1.00  0.00           N
ATOM   2569  HN  TRP A 649      94.486  91.116  18.761  1.00  0.00           H
ATOM   2570  CA  TRP A 649      95.279  89.149  19.198  1.00  0.00           C
ATOM   2571  HA  TRP A 649      95.869  88.673  18.429  1.00  0.00           H
ATOM   2572  CB  TRP A 649      96.058  89.859  20.307  1.00  0.00           C
ATOM   2573  HB1 TRP A 649      95.402  90.492  20.943  1.00  0.00           H
ATOM   2574  HB2 TRP A 649      96.624  89.168  20.967  1.00  0.00           H
ATOM   2575  CG  TRP A 649      97.198  90.648  19.693  1.00  0.00           C
ATOM   2576  CD1 TRP A 649      97.386  91.993  19.897  1.00  0.00           C
ATOM   2577  HD1 TRP A 649      96.755  92.649  20.478  1.00  0.00           H
ATOM   2578  NE1 TRP A 649      98.546  92.426  19.255  1.00  0.00           N
ATOM   2579  HE1 TRP A 649      98.857  93.348  19.184  1.00  0.00           H
ATOM   2580  CE2 TRP A 649      99.211  91.321  18.753  1.00  0.00           C
ATOM   2581  CD2 TRP A 649      98.387  90.195  19.026  1.00  0.00           C
ATOM   2582  CE3 TRP A 649      98.861  88.923  18.687  1.00  0.00           C
ATOM   2583  HE3 TRP A 649      98.327  88.032  18.982  1.00  0.00           H
ATOM   2584  CZ3 TRP A 649     100.168  88.825  18.094  1.00  0.00           C
ATOM   2585  HZ3 TRP A 649     100.586  87.830  18.049  1.00  0.00           H
ATOM   2586  CZ2 TRP A 649     100.357  91.259  18.083  1.00  0.00           C
ATOM   2587  HZ2 TRP A 649     101.009  92.085  17.843  1.00  0.00           H
ATOM   2588  CH2 TRP A 649     100.890  89.965  17.897  1.00  0.00           C
ATOM   2589  HH2 TRP A 649     101.845  89.861  17.404  1.00  0.00           H
ATOM   2590  C   TRP A 649      94.458  87.989  19.600  1.00  0.00           C
ATOM   2591  O   TRP A 649      94.927  86.824  19.395  1.00  0.00           O
ATOM   2592  N   HIS A 650      93.190  88.202  20.105  1.00  0.00           N
ATOM   2593  HN  HIS A 650      92.904  89.147  20.238  1.00  0.00           H
ATOM   2594  CA  HIS A 650      92.254  87.098  20.278  1.00  0.00           C
ATOM   2595  HA  HIS A 650      92.789  86.427  20.934  1.00  0.00           H
ATOM   2596  CB  HIS A 650      90.935  87.608  20.844  1.00  0.00           C
ATOM   2597  HB1 HIS A 650      90.468  88.429  20.259  1.00  0.00           H
ATOM   2598  HB2 HIS A 650      90.183  86.793  20.915  1.00  0.00           H
ATOM   2599  ND1 HIS A 650      91.821  87.568  23.174  1.00  0.00           N
ATOM   2600  CG  HIS A 650      90.972  88.115  22.253  1.00  0.00           C
ATOM   2601  CE1 HIS A 650      91.687  88.292  24.257  1.00  0.00           C
ATOM   2602  HE1 HIS A 650      92.097  88.007  25.226  1.00  0.00           H
ATOM   2603  NE2 HIS A 650      90.896  89.351  24.106  1.00  0.00           N
ATOM   2604  HE2 HIS A 650      90.602  89.976  24.829  1.00  0.00           H
ATOM   2605  CD2 HIS A 650      90.361  89.181  22.831  1.00  0.00           C
ATOM   2606  HD2 HIS A 650      89.691  89.860  22.317  1.00  0.00           H
ATOM   2607  C   HIS A 650      91.894  86.202  19.070  1.00  0.00           C
ATOM   2608  O   HIS A 650      91.820  85.027  19.182  1.00  0.00           O
ATOM   2609  N   LEU A 651      91.778  86.886  17.908  1.00  0.00           N
ATOM   2610  HN  LEU A 651      91.794  87.880  17.831  1.00  0.00           H
ATOM   2611  CA  LEU A 651      91.549  86.218  16.640  1.00  0.00           C
ATOM   2612  HA  LEU A 651      90.807  85.478  16.902  1.00  0.00           H
ATOM   2613  CB  LEU A 651      91.039  87.163  15.514  1.00  0.00           C
ATOM   2614  HB1 LEU A 651      91.803  87.963  15.413  1.00  0.00           H
ATOM   2615  HB2 LEU A 651      90.925  86.756  14.486  1.00  0.00           H
ATOM   2616  CG  LEU A 651      89.644  87.873  15.792  1.00  0.00           C
ATOM   2617  HG  LEU A 651      89.623  88.181  16.859  1.00  0.00           H
ATOM   2618  CD1 LEU A 651      89.510  89.106  14.840  1.00  0.00           C
ATOM   2619 1HD1 LEU A 651      88.591  89.645  15.155  1.00  0.00           H
ATOM   2620 2HD1 LEU A 651      90.422  89.735  14.926  1.00  0.00           H
ATOM   2621 3HD1 LEU A 651      89.472  88.800  13.773  1.00  0.00           H
ATOM   2622  CD2 LEU A 651      88.564  86.873  15.734  1.00  0.00           C
ATOM   2623 1HD2 LEU A 651      88.527  86.007  16.430  1.00  0.00           H
ATOM   2624 2HD2 LEU A 651      87.640  87.440  15.975  1.00  0.00           H
ATOM   2625 3HD2 LEU A 651      88.487  86.394  14.735  1.00  0.00           H
ATOM   2626  C   LEU A 651      92.719  85.386  16.121  1.00  0.00           C
ATOM   2627  O   LEU A 651      92.602  84.205  15.680  1.00  0.00           O
ATOM   2628  N   ARG A 652      93.931  85.913  16.154  1.00  0.00           N
ATOM   2629  HN  ARG A 652      94.036  86.877  16.386  1.00  0.00           H
ATOM   2630  CA  ARG A 652      95.201  85.255  15.848  1.00  0.00           C
ATOM   2631  HA  ARG A 652      95.175  84.736  14.901  1.00  0.00           H
ATOM   2632  CB  ARG A 652      96.186  86.477  15.741  1.00  0.00           C
ATOM   2633  HB1 ARG A 652      96.148  86.983  16.729  1.00  0.00           H
ATOM   2634  HB2 ARG A 652      97.218  86.065  15.747  1.00  0.00           H
ATOM   2635  CG  ARG A 652      95.971  87.527  14.619  1.00  0.00           C
ATOM   2636  HG1 ARG A 652      94.876  87.712  14.646  1.00  0.00           H
ATOM   2637  HG2 ARG A 652      96.548  88.392  15.011  1.00  0.00           H
ATOM   2638  CD  ARG A 652      96.423  87.190  13.196  1.00  0.00           C
ATOM   2639  HD1 ARG A 652      95.872  86.328  12.763  1.00  0.00           H
ATOM   2640  HD2 ARG A 652      96.302  88.085  12.549  1.00  0.00           H
ATOM   2641  NE  ARG A 652      97.896  86.956  13.408  1.00  0.00           N
ATOM   2642  HE  ARG A 652      98.475  87.602  13.906  1.00  0.00           H
ATOM   2643  CZ  ARG A 652      98.553  85.877  13.087  1.00  0.00           C
ATOM   2644  NH1 ARG A 652      99.761  85.714  13.587  1.00  0.00           N
ATOM   2645 1HH1 ARG A 652      99.981  86.305  14.363  1.00  0.00           H
ATOM   2646 2HH1 ARG A 652     100.255  84.845  13.605  1.00  0.00           H
ATOM   2647  NH2 ARG A 652      98.154  85.010  12.179  1.00  0.00           N
ATOM   2648 1HH2 ARG A 652      97.294  85.162  11.690  1.00  0.00           H
ATOM   2649 2HH2 ARG A 652      98.794  84.296  11.895  1.00  0.00           H
ATOM   2650  C   ARG A 652      95.641  84.192  16.848  1.00  0.00           C
ATOM   2651  O   ARG A 652      96.246  83.166  16.522  1.00  0.00           O
ATOM   2652  N   SER A 653      95.398  84.408  18.193  1.00  0.00           N
ATOM   2653  HN  SER A 653      95.021  85.251  18.569  1.00  0.00           H
ATOM   2654  CA  SER A 653      95.422  83.296  19.275  1.00  0.00           C
ATOM   2655  HA  SER A 653      96.423  82.900  19.188  1.00  0.00           H
ATOM   2656  CB  SER A 653      95.392  83.969  20.651  1.00  0.00           C
ATOM   2657  HB1 SER A 653      96.061  84.846  20.783  1.00  0.00           H
ATOM   2658  HB2 SER A 653      94.380  84.413  20.770  1.00  0.00           H
ATOM   2659  OG  SER A 653      95.745  83.048  21.717  1.00  0.00           O
ATOM   2660  HG1 SER A 653      95.153  83.163  22.464  1.00  0.00           H
ATOM   2661  C   SER A 653      94.493  82.094  19.133  1.00  0.00           C
ATOM   2662  O   SER A 653      94.739  81.091  19.763  1.00  0.00           O
ATOM   2663  N   GLU A 654      93.364  82.199  18.379  1.00  0.00           N
ATOM   2664  HN  GLU A 654      93.068  83.057  17.968  1.00  0.00           H
ATOM   2665  CA  GLU A 654      92.440  81.078  18.263  1.00  0.00           C
ATOM   2666  HA  GLU A 654      92.644  80.414  19.090  1.00  0.00           H
ATOM   2667  CB  GLU A 654      90.977  81.589  18.443  1.00  0.00           C
ATOM   2668  HB1 GLU A 654      90.844  82.425  17.723  1.00  0.00           H
ATOM   2669  HB2 GLU A 654      90.233  80.790  18.238  1.00  0.00           H
ATOM   2670  CG  GLU A 654      90.675  82.083  19.899  1.00  0.00           C
ATOM   2671  HG1 GLU A 654      91.603  82.502  20.343  1.00  0.00           H
ATOM   2672  HG2 GLU A 654      89.993  82.956  19.818  1.00  0.00           H
ATOM   2673  CD  GLU A 654      90.071  81.002  20.763  1.00  0.00           C
ATOM   2674  OE1 GLU A 654      90.499  79.868  20.759  1.00  0.00           O
ATOM   2675  OE2 GLU A 654      89.160  81.290  21.623  1.00  0.00           O
ATOM   2676  C   GLU A 654      92.668  80.350  17.031  1.00  0.00           C
ATOM   2677  O   GLU A 654      91.850  79.499  16.734  1.00  0.00           O
ATOM   2678  N   MET A 655      93.830  80.465  16.281  1.00  0.00           N
ATOM   2679  HN  MET A 655      94.593  81.025  16.593  1.00  0.00           H
ATOM   2680  CA  MET A 655      93.943  79.937  14.963  1.00  0.00           C
ATOM   2681  HA  MET A 655      93.052  80.044  14.363  1.00  0.00           H
ATOM   2682  CB  MET A 655      95.081  80.752  14.147  1.00  0.00           C
ATOM   2683  HB1 MET A 655      95.852  80.786  14.946  1.00  0.00           H
ATOM   2684  HB2 MET A 655      95.360  80.121  13.275  1.00  0.00           H
ATOM   2685  CG  MET A 655      94.645  82.143  13.788  1.00  0.00           C
ATOM   2686  HG1 MET A 655      94.093  82.532  14.670  1.00  0.00           H
ATOM   2687  HG2 MET A 655      95.509  82.799  13.548  1.00  0.00           H
ATOM   2688  SD  MET A 655      93.518  82.095  12.411  1.00  0.00           S
ATOM   2689  CE  MET A 655      94.006  83.739  11.766  1.00  0.00           C
ATOM   2690  HE1 MET A 655      93.322  84.120  10.977  1.00  0.00           H
ATOM   2691  HE2 MET A 655      93.878  84.459  12.602  1.00  0.00           H
ATOM   2692  HE3 MET A 655      95.057  83.699  11.408  1.00  0.00           H
ATOM   2693  C   MET A 655      94.329  78.482  14.942  1.00  0.00           C
ATOM   2694  O   MET A 655      94.702  77.913  13.923  1.00  0.00           O
ATOM   2695  N   HIS A 656      94.215  77.643  15.982  1.00  0.00           N
ATOM   2696  HN  HIS A 656      93.904  78.039  16.843  1.00  0.00           H
ATOM   2697  CA  HIS A 656      94.770  76.284  16.160  1.00  0.00           C
ATOM   2698  HA  HIS A 656      95.473  76.120  15.357  1.00  0.00           H
ATOM   2699  CB  HIS A 656      95.421  76.253  17.600  1.00  0.00           C
ATOM   2700  HB1 HIS A 656      95.901  75.252  17.556  1.00  0.00           H
ATOM   2701  HB2 HIS A 656      96.297  76.932  17.668  1.00  0.00           H
ATOM   2702  ND1 HIS A 656      93.646  77.484  18.797  1.00  0.00           N
ATOM   2703  CG  HIS A 656      94.372  76.345  18.681  1.00  0.00           C
ATOM   2704  CE1 HIS A 656      92.866  77.302  19.789  1.00  0.00           C
ATOM   2705  HE1 HIS A 656      92.109  78.032  20.076  1.00  0.00           H
ATOM   2706  NE2 HIS A 656      93.108  76.097  20.383  1.00  0.00           N
ATOM   2707  HE2 HIS A 656      92.430  75.644  20.963  1.00  0.00           H
ATOM   2708  CD2 HIS A 656      94.026  75.449  19.657  1.00  0.00           C
ATOM   2709  HD2 HIS A 656      94.414  74.463  19.881  1.00  0.00           H
ATOM   2710  C   HIS A 656      93.733  75.148  16.086  1.00  0.00           C
ATOM   2711  O   HIS A 656      93.976  73.976  16.276  1.00  0.00           O
ATOM   2712  N   VAL A 657      92.526  75.536  15.722  1.00  0.00           N
ATOM   2713  HN  VAL A 657      92.318  76.506  15.624  1.00  0.00           H
ATOM   2714  CA  VAL A 657      91.305  74.806  15.435  1.00  0.00           C
ATOM   2715  HA  VAL A 657      91.372  73.736  15.567  1.00  0.00           H
ATOM   2716  CB  VAL A 657      90.136  75.069  16.376  1.00  0.00           C
ATOM   2717  HB  VAL A 657      89.957  76.160  16.265  1.00  0.00           H
ATOM   2718  CG1 VAL A 657      88.874  74.416  15.861  1.00  0.00           C
ATOM   2719 1HG1 VAL A 657      88.999  73.315  15.786  1.00  0.00           H
ATOM   2720 2HG1 VAL A 657      88.031  74.637  16.549  1.00  0.00           H
ATOM   2721 3HG1 VAL A 657      88.622  74.889  14.888  1.00  0.00           H
ATOM   2722  CG2 VAL A 657      90.626  74.641  17.793  1.00  0.00           C
ATOM   2723 1HG2 VAL A 657      89.792  74.941  18.463  1.00  0.00           H
ATOM   2724 2HG2 VAL A 657      90.839  73.553  17.872  1.00  0.00           H
ATOM   2725 3HG2 VAL A 657      91.612  75.116  17.984  1.00  0.00           H
ATOM   2726  C   VAL A 657      91.106  75.108  13.933  1.00  0.00           C
ATOM   2727  O   VAL A 657      90.877  76.274  13.620  1.00  0.00           O
ATOM   2728  N   PRO A 658      91.187  74.221  12.957  1.00  0.00           N
ATOM   2729  CD  PRO A 658      91.248  72.757  13.198  1.00  0.00           C
ATOM   2730  HD1 PRO A 658      90.247  72.329  13.419  1.00  0.00           H
ATOM   2731  HD2 PRO A 658      91.952  72.532  14.027  1.00  0.00           H
ATOM   2732  CA  PRO A 658      91.392  74.588  11.613  1.00  0.00           C
ATOM   2733  HA  PRO A 658      92.249  75.244  11.568  1.00  0.00           H
ATOM   2734  CB  PRO A 658      91.501  73.249  10.790  1.00  0.00           C
ATOM   2735  HB1 PRO A 658      90.541  72.941  10.324  1.00  0.00           H
ATOM   2736  HB2 PRO A 658      92.197  73.290   9.926  1.00  0.00           H
ATOM   2737  CG  PRO A 658      91.790  72.161  11.860  1.00  0.00           C
ATOM   2738  HG1 PRO A 658      91.310  71.176  11.674  1.00  0.00           H
ATOM   2739  HG2 PRO A 658      92.892  72.067  11.959  1.00  0.00           H
ATOM   2740  C   PRO A 658      90.141  75.379  11.047  1.00  0.00           C
ATOM   2741  O   PRO A 658      90.292  76.201  10.186  1.00  0.00           O
ATOM   2742  N   SER A 659      88.942  74.905  11.440  1.00  0.00           N
ATOM   2743  HN  SER A 659      88.826  74.160  12.093  1.00  0.00           H
ATOM   2744  CA  SER A 659      87.744  75.588  11.134  1.00  0.00           C
ATOM   2745  HA  SER A 659      87.708  75.678  10.059  1.00  0.00           H
ATOM   2746  CB  SER A 659      86.607  74.652  11.643  1.00  0.00           C
ATOM   2747  HB1 SER A 659      85.626  75.103  11.384  1.00  0.00           H
ATOM   2748  HB2 SER A 659      86.636  73.648  11.168  1.00  0.00           H
ATOM   2749  OG  SER A 659      86.551  74.404  13.034  1.00  0.00           O
ATOM   2750  HG1 SER A 659      86.725  73.478  13.220  1.00  0.00           H
ATOM   2751  C   SER A 659      87.595  76.980  11.702  1.00  0.00           C
ATOM   2752  O   SER A 659      87.239  77.852  10.935  1.00  0.00           O
ATOM   2753  N   VAL A 660      87.922  77.254  13.042  1.00  0.00           N
ATOM   2754  HN  VAL A 660      88.224  76.486  13.601  1.00  0.00           H
ATOM   2755  CA  VAL A 660      87.965  78.590  13.555  1.00  0.00           C
ATOM   2756  HA  VAL A 660      86.989  78.998  13.334  1.00  0.00           H
ATOM   2757  CB  VAL A 660      88.414  78.606  14.998  1.00  0.00           C
ATOM   2758  HB  VAL A 660      89.320  77.964  14.980  1.00  0.00           H
ATOM   2759  CG1 VAL A 660      88.699  80.098  15.420  1.00  0.00           C
ATOM   2760 1HG1 VAL A 660      88.892  80.074  16.514  1.00  0.00           H
ATOM   2761 2HG1 VAL A 660      89.606  80.256  14.799  1.00  0.00           H
ATOM   2762 3HG1 VAL A 660      87.895  80.783  15.074  1.00  0.00           H
ATOM   2763  CG2 VAL A 660      87.396  77.977  15.949  1.00  0.00           C
ATOM   2764 1HG2 VAL A 660      88.014  77.664  16.818  1.00  0.00           H
ATOM   2765 2HG2 VAL A 660      86.594  78.667  16.288  1.00  0.00           H
ATOM   2766 3HG2 VAL A 660      86.982  77.065  15.469  1.00  0.00           H
ATOM   2767  C   VAL A 660      88.943  79.374  12.809  1.00  0.00           C
ATOM   2768  O   VAL A 660      88.685  80.538  12.519  1.00  0.00           O
ATOM   2769  N   ALA A 661      90.080  78.828  12.527  1.00  0.00           N
ATOM   2770  HN  ALA A 661      90.189  77.890  12.846  1.00  0.00           H
ATOM   2771  CA  ALA A 661      91.150  79.526  11.840  1.00  0.00           C
ATOM   2772  HA  ALA A 661      91.320  80.330  12.541  1.00  0.00           H
ATOM   2773  CB  ALA A 661      92.384  78.587  11.710  1.00  0.00           C
ATOM   2774  HB1 ALA A 661      92.254  77.759  10.981  1.00  0.00           H
ATOM   2775  HB2 ALA A 661      93.280  79.216  11.518  1.00  0.00           H
ATOM   2776  HB3 ALA A 661      92.473  78.124  12.716  1.00  0.00           H
ATOM   2777  C   ALA A 661      90.826  80.154  10.526  1.00  0.00           C
ATOM   2778  O   ALA A 661      91.426  81.202  10.191  1.00  0.00           O
ATOM   2779  N   LEU A 662      89.915  79.489   9.828  1.00  0.00           N
ATOM   2780  HN  LEU A 662      89.428  78.660  10.093  1.00  0.00           H
ATOM   2781  CA  LEU A 662      89.571  79.872   8.491  1.00  0.00           C
ATOM   2782  HA  LEU A 662      90.506  80.173   8.042  1.00  0.00           H
ATOM   2783  CB  LEU A 662      89.018  78.623   7.791  1.00  0.00           C
ATOM   2784  HB1 LEU A 662      89.725  77.807   8.053  1.00  0.00           H
ATOM   2785  HB2 LEU A 662      88.019  78.323   8.173  1.00  0.00           H
ATOM   2786  CG  LEU A 662      88.878  78.678   6.232  1.00  0.00           C
ATOM   2787  HG  LEU A 662      88.028  79.294   5.868  1.00  0.00           H
ATOM   2788  CD1 LEU A 662      90.178  79.033   5.579  1.00  0.00           C
ATOM   2789 1HD1 LEU A 662      91.038  78.471   6.003  1.00  0.00           H
ATOM   2790 2HD1 LEU A 662      90.179  78.879   4.479  1.00  0.00           H
ATOM   2791 3HD1 LEU A 662      90.388  80.124   5.569  1.00  0.00           H
ATOM   2792  CD2 LEU A 662      88.515  77.233   5.730  1.00  0.00           C
ATOM   2793 1HD2 LEU A 662      88.542  77.183   4.621  1.00  0.00           H
ATOM   2794 2HD2 LEU A 662      89.235  76.469   6.093  1.00  0.00           H
ATOM   2795 3HD2 LEU A 662      87.534  76.789   6.004  1.00  0.00           H
ATOM   2796  C   LEU A 662      88.634  81.042   8.550  1.00  0.00           C
ATOM   2797  O   LEU A 662      88.903  82.002   7.842  1.00  0.00           O
ATOM   2798  N   ARG A 663      87.510  80.958   9.310  1.00  0.00           N
ATOM   2799  HN  ARG A 663      87.436  80.160   9.904  1.00  0.00           H
ATOM   2800  CA  ARG A 663      86.541  81.973   9.513  1.00  0.00           C
ATOM   2801  HA  ARG A 663      86.233  82.289   8.526  1.00  0.00           H
ATOM   2802  CB  ARG A 663      85.248  81.515  10.217  1.00  0.00           C
ATOM   2803  HB1 ARG A 663      84.443  82.277  10.301  1.00  0.00           H
ATOM   2804  HB2 ARG A 663      84.998  80.655   9.559  1.00  0.00           H
ATOM   2805  CG  ARG A 663      85.372  81.006  11.668  1.00  0.00           C
ATOM   2806  HG1 ARG A 663      86.213  80.304  11.850  1.00  0.00           H
ATOM   2807  HG2 ARG A 663      85.370  81.866  12.371  1.00  0.00           H
ATOM   2808  CD  ARG A 663      84.128  80.286  12.212  1.00  0.00           C
ATOM   2809  HD1 ARG A 663      84.322  80.088  13.288  1.00  0.00           H
ATOM   2810  HD2 ARG A 663      83.244  80.950  12.103  1.00  0.00           H
ATOM   2811  NE  ARG A 663      83.914  78.877  11.629  1.00  0.00           N
ATOM   2812  HE  ARG A 663      84.113  78.756  10.656  1.00  0.00           H
ATOM   2813  CZ  ARG A 663      83.371  77.820  12.239  1.00  0.00           C
ATOM   2814  NH1 ARG A 663      83.129  76.754  11.589  1.00  0.00           N
ATOM   2815 1HH1 ARG A 663      83.214  76.757  10.592  1.00  0.00           H
ATOM   2816 2HH1 ARG A 663      82.486  76.098  11.984  1.00  0.00           H
ATOM   2817  NH2 ARG A 663      82.910  77.915  13.489  1.00  0.00           N
ATOM   2818 1HH2 ARG A 663      83.019  78.717  14.076  1.00  0.00           H
ATOM   2819 2HH2 ARG A 663      82.733  77.025  13.909  1.00  0.00           H
ATOM   2820  C   ARG A 663      87.036  83.215  10.226  1.00  0.00           C
ATOM   2821  O   ARG A 663      86.810  84.355   9.807  1.00  0.00           O
ATOM   2822  N   PHE A 664      87.876  83.076  11.255  1.00  0.00           N
ATOM   2823  HN  PHE A 664      88.108  82.148  11.536  1.00  0.00           H
ATOM   2824  CA  PHE A 664      88.606  84.189  11.934  1.00  0.00           C
ATOM   2825  HA  PHE A 664      87.830  84.890  12.203  1.00  0.00           H
ATOM   2826  CB  PHE A 664      89.412  83.640  13.150  1.00  0.00           C
ATOM   2827  HB1 PHE A 664      89.786  82.613  12.953  1.00  0.00           H
ATOM   2828  HB2 PHE A 664      90.287  84.307  13.305  1.00  0.00           H
ATOM   2829  CG  PHE A 664      88.585  83.560  14.520  1.00  0.00           C
ATOM   2830  CD1 PHE A 664      89.142  83.542  15.805  1.00  0.00           C
ATOM   2831  HD1 PHE A 664      90.221  83.497  15.828  1.00  0.00           H
ATOM   2832  CE1 PHE A 664      88.391  83.602  16.967  1.00  0.00           C
ATOM   2833  HE1 PHE A 664      88.963  83.614  17.883  1.00  0.00           H
ATOM   2834  CZ  PHE A 664      86.991  83.604  16.920  1.00  0.00           C
ATOM   2835  HZ  PHE A 664      86.364  83.808  17.776  1.00  0.00           H
ATOM   2836  CD2 PHE A 664      87.156  83.610  14.506  1.00  0.00           C
ATOM   2837  HD2 PHE A 664      86.648  83.584  13.553  1.00  0.00           H
ATOM   2838  CE2 PHE A 664      86.347  83.633  15.713  1.00  0.00           C
ATOM   2839  HE2 PHE A 664      85.279  83.677  15.556  1.00  0.00           H
ATOM   2840  C   PHE A 664      89.421  85.084  11.071  1.00  0.00           C
ATOM   2841  O   PHE A 664      89.347  86.330  11.175  1.00  0.00           O
ATOM   2842  N   GLY A 665      90.108  84.472  10.023  1.00  0.00           N
ATOM   2843  HN  GLY A 665      90.051  83.479   9.949  1.00  0.00           H
ATOM   2844  CA  GLY A 665      90.649  85.230   8.859  1.00  0.00           C
ATOM   2845  HA1 GLY A 665      91.487  85.749   9.301  1.00  0.00           H
ATOM   2846  HA2 GLY A 665      90.873  84.537   8.062  1.00  0.00           H
ATOM   2847  C   GLY A 665      89.850  86.258   8.181  1.00  0.00           C
ATOM   2848  O   GLY A 665      90.286  87.333   7.853  1.00  0.00           O
ATOM   2849  N   LEU A 666      88.569  85.950   7.938  1.00  0.00           N
ATOM   2850  HN  LEU A 666      88.314  85.027   8.217  1.00  0.00           H
ATOM   2851  CA  LEU A 666      87.633  86.759   7.214  1.00  0.00           C
ATOM   2852  HA  LEU A 666      88.045  86.887   6.224  1.00  0.00           H
ATOM   2853  CB  LEU A 666      86.310  86.144   7.076  1.00  0.00           C
ATOM   2854  HB1 LEU A 666      85.709  85.970   7.994  1.00  0.00           H
ATOM   2855  HB2 LEU A 666      85.749  86.894   6.479  1.00  0.00           H
ATOM   2856  CG  LEU A 666      86.052  84.750   6.342  1.00  0.00           C
ATOM   2857  HG  LEU A 666      86.703  83.981   6.812  1.00  0.00           H
ATOM   2858  CD1 LEU A 666      84.620  84.277   6.629  1.00  0.00           C
ATOM   2859 1HD1 LEU A 666      83.831  84.934   6.205  1.00  0.00           H
ATOM   2860 2HD1 LEU A 666      84.422  83.235   6.296  1.00  0.00           H
ATOM   2861 3HD1 LEU A 666      84.451  84.236   7.726  1.00  0.00           H
ATOM   2862  CD2 LEU A 666      86.140  84.862   4.822  1.00  0.00           C
ATOM   2863 1HD2 LEU A 666      85.536  85.738   4.502  1.00  0.00           H
ATOM   2864 2HD2 LEU A 666      87.198  84.888   4.481  1.00  0.00           H
ATOM   2865 3HD2 LEU A 666      85.744  83.919   4.389  1.00  0.00           H
ATOM   2866  C   LEU A 666      87.500  88.082   8.007  1.00  0.00           C
ATOM   2867  O   LEU A 666      87.307  89.164   7.548  1.00  0.00           O
ATOM   2868  N   ILE A 667      87.420  87.984   9.346  1.00  0.00           N
ATOM   2869  HN  ILE A 667      87.548  87.065   9.711  1.00  0.00           H
ATOM   2870  CA  ILE A 667      87.276  89.079  10.294  1.00  0.00           C
ATOM   2871  HA  ILE A 667      86.373  89.596  10.008  1.00  0.00           H
ATOM   2872  CB  ILE A 667      87.100  88.511  11.767  1.00  0.00           C
ATOM   2873  HB  ILE A 667      88.060  88.143  12.188  1.00  0.00           H
ATOM   2874  CG2 ILE A 667      86.617  89.648  12.690  1.00  0.00           C
ATOM   2875 1HG2 ILE A 667      87.380  90.455  12.696  1.00  0.00           H
ATOM   2876 2HG2 ILE A 667      85.661  90.154  12.436  1.00  0.00           H
ATOM   2877 3HG2 ILE A 667      86.652  89.333  13.755  1.00  0.00           H
ATOM   2878  CG1 ILE A 667      86.094  87.355  11.782  1.00  0.00           C
ATOM   2879 1HG1 ILE A 667      85.209  87.681  11.194  1.00  0.00           H
ATOM   2880 2HG1 ILE A 667      86.548  86.493  11.247  1.00  0.00           H
ATOM   2881  CD  ILE A 667      85.667  86.865  13.179  1.00  0.00           C
ATOM   2882  HD1 ILE A 667      85.353  85.799  13.177  1.00  0.00           H
ATOM   2883  HD2 ILE A 667      86.640  86.833  13.713  1.00  0.00           H
ATOM   2884  HD3 ILE A 667      84.857  87.514  13.575  1.00  0.00           H
ATOM   2885  C   ILE A 667      88.488  90.042  10.307  1.00  0.00           C
ATOM   2886  O   ILE A 667      88.443  91.246  10.369  1.00  0.00           O
ATOM   2887  N   LEU A 668      89.619  89.378  10.131  1.00  0.00           N
ATOM   2888  HN  LEU A 668      89.625  88.395   9.965  1.00  0.00           H
ATOM   2889  CA  LEU A 668      90.881  89.954   9.958  1.00  0.00           C
ATOM   2890  HA  LEU A 668      91.035  90.774  10.643  1.00  0.00           H
ATOM   2891  CB  LEU A 668      92.009  88.894  10.258  1.00  0.00           C
ATOM   2892  HB1 LEU A 668      91.743  87.991   9.668  1.00  0.00           H
ATOM   2893  HB2 LEU A 668      92.998  89.198   9.854  1.00  0.00           H
ATOM   2894  CG  LEU A 668      92.107  88.549  11.705  1.00  0.00           C
ATOM   2895  HG  LEU A 668      91.148  88.641  12.258  1.00  0.00           H
ATOM   2896  CD1 LEU A 668      92.702  87.116  11.797  1.00  0.00           C
ATOM   2897 1HD1 LEU A 668      93.800  87.074  11.631  1.00  0.00           H
ATOM   2898 2HD1 LEU A 668      92.422  86.621  12.751  1.00  0.00           H
ATOM   2899 3HD1 LEU A 668      92.125  86.427  11.143  1.00  0.00           H
ATOM   2900  CD2 LEU A 668      93.019  89.547  12.476  1.00  0.00           C
ATOM   2901 1HD2 LEU A 668      94.048  89.545  12.056  1.00  0.00           H
ATOM   2902 2HD2 LEU A 668      92.624  90.578  12.352  1.00  0.00           H
ATOM   2903 3HD2 LEU A 668      93.106  89.270  13.548  1.00  0.00           H
ATOM   2904  C   LEU A 668      91.116  90.656   8.628  1.00  0.00           C
ATOM   2905  O   LEU A 668      91.723  91.745   8.618  1.00  0.00           O
ATOM   2906  N   GLU A 669      90.605  90.123   7.504  1.00  0.00           N
ATOM   2907  HN  GLU A 669      90.390  89.150   7.517  1.00  0.00           H
ATOM   2908  CA  GLU A 669      90.425  90.823   6.230  1.00  0.00           C
ATOM   2909  HA  GLU A 669      91.376  91.236   5.930  1.00  0.00           H
ATOM   2910  CB  GLU A 669      90.035  89.725   5.143  1.00  0.00           C
ATOM   2911  HB1 GLU A 669      89.144  89.122   5.420  1.00  0.00           H
ATOM   2912  HB2 GLU A 669      89.596  90.224   4.253  1.00  0.00           H
ATOM   2913  CG  GLU A 669      91.165  88.751   4.733  1.00  0.00           C
ATOM   2914  HG1 GLU A 669      92.115  89.326   4.687  1.00  0.00           H
ATOM   2915  HG2 GLU A 669      91.255  88.042   5.584  1.00  0.00           H
ATOM   2916  CD  GLU A 669      91.016  88.004   3.422  1.00  0.00           C
ATOM   2917  OE1 GLU A 669      90.075  87.228   3.055  1.00  0.00           O
ATOM   2918  OE2 GLU A 669      92.065  88.178   2.677  1.00  0.00           O
ATOM   2919  C   GLU A 669      89.498  92.011   6.330  1.00  0.00           C
ATOM   2920  O   GLU A 669      89.751  93.111   5.889  1.00  0.00           O
ATOM   2921  N   ALA A 670      88.243  91.859   6.932  1.00  0.00           N
ATOM   2922  HN  ALA A 670      87.894  90.946   7.132  1.00  0.00           H
ATOM   2923  CA  ALA A 670      87.343  92.949   7.329  1.00  0.00           C
ATOM   2924  HA  ALA A 670      87.075  93.502   6.441  1.00  0.00           H
ATOM   2925  CB  ALA A 670      86.079  92.403   8.074  1.00  0.00           C
ATOM   2926  HB1 ALA A 670      86.434  92.007   9.050  1.00  0.00           H
ATOM   2927  HB2 ALA A 670      85.342  93.214   8.251  1.00  0.00           H
ATOM   2928  HB3 ALA A 670      85.691  91.510   7.538  1.00  0.00           H
ATOM   2929  C   ALA A 670      87.973  93.991   8.196  1.00  0.00           C
ATOM   2930  O   ALA A 670      87.781  95.200   7.922  1.00  0.00           O
ATOM   2931  N   TYR A 671      88.798  93.626   9.195  1.00  0.00           N
ATOM   2932  HN  TYR A 671      88.857  92.687   9.526  1.00  0.00           H
ATOM   2933  CA  TYR A 671      89.476  94.619  10.016  1.00  0.00           C
ATOM   2934  HA  TYR A 671      88.767  95.382  10.301  1.00  0.00           H
ATOM   2935  CB  TYR A 671      89.909  93.998  11.333  1.00  0.00           C
ATOM   2936  HB1 TYR A 671      89.011  93.582  11.836  1.00  0.00           H
ATOM   2937  HB2 TYR A 671      90.603  93.156  11.122  1.00  0.00           H
ATOM   2938  CG  TYR A 671      90.667  94.921  12.273  1.00  0.00           C
ATOM   2939  CD1 TYR A 671      91.950  94.666  12.771  1.00  0.00           C
ATOM   2940  HD1 TYR A 671      92.446  93.755  12.470  1.00  0.00           H
ATOM   2941  CE1 TYR A 671      92.568  95.496  13.648  1.00  0.00           C
ATOM   2942  HE1 TYR A 671      93.597  95.341  13.939  1.00  0.00           H
ATOM   2943  CZ  TYR A 671      91.899  96.688  14.115  1.00  0.00           C
ATOM   2944  OH  TYR A 671      92.554  97.652  14.858  1.00  0.00           O
ATOM   2945  HH  TYR A 671      92.094  98.494  14.881  1.00  0.00           H
ATOM   2946  CD2 TYR A 671      90.062  96.138  12.627  1.00  0.00           C
ATOM   2947  HD2 TYR A 671      89.013  96.295  12.422  1.00  0.00           H
ATOM   2948  CE2 TYR A 671      90.671  97.025  13.526  1.00  0.00           C
ATOM   2949  HE2 TYR A 671      90.176  97.957  13.755  1.00  0.00           H
ATOM   2950  C   TYR A 671      90.587  95.369   9.357  1.00  0.00           C
ATOM   2951  O   TYR A 671      90.751  96.582   9.487  1.00  0.00           O
ATOM   2952  N   CYS A 672      91.228  94.705   8.413  1.00  0.00           N
ATOM   2953  HN  CYS A 672      91.104  93.719   8.328  1.00  0.00           H
ATOM   2954  CA  CYS A 672      92.144  95.304   7.458  1.00  0.00           C
ATOM   2955  HA  CYS A 672      92.713  96.066   7.969  1.00  0.00           H
ATOM   2956  CB  CYS A 672      93.121  94.371   6.683  1.00  0.00           C
ATOM   2957  HB1 CYS A 672      92.449  93.678   6.133  1.00  0.00           H
ATOM   2958  HB2 CYS A 672      93.667  94.952   5.909  1.00  0.00           H
ATOM   2959  SG  CYS A 672      94.161  93.536   7.992  1.00  0.00           S
ATOM   2960  HG1 CYS A 672      93.188  93.007   8.719  1.00  0.00           H
ATOM   2961  C   CYS A 672      91.487  96.167   6.382  1.00  0.00           C
ATOM   2962  O   CYS A 672      92.044  97.169   6.077  1.00  0.00           O
ATOM   2963  N   ARG A 673      90.297  95.850   5.748  1.00  0.00           N
ATOM   2964  HN  ARG A 673      89.995  94.905   5.846  1.00  0.00           H
ATOM   2965  CA  ARG A 673      89.422  96.788   5.027  1.00  0.00           C
ATOM   2966  HA  ARG A 673      90.080  97.268   4.317  1.00  0.00           H
ATOM   2967  CB  ARG A 673      88.189  96.098   4.377  1.00  0.00           C
ATOM   2968  HB1 ARG A 673      87.617  95.599   5.189  1.00  0.00           H
ATOM   2969  HB2 ARG A 673      87.547  96.920   3.997  1.00  0.00           H
ATOM   2970  CG  ARG A 673      88.538  95.277   3.139  1.00  0.00           C
ATOM   2971  HG1 ARG A 673      89.177  95.787   2.387  1.00  0.00           H
ATOM   2972  HG2 ARG A 673      89.163  94.423   3.478  1.00  0.00           H
ATOM   2973  CD  ARG A 673      87.355  94.924   2.220  1.00  0.00           C
ATOM   2974  HD1 ARG A 673      86.835  95.823   1.826  1.00  0.00           H
ATOM   2975  HD2 ARG A 673      87.703  94.287   1.378  1.00  0.00           H
ATOM   2976  NE  ARG A 673      86.340  94.186   3.063  1.00  0.00           N
ATOM   2977  HE  ARG A 673      85.790  94.694   3.725  1.00  0.00           H
ATOM   2978  CZ  ARG A 673      86.403  92.945   3.474  1.00  0.00           C
ATOM   2979  NH1 ARG A 673      85.464  92.395   4.262  1.00  0.00           N
ATOM   2980 1HH1 ARG A 673      84.621  92.918   4.387  1.00  0.00           H
ATOM   2981 2HH1 ARG A 673      85.671  91.442   4.486  1.00  0.00           H
ATOM   2982  NH2 ARG A 673      87.385  92.177   3.085  1.00  0.00           N
ATOM   2983 1HH2 ARG A 673      88.151  92.595   2.597  1.00  0.00           H
ATOM   2984 2HH2 ARG A 673      87.338  91.242   3.436  1.00  0.00           H
ATOM   2985  C   ARG A 673      89.070  98.003   5.755  1.00  0.00           C
ATOM   2986  O   ARG A 673      89.029  99.090   5.225  1.00  0.00           O
ATOM   2987  N   GLY A 674      88.703  97.876   7.069  1.00  0.00           N
ATOM   2988  HN  GLY A 674      88.736  96.988   7.520  1.00  0.00           H
ATOM   2989  CA  GLY A 674      87.938  98.893   7.801  1.00  0.00           C
ATOM   2990  HA1 GLY A 674      87.372  99.502   7.112  1.00  0.00           H
ATOM   2991  HA2 GLY A 674      87.271  98.373   8.473  1.00  0.00           H
ATOM   2992  C   GLY A 674      88.762  99.920   8.499  1.00  0.00           C
ATOM   2993  O   GLY A 674      88.342 101.084   8.420  1.00  0.00           O
ATOM   2994  N   SER A 675      89.874  99.476   9.205  1.00  0.00           N
ATOM   2995  HN  SER A 675      90.229  98.546   9.156  1.00  0.00           H
ATOM   2996  CA  SER A 675      90.784 100.217   9.977  1.00  0.00           C
ATOM   2997  HA  SER A 675      90.176 100.635  10.765  1.00  0.00           H
ATOM   2998  CB  SER A 675      91.816  99.259  10.671  1.00  0.00           C
ATOM   2999  HB1 SER A 675      92.511  99.784  11.362  1.00  0.00           H
ATOM   3000  HB2 SER A 675      91.375  98.419  11.248  1.00  0.00           H
ATOM   3001  OG  SER A 675      92.713  98.672   9.735  1.00  0.00           O
ATOM   3002  HG1 SER A 675      92.210  97.899   9.468  1.00  0.00           H
ATOM   3003  C   SER A 675      91.526 101.267   9.268  1.00  0.00           C
ATOM   3004  O   SER A 675      91.796 101.174   8.083  1.00  0.00           O
ATOM   3005  N   THR A 676      91.958 102.359   9.999  1.00  0.00           N
ATOM   3006  HN  THR A 676      91.837 102.438  10.986  1.00  0.00           H
ATOM   3007  CA  THR A 676      92.850 103.394   9.560  1.00  0.00           C
ATOM   3008  HA  THR A 676      93.557 102.967   8.864  1.00  0.00           H
ATOM   3009  CB  THR A 676      92.209 104.597   8.850  1.00  0.00           C
ATOM   3010  HB  THR A 676      91.883 104.194   7.867  1.00  0.00           H
ATOM   3011  OG1 THR A 676      93.138 105.670   8.641  1.00  0.00           O
ATOM   3012  HG1 THR A 676      93.734 105.402   7.937  1.00  0.00           H
ATOM   3013  CG2 THR A 676      90.990 105.111   9.665  1.00  0.00           C
ATOM   3014 1HG2 THR A 676      90.530 106.050   9.289  1.00  0.00           H
ATOM   3015 2HG2 THR A 676      90.179 104.352   9.681  1.00  0.00           H
ATOM   3016 3HG2 THR A 676      91.298 105.309  10.714  1.00  0.00           H
ATOM   3017  C   THR A 676      93.656 103.729  10.845  1.00  0.00           C
ATOM   3018  O   THR A 676      93.124 104.015  11.885  1.00  0.00           O
ATOM   3019  N   HIS A 677      94.957 103.632  10.710  1.00  0.00           N
ATOM   3020  HN  HIS A 677      95.349 103.581   9.795  1.00  0.00           H
ATOM   3021  CA  HIS A 677      95.897 103.931  11.775  1.00  0.00           C
ATOM   3022  HA  HIS A 677      96.890 103.748  11.393  1.00  0.00           H
ATOM   3023  CB  HIS A 677      95.735 105.446  12.264  1.00  0.00           C
ATOM   3024  HB1 HIS A 677      94.750 105.785  12.652  1.00  0.00           H
ATOM   3025  HB2 HIS A 677      96.535 105.786  12.956  1.00  0.00           H
ATOM   3026  ND1 HIS A 677      97.309 106.176  10.484  1.00  0.00           N
ATOM   3027  CG  HIS A 677      96.077 106.358  11.143  1.00  0.00           C
ATOM   3028  CE1 HIS A 677      97.221 106.951   9.385  1.00  0.00           C
ATOM   3029  HE1 HIS A 677      97.820 106.925   8.474  1.00  0.00           H
ATOM   3030  NE2 HIS A 677      96.031 107.592   9.357  1.00  0.00           N
ATOM   3031  HE2 HIS A 677      95.630 108.141   8.624  1.00  0.00           H
ATOM   3032  CD2 HIS A 677      95.316 107.199  10.513  1.00  0.00           C
ATOM   3033  HD2 HIS A 677      94.316 107.516  10.783  1.00  0.00           H
ATOM   3034  C   HIS A 677      95.873 103.010  13.049  1.00  0.00           C
ATOM   3035  O   HIS A 677      96.083 103.455  14.125  1.00  0.00           O
ATOM   3036  N   HIS A 678      95.766 101.672  12.811  1.00  0.00           N
ATOM   3037  HN  HIS A 678      95.615 101.359  11.877  1.00  0.00           H
ATOM   3038  CA  HIS A 678      95.647 100.780  13.921  1.00  0.00           C
ATOM   3039  HA  HIS A 678      96.122 101.139  14.821  1.00  0.00           H
ATOM   3040  CB  HIS A 678      94.176 100.354  14.117  1.00  0.00           C
ATOM   3041  HB1 HIS A 678      93.791  99.955  13.154  1.00  0.00           H
ATOM   3042  HB2 HIS A 678      94.306  99.467  14.773  1.00  0.00           H
ATOM   3043  ND1 HIS A 678      91.931 100.804  14.985  1.00  0.00           N
ATOM   3044  CG  HIS A 678      93.135 101.330  14.663  1.00  0.00           C
ATOM   3045  CE1 HIS A 678      91.272 101.741  15.670  1.00  0.00           C
ATOM   3046  HE1 HIS A 678      90.277 101.716  16.113  1.00  0.00           H
ATOM   3047  NE2 HIS A 678      91.994 102.881  15.723  1.00  0.00           N
ATOM   3048  HE2 HIS A 678      91.714 103.748  16.135  1.00  0.00           H
ATOM   3049  CD2 HIS A 678      93.184 102.681  15.077  1.00  0.00           C
ATOM   3050  HD2 HIS A 678      93.908 103.466  14.897  1.00  0.00           H
ATOM   3051  C   HIS A 678      96.486  99.547  13.694  1.00  0.00           C
ATOM   3052  O   HIS A 678      96.949  98.899  14.635  1.00  0.00           O
ATOM   3053  N   MET A 679      96.677  99.199  12.440  1.00  0.00           N
ATOM   3054  HN  MET A 679      96.356  99.749  11.672  1.00  0.00           H
ATOM   3055  CA  MET A 679      97.357  98.010  12.001  1.00  0.00           C
ATOM   3056  HA  MET A 679      97.003  97.241  12.671  1.00  0.00           H
ATOM   3057  CB  MET A 679      97.006  97.633  10.515  1.00  0.00           C
ATOM   3058  HB1 MET A 679      97.034  98.533   9.864  1.00  0.00           H
ATOM   3059  HB2 MET A 679      97.672  96.904  10.005  1.00  0.00           H
ATOM   3060  CG  MET A 679      95.663  97.026  10.434  1.00  0.00           C
ATOM   3061  HG1 MET A 679      94.909  97.620  10.994  1.00  0.00           H
ATOM   3062  HG2 MET A 679      95.392  96.881   9.366  1.00  0.00           H
ATOM   3063  SD  MET A 679      95.513  95.448  11.154  1.00  0.00           S
ATOM   3064  CE  MET A 679      96.934  94.499  10.561  1.00  0.00           C
ATOM   3065  HE1 MET A 679      97.879  94.878  11.006  1.00  0.00           H
ATOM   3066  HE2 MET A 679      96.800  93.414  10.760  1.00  0.00           H
ATOM   3067  HE3 MET A 679      97.053  94.500   9.456  1.00  0.00           H
ATOM   3068  C   MET A 679      98.861  98.044  12.142  1.00  0.00           C
ATOM   3069  O   MET A 679      99.430  97.078  12.602  1.00  0.00           O
ATOM   3070  N   LYS A 680      99.521  99.195  11.826  1.00  0.00           N
ATOM   3071  HN  LYS A 680      99.101  99.965  11.352  1.00  0.00           H
ATOM   3072  CA  LYS A 680     100.999  99.258  11.831  1.00  0.00           C
ATOM   3073  HA  LYS A 680     101.235  98.368  11.266  1.00  0.00           H
ATOM   3074  CB  LYS A 680     101.605 100.523  11.120  1.00  0.00           C
ATOM   3075  HB1 LYS A 680     101.234 101.421  11.658  1.00  0.00           H
ATOM   3076  HB2 LYS A 680     102.692 100.557  11.350  1.00  0.00           H
ATOM   3077  CG  LYS A 680     101.400 100.475   9.579  1.00  0.00           C
ATOM   3078  HG1 LYS A 680     101.997  99.607   9.225  1.00  0.00           H
ATOM   3079  HG2 LYS A 680     100.310 100.361   9.392  1.00  0.00           H
ATOM   3080  CD  LYS A 680     101.875 101.835   9.035  1.00  0.00           C
ATOM   3081  HD1 LYS A 680     101.550 102.735   9.600  1.00  0.00           H
ATOM   3082  HD2 LYS A 680     102.980 101.919   8.955  1.00  0.00           H
ATOM   3083  CE  LYS A 680     101.519 102.111   7.592  1.00  0.00           C
ATOM   3084  HE1 LYS A 680     101.947 103.112   7.371  1.00  0.00           H
ATOM   3085  HE2 LYS A 680     101.685 101.180   7.009  1.00  0.00           H
ATOM   3086  NZ  LYS A 680     100.038 102.237   7.496  1.00  0.00           N
ATOM   3087  HZ1 LYS A 680      99.743 102.634   6.580  1.00  0.00           H
ATOM   3088  HZ2 LYS A 680      99.477 101.421   7.813  1.00  0.00           H
ATOM   3089  HZ3 LYS A 680      99.675 102.988   8.117  1.00  0.00           H
ATOM   3090  C   LYS A 680     101.631  99.005  13.211  1.00  0.00           C
ATOM   3091  O   LYS A 680     102.654  98.310  13.332  1.00  0.00           O
ATOM   3092  N   VAL A 681     100.996  99.575  14.296  1.00  0.00           N
ATOM   3093  HN  VAL A 681     100.101  99.905  14.004  1.00  0.00           H
ATOM   3094  CA  VAL A 681     101.324  99.167  15.676  1.00  0.00           C
ATOM   3095  HA  VAL A 681     102.374  99.399  15.773  1.00  0.00           H
ATOM   3096  CB  VAL A 681     100.687 100.106  16.722  1.00  0.00           C
ATOM   3097  HB  VAL A 681     100.881 101.176  16.492  1.00  0.00           H
ATOM   3098  CG1 VAL A 681      99.153  99.931  16.528  1.00  0.00           C
ATOM   3099 1HG1 VAL A 681      98.844  98.864  16.483  1.00  0.00           H
ATOM   3100 2HG1 VAL A 681      98.737 100.359  17.465  1.00  0.00           H
ATOM   3101 3HG1 VAL A 681      98.756 100.472  15.643  1.00  0.00           H
ATOM   3102  CG2 VAL A 681     101.289  99.803  18.124  1.00  0.00           C
ATOM   3103 1HG2 VAL A 681     100.920  98.829  18.510  1.00  0.00           H
ATOM   3104 2HG2 VAL A 681     102.399  99.782  18.084  1.00  0.00           H
ATOM   3105 3HG2 VAL A 681     100.956 100.675  18.726  1.00  0.00           H
ATOM   3106  C   VAL A 681     101.255  97.657  15.963  1.00  0.00           C
ATOM   3107  O   VAL A 681     102.109  97.112  16.693  1.00  0.00           O
ATOM   3108  N   LEU A 682     100.252  96.929  15.446  1.00  0.00           N
ATOM   3109  HN  LEU A 682      99.555  97.417  14.927  1.00  0.00           H
ATOM   3110  CA  LEU A 682     100.126  95.482  15.583  1.00  0.00           C
ATOM   3111  HA  LEU A 682     100.356  95.241  16.610  1.00  0.00           H
ATOM   3112  CB  LEU A 682      98.698  95.031  15.144  1.00  0.00           C
ATOM   3113  HB1 LEU A 682      98.612  95.217  14.052  1.00  0.00           H
ATOM   3114  HB2 LEU A 682      98.669  93.925  15.249  1.00  0.00           H
ATOM   3115  CG  LEU A 682      97.578  95.821  15.865  1.00  0.00           C
ATOM   3116  HG  LEU A 682      97.831  96.902  15.878  1.00  0.00           H
ATOM   3117  CD1 LEU A 682      96.252  95.562  15.106  1.00  0.00           C
ATOM   3118 1HD1 LEU A 682      96.378  95.930  14.065  1.00  0.00           H
ATOM   3119 2HD1 LEU A 682      96.083  94.464  15.097  1.00  0.00           H
ATOM   3120 3HD1 LEU A 682      95.416  96.186  15.487  1.00  0.00           H
ATOM   3121  CD2 LEU A 682      97.416  95.337  17.319  1.00  0.00           C
ATOM   3122 1HD2 LEU A 682      96.826  96.074  17.904  1.00  0.00           H
ATOM   3123 2HD2 LEU A 682      96.925  94.340  17.289  1.00  0.00           H
ATOM   3124 3HD2 LEU A 682      98.423  95.294  17.786  1.00  0.00           H
ATOM   3125  C   LEU A 682     101.169  94.733  14.754  1.00  0.00           C
ATOM   3126  O   LEU A 682     101.683  93.696  15.199  1.00  0.00           O
ATOM   3127  N   MET A 683     101.464  95.360  13.616  1.00  0.00           N
ATOM   3128  HN  MET A 683     100.986  96.204  13.385  1.00  0.00           H
ATOM   3129  CA  MET A 683     102.588  95.002  12.806  1.00  0.00           C
ATOM   3130  HA  MET A 683     102.490  93.946  12.605  1.00  0.00           H
ATOM   3131  CB  MET A 683     102.603  95.736  11.409  1.00  0.00           C
ATOM   3132  HB1 MET A 683     102.468  96.823  11.593  1.00  0.00           H
ATOM   3133  HB2 MET A 683     103.593  95.563  10.936  1.00  0.00           H
ATOM   3134  CG  MET A 683     101.561  95.215  10.402  1.00  0.00           C
ATOM   3135  HG1 MET A 683     100.625  94.802  10.837  1.00  0.00           H
ATOM   3136  HG2 MET A 683     101.247  96.069   9.765  1.00  0.00           H
ATOM   3137  SD  MET A 683     102.187  93.814   9.397  1.00  0.00           S
ATOM   3138  CE  MET A 683     100.653  93.585   8.430  1.00  0.00           C
ATOM   3139  HE1 MET A 683     100.778  92.752   7.706  1.00  0.00           H
ATOM   3140  HE2 MET A 683      99.925  93.244   9.197  1.00  0.00           H
ATOM   3141  HE3 MET A 683     100.329  94.516   7.917  1.00  0.00           H
ATOM   3142  C   MET A 683     104.000  95.046  13.515  1.00  0.00           C
ATOM   3143  O   MET A 683     104.754  94.030  13.611  1.00  0.00           O
ATOM   3144  N   LYS A 684     104.246  96.176  14.225  1.00  0.00           N
ATOM   3145  HN  LYS A 684     103.538  96.875  14.154  1.00  0.00           H
ATOM   3146  CA  LYS A 684     105.398  96.376  15.141  1.00  0.00           C
ATOM   3147  HA  LYS A 684     106.323  96.226  14.605  1.00  0.00           H
ATOM   3148  CB  LYS A 684     105.371  97.909  15.603  1.00  0.00           C
ATOM   3149  HB1 LYS A 684     105.325  98.519  14.675  1.00  0.00           H
ATOM   3150  HB2 LYS A 684     104.442  98.161  16.158  1.00  0.00           H
ATOM   3151  CG  LYS A 684     106.562  98.328  16.468  1.00  0.00           C
ATOM   3152  HG1 LYS A 684     106.533  99.406  16.734  1.00  0.00           H
ATOM   3153  HG2 LYS A 684     106.610  97.667  17.359  1.00  0.00           H
ATOM   3154  CD  LYS A 684     107.888  98.154  15.698  1.00  0.00           C
ATOM   3155  HD1 LYS A 684     108.029  97.141  15.262  1.00  0.00           H
ATOM   3156  HD2 LYS A 684     107.868  98.803  14.797  1.00  0.00           H
ATOM   3157  CE  LYS A 684     109.114  98.654  16.460  1.00  0.00           C
ATOM   3158  HE1 LYS A 684     109.207  98.347  17.524  1.00  0.00           H
ATOM   3159  HE2 LYS A 684     109.947  98.166  15.910  1.00  0.00           H
ATOM   3160  NZ  LYS A 684     109.315 100.156  16.360  1.00  0.00           N
ATOM   3161  HZ1 LYS A 684     109.127 100.497  15.396  1.00  0.00           H
ATOM   3162  HZ2 LYS A 684     108.615 100.593  16.993  1.00  0.00           H
ATOM   3163  HZ3 LYS A 684     110.290 100.356  16.662  1.00  0.00           H
ATOM   3164  C   LYS A 684     105.454  95.517  16.456  1.00  0.00           C
ATOM   3165  O   LYS A 684     106.480  94.967  16.822  1.00  0.00           O
ATOM   3166  N   GLN A 685     104.286  95.265  17.074  1.00  0.00           N
ATOM   3167  HN  GLN A 685     103.445  95.717  16.787  1.00  0.00           H
ATOM   3168  CA  GLN A 685     104.179  94.231  18.060  1.00  0.00           C
ATOM   3169  HA  GLN A 685     104.825  94.429  18.902  1.00  0.00           H
ATOM   3170  CB  GLN A 685     102.768  94.360  18.821  1.00  0.00           C
ATOM   3171  HB1 GLN A 685     101.966  94.260  18.059  1.00  0.00           H
ATOM   3172  HB2 GLN A 685     102.545  93.460  19.432  1.00  0.00           H
ATOM   3173  CG  GLN A 685     102.650  95.595  19.763  1.00  0.00           C
ATOM   3174  HG1 GLN A 685     103.390  95.527  20.588  1.00  0.00           H
ATOM   3175  HG2 GLN A 685     103.036  96.526  19.295  1.00  0.00           H
ATOM   3176  CD  GLN A 685     101.245  95.691  20.241  1.00  0.00           C
ATOM   3177  OE1 GLN A 685     100.404  94.913  19.773  1.00  0.00           O
ATOM   3178  NE2 GLN A 685     100.928  96.680  21.132  1.00  0.00           N
ATOM   3179 1HE2 GLN A 685     101.574  97.241  21.649  1.00  0.00           H
ATOM   3180 2HE2 GLN A 685      99.938  96.674  21.270  1.00  0.00           H
ATOM   3181  C   GLN A 685     104.403  92.801  17.575  1.00  0.00           C
ATOM   3182  O   GLN A 685     104.674  91.970  18.411  1.00  0.00           O
ATOM   3183  N   GLY A 686     104.099  92.530  16.308  1.00  0.00           N
ATOM   3184  HN  GLY A 686     103.568  93.225  15.830  1.00  0.00           H
ATOM   3185  CA  GLY A 686     104.307  91.322  15.557  1.00  0.00           C
ATOM   3186  HA1 GLY A 686     104.110  90.427  16.129  1.00  0.00           H
ATOM   3187  HA2 GLY A 686     103.739  91.388  14.641  1.00  0.00           H
ATOM   3188  C   GLY A 686     105.822  91.130  15.251  1.00  0.00           C
ATOM   3189  O   GLY A 686     106.310  90.009  15.502  1.00  0.00           O
ATOM   3190  N   GLU A 687     106.539  92.096  14.863  1.00  0.00           N
ATOM   3191  HN  GLU A 687     106.088  92.980  14.770  1.00  0.00           H
ATOM   3192  CA  GLU A 687     107.976  92.231  14.707  1.00  0.00           C
ATOM   3193  HA  GLU A 687     108.410  91.454  14.096  1.00  0.00           H
ATOM   3194  CB  GLU A 687     108.541  93.516  14.015  1.00  0.00           C
ATOM   3195  HB1 GLU A 687     108.191  94.396  14.596  1.00  0.00           H
ATOM   3196  HB2 GLU A 687     109.652  93.496  14.044  1.00  0.00           H
ATOM   3197  CG  GLU A 687     108.110  93.701  12.550  1.00  0.00           C
ATOM   3198  HG1 GLU A 687     107.020  93.503  12.460  1.00  0.00           H
ATOM   3199  HG2 GLU A 687     108.155  94.739  12.159  1.00  0.00           H
ATOM   3200  CD  GLU A 687     108.801  92.824  11.536  1.00  0.00           C
ATOM   3201  OE1 GLU A 687     109.409  91.822  11.891  1.00  0.00           O
ATOM   3202  OE2 GLU A 687     108.759  93.174  10.339  1.00  0.00           O
ATOM   3203  C   GLU A 687     108.761  92.045  16.002  1.00  0.00           C
ATOM   3204  O   GLU A 687     109.671  91.296  16.097  1.00  0.00           O
ATOM   3205  N   ALA A 688     108.252  92.692  17.107  1.00  0.00           N
ATOM   3206  HN  ALA A 688     107.509  93.356  17.079  1.00  0.00           H
ATOM   3207  CA  ALA A 688     108.849  92.630  18.429  1.00  0.00           C
ATOM   3208  HA  ALA A 688     109.902  92.870  18.394  1.00  0.00           H
ATOM   3209  CB  ALA A 688     108.091  93.600  19.369  1.00  0.00           C
ATOM   3210  HB1 ALA A 688     108.268  94.655  19.070  1.00  0.00           H
ATOM   3211  HB2 ALA A 688     106.997  93.413  19.333  1.00  0.00           H
ATOM   3212  HB3 ALA A 688     108.404  93.519  20.432  1.00  0.00           H
ATOM   3213  C   ALA A 688     108.747  91.248  19.008  1.00  0.00           C
ATOM   3214  O   ALA A 688     109.739  90.555  19.340  1.00  0.00           O
ATOM   3215  N   LEU A 689     107.497  90.663  18.955  1.00  0.00           N
ATOM   3216  HN  LEU A 689     106.651  91.146  18.742  1.00  0.00           H
ATOM   3217  CA  LEU A 689     107.195  89.306  19.407  1.00  0.00           C
ATOM   3218  HA  LEU A 689     107.309  89.308  20.481  1.00  0.00           H
ATOM   3219  CB  LEU A 689     105.692  89.122  19.067  1.00  0.00           C
ATOM   3220  HB1 LEU A 689     105.087  89.917  19.554  1.00  0.00           H
ATOM   3221  HB2 LEU A 689     105.500  89.444  18.021  1.00  0.00           H
ATOM   3222  CG  LEU A 689     104.957  87.784  19.417  1.00  0.00           C
ATOM   3223  HG  LEU A 689     105.445  86.871  19.016  1.00  0.00           H
ATOM   3224  CD1 LEU A 689     104.960  87.618  20.955  1.00  0.00           C
ATOM   3225 1HD1 LEU A 689     104.358  88.490  21.287  1.00  0.00           H
ATOM   3226 2HD1 LEU A 689     104.457  86.668  21.236  1.00  0.00           H
ATOM   3227 3HD1 LEU A 689     105.915  87.825  21.483  1.00  0.00           H
ATOM   3228  CD2 LEU A 689     103.574  87.749  18.909  1.00  0.00           C
ATOM   3229 1HD2 LEU A 689     103.117  86.790  19.233  1.00  0.00           H
ATOM   3230 2HD2 LEU A 689     102.997  88.613  19.303  1.00  0.00           H
ATOM   3231 3HD2 LEU A 689     103.517  87.688  17.801  1.00  0.00           H
ATOM   3232  C   LEU A 689     108.014  88.247  18.780  1.00  0.00           C
ATOM   3233  O   LEU A 689     108.442  87.309  19.407  1.00  0.00           O
ATOM   3234  N   SER A 690     108.200  88.358  17.467  1.00  0.00           N
ATOM   3235  HN  SER A 690     107.985  89.248  17.071  1.00  0.00           H
ATOM   3236  CA  SER A 690     109.087  87.421  16.698  1.00  0.00           C
ATOM   3237  HA  SER A 690     108.766  86.424  16.962  1.00  0.00           H
ATOM   3238  CB  SER A 690     108.979  87.535  15.139  1.00  0.00           C
ATOM   3239  HB1 SER A 690     109.905  87.185  14.636  1.00  0.00           H
ATOM   3240  HB2 SER A 690     108.078  86.917  14.936  1.00  0.00           H
ATOM   3241  OG  SER A 690     108.677  88.876  14.661  1.00  0.00           O
ATOM   3242  HG1 SER A 690     107.867  89.245  15.020  1.00  0.00           H
ATOM   3243  C   SER A 690     110.551  87.396  17.071  1.00  0.00           C
ATOM   3244  O   SER A 690     111.192  86.319  17.192  1.00  0.00           O
ATOM   3245  N   LYS A 691     111.166  88.557  17.329  1.00  0.00           N
ATOM   3246  HN  LYS A 691     110.676  89.409  17.163  1.00  0.00           H
ATOM   3247  CA  LYS A 691     112.413  88.712  17.967  1.00  0.00           C
ATOM   3248  HA  LYS A 691     113.118  88.062  17.470  1.00  0.00           H
ATOM   3249  CB  LYS A 691     113.012  90.188  17.681  1.00  0.00           C
ATOM   3250  HB1 LYS A 691     112.302  90.953  18.062  1.00  0.00           H
ATOM   3251  HB2 LYS A 691     113.945  90.409  18.241  1.00  0.00           H
ATOM   3252  CG  LYS A 691     113.256  90.338  16.159  1.00  0.00           C
ATOM   3253  HG1 LYS A 691     112.359  89.957  15.627  1.00  0.00           H
ATOM   3254  HG2 LYS A 691     113.191  91.421  15.919  1.00  0.00           H
ATOM   3255  CD  LYS A 691     114.640  89.836  15.709  1.00  0.00           C
ATOM   3256  HD1 LYS A 691     115.449  90.272  16.333  1.00  0.00           H
ATOM   3257  HD2 LYS A 691     114.746  88.743  15.880  1.00  0.00           H
ATOM   3258  CE  LYS A 691     114.823  89.941  14.171  1.00  0.00           C
ATOM   3259  HE1 LYS A 691     114.731  90.981  13.790  1.00  0.00           H
ATOM   3260  HE2 LYS A 691     115.828  89.520  13.953  1.00  0.00           H
ATOM   3261  NZ  LYS A 691     113.767  89.254  13.381  1.00  0.00           N
ATOM   3262  HZ1 LYS A 691     114.149  89.185  12.416  1.00  0.00           H
ATOM   3263  HZ2 LYS A 691     113.666  88.300  13.784  1.00  0.00           H
ATOM   3264  HZ3 LYS A 691     112.880  89.795  13.416  1.00  0.00           H
ATOM   3265  C   LYS A 691     112.507  88.313  19.508  1.00  0.00           C
ATOM   3266  O   LYS A 691     113.522  87.798  19.901  1.00  0.00           O
ATOM   3267  N   LEU A 692     111.493  88.526  20.321  1.00  0.00           N
ATOM   3268  HN  LEU A 692     110.866  89.248  20.038  1.00  0.00           H
ATOM   3269  CA  LEU A 692     111.276  87.901  21.665  1.00  0.00           C
ATOM   3270  HA  LEU A 692     112.112  88.166  22.295  1.00  0.00           H
ATOM   3271  CB  LEU A 692     109.965  88.412  22.305  1.00  0.00           C
ATOM   3272  HB1 LEU A 692     109.103  88.256  21.622  1.00  0.00           H
ATOM   3273  HB2 LEU A 692     109.941  87.795  23.230  1.00  0.00           H
ATOM   3274  CG  LEU A 692     110.012  89.896  22.663  1.00  0.00           C
ATOM   3275  HG  LEU A 692     110.470  90.416  21.795  1.00  0.00           H
ATOM   3276  CD1 LEU A 692     108.638  90.380  23.093  1.00  0.00           C
ATOM   3277 1HD1 LEU A 692     108.663  91.354  23.627  1.00  0.00           H
ATOM   3278 2HD1 LEU A 692     108.035  90.628  22.194  1.00  0.00           H
ATOM   3279 3HD1 LEU A 692     108.079  89.668  23.737  1.00  0.00           H
ATOM   3280  CD2 LEU A 692     110.987  90.227  23.866  1.00  0.00           C
ATOM   3281 1HD2 LEU A 692     112.001  89.877  23.579  1.00  0.00           H
ATOM   3282 2HD2 LEU A 692     111.149  91.320  23.981  1.00  0.00           H
ATOM   3283 3HD2 LEU A 692     110.736  89.696  24.810  1.00  0.00           H
ATOM   3284  C   LEU A 692     111.192  86.352  21.594  1.00  0.00           C
ATOM   3285  O   LEU A 692     111.861  85.648  22.399  1.00  0.00           O
ATOM   3286  N   LYS A 693     110.397  85.703  20.655  1.00  0.00           N
ATOM   3287  HN  LYS A 693     109.809  86.229  20.046  1.00  0.00           H
ATOM   3288  CA  LYS A 693     110.323  84.283  20.553  1.00  0.00           C
ATOM   3289  HA  LYS A 693     110.074  83.847  21.510  1.00  0.00           H
ATOM   3290  CB  LYS A 693     109.304  83.902  19.447  1.00  0.00           C
ATOM   3291  HB1 LYS A 693     108.357  84.449  19.645  1.00  0.00           H
ATOM   3292  HB2 LYS A 693     109.605  84.295  18.453  1.00  0.00           H
ATOM   3293  CG  LYS A 693     109.176  82.405  19.234  1.00  0.00           C
ATOM   3294  HG1 LYS A 693     110.153  81.963  18.944  1.00  0.00           H
ATOM   3295  HG2 LYS A 693     109.000  81.840  20.174  1.00  0.00           H
ATOM   3296  CD  LYS A 693     108.111  82.020  18.225  1.00  0.00           C
ATOM   3297  HD1 LYS A 693     107.128  82.224  18.701  1.00  0.00           H
ATOM   3298  HD2 LYS A 693     108.118  82.682  17.333  1.00  0.00           H
ATOM   3299  CE  LYS A 693     108.038  80.509  17.802  1.00  0.00           C
ATOM   3300  HE1 LYS A 693     108.109  79.890  18.722  1.00  0.00           H
ATOM   3301  HE2 LYS A 693     107.047  80.316  17.338  1.00  0.00           H
ATOM   3302  NZ  LYS A 693     109.156  80.092  16.989  1.00  0.00           N
ATOM   3303  HZ1 LYS A 693     110.071  80.233  17.462  1.00  0.00           H
ATOM   3304  HZ2 LYS A 693     109.016  79.093  16.738  1.00  0.00           H
ATOM   3305  HZ3 LYS A 693     109.192  80.591  16.077  1.00  0.00           H
ATOM   3306  C   LYS A 693     111.749  83.722  20.157  1.00  0.00           C
ATOM   3307  O   LYS A 693     112.194  82.722  20.687  1.00  0.00           O
ATOM   3308  N   ALA A 694     112.523  84.380  19.309  1.00  0.00           N
ATOM   3309  HN  ALA A 694     112.043  84.981  18.674  1.00  0.00           H
ATOM   3310  CA  ALA A 694     113.966  84.148  19.060  1.00  0.00           C
ATOM   3311  HA  ALA A 694     114.241  83.150  18.752  1.00  0.00           H
ATOM   3312  CB  ALA A 694     114.486  84.891  17.805  1.00  0.00           C
ATOM   3313  HB1 ALA A 694     115.592  84.822  17.724  1.00  0.00           H
ATOM   3314  HB2 ALA A 694     113.922  84.363  17.007  1.00  0.00           H
ATOM   3315  HB3 ALA A 694     114.202  85.964  17.832  1.00  0.00           H
ATOM   3316  C   ALA A 694     114.912  84.401  20.279  1.00  0.00           C
ATOM   3317  O   ALA A 694     115.662  83.484  20.608  1.00  0.00           O
ATOM   3318  N   LEU A 695     114.742  85.538  20.989  1.00  0.00           N
ATOM   3319  HN  LEU A 695     114.035  86.147  20.638  1.00  0.00           H
ATOM   3320  CA  LEU A 695     115.543  85.791  22.201  1.00  0.00           C
ATOM   3321  HA  LEU A 695     116.566  85.743  21.859  1.00  0.00           H
ATOM   3322  CB  LEU A 695     115.060  87.174  22.636  1.00  0.00           C
ATOM   3323  HB1 LEU A 695     115.256  87.921  21.837  1.00  0.00           H
ATOM   3324  HB2 LEU A 695     113.973  87.111  22.852  1.00  0.00           H
ATOM   3325  CG  LEU A 695     115.784  87.764  23.917  1.00  0.00           C
ATOM   3326  HG  LEU A 695     115.508  87.122  24.781  1.00  0.00           H
ATOM   3327  CD1 LEU A 695     117.316  87.688  23.745  1.00  0.00           C
ATOM   3328 1HD1 LEU A 695     117.654  86.639  23.608  1.00  0.00           H
ATOM   3329 2HD1 LEU A 695     117.612  88.294  22.862  1.00  0.00           H
ATOM   3330 3HD1 LEU A 695     117.908  88.071  24.603  1.00  0.00           H
ATOM   3331  CD2 LEU A 695     115.267  89.204  24.183  1.00  0.00           C
ATOM   3332 1HD2 LEU A 695     114.180  89.416  24.271  1.00  0.00           H
ATOM   3333 2HD2 LEU A 695     115.806  89.613  25.064  1.00  0.00           H
ATOM   3334 3HD2 LEU A 695     115.666  89.852  23.375  1.00  0.00           H
ATOM   3335  C   LEU A 695     115.337  84.727  23.297  1.00  0.00           C
ATOM   3336  O   LEU A 695     116.240  84.261  24.029  1.00  0.00           O
ATOM   3337  N   ASN A 696     114.071  84.242  23.453  1.00  0.00           N
ATOM   3338  HN  ASN A 696     113.373  84.484  22.783  1.00  0.00           H
ATOM   3339  CA  ASN A 696     113.610  83.339  24.417  1.00  0.00           C
ATOM   3340  HA  ASN A 696     113.955  83.771  25.345  1.00  0.00           H
ATOM   3341  CB  ASN A 696     112.098  83.250  24.560  1.00  0.00           C
ATOM   3342  HB1 ASN A 696     111.654  84.257  24.406  1.00  0.00           H
ATOM   3343  HB2 ASN A 696     111.628  82.551  23.837  1.00  0.00           H
ATOM   3344  CG  ASN A 696     111.491  82.881  25.975  1.00  0.00           C
ATOM   3345  OD1 ASN A 696     110.292  83.035  26.287  1.00  0.00           O
ATOM   3346  ND2 ASN A 696     112.352  82.525  26.935  1.00  0.00           N
ATOM   3347 1HD2 ASN A 696     111.999  82.539  27.870  1.00  0.00           H
ATOM   3348 2HD2 ASN A 696     113.340  82.603  26.799  1.00  0.00           H
ATOM   3349  C   ASN A 696     114.257  81.940  24.237  1.00  0.00           C
ATOM   3350  O   ASN A 696     114.717  81.360  25.240  1.00  0.00           O
ATOM   3351  N   ASP A 697     114.350  81.413  23.038  1.00  0.00           N
ATOM   3352  HN  ASP A 697     113.956  81.898  22.262  1.00  0.00           H
ATOM   3353  CA  ASP A 697     115.147  80.262  22.676  1.00  0.00           C
ATOM   3354  HA  ASP A 697     114.903  79.447  23.342  1.00  0.00           H
ATOM   3355  CB  ASP A 697     114.857  79.919  21.249  1.00  0.00           C
ATOM   3356  HB1 ASP A 697     114.765  80.907  20.751  1.00  0.00           H
ATOM   3357  HB2 ASP A 697     115.625  79.198  20.895  1.00  0.00           H
ATOM   3358  CG  ASP A 697     113.489  79.225  21.008  1.00  0.00           C
ATOM   3359  OD1 ASP A 697     113.106  79.028  19.829  1.00  0.00           O
ATOM   3360  OD2 ASP A 697     112.821  78.902  21.976  1.00  0.00           O
ATOM   3361  C   ASP A 697     116.620  80.423  22.912  1.00  0.00           C
ATOM   3362  O   ASP A 697     117.265  79.468  23.217  1.00  0.00           O
ATOM   3363  N   PHE A 698     117.173  81.611  22.603  1.00  0.00           N
ATOM   3364  HN  PHE A 698     116.687  82.337  22.122  1.00  0.00           H
ATOM   3365  CA  PHE A 698     118.650  81.870  22.663  1.00  0.00           C
ATOM   3366  HA  PHE A 698     119.128  81.146  22.019  1.00  0.00           H
ATOM   3367  CB  PHE A 698     119.022  83.224  21.937  1.00  0.00           C
ATOM   3368  HB1 PHE A 698     118.533  83.258  20.940  1.00  0.00           H
ATOM   3369  HB2 PHE A 698     118.655  84.059  22.571  1.00  0.00           H
ATOM   3370  CG  PHE A 698     120.558  83.322  21.679  1.00  0.00           C
ATOM   3371  CD1 PHE A 698     121.299  84.360  22.204  1.00  0.00           C
ATOM   3372  HD1 PHE A 698     120.824  84.981  22.949  1.00  0.00           H
ATOM   3373  CE1 PHE A 698     122.709  84.479  21.881  1.00  0.00           C
ATOM   3374  HE1 PHE A 698     123.332  85.261  22.290  1.00  0.00           H
ATOM   3375  CZ  PHE A 698     123.326  83.534  21.028  1.00  0.00           C
ATOM   3376  HZ  PHE A 698     124.334  83.595  20.645  1.00  0.00           H
ATOM   3377  CD2 PHE A 698     121.217  82.316  20.854  1.00  0.00           C
ATOM   3378  HD2 PHE A 698     120.577  81.561  20.421  1.00  0.00           H
ATOM   3379  CE2 PHE A 698     122.559  82.475  20.519  1.00  0.00           C
ATOM   3380  HE2 PHE A 698     123.137  81.766  19.945  1.00  0.00           H
ATOM   3381  C   PHE A 698     119.175  81.652  24.054  1.00  0.00           C
ATOM   3382  O   PHE A 698     120.227  81.101  24.268  1.00  0.00           O
ATOM   3383  N   VAL A 699     118.352  82.134  25.003  1.00  0.00           N
ATOM   3384  HN  VAL A 699     117.503  82.543  24.679  1.00  0.00           H
ATOM   3385  CA  VAL A 699     118.467  81.982  26.478  1.00  0.00           C
ATOM   3386  HA  VAL A 699     119.450  82.324  26.767  1.00  0.00           H
ATOM   3387  CB  VAL A 699     117.471  82.948  27.067  1.00  0.00           C
ATOM   3388  HB  VAL A 699     116.619  82.891  26.356  1.00  0.00           H
ATOM   3389  CG1 VAL A 699     116.929  82.481  28.383  1.00  0.00           C
ATOM   3390 1HG1 VAL A 699     116.289  81.574  28.345  1.00  0.00           H
ATOM   3391 2HG1 VAL A 699     117.801  82.339  29.056  1.00  0.00           H
ATOM   3392 3HG1 VAL A 699     116.415  83.332  28.879  1.00  0.00           H
ATOM   3393  CG2 VAL A 699     118.109  84.364  27.162  1.00  0.00           C
ATOM   3394 1HG2 VAL A 699     118.819  84.290  28.014  1.00  0.00           H
ATOM   3395 2HG2 VAL A 699     118.628  84.637  26.218  1.00  0.00           H
ATOM   3396 3HG2 VAL A 699     117.333  85.104  27.451  1.00  0.00           H
ATOM   3397  C   VAL A 699     118.315  80.612  27.017  1.00  0.00           C
ATOM   3398  O   VAL A 699     119.106  80.094  27.826  1.00  0.00           O
ATOM   3399  N   LYS A 700     117.273  79.889  26.524  1.00  0.00           N
ATOM   3400  HN  LYS A 700     116.496  80.320  26.074  1.00  0.00           H
ATOM   3401  CA  LYS A 700     117.077  78.489  26.839  1.00  0.00           C
ATOM   3402  HA  LYS A 700     117.002  78.432  27.915  1.00  0.00           H
ATOM   3403  CB  LYS A 700     115.703  77.938  26.337  1.00  0.00           C
ATOM   3404  HB1 LYS A 700     115.468  78.254  25.299  1.00  0.00           H
ATOM   3405  HB2 LYS A 700     115.604  76.831  26.329  1.00  0.00           H
ATOM   3406  CG  LYS A 700     114.560  78.515  27.172  1.00  0.00           C
ATOM   3407  HG1 LYS A 700     114.685  78.424  28.272  1.00  0.00           H
ATOM   3408  HG2 LYS A 700     114.492  79.610  26.997  1.00  0.00           H
ATOM   3409  CD  LYS A 700     113.169  78.035  26.798  1.00  0.00           C
ATOM   3410  HD1 LYS A 700     113.214  76.988  27.167  1.00  0.00           H
ATOM   3411  HD2 LYS A 700     112.387  78.617  27.331  1.00  0.00           H
ATOM   3412  CE  LYS A 700     112.789  77.985  25.306  1.00  0.00           C
ATOM   3413  HE1 LYS A 700     112.883  78.998  24.861  1.00  0.00           H
ATOM   3414  HE2 LYS A 700     113.522  77.319  24.804  1.00  0.00           H
ATOM   3415  NZ  LYS A 700     111.397  77.602  25.125  1.00  0.00           N
ATOM   3416  HZ1 LYS A 700     111.180  77.503  24.113  1.00  0.00           H
ATOM   3417  HZ2 LYS A 700     111.300  76.663  25.562  1.00  0.00           H
ATOM   3418  HZ3 LYS A 700     110.752  78.243  25.629  1.00  0.00           H
ATOM   3419  C   LYS A 700     118.226  77.590  26.395  1.00  0.00           C
ATOM   3420  O   LYS A 700     118.789  76.805  27.098  1.00  0.00           O
ATOM   3421  N   LEU A 701     118.559  77.712  25.174  1.00  0.00           N
ATOM   3422  HN  LEU A 701     117.933  78.225  24.591  1.00  0.00           H
ATOM   3423  CA  LEU A 701     119.571  76.881  24.502  1.00  0.00           C
ATOM   3424  HA  LEU A 701     119.526  75.870  24.879  1.00  0.00           H
ATOM   3425  CB  LEU A 701     119.464  76.993  23.000  1.00  0.00           C
ATOM   3426  HB1 LEU A 701     119.366  78.031  22.616  1.00  0.00           H
ATOM   3427  HB2 LEU A 701     120.291  76.503  22.441  1.00  0.00           H
ATOM   3428  CG  LEU A 701     118.260  76.151  22.487  1.00  0.00           C
ATOM   3429  HG  LEU A 701     117.330  76.506  22.978  1.00  0.00           H
ATOM   3430  CD1 LEU A 701     118.019  76.419  20.978  1.00  0.00           C
ATOM   3431 1HD1 LEU A 701     116.934  76.310  20.768  1.00  0.00           H
ATOM   3432 2HD1 LEU A 701     118.369  77.467  20.855  1.00  0.00           H
ATOM   3433 3HD1 LEU A 701     118.602  75.761  20.299  1.00  0.00           H
ATOM   3434  CD2 LEU A 701     118.490  74.651  22.696  1.00  0.00           C
ATOM   3435 1HD2 LEU A 701     118.155  74.195  23.652  1.00  0.00           H
ATOM   3436 2HD2 LEU A 701     117.997  74.087  21.875  1.00  0.00           H
ATOM   3437 3HD2 LEU A 701     119.577  74.449  22.591  1.00  0.00           H
ATOM   3438  C   LEU A 701     120.959  77.159  24.895  1.00  0.00           C
ATOM   3439  O   LEU A 701     121.834  76.312  25.003  1.00  0.00           O
ATOM   3440  N   SER A 702     121.304  78.452  25.307  1.00  0.00           N
ATOM   3441  HN  SER A 702     120.783  79.236  24.980  1.00  0.00           H
ATOM   3442  CA  SER A 702     122.461  78.838  26.095  1.00  0.00           C
ATOM   3443  HA  SER A 702     123.316  78.471  25.547  1.00  0.00           H
ATOM   3444  CB  SER A 702     122.671  80.419  26.102  1.00  0.00           C
ATOM   3445  HB1 SER A 702     121.782  80.956  26.496  1.00  0.00           H
ATOM   3446  HB2 SER A 702     123.499  80.681  26.795  1.00  0.00           H
ATOM   3447  OG  SER A 702     122.926  80.918  24.779  1.00  0.00           O
ATOM   3448  HG1 SER A 702     122.116  81.136  24.313  1.00  0.00           H
ATOM   3449  C   SER A 702     122.536  78.130  27.441  1.00  0.00           C
ATOM   3450  O   SER A 702     123.639  77.701  27.798  1.00  0.00           O
ATOM   3451  N   SER A 703     121.424  77.979  28.112  1.00  0.00           N
ATOM   3452  HN  SER A 703     120.584  78.304  27.685  1.00  0.00           H
ATOM   3453  CA  SER A 703     121.354  77.521  29.494  1.00  0.00           C
ATOM   3454  HA  SER A 703     122.008  78.160  30.068  1.00  0.00           H
ATOM   3455  CB  SER A 703     119.931  77.604  30.119  1.00  0.00           C
ATOM   3456  HB1 SER A 703     119.212  77.036  29.490  1.00  0.00           H
ATOM   3457  HB2 SER A 703     119.953  77.142  31.129  1.00  0.00           H
ATOM   3458  OG  SER A 703     119.457  78.968  30.089  1.00  0.00           O
ATOM   3459  HG1 SER A 703     119.218  79.249  29.203  1.00  0.00           H
ATOM   3460  C   SER A 703     121.947  76.168  29.627  1.00  0.00           C
ATOM   3461  O   SER A 703     122.473  75.789  30.593  1.00  0.00           O
ATOM   3462  N   GLN A 704     121.750  75.383  28.571  1.00  0.00           N
ATOM   3463  HN  GLN A 704     121.240  75.772  27.809  1.00  0.00           H
ATOM   3464  CA  GLN A 704     122.285  74.031  28.401  1.00  0.00           C
ATOM   3465  HA  GLN A 704     121.929  73.343  29.153  1.00  0.00           H
ATOM   3466  CB  GLN A 704     121.822  73.415  27.006  1.00  0.00           C
ATOM   3467  HB1 GLN A 704     122.273  73.991  26.171  1.00  0.00           H
ATOM   3468  HB2 GLN A 704     122.227  72.390  26.865  1.00  0.00           H
ATOM   3469  CG  GLN A 704     120.281  73.424  26.646  1.00  0.00           C
ATOM   3470  HG1 GLN A 704     120.116  74.522  26.613  1.00  0.00           H
ATOM   3471  HG2 GLN A 704     119.940  73.062  25.652  1.00  0.00           H
ATOM   3472  CD  GLN A 704     119.370  72.814  27.681  1.00  0.00           C
ATOM   3473  OE1 GLN A 704     118.315  73.338  28.022  1.00  0.00           O
ATOM   3474  NE2 GLN A 704     119.838  71.638  28.216  1.00  0.00           N
ATOM   3475 1HE2 GLN A 704     120.789  71.345  28.119  1.00  0.00           H
ATOM   3476 2HE2 GLN A 704     119.350  71.271  29.007  1.00  0.00           H
ATOM   3477  C   GLN A 704     123.846  73.881  28.408  1.00  0.00           C
ATOM   3478  O   GLN A 704     124.435  73.044  29.104  1.00  0.00           O
ATOM   3479  N   LYS A 705     124.510  74.737  27.658  1.00  0.00           N
ATOM   3480  HN  LYS A 705     124.031  75.446  27.147  1.00  0.00           H
ATOM   3481  CA  LYS A 705     126.022  74.623  27.442  1.00  0.00           C
ATOM   3482  HA  LYS A 705     126.399  73.658  27.744  1.00  0.00           H
ATOM   3483  CB  LYS A 705     126.420  74.956  26.002  1.00  0.00           C
ATOM   3484  HB1 LYS A 705     127.530  75.011  25.984  1.00  0.00           H
ATOM   3485  HB2 LYS A 705     126.061  74.124  25.358  1.00  0.00           H
ATOM   3486  CG  LYS A 705     125.766  76.236  25.518  1.00  0.00           C
ATOM   3487  HG1 LYS A 705     124.676  76.206  25.730  1.00  0.00           H
ATOM   3488  HG2 LYS A 705     126.230  77.138  25.971  1.00  0.00           H
ATOM   3489  CD  LYS A 705     125.747  76.235  23.992  1.00  0.00           C
ATOM   3490  HD1 LYS A 705     125.677  77.298  23.676  1.00  0.00           H
ATOM   3491  HD2 LYS A 705     126.735  75.949  23.572  1.00  0.00           H
ATOM   3492  CE  LYS A 705     124.660  75.303  23.396  1.00  0.00           C
ATOM   3493  HE1 LYS A 705     124.993  74.258  23.215  1.00  0.00           H
ATOM   3494  HE2 LYS A 705     123.772  75.207  24.057  1.00  0.00           H
ATOM   3495  NZ  LYS A 705     124.129  75.792  22.077  1.00  0.00           N
ATOM   3496  HZ1 LYS A 705     123.405  75.112  21.768  1.00  0.00           H
ATOM   3497  HZ2 LYS A 705     123.597  76.675  22.218  1.00  0.00           H
ATOM   3498  HZ3 LYS A 705     124.815  75.893  21.303  1.00  0.00           H
ATOM   3499  C   LYS A 705     126.740  75.735  28.236  1.00  0.00           C
ATOM   3500  O   LYS A 705     127.959  75.754  28.353  1.00  0.00           O
ATOM   3501  N   THR A 706     126.014  76.658  29.007  1.00  0.00           N
ATOM   3502  HN  THR A 706     125.018  76.618  28.980  1.00  0.00           H
ATOM   3503  CA  THR A 706     126.600  77.870  29.566  1.00  0.00           C
ATOM   3504  HA  THR A 706     127.572  77.573  29.931  1.00  0.00           H
ATOM   3505  CB  THR A 706     126.838  79.037  28.556  1.00  0.00           C
ATOM   3506  HB  THR A 706     126.956  79.991  29.113  1.00  0.00           H
ATOM   3507  OG1 THR A 706     125.746  79.194  27.688  1.00  0.00           O
ATOM   3508  HG1 THR A 706     125.119  78.573  28.067  1.00  0.00           H
ATOM   3509  CG2 THR A 706     128.158  78.757  27.721  1.00  0.00           C
ATOM   3510 1HG2 THR A 706     128.929  78.696  28.519  1.00  0.00           H
ATOM   3511 2HG2 THR A 706     128.091  77.969  26.941  1.00  0.00           H
ATOM   3512 3HG2 THR A 706     128.495  79.694  27.229  1.00  0.00           H
ATOM   3513  C   THR A 706     125.784  78.296  30.790  1.00  0.00           C
ATOM   3514  O   THR A 706     124.632  78.719  30.679  1.00  0.00           O
ATOM   3515  N   PRO A 707     126.374  78.312  31.998  1.00  0.00           N
ATOM   3516  CD  PRO A 707     127.584  77.490  32.317  1.00  0.00           C
ATOM   3517  HD1 PRO A 707     128.508  77.941  31.895  1.00  0.00           H
ATOM   3518  HD2 PRO A 707     127.425  76.442  31.982  1.00  0.00           H
ATOM   3519  CA  PRO A 707     125.845  78.918  33.201  1.00  0.00           C
ATOM   3520  HA  PRO A 707     125.065  78.316  33.643  1.00  0.00           H
ATOM   3521  CB  PRO A 707     127.048  78.900  34.091  1.00  0.00           C
ATOM   3522  HB1 PRO A 707     127.666  79.814  33.960  1.00  0.00           H
ATOM   3523  HB2 PRO A 707     126.736  78.881  35.157  1.00  0.00           H
ATOM   3524  CG  PRO A 707     127.727  77.587  33.807  1.00  0.00           C
ATOM   3525  HG1 PRO A 707     128.795  77.596  34.112  1.00  0.00           H
ATOM   3526  HG2 PRO A 707     127.140  76.786  34.306  1.00  0.00           H
ATOM   3527  C   PRO A 707     125.209  80.251  33.133  1.00  0.00           C
ATOM   3528  O   PRO A 707     125.448  81.019  32.238  1.00  0.00           O
ATOM   3529  N   LYS A 708     124.451  80.457  34.241  1.00  0.00           N
ATOM   3530  HN  LYS A 708     124.326  79.793  34.975  1.00  0.00           H
ATOM   3531  CA  LYS A 708     123.716  81.730  34.487  1.00  0.00           C
ATOM   3532  HA  LYS A 708     122.932  81.718  33.744  1.00  0.00           H
ATOM   3533  CB  LYS A 708     122.950  81.629  35.861  1.00  0.00           C
ATOM   3534  HB1 LYS A 708     123.745  81.442  36.615  1.00  0.00           H
ATOM   3535  HB2 LYS A 708     122.549  82.638  36.092  1.00  0.00           H
ATOM   3536  CG  LYS A 708     121.833  80.691  36.001  1.00  0.00           C
ATOM   3537  HG1 LYS A 708     121.045  80.818  35.227  1.00  0.00           H
ATOM   3538  HG2 LYS A 708     122.167  79.637  35.891  1.00  0.00           H
ATOM   3539  CD  LYS A 708     120.903  80.932  37.266  1.00  0.00           C
ATOM   3540  HD1 LYS A 708     121.480  80.669  38.178  1.00  0.00           H
ATOM   3541  HD2 LYS A 708     120.621  82.003  37.184  1.00  0.00           H
ATOM   3542  CE  LYS A 708     119.605  80.175  37.266  1.00  0.00           C
ATOM   3543  HE1 LYS A 708     118.905  80.486  36.461  1.00  0.00           H
ATOM   3544  HE2 LYS A 708     119.824  79.087  37.315  1.00  0.00           H
ATOM   3545  NZ  LYS A 708     118.841  80.386  38.492  1.00  0.00           N
ATOM   3546  HZ1 LYS A 708     119.420  80.297  39.351  1.00  0.00           H
ATOM   3547  HZ2 LYS A 708     118.268  81.249  38.580  1.00  0.00           H
ATOM   3548  HZ3 LYS A 708     118.108  79.650  38.548  1.00  0.00           H
ATOM   3549  C   LYS A 708     124.265  83.117  34.176  1.00  0.00           C
ATOM   3550  O   LYS A 708     123.497  83.904  33.654  1.00  0.00           O
ATOM   3551  N   PRO A 709     125.476  83.467  34.508  1.00  0.00           N
ATOM   3552  CD  PRO A 709     126.265  82.919  35.702  1.00  0.00           C
ATOM   3553  HD1 PRO A 709     126.914  82.151  35.230  1.00  0.00           H
ATOM   3554  HD2 PRO A 709     125.639  82.455  36.494  1.00  0.00           H
ATOM   3555  CA  PRO A 709     125.951  84.784  34.195  1.00  0.00           C
ATOM   3556  HA  PRO A 709     125.148  85.488  34.356  1.00  0.00           H
ATOM   3557  CB  PRO A 709     127.160  84.943  35.086  1.00  0.00           C
ATOM   3558  HB1 PRO A 709     128.020  84.490  34.548  1.00  0.00           H
ATOM   3559  HB2 PRO A 709     127.440  86.010  35.223  1.00  0.00           H
ATOM   3560  CG  PRO A 709     126.931  84.122  36.308  1.00  0.00           C
ATOM   3561  HG1 PRO A 709     127.827  83.930  36.936  1.00  0.00           H
ATOM   3562  HG2 PRO A 709     126.211  84.635  36.981  1.00  0.00           H
ATOM   3563  C   PRO A 709     126.289  84.879  32.713  1.00  0.00           C
ATOM   3564  O   PRO A 709     126.133  86.000  32.177  1.00  0.00           O
ATOM   3565  N   GLN A 710     126.850  83.840  32.067  1.00  0.00           N
ATOM   3566  HN  GLN A 710     126.801  83.098  32.731  1.00  0.00           H
ATOM   3567  CA  GLN A 710     127.151  83.798  30.691  1.00  0.00           C
ATOM   3568  HA  GLN A 710     127.792  84.621  30.414  1.00  0.00           H
ATOM   3569  CB  GLN A 710     127.847  82.468  30.280  1.00  0.00           C
ATOM   3570  HB1 GLN A 710     127.291  81.518  30.431  1.00  0.00           H
ATOM   3571  HB2 GLN A 710     128.112  82.552  29.204  1.00  0.00           H
ATOM   3572  CG  GLN A 710     129.236  82.204  31.061  1.00  0.00           C
ATOM   3573  HG1 GLN A 710     128.992  81.891  32.099  1.00  0.00           H
ATOM   3574  HG2 GLN A 710     129.811  81.447  30.485  1.00  0.00           H
ATOM   3575  CD  GLN A 710     130.031  83.504  31.078  1.00  0.00           C
ATOM   3576  OE1 GLN A 710     130.394  84.180  30.122  1.00  0.00           O
ATOM   3577  NE2 GLN A 710     130.527  83.898  32.292  1.00  0.00           N
ATOM   3578 1HE2 GLN A 710     130.275  83.427  33.137  1.00  0.00           H
ATOM   3579 2HE2 GLN A 710     131.194  84.639  32.209  1.00  0.00           H
ATOM   3580  C   GLN A 710     125.826  84.002  29.945  1.00  0.00           C
ATOM   3581  O   GLN A 710     125.697  84.706  28.977  1.00  0.00           O
ATOM   3582  N   THR A 711     124.794  83.185  30.323  1.00  0.00           N
ATOM   3583  HN  THR A 711     124.929  82.512  31.046  1.00  0.00           H
ATOM   3584  CA  THR A 711     123.490  83.281  29.658  1.00  0.00           C
ATOM   3585  HA  THR A 711     123.687  83.154  28.603  1.00  0.00           H
ATOM   3586  CB  THR A 711     122.536  82.122  30.020  1.00  0.00           C
ATOM   3587  HB  THR A 711     122.461  82.148  31.128  1.00  0.00           H
ATOM   3588  OG1 THR A 711     123.008  80.932  29.438  1.00  0.00           O
ATOM   3589  HG1 THR A 711     123.625  80.429  29.975  1.00  0.00           H
ATOM   3590  CG2 THR A 711     121.182  82.270  29.354  1.00  0.00           C
ATOM   3591 1HG2 THR A 711     120.478  81.420  29.482  1.00  0.00           H
ATOM   3592 2HG2 THR A 711     120.557  83.143  29.640  1.00  0.00           H
ATOM   3593 3HG2 THR A 711     121.359  82.387  28.263  1.00  0.00           H
ATOM   3594  C   THR A 711     122.872  84.648  29.737  1.00  0.00           C
ATOM   3595  O   THR A 711     122.278  84.983  28.716  1.00  0.00           O
ATOM   3596  N   LYS A 712     123.002  85.392  30.822  1.00  0.00           N
ATOM   3597  HN  LYS A 712     123.475  85.013  31.614  1.00  0.00           H
ATOM   3598  CA  LYS A 712     122.642  86.754  30.884  1.00  0.00           C
ATOM   3599  HA  LYS A 712     121.679  86.973  30.445  1.00  0.00           H
ATOM   3600  CB  LYS A 712     122.715  87.152  32.400  1.00  0.00           C
ATOM   3601  HB1 LYS A 712     123.714  86.813  32.747  1.00  0.00           H
ATOM   3602  HB2 LYS A 712     122.723  88.257  32.516  1.00  0.00           H
ATOM   3603  CG  LYS A 712     121.621  86.371  33.250  1.00  0.00           C
ATOM   3604  HG1 LYS A 712     120.654  86.821  32.938  1.00  0.00           H
ATOM   3605  HG2 LYS A 712     121.785  85.302  32.997  1.00  0.00           H
ATOM   3606  CD  LYS A 712     121.808  86.502  34.758  1.00  0.00           C
ATOM   3607  HD1 LYS A 712     122.783  86.040  35.022  1.00  0.00           H
ATOM   3608  HD2 LYS A 712     121.808  87.546  35.138  1.00  0.00           H
ATOM   3609  CE  LYS A 712     120.660  85.773  35.491  1.00  0.00           C
ATOM   3610  HE1 LYS A 712     119.721  85.909  34.912  1.00  0.00           H
ATOM   3611  HE2 LYS A 712     120.894  84.695  35.363  1.00  0.00           H
ATOM   3612  NZ  LYS A 712     120.609  85.972  36.969  1.00  0.00           N
ATOM   3613  HZ1 LYS A 712     120.160  86.897  37.129  1.00  0.00           H
ATOM   3614  HZ2 LYS A 712     120.013  85.245  37.415  1.00  0.00           H
ATOM   3615  HZ3 LYS A 712     121.550  85.856  37.397  1.00  0.00           H
ATOM   3616  C   LYS A 712     123.606  87.742  30.190  1.00  0.00           C
ATOM   3617  O   LYS A 712     123.190  88.742  29.607  1.00  0.00           O
ATOM   3618  N   GLU A 713     124.999  87.559  30.123  1.00  0.00           N
ATOM   3619  HN  GLU A 713     125.442  86.820  30.625  1.00  0.00           H
ATOM   3620  CA  GLU A 713     125.778  88.424  29.281  1.00  0.00           C
ATOM   3621  HA  GLU A 713     125.696  89.487  29.452  1.00  0.00           H
ATOM   3622  CB  GLU A 713     127.357  88.232  29.564  1.00  0.00           C
ATOM   3623  HB1 GLU A 713     127.671  88.724  30.509  1.00  0.00           H
ATOM   3624  HB2 GLU A 713     127.452  87.130  29.664  1.00  0.00           H
ATOM   3625  CG  GLU A 713     128.187  88.892  28.523  1.00  0.00           C
ATOM   3626  HG1 GLU A 713     127.890  88.657  27.479  1.00  0.00           H
ATOM   3627  HG2 GLU A 713     128.124  89.980  28.738  1.00  0.00           H
ATOM   3628  CD  GLU A 713     129.699  88.694  28.591  1.00  0.00           C
ATOM   3629  OE1 GLU A 713     130.335  88.977  29.660  1.00  0.00           O
ATOM   3630  OE2 GLU A 713     130.330  88.340  27.555  1.00  0.00           O
ATOM   3631  C   GLU A 713     125.479  88.273  27.786  1.00  0.00           C
ATOM   3632  O   GLU A 713     125.508  89.214  26.948  1.00  0.00           O
ATOM   3633  N   LEU A 714     125.163  87.020  27.345  1.00  0.00           N
ATOM   3634  HN  LEU A 714     125.328  86.273  27.985  1.00  0.00           H
ATOM   3635  CA  LEU A 714     124.580  86.684  25.999  1.00  0.00           C
ATOM   3636  HA  LEU A 714     125.192  87.051  25.189  1.00  0.00           H
ATOM   3637  CB  LEU A 714     124.429  85.160  25.811  1.00  0.00           C
ATOM   3638  HB1 LEU A 714     123.841  84.632  26.593  1.00  0.00           H
ATOM   3639  HB2 LEU A 714     123.859  84.999  24.871  1.00  0.00           H
ATOM   3640  CG  LEU A 714     125.802  84.471  25.715  1.00  0.00           C
ATOM   3641  HG  LEU A 714     126.328  84.497  26.693  1.00  0.00           H
ATOM   3642  CD1 LEU A 714     125.701  82.956  25.447  1.00  0.00           C
ATOM   3643 1HD1 LEU A 714     126.714  82.511  25.539  1.00  0.00           H
ATOM   3644 2HD1 LEU A 714     125.106  82.522  26.279  1.00  0.00           H
ATOM   3645 3HD1 LEU A 714     125.351  82.780  24.408  1.00  0.00           H
ATOM   3646  CD2 LEU A 714     126.828  85.109  24.636  1.00  0.00           C
ATOM   3647 1HD2 LEU A 714     126.279  85.228  23.678  1.00  0.00           H
ATOM   3648 2HD2 LEU A 714     127.126  86.151  24.882  1.00  0.00           H
ATOM   3649 3HD2 LEU A 714     127.681  84.453  24.362  1.00  0.00           H
ATOM   3650  C   LEU A 714     123.201  87.417  25.775  1.00  0.00           C
ATOM   3651  O   LEU A 714     123.065  87.965  24.710  1.00  0.00           O
ATOM   3652  N   MET A 715     122.230  87.410  26.737  1.00  0.00           N
ATOM   3653  HN  MET A 715     122.451  86.848  27.530  1.00  0.00           H
ATOM   3654  CA  MET A 715     120.967  88.039  26.559  1.00  0.00           C
ATOM   3655  HA  MET A 715     120.492  87.556  25.718  1.00  0.00           H
ATOM   3656  CB  MET A 715     119.996  87.850  27.828  1.00  0.00           C
ATOM   3657  HB1 MET A 715     119.892  86.745  27.767  1.00  0.00           H
ATOM   3658  HB2 MET A 715     120.595  88.134  28.719  1.00  0.00           H
ATOM   3659  CG  MET A 715     118.673  88.455  27.570  1.00  0.00           C
ATOM   3660  HG1 MET A 715     118.780  89.436  27.059  1.00  0.00           H
ATOM   3661  HG2 MET A 715     118.114  87.815  26.855  1.00  0.00           H
ATOM   3662  SD  MET A 715     117.663  88.479  29.149  1.00  0.00           S
ATOM   3663  CE  MET A 715     116.177  89.059  28.179  1.00  0.00           C
ATOM   3664  HE1 MET A 715     115.739  88.307  27.489  1.00  0.00           H
ATOM   3665  HE2 MET A 715     115.346  89.272  28.885  1.00  0.00           H
ATOM   3666  HE3 MET A 715     116.494  90.041  27.766  1.00  0.00           H
ATOM   3667  C   MET A 715     121.139  89.569  26.278  1.00  0.00           C
ATOM   3668  O   MET A 715     120.591  90.077  25.320  1.00  0.00           O
ATOM   3669  N   HIS A 716     121.930  90.287  27.127  1.00  0.00           N
ATOM   3670  HN  HIS A 716     122.251  89.805  27.939  1.00  0.00           H
ATOM   3671  CA  HIS A 716     122.283  91.668  26.882  1.00  0.00           C
ATOM   3672  HA  HIS A 716     121.381  92.262  26.895  1.00  0.00           H
ATOM   3673  CB  HIS A 716     123.249  92.207  28.001  1.00  0.00           C
ATOM   3674  HB1 HIS A 716     124.149  91.561  27.919  1.00  0.00           H
ATOM   3675  HB2 HIS A 716     123.525  93.283  27.996  1.00  0.00           H
ATOM   3676  ND1 HIS A 716     123.482  92.409  30.491  1.00  0.00           N
ATOM   3677  CG  HIS A 716     122.808  91.940  29.436  1.00  0.00           C
ATOM   3678  CE1 HIS A 716     122.726  92.080  31.540  1.00  0.00           C
ATOM   3679  HE1 HIS A 716     122.909  92.282  32.595  1.00  0.00           H
ATOM   3680  NE2 HIS A 716     121.619  91.433  31.214  1.00  0.00           N
ATOM   3681  HE2 HIS A 716     120.876  91.107  31.798  1.00  0.00           H
ATOM   3682  CD2 HIS A 716     121.679  91.343  29.858  1.00  0.00           C
ATOM   3683  HD2 HIS A 716     120.835  91.085  29.231  1.00  0.00           H
ATOM   3684  C   HIS A 716     122.970  91.828  25.524  1.00  0.00           C
ATOM   3685  O   HIS A 716     122.641  92.732  24.834  1.00  0.00           O
ATOM   3686  N   LEU A 717     123.920  90.913  25.127  1.00  0.00           N
ATOM   3687  HN  LEU A 717     124.089  90.175  25.777  1.00  0.00           H
ATOM   3688  CA  LEU A 717     124.640  90.933  23.874  1.00  0.00           C
ATOM   3689  HA  LEU A 717     124.921  91.973  23.795  1.00  0.00           H
ATOM   3690  CB  LEU A 717     125.789  89.931  23.991  1.00  0.00           C
ATOM   3691  HB1 LEU A 717     126.379  90.193  24.896  1.00  0.00           H
ATOM   3692  HB2 LEU A 717     125.310  88.954  24.215  1.00  0.00           H
ATOM   3693  CG  LEU A 717     126.837  89.981  22.925  1.00  0.00           C
ATOM   3694  HG  LEU A 717     126.449  89.559  21.973  1.00  0.00           H
ATOM   3695  CD1 LEU A 717     127.353  91.417  22.622  1.00  0.00           C
ATOM   3696 1HD1 LEU A 717     128.018  91.793  23.428  1.00  0.00           H
ATOM   3697 2HD1 LEU A 717     128.013  91.409  21.729  1.00  0.00           H
ATOM   3698 3HD1 LEU A 717     126.558  92.186  22.514  1.00  0.00           H
ATOM   3699  CD2 LEU A 717     127.957  89.025  23.286  1.00  0.00           C
ATOM   3700 1HD2 LEU A 717     127.551  88.011  23.492  1.00  0.00           H
ATOM   3701 2HD2 LEU A 717     128.669  88.782  22.469  1.00  0.00           H
ATOM   3702 3HD2 LEU A 717     128.490  89.390  24.190  1.00  0.00           H
ATOM   3703  C   LEU A 717     123.854  90.681  22.688  1.00  0.00           C
ATOM   3704  O   LEU A 717     123.980  91.239  21.645  1.00  0.00           O
ATOM   3705  N   CYS A 718     122.894  89.746  22.796  1.00  0.00           N
ATOM   3706  HN  CYS A 718     122.768  89.295  23.676  1.00  0.00           H
ATOM   3707  CA  CYS A 718     121.913  89.555  21.777  1.00  0.00           C
ATOM   3708  HA  CYS A 718     122.408  89.295  20.853  1.00  0.00           H
ATOM   3709  CB  CYS A 718     121.066  88.305  22.220  1.00  0.00           C
ATOM   3710  HB1 CYS A 718     121.673  87.430  22.535  1.00  0.00           H
ATOM   3711  HB2 CYS A 718     120.574  88.545  23.187  1.00  0.00           H
ATOM   3712  SG  CYS A 718     119.796  87.734  21.146  1.00  0.00           S
ATOM   3713  HG1 CYS A 718     119.440  88.688  20.298  1.00  0.00           H
ATOM   3714  C   CYS A 718     121.000  90.789  21.481  1.00  0.00           C
ATOM   3715  O   CYS A 718     120.631  91.101  20.342  1.00  0.00           O
ATOM   3716  N   MET A 719     120.595  91.541  22.524  1.00  0.00           N
ATOM   3717  HN  MET A 719     120.868  91.210  23.424  1.00  0.00           H
ATOM   3718  CA  MET A 719     120.042  92.842  22.462  1.00  0.00           C
ATOM   3719  HA  MET A 719     119.479  92.904  21.543  1.00  0.00           H
ATOM   3720  CB  MET A 719     119.076  93.075  23.651  1.00  0.00           C
ATOM   3721  HB1 MET A 719     119.753  92.876  24.509  1.00  0.00           H
ATOM   3722  HB2 MET A 719     118.798  94.149  23.705  1.00  0.00           H
ATOM   3723  CG  MET A 719     117.806  92.330  23.666  1.00  0.00           C
ATOM   3724  HG1 MET A 719     117.319  92.520  22.686  1.00  0.00           H
ATOM   3725  HG2 MET A 719     117.883  91.222  23.689  1.00  0.00           H
ATOM   3726  SD  MET A 719     116.574  92.844  24.937  1.00  0.00           S
ATOM   3727  CE  MET A 719     117.667  92.284  26.261  1.00  0.00           C
ATOM   3728  HE1 MET A 719     118.488  93.011  26.440  1.00  0.00           H
ATOM   3729  HE2 MET A 719     117.091  92.186  27.206  1.00  0.00           H
ATOM   3730  HE3 MET A 719     117.988  91.252  26.003  1.00  0.00           H
ATOM   3731  C   MET A 719     120.987  94.060  22.289  1.00  0.00           C
ATOM   3732  O   MET A 719     120.684  95.220  22.619  1.00  0.00           O
ATOM   3733  N   ARG A 720     122.180  93.881  21.587  1.00  0.00           N
ATOM   3734  HN  ARG A 720     122.572  92.979  21.422  1.00  0.00           H
ATOM   3735  CA  ARG A 720     122.995  95.045  21.056  1.00  0.00           C
ATOM   3736  HA  ARG A 720     122.591  96.012  21.316  1.00  0.00           H
ATOM   3737  CB  ARG A 720     124.447  95.096  21.657  1.00  0.00           C
ATOM   3738  HB1 ARG A 720     124.885  94.129  21.329  1.00  0.00           H
ATOM   3739  HB2 ARG A 720     125.053  95.870  21.139  1.00  0.00           H
ATOM   3740  CG  ARG A 720     124.585  95.197  23.193  1.00  0.00           C
ATOM   3741  HG1 ARG A 720     124.022  94.421  23.755  1.00  0.00           H
ATOM   3742  HG2 ARG A 720     125.622  95.192  23.589  1.00  0.00           H
ATOM   3743  CD  ARG A 720     124.029  96.582  23.759  1.00  0.00           C
ATOM   3744  HD1 ARG A 720     124.351  97.414  23.096  1.00  0.00           H
ATOM   3745  HD2 ARG A 720     122.934  96.395  23.739  1.00  0.00           H
ATOM   3746  NE  ARG A 720     124.497  96.737  25.128  1.00  0.00           N
ATOM   3747  HE  ARG A 720     125.213  96.169  25.533  1.00  0.00           H
ATOM   3748  CZ  ARG A 720     124.040  97.646  25.943  1.00  0.00           C
ATOM   3749  NH1 ARG A 720     124.633  97.671  27.098  1.00  0.00           N
ATOM   3750 1HH1 ARG A 720     125.358  97.030  27.351  1.00  0.00           H
ATOM   3751 2HH1 ARG A 720     124.293  98.291  27.805  1.00  0.00           H
ATOM   3752  NH2 ARG A 720     123.181  98.580  25.759  1.00  0.00           N
ATOM   3753 1HH2 ARG A 720     122.764  98.564  24.850  1.00  0.00           H
ATOM   3754 2HH2 ARG A 720     122.977  99.308  26.413  1.00  0.00           H
ATOM   3755  C   ARG A 720     123.110  94.902  19.507  1.00  0.00           C
ATOM   3756  O   ARG A 720     123.864  95.623  18.878  1.00  0.00           O
ATOM   3757  N   GLN A 721     122.316  93.940  18.882  1.00  0.00           N
ATOM   3758  HN  GLN A 721     121.836  93.278  19.451  1.00  0.00           H
ATOM   3759  CA  GLN A 721     122.189  93.768  17.422  1.00  0.00           C
ATOM   3760  HA  GLN A 721     123.150  93.975  16.976  1.00  0.00           H
ATOM   3761  CB  GLN A 721     121.706  92.374  16.987  1.00  0.00           C
ATOM   3762  HB1 GLN A 721     120.656  92.263  17.331  1.00  0.00           H
ATOM   3763  HB2 GLN A 721     121.589  92.219  15.893  1.00  0.00           H
ATOM   3764  CG  GLN A 721     122.727  91.280  17.508  1.00  0.00           C
ATOM   3765  HG1 GLN A 721     123.767  91.362  17.126  1.00  0.00           H
ATOM   3766  HG2 GLN A 721     122.767  91.422  18.610  1.00  0.00           H
ATOM   3767  CD  GLN A 721     122.248  89.889  17.103  1.00  0.00           C
ATOM   3768  OE1 GLN A 721     121.553  89.728  16.142  1.00  0.00           O
ATOM   3769  NE2 GLN A 721     122.593  88.896  17.938  1.00  0.00           N
ATOM   3770 1HE2 GLN A 721     123.388  89.139  18.493  1.00  0.00           H
ATOM   3771 2HE2 GLN A 721     122.204  87.982  17.820  1.00  0.00           H
ATOM   3772  C   GLN A 721     121.227  94.814  16.833  1.00  0.00           C
ATOM   3773  O   GLN A 721     120.090  94.916  17.313  1.00  0.00           O
ATOM   3774  N   GLU A 722     121.550  95.380  15.587  1.00  0.00           N
ATOM   3775  HN  GLU A 722     122.420  95.269  15.113  1.00  0.00           H
ATOM   3776  CA  GLU A 722     120.614  96.342  15.030  1.00  0.00           C
ATOM   3777  HA  GLU A 722     120.432  97.070  15.807  1.00  0.00           H
ATOM   3778  CB  GLU A 722     121.306  97.069  13.790  1.00  0.00           C
ATOM   3779  HB1 GLU A 722     122.167  97.682  14.130  1.00  0.00           H
ATOM   3780  HB2 GLU A 722     121.667  96.209  13.186  1.00  0.00           H
ATOM   3781  CG  GLU A 722     120.282  97.926  12.928  1.00  0.00           C
ATOM   3782  HG1 GLU A 722     119.254  97.511  13.000  1.00  0.00           H
ATOM   3783  HG2 GLU A 722     120.296  98.995  13.229  1.00  0.00           H
ATOM   3784  CD  GLU A 722     120.594  98.005  11.458  1.00  0.00           C
ATOM   3785  OE1 GLU A 722     120.390  97.014  10.790  1.00  0.00           O
ATOM   3786  OE2 GLU A 722     121.143  99.034  10.943  1.00  0.00           O
ATOM   3787  C   GLU A 722     119.201  95.830  14.756  1.00  0.00           C
ATOM   3788  O   GLU A 722     118.204  96.481  15.080  1.00  0.00           O
ATOM   3789  N   ALA A 723     119.043  94.679  14.149  1.00  0.00           N
ATOM   3790  HN  ALA A 723     119.815  94.316  13.632  1.00  0.00           H
ATOM   3791  CA  ALA A 723     117.862  93.941  13.931  1.00  0.00           C
ATOM   3792  HA  ALA A 723     117.324  94.428  13.132  1.00  0.00           H
ATOM   3793  CB  ALA A 723     118.352  92.618  13.416  1.00  0.00           C
ATOM   3794  HB1 ALA A 723     118.939  92.045  14.166  1.00  0.00           H
ATOM   3795  HB2 ALA A 723     117.519  91.985  13.041  1.00  0.00           H
ATOM   3796  HB3 ALA A 723     119.084  92.889  12.626  1.00  0.00           H
ATOM   3797  C   ALA A 723     116.930  93.853  15.096  1.00  0.00           C
ATOM   3798  O   ALA A 723     115.814  94.382  15.022  1.00  0.00           O
ATOM   3799  N   TYR A 724     117.437  93.155  16.158  1.00  0.00           N
ATOM   3800  HN  TYR A 724     118.294  92.651  16.092  1.00  0.00           H
ATOM   3801  CA  TYR A 724     116.819  93.230  17.461  1.00  0.00           C
ATOM   3802  HA  TYR A 724     115.856  92.763  17.314  1.00  0.00           H
ATOM   3803  CB  TYR A 724     117.614  92.451  18.523  1.00  0.00           C
ATOM   3804  HB1 TYR A 724     118.688  92.733  18.484  1.00  0.00           H
ATOM   3805  HB2 TYR A 724     117.207  92.517  19.554  1.00  0.00           H
ATOM   3806  CG  TYR A 724     117.523  90.979  18.253  1.00  0.00           C
ATOM   3807  CD1 TYR A 724     118.383  90.281  17.276  1.00  0.00           C
ATOM   3808  HD1 TYR A 724     118.969  90.827  16.551  1.00  0.00           H
ATOM   3809  CE1 TYR A 724     118.494  88.901  17.311  1.00  0.00           C
ATOM   3810  HE1 TYR A 724     119.114  88.380  16.596  1.00  0.00           H
ATOM   3811  CZ  TYR A 724     117.674  88.166  18.164  1.00  0.00           C
ATOM   3812  OH  TYR A 724     117.713  86.726  18.114  1.00  0.00           O
ATOM   3813  HH  TYR A 724     118.497  86.455  17.631  1.00  0.00           H
ATOM   3814  CD2 TYR A 724     116.607  90.222  19.108  1.00  0.00           C
ATOM   3815  HD2 TYR A 724     115.996  90.724  19.843  1.00  0.00           H
ATOM   3816  CE2 TYR A 724     116.658  88.780  19.024  1.00  0.00           C
ATOM   3817  HE2 TYR A 724     116.044  88.207  19.703  1.00  0.00           H
ATOM   3818  C   TYR A 724     116.516  94.610  17.977  1.00  0.00           C
ATOM   3819  O   TYR A 724     115.373  94.801  18.426  1.00  0.00           O
ATOM   3820  N   LEU A 725     117.418  95.594  17.966  1.00  0.00           N
ATOM   3821  HN  LEU A 725     118.303  95.475  17.524  1.00  0.00           H
ATOM   3822  CA  LEU A 725     117.175  96.917  18.514  1.00  0.00           C
ATOM   3823  HA  LEU A 725     116.930  96.808  19.560  1.00  0.00           H
ATOM   3824  CB  LEU A 725     118.453  97.816  18.424  1.00  0.00           C
ATOM   3825  HB1 LEU A 725     118.874  97.587  17.422  1.00  0.00           H
ATOM   3826  HB2 LEU A 725     118.414  98.916  18.577  1.00  0.00           H
ATOM   3827  CG  LEU A 725     119.493  97.453  19.529  1.00  0.00           C
ATOM   3828  HG  LEU A 725     119.520  96.346  19.608  1.00  0.00           H
ATOM   3829  CD1 LEU A 725     120.892  97.941  19.059  1.00  0.00           C
ATOM   3830 1HD1 LEU A 725     121.190  97.574  18.054  1.00  0.00           H
ATOM   3831 2HD1 LEU A 725     121.066  99.038  19.094  1.00  0.00           H
ATOM   3832 3HD1 LEU A 725     121.658  97.435  19.685  1.00  0.00           H
ATOM   3833  CD2 LEU A 725     119.258  97.966  21.038  1.00  0.00           C
ATOM   3834 1HD2 LEU A 725     118.263  97.590  21.358  1.00  0.00           H
ATOM   3835 2HD2 LEU A 725     119.976  97.457  21.716  1.00  0.00           H
ATOM   3836 3HD2 LEU A 725     119.344  99.070  21.126  1.00  0.00           H
ATOM   3837  C   LEU A 725     116.094  97.678  17.821  1.00  0.00           C
ATOM   3838  O   LEU A 725     115.216  98.312  18.412  1.00  0.00           O
ATOM   3839  N   GLU A 726     116.018  97.687  16.492  1.00  0.00           N
ATOM   3840  HN  GLU A 726     116.735  97.306  15.913  1.00  0.00           H
ATOM   3841  CA  GLU A 726     114.887  98.316  15.759  1.00  0.00           C
ATOM   3842  HA  GLU A 726     114.780  99.317  16.148  1.00  0.00           H
ATOM   3843  CB  GLU A 726     115.127  98.192  14.266  1.00  0.00           C
ATOM   3844  HB1 GLU A 726     114.924  97.200  13.809  1.00  0.00           H
ATOM   3845  HB2 GLU A 726     114.360  98.919  13.922  1.00  0.00           H
ATOM   3846  CG  GLU A 726     116.496  98.752  13.800  1.00  0.00           C
ATOM   3847  HG1 GLU A 726     117.062  99.363  14.535  1.00  0.00           H
ATOM   3848  HG2 GLU A 726     117.063  97.844  13.504  1.00  0.00           H
ATOM   3849  CD  GLU A 726     116.449  99.577  12.553  1.00  0.00           C
ATOM   3850  OE1 GLU A 726     116.012 100.781  12.538  1.00  0.00           O
ATOM   3851  OE2 GLU A 726     116.854  99.026  11.482  1.00  0.00           O
ATOM   3852  C   GLU A 726     113.554  97.573  16.079  1.00  0.00           C
ATOM   3853  O   GLU A 726     112.542  98.269  16.258  1.00  0.00           O
ATOM   3854  N   ALA A 727     113.496  96.235  16.074  1.00  0.00           N
ATOM   3855  HN  ALA A 727     114.385  95.783  16.045  1.00  0.00           H
ATOM   3856  CA  ALA A 727     112.341  95.439  16.528  1.00  0.00           C
ATOM   3857  HA  ALA A 727     111.530  95.574  15.828  1.00  0.00           H
ATOM   3858  CB  ALA A 727     112.635  93.919  16.467  1.00  0.00           C
ATOM   3859  HB1 ALA A 727     113.010  93.624  15.463  1.00  0.00           H
ATOM   3860  HB2 ALA A 727     113.351  93.631  17.266  1.00  0.00           H
ATOM   3861  HB3 ALA A 727     111.723  93.313  16.655  1.00  0.00           H
ATOM   3862  C   ALA A 727     111.752  95.705  17.855  1.00  0.00           C
ATOM   3863  O   ALA A 727     110.570  96.001  17.971  1.00  0.00           O
ATOM   3864  N   LEU A 728     112.554  95.727  18.937  1.00  0.00           N
ATOM   3865  HN  LEU A 728     113.529  95.519  18.929  1.00  0.00           H
ATOM   3866  CA  LEU A 728     112.080  95.832  20.282  1.00  0.00           C
ATOM   3867  HA  LEU A 728     111.113  95.387  20.464  1.00  0.00           H
ATOM   3868  CB  LEU A 728     113.133  95.033  21.167  1.00  0.00           C
ATOM   3869  HB1 LEU A 728     114.097  95.555  20.981  1.00  0.00           H
ATOM   3870  HB2 LEU A 728     112.824  94.918  22.228  1.00  0.00           H
ATOM   3871  CG  LEU A 728     113.291  93.570  20.701  1.00  0.00           C
ATOM   3872  HG  LEU A 728     113.433  93.538  19.599  1.00  0.00           H
ATOM   3873  CD1 LEU A 728     114.433  92.844  21.520  1.00  0.00           C
ATOM   3874 1HD1 LEU A 728     114.169  92.924  22.596  1.00  0.00           H
ATOM   3875 2HD1 LEU A 728     114.643  91.796  21.218  1.00  0.00           H
ATOM   3876 3HD1 LEU A 728     115.423  93.300  21.302  1.00  0.00           H
ATOM   3877  CD2 LEU A 728     111.934  92.750  20.906  1.00  0.00           C
ATOM   3878 1HD2 LEU A 728     111.189  93.109  20.165  1.00  0.00           H
ATOM   3879 2HD2 LEU A 728     112.048  91.647  20.835  1.00  0.00           H
ATOM   3880 3HD2 LEU A 728     111.569  93.005  21.924  1.00  0.00           H
ATOM   3881  C   LEU A 728     112.136  97.297  20.830  1.00  0.00           C
ATOM   3882  O   LEU A 728     111.848  97.533  21.977  1.00  0.00           O
ATOM   3883  N   SER A 729     112.371  98.342  20.028  1.00  0.00           N
ATOM   3884  HN  SER A 729     112.511  98.248  19.045  1.00  0.00           H
ATOM   3885  CA  SER A 729     112.304  99.739  20.464  1.00  0.00           C
ATOM   3886  HA  SER A 729     112.242  99.699  21.542  1.00  0.00           H
ATOM   3887  CB  SER A 729     113.562 100.584  20.108  1.00  0.00           C
ATOM   3888  HB1 SER A 729     113.561 101.654  20.406  1.00  0.00           H
ATOM   3889  HB2 SER A 729     114.482 100.076  20.469  1.00  0.00           H
ATOM   3890  OG  SER A 729     113.758 100.611  18.716  1.00  0.00           O
ATOM   3891  HG1 SER A 729     114.422  99.968  18.457  1.00  0.00           H
ATOM   3892  C   SER A 729     111.079 100.483  19.964  1.00  0.00           C
ATOM   3893  O   SER A 729     110.622 100.338  18.872  1.00  0.00           O
ATOM   3894  N   HIS A 730     110.578 101.433  20.756  1.00  0.00           N
ATOM   3895  HN  HIS A 730     110.855 101.578  21.703  1.00  0.00           H
ATOM   3896  CA  HIS A 730     109.535 102.370  20.354  1.00  0.00           C
ATOM   3897  HA  HIS A 730     109.258 102.859  21.277  1.00  0.00           H
ATOM   3898  CB  HIS A 730     109.958 103.415  19.317  1.00  0.00           C
ATOM   3899  HB1 HIS A 730     110.250 102.925  18.364  1.00  0.00           H
ATOM   3900  HB2 HIS A 730     109.251 104.264  19.201  1.00  0.00           H
ATOM   3901  ND1 HIS A 730     111.233 104.653  21.104  1.00  0.00           N
ATOM   3902  CG  HIS A 730     111.225 104.126  19.801  1.00  0.00           C
ATOM   3903  CE1 HIS A 730     112.366 105.403  21.126  1.00  0.00           C
ATOM   3904  HE1 HIS A 730     112.751 106.035  21.926  1.00  0.00           H
ATOM   3905  NE2 HIS A 730     113.084 105.230  20.024  1.00  0.00           N
ATOM   3906  HE2 HIS A 730     113.942 105.709  19.837  1.00  0.00           H
ATOM   3907  CD2 HIS A 730     112.379 104.471  19.107  1.00  0.00           C
ATOM   3908  HD2 HIS A 730     112.623 104.324  18.062  1.00  0.00           H
ATOM   3909  C   HIS A 730     108.217 101.674  19.916  1.00  0.00           C
ATOM   3910  O   HIS A 730     107.985 101.693  18.685  1.00  0.00           O
ATOM   3911  N   LEU A 731     107.508 101.012  20.844  1.00  0.00           N
ATOM   3912  HN  LEU A 731     107.868 101.020  21.774  1.00  0.00           H
ATOM   3913  CA  LEU A 731     106.338 100.279  20.511  1.00  0.00           C
ATOM   3914  HA  LEU A 731     105.876 100.698  19.630  1.00  0.00           H
ATOM   3915  CB  LEU A 731     106.722  98.862  20.180  1.00  0.00           C
ATOM   3916  HB1 LEU A 731     105.820  98.329  19.809  1.00  0.00           H
ATOM   3917  HB2 LEU A 731     107.370  98.897  19.278  1.00  0.00           H
ATOM   3918  CG  LEU A 731     107.219  98.029  21.379  1.00  0.00           C
ATOM   3919  HG  LEU A 731     107.295  98.722  22.243  1.00  0.00           H
ATOM   3920  CD1 LEU A 731     106.366  96.829  21.726  1.00  0.00           C
ATOM   3921 1HD1 LEU A 731     105.423  97.130  22.230  1.00  0.00           H
ATOM   3922 2HD1 LEU A 731     106.233  96.250  20.787  1.00  0.00           H
ATOM   3923 3HD1 LEU A 731     106.864  96.170  22.468  1.00  0.00           H
ATOM   3924  CD2 LEU A 731     108.593  97.552  20.949  1.00  0.00           C
ATOM   3925 1HD2 LEU A 731     109.086  97.117  21.845  1.00  0.00           H
ATOM   3926 2HD2 LEU A 731     108.569  96.791  20.140  1.00  0.00           H
ATOM   3927 3HD2 LEU A 731     109.230  98.368  20.546  1.00  0.00           H
ATOM   3928  C   LEU A 731     105.249 100.346  21.552  1.00  0.00           C
ATOM   3929  O   LEU A 731     105.557 100.254  22.711  1.00  0.00           O
ATOM   3930  N   GLN A 732     103.931 100.540  21.195  1.00  0.00           N
ATOM   3931  HN  GLN A 732     103.590 100.507  20.259  1.00  0.00           H
ATOM   3932  CA  GLN A 732     102.893 100.751  22.242  1.00  0.00           C
ATOM   3933  HA  GLN A 732     103.247 101.467  22.969  1.00  0.00           H
ATOM   3934  CB  GLN A 732     101.502 101.297  21.761  1.00  0.00           C
ATOM   3935  HB1 GLN A 732     101.004 100.496  21.174  1.00  0.00           H
ATOM   3936  HB2 GLN A 732     100.944 101.485  22.703  1.00  0.00           H
ATOM   3937  CG  GLN A 732     101.689 102.616  20.997  1.00  0.00           C
ATOM   3938  HG1 GLN A 732     102.287 102.479  20.070  1.00  0.00           H
ATOM   3939  HG2 GLN A 732     100.681 102.969  20.691  1.00  0.00           H
ATOM   3940  CD  GLN A 732     102.472 103.635  21.713  1.00  0.00           C
ATOM   3941  OE1 GLN A 732     103.691 103.795  21.489  1.00  0.00           O
ATOM   3942  NE2 GLN A 732     101.771 104.312  22.591  1.00  0.00           N
ATOM   3943 1HE2 GLN A 732     100.801 104.103  22.717  1.00  0.00           H
ATOM   3944 2HE2 GLN A 732     102.195 105.030  23.142  1.00  0.00           H
ATOM   3945  C   GLN A 732     102.715  99.412  22.935  1.00  0.00           C
ATOM   3946  O   GLN A 732     102.892  98.304  22.422  1.00  0.00           O
ATOM   3947  N   SER A 733     102.398  99.354  24.267  1.00  0.00           N
ATOM   3948  HN  SER A 733     102.214 100.112  24.889  1.00  0.00           H
ATOM   3949  CA  SER A 733     102.404  98.086  25.050  1.00  0.00           C
ATOM   3950  HA  SER A 733     103.337  97.543  25.069  1.00  0.00           H
ATOM   3951  CB  SER A 733     102.130  98.360  26.563  1.00  0.00           C
ATOM   3952  HB1 SER A 733     102.828  99.158  26.895  1.00  0.00           H
ATOM   3953  HB2 SER A 733     101.060  98.614  26.721  1.00  0.00           H
ATOM   3954  OG  SER A 733     102.413  97.195  27.322  1.00  0.00           O
ATOM   3955  HG1 SER A 733     102.044  97.348  28.195  1.00  0.00           H
ATOM   3956  C   SER A 733     101.295  97.109  24.581  1.00  0.00           C
ATOM   3957  O   SER A 733     100.254  97.583  24.163  1.00  0.00           O
ATOM   3958  N   PRO A 734     101.398  95.807  24.597  1.00  0.00           N
ATOM   3959  CD  PRO A 734     102.628  94.983  24.795  1.00  0.00           C
ATOM   3960  HD1 PRO A 734     102.726  94.597  25.832  1.00  0.00           H
ATOM   3961  HD2 PRO A 734     103.532  95.570  24.522  1.00  0.00           H
ATOM   3962  CA  PRO A 734     100.270  94.989  24.214  1.00  0.00           C
ATOM   3963  HA  PRO A 734      99.743  95.424  23.378  1.00  0.00           H
ATOM   3964  CB  PRO A 734     100.860  93.595  23.849  1.00  0.00           C
ATOM   3965  HB1 PRO A 734     100.673  92.911  24.704  1.00  0.00           H
ATOM   3966  HB2 PRO A 734     100.261  93.206  22.998  1.00  0.00           H
ATOM   3967  CG  PRO A 734     102.371  93.934  23.728  1.00  0.00           C
ATOM   3968  HG1 PRO A 734     103.020  93.046  23.883  1.00  0.00           H
ATOM   3969  HG2 PRO A 734     102.470  94.282  22.677  1.00  0.00           H
ATOM   3970  C   PRO A 734      99.236  94.870  25.279  1.00  0.00           C
ATOM   3971  O   PRO A 734      98.139  94.377  25.039  1.00  0.00           O
ATOM   3972  N   LEU A 735      99.577  95.270  26.493  1.00  0.00           N
ATOM   3973  HN  LEU A 735     100.480  95.692  26.473  1.00  0.00           H
ATOM   3974  CA  LEU A 735      98.727  95.268  27.648  1.00  0.00           C
ATOM   3975  HA  LEU A 735      97.933  94.569  27.432  1.00  0.00           H
ATOM   3976  CB  LEU A 735      99.500  94.989  28.971  1.00  0.00           C
ATOM   3977  HB1 LEU A 735     100.257  95.774  29.180  1.00  0.00           H
ATOM   3978  HB2 LEU A 735      98.720  94.928  29.760  1.00  0.00           H
ATOM   3979  CG  LEU A 735     100.429  93.738  29.047  1.00  0.00           C
ATOM   3980  HG  LEU A 735     100.320  93.382  30.094  1.00  0.00           H
ATOM   3981  CD1 LEU A 735     100.014  92.579  28.122  1.00  0.00           C
ATOM   3982 1HD1 LEU A 735     100.660  91.675  28.148  1.00  0.00           H
ATOM   3983 2HD1 LEU A 735      98.917  92.413  28.175  1.00  0.00           H
ATOM   3984 3HD1 LEU A 735     100.222  92.825  27.059  1.00  0.00           H
ATOM   3985  CD2 LEU A 735     101.871  94.117  28.947  1.00  0.00           C
ATOM   3986 1HD2 LEU A 735     102.213  94.416  27.933  1.00  0.00           H
ATOM   3987 2HD2 LEU A 735     102.091  95.021  29.555  1.00  0.00           H
ATOM   3988 3HD2 LEU A 735     102.612  93.342  29.236  1.00  0.00           H
ATOM   3989  C   LEU A 735      97.980  96.627  27.751  1.00  0.00           C
ATOM   3990  O   LEU A 735      96.864  96.710  28.263  1.00  0.00           O
ATOM   3991  N   ASP A 736      98.504  97.628  27.074  1.00  0.00           N
ATOM   3992  HN  ASP A 736      99.353  97.584  26.553  1.00  0.00           H
ATOM   3993  CA  ASP A 736      97.942  98.947  27.025  1.00  0.00           C
ATOM   3994  HA  ASP A 736      96.883  98.827  26.850  1.00  0.00           H
ATOM   3995  CB  ASP A 736      98.226  99.766  28.325  1.00  0.00           C
ATOM   3996  HB1 ASP A 736      97.847  99.212  29.211  1.00  0.00           H
ATOM   3997  HB2 ASP A 736      99.335  99.800  28.372  1.00  0.00           H
ATOM   3998  CG  ASP A 736      97.723 101.233  28.299  1.00  0.00           C
ATOM   3999  OD1 ASP A 736      98.075 102.040  29.194  1.00  0.00           O
ATOM   4000  OD2 ASP A 736      96.965 101.563  27.404  1.00  0.00           O
ATOM   4001  C   ASP A 736      98.554  99.631  25.766  1.00  0.00           C
ATOM   4002  O   ASP A 736      99.637 100.244  25.889  1.00  0.00           O
ATOM   4003  N   PRO A 737      97.956  99.630  24.592  1.00  0.00           N
ATOM   4004  CD  PRO A 737      96.817  98.778  24.397  1.00  0.00           C
ATOM   4005  HD1 PRO A 737      95.982  99.388  24.804  1.00  0.00           H
ATOM   4006  HD2 PRO A 737      97.055  97.785  24.834  1.00  0.00           H
ATOM   4007  CA  PRO A 737      98.130 100.565  23.473  1.00  0.00           C
ATOM   4008  HA  PRO A 737      99.069 100.203  23.082  1.00  0.00           H
ATOM   4009  CB  PRO A 737      96.950 100.262  22.535  1.00  0.00           C
ATOM   4010  HB1 PRO A 737      96.074 100.896  22.789  1.00  0.00           H
ATOM   4011  HB2 PRO A 737      97.282 100.323  21.477  1.00  0.00           H
ATOM   4012  CG  PRO A 737      96.609  98.840  22.923  1.00  0.00           C
ATOM   4013  HG1 PRO A 737      95.633  98.399  22.625  1.00  0.00           H
ATOM   4014  HG2 PRO A 737      97.431  98.184  22.565  1.00  0.00           H
ATOM   4015  C   PRO A 737      98.415 102.063  23.755  1.00  0.00           C
ATOM   4016  O   PRO A 737      98.921 102.740  22.894  1.00  0.00           O
ATOM   4017  N   SER A 738      98.096 102.584  24.943  1.00  0.00           N
ATOM   4018  HN  SER A 738      97.657 101.919  25.542  1.00  0.00           H
ATOM   4019  CA  SER A 738      98.267 104.038  25.325  1.00  0.00           C
ATOM   4020  HA  SER A 738      98.454 104.648  24.454  1.00  0.00           H
ATOM   4021  CB  SER A 738      97.004 104.701  25.964  1.00  0.00           C
ATOM   4022  HB1 SER A 738      96.600 104.055  26.773  1.00  0.00           H
ATOM   4023  HB2 SER A 738      97.208 105.628  26.542  1.00  0.00           H
ATOM   4024  OG  SER A 738      96.052 104.953  24.963  1.00  0.00           O
ATOM   4025  HG1 SER A 738      95.777 104.082  24.668  1.00  0.00           H
ATOM   4026  C   SER A 738      99.487 104.291  26.136  1.00  0.00           C
ATOM   4027  O   SER A 738      99.740 105.421  26.509  1.00  0.00           O
ATOM   4028  N   THR A 739     100.332 103.299  26.425  1.00  0.00           N
ATOM   4029  HN  THR A 739     100.005 102.407  26.125  1.00  0.00           H
ATOM   4030  CA  THR A 739     101.565 103.373  27.180  1.00  0.00           C
ATOM   4031  HA  THR A 739     101.749 104.365  27.565  1.00  0.00           H
ATOM   4032  CB  THR A 739     101.467 102.343  28.334  1.00  0.00           C
ATOM   4033  HB  THR A 739     101.030 101.374  28.012  1.00  0.00           H
ATOM   4034  OG1 THR A 739     100.626 102.905  29.313  1.00  0.00           O
ATOM   4035  HG1 THR A 739      99.802 102.430  29.184  1.00  0.00           H
ATOM   4036  CG2 THR A 739     102.871 102.124  29.002  1.00  0.00           C
ATOM   4037 1HG2 THR A 739     103.560 101.451  28.448  1.00  0.00           H
ATOM   4038 2HG2 THR A 739     103.355 103.106  29.191  1.00  0.00           H
ATOM   4039 3HG2 THR A 739     102.687 101.621  29.976  1.00  0.00           H
ATOM   4040  C   THR A 739     102.742 102.958  26.242  1.00  0.00           C
ATOM   4041  O   THR A 739     102.821 101.913  25.569  1.00  0.00           O
ATOM   4042  N   LEU A 740     103.539 103.975  25.956  1.00  0.00           N
ATOM   4043  HN  LEU A 740     103.367 104.917  26.237  1.00  0.00           H
ATOM   4044  CA  LEU A 740     104.687 103.833  25.067  1.00  0.00           C
ATOM   4045  HA  LEU A 740     104.417 103.209  24.227  1.00  0.00           H
ATOM   4046  CB  LEU A 740     105.246 105.236  24.616  1.00  0.00           C
ATOM   4047  HB1 LEU A 740     104.496 105.676  23.925  1.00  0.00           H
ATOM   4048  HB2 LEU A 740     105.345 105.988  25.428  1.00  0.00           H
ATOM   4049  CG  LEU A 740     106.668 105.232  23.951  1.00  0.00           C
ATOM   4050  HG  LEU A 740     107.424 104.813  24.648  1.00  0.00           H
ATOM   4051  CD1 LEU A 740     106.694 104.379  22.645  1.00  0.00           C
ATOM   4052 1HD1 LEU A 740     106.352 103.334  22.803  1.00  0.00           H
ATOM   4053 2HD1 LEU A 740     106.042 104.732  21.817  1.00  0.00           H
ATOM   4054 3HD1 LEU A 740     107.697 104.254  22.184  1.00  0.00           H
ATOM   4055  CD2 LEU A 740     107.180 106.702  23.737  1.00  0.00           C
ATOM   4056 1HD2 LEU A 740     107.343 107.235  24.698  1.00  0.00           H
ATOM   4057 2HD2 LEU A 740     108.090 106.588  23.110  1.00  0.00           H
ATOM   4058 3HD2 LEU A 740     106.400 107.337  23.266  1.00  0.00           H
ATOM   4059  C   LEU A 740     105.814 103.099  25.750  1.00  0.00           C
ATOM   4060  O   LEU A 740     106.233 103.511  26.837  1.00  0.00           O
ATOM   4061  N   LEU A 741     106.444 102.089  25.124  1.00  0.00           N
ATOM   4062  HN  LEU A 741     106.064 101.665  24.305  1.00  0.00           H
ATOM   4063  CA  LEU A 741     107.627 101.538  25.703  1.00  0.00           C
ATOM   4064  HA  LEU A 741     107.832 101.978  26.668  1.00  0.00           H
ATOM   4065  CB  LEU A 741     107.595 100.006  25.747  1.00  0.00           C
ATOM   4066  HB1 LEU A 741     107.310  99.649  24.734  1.00  0.00           H
ATOM   4067  HB2 LEU A 741     108.595  99.550  25.912  1.00  0.00           H
ATOM   4068  CG  LEU A 741     106.591  99.342  26.718  1.00  0.00           C
ATOM   4069  HG  LEU A 741     105.586  99.640  26.350  1.00  0.00           H
ATOM   4070  CD1 LEU A 741     106.674  97.805  26.653  1.00  0.00           C
ATOM   4071 1HD1 LEU A 741     105.922  97.379  27.351  1.00  0.00           H
ATOM   4072 2HD1 LEU A 741     106.337  97.480  25.645  1.00  0.00           H
ATOM   4073 3HD1 LEU A 741     107.699  97.410  26.814  1.00  0.00           H
ATOM   4074  CD2 LEU A 741     106.657  99.844  28.181  1.00  0.00           C
ATOM   4075 1HD2 LEU A 741     107.654  99.613  28.613  1.00  0.00           H
ATOM   4076 2HD2 LEU A 741     106.385 100.920  28.213  1.00  0.00           H
ATOM   4077 3HD2 LEU A 741     105.920  99.295  28.804  1.00  0.00           H
ATOM   4078  C   LEU A 741     108.787 101.967  24.686  1.00  0.00           C
ATOM   4079  O   LEU A 741     108.650 101.707  23.509  1.00  0.00           O
ATOM   4080  N   ALA A 742     109.737 102.774  25.139  1.00  0.00           N
ATOM   4081  HN  ALA A 742     109.759 103.018  26.106  1.00  0.00           H
ATOM   4082  CA  ALA A 742     110.639 103.471  24.248  1.00  0.00           C
ATOM   4083  HA  ALA A 742     110.109 103.789  23.362  1.00  0.00           H
ATOM   4084  CB  ALA A 742     111.011 104.833  24.948  1.00  0.00           C
ATOM   4085  HB1 ALA A 742     110.073 105.398  25.132  1.00  0.00           H
ATOM   4086  HB2 ALA A 742     111.565 104.621  25.888  1.00  0.00           H
ATOM   4087  HB3 ALA A 742     111.706 105.479  24.371  1.00  0.00           H
ATOM   4088  C   ALA A 742     111.870 102.681  23.851  1.00  0.00           C
ATOM   4089  O   ALA A 742     111.800 101.533  23.496  1.00  0.00           O
ATOM   4090  N   GLU A 743     113.058 103.269  23.881  1.00  0.00           N
ATOM   4091  HN  GLU A 743     113.220 104.253  23.905  1.00  0.00           H
ATOM   4092  CA  GLU A 743     114.306 102.568  23.861  1.00  0.00           C
ATOM   4093  HA  GLU A 743     114.403 101.938  22.990  1.00  0.00           H
ATOM   4094  CB  GLU A 743     115.512 103.590  23.885  1.00  0.00           C
ATOM   4095  HB1 GLU A 743     115.341 104.390  24.637  1.00  0.00           H
ATOM   4096  HB2 GLU A 743     116.398 103.007  24.215  1.00  0.00           H
ATOM   4097  CG  GLU A 743     115.737 104.269  22.544  1.00  0.00           C
ATOM   4098  HG1 GLU A 743     115.545 103.489  21.777  1.00  0.00           H
ATOM   4099  HG2 GLU A 743     115.000 105.099  22.486  1.00  0.00           H
ATOM   4100  CD  GLU A 743     117.080 104.695  22.132  1.00  0.00           C
ATOM   4101  OE1 GLU A 743     117.145 104.983  20.919  1.00  0.00           O
ATOM   4102  OE2 GLU A 743     118.062 104.774  22.929  1.00  0.00           O
ATOM   4103  C   GLU A 743     114.545 101.610  25.022  1.00  0.00           C
ATOM   4104  O   GLU A 743     114.775 101.934  26.203  1.00  0.00           O
ATOM   4105  N   VAL A 744     114.544 100.284  24.678  1.00  0.00           N
ATOM   4106  HN  VAL A 744     114.422 100.042  23.719  1.00  0.00           H
ATOM   4107  CA  VAL A 744     114.823  99.176  25.595  1.00  0.00           C
ATOM   4108  HA  VAL A 744     113.960  99.053  26.233  1.00  0.00           H
ATOM   4109  CB  VAL A 744     114.720  97.892  24.916  1.00  0.00           C
ATOM   4110  HB  VAL A 744     113.727  97.778  24.432  1.00  0.00           H
ATOM   4111  CG1 VAL A 744     115.763  97.731  23.743  1.00  0.00           C
ATOM   4112 1HG1 VAL A 744     116.806  97.843  24.109  1.00  0.00           H
ATOM   4113 2HG1 VAL A 744     115.694  96.681  23.387  1.00  0.00           H
ATOM   4114 3HG1 VAL A 744     115.570  98.379  22.861  1.00  0.00           H
ATOM   4115  CG2 VAL A 744     114.990  96.661  25.824  1.00  0.00           C
ATOM   4116 1HG2 VAL A 744     116.058  96.533  26.099  1.00  0.00           H
ATOM   4117 2HG2 VAL A 744     114.332  96.805  26.708  1.00  0.00           H
ATOM   4118 3HG2 VAL A 744     114.765  95.742  25.242  1.00  0.00           H
ATOM   4119  C   VAL A 744     116.162  99.319  26.423  1.00  0.00           C
ATOM   4120  O   VAL A 744     117.204  99.592  25.841  1.00  0.00           O
ATOM   4121  N   CYS A 745     116.099  99.102  27.720  1.00  0.00           N
ATOM   4122  HN  CYS A 745     115.296  98.804  28.230  1.00  0.00           H
ATOM   4123  CA  CYS A 745     117.221  99.263  28.693  1.00  0.00           C
ATOM   4124  HA  CYS A 745     118.014  99.828  28.226  1.00  0.00           H
ATOM   4125  CB  CYS A 745     116.843  99.893  30.070  1.00  0.00           C
ATOM   4126  HB1 CYS A 745     116.055  99.317  30.600  1.00  0.00           H
ATOM   4127  HB2 CYS A 745     117.782  99.841  30.661  1.00  0.00           H
ATOM   4128  SG  CYS A 745     116.218 101.599  30.067  1.00  0.00           S
ATOM   4129  HG1 CYS A 745     117.332 102.243  30.384  1.00  0.00           H
ATOM   4130  C   CYS A 745     117.965  97.893  28.825  1.00  0.00           C
ATOM   4131  O   CYS A 745     117.694  97.141  29.747  1.00  0.00           O
ATOM   4132  N   VAL A 746     118.921  97.660  27.869  1.00  0.00           N
ATOM   4133  HN  VAL A 746     119.099  98.381  27.203  1.00  0.00           H
ATOM   4134  CA  VAL A 746     119.409  96.334  27.548  1.00  0.00           C
ATOM   4135  HA  VAL A 746     118.583  95.784  27.122  1.00  0.00           H
ATOM   4136  CB  VAL A 746     120.412  96.459  26.449  1.00  0.00           C
ATOM   4137  HB  VAL A 746     121.175  97.188  26.796  1.00  0.00           H
ATOM   4138  CG1 VAL A 746     121.165  95.217  26.121  1.00  0.00           C
ATOM   4139 1HG1 VAL A 746     121.629  95.279  25.113  1.00  0.00           H
ATOM   4140 2HG1 VAL A 746     121.897  94.989  26.925  1.00  0.00           H
ATOM   4141 3HG1 VAL A 746     120.540  94.300  26.165  1.00  0.00           H
ATOM   4142  CG2 VAL A 746     119.567  96.925  25.213  1.00  0.00           C
ATOM   4143 1HG2 VAL A 746     119.031  97.887  25.360  1.00  0.00           H
ATOM   4144 2HG2 VAL A 746     120.306  97.118  24.406  1.00  0.00           H
ATOM   4145 3HG2 VAL A 746     118.872  96.109  24.922  1.00  0.00           H
ATOM   4146  C   VAL A 746     120.059  95.524  28.758  1.00  0.00           C
ATOM   4147  O   VAL A 746     119.825  94.320  28.966  1.00  0.00           O
ATOM   4148  N   GLU A 747     120.745  96.176  29.721  1.00  0.00           N
ATOM   4149  HN  GLU A 747     120.770  97.172  29.681  1.00  0.00           H
ATOM   4150  CA  GLU A 747     121.449  95.449  30.797  1.00  0.00           C
ATOM   4151  HA  GLU A 747     121.654  94.429  30.507  1.00  0.00           H
ATOM   4152  CB  GLU A 747     122.775  96.075  31.045  1.00  0.00           C
ATOM   4153  HB1 GLU A 747     122.651  97.042  31.579  1.00  0.00           H
ATOM   4154  HB2 GLU A 747     123.367  95.386  31.685  1.00  0.00           H
ATOM   4155  CG  GLU A 747     123.662  96.415  29.839  1.00  0.00           C
ATOM   4156  HG1 GLU A 747     123.762  95.618  29.070  1.00  0.00           H
ATOM   4157  HG2 GLU A 747     123.152  97.258  29.326  1.00  0.00           H
ATOM   4158  CD  GLU A 747     125.084  96.611  30.245  1.00  0.00           C
ATOM   4159  OE1 GLU A 747     125.388  96.464  31.452  1.00  0.00           O
ATOM   4160  OE2 GLU A 747     126.003  96.862  29.353  1.00  0.00           O
ATOM   4161  C   GLU A 747     120.670  95.371  32.078  1.00  0.00           C
ATOM   4162  O   GLU A 747     121.126  94.646  32.945  1.00  0.00           O
ATOM   4163  N   GLN A 748     119.533  96.091  32.117  1.00  0.00           N
ATOM   4164  HN  GLN A 748     119.380  96.671  31.320  1.00  0.00           H
ATOM   4165  CA  GLN A 748     118.571  95.998  33.152  1.00  0.00           C
ATOM   4166  HA  GLN A 748     119.121  95.564  33.974  1.00  0.00           H
ATOM   4167  CB  GLN A 748     117.835  97.351  33.468  1.00  0.00           C
ATOM   4168  HB1 GLN A 748     117.266  97.825  32.640  1.00  0.00           H
ATOM   4169  HB2 GLN A 748     117.043  97.174  34.227  1.00  0.00           H
ATOM   4170  CG  GLN A 748     118.761  98.495  34.097  1.00  0.00           C
ATOM   4171  HG1 GLN A 748     119.371  98.946  33.285  1.00  0.00           H
ATOM   4172  HG2 GLN A 748     118.079  99.220  34.590  1.00  0.00           H
ATOM   4173  CD  GLN A 748     119.680  98.045  35.206  1.00  0.00           C
ATOM   4174  OE1 GLN A 748     120.891  98.297  35.203  1.00  0.00           O
ATOM   4175  NE2 GLN A 748     119.111  97.332  36.176  1.00  0.00           N
ATOM   4176 1HE2 GLN A 748     118.116  97.235  36.197  1.00  0.00           H
ATOM   4177 2HE2 GLN A 748     119.597  96.992  36.981  1.00  0.00           H
ATOM   4178  C   GLN A 748     117.481  95.008  32.850  1.00  0.00           C
ATOM   4179  O   GLN A 748     116.544  94.803  33.633  1.00  0.00           O
ATOM   4180  N   CYS A 749     117.613  94.215  31.781  1.00  0.00           N
ATOM   4181  HN  CYS A 749     118.467  94.354  31.284  1.00  0.00           H
ATOM   4182  CA  CYS A 749     116.747  93.124  31.384  1.00  0.00           C
ATOM   4183  HA  CYS A 749     115.803  93.322  31.870  1.00  0.00           H
ATOM   4184  CB  CYS A 749     116.790  93.197  29.785  1.00  0.00           C
ATOM   4185  HB1 CYS A 749     117.854  93.074  29.492  1.00  0.00           H
ATOM   4186  HB2 CYS A 749     116.299  92.305  29.339  1.00  0.00           H
ATOM   4187  SG  CYS A 749     116.225  94.716  28.823  1.00  0.00           S
ATOM   4188  HG1 CYS A 749     117.307  95.477  28.905  1.00  0.00           H
ATOM   4189  C   CYS A 749     117.389  91.870  31.855  1.00  0.00           C
ATOM   4190  O   CYS A 749     118.620  91.800  31.965  1.00  0.00           O
ATOM   4191  N   THR A 750     116.583  90.827  32.216  1.00  0.00           N
ATOM   4192  HN  THR A 750     115.597  90.964  32.164  1.00  0.00           H
ATOM   4193  CA  THR A 750     117.070  89.532  32.747  1.00  0.00           C
ATOM   4194  HA  THR A 750     117.884  89.242  32.099  1.00  0.00           H
ATOM   4195  CB  THR A 750     117.588  89.548  34.225  1.00  0.00           C
ATOM   4196  HB  THR A 750     118.190  90.462  34.415  1.00  0.00           H
ATOM   4197  OG1 THR A 750     118.530  88.491  34.455  1.00  0.00           O
ATOM   4198  HG1 THR A 750     119.398  88.900  34.437  1.00  0.00           H
ATOM   4199  CG2 THR A 750     116.431  89.591  35.271  1.00  0.00           C
ATOM   4200 1HG2 THR A 750     115.667  90.280  34.851  1.00  0.00           H
ATOM   4201 2HG2 THR A 750     115.927  88.606  35.177  1.00  0.00           H
ATOM   4202 3HG2 THR A 750     116.684  89.825  36.327  1.00  0.00           H
ATOM   4203  C   THR A 750     115.971  88.517  32.583  1.00  0.00           C
ATOM   4204  O   THR A 750     114.775  88.768  32.515  1.00  0.00           O
ATOM   4205  N   PHE A 751     116.380  87.218  32.619  1.00  0.00           N
ATOM   4206  HN  PHE A 751     117.344  87.044  32.801  1.00  0.00           H
ATOM   4207  CA  PHE A 751     115.412  86.077  32.698  1.00  0.00           C
ATOM   4208  HA  PHE A 751     114.485  86.339  32.209  1.00  0.00           H
ATOM   4209  CB  PHE A 751     115.796  84.866  31.806  1.00  0.00           C
ATOM   4210  HB1 PHE A 751     115.045  84.063  31.963  1.00  0.00           H
ATOM   4211  HB2 PHE A 751     115.670  85.142  30.738  1.00  0.00           H
ATOM   4212  CG  PHE A 751     117.186  84.312  32.096  1.00  0.00           C
ATOM   4213  CD1 PHE A 751     117.355  83.285  32.954  1.00  0.00           C
ATOM   4214  HD1 PHE A 751     116.447  83.049  33.489  1.00  0.00           H
ATOM   4215  CE1 PHE A 751     118.607  82.648  33.189  1.00  0.00           C
ATOM   4216  HE1 PHE A 751     118.782  81.832  33.874  1.00  0.00           H
ATOM   4217  CZ  PHE A 751     119.709  83.184  32.610  1.00  0.00           C
ATOM   4218  HZ  PHE A 751     120.682  82.897  32.980  1.00  0.00           H
ATOM   4219  CD2 PHE A 751     118.331  84.827  31.468  1.00  0.00           C
ATOM   4220  HD2 PHE A 751     118.258  85.629  30.747  1.00  0.00           H
ATOM   4221  CE2 PHE A 751     119.601  84.315  31.782  1.00  0.00           C
ATOM   4222  HE2 PHE A 751     120.460  84.702  31.254  1.00  0.00           H
ATOM   4223  C   PHE A 751     115.103  85.649  34.087  1.00  0.00           C
ATOM   4224  O   PHE A 751     115.864  85.801  35.036  1.00  0.00           O
ATOM   4225  N   MET A 752     113.938  84.965  34.244  1.00  0.00           N
ATOM   4226  HN  MET A 752     113.336  84.874  33.454  1.00  0.00           H
ATOM   4227  CA  MET A 752     113.431  84.333  35.470  1.00  0.00           C
ATOM   4228  HA  MET A 752     113.944  84.650  36.365  1.00  0.00           H
ATOM   4229  CB  MET A 752     111.836  84.481  35.577  1.00  0.00           C
ATOM   4230  HB1 MET A 752     111.394  83.767  34.850  1.00  0.00           H
ATOM   4231  HB2 MET A 752     111.636  84.245  36.644  1.00  0.00           H
ATOM   4232  CG  MET A 752     111.322  85.917  35.340  1.00  0.00           C
ATOM   4233  HG1 MET A 752     111.506  86.207  34.284  1.00  0.00           H
ATOM   4234  HG2 MET A 752     110.229  85.749  35.452  1.00  0.00           H
ATOM   4235  SD  MET A 752     111.783  87.261  36.558  1.00  0.00           S
ATOM   4236  CE  MET A 752     112.747  88.113  35.357  1.00  0.00           C
ATOM   4237  HE1 MET A 752     113.277  89.053  35.618  1.00  0.00           H
ATOM   4238  HE2 MET A 752     113.572  87.456  35.009  1.00  0.00           H
ATOM   4239  HE3 MET A 752     112.133  88.393  34.474  1.00  0.00           H
ATOM   4240  C   MET A 752     113.762  82.830  35.404  1.00  0.00           C
ATOM   4241  O   MET A 752     114.181  82.325  34.358  1.00  0.00           O
ATOM   4242  N   ASP A 753     113.478  82.112  36.498  1.00  0.00           N
ATOM   4243  HN  ASP A 753     113.050  82.467  37.326  1.00  0.00           H
ATOM   4244  CA  ASP A 753     113.953  80.733  36.634  1.00  0.00           C
ATOM   4245  HA  ASP A 753     114.814  80.634  35.990  1.00  0.00           H
ATOM   4246  CB  ASP A 753     114.452  80.435  38.071  1.00  0.00           C
ATOM   4247  HB1 ASP A 753     113.531  80.442  38.691  1.00  0.00           H
ATOM   4248  HB2 ASP A 753     114.909  79.427  37.972  1.00  0.00           H
ATOM   4249  CG  ASP A 753     115.539  81.393  38.587  1.00  0.00           C
ATOM   4250  OD1 ASP A 753     115.874  81.314  39.783  1.00  0.00           O
ATOM   4251  OD2 ASP A 753     116.299  81.828  37.712  1.00  0.00           O
ATOM   4252  C   ASP A 753     112.816  79.727  36.269  1.00  0.00           C
ATOM   4253  O   ASP A 753     111.736  79.898  36.745  1.00  0.00           O
ATOM   4254  N   SER A 754     113.063  78.736  35.438  1.00  0.00           N
ATOM   4255  HN  SER A 754     114.012  78.578  35.177  1.00  0.00           H
ATOM   4256  CA  SER A 754     111.977  77.957  34.847  1.00  0.00           C
ATOM   4257  HA  SER A 754     111.683  77.231  35.590  1.00  0.00           H
ATOM   4258  CB  SER A 754     110.736  78.824  34.182  1.00  0.00           C
ATOM   4259  HB1 SER A 754     110.173  79.362  34.974  1.00  0.00           H
ATOM   4260  HB2 SER A 754     111.237  79.658  33.645  1.00  0.00           H
ATOM   4261  OG  SER A 754     109.972  78.070  33.237  1.00  0.00           O
ATOM   4262  HG1 SER A 754     109.169  77.773  33.673  1.00  0.00           H
ATOM   4263  C   SER A 754     112.657  77.278  33.646  1.00  0.00           C
ATOM   4264  O   SER A 754     113.592  77.751  33.010  1.00  0.00           O
ATOM   4265  N   LYS A 755     112.167  76.116  33.259  1.00  0.00           N
ATOM   4266  HN  LYS A 755     111.452  75.688  33.806  1.00  0.00           H
ATOM   4267  CA  LYS A 755     112.622  75.445  32.078  1.00  0.00           C
ATOM   4268  HA  LYS A 755     113.700  75.504  32.092  1.00  0.00           H
ATOM   4269  CB  LYS A 755     112.332  73.922  32.171  1.00  0.00           C
ATOM   4270  HB1 LYS A 755     111.244  73.738  32.300  1.00  0.00           H
ATOM   4271  HB2 LYS A 755     112.478  73.410  31.196  1.00  0.00           H
ATOM   4272  CG  LYS A 755     113.204  73.222  33.151  1.00  0.00           C
ATOM   4273  HG1 LYS A 755     114.297  73.315  32.975  1.00  0.00           H
ATOM   4274  HG2 LYS A 755     113.050  73.706  34.140  1.00  0.00           H
ATOM   4275  CD  LYS A 755     112.945  71.726  33.377  1.00  0.00           C
ATOM   4276  HD1 LYS A 755     111.877  71.607  33.658  1.00  0.00           H
ATOM   4277  HD2 LYS A 755     113.139  71.320  32.361  1.00  0.00           H
ATOM   4278  CE  LYS A 755     113.878  71.007  34.356  1.00  0.00           C
ATOM   4279  HE1 LYS A 755     114.905  71.323  34.072  1.00  0.00           H
ATOM   4280  HE2 LYS A 755     113.616  71.292  35.398  1.00  0.00           H
ATOM   4281  NZ  LYS A 755     113.665  69.547  34.294  1.00  0.00           N
ATOM   4282  HZ1 LYS A 755     112.763  69.435  34.799  1.00  0.00           H
ATOM   4283  HZ2 LYS A 755     113.659  69.284  33.287  1.00  0.00           H
ATOM   4284  HZ3 LYS A 755     114.443  68.964  34.665  1.00  0.00           H
ATOM   4285  C   LYS A 755     112.284  76.145  30.741  1.00  0.00           C
ATOM   4286  O   LYS A 755     112.924  76.066  29.706  1.00  0.00           O
ATOM   4287  N   MET A 756     111.299  77.068  30.843  1.00  0.00           N
ATOM   4288  HN  MET A 756     110.857  77.211  31.725  1.00  0.00           H
ATOM   4289  CA  MET A 756     110.770  77.831  29.747  1.00  0.00           C
ATOM   4290  HA  MET A 756     110.902  77.271  28.833  1.00  0.00           H
ATOM   4291  CB  MET A 756     109.255  77.944  29.887  1.00  0.00           C
ATOM   4292  HB1 MET A 756     108.958  78.556  30.765  1.00  0.00           H
ATOM   4293  HB2 MET A 756     109.047  78.605  29.019  1.00  0.00           H
ATOM   4294  CG  MET A 756     108.500  76.592  29.762  1.00  0.00           C
ATOM   4295  HG1 MET A 756     107.452  76.885  29.534  1.00  0.00           H
ATOM   4296  HG2 MET A 756     108.933  76.024  28.911  1.00  0.00           H
ATOM   4297  SD  MET A 756     108.353  75.538  31.306  1.00  0.00           S
ATOM   4298  CE  MET A 756     106.924  76.515  31.892  1.00  0.00           C
ATOM   4299  HE1 MET A 756     105.989  76.234  31.361  1.00  0.00           H
ATOM   4300  HE2 MET A 756     106.803  76.466  32.995  1.00  0.00           H
ATOM   4301  HE3 MET A 756     107.078  77.566  31.566  1.00  0.00           H
ATOM   4302  C   MET A 756     111.316  79.283  29.753  1.00  0.00           C
ATOM   4303  O   MET A 756     111.035  80.104  28.855  1.00  0.00           O
ATOM   4304  N   LYS A 757     112.089  79.667  30.789  1.00  0.00           N
ATOM   4305  HN  LYS A 757     112.316  79.068  31.552  1.00  0.00           H
ATOM   4306  CA  LYS A 757     112.664  80.972  30.940  1.00  0.00           C
ATOM   4307  HA  LYS A 757     112.764  81.045  32.013  1.00  0.00           H
ATOM   4308  CB  LYS A 757     114.091  80.931  30.317  1.00  0.00           C
ATOM   4309  HB1 LYS A 757     114.010  80.883  29.210  1.00  0.00           H
ATOM   4310  HB2 LYS A 757     114.501  81.935  30.559  1.00  0.00           H
ATOM   4311  CG  LYS A 757     115.129  79.831  30.656  1.00  0.00           C
ATOM   4312  HG1 LYS A 757     114.685  78.822  30.517  1.00  0.00           H
ATOM   4313  HG2 LYS A 757     116.023  80.008  30.022  1.00  0.00           H
ATOM   4314  CD  LYS A 757     115.609  80.098  32.089  1.00  0.00           C
ATOM   4315  HD1 LYS A 757     115.842  81.181  32.007  1.00  0.00           H
ATOM   4316  HD2 LYS A 757     114.815  80.122  32.866  1.00  0.00           H
ATOM   4317  CE  LYS A 757     116.780  79.217  32.525  1.00  0.00           C
ATOM   4318  HE1 LYS A 757     117.690  79.415  31.918  1.00  0.00           H
ATOM   4319  HE2 LYS A 757     117.066  79.334  33.592  1.00  0.00           H
ATOM   4320  NZ  LYS A 757     116.311  77.848  32.422  1.00  0.00           N
ATOM   4321  HZ1 LYS A 757     115.329  77.785  32.757  1.00  0.00           H
ATOM   4322  HZ2 LYS A 757     116.432  77.549  31.433  1.00  0.00           H
ATOM   4323  HZ3 LYS A 757     116.836  77.131  32.963  1.00  0.00           H
ATOM   4324  C   LYS A 757     111.939  82.271  30.599  1.00  0.00           C
ATOM   4325  O   LYS A 757     112.359  82.865  29.640  1.00  0.00           O
ATOM   4326  N   PRO A 758     110.859  82.669  31.258  1.00  0.00           N
ATOM   4327  CD  PRO A 758     110.033  81.838  32.081  1.00  0.00           C
ATOM   4328  HD1 PRO A 758     110.577  81.672  33.036  1.00  0.00           H
ATOM   4329  HD2 PRO A 758     109.775  80.881  31.581  1.00  0.00           H
ATOM   4330  CA  PRO A 758     110.370  84.067  31.220  1.00  0.00           C
ATOM   4331  HA  PRO A 758     109.864  84.218  30.278  1.00  0.00           H
ATOM   4332  CB  PRO A 758     109.257  84.077  32.345  1.00  0.00           C
ATOM   4333  HB1 PRO A 758     109.708  84.389  33.311  1.00  0.00           H
ATOM   4334  HB2 PRO A 758     108.471  84.811  32.066  1.00  0.00           H
ATOM   4335  CG  PRO A 758     108.797  82.660  32.433  1.00  0.00           C
ATOM   4336  HG1 PRO A 758     108.328  82.373  33.398  1.00  0.00           H
ATOM   4337  HG2 PRO A 758     108.105  82.585  31.567  1.00  0.00           H
ATOM   4338  C   PRO A 758     111.470  85.159  31.165  1.00  0.00           C
ATOM   4339  O   PRO A 758     112.542  85.178  31.754  1.00  0.00           O
ATOM   4340  N   LEU A 759     111.148  86.166  30.348  1.00  0.00           N
ATOM   4341  HN  LEU A 759     110.272  86.088  29.878  1.00  0.00           H
ATOM   4342  CA  LEU A 759     112.036  87.300  30.184  1.00  0.00           C
ATOM   4343  HA  LEU A 759     113.014  87.269  30.640  1.00  0.00           H
ATOM   4344  CB  LEU A 759     112.279  87.506  28.606  1.00  0.00           C
ATOM   4345  HB1 LEU A 759     111.358  87.885  28.114  1.00  0.00           H
ATOM   4346  HB2 LEU A 759     113.020  88.321  28.462  1.00  0.00           H
ATOM   4347  CG  LEU A 759     112.705  86.321  27.729  1.00  0.00           C
ATOM   4348  HG  LEU A 759     111.846  85.617  27.688  1.00  0.00           H
ATOM   4349  CD1 LEU A 759     112.819  86.820  26.292  1.00  0.00           C
ATOM   4350 1HD1 LEU A 759     113.709  87.471  26.161  1.00  0.00           H
ATOM   4351 2HD1 LEU A 759     112.763  85.985  25.561  1.00  0.00           H
ATOM   4352 3HD1 LEU A 759     111.934  87.442  26.039  1.00  0.00           H
ATOM   4353  CD2 LEU A 759     114.040  85.673  28.148  1.00  0.00           C
ATOM   4354 1HD2 LEU A 759     114.810  86.446  28.359  1.00  0.00           H
ATOM   4355 2HD2 LEU A 759     113.760  85.096  29.056  1.00  0.00           H
ATOM   4356 3HD2 LEU A 759     114.502  85.153  27.282  1.00  0.00           H
ATOM   4357  C   LEU A 759     111.460  88.680  30.692  1.00  0.00           C
ATOM   4358  O   LEU A 759     110.366  89.139  30.315  1.00  0.00           O
ATOM   4359  N   TRP A 760     112.222  89.348  31.617  1.00  0.00           N
ATOM   4360  HN  TRP A 760     113.036  88.902  31.981  1.00  0.00           H
ATOM   4361  CA  TRP A 760     112.089  90.766  31.887  1.00  0.00           C
ATOM   4362  HA  TRP A 760     111.019  90.907  31.940  1.00  0.00           H
ATOM   4363  CB  TRP A 760     112.754  91.224  33.278  1.00  0.00           C
ATOM   4364  HB1 TRP A 760     112.502  90.386  33.962  1.00  0.00           H
ATOM   4365  HB2 TRP A 760     113.863  91.257  33.218  1.00  0.00           H
ATOM   4366  CG  TRP A 760     112.449  92.556  33.915  1.00  0.00           C
ATOM   4367  CD1 TRP A 760     111.983  93.762  33.408  1.00  0.00           C
ATOM   4368  HD1 TRP A 760     112.041  93.988  32.354  1.00  0.00           H
ATOM   4369  NE1 TRP A 760     111.655  94.760  34.324  1.00  0.00           N
ATOM   4370  HE1 TRP A 760     111.496  95.715  34.208  1.00  0.00           H
ATOM   4371  CE2 TRP A 760     111.851  94.130  35.596  1.00  0.00           C
ATOM   4372  CD2 TRP A 760     112.267  92.813  35.363  1.00  0.00           C
ATOM   4373  CE3 TRP A 760     112.477  92.079  36.511  1.00  0.00           C
ATOM   4374  HE3 TRP A 760     112.716  91.026  36.471  1.00  0.00           H
ATOM   4375  CZ3 TRP A 760     112.483  92.627  37.821  1.00  0.00           C
ATOM   4376  HZ3 TRP A 760     112.607  92.029  38.712  1.00  0.00           H
ATOM   4377  CZ2 TRP A 760     111.697  94.718  36.882  1.00  0.00           C
ATOM   4378  HZ2 TRP A 760     111.522  95.769  37.061  1.00  0.00           H
ATOM   4379  CH2 TRP A 760     112.143  93.958  38.024  1.00  0.00           C
ATOM   4380  HH2 TRP A 760     111.991  94.400  38.998  1.00  0.00           H
ATOM   4381  C   TRP A 760     112.734  91.581  30.728  1.00  0.00           C
ATOM   4382  O   TRP A 760     113.927  91.544  30.531  1.00  0.00           O
ATOM   4383  N   ILE A 761     111.940  92.405  30.009  1.00  0.00           N
ATOM   4384  HN  ILE A 761     110.998  92.479  30.328  1.00  0.00           H
ATOM   4385  CA  ILE A 761     112.393  93.348  28.978  1.00  0.00           C
ATOM   4386  HA  ILE A 761     113.470  93.389  29.043  1.00  0.00           H
ATOM   4387  CB  ILE A 761     111.859  93.081  27.577  1.00  0.00           C
ATOM   4388  HB  ILE A 761     111.038  93.786  27.326  1.00  0.00           H
ATOM   4389  CG2 ILE A 761     112.996  93.737  26.758  1.00  0.00           C
ATOM   4390 1HG2 ILE A 761     112.517  93.755  25.756  1.00  0.00           H
ATOM   4391 2HG2 ILE A 761     113.193  94.805  26.993  1.00  0.00           H
ATOM   4392 3HG2 ILE A 761     113.930  93.138  26.821  1.00  0.00           H
ATOM   4393  CG1 ILE A 761     111.553  91.633  27.176  1.00  0.00           C
ATOM   4394 1HG1 ILE A 761     110.874  91.198  27.940  1.00  0.00           H
ATOM   4395 2HG1 ILE A 761     110.983  91.734  26.227  1.00  0.00           H
ATOM   4396  CD  ILE A 761     112.759  90.673  27.006  1.00  0.00           C
ATOM   4397  HD1 ILE A 761     113.273  90.843  27.976  1.00  0.00           H
ATOM   4398  HD2 ILE A 761     112.474  89.611  26.848  1.00  0.00           H
ATOM   4399  HD3 ILE A 761     113.310  91.030  26.109  1.00  0.00           H
ATOM   4400  C   ILE A 761     112.037  94.700  29.573  1.00  0.00           C
ATOM   4401  O   ILE A 761     110.848  95.050  29.761  1.00  0.00           O
ATOM   4402  N   MET A 762     113.074  95.449  29.957  1.00  0.00           N
ATOM   4403  HN  MET A 762     114.004  95.201  29.695  1.00  0.00           H
ATOM   4404  CA  MET A 762     112.971  96.685  30.719  1.00  0.00           C
ATOM   4405  HA  MET A 762     112.000  96.759  31.185  1.00  0.00           H
ATOM   4406  CB  MET A 762     114.086  96.707  31.886  1.00  0.00           C
ATOM   4407  HB1 MET A 762     114.035  95.695  32.341  1.00  0.00           H
ATOM   4408  HB2 MET A 762     115.072  96.681  31.374  1.00  0.00           H
ATOM   4409  CG  MET A 762     114.055  97.948  32.750  1.00  0.00           C
ATOM   4410  HG1 MET A 762     114.991  98.095  33.329  1.00  0.00           H
ATOM   4411  HG2 MET A 762     113.889  98.893  32.191  1.00  0.00           H
ATOM   4412  SD  MET A 762     112.719  97.805  33.840  1.00  0.00           S
ATOM   4413  CE  MET A 762     113.740  97.310  35.312  1.00  0.00           C
ATOM   4414  HE1 MET A 762     113.175  97.272  36.268  1.00  0.00           H
ATOM   4415  HE2 MET A 762     114.203  96.320  35.116  1.00  0.00           H
ATOM   4416  HE3 MET A 762     114.558  98.002  35.606  1.00  0.00           H
ATOM   4417  C   MET A 762     113.200  97.912  29.779  1.00  0.00           C
ATOM   4418  O   MET A 762     114.104  97.889  28.930  1.00  0.00           O
ATOM   4419  N   TYR A 763     112.384  98.956  30.000  1.00  0.00           N
ATOM   4420  HN  TYR A 763     111.665  98.854  30.682  1.00  0.00           H
ATOM   4421  CA  TYR A 763     112.340 100.169  29.185  1.00  0.00           C
ATOM   4422  HA  TYR A 763     113.207 100.025  28.557  1.00  0.00           H
ATOM   4423  CB  TYR A 763     111.058 100.358  28.378  1.00  0.00           C
ATOM   4424  HB1 TYR A 763     110.271 100.150  29.135  1.00  0.00           H
ATOM   4425  HB2 TYR A 763     110.794 101.341  27.934  1.00  0.00           H
ATOM   4426  CG  TYR A 763     110.964  99.273  27.313  1.00  0.00           C
ATOM   4427  CD1 TYR A 763     110.557  98.003  27.551  1.00  0.00           C
ATOM   4428  HD1 TYR A 763     110.222  97.655  28.518  1.00  0.00           H
ATOM   4429  CE1 TYR A 763     110.584  97.005  26.491  1.00  0.00           C
ATOM   4430  HE1 TYR A 763     110.340  95.967  26.663  1.00  0.00           H
ATOM   4431  CZ  TYR A 763     110.934  97.431  25.272  1.00  0.00           C
ATOM   4432  OH  TYR A 763     110.909  96.422  24.261  1.00  0.00           O
ATOM   4433  HH  TYR A 763     110.989  96.893  23.428  1.00  0.00           H
ATOM   4434  CD2 TYR A 763     111.358  99.747  25.997  1.00  0.00           C
ATOM   4435  HD2 TYR A 763     111.604 100.781  25.807  1.00  0.00           H
ATOM   4436  CE2 TYR A 763     111.186  98.789  24.928  1.00  0.00           C
ATOM   4437  HE2 TYR A 763     111.403  98.989  23.889  1.00  0.00           H
ATOM   4438  C   TYR A 763     112.828 101.432  29.868  1.00  0.00           C
ATOM   4439  O   TYR A 763     112.833 101.507  31.079  1.00  0.00           O
ATOM   4440  N   SER A 764     113.115 102.428  29.064  1.00  0.00           N
ATOM   4441  HN  SER A 764     113.060 102.137  28.112  1.00  0.00           H
ATOM   4442  CA  SER A 764     113.492 103.755  29.555  1.00  0.00           C
ATOM   4443  HA  SER A 764     114.434 103.581  30.054  1.00  0.00           H
ATOM   4444  CB  SER A 764     113.924 104.769  28.405  1.00  0.00           C
ATOM   4445  HB1 SER A 764     113.075 104.938  27.708  1.00  0.00           H
ATOM   4446  HB2 SER A 764     114.272 105.732  28.834  1.00  0.00           H
ATOM   4447  OG  SER A 764     115.052 104.214  27.608  1.00  0.00           O
ATOM   4448  HG1 SER A 764     114.734 103.401  27.209  1.00  0.00           H
ATOM   4449  C   SER A 764     112.572 104.607  30.479  1.00  0.00           C
ATOM   4450  O   SER A 764     111.362 104.714  30.352  1.00  0.00           O
ATOM   4451  N   ASN A 765     113.238 105.332  31.448  1.00  0.00           N
ATOM   4452  HN  ASN A 765     114.232 105.264  31.473  1.00  0.00           H
ATOM   4453  CA  ASN A 765     112.693 106.474  32.172  1.00  0.00           C
ATOM   4454  HA  ASN A 765     111.617 106.439  32.083  1.00  0.00           H
ATOM   4455  CB  ASN A 765     113.270 106.409  33.695  1.00  0.00           C
ATOM   4456  HB1 ASN A 765     112.857 105.541  34.253  1.00  0.00           H
ATOM   4457  HB2 ASN A 765     114.316 106.062  33.561  1.00  0.00           H
ATOM   4458  CG  ASN A 765     113.210 107.717  34.460  1.00  0.00           C
ATOM   4459  OD1 ASN A 765     112.866 108.776  33.981  1.00  0.00           O
ATOM   4460  ND2 ASN A 765     113.646 107.654  35.734  1.00  0.00           N
ATOM   4461 1HD2 ASN A 765     113.671 108.488  36.286  1.00  0.00           H
ATOM   4462 2HD2 ASN A 765     113.705 106.782  36.221  1.00  0.00           H
ATOM   4463  C   ASN A 765     113.079 107.656  31.346  1.00  0.00           C
ATOM   4464  O   ASN A 765     114.193 107.722  30.752  1.00  0.00           O
ATOM   4465  N   GLU A 766     112.096 108.560  31.251  1.00  0.00           N
ATOM   4466  HN  GLU A 766     111.149 108.455  31.546  1.00  0.00           H
ATOM   4467  CA  GLU A 766     112.174 109.707  30.347  1.00  0.00           C
ATOM   4468  HA  GLU A 766     112.282 109.354  29.332  1.00  0.00           H
ATOM   4469  CB  GLU A 766     110.980 110.707  30.566  1.00  0.00           C
ATOM   4470  HB1 GLU A 766     111.130 111.047  31.613  1.00  0.00           H
ATOM   4471  HB2 GLU A 766     111.154 111.494  29.802  1.00  0.00           H
ATOM   4472  CG  GLU A 766     109.563 110.090  30.430  1.00  0.00           C
ATOM   4473  HG1 GLU A 766     109.369 109.439  31.309  1.00  0.00           H
ATOM   4474  HG2 GLU A 766     108.763 110.862  30.427  1.00  0.00           H
ATOM   4475  CD  GLU A 766     109.480 109.352  29.129  1.00  0.00           C
ATOM   4476  OE1 GLU A 766     109.693 109.966  28.035  1.00  0.00           O
ATOM   4477  OE2 GLU A 766     109.265 108.093  29.151  1.00  0.00           O
ATOM   4478  C   GLU A 766     113.517 110.524  30.570  1.00  0.00           C
ATOM   4479  O   GLU A 766     114.019 111.118  29.641  1.00  0.00           O
ATOM   4480  N   GLU A 767     114.021 110.600  31.825  1.00  0.00           N
ATOM   4481  HN  GLU A 767     113.491 110.116  32.517  1.00  0.00           H
ATOM   4482  CA  GLU A 767     115.194 111.349  32.152  1.00  0.00           C
ATOM   4483  HA  GLU A 767     115.325 112.109  31.396  1.00  0.00           H
ATOM   4484  CB  GLU A 767     115.027 112.057  33.539  1.00  0.00           C
ATOM   4485  HB1 GLU A 767     115.059 111.322  34.371  1.00  0.00           H
ATOM   4486  HB2 GLU A 767     115.830 112.811  33.682  1.00  0.00           H
ATOM   4487  CG  GLU A 767     113.753 112.965  33.624  1.00  0.00           C
ATOM   4488  HG1 GLU A 767     113.590 113.660  32.773  1.00  0.00           H
ATOM   4489  HG2 GLU A 767     112.918 112.249  33.468  1.00  0.00           H
ATOM   4490  CD  GLU A 767     113.558 113.823  34.912  1.00  0.00           C
ATOM   4491  OE1 GLU A 767     112.859 113.341  35.899  1.00  0.00           O
ATOM   4492  OE2 GLU A 767     114.071 114.922  35.049  1.00  0.00           O
ATOM   4493  C   GLU A 767     116.494 110.476  32.136  1.00  0.00           C
ATOM   4494  O   GLU A 767     117.564 110.919  32.623  1.00  0.00           O
ATOM   4495  N   ALA A 768     116.331 109.258  31.586  1.00  0.00           N
ATOM   4496  HN  ALA A 768     115.396 108.964  31.404  1.00  0.00           H
ATOM   4497  CA  ALA A 768     117.269 108.223  31.377  1.00  0.00           C
ATOM   4498  HA  ALA A 768     116.635 107.424  31.022  1.00  0.00           H
ATOM   4499  CB  ALA A 768     118.372 108.571  30.326  1.00  0.00           C
ATOM   4500  HB1 ALA A 768     118.046 109.362  29.618  1.00  0.00           H
ATOM   4501  HB2 ALA A 768     119.271 108.985  30.830  1.00  0.00           H
ATOM   4502  HB3 ALA A 768     118.644 107.686  29.712  1.00  0.00           H
ATOM   4503  C   ALA A 768     117.859 107.718  32.735  1.00  0.00           C
ATOM   4504  O   ALA A 768     117.493 108.165  33.821  1.00  0.00           O
ATOM   4505  N   GLY A 769     118.787 106.761  32.755  1.00  0.00           N
ATOM   4506  HN  GLY A 769     119.251 106.638  31.881  1.00  0.00           H
ATOM   4507  CA  GLY A 769     119.237 105.969  34.001  1.00  0.00           C
ATOM   4508  HA1 GLY A 769     119.585 104.993  33.697  1.00  0.00           H
ATOM   4509  HA2 GLY A 769     120.030 106.507  34.499  1.00  0.00           H
ATOM   4510  C   GLY A 769     118.235 105.628  35.074  1.00  0.00           C
ATOM   4511  O   GLY A 769     117.124 105.274  34.712  1.00  0.00           O
ATOM   4512  N   SER A 770     118.580 105.667  36.397  1.00  0.00           N
ATOM   4513  HN  SER A 770     119.486 106.010  36.631  1.00  0.00           H
ATOM   4514  CA  SER A 770     117.816 105.160  37.542  1.00  0.00           C
ATOM   4515  HA  SER A 770     118.494 105.014  38.370  1.00  0.00           H
ATOM   4516  CB  SER A 770     116.634 106.186  37.849  1.00  0.00           C
ATOM   4517  HB1 SER A 770     117.038 107.199  38.064  1.00  0.00           H
ATOM   4518  HB2 SER A 770     116.062 106.283  36.901  1.00  0.00           H
ATOM   4519  OG  SER A 770     115.775 105.807  38.945  1.00  0.00           O
ATOM   4520  HG1 SER A 770     115.611 104.866  38.850  1.00  0.00           H
ATOM   4521  C   SER A 770     117.257 103.791  37.361  1.00  0.00           C
ATOM   4522  O   SER A 770     116.207 103.409  37.854  1.00  0.00           O
ATOM   4523  N   GLY A 771     117.998 102.983  36.560  1.00  0.00           N
ATOM   4524  HN  GLY A 771     118.851 103.335  36.182  1.00  0.00           H
ATOM   4525  CA  GLY A 771     117.713 101.615  36.252  1.00  0.00           C
ATOM   4526  HA1 GLY A 771     118.548 101.327  35.632  1.00  0.00           H
ATOM   4527  HA2 GLY A 771     117.566 101.077  37.177  1.00  0.00           H
ATOM   4528  C   GLY A 771     116.419 101.392  35.430  1.00  0.00           C
ATOM   4529  O   GLY A 771     115.766 100.377  35.755  1.00  0.00           O
ATOM   4530  N   GLY A 772     116.042 102.324  34.533  1.00  0.00           N
ATOM   4531  HN  GLY A 772     116.554 103.179  34.571  1.00  0.00           H
ATOM   4532  CA  GLY A 772     114.784 102.243  33.770  1.00  0.00           C
ATOM   4533  HA1 GLY A 772     114.971 102.817  32.875  1.00  0.00           H
ATOM   4534  HA2 GLY A 772     114.765 101.224  33.414  1.00  0.00           H
ATOM   4535  C   GLY A 772     113.465 102.629  34.485  1.00  0.00           C
ATOM   4536  O   GLY A 772     113.377 103.100  35.651  1.00  0.00           O
ATOM   4537  N   SER A 773     112.404 102.549  33.695  1.00  0.00           N
ATOM   4538  HN  SER A 773     112.453 102.208  32.759  1.00  0.00           H
ATOM   4539  CA  SER A 773     110.996 102.635  34.318  1.00  0.00           C
ATOM   4540  HA  SER A 773     111.127 102.896  35.358  1.00  0.00           H
ATOM   4541  CB  SER A 773     110.289 103.902  33.712  1.00  0.00           C
ATOM   4542  HB1 SER A 773     110.998 104.746  33.850  1.00  0.00           H
ATOM   4543  HB2 SER A 773     110.074 103.851  32.623  1.00  0.00           H
ATOM   4544  OG  SER A 773     108.993 104.112  34.332  1.00  0.00           O
ATOM   4545  HG1 SER A 773     108.441 104.414  33.607  1.00  0.00           H
ATOM   4546  C   SER A 773     110.288 101.340  34.136  1.00  0.00           C
ATOM   4547  O   SER A 773     110.588 100.358  34.824  1.00  0.00           O
ATOM   4548  N   VAL A 774     109.376 101.234  33.149  1.00  0.00           N
ATOM   4549  HN  VAL A 774     109.196 102.000  32.537  1.00  0.00           H
ATOM   4550  CA  VAL A 774     108.367 100.234  33.090  1.00  0.00           C
ATOM   4551  HA  VAL A 774     108.183  99.891  34.097  1.00  0.00           H
ATOM   4552  CB  VAL A 774     107.118 100.820  32.434  1.00  0.00           C
ATOM   4553  HB  VAL A 774     106.409 100.037  32.091  1.00  0.00           H
ATOM   4554  CG1 VAL A 774     106.378 101.872  33.279  1.00  0.00           C
ATOM   4555 1HG1 VAL A 774     106.936 102.830  33.351  1.00  0.00           H
ATOM   4556 2HG1 VAL A 774     105.353 102.148  32.951  1.00  0.00           H
ATOM   4557 3HG1 VAL A 774     106.261 101.483  34.313  1.00  0.00           H
ATOM   4558  CG2 VAL A 774     107.493 101.609  31.188  1.00  0.00           C
ATOM   4559 1HG2 VAL A 774     108.193 102.426  31.465  1.00  0.00           H
ATOM   4560 2HG2 VAL A 774     108.023 100.994  30.430  1.00  0.00           H
ATOM   4561 3HG2 VAL A 774     106.651 102.120  30.673  1.00  0.00           H
ATOM   4562  C   VAL A 774     108.852  98.978  32.272  1.00  0.00           C
ATOM   4563  O   VAL A 774     109.924  98.933  31.653  1.00  0.00           O
ATOM   4564  N   GLY A 775     108.144  97.844  32.308  1.00  0.00           N
ATOM   4565  HN  GLY A 775     107.269  98.004  32.758  1.00  0.00           H
ATOM   4566  CA  GLY A 775     108.621  96.541  31.792  1.00  0.00           C
ATOM   4567  HA1 GLY A 775     109.190  96.729  30.893  1.00  0.00           H
ATOM   4568  HA2 GLY A 775     109.122  96.034  32.603  1.00  0.00           H
ATOM   4569  C   GLY A 775     107.571  95.655  31.168  1.00  0.00           C
ATOM   4570  O   GLY A 775     106.422  95.796  31.513  1.00  0.00           O
ATOM   4571  N   ILE A 776     107.940  94.612  30.351  1.00  0.00           N
ATOM   4572  HN  ILE A 776     108.887  94.655  30.041  1.00  0.00           H
ATOM   4573  CA  ILE A 776     107.148  93.395  30.009  1.00  0.00           C
ATOM   4574  HA  ILE A 776     106.199  93.501  30.513  1.00  0.00           H
ATOM   4575  CB  ILE A 776     106.750  93.325  28.567  1.00  0.00           C
ATOM   4576  HB  ILE A 776     106.585  92.281  28.225  1.00  0.00           H
ATOM   4577  CG2 ILE A 776     105.375  94.035  28.270  1.00  0.00           C
ATOM   4578 1HG2 ILE A 776     105.207  94.248  27.192  1.00  0.00           H
ATOM   4579 2HG2 ILE A 776     104.463  93.466  28.550  1.00  0.00           H
ATOM   4580 3HG2 ILE A 776     105.479  94.994  28.821  1.00  0.00           H
ATOM   4581  CG1 ILE A 776     107.932  94.000  27.734  1.00  0.00           C
ATOM   4582 1HG1 ILE A 776     107.791  95.098  27.632  1.00  0.00           H
ATOM   4583 2HG1 ILE A 776     108.907  93.718  28.185  1.00  0.00           H
ATOM   4584  CD  ILE A 776     108.042  93.303  26.329  1.00  0.00           C
ATOM   4585  HD1 ILE A 776     107.041  93.317  25.848  1.00  0.00           H
ATOM   4586  HD2 ILE A 776     108.731  93.935  25.729  1.00  0.00           H
ATOM   4587  HD3 ILE A 776     108.421  92.281  26.546  1.00  0.00           H
ATOM   4588  C   ILE A 776     107.822  92.119  30.564  1.00  0.00           C
ATOM   4589  O   ILE A 776     109.020  91.991  30.579  1.00  0.00           O
ATOM   4590  N   MET A 777     106.983  91.140  30.950  1.00  0.00           N
ATOM   4591  HN  MET A 777     106.002  91.314  30.944  1.00  0.00           H
ATOM   4592  CA  MET A 777     107.392  89.820  31.289  1.00  0.00           C
ATOM   4593  HA  MET A 777     108.456  89.745  31.459  1.00  0.00           H
ATOM   4594  CB  MET A 777     106.743  89.312  32.663  1.00  0.00           C
ATOM   4595  HB1 MET A 777     107.037  90.104  33.385  1.00  0.00           H
ATOM   4596  HB2 MET A 777     105.639  89.276  32.538  1.00  0.00           H
ATOM   4597  CG  MET A 777     107.235  87.878  33.147  1.00  0.00           C
ATOM   4598  HG1 MET A 777     106.666  87.501  34.024  1.00  0.00           H
ATOM   4599  HG2 MET A 777     107.136  87.062  32.399  1.00  0.00           H
ATOM   4600  SD  MET A 777     109.044  87.924  33.524  1.00  0.00           S
ATOM   4601  CE  MET A 777     109.005  89.063  35.046  1.00  0.00           C
ATOM   4602  HE1 MET A 777     108.102  89.710  35.068  1.00  0.00           H
ATOM   4603  HE2 MET A 777     108.820  88.407  35.923  1.00  0.00           H
ATOM   4604  HE3 MET A 777     109.984  89.544  35.257  1.00  0.00           H
ATOM   4605  C   MET A 777     106.967  89.006  30.081  1.00  0.00           C
ATOM   4606  O   MET A 777     105.826  88.998  29.714  1.00  0.00           O
ATOM   4607  N   PHE A 778     107.887  88.412  29.304  1.00  0.00           N
ATOM   4608  HN  PHE A 778     108.845  88.537  29.550  1.00  0.00           H
ATOM   4609  CA  PHE A 778     107.635  87.639  28.088  1.00  0.00           C
ATOM   4610  HA  PHE A 778     106.721  87.945  27.600  1.00  0.00           H
ATOM   4611  CB  PHE A 778     108.599  87.854  26.856  1.00  0.00           C
ATOM   4612  HB1 PHE A 778     108.598  88.929  26.577  1.00  0.00           H
ATOM   4613  HB2 PHE A 778     109.649  87.617  27.129  1.00  0.00           H
ATOM   4614  CG  PHE A 778     108.365  87.124  25.595  1.00  0.00           C
ATOM   4615  CD1 PHE A 778     107.160  87.339  24.913  1.00  0.00           C
ATOM   4616  HD1 PHE A 778     106.524  88.156  25.222  1.00  0.00           H
ATOM   4617  CE1 PHE A 778     106.729  86.469  23.911  1.00  0.00           C
ATOM   4618  HE1 PHE A 778     105.698  86.491  23.592  1.00  0.00           H
ATOM   4619  CZ  PHE A 778     107.551  85.310  23.650  1.00  0.00           C
ATOM   4620  HZ  PHE A 778     107.224  84.600  22.904  1.00  0.00           H
ATOM   4621  CD2 PHE A 778     109.152  85.997  25.304  1.00  0.00           C
ATOM   4622  HD2 PHE A 778     109.993  85.761  25.939  1.00  0.00           H
ATOM   4623  CE2 PHE A 778     108.754  85.098  24.267  1.00  0.00           C
ATOM   4624  HE2 PHE A 778     109.361  84.218  24.112  1.00  0.00           H
ATOM   4625  C   PHE A 778     107.588  86.178  28.434  1.00  0.00           C
ATOM   4626  O   PHE A 778     108.513  85.762  29.139  1.00  0.00           O
ATOM   4627  N   LYS A 779     106.561  85.417  27.972  1.00  0.00           N
ATOM   4628  HN  LYS A 779     105.963  85.900  27.338  1.00  0.00           H
ATOM   4629  CA  LYS A 779     106.472  84.071  28.166  1.00  0.00           C
ATOM   4630  HA  LYS A 779     107.402  83.659  28.530  1.00  0.00           H
ATOM   4631  CB  LYS A 779     105.372  83.684  29.166  1.00  0.00           C
ATOM   4632  HB1 LYS A 779     104.395  83.807  28.652  1.00  0.00           H
ATOM   4633  HB2 LYS A 779     105.587  82.648  29.506  1.00  0.00           H
ATOM   4634  CG  LYS A 779     105.305  84.399  30.497  1.00  0.00           C
ATOM   4635  HG1 LYS A 779     106.347  84.405  30.883  1.00  0.00           H
ATOM   4636  HG2 LYS A 779     105.123  85.479  30.310  1.00  0.00           H
ATOM   4637  CD  LYS A 779     104.345  83.720  31.347  1.00  0.00           C
ATOM   4638  HD1 LYS A 779     104.316  84.254  32.321  1.00  0.00           H
ATOM   4639  HD2 LYS A 779     103.365  83.940  30.872  1.00  0.00           H
ATOM   4640  CE  LYS A 779     104.680  82.205  31.567  1.00  0.00           C
ATOM   4641  HE1 LYS A 779     104.460  81.649  30.630  1.00  0.00           H
ATOM   4642  HE2 LYS A 779     105.731  82.085  31.905  1.00  0.00           H
ATOM   4643  NZ  LYS A 779     103.828  81.556  32.651  1.00  0.00           N
ATOM   4644  HZ1 LYS A 779     104.138  81.908  33.580  1.00  0.00           H
ATOM   4645  HZ2 LYS A 779     102.822  81.790  32.531  1.00  0.00           H
ATOM   4646  HZ3 LYS A 779     104.008  80.532  32.643  1.00  0.00           H
ATOM   4647  C   LYS A 779     106.134  83.297  26.872  1.00  0.00           C
ATOM   4648  O   LYS A 779     105.289  83.670  26.075  1.00  0.00           O
ATOM   4649  N   ASN A 780     106.820  82.165  26.634  1.00  0.00           N
ATOM   4650  HN  ASN A 780     107.576  82.024  27.268  1.00  0.00           H
ATOM   4651  CA  ASN A 780     106.499  81.137  25.671  1.00  0.00           C
ATOM   4652  HA  ASN A 780     105.461  81.246  25.394  1.00  0.00           H
ATOM   4653  CB  ASN A 780     107.456  81.325  24.399  1.00  0.00           C
ATOM   4654  HB1 ASN A 780     107.245  82.317  23.945  1.00  0.00           H
ATOM   4655  HB2 ASN A 780     108.525  81.321  24.700  1.00  0.00           H
ATOM   4656  CG  ASN A 780     107.098  80.377  23.285  1.00  0.00           C
ATOM   4657  OD1 ASN A 780     105.922  79.928  23.076  1.00  0.00           O
ATOM   4658  ND2 ASN A 780     108.141  79.925  22.534  1.00  0.00           N
ATOM   4659 1HD2 ASN A 780     109.063  80.284  22.680  1.00  0.00           H
ATOM   4660 2HD2 ASN A 780     107.980  79.255  21.810  1.00  0.00           H
ATOM   4661  C   ASN A 780     106.548  79.774  26.261  1.00  0.00           C
ATOM   4662  O   ASN A 780     107.338  79.476  27.130  1.00  0.00           O
ATOM   4663  N   GLY A 781     105.691  78.878  25.752  1.00  0.00           N
ATOM   4664  HN  GLY A 781     105.035  79.152  25.053  1.00  0.00           H
ATOM   4665  CA  GLY A 781     105.778  77.464  26.146  1.00  0.00           C
ATOM   4666  HA1 GLY A 781     105.441  76.920  25.276  1.00  0.00           H
ATOM   4667  HA2 GLY A 781     106.780  77.142  26.389  1.00  0.00           H
ATOM   4668  C   GLY A 781     104.894  77.031  27.281  1.00  0.00           C
ATOM   4669  O   GLY A 781     104.982  75.947  27.826  1.00  0.00           O
ATOM   4670  N   ASP A 782     104.046  77.956  27.668  1.00  0.00           N
ATOM   4671  HN  ASP A 782     104.001  78.732  27.043  1.00  0.00           H
ATOM   4672  CA  ASP A 782     103.347  77.785  28.902  1.00  0.00           C
ATOM   4673  HA  ASP A 782     103.156  76.738  29.085  1.00  0.00           H
ATOM   4674  CB  ASP A 782     104.362  78.293  29.962  1.00  0.00           C
ATOM   4675  HB1 ASP A 782     105.165  77.527  29.908  1.00  0.00           H
ATOM   4676  HB2 ASP A 782     104.775  79.312  29.804  1.00  0.00           H
ATOM   4677  CG  ASP A 782     103.737  78.234  31.320  1.00  0.00           C
ATOM   4678  OD1 ASP A 782     104.204  79.052  32.155  1.00  0.00           O
ATOM   4679  OD2 ASP A 782     102.773  77.472  31.644  1.00  0.00           O
ATOM   4680  C   ASP A 782     102.171  78.627  28.727  1.00  0.00           C
ATOM   4681  O   ASP A 782     102.307  79.821  28.442  1.00  0.00           O
ATOM   4682  N   ASP A 783     100.926  78.057  28.839  1.00  0.00           N
ATOM   4683  HN  ASP A 783     100.867  77.179  29.307  1.00  0.00           H
ATOM   4684  CA  ASP A 783      99.694  78.669  28.572  1.00  0.00           C
ATOM   4685  HA  ASP A 783      99.817  79.113  27.596  1.00  0.00           H
ATOM   4686  CB  ASP A 783      98.579  77.498  28.374  1.00  0.00           C
ATOM   4687  HB1 ASP A 783      99.077  76.613  27.923  1.00  0.00           H
ATOM   4688  HB2 ASP A 783      98.120  77.261  29.358  1.00  0.00           H
ATOM   4689  CG  ASP A 783      97.476  78.019  27.486  1.00  0.00           C
ATOM   4690  OD1 ASP A 783      96.551  77.170  27.206  1.00  0.00           O
ATOM   4691  OD2 ASP A 783      97.453  79.159  27.160  1.00  0.00           O
ATOM   4692  C   ASP A 783      99.329  79.687  29.520  1.00  0.00           C
ATOM   4693  O   ASP A 783      99.382  79.433  30.760  1.00  0.00           O
ATOM   4694  N   LEU A 784      99.015  80.844  29.027  1.00  0.00           N
ATOM   4695  HN  LEU A 784      98.982  81.021  28.047  1.00  0.00           H
ATOM   4696  CA  LEU A 784      98.549  81.967  29.879  1.00  0.00           C
ATOM   4697  HA  LEU A 784      98.714  81.702  30.913  1.00  0.00           H
ATOM   4698  CB  LEU A 784      99.427  83.130  29.422  1.00  0.00           C
ATOM   4699  HB1 LEU A 784     100.494  82.822  29.403  1.00  0.00           H
ATOM   4700  HB2 LEU A 784      99.226  83.228  28.334  1.00  0.00           H
ATOM   4701  CG  LEU A 784      99.377  84.551  30.029  1.00  0.00           C
ATOM   4702  HG  LEU A 784      98.301  84.804  29.925  1.00  0.00           H
ATOM   4703  CD1 LEU A 784      99.785  84.553  31.472  1.00  0.00           C
ATOM   4704 1HD1 LEU A 784      99.211  83.903  32.167  1.00  0.00           H
ATOM   4705 2HD1 LEU A 784     100.855  84.257  31.501  1.00  0.00           H
ATOM   4706 3HD1 LEU A 784      99.674  85.606  31.811  1.00  0.00           H
ATOM   4707  CD2 LEU A 784     100.160  85.643  29.205  1.00  0.00           C
ATOM   4708 1HD2 LEU A 784     101.256  85.473  29.262  1.00  0.00           H
ATOM   4709 2HD2 LEU A 784      99.896  85.540  28.130  1.00  0.00           H
ATOM   4710 3HD2 LEU A 784     100.023  86.677  29.588  1.00  0.00           H
ATOM   4711  C   LEU A 784      97.098  82.227  29.672  1.00  0.00           C
ATOM   4712  O   LEU A 784      96.602  83.170  30.250  1.00  0.00           O
ATOM   4713  N   ARG A 785      96.336  81.373  29.011  1.00  0.00           N
ATOM   4714  HN  ARG A 785      96.820  80.598  28.611  1.00  0.00           H
ATOM   4715  CA  ARG A 785      94.865  81.516  28.763  1.00  0.00           C
ATOM   4716  HA  ARG A 785      94.677  82.523  28.421  1.00  0.00           H
ATOM   4717  CB  ARG A 785      94.408  80.667  27.508  1.00  0.00           C
ATOM   4718  HB1 ARG A 785      94.669  79.631  27.814  1.00  0.00           H
ATOM   4719  HB2 ARG A 785      93.311  80.593  27.348  1.00  0.00           H
ATOM   4720  CG  ARG A 785      94.986  81.127  26.194  1.00  0.00           C
ATOM   4721  HG1 ARG A 785      94.702  82.198  26.112  1.00  0.00           H
ATOM   4722  HG2 ARG A 785      96.093  81.031  26.168  1.00  0.00           H
ATOM   4723  CD  ARG A 785      94.453  80.275  24.983  1.00  0.00           C
ATOM   4724  HD1 ARG A 785      93.360  80.073  24.981  1.00  0.00           H
ATOM   4725  HD2 ARG A 785      94.706  80.786  24.029  1.00  0.00           H
ATOM   4726  NE  ARG A 785      95.212  78.915  25.036  1.00  0.00           N
ATOM   4727  HE  ARG A 785      95.925  78.771  25.723  1.00  0.00           H
ATOM   4728  CZ  ARG A 785      94.864  77.787  24.437  1.00  0.00           C
ATOM   4729  NH1 ARG A 785      95.477  76.719  24.844  1.00  0.00           N
ATOM   4730 1HH1 ARG A 785      95.930  76.661  25.734  1.00  0.00           H
ATOM   4731 2HH1 ARG A 785      94.950  75.920  24.556  1.00  0.00           H
ATOM   4732  NH2 ARG A 785      93.992  77.673  23.441  1.00  0.00           N
ATOM   4733 1HH2 ARG A 785      93.502  78.512  23.204  1.00  0.00           H
ATOM   4734 2HH2 ARG A 785      93.974  76.793  22.966  1.00  0.00           H
ATOM   4735  C   ARG A 785      93.890  81.534  29.955  1.00  0.00           C
ATOM   4736  O   ARG A 785      93.021  82.413  30.031  1.00  0.00           O
ATOM   4737  N   GLN A 786      94.079  80.629  30.897  1.00  0.00           N
ATOM   4738  HN  GLN A 786      94.646  79.826  30.728  1.00  0.00           H
ATOM   4739  CA  GLN A 786      93.271  80.543  32.123  1.00  0.00           C
ATOM   4740  HA  GLN A 786      92.279  80.857  31.832  1.00  0.00           H
ATOM   4741  CB  GLN A 786      93.339  79.088  32.666  1.00  0.00           C
ATOM   4742  HB1 GLN A 786      93.008  78.410  31.851  1.00  0.00           H
ATOM   4743  HB2 GLN A 786      94.414  78.901  32.874  1.00  0.00           H
ATOM   4744  CG  GLN A 786      92.405  78.780  33.777  1.00  0.00           C
ATOM   4745  HG1 GLN A 786      92.616  79.367  34.697  1.00  0.00           H
ATOM   4746  HG2 GLN A 786      91.328  78.933  33.555  1.00  0.00           H
ATOM   4747  CD  GLN A 786      92.421  77.311  34.119  1.00  0.00           C
ATOM   4748  OE1 GLN A 786      91.477  76.591  33.768  1.00  0.00           O
ATOM   4749  NE2 GLN A 786      93.459  76.812  34.765  1.00  0.00           N
ATOM   4750 1HE2 GLN A 786      94.256  77.402  34.890  1.00  0.00           H
ATOM   4751 2HE2 GLN A 786      93.484  75.816  34.850  1.00  0.00           H
ATOM   4752  C   GLN A 786      93.817  81.471  33.192  1.00  0.00           C
ATOM   4753  O   GLN A 786      93.045  81.960  33.962  1.00  0.00           O
ATOM   4754  N   ASP A 787      95.129  81.803  33.196  1.00  0.00           N
ATOM   4755  HN  ASP A 787      95.716  81.333  32.542  1.00  0.00           H
ATOM   4756  CA  ASP A 787      95.777  82.894  33.907  1.00  0.00           C
ATOM   4757  HA  ASP A 787      95.590  82.694  34.952  1.00  0.00           H
ATOM   4758  CB  ASP A 787      97.343  82.844  33.662  1.00  0.00           C
ATOM   4759  HB1 ASP A 787      97.511  83.020  32.578  1.00  0.00           H
ATOM   4760  HB2 ASP A 787      97.873  83.652  34.209  1.00  0.00           H
ATOM   4761  CG  ASP A 787      97.993  81.540  34.089  1.00  0.00           C
ATOM   4762  OD1 ASP A 787      97.274  80.565  34.396  1.00  0.00           O
ATOM   4763  OD2 ASP A 787      99.199  81.536  34.126  1.00  0.00           O
ATOM   4764  C   ASP A 787      95.235  84.292  33.490  1.00  0.00           C
ATOM   4765  O   ASP A 787      94.796  85.099  34.325  1.00  0.00           O
ATOM   4766  N   MET A 788      95.169  84.493  32.218  1.00  0.00           N
ATOM   4767  HN  MET A 788      95.640  83.882  31.586  1.00  0.00           H
ATOM   4768  CA  MET A 788      94.387  85.612  31.679  1.00  0.00           C
ATOM   4769  HA  MET A 788      94.856  86.513  32.046  1.00  0.00           H
ATOM   4770  CB  MET A 788      94.579  85.628  30.127  1.00  0.00           C
ATOM   4771  HB1 MET A 788      95.661  85.734  29.901  1.00  0.00           H
ATOM   4772  HB2 MET A 788      94.172  84.647  29.802  1.00  0.00           H
ATOM   4773  CG  MET A 788      93.758  86.662  29.340  1.00  0.00           C
ATOM   4774  HG1 MET A 788      93.803  86.491  28.243  1.00  0.00           H
ATOM   4775  HG2 MET A 788      92.707  86.472  29.646  1.00  0.00           H
ATOM   4776  SD  MET A 788      94.237  88.314  29.706  1.00  0.00           S
ATOM   4777  CE  MET A 788      92.874  89.339  28.869  1.00  0.00           C
ATOM   4778  HE1 MET A 788      93.001  89.426  27.769  1.00  0.00           H
ATOM   4779  HE2 MET A 788      91.914  88.798  29.004  1.00  0.00           H
ATOM   4780  HE3 MET A 788      92.854  90.379  29.260  1.00  0.00           H
ATOM   4781  C   MET A 788      92.897  85.793  31.967  1.00  0.00           C
ATOM   4782  O   MET A 788      92.455  86.912  32.224  1.00  0.00           O
ATOM   4783  N   LEU A 789      92.208  84.674  32.023  1.00  0.00           N
ATOM   4784  HN  LEU A 789      92.623  83.883  31.580  1.00  0.00           H
ATOM   4785  CA  LEU A 789      90.840  84.634  32.566  1.00  0.00           C
ATOM   4786  HA  LEU A 789      90.248  85.454  32.189  1.00  0.00           H
ATOM   4787  CB  LEU A 789      90.095  83.293  32.182  1.00  0.00           C
ATOM   4788  HB1 LEU A 789      90.157  83.045  31.101  1.00  0.00           H
ATOM   4789  HB2 LEU A 789      90.527  82.435  32.742  1.00  0.00           H
ATOM   4790  CG  LEU A 789      88.604  83.280  32.647  1.00  0.00           C
ATOM   4791  HG  LEU A 789      88.677  83.268  33.755  1.00  0.00           H
ATOM   4792  CD1 LEU A 789      87.748  84.443  32.176  1.00  0.00           C
ATOM   4793 1HD1 LEU A 789      87.753  84.426  31.065  1.00  0.00           H
ATOM   4794 2HD1 LEU A 789      86.672  84.398  32.449  1.00  0.00           H
ATOM   4795 3HD1 LEU A 789      88.033  85.381  32.698  1.00  0.00           H
ATOM   4796  CD2 LEU A 789      87.973  81.963  32.243  1.00  0.00           C
ATOM   4797 1HD2 LEU A 789      88.003  81.765  31.150  1.00  0.00           H
ATOM   4798 2HD2 LEU A 789      88.394  81.006  32.619  1.00  0.00           H
ATOM   4799 3HD2 LEU A 789      86.898  81.893  32.513  1.00  0.00           H
ATOM   4800  C   LEU A 789      90.812  84.807  34.047  1.00  0.00           C
ATOM   4801  O   LEU A 789      90.052  85.652  34.586  1.00  0.00           O
ATOM   4802  N   THR A 790      91.731  84.164  34.878  1.00  0.00           N
ATOM   4803  HN  THR A 790      92.290  83.407  34.547  1.00  0.00           H
ATOM   4804  CA  THR A 790      91.825  84.485  36.267  1.00  0.00           C
ATOM   4805  HA  THR A 790      90.902  84.169  36.732  1.00  0.00           H
ATOM   4806  CB  THR A 790      92.993  83.690  36.893  1.00  0.00           C
ATOM   4807  HB  THR A 790      93.990  83.932  36.468  1.00  0.00           H
ATOM   4808  OG1 THR A 790      92.739  82.313  36.738  1.00  0.00           O
ATOM   4809  HG1 THR A 790      92.936  82.091  35.826  1.00  0.00           H
ATOM   4810  CG2 THR A 790      93.037  84.012  38.418  1.00  0.00           C
ATOM   4811 1HG2 THR A 790      93.217  85.096  38.580  1.00  0.00           H
ATOM   4812 2HG2 THR A 790      92.084  83.775  38.938  1.00  0.00           H
ATOM   4813 3HG2 THR A 790      93.926  83.528  38.875  1.00  0.00           H
ATOM   4814  C   THR A 790      91.954  85.940  36.597  1.00  0.00           C
ATOM   4815  O   THR A 790      91.229  86.484  37.400  1.00  0.00           O
ATOM   4816  N   LEU A 791      92.907  86.615  35.978  1.00  0.00           N
ATOM   4817  HN  LEU A 791      93.592  86.146  35.425  1.00  0.00           H
ATOM   4818  CA  LEU A 791      93.123  88.038  36.129  1.00  0.00           C
ATOM   4819  HA  LEU A 791      93.176  88.191  37.196  1.00  0.00           H
ATOM   4820  CB  LEU A 791      94.398  88.498  35.450  1.00  0.00           C
ATOM   4821  HB1 LEU A 791      94.421  88.053  34.432  1.00  0.00           H
ATOM   4822  HB2 LEU A 791      94.323  89.589  35.257  1.00  0.00           H
ATOM   4823  CG  LEU A 791      95.720  88.125  36.193  1.00  0.00           C
ATOM   4824  HG  LEU A 791      95.819  87.054  36.471  1.00  0.00           H
ATOM   4825  CD1 LEU A 791      96.889  88.397  35.192  1.00  0.00           C
ATOM   4826 1HD1 LEU A 791      96.729  89.436  34.833  1.00  0.00           H
ATOM   4827 2HD1 LEU A 791      97.816  88.339  35.801  1.00  0.00           H
ATOM   4828 3HD1 LEU A 791      96.756  87.699  34.337  1.00  0.00           H
ATOM   4829  CD2 LEU A 791      95.831  89.032  37.460  1.00  0.00           C
ATOM   4830 1HD2 LEU A 791      95.243  88.578  38.286  1.00  0.00           H
ATOM   4831 2HD2 LEU A 791      96.863  88.808  37.805  1.00  0.00           H
ATOM   4832 3HD2 LEU A 791      95.604  90.111  37.331  1.00  0.00           H
ATOM   4833  C   LEU A 791      92.015  89.010  35.676  1.00  0.00           C
ATOM   4834  O   LEU A 791      91.619  89.873  36.413  1.00  0.00           O
ATOM   4835  N   GLN A 792      91.448  88.726  34.543  1.00  0.00           N
ATOM   4836  HN  GLN A 792      91.688  87.910  34.023  1.00  0.00           H
ATOM   4837  CA  GLN A 792      90.147  89.331  34.160  1.00  0.00           C
ATOM   4838  HA  GLN A 792      90.170  90.411  34.152  1.00  0.00           H
ATOM   4839  CB  GLN A 792      89.760  88.890  32.710  1.00  0.00           C
ATOM   4840  HB1 GLN A 792      89.963  87.806  32.581  1.00  0.00           H
ATOM   4841  HB2 GLN A 792      88.722  89.141  32.404  1.00  0.00           H
ATOM   4842  CG  GLN A 792      90.719  89.543  31.666  1.00  0.00           C
ATOM   4843  HG1 GLN A 792      91.774  89.362  31.963  1.00  0.00           H
ATOM   4844  HG2 GLN A 792      90.641  89.008  30.695  1.00  0.00           H
ATOM   4845  CD  GLN A 792      90.537  91.073  31.464  1.00  0.00           C
ATOM   4846  OE1 GLN A 792      91.172  91.892  32.168  1.00  0.00           O
ATOM   4847  NE2 GLN A 792      89.723  91.496  30.451  1.00  0.00           N
ATOM   4848 1HE2 GLN A 792      88.994  90.908  30.103  1.00  0.00           H
ATOM   4849 2HE2 GLN A 792      89.554  92.477  30.352  1.00  0.00           H
ATOM   4850  C   GLN A 792      88.947  89.094  35.138  1.00  0.00           C
ATOM   4851  O   GLN A 792      88.164  90.030  35.312  1.00  0.00           O
ATOM   4852  N   MET A 793      88.809  87.907  35.784  1.00  0.00           N
ATOM   4853  HN  MET A 793      89.455  87.194  35.522  1.00  0.00           H
ATOM   4854  CA  MET A 793      87.868  87.550  36.863  1.00  0.00           C
ATOM   4855  HA  MET A 793      86.909  88.008  36.670  1.00  0.00           H
ATOM   4856  CB  MET A 793      87.699  86.072  36.974  1.00  0.00           C
ATOM   4857  HB1 MET A 793      88.650  85.514  37.115  1.00  0.00           H
ATOM   4858  HB2 MET A 793      86.992  85.893  37.812  1.00  0.00           H
ATOM   4859  CG  MET A 793      86.991  85.449  35.751  1.00  0.00           C
ATOM   4860  HG1 MET A 793      87.463  85.490  34.746  1.00  0.00           H
ATOM   4861  HG2 MET A 793      86.815  84.359  35.880  1.00  0.00           H
ATOM   4862  SD  MET A 793      85.307  86.041  35.737  1.00  0.00           S
ATOM   4863  CE  MET A 793      85.481  87.188  34.341  1.00  0.00           C
ATOM   4864  HE1 MET A 793      86.096  88.098  34.510  1.00  0.00           H
ATOM   4865  HE2 MET A 793      85.835  86.674  33.422  1.00  0.00           H
ATOM   4866  HE3 MET A 793      84.568  87.683  33.946  1.00  0.00           H
ATOM   4867  C   MET A 793      88.049  88.318  38.085  1.00  0.00           C
ATOM   4868  O   MET A 793      87.061  88.863  38.605  1.00  0.00           O
ATOM   4869  N   ILE A 794      89.279  88.528  38.657  1.00  0.00           N
ATOM   4870  HN  ILE A 794      90.028  87.951  38.339  1.00  0.00           H
ATOM   4871  CA  ILE A 794      89.617  89.517  39.693  1.00  0.00           C
ATOM   4872  HA  ILE A 794      88.969  89.392  40.547  1.00  0.00           H
ATOM   4873  CB  ILE A 794      91.066  89.458  40.165  1.00  0.00           C
ATOM   4874  HB  ILE A 794      91.746  89.745  39.334  1.00  0.00           H
ATOM   4875  CG2 ILE A 794      91.336  90.431  41.249  1.00  0.00           C
ATOM   4876 1HG2 ILE A 794      92.419  90.662  41.337  1.00  0.00           H
ATOM   4877 2HG2 ILE A 794      90.739  91.355  41.094  1.00  0.00           H
ATOM   4878 3HG2 ILE A 794      90.994  89.949  42.190  1.00  0.00           H
ATOM   4879  CG1 ILE A 794      91.459  88.000  40.554  1.00  0.00           C
ATOM   4880 1HG1 ILE A 794      91.136  87.914  41.613  1.00  0.00           H
ATOM   4881 2HG1 ILE A 794      91.095  87.127  39.970  1.00  0.00           H
ATOM   4882  CD  ILE A 794      92.925  87.847  40.444  1.00  0.00           C
ATOM   4883  HD1 ILE A 794      93.195  87.895  39.368  1.00  0.00           H
ATOM   4884  HD2 ILE A 794      93.444  88.631  41.037  1.00  0.00           H
ATOM   4885  HD3 ILE A 794      93.295  86.907  40.906  1.00  0.00           H
ATOM   4886  C   ILE A 794      89.317  90.978  39.124  1.00  0.00           C
ATOM   4887  O   ILE A 794      88.796  91.864  39.770  1.00  0.00           O
ATOM   4888  N   GLN A 795      89.620  91.259  37.799  1.00  0.00           N
ATOM   4889  HN  GLN A 795      90.193  90.613  37.301  1.00  0.00           H
ATOM   4890  CA  GLN A 795      89.351  92.526  37.225  1.00  0.00           C
ATOM   4891  HA  GLN A 795      89.670  93.294  37.914  1.00  0.00           H
ATOM   4892  CB  GLN A 795      89.981  92.673  35.831  1.00  0.00           C
ATOM   4893  HB1 GLN A 795      91.042  92.352  35.901  1.00  0.00           H
ATOM   4894  HB2 GLN A 795      89.509  91.951  35.131  1.00  0.00           H
ATOM   4895  CG  GLN A 795      89.782  94.123  35.300  1.00  0.00           C
ATOM   4896  HG1 GLN A 795      90.133  94.125  34.246  1.00  0.00           H
ATOM   4897  HG2 GLN A 795      88.674  94.205  35.294  1.00  0.00           H
ATOM   4898  CD  GLN A 795      90.390  95.348  35.967  1.00  0.00           C
ATOM   4899  OE1 GLN A 795      89.672  96.239  36.477  1.00  0.00           O
ATOM   4900  NE2 GLN A 795      91.704  95.370  35.990  1.00  0.00           N
ATOM   4901 1HE2 GLN A 795      92.191  96.197  36.272  1.00  0.00           H
ATOM   4902 2HE2 GLN A 795      92.248  94.586  35.691  1.00  0.00           H
ATOM   4903  C   GLN A 795      87.928  92.897  37.231  1.00  0.00           C
ATOM   4904  O   GLN A 795      87.555  94.003  37.553  1.00  0.00           O
ATOM   4905  N   LEU A 796      87.023  91.990  36.890  1.00  0.00           N
ATOM   4906  HN  LEU A 796      87.454  91.159  36.549  1.00  0.00           H
ATOM   4907  CA  LEU A 796      85.524  92.151  37.025  1.00  0.00           C
ATOM   4908  HA  LEU A 796      85.353  93.028  36.418  1.00  0.00           H
ATOM   4909  CB  LEU A 796      84.838  90.952  36.387  1.00  0.00           C
ATOM   4910  HB1 LEU A 796      85.152  90.839  35.328  1.00  0.00           H
ATOM   4911  HB2 LEU A 796      85.153  90.001  36.868  1.00  0.00           H
ATOM   4912  CG  LEU A 796      83.265  90.938  36.389  1.00  0.00           C
ATOM   4913  HG  LEU A 796      82.965  91.055  37.452  1.00  0.00           H
ATOM   4914  CD1 LEU A 796      82.621  92.095  35.596  1.00  0.00           C
ATOM   4915 1HD1 LEU A 796      81.517  92.210  35.543  1.00  0.00           H
ATOM   4916 2HD1 LEU A 796      82.938  93.086  35.986  1.00  0.00           H
ATOM   4917 3HD1 LEU A 796      83.055  92.143  34.574  1.00  0.00           H
ATOM   4918  CD2 LEU A 796      82.657  89.615  35.834  1.00  0.00           C
ATOM   4919 1HD2 LEU A 796      81.547  89.625  35.788  1.00  0.00           H
ATOM   4920 2HD2 LEU A 796      82.875  89.558  34.746  1.00  0.00           H
ATOM   4921 3HD2 LEU A 796      83.005  88.753  36.443  1.00  0.00           H
ATOM   4922  C   LEU A 796      85.019  92.371  38.469  1.00  0.00           C
ATOM   4923  O   LEU A 796      84.151  93.241  38.726  1.00  0.00           O
ATOM   4924  N   MET A 797      85.656  91.710  39.482  1.00  0.00           N
ATOM   4925  HN  MET A 797      86.356  91.023  39.302  1.00  0.00           H
ATOM   4926  CA  MET A 797      85.505  92.059  40.888  1.00  0.00           C
ATOM   4927  HA  MET A 797      84.447  92.017  41.104  1.00  0.00           H
ATOM   4928  CB  MET A 797      86.194  91.137  41.860  1.00  0.00           C
ATOM   4929  HB1 MET A 797      87.301  91.241  41.863  1.00  0.00           H
ATOM   4930  HB2 MET A 797      85.909  91.437  42.891  1.00  0.00           H
ATOM   4931  CG  MET A 797      85.988  89.656  41.628  1.00  0.00           C
ATOM   4932  HG1 MET A 797      84.945  89.328  41.428  1.00  0.00           H
ATOM   4933  HG2 MET A 797      86.518  89.471  40.669  1.00  0.00           H
ATOM   4934  SD  MET A 797      86.837  88.793  42.969  1.00  0.00           S
ATOM   4935  CE  MET A 797      86.698  87.215  42.181  1.00  0.00           C
ATOM   4936  HE1 MET A 797      86.756  86.422  42.957  1.00  0.00           H
ATOM   4937  HE2 MET A 797      85.780  86.942  41.618  1.00  0.00           H
ATOM   4938  HE3 MET A 797      87.499  87.083  41.423  1.00  0.00           H
ATOM   4939  C   MET A 797      85.964  93.463  41.171  1.00  0.00           C
ATOM   4940  O   MET A 797      85.201  94.177  41.705  1.00  0.00           O
ATOM   4941  N   ASP A 798      87.158  93.972  40.753  1.00  0.00           N
ATOM   4942  HN  ASP A 798      87.871  93.416  40.332  1.00  0.00           H
ATOM   4943  CA  ASP A 798      87.502  95.349  40.910  1.00  0.00           C
ATOM   4944  HA  ASP A 798      87.468  95.519  41.976  1.00  0.00           H
ATOM   4945  CB  ASP A 798      88.955  95.536  40.530  1.00  0.00           C
ATOM   4946  HB1 ASP A 798      89.634  94.791  40.997  1.00  0.00           H
ATOM   4947  HB2 ASP A 798      89.031  95.451  39.424  1.00  0.00           H
ATOM   4948  CG  ASP A 798      89.487  96.933  40.779  1.00  0.00           C
ATOM   4949  OD1 ASP A 798      89.156  97.468  41.922  1.00  0.00           O
ATOM   4950  OD2 ASP A 798      90.349  97.362  39.991  1.00  0.00           O
ATOM   4951  C   ASP A 798      86.496  96.233  40.127  1.00  0.00           C
ATOM   4952  O   ASP A 798      86.038  97.242  40.679  1.00  0.00           O
ATOM   4953  N   VAL A 799      86.029  95.893  38.915  1.00  0.00           N
ATOM   4954  HN  VAL A 799      86.534  95.169  38.452  1.00  0.00           H
ATOM   4955  CA  VAL A 799      85.135  96.825  38.203  1.00  0.00           C
ATOM   4956  HA  VAL A 799      85.615  97.788  38.113  1.00  0.00           H
ATOM   4957  CB  VAL A 799      84.915  96.366  36.779  1.00  0.00           C
ATOM   4958  HB  VAL A 799      84.938  95.260  36.683  1.00  0.00           H
ATOM   4959  CG1 VAL A 799      83.641  96.868  36.124  1.00  0.00           C
ATOM   4960 1HG1 VAL A 799      82.766  96.428  36.650  1.00  0.00           H
ATOM   4961 2HG1 VAL A 799      83.608  97.972  36.243  1.00  0.00           H
ATOM   4962 3HG1 VAL A 799      83.657  96.503  35.075  1.00  0.00           H
ATOM   4963  CG2 VAL A 799      86.058  96.878  35.976  1.00  0.00           C
ATOM   4964 1HG2 VAL A 799      87.003  96.405  36.320  1.00  0.00           H
ATOM   4965 2HG2 VAL A 799      85.873  96.612  34.914  1.00  0.00           H
ATOM   4966 3HG2 VAL A 799      86.216  97.971  36.097  1.00  0.00           H
ATOM   4967  C   VAL A 799      83.794  97.057  38.966  1.00  0.00           C
ATOM   4968  O   VAL A 799      83.246  98.140  39.083  1.00  0.00           O
ATOM   4969  N   LEU A 800      83.307  95.896  39.484  1.00  0.00           N
ATOM   4970  HN  LEU A 800      83.601  94.991  39.183  1.00  0.00           H
ATOM   4971  CA  LEU A 800      82.141  95.838  40.368  1.00  0.00           C
ATOM   4972  HA  LEU A 800      81.368  96.467  39.952  1.00  0.00           H
ATOM   4973  CB  LEU A 800      81.714  94.329  40.462  1.00  0.00           C
ATOM   4974  HB1 LEU A 800      82.559  93.673  40.760  1.00  0.00           H
ATOM   4975  HB2 LEU A 800      80.929  94.324  41.248  1.00  0.00           H
ATOM   4976  CG  LEU A 800      81.026  93.696  39.216  1.00  0.00           C
ATOM   4977  HG  LEU A 800      81.713  93.938  38.377  1.00  0.00           H
ATOM   4978  CD1 LEU A 800      80.913  92.159  39.378  1.00  0.00           C
ATOM   4979 1HD1 LEU A 800      80.491  91.981  40.390  1.00  0.00           H
ATOM   4980 2HD1 LEU A 800      80.331  91.732  38.533  1.00  0.00           H
ATOM   4981 3HD1 LEU A 800      81.936  91.747  39.510  1.00  0.00           H
ATOM   4982  CD2 LEU A 800      79.781  94.519  38.906  1.00  0.00           C
ATOM   4983 1HD2 LEU A 800      79.191  94.071  38.079  1.00  0.00           H
ATOM   4984 2HD2 LEU A 800      79.096  94.591  39.778  1.00  0.00           H
ATOM   4985 3HD2 LEU A 800      80.041  95.567  38.643  1.00  0.00           H
ATOM   4986  C   LEU A 800      82.294  96.472  41.731  1.00  0.00           C
ATOM   4987  O   LEU A 800      81.282  96.935  42.259  1.00  0.00           O
ATOM   4988  N   TRP A 801      83.470  96.428  42.408  1.00  0.00           N
ATOM   4989  HN  TRP A 801      84.169  95.834  42.016  1.00  0.00           H
ATOM   4990  CA  TRP A 801      83.706  97.244  43.569  1.00  0.00           C
ATOM   4991  HA  TRP A 801      82.847  97.230  44.223  1.00  0.00           H
ATOM   4992  CB  TRP A 801      84.930  96.731  44.342  1.00  0.00           C
ATOM   4993  HB1 TRP A 801      85.781  96.829  43.634  1.00  0.00           H
ATOM   4994  HB2 TRP A 801      85.098  97.404  45.209  1.00  0.00           H
ATOM   4995  CG  TRP A 801      84.749  95.296  44.829  1.00  0.00           C
ATOM   4996  CD1 TRP A 801      83.707  94.909  45.535  1.00  0.00           C
ATOM   4997  HD1 TRP A 801      82.871  95.554  45.761  1.00  0.00           H
ATOM   4998  NE1 TRP A 801      83.821  93.629  45.939  1.00  0.00           N
ATOM   4999  HE1 TRP A 801      83.324  93.063  46.559  1.00  0.00           H
ATOM   5000  CE2 TRP A 801      85.088  93.188  45.633  1.00  0.00           C
ATOM   5001  CD2 TRP A 801      85.716  94.263  44.979  1.00  0.00           C
ATOM   5002  CE3 TRP A 801      87.075  94.104  44.574  1.00  0.00           C
ATOM   5003  HE3 TRP A 801      87.615  94.885  44.058  1.00  0.00           H
ATOM   5004  CZ3 TRP A 801      87.797  92.876  44.967  1.00  0.00           C
ATOM   5005  HZ3 TRP A 801      88.809  92.761  44.609  1.00  0.00           H
ATOM   5006  CZ2 TRP A 801      85.865  92.070  46.098  1.00  0.00           C
ATOM   5007  HZ2 TRP A 801      85.377  91.253  46.608  1.00  0.00           H
ATOM   5008  CH2 TRP A 801      87.234  91.964  45.768  1.00  0.00           C
ATOM   5009  HH2 TRP A 801      87.734  91.020  45.922  1.00  0.00           H
ATOM   5010  C   TRP A 801      83.826  98.730  43.227  1.00  0.00           C
ATOM   5011  O   TRP A 801      83.267  99.561  43.988  1.00  0.00           O
ATOM   5012  N   LYS A 802      84.659  99.064  42.213  1.00  0.00           N
ATOM   5013  HN  LYS A 802      85.227  98.352  41.808  1.00  0.00           H
ATOM   5014  CA  LYS A 802      84.840 100.450  41.649  1.00  0.00           C
ATOM   5015  HA  LYS A 802      85.373 100.993  42.416  1.00  0.00           H
ATOM   5016  CB  LYS A 802      85.830 100.516  40.428  1.00  0.00           C
ATOM   5017  HB1 LYS A 802      85.394  99.836  39.665  1.00  0.00           H
ATOM   5018  HB2 LYS A 802      85.825 101.536  39.989  1.00  0.00           H
ATOM   5019  CG  LYS A 802      87.257 100.163  40.775  1.00  0.00           C
ATOM   5020  HG1 LYS A 802      87.319  99.217  41.355  1.00  0.00           H
ATOM   5021  HG2 LYS A 802      87.842  99.993  39.847  1.00  0.00           H
ATOM   5022  CD  LYS A 802      87.958 101.158  41.684  1.00  0.00           C
ATOM   5023  HD1 LYS A 802      87.716 102.192  41.357  1.00  0.00           H
ATOM   5024  HD2 LYS A 802      87.629 101.043  42.739  1.00  0.00           H
ATOM   5025  CE  LYS A 802      89.498 101.008  41.633  1.00  0.00           C
ATOM   5026  HE1 LYS A 802      89.844 100.840  40.590  1.00  0.00           H
ATOM   5027  HE2 LYS A 802      89.999 101.916  42.030  1.00  0.00           H
ATOM   5028  NZ  LYS A 802      90.152  99.831  42.302  1.00  0.00           N
ATOM   5029  HZ1 LYS A 802      90.131  99.859  43.342  1.00  0.00           H
ATOM   5030  HZ2 LYS A 802      89.732  98.941  41.964  1.00  0.00           H
ATOM   5031  HZ3 LYS A 802      91.151  99.816  42.016  1.00  0.00           H
ATOM   5032  C   LYS A 802      83.455 101.062  41.315  1.00  0.00           C
ATOM   5033  O   LYS A 802      83.195 102.207  41.520  1.00  0.00           O
ATOM   5034  N   GLN A 803      82.566 100.229  40.724  1.00  0.00           N
ATOM   5035  HN  GLN A 803      82.823  99.300  40.467  1.00  0.00           H
ATOM   5036  CA  GLN A 803      81.267 100.673  40.295  1.00  0.00           C
ATOM   5037  HA  GLN A 803      81.355 101.508  39.614  1.00  0.00           H
ATOM   5038  CB  GLN A 803      80.517  99.554  39.517  1.00  0.00           C
ATOM   5039  HB1 GLN A 803      81.051  99.324  38.570  1.00  0.00           H
ATOM   5040  HB2 GLN A 803      80.615  98.614  40.100  1.00  0.00           H
ATOM   5041  CG  GLN A 803      79.046  99.780  39.254  1.00  0.00           C
ATOM   5042  HG1 GLN A 803      78.467  98.881  38.952  1.00  0.00           H
ATOM   5043  HG2 GLN A 803      78.504 100.091  40.173  1.00  0.00           H
ATOM   5044  CD  GLN A 803      78.919 100.878  38.186  1.00  0.00           C
ATOM   5045  OE1 GLN A 803      78.584 102.047  38.494  1.00  0.00           O
ATOM   5046  NE2 GLN A 803      79.272 100.596  36.886  1.00  0.00           N
ATOM   5047 1HE2 GLN A 803      79.657  99.698  36.676  1.00  0.00           H
ATOM   5048 2HE2 GLN A 803      79.227 101.330  36.208  1.00  0.00           H
ATOM   5049  C   GLN A 803      80.410 101.251  41.453  1.00  0.00           C
ATOM   5050  O   GLN A 803      79.640 102.193  41.317  1.00  0.00           O
ATOM   5051  N   GLU A 804      80.655 100.573  42.609  1.00  0.00           N
ATOM   5052  HN  GLU A 804      81.279  99.799  42.543  1.00  0.00           H
ATOM   5053  CA  GLU A 804      79.977 100.933  43.829  1.00  0.00           C
ATOM   5054  HA  GLU A 804      79.028 101.383  43.577  1.00  0.00           H
ATOM   5055  CB  GLU A 804      79.669  99.727  44.667  1.00  0.00           C
ATOM   5056  HB1 GLU A 804      80.648  99.323  45.002  1.00  0.00           H
ATOM   5057  HB2 GLU A 804      79.159  99.945  45.630  1.00  0.00           H
ATOM   5058  CG  GLU A 804      78.903  98.630  43.892  1.00  0.00           C
ATOM   5059  HG1 GLU A 804      79.429  98.226  43.001  1.00  0.00           H
ATOM   5060  HG2 GLU A 804      78.657  97.866  44.661  1.00  0.00           H
[truncated: 293,655 more chars]
