# Supplementary material for: Functional impact and molecular binding modes of drugs that target the PI3K isoform p110δ
Source: Commun Biol. 2023 Jun 5;6:603. doi: 10.1038/s42003-023-04921-z (PMC10241892; doi:10.1038/s42003-023-04921-z)
Supplement: Supplementary file 4 — Supplementary Data 1 [file 42003_2023_4921_MOESM4_ESM.zip › Supplementary Data 1/output_files/p110d-I777M_idelalisib.pdb]

REMARK    GENERATED BY TRJCONV
TITLE     Protein in water t= 1000000.00000 step= 500000000
REMARK    THIS IS A SIMULATION BOX
CRYST1  111.428  111.428  111.428  60.00  60.00  90.00 P 1           1
MODEL 500000000
ATOM      1  N   ARG A 496      33.356  81.261  46.288  1.00  0.00           N
ATOM      2  H1  ARG A 496      33.848  80.435  46.683  1.00  0.00           H
ATOM      3  H2  ARG A 496      32.529  81.447  46.890  1.00  0.00           H
ATOM      4  H3  ARG A 496      33.067  81.088  45.303  1.00  0.00           H
ATOM      5  CA  ARG A 496      34.272  82.335  46.408  1.00  0.00           C
ATOM      6  HA  ARG A 496      34.958  82.311  45.574  1.00  0.00           H
ATOM      7  CB  ARG A 496      33.469  83.676  46.330  1.00  0.00           C
ATOM      8  HB1 ARG A 496      32.899  83.731  45.378  1.00  0.00           H
ATOM      9  HB2 ARG A 496      32.807  83.700  47.222  1.00  0.00           H
ATOM     10  CG  ARG A 496      34.255  84.998  46.251  1.00  0.00           C
ATOM     11  HG1 ARG A 496      35.147  85.004  46.914  1.00  0.00           H
ATOM     12  HG2 ARG A 496      34.833  85.038  45.302  1.00  0.00           H
ATOM     13  CD  ARG A 496      33.268  86.162  46.343  1.00  0.00           C
ATOM     14  HD1 ARG A 496      32.520  85.964  45.545  1.00  0.00           H
ATOM     15  HD2 ARG A 496      32.823  85.984  47.345  1.00  0.00           H
ATOM     16  NE  ARG A 496      33.834  87.497  46.271  1.00  0.00           N
ATOM     17  HE  ARG A 496      34.450  87.824  46.988  1.00  0.00           H
ATOM     18  CZ  ARG A 496      33.457  88.438  45.386  1.00  0.00           C
ATOM     19  NH1 ARG A 496      34.117  89.580  45.461  1.00  0.00           N
ATOM     20 1HH1 ARG A 496      34.694  89.819  46.241  1.00  0.00           H
ATOM     21 2HH1 ARG A 496      33.771  90.269  44.823  1.00  0.00           H
ATOM     22  NH2 ARG A 496      32.782  88.184  44.371  1.00  0.00           N
ATOM     23 1HH2 ARG A 496      32.414  87.255  44.398  1.00  0.00           H
ATOM     24 2HH2 ARG A 496      32.764  88.820  43.600  1.00  0.00           H
ATOM     25  C   ARG A 496      35.058  82.227  47.642  1.00  0.00           C
ATOM     26  O   ARG A 496      34.550  81.925  48.706  1.00  0.00           O
ATOM     27  N   HIS A 497      36.409  82.373  47.556  1.00  0.00           N
ATOM     28  HN  HIS A 497      36.766  82.756  46.708  1.00  0.00           H
ATOM     29  CA  HIS A 497      37.343  82.097  48.637  1.00  0.00           C
ATOM     30  HA  HIS A 497      37.073  82.595  49.557  1.00  0.00           H
ATOM     31  CB  HIS A 497      37.486  80.622  48.921  1.00  0.00           C
ATOM     32  HB1 HIS A 497      36.461  80.313  49.219  1.00  0.00           H
ATOM     33  HB2 HIS A 497      37.937  80.023  48.101  1.00  0.00           H
ATOM     34  ND1 HIS A 497      38.085  80.977  51.302  1.00  0.00           N
ATOM     35  CG  HIS A 497      38.382  80.351  50.109  1.00  0.00           C
ATOM     36  CE1 HIS A 497      39.013  80.582  52.114  1.00  0.00           C
ATOM     37  HE1 HIS A 497      39.201  80.957  53.120  1.00  0.00           H
ATOM     38  NE2 HIS A 497      39.952  79.886  51.476  1.00  0.00           N
ATOM     39  HE2 HIS A 497      40.715  79.518  52.007  1.00  0.00           H
ATOM     40  CD2 HIS A 497      39.540  79.696  50.165  1.00  0.00           C
ATOM     41  HD2 HIS A 497      40.134  79.134  49.455  1.00  0.00           H
ATOM     42  C   HIS A 497      38.570  82.835  48.335  1.00  0.00           C
ATOM     43  O   HIS A 497      38.702  83.523  47.293  1.00  0.00           O
ATOM     44  N   SER A 498      39.506  82.866  49.283  1.00  0.00           N
ATOM     45  HN  SER A 498      39.364  82.408  50.157  1.00  0.00           H
ATOM     46  CA  SER A 498      40.664  83.778  49.234  1.00  0.00           C
ATOM     47  HA  SER A 498      40.314  84.730  48.862  1.00  0.00           H
ATOM     48  CB  SER A 498      41.317  84.116  50.591  1.00  0.00           C
ATOM     49  HB1 SER A 498      40.544  84.548  51.262  1.00  0.00           H
ATOM     50  HB2 SER A 498      41.708  83.217  51.112  1.00  0.00           H
ATOM     51  OG  SER A 498      42.363  85.068  50.374  1.00  0.00           O
ATOM     52  HG1 SER A 498      42.526  85.404  51.258  1.00  0.00           H
ATOM     53  C   SER A 498      41.684  83.223  48.280  1.00  0.00           C
ATOM     54  O   SER A 498      41.878  82.054  48.169  1.00  0.00           O
ATOM     55  N   GLU A 499      42.409  84.154  47.553  1.00  0.00           N
ATOM     56  HN  GLU A 499      42.203  85.128  47.618  1.00  0.00           H
ATOM     57  CA  GLU A 499      43.588  83.823  46.709  1.00  0.00           C
ATOM     58  HA  GLU A 499      43.302  82.896  46.234  1.00  0.00           H
ATOM     59  CB  GLU A 499      44.015  84.790  45.574  1.00  0.00           C
ATOM     60  HB1 GLU A 499      44.239  85.734  46.114  1.00  0.00           H
ATOM     61  HB2 GLU A 499      44.963  84.393  45.152  1.00  0.00           H
ATOM     62  CG  GLU A 499      42.909  85.130  44.566  1.00  0.00           C
ATOM     63  HG1 GLU A 499      41.907  85.323  45.006  1.00  0.00           H
ATOM     64  HG2 GLU A 499      43.146  86.083  44.047  1.00  0.00           H
ATOM     65  CD  GLU A 499      42.691  84.128  43.416  1.00  0.00           C
ATOM     66  OE1 GLU A 499      42.086  83.071  43.711  1.00  0.00           O
ATOM     67  OE2 GLU A 499      43.045  84.425  42.200  1.00  0.00           O
ATOM     68  C   GLU A 499      44.728  83.441  47.505  1.00  0.00           C
ATOM     69  O   GLU A 499      45.761  83.175  46.969  1.00  0.00           O
ATOM     70  N   CYS A 500      44.649  83.583  48.880  1.00  0.00           N
ATOM     71  HN  CYS A 500      43.829  84.041  49.215  1.00  0.00           H
ATOM     72  CA  CYS A 500      45.744  83.401  49.803  1.00  0.00           C
ATOM     73  HA  CYS A 500      46.349  84.295  49.762  1.00  0.00           H
ATOM     74  CB  CYS A 500      45.183  83.290  51.293  1.00  0.00           C
ATOM     75  HB1 CYS A 500      44.681  84.270  51.445  1.00  0.00           H
ATOM     76  HB2 CYS A 500      44.264  82.673  51.390  1.00  0.00           H
ATOM     77  SG  CYS A 500      46.150  82.905  52.758  1.00  0.00           S
ATOM     78  HG1 CYS A 500      47.093  83.824  52.615  1.00  0.00           H
ATOM     79  C   CYS A 500      46.760  82.286  49.512  1.00  0.00           C
ATOM     80  O   CYS A 500      46.456  81.161  49.032  1.00  0.00           O
ATOM     81  N   VAL A 501      48.014  82.508  49.883  1.00  0.00           N
ATOM     82  HN  VAL A 501      48.271  83.395  50.258  1.00  0.00           H
ATOM     83  CA  VAL A 501      49.117  81.570  49.726  1.00  0.00           C
ATOM     84  HA  VAL A 501      48.855  80.793  49.023  1.00  0.00           H
ATOM     85  CB  VAL A 501      50.384  82.305  49.269  1.00  0.00           C
ATOM     86  HB  VAL A 501      50.602  83.151  49.955  1.00  0.00           H
ATOM     87  CG1 VAL A 501      51.581  81.327  49.263  1.00  0.00           C
ATOM     88 1HG1 VAL A 501      51.931  81.132  50.299  1.00  0.00           H
ATOM     89 2HG1 VAL A 501      51.189  80.424  48.747  1.00  0.00           H
ATOM     90 3HG1 VAL A 501      52.498  81.721  48.774  1.00  0.00           H
ATOM     91  CG2 VAL A 501      50.251  82.862  47.829  1.00  0.00           C
ATOM     92 1HG2 VAL A 501      50.263  82.055  47.066  1.00  0.00           H
ATOM     93 2HG2 VAL A 501      49.319  83.427  47.611  1.00  0.00           H
ATOM     94 3HG2 VAL A 501      51.046  83.584  47.544  1.00  0.00           H
ATOM     95  C   VAL A 501      49.381  80.903  51.029  1.00  0.00           C
ATOM     96  O   VAL A 501      49.782  81.467  52.010  1.00  0.00           O
ATOM     97  N   HIS A 502      49.213  79.560  51.025  1.00  0.00           N
ATOM     98  HN  HIS A 502      48.908  79.035  50.234  1.00  0.00           H
ATOM     99  CA  HIS A 502      49.381  78.742  52.187  1.00  0.00           C
ATOM    100  HA  HIS A 502      49.074  79.319  53.047  1.00  0.00           H
ATOM    101  CB  HIS A 502      48.354  77.665  52.121  1.00  0.00           C
ATOM    102  HB1 HIS A 502      48.599  77.026  51.245  1.00  0.00           H
ATOM    103  HB2 HIS A 502      48.290  77.099  53.074  1.00  0.00           H
ATOM    104  ND1 HIS A 502      46.456  78.975  53.085  1.00  0.00           N
ATOM    105  CG  HIS A 502      47.009  78.285  52.040  1.00  0.00           C
ATOM    106  CE1 HIS A 502      45.252  79.336  52.688  1.00  0.00           C
ATOM    107  HE1 HIS A 502      44.569  79.829  53.379  1.00  0.00           H
ATOM    108  NE2 HIS A 502      44.981  78.902  51.417  1.00  0.00           N
ATOM    109  HE2 HIS A 502      44.119  78.798  50.921  1.00  0.00           H
ATOM    110  CD2 HIS A 502      46.117  78.240  50.962  1.00  0.00           C
ATOM    111  HD2 HIS A 502      46.234  77.852  49.957  1.00  0.00           H
ATOM    112  C   HIS A 502      50.777  78.241  52.422  1.00  0.00           C
ATOM    113  O   HIS A 502      51.127  77.138  52.150  1.00  0.00           O
ATOM    114  N   VAL A 503      51.757  79.108  52.835  1.00  0.00           N
ATOM    115  HN  VAL A 503      51.631  80.097  52.872  1.00  0.00           H
ATOM    116  CA  VAL A 503      53.118  78.679  52.860  1.00  0.00           C
ATOM    117  HA  VAL A 503      53.242  77.671  52.495  1.00  0.00           H
ATOM    118  CB  VAL A 503      53.971  79.663  52.029  1.00  0.00           C
ATOM    119  HB  VAL A 503      53.603  79.643  50.981  1.00  0.00           H
ATOM    120  CG1 VAL A 503      54.058  81.105  52.483  1.00  0.00           C
ATOM    121 1HG1 VAL A 503      54.363  81.177  53.549  1.00  0.00           H
ATOM    122 2HG1 VAL A 503      54.797  81.739  51.949  1.00  0.00           H
ATOM    123 3HG1 VAL A 503      53.093  81.655  52.456  1.00  0.00           H
ATOM    124  CG2 VAL A 503      55.374  79.081  51.881  1.00  0.00           C
ATOM    125 1HG2 VAL A 503      55.863  78.750  52.822  1.00  0.00           H
ATOM    126 2HG2 VAL A 503      55.438  78.304  51.089  1.00  0.00           H
ATOM    127 3HG2 VAL A 503      56.059  79.865  51.494  1.00  0.00           H
ATOM    128  C   VAL A 503      53.593  78.635  54.294  1.00  0.00           C
ATOM    129  O   VAL A 503      53.334  79.550  55.087  1.00  0.00           O
ATOM    130  N   THR A 504      54.303  77.578  54.766  1.00  0.00           N
ATOM    131  HN  THR A 504      54.536  76.903  54.070  1.00  0.00           H
ATOM    132  CA  THR A 504      54.892  77.391  56.061  1.00  0.00           C
ATOM    133  HA  THR A 504      54.234  77.647  56.878  1.00  0.00           H
ATOM    134  CB  THR A 504      55.246  75.959  56.250  1.00  0.00           C
ATOM    135  HB  THR A 504      55.759  75.761  57.215  1.00  0.00           H
ATOM    136  OG1 THR A 504      56.116  75.442  55.199  1.00  0.00           O
ATOM    137  HG1 THR A 504      55.478  75.305  54.496  1.00  0.00           H
ATOM    138  CG2 THR A 504      54.122  74.882  56.240  1.00  0.00           C
ATOM    139 1HG2 THR A 504      53.504  75.208  57.104  1.00  0.00           H
ATOM    140 2HG2 THR A 504      53.456  75.081  55.373  1.00  0.00           H
ATOM    141 3HG2 THR A 504      54.389  73.804  56.224  1.00  0.00           H
ATOM    142  C   THR A 504      56.150  78.187  56.405  1.00  0.00           C
ATOM    143  O   THR A 504      56.800  78.792  55.565  1.00  0.00           O
ATOM    144  N   GLU A 505      56.574  78.301  57.649  1.00  0.00           N
ATOM    145  HN  GLU A 505      56.083  77.909  58.424  1.00  0.00           H
ATOM    146  CA  GLU A 505      57.894  78.807  58.015  1.00  0.00           C
ATOM    147  HA  GLU A 505      57.921  79.851  57.739  1.00  0.00           H
ATOM    148  CB  GLU A 505      58.091  78.784  59.481  1.00  0.00           C
ATOM    149  HB1 GLU A 505      58.200  77.726  59.803  1.00  0.00           H
ATOM    150  HB2 GLU A 505      59.079  79.237  59.713  1.00  0.00           H
ATOM    151  CG  GLU A 505      56.962  79.551  60.242  1.00  0.00           C
ATOM    152  HG1 GLU A 505      56.526  80.346  59.600  1.00  0.00           H
ATOM    153  HG2 GLU A 505      56.196  78.847  60.632  1.00  0.00           H
ATOM    154  CD  GLU A 505      57.576  80.198  61.582  1.00  0.00           C
ATOM    155  OE1 GLU A 505      58.025  79.458  62.445  1.00  0.00           O
ATOM    156  OE2 GLU A 505      57.404  81.378  61.727  1.00  0.00           O
ATOM    157  C   GLU A 505      59.108  78.029  57.369  1.00  0.00           C
ATOM    158  O   GLU A 505      60.055  78.625  56.793  1.00  0.00           O
ATOM    159  N   GLU A 506      59.081  76.646  57.375  1.00  0.00           N
ATOM    160  HN  GLU A 506      58.454  76.132  57.954  1.00  0.00           H
ATOM    161  CA  GLU A 506      60.054  75.828  56.724  1.00  0.00           C
ATOM    162  HA  GLU A 506      61.007  76.118  57.143  1.00  0.00           H
ATOM    163  CB  GLU A 506      59.718  74.358  56.864  1.00  0.00           C
ATOM    164  HB1 GLU A 506      58.809  74.238  56.237  1.00  0.00           H
ATOM    165  HB2 GLU A 506      60.476  73.836  56.242  1.00  0.00           H
ATOM    166  CG  GLU A 506      59.643  73.611  58.262  1.00  0.00           C
ATOM    167  HG1 GLU A 506      59.306  72.558  58.150  1.00  0.00           H
ATOM    168  HG2 GLU A 506      60.667  73.668  58.689  1.00  0.00           H
ATOM    169  CD  GLU A 506      58.737  74.338  59.279  1.00  0.00           C
ATOM    170  OE1 GLU A 506      57.595  74.713  59.045  1.00  0.00           O
ATOM    171  OE2 GLU A 506      59.244  74.553  60.373  1.00  0.00           O
ATOM    172  C   GLU A 506      60.142  76.137  55.201  1.00  0.00           C
ATOM    173  O   GLU A 506      61.268  76.388  54.719  1.00  0.00           O
ATOM    174  N   GLU A 507      59.048  76.196  54.443  1.00  0.00           N
ATOM    175  HN  GLU A 507      58.141  75.928  54.761  1.00  0.00           H
ATOM    176  CA  GLU A 507      59.081  76.536  52.988  1.00  0.00           C
ATOM    177  HA  GLU A 507      59.661  75.814  52.432  1.00  0.00           H
ATOM    178  CB  GLU A 507      57.625  76.556  52.396  1.00  0.00           C
ATOM    179  HB1 GLU A 507      57.011  77.092  53.151  1.00  0.00           H
ATOM    180  HB2 GLU A 507      57.472  76.947  51.367  1.00  0.00           H
ATOM    181  CG  GLU A 507      57.005  75.086  52.298  1.00  0.00           C
ATOM    182  HG1 GLU A 507      57.552  74.566  51.483  1.00  0.00           H
ATOM    183  HG2 GLU A 507      57.221  74.497  53.215  1.00  0.00           H
ATOM    184  CD  GLU A 507      55.486  75.156  52.000  1.00  0.00           C
ATOM    185  OE1 GLU A 507      54.661  75.631  52.779  1.00  0.00           O
ATOM    186  OE2 GLU A 507      55.164  74.491  50.969  1.00  0.00           O
ATOM    187  C   GLU A 507      59.611  77.930  52.735  1.00  0.00           C
ATOM    188  O   GLU A 507      60.498  78.121  51.948  1.00  0.00           O
ATOM    189  N   GLN A 508      59.196  78.991  53.497  1.00  0.00           N
ATOM    190  HN  GLN A 508      58.457  78.829  54.147  1.00  0.00           H
ATOM    191  CA  GLN A 508      59.612  80.350  53.515  1.00  0.00           C
ATOM    192  HA  GLN A 508      59.433  80.756  52.530  1.00  0.00           H
ATOM    193  CB  GLN A 508      58.790  81.287  54.393  1.00  0.00           C
ATOM    194  HB1 GLN A 508      58.781  80.874  55.424  1.00  0.00           H
ATOM    195  HB2 GLN A 508      59.373  82.233  54.413  1.00  0.00           H
ATOM    196  CG  GLN A 508      57.336  81.447  53.854  1.00  0.00           C
ATOM    197  HG1 GLN A 508      57.352  81.848  52.818  1.00  0.00           H
ATOM    198  HG2 GLN A 508      56.946  80.420  53.684  1.00  0.00           H
ATOM    199  CD  GLN A 508      56.423  82.261  54.751  1.00  0.00           C
ATOM    200  OE1 GLN A 508      56.104  83.374  54.439  1.00  0.00           O
ATOM    201  NE2 GLN A 508      56.017  81.698  55.968  1.00  0.00           N
ATOM    202 1HE2 GLN A 508      55.675  82.384  56.609  1.00  0.00           H
ATOM    203 2HE2 GLN A 508      56.217  80.731  56.124  1.00  0.00           H
ATOM    204  C   GLN A 508      61.090  80.560  53.815  1.00  0.00           C
ATOM    205  O   GLN A 508      61.836  81.251  53.141  1.00  0.00           O
ATOM    206  N   LEU A 509      61.617  79.831  54.801  1.00  0.00           N
ATOM    207  HN  LEU A 509      60.984  79.250  55.307  1.00  0.00           H
ATOM    208  CA  LEU A 509      63.000  79.734  55.038  1.00  0.00           C
ATOM    209  HA  LEU A 509      63.458  80.699  55.194  1.00  0.00           H
ATOM    210  CB  LEU A 509      63.237  78.930  56.355  1.00  0.00           C
ATOM    211  HB1 LEU A 509      62.657  77.983  56.332  1.00  0.00           H
ATOM    212  HB2 LEU A 509      64.285  78.667  56.611  1.00  0.00           H
ATOM    213  CG  LEU A 509      62.738  79.741  57.585  1.00  0.00           C
ATOM    214  HG  LEU A 509      61.697  80.091  57.424  1.00  0.00           H
ATOM    215  CD1 LEU A 509      62.656  78.738  58.813  1.00  0.00           C
ATOM    216 1HD1 LEU A 509      62.232  79.361  59.629  1.00  0.00           H
ATOM    217 2HD1 LEU A 509      62.100  77.812  58.555  1.00  0.00           H
ATOM    218 3HD1 LEU A 509      63.694  78.452  59.089  1.00  0.00           H
ATOM    219  CD2 LEU A 509      63.744  80.864  57.903  1.00  0.00           C
ATOM    220 1HD2 LEU A 509      63.412  81.498  58.753  1.00  0.00           H
ATOM    221 2HD2 LEU A 509      64.727  80.481  58.250  1.00  0.00           H
ATOM    222 3HD2 LEU A 509      63.802  81.574  57.050  1.00  0.00           H
ATOM    223  C   LEU A 509      63.935  79.182  53.963  1.00  0.00           C
ATOM    224  O   LEU A 509      65.027  79.722  53.676  1.00  0.00           O
ATOM    225  N   GLN A 510      63.505  78.079  53.329  1.00  0.00           N
ATOM    226  HN  GLN A 510      62.646  77.703  53.667  1.00  0.00           H
ATOM    227  CA  GLN A 510      64.159  77.512  52.131  1.00  0.00           C
ATOM    228  HA  GLN A 510      65.218  77.454  52.336  1.00  0.00           H
ATOM    229  CB  GLN A 510      63.601  76.073  51.778  1.00  0.00           C
ATOM    230  HB1 GLN A 510      63.874  75.546  52.717  1.00  0.00           H
ATOM    231  HB2 GLN A 510      62.497  76.059  51.661  1.00  0.00           H
ATOM    232  CG  GLN A 510      64.435  75.424  50.671  1.00  0.00           C
ATOM    233  HG1 GLN A 510      63.924  74.447  50.533  1.00  0.00           H
ATOM    234  HG2 GLN A 510      64.222  76.014  49.754  1.00  0.00           H
ATOM    235  CD  GLN A 510      65.946  75.246  51.085  1.00  0.00           C
ATOM    236  OE1 GLN A 510      66.352  74.435  51.920  1.00  0.00           O
ATOM    237  NE2 GLN A 510      66.764  76.149  50.509  1.00  0.00           N
ATOM    238 1HE2 GLN A 510      67.734  76.101  50.748  1.00  0.00           H
ATOM    239 2HE2 GLN A 510      66.301  76.673  49.794  1.00  0.00           H
ATOM    240  C   GLN A 510      64.110  78.507  50.977  1.00  0.00           C
ATOM    241  O   GLN A 510      65.000  78.600  50.088  1.00  0.00           O
ATOM    242  N   LEU A 511      62.956  79.223  50.911  1.00  0.00           N
ATOM    243  HN  LEU A 511      62.242  79.022  51.577  1.00  0.00           H
ATOM    244  CA  LEU A 511      62.684  80.208  49.838  1.00  0.00           C
ATOM    245  HA  LEU A 511      62.814  79.608  48.950  1.00  0.00           H
ATOM    246  CB  LEU A 511      61.247  80.677  49.829  1.00  0.00           C
ATOM    247  HB1 LEU A 511      60.652  79.739  49.796  1.00  0.00           H
ATOM    248  HB2 LEU A 511      61.046  81.190  50.794  1.00  0.00           H
ATOM    249  CG  LEU A 511      60.654  81.498  48.645  1.00  0.00           C
ATOM    250  HG  LEU A 511      59.555  81.404  48.783  1.00  0.00           H
ATOM    251  CD1 LEU A 511      61.127  82.958  48.583  1.00  0.00           C
ATOM    252 1HD1 LEU A 511      62.214  83.088  48.772  1.00  0.00           H
ATOM    253 2HD1 LEU A 511      60.967  83.266  47.528  1.00  0.00           H
ATOM    254 3HD1 LEU A 511      60.584  83.665  49.246  1.00  0.00           H
ATOM    255  CD2 LEU A 511      60.923  80.760  47.304  1.00  0.00           C
ATOM    256 1HD2 LEU A 511      62.005  80.732  47.054  1.00  0.00           H
ATOM    257 2HD2 LEU A 511      60.540  79.719  47.362  1.00  0.00           H
ATOM    258 3HD2 LEU A 511      60.447  81.305  46.461  1.00  0.00           H
ATOM    259  C   LEU A 511      63.707  81.284  49.878  1.00  0.00           C
ATOM    260  O   LEU A 511      64.352  81.550  48.854  1.00  0.00           O
ATOM    261  N   ARG A 512      63.980  81.872  51.081  1.00  0.00           N
ATOM    262  HN  ARG A 512      63.323  81.628  51.791  1.00  0.00           H
ATOM    263  CA  ARG A 512      64.827  82.979  51.324  1.00  0.00           C
ATOM    264  HA  ARG A 512      64.580  83.764  50.625  1.00  0.00           H
ATOM    265  CB  ARG A 512      64.858  83.531  52.780  1.00  0.00           C
ATOM    266  HB1 ARG A 512      65.257  82.816  53.530  1.00  0.00           H
ATOM    267  HB2 ARG A 512      65.573  84.373  52.900  1.00  0.00           H
ATOM    268  CG  ARG A 512      63.438  84.032  53.204  1.00  0.00           C
ATOM    269  HG1 ARG A 512      63.216  85.089  52.944  1.00  0.00           H
ATOM    270  HG2 ARG A 512      62.613  83.412  52.792  1.00  0.00           H
ATOM    271  CD  ARG A 512      63.317  83.950  54.728  1.00  0.00           C
ATOM    272  HD1 ARG A 512      63.740  82.987  55.087  1.00  0.00           H
ATOM    273  HD2 ARG A 512      63.848  84.811  55.188  1.00  0.00           H
ATOM    274  NE  ARG A 512      61.842  83.918  55.004  1.00  0.00           N
ATOM    275  HE  ARG A 512      61.201  84.080  54.254  1.00  0.00           H
ATOM    276  CZ  ARG A 512      61.313  84.039  56.245  1.00  0.00           C
ATOM    277  NH1 ARG A 512      60.040  84.231  56.497  1.00  0.00           N
ATOM    278 1HH1 ARG A 512      59.406  84.627  55.833  1.00  0.00           H
ATOM    279 2HH1 ARG A 512      59.800  84.157  57.465  1.00  0.00           H
ATOM    280  NH2 ARG A 512      62.070  83.711  57.293  1.00  0.00           N
ATOM    281 1HH2 ARG A 512      63.035  83.553  57.083  1.00  0.00           H
ATOM    282 2HH2 ARG A 512      61.876  84.290  58.086  1.00  0.00           H
ATOM    283  C   ARG A 512      66.254  82.638  51.034  1.00  0.00           C
ATOM    284  O   ARG A 512      66.981  83.490  50.542  1.00  0.00           O
ATOM    285  N   GLU A 513      66.720  81.454  51.386  1.00  0.00           N
ATOM    286  HN  GLU A 513      66.064  80.925  51.918  1.00  0.00           H
ATOM    287  CA  GLU A 513      67.975  80.877  51.030  1.00  0.00           C
ATOM    288  HA  GLU A 513      68.781  81.488  51.411  1.00  0.00           H
ATOM    289  CB  GLU A 513      68.063  79.416  51.504  1.00  0.00           C
ATOM    290  HB1 GLU A 513      68.111  79.506  52.610  1.00  0.00           H
ATOM    291  HB2 GLU A 513      67.121  78.919  51.188  1.00  0.00           H
ATOM    292  CG  GLU A 513      69.178  78.587  50.910  1.00  0.00           C
ATOM    293  HG1 GLU A 513      68.857  78.253  49.900  1.00  0.00           H
ATOM    294  HG2 GLU A 513      70.124  79.139  50.725  1.00  0.00           H
ATOM    295  CD  GLU A 513      69.513  77.319  51.719  1.00  0.00           C
ATOM    296  OE1 GLU A 513      69.374  76.207  51.172  1.00  0.00           O
ATOM    297  OE2 GLU A 513      70.111  77.454  52.857  1.00  0.00           O
ATOM    298  C   GLU A 513      68.180  80.791  49.471  1.00  0.00           C
ATOM    299  O   GLU A 513      69.232  81.176  48.971  1.00  0.00           O
ATOM    300  N   ILE A 514      67.147  80.328  48.655  1.00  0.00           N
ATOM    301  HN  ILE A 514      66.276  79.989  49.004  1.00  0.00           H
ATOM    302  CA  ILE A 514      67.209  80.314  47.205  1.00  0.00           C
ATOM    303  HA  ILE A 514      68.096  79.786  46.887  1.00  0.00           H
ATOM    304  CB  ILE A 514      66.172  79.372  46.585  1.00  0.00           C
ATOM    305  HB  ILE A 514      65.241  79.638  47.130  1.00  0.00           H
ATOM    306  CG2 ILE A 514      65.929  79.671  45.113  1.00  0.00           C
ATOM    307 1HG2 ILE A 514      66.864  79.487  44.543  1.00  0.00           H
ATOM    308 2HG2 ILE A 514      65.172  78.959  44.720  1.00  0.00           H
ATOM    309 3HG2 ILE A 514      65.523  80.703  45.033  1.00  0.00           H
ATOM    310  CG1 ILE A 514      66.467  77.850  46.913  1.00  0.00           C
ATOM    311 1HG1 ILE A 514      67.243  77.512  46.193  1.00  0.00           H
ATOM    312 2HG1 ILE A 514      66.840  77.776  47.957  1.00  0.00           H
ATOM    313  CD  ILE A 514      65.211  77.050  46.666  1.00  0.00           C
ATOM    314  HD1 ILE A 514      64.623  76.994  47.608  1.00  0.00           H
ATOM    315  HD2 ILE A 514      64.683  77.335  45.731  1.00  0.00           H
ATOM    316  HD3 ILE A 514      65.529  76.023  46.388  1.00  0.00           H
ATOM    317  C   ILE A 514      67.333  81.763  46.597  1.00  0.00           C
ATOM    318  O   ILE A 514      68.091  81.948  45.638  1.00  0.00           O
ATOM    319  N   LEU A 515      66.616  82.752  47.162  1.00  0.00           N
ATOM    320  HN  LEU A 515      65.909  82.609  47.851  1.00  0.00           H
ATOM    321  CA  LEU A 515      66.817  84.088  46.774  1.00  0.00           C
ATOM    322  HA  LEU A 515      66.840  84.092  45.695  1.00  0.00           H
ATOM    323  CB  LEU A 515      65.666  85.052  47.144  1.00  0.00           C
ATOM    324  HB1 LEU A 515      65.515  85.261  48.224  1.00  0.00           H
ATOM    325  HB2 LEU A 515      65.884  86.044  46.694  1.00  0.00           H
ATOM    326  CG  LEU A 515      64.267  84.692  46.501  1.00  0.00           C
ATOM    327  HG  LEU A 515      63.951  83.686  46.849  1.00  0.00           H
ATOM    328  CD1 LEU A 515      63.185  85.699  47.000  1.00  0.00           C
ATOM    329 1HD1 LEU A 515      62.161  85.495  46.618  1.00  0.00           H
ATOM    330 2HD1 LEU A 515      63.164  85.704  48.111  1.00  0.00           H
ATOM    331 3HD1 LEU A 515      63.463  86.693  46.588  1.00  0.00           H
ATOM    332  CD2 LEU A 515      64.375  84.581  44.996  1.00  0.00           C
ATOM    333 1HD2 LEU A 515      65.093  85.357  44.655  1.00  0.00           H
ATOM    334 2HD2 LEU A 515      64.614  83.553  44.650  1.00  0.00           H
ATOM    335 3HD2 LEU A 515      63.379  84.887  44.611  1.00  0.00           H
ATOM    336  C   LEU A 515      68.182  84.745  47.135  1.00  0.00           C
ATOM    337  O   LEU A 515      68.770  85.458  46.296  1.00  0.00           O
ATOM    338  N   GLU A 516      68.675  84.578  48.396  1.00  0.00           N
ATOM    339  HN  GLU A 516      68.161  84.077  49.088  1.00  0.00           H
ATOM    340  CA  GLU A 516      69.578  85.530  48.955  1.00  0.00           C
ATOM    341  HA  GLU A 516      69.792  86.315  48.245  1.00  0.00           H
ATOM    342  CB  GLU A 516      68.829  86.208  50.190  1.00  0.00           C
ATOM    343  HB1 GLU A 516      68.490  85.456  50.935  1.00  0.00           H
ATOM    344  HB2 GLU A 516      69.593  86.861  50.662  1.00  0.00           H
ATOM    345  CG  GLU A 516      67.643  87.179  49.680  1.00  0.00           C
ATOM    346  HG1 GLU A 516      67.969  88.165  49.285  1.00  0.00           H
ATOM    347  HG2 GLU A 516      66.921  86.740  48.959  1.00  0.00           H
ATOM    348  CD  GLU A 516      66.852  87.498  50.910  1.00  0.00           C
ATOM    349  OE1 GLU A 516      65.852  88.243  50.724  1.00  0.00           O
ATOM    350  OE2 GLU A 516      67.231  87.092  52.033  1.00  0.00           O
ATOM    351  C   GLU A 516      70.908  84.946  49.363  1.00  0.00           C
ATOM    352  O   GLU A 516      71.924  85.741  49.457  1.00  0.00           O
ATOM    353  N   ARG A 517      71.079  83.612  49.482  1.00  0.00           N
ATOM    354  HN  ARG A 517      70.269  83.041  49.371  1.00  0.00           H
ATOM    355  CA  ARG A 517      72.320  83.005  49.956  1.00  0.00           C
ATOM    356  HA  ARG A 517      73.051  83.768  50.182  1.00  0.00           H
ATOM    357  CB  ARG A 517      71.932  82.348  51.353  1.00  0.00           C
ATOM    358  HB1 ARG A 517      71.327  81.448  51.110  1.00  0.00           H
ATOM    359  HB2 ARG A 517      72.799  81.967  51.932  1.00  0.00           H
ATOM    360  CG  ARG A 517      71.225  83.286  52.466  1.00  0.00           C
ATOM    361  HG1 ARG A 517      70.347  83.739  51.958  1.00  0.00           H
ATOM    362  HG2 ARG A 517      70.853  82.956  53.460  1.00  0.00           H
ATOM    363  CD  ARG A 517      72.153  84.472  52.846  1.00  0.00           C
ATOM    364  HD1 ARG A 517      73.084  84.106  53.327  1.00  0.00           H
ATOM    365  HD2 ARG A 517      72.465  85.080  51.970  1.00  0.00           H
ATOM    366  NE  ARG A 517      71.368  85.341  53.751  1.00  0.00           N
ATOM    367  HE  ARG A 517      70.404  85.076  53.722  1.00  0.00           H
ATOM    368  CZ  ARG A 517      71.748  86.336  54.463  1.00  0.00           C
ATOM    369  NH1 ARG A 517      70.726  87.000  55.022  1.00  0.00           N
ATOM    370 1HH1 ARG A 517      69.825  86.953  54.591  1.00  0.00           H
ATOM    371 2HH1 ARG A 517      70.869  87.801  55.604  1.00  0.00           H
ATOM    372  NH2 ARG A 517      72.984  86.744  54.547  1.00  0.00           N
ATOM    373 1HH2 ARG A 517      73.702  86.304  54.008  1.00  0.00           H
ATOM    374 2HH2 ARG A 517      73.353  87.477  55.118  1.00  0.00           H
ATOM    375  C   ARG A 517      73.010  81.949  49.015  1.00  0.00           C
ATOM    376  O   ARG A 517      73.983  81.319  49.367  1.00  0.00           O
ATOM    377  N   ARG A 518      72.437  81.690  47.796  1.00  0.00           N
ATOM    378  HN  ARG A 518      71.502  81.930  47.546  1.00  0.00           H
ATOM    379  CA  ARG A 518      73.066  80.852  46.805  1.00  0.00           C
ATOM    380  HA  ARG A 518      74.134  81.010  46.796  1.00  0.00           H
ATOM    381  CB  ARG A 518      72.835  79.383  47.097  1.00  0.00           C
ATOM    382  HB1 ARG A 518      73.210  78.766  46.252  1.00  0.00           H
ATOM    383  HB2 ARG A 518      73.315  79.066  48.048  1.00  0.00           H
ATOM    384  CG  ARG A 518      71.343  78.994  47.261  1.00  0.00           C
ATOM    385  HG1 ARG A 518      70.894  79.515  48.134  1.00  0.00           H
ATOM    386  HG2 ARG A 518      70.793  79.359  46.367  1.00  0.00           H
ATOM    387  CD  ARG A 518      71.057  77.505  47.477  1.00  0.00           C
ATOM    388  HD1 ARG A 518      72.047  77.113  47.795  1.00  0.00           H
ATOM    389  HD2 ARG A 518      70.252  77.301  48.216  1.00  0.00           H
ATOM    390  NE  ARG A 518      70.732  76.962  46.144  1.00  0.00           N
ATOM    391  HE  ARG A 518      71.073  77.350  45.287  1.00  0.00           H
ATOM    392  CZ  ARG A 518      69.827  75.961  45.885  1.00  0.00           C
ATOM    393  NH1 ARG A 518      69.340  75.808  44.687  1.00  0.00           N
ATOM    394 1HH1 ARG A 518      69.792  76.229  43.900  1.00  0.00           H
ATOM    395 2HH1 ARG A 518      68.791  74.991  44.508  1.00  0.00           H
ATOM    396  NH2 ARG A 518      69.290  75.158  46.820  1.00  0.00           N
ATOM    397 1HH2 ARG A 518      69.735  75.164  47.715  1.00  0.00           H
ATOM    398 2HH2 ARG A 518      68.513  74.588  46.554  1.00  0.00           H
ATOM    399  C   ARG A 518      72.602  81.320  45.405  1.00  0.00           C
ATOM    400  O   ARG A 518      71.673  82.126  45.252  1.00  0.00           O
ATOM    401  N   GLY A 519      73.268  80.952  44.312  1.00  0.00           N
ATOM    402  HN  GLY A 519      73.978  80.261  44.425  1.00  0.00           H
ATOM    403  CA  GLY A 519      72.979  81.525  43.077  1.00  0.00           C
ATOM    404  HA1 GLY A 519      72.634  82.534  43.250  1.00  0.00           H
ATOM    405  HA2 GLY A 519      73.900  81.536  42.513  1.00  0.00           H
ATOM    406  C   GLY A 519      71.844  80.891  42.322  1.00  0.00           C
ATOM    407  O   GLY A 519      70.922  80.251  42.864  1.00  0.00           O
ATOM    408  N   SER A 520      71.844  80.971  41.001  1.00  0.00           N
ATOM    409  HN  SER A 520      72.475  81.494  40.434  1.00  0.00           H
ATOM    410  CA  SER A 520      70.885  80.199  40.203  1.00  0.00           C
ATOM    411  HA  SER A 520      70.104  79.792  40.829  1.00  0.00           H
ATOM    412  CB  SER A 520      70.272  81.080  39.102  1.00  0.00           C
ATOM    413  HB1 SER A 520      69.713  80.464  38.365  1.00  0.00           H
ATOM    414  HB2 SER A 520      69.546  81.740  39.623  1.00  0.00           H
ATOM    415  OG  SER A 520      71.291  81.833  38.327  1.00  0.00           O
ATOM    416  HG1 SER A 520      71.799  82.418  38.893  1.00  0.00           H
ATOM    417  C   SER A 520      71.589  79.021  39.478  1.00  0.00           C
ATOM    418  O   SER A 520      70.882  78.157  38.964  1.00  0.00           O
ATOM    419  N   GLY A 521      72.949  78.877  39.547  1.00  0.00           N
ATOM    420  HN  GLY A 521      73.425  79.721  39.781  1.00  0.00           H
ATOM    421  CA  GLY A 521      73.839  77.894  38.858  1.00  0.00           C
ATOM    422  HA1 GLY A 521      73.666  77.903  37.792  1.00  0.00           H
ATOM    423  HA2 GLY A 521      74.857  78.068  39.174  1.00  0.00           H
ATOM    424  C   GLY A 521      73.536  76.456  39.271  1.00  0.00           C
ATOM    425  O   GLY A 521      73.823  75.561  38.504  1.00  0.00           O
ATOM    426  N   GLU A 522      73.042  76.220  40.493  1.00  0.00           N
ATOM    427  HN  GLU A 522      72.804  76.888  41.194  1.00  0.00           H
ATOM    428  CA  GLU A 522      72.732  74.863  40.977  1.00  0.00           C
ATOM    429  HA  GLU A 522      72.989  74.099  40.258  1.00  0.00           H
ATOM    430  CB  GLU A 522      73.504  74.686  42.232  1.00  0.00           C
ATOM    431  HB1 GLU A 522      73.253  75.370  43.071  1.00  0.00           H
ATOM    432  HB2 GLU A 522      73.228  73.663  42.566  1.00  0.00           H
ATOM    433  CG  GLU A 522      75.040  74.604  41.919  1.00  0.00           C
ATOM    434  HG1 GLU A 522      75.262  74.036  40.990  1.00  0.00           H
ATOM    435  HG2 GLU A 522      75.388  75.599  41.568  1.00  0.00           H
ATOM    436  CD  GLU A 522      75.967  74.165  43.100  1.00  0.00           C
ATOM    437  OE1 GLU A 522      75.665  73.225  43.809  1.00  0.00           O
ATOM    438  OE2 GLU A 522      77.046  74.786  43.325  1.00  0.00           O
ATOM    439  C   GLU A 522      71.244  74.620  41.282  1.00  0.00           C
ATOM    440  O   GLU A 522      70.889  73.607  41.898  1.00  0.00           O
ATOM    441  N   LEU A 523      70.276  75.575  40.844  1.00  0.00           N
ATOM    442  HN  LEU A 523      70.630  76.276  40.229  1.00  0.00           H
ATOM    443  CA  LEU A 523      68.807  75.499  41.085  1.00  0.00           C
ATOM    444  HA  LEU A 523      68.665  75.368  42.148  1.00  0.00           H
ATOM    445  CB  LEU A 523      68.058  76.734  40.480  1.00  0.00           C
ATOM    446  HB1 LEU A 523      68.530  77.575  41.032  1.00  0.00           H
ATOM    447  HB2 LEU A 523      68.372  76.901  39.428  1.00  0.00           H
ATOM    448  CG  LEU A 523      66.506  76.888  40.688  1.00  0.00           C
ATOM    449  HG  LEU A 523      66.070  75.956  40.269  1.00  0.00           H
ATOM    450  CD1 LEU A 523      66.168  77.147  42.156  1.00  0.00           C
ATOM    451 1HD1 LEU A 523      65.083  77.339  42.300  1.00  0.00           H
ATOM    452 2HD1 LEU A 523      66.452  76.252  42.750  1.00  0.00           H
ATOM    453 3HD1 LEU A 523      66.804  77.945  42.594  1.00  0.00           H
ATOM    454  CD2 LEU A 523      65.902  78.034  39.816  1.00  0.00           C
ATOM    455 1HD2 LEU A 523      64.794  77.999  39.742  1.00  0.00           H
ATOM    456 2HD2 LEU A 523      66.083  79.056  40.211  1.00  0.00           H
ATOM    457 3HD2 LEU A 523      66.259  77.868  38.778  1.00  0.00           H
ATOM    458  C   LEU A 523      68.104  74.242  40.472  1.00  0.00           C
ATOM    459  O   LEU A 523      67.995  74.146  39.270  1.00  0.00           O
ATOM    460  N   TYR A 524      67.596  73.245  41.246  1.00  0.00           N
ATOM    461  HN  TYR A 524      67.643  73.318  42.239  1.00  0.00           H
ATOM    462  CA  TYR A 524      66.851  72.125  40.714  1.00  0.00           C
ATOM    463  HA  TYR A 524      67.466  71.718  39.925  1.00  0.00           H
ATOM    464  CB  TYR A 524      66.558  71.159  41.898  1.00  0.00           C
ATOM    465  HB1 TYR A 524      66.079  71.742  42.713  1.00  0.00           H
ATOM    466  HB2 TYR A 524      65.796  70.434  41.539  1.00  0.00           H
ATOM    467  CG  TYR A 524      67.756  70.444  42.395  1.00  0.00           C
ATOM    468  CD1 TYR A 524      67.805  70.183  43.804  1.00  0.00           C
ATOM    469  HD1 TYR A 524      67.110  70.672  44.470  1.00  0.00           H
ATOM    470  CE1 TYR A 524      68.899  69.485  44.343  1.00  0.00           C
ATOM    471  HE1 TYR A 524      68.978  69.374  45.414  1.00  0.00           H
ATOM    472  CZ  TYR A 524      69.913  69.015  43.545  1.00  0.00           C
ATOM    473  OH  TYR A 524      71.028  68.258  44.037  1.00  0.00           O
ATOM    474  HH  TYR A 524      70.899  68.243  44.988  1.00  0.00           H
ATOM    475  CD2 TYR A 524      68.817  69.915  41.601  1.00  0.00           C
ATOM    476  HD2 TYR A 524      68.935  69.976  40.529  1.00  0.00           H
ATOM    477  CE2 TYR A 524      69.913  69.275  42.177  1.00  0.00           C
ATOM    478  HE2 TYR A 524      70.826  68.924  41.719  1.00  0.00           H
ATOM    479  C   TYR A 524      65.574  72.364  39.877  1.00  0.00           C
ATOM    480  O   TYR A 524      65.012  73.459  39.994  1.00  0.00           O
ATOM    481  N   GLU A 525      65.145  71.336  39.133  1.00  0.00           N
ATOM    482  HN  GLU A 525      65.644  70.474  39.094  1.00  0.00           H
ATOM    483  CA  GLU A 525      63.823  71.306  38.589  1.00  0.00           C
ATOM    484  HA  GLU A 525      63.890  72.074  37.834  1.00  0.00           H
ATOM    485  CB  GLU A 525      63.542  69.965  37.859  1.00  0.00           C
ATOM    486  HB1 GLU A 525      63.706  69.234  38.679  1.00  0.00           H
ATOM    487  HB2 GLU A 525      62.502  69.932  37.469  1.00  0.00           H
ATOM    488  CG  GLU A 525      64.490  69.712  36.616  1.00  0.00           C
ATOM    489  HG1 GLU A 525      64.094  70.085  35.648  1.00  0.00           H
ATOM    490  HG2 GLU A 525      65.490  70.135  36.852  1.00  0.00           H
ATOM    491  CD  GLU A 525      64.740  68.205  36.433  1.00  0.00           C
ATOM    492  OE1 GLU A 525      64.026  67.467  35.690  1.00  0.00           O
ATOM    493  OE2 GLU A 525      65.673  67.664  37.078  1.00  0.00           O
ATOM    494  C   GLU A 525      62.662  71.628  39.540  1.00  0.00           C
ATOM    495  O   GLU A 525      61.904  72.606  39.462  1.00  0.00           O
ATOM    496  N   HIS A 526      62.548  70.917  40.622  1.00  0.00           N
ATOM    497  HN  HIS A 526      63.167  70.170  40.852  1.00  0.00           H
ATOM    498  CA  HIS A 526      61.462  71.074  41.630  1.00  0.00           C
ATOM    499  HA  HIS A 526      60.542  71.261  41.096  1.00  0.00           H
ATOM    500  CB  HIS A 526      61.170  69.886  42.569  1.00  0.00           C
ATOM    501  HB1 HIS A 526      60.241  70.113  43.133  1.00  0.00           H
ATOM    502  HB2 HIS A 526      61.010  68.937  42.014  1.00  0.00           H
ATOM    503  ND1 HIS A 526      63.410  68.948  43.099  1.00  0.00           N
ATOM    504  CG  HIS A 526      62.313  69.684  43.499  1.00  0.00           C
ATOM    505  CE1 HIS A 526      64.168  68.928  44.211  1.00  0.00           C
ATOM    506  HE1 HIS A 526      65.153  68.499  44.397  1.00  0.00           H
ATOM    507  NE2 HIS A 526      63.597  69.621  45.222  1.00  0.00           N
ATOM    508  HE2 HIS A 526      63.955  69.709  46.152  1.00  0.00           H
ATOM    509  CD2 HIS A 526      62.384  70.069  44.760  1.00  0.00           C
ATOM    510  HD2 HIS A 526      61.643  70.501  45.422  1.00  0.00           H
ATOM    511  C   HIS A 526      61.648  72.307  42.517  1.00  0.00           C
ATOM    512  O   HIS A 526      60.709  72.814  43.134  1.00  0.00           O
ATOM    513  N   GLU A 527      62.887  72.896  42.567  1.00  0.00           N
ATOM    514  HN  GLU A 527      63.698  72.362  42.341  1.00  0.00           H
ATOM    515  CA  GLU A 527      63.148  74.246  43.144  1.00  0.00           C
ATOM    516  HA  GLU A 527      62.654  74.372  44.096  1.00  0.00           H
ATOM    517  CB  GLU A 527      64.652  74.468  43.496  1.00  0.00           C
ATOM    518  HB1 GLU A 527      65.258  74.242  42.593  1.00  0.00           H
ATOM    519  HB2 GLU A 527      64.739  75.557  43.698  1.00  0.00           H
ATOM    520  CG  GLU A 527      65.241  73.681  44.721  1.00  0.00           C
ATOM    521  HG1 GLU A 527      64.738  74.218  45.553  1.00  0.00           H
ATOM    522  HG2 GLU A 527      65.049  72.589  44.664  1.00  0.00           H
ATOM    523  CD  GLU A 527      66.734  73.843  44.909  1.00  0.00           C
ATOM    524  OE1 GLU A 527      67.126  73.873  46.057  1.00  0.00           O
ATOM    525  OE2 GLU A 527      67.546  73.812  43.944  1.00  0.00           O
ATOM    526  C   GLU A 527      62.656  75.378  42.264  1.00  0.00           C
ATOM    527  O   GLU A 527      62.177  76.356  42.807  1.00  0.00           O
ATOM    528  N   LYS A 528      62.577  75.197  40.912  1.00  0.00           N
ATOM    529  HN  LYS A 528      62.999  74.381  40.524  1.00  0.00           H
ATOM    530  CA  LYS A 528      61.877  76.260  40.122  1.00  0.00           C
ATOM    531  HA  LYS A 528      62.216  77.232  40.449  1.00  0.00           H
ATOM    532  CB  LYS A 528      61.944  75.991  38.639  1.00  0.00           C
ATOM    533  HB1 LYS A 528      61.419  75.081  38.278  1.00  0.00           H
ATOM    534  HB2 LYS A 528      61.595  76.874  38.061  1.00  0.00           H
ATOM    535  CG  LYS A 528      63.328  75.747  38.064  1.00  0.00           C
ATOM    536  HG1 LYS A 528      63.981  76.633  38.220  1.00  0.00           H
ATOM    537  HG2 LYS A 528      63.933  74.971  38.580  1.00  0.00           H
ATOM    538  CD  LYS A 528      63.294  75.583  36.573  1.00  0.00           C
ATOM    539  HD1 LYS A 528      62.644  76.385  36.161  1.00  0.00           H
ATOM    540  HD2 LYS A 528      64.319  75.750  36.179  1.00  0.00           H
ATOM    541  CE  LYS A 528      63.041  74.083  36.063  1.00  0.00           C
ATOM    542  HE1 LYS A 528      63.832  73.343  36.311  1.00  0.00           H
ATOM    543  HE2 LYS A 528      62.072  73.640  36.377  1.00  0.00           H
ATOM    544  NZ  LYS A 528      63.234  74.150  34.589  1.00  0.00           N
ATOM    545  HZ1 LYS A 528      63.234  73.182  34.209  1.00  0.00           H
ATOM    546  HZ2 LYS A 528      62.538  74.705  34.051  1.00  0.00           H
ATOM    547  HZ3 LYS A 528      64.160  74.528  34.306  1.00  0.00           H
ATOM    548  C   LYS A 528      60.330  76.236  40.459  1.00  0.00           C
ATOM    549  O   LYS A 528      59.713  77.330  40.373  1.00  0.00           O
ATOM    550  N   ASP A 529      59.770  75.019  40.772  1.00  0.00           N
ATOM    551  HN  ASP A 529      60.241  74.142  40.719  1.00  0.00           H
ATOM    552  CA  ASP A 529      58.418  74.881  41.079  1.00  0.00           C
ATOM    553  HA  ASP A 529      57.855  75.317  40.267  1.00  0.00           H
ATOM    554  CB  ASP A 529      57.997  73.438  41.115  1.00  0.00           C
ATOM    555  HB1 ASP A 529      58.557  72.854  41.876  1.00  0.00           H
ATOM    556  HB2 ASP A 529      56.912  73.457  41.355  1.00  0.00           H
ATOM    557  CG  ASP A 529      58.100  72.673  39.791  1.00  0.00           C
ATOM    558  OD1 ASP A 529      58.087  71.402  39.842  1.00  0.00           O
ATOM    559  OD2 ASP A 529      58.053  73.366  38.733  1.00  0.00           O
ATOM    560  C   ASP A 529      58.113  75.569  42.393  1.00  0.00           C
ATOM    561  O   ASP A 529      57.134  76.291  42.530  1.00  0.00           O
ATOM    562  N   LEU A 530      58.995  75.431  43.398  1.00  0.00           N
ATOM    563  HN  LEU A 530      59.695  74.735  43.263  1.00  0.00           H
ATOM    564  CA  LEU A 530      58.913  76.075  44.670  1.00  0.00           C
ATOM    565  HA  LEU A 530      57.955  75.785  45.074  1.00  0.00           H
ATOM    566  CB  LEU A 530      60.190  75.665  45.546  1.00  0.00           C
ATOM    567  HB1 LEU A 530      60.328  74.565  45.616  1.00  0.00           H
ATOM    568  HB2 LEU A 530      61.023  76.013  44.898  1.00  0.00           H
ATOM    569  CG  LEU A 530      60.430  76.408  46.943  1.00  0.00           C
ATOM    570  HG  LEU A 530      60.199  77.485  46.800  1.00  0.00           H
ATOM    571  CD1 LEU A 530      59.545  75.887  48.047  1.00  0.00           C
ATOM    572 1HD1 LEU A 530      59.656  74.801  48.256  1.00  0.00           H
ATOM    573 2HD1 LEU A 530      59.719  76.448  48.990  1.00  0.00           H
ATOM    574 3HD1 LEU A 530      58.509  76.042  47.676  1.00  0.00           H
ATOM    575  CD2 LEU A 530      61.904  76.350  47.360  1.00  0.00           C
ATOM    576 1HD2 LEU A 530      62.572  76.599  46.508  1.00  0.00           H
ATOM    577 2HD2 LEU A 530      62.055  77.043  48.214  1.00  0.00           H
ATOM    578 3HD2 LEU A 530      62.174  75.380  47.829  1.00  0.00           H
ATOM    579  C   LEU A 530      58.956  77.619  44.596  1.00  0.00           C
ATOM    580  O   LEU A 530      58.166  78.348  45.219  1.00  0.00           O
ATOM    581  N   VAL A 531      59.905  78.168  43.758  1.00  0.00           N
ATOM    582  HN  VAL A 531      60.466  77.583  43.177  1.00  0.00           H
ATOM    583  CA  VAL A 531      60.062  79.607  43.457  1.00  0.00           C
ATOM    584  HA  VAL A 531      60.081  80.145  44.393  1.00  0.00           H
ATOM    585  CB  VAL A 531      61.460  79.866  42.879  1.00  0.00           C
ATOM    586  HB  VAL A 531      61.694  79.196  42.024  1.00  0.00           H
ATOM    587  CG1 VAL A 531      61.741  81.298  42.398  1.00  0.00           C
ATOM    588 1HG1 VAL A 531      62.764  81.484  42.009  1.00  0.00           H
ATOM    589 2HG1 VAL A 531      61.125  81.541  41.506  1.00  0.00           H
ATOM    590 3HG1 VAL A 531      61.533  81.990  43.242  1.00  0.00           H
ATOM    591  CG2 VAL A 531      62.478  79.510  44.006  1.00  0.00           C
ATOM    592 1HG2 VAL A 531      62.263  80.148  44.889  1.00  0.00           H
ATOM    593 2HG2 VAL A 531      62.447  78.437  44.293  1.00  0.00           H
ATOM    594 3HG2 VAL A 531      63.512  79.680  43.637  1.00  0.00           H
ATOM    595  C   VAL A 531      58.946  80.164  42.687  1.00  0.00           C
ATOM    596  O   VAL A 531      58.342  81.226  42.877  1.00  0.00           O
ATOM    597  N   TRP A 532      58.407  79.343  41.717  1.00  0.00           N
ATOM    598  HN  TRP A 532      58.860  78.498  41.447  1.00  0.00           H
ATOM    599  CA  TRP A 532      57.197  79.652  40.995  1.00  0.00           C
ATOM    600  HA  TRP A 532      57.338  80.697  40.761  1.00  0.00           H
ATOM    601  CB  TRP A 532      57.074  78.954  39.702  1.00  0.00           C
ATOM    602  HB1 TRP A 532      58.067  78.755  39.245  1.00  0.00           H
ATOM    603  HB2 TRP A 532      56.778  77.907  39.923  1.00  0.00           H
ATOM    604  CG  TRP A 532      56.018  79.528  38.765  1.00  0.00           C
ATOM    605  CD1 TRP A 532      54.943  78.839  38.313  1.00  0.00           C
ATOM    606  HD1 TRP A 532      54.724  77.791  38.447  1.00  0.00           H
ATOM    607  NE1 TRP A 532      54.119  79.710  37.666  1.00  0.00           N
ATOM    608  HE1 TRP A 532      53.160  79.538  37.612  1.00  0.00           H
ATOM    609  CE2 TRP A 532      54.588  81.009  37.699  1.00  0.00           C
ATOM    610  CD2 TRP A 532      55.763  80.941  38.391  1.00  0.00           C
ATOM    611  CE3 TRP A 532      56.545  82.094  38.585  1.00  0.00           C
ATOM    612  HE3 TRP A 532      57.437  82.163  39.191  1.00  0.00           H
ATOM    613  CZ3 TRP A 532      56.012  83.300  37.962  1.00  0.00           C
ATOM    614  HZ3 TRP A 532      56.553  84.194  38.236  1.00  0.00           H
ATOM    615  CZ2 TRP A 532      54.184  82.140  36.968  1.00  0.00           C
ATOM    616  HZ2 TRP A 532      53.398  82.239  36.235  1.00  0.00           H
ATOM    617  CH2 TRP A 532      54.941  83.311  37.155  1.00  0.00           C
ATOM    618  HH2 TRP A 532      54.648  84.234  36.677  1.00  0.00           H
ATOM    619  C   TRP A 532      55.847  79.635  41.816  1.00  0.00           C
ATOM    620  O   TRP A 532      55.036  80.566  41.769  1.00  0.00           O
ATOM    621  N   LYS A 533      55.701  78.662  42.716  1.00  0.00           N
ATOM    622  HN  LYS A 533      56.393  77.945  42.717  1.00  0.00           H
ATOM    623  CA  LYS A 533      54.645  78.584  43.720  1.00  0.00           C
ATOM    624  HA  LYS A 533      53.736  78.533  43.139  1.00  0.00           H
ATOM    625  CB  LYS A 533      54.733  77.326  44.558  1.00  0.00           C
ATOM    626  HB1 LYS A 533      54.782  76.480  43.839  1.00  0.00           H
ATOM    627  HB2 LYS A 533      55.647  77.393  45.186  1.00  0.00           H
ATOM    628  CG  LYS A 533      53.656  77.098  45.580  1.00  0.00           C
ATOM    629  HG1 LYS A 533      53.540  77.973  46.254  1.00  0.00           H
ATOM    630  HG2 LYS A 533      52.791  76.870  44.920  1.00  0.00           H
ATOM    631  CD  LYS A 533      53.856  75.796  46.493  1.00  0.00           C
ATOM    632  HD1 LYS A 533      52.861  75.599  46.947  1.00  0.00           H
ATOM    633  HD2 LYS A 533      54.006  74.943  45.798  1.00  0.00           H
ATOM    634  CE  LYS A 533      54.974  75.758  47.592  1.00  0.00           C
ATOM    635  HE1 LYS A 533      55.952  75.982  47.115  1.00  0.00           H
ATOM    636  HE2 LYS A 533      54.960  76.495  48.423  1.00  0.00           H
ATOM    637  NZ  LYS A 533      54.965  74.488  48.344  1.00  0.00           N
ATOM    638  HZ1 LYS A 533      55.107  74.599  49.369  1.00  0.00           H
ATOM    639  HZ2 LYS A 533      54.033  74.117  48.068  1.00  0.00           H
ATOM    640  HZ3 LYS A 533      55.708  73.848  47.997  1.00  0.00           H
ATOM    641  C   LYS A 533      54.643  79.805  44.636  1.00  0.00           C
ATOM    642  O   LYS A 533      53.594  80.283  45.108  1.00  0.00           O
ATOM    643  N   LEU A 534      55.835  80.246  45.094  1.00  0.00           N
ATOM    644  HN  LEU A 534      56.677  79.738  44.932  1.00  0.00           H
ATOM    645  CA  LEU A 534      55.973  81.229  46.115  1.00  0.00           C
ATOM    646  HA  LEU A 534      54.997  81.395  46.547  1.00  0.00           H
ATOM    647  CB  LEU A 534      56.905  80.725  47.264  1.00  0.00           C
ATOM    648  HB1 LEU A 534      57.916  80.483  46.872  1.00  0.00           H
ATOM    649  HB2 LEU A 534      57.077  81.451  48.086  1.00  0.00           H
ATOM    650  CG  LEU A 534      56.377  79.374  47.777  1.00  0.00           C
ATOM    651  HG  LEU A 534      56.243  78.622  46.971  1.00  0.00           H
ATOM    652  CD1 LEU A 534      57.296  78.607  48.768  1.00  0.00           C
ATOM    653 1HD1 LEU A 534      56.782  77.718  49.192  1.00  0.00           H
ATOM    654 2HD1 LEU A 534      58.249  78.301  48.285  1.00  0.00           H
ATOM    655 3HD1 LEU A 534      57.548  79.191  49.678  1.00  0.00           H
ATOM    656  CD2 LEU A 534      54.884  79.395  48.222  1.00  0.00           C
ATOM    657 1HD2 LEU A 534      54.827  80.014  49.143  1.00  0.00           H
ATOM    658 2HD2 LEU A 534      54.178  79.825  47.480  1.00  0.00           H
ATOM    659 3HD2 LEU A 534      54.471  78.414  48.540  1.00  0.00           H
ATOM    660  C   LEU A 534      56.315  82.639  45.550  1.00  0.00           C
ATOM    661  O   LEU A 534      57.055  83.474  46.154  1.00  0.00           O
ATOM    662  N   ARG A 535      55.775  82.987  44.349  1.00  0.00           N
ATOM    663  HN  ARG A 535      55.084  82.427  43.898  1.00  0.00           H
ATOM    664  CA  ARG A 535      55.888  84.266  43.724  1.00  0.00           C
ATOM    665  HA  ARG A 535      56.960  84.396  43.686  1.00  0.00           H
ATOM    666  CB  ARG A 535      55.411  84.274  42.220  1.00  0.00           C
ATOM    667  HB1 ARG A 535      55.424  85.330  41.876  1.00  0.00           H
ATOM    668  HB2 ARG A 535      56.189  83.773  41.604  1.00  0.00           H
ATOM    669  CG  ARG A 535      54.028  83.606  41.986  1.00  0.00           C
ATOM    670  HG1 ARG A 535      53.813  82.715  42.615  1.00  0.00           H
ATOM    671  HG2 ARG A 535      53.256  84.286  42.405  1.00  0.00           H
ATOM    672  CD  ARG A 535      53.745  83.236  40.497  1.00  0.00           C
ATOM    673  HD1 ARG A 535      53.806  84.093  39.792  1.00  0.00           H
ATOM    674  HD2 ARG A 535      54.387  82.380  40.196  1.00  0.00           H
ATOM    675  NE  ARG A 535      52.280  82.992  40.285  1.00  0.00           N
ATOM    676  HE  ARG A 535      51.707  83.709  39.888  1.00  0.00           H
ATOM    677  CZ  ARG A 535      51.658  81.824  40.520  1.00  0.00           C
ATOM    678  NH1 ARG A 535      50.404  81.712  40.170  1.00  0.00           N
ATOM    679 1HH1 ARG A 535      49.917  82.441  39.688  1.00  0.00           H
ATOM    680 2HH1 ARG A 535      49.845  81.182  40.808  1.00  0.00           H
ATOM    681  NH2 ARG A 535      52.260  80.943  41.300  1.00  0.00           N
ATOM    682 1HH2 ARG A 535      53.199  81.110  41.599  1.00  0.00           H
ATOM    683 2HH2 ARG A 535      51.787  80.193  41.762  1.00  0.00           H
ATOM    684  C   ARG A 535      55.492  85.555  44.430  1.00  0.00           C
ATOM    685  O   ARG A 535      56.264  86.544  44.289  1.00  0.00           O
ATOM    686  N   HIS A 536      54.418  85.572  45.240  1.00  0.00           N
ATOM    687  HN  HIS A 536      53.740  84.850  45.132  1.00  0.00           H
ATOM    688  CA  HIS A 536      54.156  86.720  46.100  1.00  0.00           C
ATOM    689  HA  HIS A 536      54.208  87.610  45.490  1.00  0.00           H
ATOM    690  CB  HIS A 536      52.701  86.804  46.705  1.00  0.00           C
ATOM    691  HB1 HIS A 536      52.492  85.930  47.359  1.00  0.00           H
ATOM    692  HB2 HIS A 536      52.681  87.820  47.154  1.00  0.00           H
ATOM    693  ND1 HIS A 536      51.610  87.735  44.696  1.00  0.00           N
ATOM    694  CG  HIS A 536      51.610  86.763  45.665  1.00  0.00           C
ATOM    695  CE1 HIS A 536      50.585  87.446  43.908  1.00  0.00           C
ATOM    696  HE1 HIS A 536      50.189  88.137  43.164  1.00  0.00           H
ATOM    697  NE2 HIS A 536      49.841  86.396  44.401  1.00  0.00           N
ATOM    698  HE2 HIS A 536      48.997  85.997  44.041  1.00  0.00           H
ATOM    699  CD2 HIS A 536      50.561  85.975  45.553  1.00  0.00           C
ATOM    700  HD2 HIS A 536      50.192  85.181  46.191  1.00  0.00           H
ATOM    701  C   HIS A 536      55.192  87.040  47.243  1.00  0.00           C
ATOM    702  O   HIS A 536      55.380  88.180  47.731  1.00  0.00           O
ATOM    703  N   GLU A 537      55.900  85.996  47.695  1.00  0.00           N
ATOM    704  HN  GLU A 537      55.662  85.065  47.431  1.00  0.00           H
ATOM    705  CA  GLU A 537      57.160  86.165  48.444  1.00  0.00           C
ATOM    706  HA  GLU A 537      57.075  86.990  49.135  1.00  0.00           H
ATOM    707  CB  GLU A 537      57.446  84.815  49.110  1.00  0.00           C
ATOM    708  HB1 GLU A 537      57.301  84.025  48.343  1.00  0.00           H
ATOM    709  HB2 GLU A 537      58.421  84.795  49.643  1.00  0.00           H
ATOM    710  CG  GLU A 537      56.489  84.472  50.309  1.00  0.00           C
ATOM    711  HG1 GLU A 537      55.488  84.581  49.839  1.00  0.00           H
ATOM    712  HG2 GLU A 537      56.638  83.462  50.746  1.00  0.00           H
ATOM    713  CD  GLU A 537      56.549  85.560  51.459  1.00  0.00           C
ATOM    714  OE1 GLU A 537      55.573  86.314  51.540  1.00  0.00           O
ATOM    715  OE2 GLU A 537      57.545  85.560  52.165  1.00  0.00           O
ATOM    716  C   GLU A 537      58.359  86.537  47.599  1.00  0.00           C
ATOM    717  O   GLU A 537      59.192  87.415  47.984  1.00  0.00           O
ATOM    718  N   VAL A 538      58.539  86.095  46.308  1.00  0.00           N
ATOM    719  HN  VAL A 538      57.928  85.432  45.883  1.00  0.00           H
ATOM    720  CA  VAL A 538      59.651  86.538  45.489  1.00  0.00           C
ATOM    721  HA  VAL A 538      60.573  86.328  46.012  1.00  0.00           H
ATOM    722  CB  VAL A 538      59.886  85.686  44.192  1.00  0.00           C
ATOM    723  HB  VAL A 538      59.010  85.826  43.524  1.00  0.00           H
ATOM    724  CG1 VAL A 538      61.179  86.163  43.439  1.00  0.00           C
ATOM    725 1HG1 VAL A 538      62.068  86.272  44.097  1.00  0.00           H
ATOM    726 2HG1 VAL A 538      61.480  85.345  42.750  1.00  0.00           H
ATOM    727 3HG1 VAL A 538      61.000  87.112  42.890  1.00  0.00           H
ATOM    728  CG2 VAL A 538      60.099  84.228  44.452  1.00  0.00           C
ATOM    729 1HG2 VAL A 538      61.087  83.918  44.854  1.00  0.00           H
ATOM    730 2HG2 VAL A 538      59.331  83.831  45.151  1.00  0.00           H
ATOM    731 3HG2 VAL A 538      60.071  83.754  43.447  1.00  0.00           H
ATOM    732  C   VAL A 538      59.551  88.003  45.186  1.00  0.00           C
ATOM    733  O   VAL A 538      60.580  88.675  45.351  1.00  0.00           O
ATOM    734  N   GLN A 539      58.303  88.408  44.884  1.00  0.00           N
ATOM    735  HN  GLN A 539      57.568  87.734  44.908  1.00  0.00           H
ATOM    736  CA  GLN A 539      57.859  89.805  44.611  1.00  0.00           C
ATOM    737  HA  GLN A 539      56.783  89.768  44.529  1.00  0.00           H
ATOM    738  CB  GLN A 539      58.156  90.705  45.843  1.00  0.00           C
ATOM    739  HB1 GLN A 539      59.256  90.843  45.901  1.00  0.00           H
ATOM    740  HB2 GLN A 539      57.676  91.643  45.491  1.00  0.00           H
ATOM    741  CG  GLN A 539      57.412  90.232  47.102  1.00  0.00           C
ATOM    742  HG1 GLN A 539      56.319  90.377  46.965  1.00  0.00           H
ATOM    743  HG2 GLN A 539      57.492  89.151  47.344  1.00  0.00           H
ATOM    744  CD  GLN A 539      57.827  90.970  48.401  1.00  0.00           C
ATOM    745  OE1 GLN A 539      57.014  91.639  49.033  1.00  0.00           O
ATOM    746  NE2 GLN A 539      59.092  90.817  48.759  1.00  0.00           N
ATOM    747 1HE2 GLN A 539      59.636  90.151  48.249  1.00  0.00           H
ATOM    748 2HE2 GLN A 539      59.398  91.217  49.623  1.00  0.00           H
ATOM    749  C   GLN A 539      58.361  90.350  43.305  1.00  0.00           C
ATOM    750  O   GLN A 539      59.471  90.094  42.949  1.00  0.00           O
ATOM    751  N   GLU A 540      57.580  91.261  42.605  1.00  0.00           N
ATOM    752  HN  GLU A 540      56.651  91.456  42.912  1.00  0.00           H
ATOM    753  CA  GLU A 540      57.970  91.841  41.318  1.00  0.00           C
ATOM    754  HA  GLU A 540      58.634  91.203  40.754  1.00  0.00           H
ATOM    755  CB  GLU A 540      56.648  91.976  40.423  1.00  0.00           C
ATOM    756  HB1 GLU A 540      55.983  92.732  40.892  1.00  0.00           H
ATOM    757  HB2 GLU A 540      56.999  92.319  39.426  1.00  0.00           H
ATOM    758  CG  GLU A 540      55.834  90.607  40.327  1.00  0.00           C
ATOM    759  HG1 GLU A 540      56.520  89.883  39.837  1.00  0.00           H
ATOM    760  HG2 GLU A 540      55.577  90.253  41.348  1.00  0.00           H
ATOM    761  CD  GLU A 540      54.544  90.636  39.512  1.00  0.00           C
ATOM    762  OE1 GLU A 540      53.736  91.548  39.541  1.00  0.00           O
ATOM    763  OE2 GLU A 540      54.206  89.575  38.890  1.00  0.00           O
ATOM    764  C   GLU A 540      58.664  93.216  41.435  1.00  0.00           C
ATOM    765  O   GLU A 540      58.702  94.002  40.490  1.00  0.00           O
ATOM    766  N   HIS A 541      59.062  93.659  42.675  1.00  0.00           N
ATOM    767  HN  HIS A 541      59.039  93.041  43.457  1.00  0.00           H
ATOM    768  CA  HIS A 541      59.606  95.044  42.962  1.00  0.00           C
ATOM    769  HA  HIS A 541      58.904  95.851  42.813  1.00  0.00           H
ATOM    770  CB  HIS A 541      59.881  95.139  44.507  1.00  0.00           C
ATOM    771  HB1 HIS A 541      60.530  94.298  44.829  1.00  0.00           H
ATOM    772  HB2 HIS A 541      60.360  96.081  44.850  1.00  0.00           H
ATOM    773  ND1 HIS A 541      57.708  96.141  45.171  1.00  0.00           N
ATOM    774  CG  HIS A 541      58.612  95.087  45.340  1.00  0.00           C
ATOM    775  CE1 HIS A 541      56.764  95.905  46.071  1.00  0.00           C
ATOM    776  HE1 HIS A 541      55.873  96.431  46.413  1.00  0.00           H
ATOM    777  NE2 HIS A 541      57.064  94.773  46.810  1.00  0.00           N
ATOM    778  HE2 HIS A 541      56.567  94.424  47.605  1.00  0.00           H
ATOM    779  CD2 HIS A 541      58.193  94.276  46.345  1.00  0.00           C
ATOM    780  HD2 HIS A 541      58.779  93.561  46.910  1.00  0.00           H
ATOM    781  C   HIS A 541      60.929  95.377  42.280  1.00  0.00           C
ATOM    782  O   HIS A 541      61.123  96.401  41.678  1.00  0.00           O
ATOM    783  N   PHE A 542      61.851  94.505  42.466  1.00  0.00           N
ATOM    784  HN  PHE A 542      61.460  93.683  42.871  1.00  0.00           H
ATOM    785  CA  PHE A 542      63.249  94.620  42.251  1.00  0.00           C
ATOM    786  HA  PHE A 542      63.582  95.643  42.162  1.00  0.00           H
ATOM    787  CB  PHE A 542      63.954  94.044  43.503  1.00  0.00           C
ATOM    788  HB1 PHE A 542      63.428  94.529  44.353  1.00  0.00           H
ATOM    789  HB2 PHE A 542      63.786  92.946  43.546  1.00  0.00           H
ATOM    790  CG  PHE A 542      65.403  94.367  43.547  1.00  0.00           C
ATOM    791  CD1 PHE A 542      66.480  93.521  42.987  1.00  0.00           C
ATOM    792  HD1 PHE A 542      66.200  92.532  42.658  1.00  0.00           H
ATOM    793  CE1 PHE A 542      67.695  94.099  42.985  1.00  0.00           C
ATOM    794  HE1 PHE A 542      68.609  93.555  42.795  1.00  0.00           H
ATOM    795  CZ  PHE A 542      67.992  95.409  43.445  1.00  0.00           C
ATOM    796  HZ  PHE A 542      69.026  95.718  43.400  1.00  0.00           H
ATOM    797  CD2 PHE A 542      65.688  95.629  44.015  1.00  0.00           C
ATOM    798  HD2 PHE A 542      64.857  96.215  44.378  1.00  0.00           H
ATOM    799  CE2 PHE A 542      67.006  96.154  44.024  1.00  0.00           C
ATOM    800  HE2 PHE A 542      67.267  97.119  44.434  1.00  0.00           H
ATOM    801  C   PHE A 542      63.567  93.780  41.060  1.00  0.00           C
ATOM    802  O   PHE A 542      62.963  92.719  40.893  1.00  0.00           O
ATOM    803  N   PRO A 543      64.471  94.166  40.103  1.00  0.00           N
ATOM    804  CD  PRO A 543      65.204  95.410  40.094  1.00  0.00           C
ATOM    805  HD1 PRO A 543      65.742  95.519  41.060  1.00  0.00           H
ATOM    806  HD2 PRO A 543      64.578  96.312  39.924  1.00  0.00           H
ATOM    807  CA  PRO A 543      64.578  93.509  38.830  1.00  0.00           C
ATOM    808  HA  PRO A 543      63.628  93.412  38.327  1.00  0.00           H
ATOM    809  CB  PRO A 543      65.357  94.429  37.978  1.00  0.00           C
ATOM    810  HB1 PRO A 543      65.935  93.926  37.173  1.00  0.00           H
ATOM    811  HB2 PRO A 543      64.734  95.135  37.389  1.00  0.00           H
ATOM    812  CG  PRO A 543      66.211  95.251  38.953  1.00  0.00           C
ATOM    813  HG1 PRO A 543      67.214  94.809  39.137  1.00  0.00           H
ATOM    814  HG2 PRO A 543      66.298  96.259  38.494  1.00  0.00           H
ATOM    815  C   PRO A 543      65.321  92.188  38.921  1.00  0.00           C
ATOM    816  O   PRO A 543      65.148  91.312  38.146  1.00  0.00           O
ATOM    817  N   GLU A 544      66.320  91.922  39.837  1.00  0.00           N
ATOM    818  HN  GLU A 544      66.484  92.687  40.455  1.00  0.00           H
ATOM    819  CA  GLU A 544      66.981  90.595  39.962  1.00  0.00           C
ATOM    820  HA  GLU A 544      67.196  90.250  38.961  1.00  0.00           H
ATOM    821  CB  GLU A 544      68.362  90.735  40.657  1.00  0.00           C
ATOM    822  HB1 GLU A 544      69.015  91.082  39.828  1.00  0.00           H
ATOM    823  HB2 GLU A 544      68.126  91.455  41.470  1.00  0.00           H
ATOM    824  CG  GLU A 544      68.842  89.453  41.230  1.00  0.00           C
ATOM    825  HG1 GLU A 544      68.165  89.286  42.095  1.00  0.00           H
ATOM    826  HG2 GLU A 544      68.710  88.586  40.549  1.00  0.00           H
ATOM    827  CD  GLU A 544      70.225  89.641  41.769  1.00  0.00           C
ATOM    828  OE1 GLU A 544      70.459  90.224  42.867  1.00  0.00           O
ATOM    829  OE2 GLU A 544      71.220  89.200  41.124  1.00  0.00           O
ATOM    830  C   GLU A 544      66.021  89.506  40.455  1.00  0.00           C
ATOM    831  O   GLU A 544      66.040  88.319  39.965  1.00  0.00           O
ATOM    832  N   ALA A 545      65.184  89.774  41.465  1.00  0.00           N
ATOM    833  HN  ALA A 545      65.205  90.564  42.072  1.00  0.00           H
ATOM    834  CA  ALA A 545      64.054  88.890  41.917  1.00  0.00           C
ATOM    835  HA  ALA A 545      64.424  87.926  42.234  1.00  0.00           H
ATOM    836  CB  ALA A 545      63.399  89.583  43.133  1.00  0.00           C
ATOM    837  HB1 ALA A 545      62.858  88.916  43.837  1.00  0.00           H
ATOM    838  HB2 ALA A 545      64.252  89.914  43.764  1.00  0.00           H
ATOM    839  HB3 ALA A 545      62.793  90.465  42.835  1.00  0.00           H
ATOM    840  C   ALA A 545      63.052  88.637  40.815  1.00  0.00           C
ATOM    841  O   ALA A 545      62.509  87.592  40.582  1.00  0.00           O
ATOM    842  N   LEU A 546      62.794  89.720  40.053  1.00  0.00           N
ATOM    843  HN  LEU A 546      63.264  90.571  40.273  1.00  0.00           H
ATOM    844  CA  LEU A 546      61.868  89.681  38.850  1.00  0.00           C
ATOM    845  HA  LEU A 546      60.875  89.418  39.184  1.00  0.00           H
ATOM    846  CB  LEU A 546      61.657  90.985  38.253  1.00  0.00           C
ATOM    847  HB1 LEU A 546      61.053  91.507  39.025  1.00  0.00           H
ATOM    848  HB2 LEU A 546      62.616  91.516  38.073  1.00  0.00           H
ATOM    849  CG  LEU A 546      60.929  91.105  36.886  1.00  0.00           C
ATOM    850  HG  LEU A 546      61.559  90.523  36.180  1.00  0.00           H
ATOM    851  CD1 LEU A 546      59.478  90.655  36.956  1.00  0.00           C
ATOM    852 1HD1 LEU A 546      58.920  91.354  37.614  1.00  0.00           H
ATOM    853 2HD1 LEU A 546      59.145  90.734  35.899  1.00  0.00           H
ATOM    854 3HD1 LEU A 546      59.489  89.585  37.256  1.00  0.00           H
ATOM    855  CD2 LEU A 546      60.944  92.536  36.426  1.00  0.00           C
ATOM    856 1HD2 LEU A 546      61.948  92.998  36.535  1.00  0.00           H
ATOM    857 2HD2 LEU A 546      60.654  92.542  35.354  1.00  0.00           H
ATOM    858 3HD2 LEU A 546      60.186  93.149  36.960  1.00  0.00           H
ATOM    859  C   LEU A 546      62.417  88.681  37.861  1.00  0.00           C
ATOM    860  O   LEU A 546      61.712  87.925  37.233  1.00  0.00           O
ATOM    861  N   ALA A 547      63.751  88.676  37.684  1.00  0.00           N
ATOM    862  HN  ALA A 547      64.326  89.323  38.179  1.00  0.00           H
ATOM    863  CA  ALA A 547      64.503  87.811  36.778  1.00  0.00           C
ATOM    864  HA  ALA A 547      64.091  87.852  35.780  1.00  0.00           H
ATOM    865  CB  ALA A 547      65.886  88.461  36.644  1.00  0.00           C
ATOM    866  HB1 ALA A 547      65.743  89.550  36.478  1.00  0.00           H
ATOM    867  HB2 ALA A 547      66.564  88.205  37.485  1.00  0.00           H
ATOM    868  HB3 ALA A 547      66.231  88.124  35.643  1.00  0.00           H
ATOM    869  C   ALA A 547      64.506  86.332  37.178  1.00  0.00           C
ATOM    870  O   ALA A 547      64.353  85.387  36.426  1.00  0.00           O
ATOM    871  N   ARG A 548      64.549  86.099  38.508  1.00  0.00           N
ATOM    872  HN  ARG A 548      64.753  86.825  39.160  1.00  0.00           H
ATOM    873  CA  ARG A 548      64.098  84.774  39.002  1.00  0.00           C
ATOM    874  HA  ARG A 548      64.816  84.089  38.575  1.00  0.00           H
ATOM    875  CB  ARG A 548      64.258  84.707  40.528  1.00  0.00           C
ATOM    876  HB1 ARG A 548      63.452  85.277  41.037  1.00  0.00           H
ATOM    877  HB2 ARG A 548      64.140  83.663  40.891  1.00  0.00           H
ATOM    878  CG  ARG A 548      65.572  85.060  41.262  1.00  0.00           C
ATOM    879  HG1 ARG A 548      65.777  86.149  41.331  1.00  0.00           H
ATOM    880  HG2 ARG A 548      65.503  84.757  42.329  1.00  0.00           H
ATOM    881  CD  ARG A 548      66.779  84.508  40.521  1.00  0.00           C
ATOM    882  HD1 ARG A 548      66.446  83.480  40.263  1.00  0.00           H
ATOM    883  HD2 ARG A 548      66.908  85.093  39.585  1.00  0.00           H
ATOM    884  NE  ARG A 548      68.037  84.512  41.278  1.00  0.00           N
ATOM    885  HE  ARG A 548      67.988  84.851  42.217  1.00  0.00           H
ATOM    886  CZ  ARG A 548      69.267  84.364  40.768  1.00  0.00           C
ATOM    887  NH1 ARG A 548      70.348  84.422  41.524  1.00  0.00           N
ATOM    888 1HH1 ARG A 548      70.186  84.185  42.482  1.00  0.00           H
ATOM    889 2HH1 ARG A 548      71.201  84.255  41.030  1.00  0.00           H
ATOM    890  NH2 ARG A 548      69.437  84.468  39.501  1.00  0.00           N
ATOM    891 1HH2 ARG A 548      68.675  84.622  38.872  1.00  0.00           H
ATOM    892 2HH2 ARG A 548      70.323  84.886  39.304  1.00  0.00           H
ATOM    893  C   ARG A 548      62.684  84.355  38.600  1.00  0.00           C
ATOM    894  O   ARG A 548      62.361  83.196  38.132  1.00  0.00           O
ATOM    895  N   LEU A 549      61.676  85.282  38.727  1.00  0.00           N
ATOM    896  HN  LEU A 549      61.823  86.232  38.992  1.00  0.00           H
ATOM    897  CA  LEU A 549      60.339  85.013  38.267  1.00  0.00           C
ATOM    898  HA  LEU A 549      59.977  84.087  38.690  1.00  0.00           H
ATOM    899  CB  LEU A 549      59.433  86.165  38.733  1.00  0.00           C
ATOM    900  HB1 LEU A 549      60.005  87.113  38.646  1.00  0.00           H
ATOM    901  HB2 LEU A 549      58.524  86.138  38.096  1.00  0.00           H
ATOM    902  CG  LEU A 549      59.138  86.114  40.197  1.00  0.00           C
ATOM    903  HG  LEU A 549      60.092  86.112  40.768  1.00  0.00           H
ATOM    904  CD1 LEU A 549      58.298  87.342  40.623  1.00  0.00           C
ATOM    905 1HD1 LEU A 549      57.359  87.363  40.030  1.00  0.00           H
ATOM    906 2HD1 LEU A 549      58.014  87.417  41.695  1.00  0.00           H
ATOM    907 3HD1 LEU A 549      58.960  88.177  40.310  1.00  0.00           H
ATOM    908  CD2 LEU A 549      58.473  84.794  40.716  1.00  0.00           C
ATOM    909 1HD2 LEU A 549      58.179  84.858  41.786  1.00  0.00           H
ATOM    910 2HD2 LEU A 549      57.518  84.591  40.186  1.00  0.00           H
ATOM    911 3HD2 LEU A 549      59.121  83.899  40.605  1.00  0.00           H
ATOM    912  C   LEU A 549      60.179  84.677  36.738  1.00  0.00           C
ATOM    913  O   LEU A 549      59.526  83.740  36.324  1.00  0.00           O
ATOM    914  N   LEU A 550      60.919  85.362  35.965  1.00  0.00           N
ATOM    915  HN  LEU A 550      61.409  86.139  36.353  1.00  0.00           H
ATOM    916  CA  LEU A 550      61.023  85.132  34.483  1.00  0.00           C
ATOM    917  HA  LEU A 550      60.016  85.179  34.095  1.00  0.00           H
ATOM    918  CB  LEU A 550      61.744  86.398  33.882  1.00  0.00           C
ATOM    919  HB1 LEU A 550      61.125  87.260  34.210  1.00  0.00           H
ATOM    920  HB2 LEU A 550      62.716  86.553  34.398  1.00  0.00           H
ATOM    921  CG  LEU A 550      61.902  86.456  32.357  1.00  0.00           C
ATOM    922  HG  LEU A 550      62.476  85.548  32.074  1.00  0.00           H
ATOM    923  CD1 LEU A 550      60.495  86.386  31.712  1.00  0.00           C
ATOM    924 1HD1 LEU A 550      60.034  85.409  31.971  1.00  0.00           H
ATOM    925 2HD1 LEU A 550      59.825  87.208  32.043  1.00  0.00           H
ATOM    926 3HD1 LEU A 550      60.464  86.514  30.609  1.00  0.00           H
ATOM    927  CD2 LEU A 550      62.696  87.662  31.848  1.00  0.00           C
ATOM    928 1HD2 LEU A 550      62.836  87.667  30.746  1.00  0.00           H
ATOM    929 2HD2 LEU A 550      62.266  88.586  32.292  1.00  0.00           H
ATOM    930 3HD2 LEU A 550      63.693  87.629  32.336  1.00  0.00           H
ATOM    931  C   LEU A 550      61.637  83.787  34.134  1.00  0.00           C
ATOM    932  O   LEU A 550      61.171  83.012  33.311  1.00  0.00           O
ATOM    933  N   LEU A 551      62.702  83.349  34.809  1.00  0.00           N
ATOM    934  HN  LEU A 551      63.182  83.958  35.436  1.00  0.00           H
ATOM    935  CA  LEU A 551      63.265  81.952  34.707  1.00  0.00           C
ATOM    936  HA  LEU A 551      63.719  81.823  33.736  1.00  0.00           H
ATOM    937  CB  LEU A 551      64.501  81.985  35.667  1.00  0.00           C
ATOM    938  HB1 LEU A 551      65.276  82.666  35.257  1.00  0.00           H
ATOM    939  HB2 LEU A 551      64.044  82.426  36.579  1.00  0.00           H
ATOM    940  CG  LEU A 551      65.246  80.687  36.007  1.00  0.00           C
ATOM    941  HG  LEU A 551      64.460  80.149  36.579  1.00  0.00           H
ATOM    942  CD1 LEU A 551      65.741  79.743  34.851  1.00  0.00           C
ATOM    943 1HD1 LEU A 551      66.118  78.793  35.287  1.00  0.00           H
ATOM    944 2HD1 LEU A 551      64.938  79.526  34.115  1.00  0.00           H
ATOM    945 3HD1 LEU A 551      66.595  80.267  34.370  1.00  0.00           H
ATOM    946  CD2 LEU A 551      66.320  81.084  37.047  1.00  0.00           C
ATOM    947 1HD2 LEU A 551      67.230  81.414  36.502  1.00  0.00           H
ATOM    948 2HD2 LEU A 551      65.835  81.875  37.658  1.00  0.00           H
ATOM    949 3HD2 LEU A 551      66.578  80.196  37.662  1.00  0.00           H
ATOM    950  C   LEU A 551      62.328  80.875  35.080  1.00  0.00           C
ATOM    951  O   LEU A 551      62.370  79.855  34.403  1.00  0.00           O
ATOM    952  N   VAL A 552      61.547  81.016  36.093  1.00  0.00           N
ATOM    953  HN  VAL A 552      61.815  81.762  36.697  1.00  0.00           H
ATOM    954  CA  VAL A 552      60.835  79.897  36.592  1.00  0.00           C
ATOM    955  HA  VAL A 552      61.263  78.953  36.289  1.00  0.00           H
ATOM    956  CB  VAL A 552      60.851  79.714  38.192  1.00  0.00           C
ATOM    957  HB  VAL A 552      60.336  78.751  38.394  1.00  0.00           H
ATOM    958  CG1 VAL A 552      62.328  79.659  38.664  1.00  0.00           C
ATOM    959 1HG1 VAL A 552      62.822  80.653  38.625  1.00  0.00           H
ATOM    960 2HG1 VAL A 552      62.477  79.339  39.717  1.00  0.00           H
ATOM    961 3HG1 VAL A 552      62.812  78.964  37.944  1.00  0.00           H
ATOM    962  CG2 VAL A 552      60.025  80.896  38.798  1.00  0.00           C
ATOM    963 1HG2 VAL A 552      59.030  80.987  38.312  1.00  0.00           H
ATOM    964 2HG2 VAL A 552      59.832  80.622  39.857  1.00  0.00           H
ATOM    965 3HG2 VAL A 552      60.644  81.818  38.834  1.00  0.00           H
ATOM    966  C   VAL A 552      59.363  79.753  36.188  1.00  0.00           C
ATOM    967  O   VAL A 552      58.725  78.743  36.453  1.00  0.00           O
ATOM    968  N   THR A 553      58.852  80.777  35.505  1.00  0.00           N
ATOM    969  HN  THR A 553      59.278  81.669  35.633  1.00  0.00           H
ATOM    970  CA  THR A 553      57.436  80.891  35.071  1.00  0.00           C
ATOM    971  HA  THR A 553      56.793  80.909  35.938  1.00  0.00           H
ATOM    972  CB  THR A 553      57.121  82.189  34.346  1.00  0.00           C
ATOM    973  HB  THR A 553      57.395  83.056  34.985  1.00  0.00           H
ATOM    974  OG1 THR A 553      55.689  82.284  34.068  1.00  0.00           O
ATOM    975  HG1 THR A 553      55.375  82.836  34.788  1.00  0.00           H
ATOM    976  CG2 THR A 553      57.935  82.269  32.960  1.00  0.00           C
ATOM    977 1HG2 THR A 553      59.007  82.211  33.247  1.00  0.00           H
ATOM    978 2HG2 THR A 553      57.706  81.433  32.264  1.00  0.00           H
ATOM    979 3HG2 THR A 553      57.647  83.227  32.476  1.00  0.00           H
ATOM    980  C   THR A 553      56.854  79.674  34.236  1.00  0.00           C
ATOM    981  O   THR A 553      57.540  79.159  33.323  1.00  0.00           O
ATOM    982  N   LYS A 554      55.670  79.194  34.647  1.00  0.00           N
ATOM    983  HN  LYS A 554      55.356  79.654  35.474  1.00  0.00           H
ATOM    984  CA  LYS A 554      54.956  78.139  34.022  1.00  0.00           C
ATOM    985  HA  LYS A 554      55.662  77.755  33.300  1.00  0.00           H
ATOM    986  CB  LYS A 554      54.703  76.935  34.977  1.00  0.00           C
ATOM    987  HB1 LYS A 554      53.879  77.312  35.620  1.00  0.00           H
ATOM    988  HB2 LYS A 554      54.179  76.110  34.449  1.00  0.00           H
ATOM    989  CG  LYS A 554      55.870  76.379  35.892  1.00  0.00           C
ATOM    990  HG1 LYS A 554      56.440  75.665  35.260  1.00  0.00           H
ATOM    991  HG2 LYS A 554      56.544  77.233  36.116  1.00  0.00           H
ATOM    992  CD  LYS A 554      55.312  75.523  37.095  1.00  0.00           C
ATOM    993  HD1 LYS A 554      56.042  75.700  37.914  1.00  0.00           H
ATOM    994  HD2 LYS A 554      54.289  75.870  37.354  1.00  0.00           H
ATOM    995  CE  LYS A 554      55.128  74.083  36.776  1.00  0.00           C
ATOM    996  HE1 LYS A 554      54.114  73.802  36.418  1.00  0.00           H
ATOM    997  HE2 LYS A 554      55.837  73.784  35.975  1.00  0.00           H
ATOM    998  NZ  LYS A 554      55.446  73.147  37.917  1.00  0.00           N
ATOM    999  HZ1 LYS A 554      55.082  72.205  37.667  1.00  0.00           H
ATOM   1000  HZ2 LYS A 554      56.408  72.985  38.279  1.00  0.00           H
ATOM   1001  HZ3 LYS A 554      54.964  73.420  38.798  1.00  0.00           H
ATOM   1002  C   LYS A 554      53.846  78.501  33.111  1.00  0.00           C
ATOM   1003  O   LYS A 554      53.131  77.665  32.616  1.00  0.00           O
ATOM   1004  N   TRP A 555      53.720  79.836  32.781  1.00  0.00           N
ATOM   1005  HN  TRP A 555      54.324  80.519  33.185  1.00  0.00           H
ATOM   1006  CA  TRP A 555      52.810  80.283  31.751  1.00  0.00           C
ATOM   1007  HA  TRP A 555      51.842  79.852  31.957  1.00  0.00           H
ATOM   1008  CB  TRP A 555      52.584  81.876  31.723  1.00  0.00           C
ATOM   1009  HB1 TRP A 555      53.524  82.451  31.583  1.00  0.00           H
ATOM   1010  HB2 TRP A 555      51.966  82.170  30.848  1.00  0.00           H
ATOM   1011  CG  TRP A 555      52.064  82.456  32.996  1.00  0.00           C
ATOM   1012  CD1 TRP A 555      50.899  82.035  33.566  1.00  0.00           C
ATOM   1013  HD1 TRP A 555      50.571  81.023  33.382  1.00  0.00           H
ATOM   1014  NE1 TRP A 555      50.545  82.887  34.559  1.00  0.00           N
ATOM   1015  HE1 TRP A 555      50.496  82.441  35.426  1.00  0.00           H
ATOM   1016  CE2 TRP A 555      51.365  83.986  34.523  1.00  0.00           C
ATOM   1017  CD2 TRP A 555      52.338  83.769  33.542  1.00  0.00           C
ATOM   1018  CE3 TRP A 555      53.302  84.743  33.299  1.00  0.00           C
ATOM   1019  HE3 TRP A 555      54.104  84.474  32.627  1.00  0.00           H
ATOM   1020  CZ3 TRP A 555      53.196  85.987  33.995  1.00  0.00           C
ATOM   1021  HZ3 TRP A 555      53.863  86.822  33.844  1.00  0.00           H
ATOM   1022  CZ2 TRP A 555      51.194  85.182  35.169  1.00  0.00           C
ATOM   1023  HZ2 TRP A 555      50.319  85.372  35.772  1.00  0.00           H
ATOM   1024  CH2 TRP A 555      52.105  86.163  34.875  1.00  0.00           C
ATOM   1025  HH2 TRP A 555      52.025  87.119  35.372  1.00  0.00           H
ATOM   1026  C   TRP A 555      53.216  79.870  30.309  1.00  0.00           C
ATOM   1027  O   TRP A 555      54.384  79.797  29.931  1.00  0.00           O
ATOM   1028  N   ASN A 556      52.157  79.581  29.543  1.00  0.00           N
ATOM   1029  HN  ASN A 556      51.217  79.662  29.863  1.00  0.00           H
ATOM   1030  CA  ASN A 556      52.302  79.026  28.220  1.00  0.00           C
ATOM   1031  HA  ASN A 556      53.193  78.417  28.165  1.00  0.00           H
ATOM   1032  CB  ASN A 556      51.132  77.985  27.993  1.00  0.00           C
ATOM   1033  HB1 ASN A 556      50.129  78.459  27.945  1.00  0.00           H
ATOM   1034  HB2 ASN A 556      51.185  77.446  27.023  1.00  0.00           H
ATOM   1035  CG  ASN A 556      51.032  76.909  29.021  1.00  0.00           C
ATOM   1036  OD1 ASN A 556      50.018  76.717  29.711  1.00  0.00           O
ATOM   1037  ND2 ASN A 556      52.161  76.137  29.202  1.00  0.00           N
ATOM   1038 1HD2 ASN A 556      52.873  76.217  28.504  1.00  0.00           H
ATOM   1039 2HD2 ASN A 556      52.142  75.560  30.019  1.00  0.00           H
ATOM   1040  C   ASN A 556      52.422  80.138  27.107  1.00  0.00           C
ATOM   1041  O   ASN A 556      53.029  79.893  26.066  1.00  0.00           O
ATOM   1042  N   LYS A 557      51.720  81.261  27.299  1.00  0.00           N
ATOM   1043  HN  LYS A 557      51.231  81.487  28.137  1.00  0.00           H
ATOM   1044  CA  LYS A 557      51.503  82.230  26.227  1.00  0.00           C
ATOM   1045  HA  LYS A 557      51.621  81.779  25.253  1.00  0.00           H
ATOM   1046  CB  LYS A 557      50.170  82.988  26.271  1.00  0.00           C
ATOM   1047  HB1 LYS A 557      49.402  82.191  26.171  1.00  0.00           H
ATOM   1048  HB2 LYS A 557      49.973  83.386  27.290  1.00  0.00           H
ATOM   1049  CG  LYS A 557      49.854  84.102  25.265  1.00  0.00           C
ATOM   1050  HG1 LYS A 557      50.401  84.982  25.666  1.00  0.00           H
ATOM   1051  HG2 LYS A 557      50.322  83.831  24.294  1.00  0.00           H
ATOM   1052  CD  LYS A 557      48.378  84.301  25.043  1.00  0.00           C
ATOM   1053  HD1 LYS A 557      48.223  85.041  24.229  1.00  0.00           H
ATOM   1054  HD2 LYS A 557      47.962  83.371  24.599  1.00  0.00           H
ATOM   1055  CE  LYS A 557      47.433  84.489  26.222  1.00  0.00           C
ATOM   1056  HE1 LYS A 557      46.414  84.448  25.781  1.00  0.00           H
ATOM   1057  HE2 LYS A 557      47.568  83.744  27.036  1.00  0.00           H
ATOM   1058  NZ  LYS A 557      47.479  85.854  26.756  1.00  0.00           N
ATOM   1059  HZ1 LYS A 557      47.792  86.505  26.007  1.00  0.00           H
ATOM   1060  HZ2 LYS A 557      46.535  86.151  27.078  1.00  0.00           H
ATOM   1061  HZ3 LYS A 557      48.171  85.930  27.528  1.00  0.00           H
ATOM   1062  C   LYS A 557      52.679  83.216  26.257  1.00  0.00           C
ATOM   1063  O   LYS A 557      53.043  83.731  27.294  1.00  0.00           O
ATOM   1064  N   HIS A 558      53.261  83.454  25.092  1.00  0.00           N
ATOM   1065  HN  HIS A 558      52.988  82.916  24.298  1.00  0.00           H
ATOM   1066  CA  HIS A 558      54.393  84.354  24.892  1.00  0.00           C
ATOM   1067  HA  HIS A 558      55.231  83.923  25.419  1.00  0.00           H
ATOM   1068  CB  HIS A 558      54.838  84.486  23.429  1.00  0.00           C
ATOM   1069  HB1 HIS A 558      55.805  85.034  23.422  1.00  0.00           H
ATOM   1070  HB2 HIS A 558      55.207  83.508  23.052  1.00  0.00           H
ATOM   1071  ND1 HIS A 558      52.574  84.531  22.308  1.00  0.00           N
ATOM   1072  CG  HIS A 558      53.815  85.157  22.566  1.00  0.00           C
ATOM   1073  CE1 HIS A 558      52.008  85.327  21.485  1.00  0.00           C
ATOM   1074  HE1 HIS A 558      51.137  85.028  20.902  1.00  0.00           H
ATOM   1075  NE2 HIS A 558      52.750  86.457  21.131  1.00  0.00           N
ATOM   1076  HE2 HIS A 558      52.546  87.233  20.535  1.00  0.00           H
ATOM   1077  CD2 HIS A 558      53.932  86.299  21.894  1.00  0.00           C
ATOM   1078  HD2 HIS A 558      54.727  87.032  21.956  1.00  0.00           H
ATOM   1079  C   HIS A 558      54.106  85.775  25.456  1.00  0.00           C
ATOM   1080  O   HIS A 558      54.874  86.223  26.297  1.00  0.00           O
ATOM   1081  N   GLU A 559      52.900  86.348  25.123  1.00  0.00           N
ATOM   1082  HN  GLU A 559      52.398  85.928  24.372  1.00  0.00           H
ATOM   1083  CA  GLU A 559      52.448  87.642  25.577  1.00  0.00           C
ATOM   1084  HA  GLU A 559      53.151  88.387  25.234  1.00  0.00           H
ATOM   1085  CB  GLU A 559      51.019  87.904  25.100  1.00  0.00           C
ATOM   1086  HB1 GLU A 559      50.386  87.337  25.815  1.00  0.00           H
ATOM   1087  HB2 GLU A 559      50.891  88.981  25.342  1.00  0.00           H
ATOM   1088  CG  GLU A 559      50.635  87.499  23.649  1.00  0.00           C
ATOM   1089  HG1 GLU A 559      51.151  88.127  22.892  1.00  0.00           H
ATOM   1090  HG2 GLU A 559      50.945  86.473  23.356  1.00  0.00           H
ATOM   1091  CD  GLU A 559      49.181  87.662  23.483  1.00  0.00           C
ATOM   1092  OE1 GLU A 559      48.839  87.928  22.268  1.00  0.00           O
ATOM   1093  OE2 GLU A 559      48.333  87.629  24.454  1.00  0.00           O
ATOM   1094  C   GLU A 559      52.530  87.811  27.138  1.00  0.00           C
ATOM   1095  O   GLU A 559      53.055  88.846  27.618  1.00  0.00           O
ATOM   1096  N   ASP A 560      52.125  86.805  27.944  1.00  0.00           N
ATOM   1097  HN  ASP A 560      51.696  86.030  27.487  1.00  0.00           H
ATOM   1098  CA  ASP A 560      52.158  86.763  29.423  1.00  0.00           C
ATOM   1099  HA  ASP A 560      51.594  87.640  29.708  1.00  0.00           H
ATOM   1100  CB  ASP A 560      51.511  85.455  29.919  1.00  0.00           C
ATOM   1101  HB1 ASP A 560      52.069  84.635  29.418  1.00  0.00           H
ATOM   1102  HB2 ASP A 560      51.395  85.521  31.022  1.00  0.00           H
ATOM   1103  CG  ASP A 560      50.158  85.287  29.366  1.00  0.00           C
ATOM   1104  OD1 ASP A 560      49.577  85.954  28.519  1.00  0.00           O
ATOM   1105  OD2 ASP A 560      49.586  84.245  29.861  1.00  0.00           O
ATOM   1106  C   ASP A 560      53.603  86.980  29.980  1.00  0.00           C
ATOM   1107  O   ASP A 560      53.811  87.717  30.921  1.00  0.00           O
ATOM   1108  N   VAL A 561      54.601  86.335  29.403  1.00  0.00           N
ATOM   1109  HN  VAL A 561      54.344  85.859  28.566  1.00  0.00           H
ATOM   1110  CA  VAL A 561      56.003  86.191  29.859  1.00  0.00           C
ATOM   1111  HA  VAL A 561      56.043  86.103  30.935  1.00  0.00           H
ATOM   1112  CB  VAL A 561      56.540  84.842  29.429  1.00  0.00           C
ATOM   1113  HB  VAL A 561      56.389  84.692  28.338  1.00  0.00           H
ATOM   1114  CG1 VAL A 561      58.031  84.644  29.732  1.00  0.00           C
ATOM   1115 1HG1 VAL A 561      58.692  85.373  29.215  1.00  0.00           H
ATOM   1116 2HG1 VAL A 561      58.291  84.680  30.811  1.00  0.00           H
ATOM   1117 3HG1 VAL A 561      58.293  83.611  29.419  1.00  0.00           H
ATOM   1118  CG2 VAL A 561      55.824  83.676  30.127  1.00  0.00           C
ATOM   1119 1HG2 VAL A 561      56.290  82.729  29.779  1.00  0.00           H
ATOM   1120 2HG2 VAL A 561      55.910  83.697  31.235  1.00  0.00           H
ATOM   1121 3HG2 VAL A 561      54.728  83.648  29.947  1.00  0.00           H
ATOM   1122  C   VAL A 561      56.777  87.366  29.337  1.00  0.00           C
ATOM   1123  O   VAL A 561      57.679  87.863  29.990  1.00  0.00           O
ATOM   1124  N   ALA A 562      56.400  87.893  28.195  1.00  0.00           N
ATOM   1125  HN  ALA A 562      55.653  87.602  27.602  1.00  0.00           H
ATOM   1126  CA  ALA A 562      56.834  89.122  27.648  1.00  0.00           C
ATOM   1127  HA  ALA A 562      57.890  88.975  27.477  1.00  0.00           H
ATOM   1128  CB  ALA A 562      56.213  89.465  26.206  1.00  0.00           C
ATOM   1129  HB1 ALA A 562      55.139  89.749  26.198  1.00  0.00           H
ATOM   1130  HB2 ALA A 562      56.732  90.421  25.980  1.00  0.00           H
ATOM   1131  HB3 ALA A 562      56.372  88.647  25.471  1.00  0.00           H
ATOM   1132  C   ALA A 562      56.583  90.364  28.554  1.00  0.00           C
ATOM   1133  O   ALA A 562      57.438  91.210  28.786  1.00  0.00           O
ATOM   1134  N   GLN A 563      55.410  90.426  29.251  1.00  0.00           N
ATOM   1135  HN  GLN A 563      54.607  89.893  28.993  1.00  0.00           H
ATOM   1136  CA  GLN A 563      55.094  91.542  30.246  1.00  0.00           C
ATOM   1137  HA  GLN A 563      55.235  92.501  29.771  1.00  0.00           H
ATOM   1138  CB  GLN A 563      53.759  91.520  30.962  1.00  0.00           C
ATOM   1139  HB1 GLN A 563      53.754  90.663  31.668  1.00  0.00           H
ATOM   1140  HB2 GLN A 563      53.535  92.487  31.461  1.00  0.00           H
ATOM   1141  CG  GLN A 563      52.544  91.300  30.080  1.00  0.00           C
ATOM   1142  HG1 GLN A 563      52.365  90.249  29.766  1.00  0.00           H
ATOM   1143  HG2 GLN A 563      51.668  91.641  30.672  1.00  0.00           H
ATOM   1144  CD  GLN A 563      52.561  92.235  28.862  1.00  0.00           C
ATOM   1145  OE1 GLN A 563      52.366  93.443  28.902  1.00  0.00           O
ATOM   1146  NE2 GLN A 563      52.770  91.627  27.695  1.00  0.00           N
ATOM   1147 1HE2 GLN A 563      52.915  90.638  27.666  1.00  0.00           H
ATOM   1148 2HE2 GLN A 563      52.502  92.051  26.829  1.00  0.00           H
ATOM   1149  C   GLN A 563      56.111  91.640  31.340  1.00  0.00           C
ATOM   1150  O   GLN A 563      56.593  92.732  31.679  1.00  0.00           O
ATOM   1151  N   MET A 564      56.501  90.444  31.933  1.00  0.00           N
ATOM   1152  HN  MET A 564      56.353  89.561  31.493  1.00  0.00           H
ATOM   1153  CA  MET A 564      57.698  90.422  32.878  1.00  0.00           C
ATOM   1154  HA  MET A 564      57.456  91.094  33.688  1.00  0.00           H
ATOM   1155  CB  MET A 564      57.867  88.975  33.411  1.00  0.00           C
ATOM   1156  HB1 MET A 564      57.671  88.331  32.527  1.00  0.00           H
ATOM   1157  HB2 MET A 564      58.931  88.900  33.723  1.00  0.00           H
ATOM   1158  CG  MET A 564      56.854  88.442  34.419  1.00  0.00           C
ATOM   1159  HG1 MET A 564      56.857  89.198  35.233  1.00  0.00           H
ATOM   1160  HG2 MET A 564      55.878  88.220  33.936  1.00  0.00           H
ATOM   1161  SD  MET A 564      57.345  86.939  35.263  1.00  0.00           S
ATOM   1162  CE  MET A 564      57.201  85.882  33.800  1.00  0.00           C
ATOM   1163  HE1 MET A 564      56.404  86.221  33.103  1.00  0.00           H
ATOM   1164  HE2 MET A 564      58.154  85.793  33.236  1.00  0.00           H
ATOM   1165  HE3 MET A 564      56.845  84.844  33.970  1.00  0.00           H
ATOM   1166  C   MET A 564      59.014  90.935  32.283  1.00  0.00           C
ATOM   1167  O   MET A 564      59.775  91.659  32.888  1.00  0.00           O
ATOM   1168  N   LEU A 565      59.310  90.543  30.978  1.00  0.00           N
ATOM   1169  HN  LEU A 565      58.662  89.946  30.513  1.00  0.00           H
ATOM   1170  CA  LEU A 565      60.481  90.998  30.198  1.00  0.00           C
ATOM   1171  HA  LEU A 565      61.411  90.669  30.637  1.00  0.00           H
ATOM   1172  CB  LEU A 565      60.555  90.310  28.813  1.00  0.00           C
ATOM   1173  HB1 LEU A 565      60.644  89.204  28.867  1.00  0.00           H
ATOM   1174  HB2 LEU A 565      59.621  90.479  28.236  1.00  0.00           H
ATOM   1175  CG  LEU A 565      61.682  90.756  27.892  1.00  0.00           C
ATOM   1176  HG  LEU A 565      61.721  91.866  27.892  1.00  0.00           H
ATOM   1177  CD1 LEU A 565      63.050  90.417  28.397  1.00  0.00           C
ATOM   1178 1HD1 LEU A 565      63.111  89.309  28.452  1.00  0.00           H
ATOM   1179 2HD1 LEU A 565      63.834  90.828  27.726  1.00  0.00           H
ATOM   1180 3HD1 LEU A 565      63.141  90.918  29.385  1.00  0.00           H
ATOM   1181  CD2 LEU A 565      61.390  90.261  26.470  1.00  0.00           C
ATOM   1182 1HD2 LEU A 565      62.040  90.771  25.727  1.00  0.00           H
ATOM   1183 2HD2 LEU A 565      61.559  89.169  26.583  1.00  0.00           H
ATOM   1184 3HD2 LEU A 565      60.331  90.384  26.158  1.00  0.00           H
ATOM   1185  C   LEU A 565      60.482  92.511  30.001  1.00  0.00           C
ATOM   1186  O   LEU A 565      61.558  93.128  30.013  1.00  0.00           O
ATOM   1187  N   TYR A 566      59.275  93.124  29.776  1.00  0.00           N
ATOM   1188  HN  TYR A 566      58.442  92.577  29.758  1.00  0.00           H
ATOM   1189  CA  TYR A 566      59.113  94.531  29.414  1.00  0.00           C
ATOM   1190  HA  TYR A 566      59.864  94.878  28.720  1.00  0.00           H
ATOM   1191  CB  TYR A 566      57.641  95.040  29.062  1.00  0.00           C
ATOM   1192  HB1 TYR A 566      56.960  94.835  29.916  1.00  0.00           H
ATOM   1193  HB2 TYR A 566      57.778  96.105  28.779  1.00  0.00           H
ATOM   1194  CG  TYR A 566      57.133  94.398  27.770  1.00  0.00           C
ATOM   1195  CD1 TYR A 566      57.966  93.944  26.760  1.00  0.00           C
ATOM   1196  HD1 TYR A 566      59.027  94.086  26.903  1.00  0.00           H
ATOM   1197  CE1 TYR A 566      57.550  93.417  25.540  1.00  0.00           C
ATOM   1198  HE1 TYR A 566      58.287  93.271  24.764  1.00  0.00           H
ATOM   1199  CZ  TYR A 566      56.129  93.334  25.369  1.00  0.00           C
ATOM   1200  OH  TYR A 566      55.538  93.013  24.111  1.00  0.00           O
ATOM   1201  HH  TYR A 566      54.621  93.230  24.297  1.00  0.00           H
ATOM   1202  CD2 TYR A 566      55.754  94.146  27.581  1.00  0.00           C
ATOM   1203  HD2 TYR A 566      55.035  94.389  28.349  1.00  0.00           H
ATOM   1204  CE2 TYR A 566      55.210  93.678  26.388  1.00  0.00           C
ATOM   1205  HE2 TYR A 566      54.153  93.748  26.178  1.00  0.00           H
ATOM   1206  C   TYR A 566      59.513  95.295  30.721  1.00  0.00           C
ATOM   1207  O   TYR A 566      60.015  96.451  30.741  1.00  0.00           O
ATOM   1208  N   LEU A 567      59.125  94.670  31.883  1.00  0.00           N
ATOM   1209  HN  LEU A 567      58.556  93.861  31.761  1.00  0.00           H
ATOM   1210  CA  LEU A 567      59.380  95.142  33.211  1.00  0.00           C
ATOM   1211  HA  LEU A 567      59.241  96.209  33.115  1.00  0.00           H
ATOM   1212  CB  LEU A 567      58.355  94.548  34.226  1.00  0.00           C
ATOM   1213  HB1 LEU A 567      57.334  94.638  33.796  1.00  0.00           H
ATOM   1214  HB2 LEU A 567      58.429  93.454  34.404  1.00  0.00           H
ATOM   1215  CG  LEU A 567      58.364  95.184  35.690  1.00  0.00           C
ATOM   1216  HG  LEU A 567      59.413  95.067  36.035  1.00  0.00           H
ATOM   1217  CD1 LEU A 567      58.036  96.699  35.601  1.00  0.00           C
ATOM   1218 1HD1 LEU A 567      58.410  97.239  34.705  1.00  0.00           H
ATOM   1219 2HD1 LEU A 567      56.952  96.852  35.793  1.00  0.00           H
ATOM   1220 3HD1 LEU A 567      58.389  97.199  36.528  1.00  0.00           H
ATOM   1221  CD2 LEU A 567      57.417  94.344  36.591  1.00  0.00           C
ATOM   1222 1HD2 LEU A 567      56.338  94.401  36.335  1.00  0.00           H
ATOM   1223 2HD2 LEU A 567      57.641  93.263  36.463  1.00  0.00           H
ATOM   1224 3HD2 LEU A 567      57.590  94.673  37.638  1.00  0.00           H
ATOM   1225  C   LEU A 567      60.775  94.978  33.627  1.00  0.00           C
ATOM   1226  O   LEU A 567      61.324  95.952  34.101  1.00  0.00           O
ATOM   1227  N   LEU A 568      61.425  93.837  33.348  1.00  0.00           N
ATOM   1228  HN  LEU A 568      60.931  93.068  32.950  1.00  0.00           H
ATOM   1229  CA  LEU A 568      62.864  93.693  33.550  1.00  0.00           C
ATOM   1230  HA  LEU A 568      63.035  93.849  34.605  1.00  0.00           H
ATOM   1231  CB  LEU A 568      63.229  92.190  33.167  1.00  0.00           C
ATOM   1232  HB1 LEU A 568      62.382  91.589  33.561  1.00  0.00           H
ATOM   1233  HB2 LEU A 568      63.043  92.001  32.088  1.00  0.00           H
ATOM   1234  CG  LEU A 568      64.705  91.804  33.356  1.00  0.00           C
ATOM   1235  HG  LEU A 568      65.377  92.440  32.741  1.00  0.00           H
ATOM   1236  CD1 LEU A 568      65.153  91.996  34.846  1.00  0.00           C
ATOM   1237 1HD1 LEU A 568      64.352  91.581  35.494  1.00  0.00           H
ATOM   1238 2HD1 LEU A 568      66.083  91.398  34.955  1.00  0.00           H
ATOM   1239 3HD1 LEU A 568      65.246  93.054  35.174  1.00  0.00           H
ATOM   1240  CD2 LEU A 568      64.937  90.336  32.787  1.00  0.00           C
ATOM   1241 1HD2 LEU A 568      66.033  90.207  32.653  1.00  0.00           H
ATOM   1242 2HD2 LEU A 568      64.432  89.681  33.529  1.00  0.00           H
ATOM   1243 3HD2 LEU A 568      64.508  90.309  31.763  1.00  0.00           H
ATOM   1244  C   LEU A 568      63.717  94.604  32.714  1.00  0.00           C
ATOM   1245  O   LEU A 568      64.530  95.283  33.296  1.00  0.00           O
ATOM   1246  N   CYS A 569      63.424  94.828  31.436  1.00  0.00           N
ATOM   1247  HN  CYS A 569      62.771  94.288  30.910  1.00  0.00           H
ATOM   1248  CA  CYS A 569      64.358  95.707  30.669  1.00  0.00           C
ATOM   1249  HA  CYS A 569      65.289  95.536  31.189  1.00  0.00           H
ATOM   1250  CB  CYS A 569      64.394  95.300  29.168  1.00  0.00           C
ATOM   1251  HB1 CYS A 569      63.417  95.566  28.710  1.00  0.00           H
ATOM   1252  HB2 CYS A 569      65.187  95.845  28.612  1.00  0.00           H
ATOM   1253  SG  CYS A 569      64.795  93.503  29.036  1.00  0.00           S
ATOM   1254  HG1 CYS A 569      63.636  93.087  29.524  1.00  0.00           H
ATOM   1255  C   CYS A 569      64.069  97.178  30.792  1.00  0.00           C
ATOM   1256  O   CYS A 569      64.691  97.995  30.161  1.00  0.00           O
ATOM   1257  N   SER A 570      63.110  97.652  31.691  1.00  0.00           N
ATOM   1258  HN  SER A 570      62.523  97.025  32.198  1.00  0.00           H
ATOM   1259  CA  SER A 570      62.869  99.118  31.917  1.00  0.00           C
ATOM   1260  HA  SER A 570      62.991  99.594  30.955  1.00  0.00           H
ATOM   1261  CB  SER A 570      61.445  99.455  32.574  1.00  0.00           C
ATOM   1262  HB1 SER A 570      61.259  98.883  33.508  1.00  0.00           H
ATOM   1263  HB2 SER A 570      61.443 100.515  32.906  1.00  0.00           H
ATOM   1264  OG  SER A 570      60.335  99.202  31.715  1.00  0.00           O
ATOM   1265  HG1 SER A 570      60.051  98.290  31.809  1.00  0.00           H
ATOM   1266  C   SER A 570      63.953  99.667  32.840  1.00  0.00           C
ATOM   1267  O   SER A 570      64.394 100.825  32.676  1.00  0.00           O
ATOM   1268  N   TRP A 571      64.538  98.858  33.808  1.00  0.00           N
ATOM   1269  HN  TRP A 571      64.334  97.882  33.794  1.00  0.00           H
ATOM   1270  CA  TRP A 571      65.444  99.336  34.792  1.00  0.00           C
ATOM   1271  HA  TRP A 571      64.923 100.121  35.320  1.00  0.00           H
ATOM   1272  CB  TRP A 571      65.690  98.162  35.847  1.00  0.00           C
ATOM   1273  HB1 TRP A 571      65.857  97.304  35.161  1.00  0.00           H
ATOM   1274  HB2 TRP A 571      66.644  98.335  36.389  1.00  0.00           H
ATOM   1275  CG  TRP A 571      64.643  97.893  36.808  1.00  0.00           C
ATOM   1276  CD1 TRP A 571      63.486  97.253  36.517  1.00  0.00           C
ATOM   1277  HD1 TRP A 571      63.284  96.790  35.563  1.00  0.00           H
ATOM   1278  NE1 TRP A 571      62.627  97.505  37.633  1.00  0.00           N
ATOM   1279  HE1 TRP A 571      61.672  97.337  37.741  1.00  0.00           H
ATOM   1280  CE2 TRP A 571      63.266  98.304  38.545  1.00  0.00           C
ATOM   1281  CD2 TRP A 571      64.548  98.614  38.053  1.00  0.00           C
ATOM   1282  CE3 TRP A 571      65.384  99.430  38.745  1.00  0.00           C
ATOM   1283  HE3 TRP A 571      66.342  99.753  38.366  1.00  0.00           H
ATOM   1284  CZ3 TRP A 571      64.933 100.060  39.897  1.00  0.00           C
ATOM   1285  HZ3 TRP A 571      65.708 100.522  40.489  1.00  0.00           H
ATOM   1286  CZ2 TRP A 571      62.802  98.907  39.700  1.00  0.00           C
ATOM   1287  HZ2 TRP A 571      61.803  98.729  40.068  1.00  0.00           H
ATOM   1288  CH2 TRP A 571      63.631  99.838  40.353  1.00  0.00           C
ATOM   1289  HH2 TRP A 571      63.304 100.452  41.179  1.00  0.00           H
ATOM   1290  C   TRP A 571      66.759 100.038  34.454  1.00  0.00           C
ATOM   1291  O   TRP A 571      67.450  99.598  33.511  1.00  0.00           O
ATOM   1292  N   PRO A 572      67.198 101.038  35.214  1.00  0.00           N
ATOM   1293  CD  PRO A 572      66.453 101.931  36.027  1.00  0.00           C
ATOM   1294  HD1 PRO A 572      66.079 101.515  36.987  1.00  0.00           H
ATOM   1295  HD2 PRO A 572      65.535 102.295  35.519  1.00  0.00           H
ATOM   1296  CA  PRO A 572      68.657 101.372  35.274  1.00  0.00           C
ATOM   1297  HA  PRO A 572      68.944 101.910  34.382  1.00  0.00           H
ATOM   1298  CB  PRO A 572      68.755 102.404  36.500  1.00  0.00           C
ATOM   1299  HB1 PRO A 572      68.827 101.922  37.498  1.00  0.00           H
ATOM   1300  HB2 PRO A 572      69.565 103.144  36.325  1.00  0.00           H
ATOM   1301  CG  PRO A 572      67.394 103.122  36.320  1.00  0.00           C
ATOM   1302  HG1 PRO A 572      67.056 103.743  37.177  1.00  0.00           H
ATOM   1303  HG2 PRO A 572      67.548 103.821  35.470  1.00  0.00           H
ATOM   1304  C   PRO A 572      69.537 100.079  35.407  1.00  0.00           C
ATOM   1305  O   PRO A 572      69.388  99.373  36.433  1.00  0.00           O
ATOM   1306  N   GLU A 573      70.368  99.721  34.382  1.00  0.00           N
ATOM   1307  HN  GLU A 573      70.180 100.255  33.562  1.00  0.00           H
ATOM   1308  CA  GLU A 573      71.340  98.704  34.241  1.00  0.00           C
ATOM   1309  HA  GLU A 573      71.072  98.051  33.423  1.00  0.00           H
ATOM   1310  CB  GLU A 573      72.675  99.317  33.697  1.00  0.00           C
ATOM   1311  HB1 GLU A 573      72.841 100.218  34.325  1.00  0.00           H
ATOM   1312  HB2 GLU A 573      73.637  98.767  33.784  1.00  0.00           H
ATOM   1313  CG  GLU A 573      72.501  99.685  32.244  1.00  0.00           C
ATOM   1314  HG1 GLU A 573      73.505  99.545  31.790  1.00  0.00           H
ATOM   1315  HG2 GLU A 573      71.858  98.936  31.734  1.00  0.00           H
ATOM   1316  CD  GLU A 573      71.976 101.011  31.905  1.00  0.00           C
ATOM   1317  OE1 GLU A 573      70.843 101.373  32.326  1.00  0.00           O
ATOM   1318  OE2 GLU A 573      72.702 101.794  31.228  1.00  0.00           O
ATOM   1319  C   GLU A 573      71.678  97.697  35.373  1.00  0.00           C
ATOM   1320  O   GLU A 573      72.000  98.129  36.458  1.00  0.00           O
ATOM   1321  N   LEU A 574      71.639  96.387  35.063  1.00  0.00           N
ATOM   1322  HN  LEU A 574      71.387  95.988  34.185  1.00  0.00           H
ATOM   1323  CA  LEU A 574      71.942  95.332  35.998  1.00  0.00           C
ATOM   1324  HA  LEU A 574      71.286  95.507  36.837  1.00  0.00           H
ATOM   1325  CB  LEU A 574      71.847  93.899  35.434  1.00  0.00           C
ATOM   1326  HB1 LEU A 574      72.560  93.613  34.632  1.00  0.00           H
ATOM   1327  HB2 LEU A 574      72.092  93.139  36.207  1.00  0.00           H
ATOM   1328  CG  LEU A 574      70.416  93.505  34.906  1.00  0.00           C
ATOM   1329  HG  LEU A 574      70.129  94.243  34.127  1.00  0.00           H
ATOM   1330  CD1 LEU A 574      70.531  92.102  34.226  1.00  0.00           C
ATOM   1331 1HD1 LEU A 574      70.843  91.354  34.986  1.00  0.00           H
ATOM   1332 2HD1 LEU A 574      69.513  91.953  33.807  1.00  0.00           H
ATOM   1333 3HD1 LEU A 574      71.293  92.200  33.424  1.00  0.00           H
ATOM   1334  CD2 LEU A 574      69.320  93.595  36.053  1.00  0.00           C
ATOM   1335 1HD2 LEU A 574      69.507  92.993  36.968  1.00  0.00           H
ATOM   1336 2HD2 LEU A 574      69.215  94.603  36.509  1.00  0.00           H
ATOM   1337 3HD2 LEU A 574      68.336  93.213  35.707  1.00  0.00           H
ATOM   1338  C   LEU A 574      73.347  95.444  36.487  1.00  0.00           C
ATOM   1339  O   LEU A 574      74.192  95.975  35.799  1.00  0.00           O
ATOM   1340  N   PRO A 575      73.621  95.102  37.749  1.00  0.00           N
ATOM   1341  CD  PRO A 575      72.618  95.085  38.840  1.00  0.00           C
ATOM   1342  HD1 PRO A 575      71.855  94.300  38.653  1.00  0.00           H
ATOM   1343  HD2 PRO A 575      72.032  96.029  38.855  1.00  0.00           H
ATOM   1344  CA  PRO A 575      74.856  94.510  38.207  1.00  0.00           C
ATOM   1345  HA  PRO A 575      75.508  95.363  38.331  1.00  0.00           H
ATOM   1346  CB  PRO A 575      74.592  93.847  39.567  1.00  0.00           C
ATOM   1347  HB1 PRO A 575      74.129  92.839  39.492  1.00  0.00           H
ATOM   1348  HB2 PRO A 575      75.485  93.843  40.228  1.00  0.00           H
ATOM   1349  CG  PRO A 575      73.513  94.852  40.041  1.00  0.00           C
ATOM   1350  HG1 PRO A 575      73.054  94.451  40.970  1.00  0.00           H
ATOM   1351  HG2 PRO A 575      74.038  95.773  40.375  1.00  0.00           H
ATOM   1352  C   PRO A 575      75.597  93.511  37.256  1.00  0.00           C
ATOM   1353  O   PRO A 575      74.892  92.770  36.556  1.00  0.00           O
ATOM   1354  N   VAL A 576      76.899  93.296  37.380  1.00  0.00           N
ATOM   1355  HN  VAL A 576      77.402  93.819  38.064  1.00  0.00           H
ATOM   1356  CA  VAL A 576      77.701  92.442  36.561  1.00  0.00           C
ATOM   1357  HA  VAL A 576      77.659  92.720  35.518  1.00  0.00           H
ATOM   1358  CB  VAL A 576      79.192  92.589  36.930  1.00  0.00           C
ATOM   1359  HB  VAL A 576      79.404  92.325  37.988  1.00  0.00           H
ATOM   1360  CG1 VAL A 576      80.034  91.612  35.986  1.00  0.00           C
ATOM   1361 1HG1 VAL A 576      81.096  91.638  36.311  1.00  0.00           H
ATOM   1362 2HG1 VAL A 576      79.731  90.545  36.055  1.00  0.00           H
ATOM   1363 3HG1 VAL A 576      79.896  92.018  34.961  1.00  0.00           H
ATOM   1364  CG2 VAL A 576      79.529  94.013  36.591  1.00  0.00           C
ATOM   1365 1HG2 VAL A 576      80.621  94.157  36.736  1.00  0.00           H
ATOM   1366 2HG2 VAL A 576      79.334  94.316  35.539  1.00  0.00           H
ATOM   1367 3HG2 VAL A 576      78.993  94.784  37.185  1.00  0.00           H
ATOM   1368  C   VAL A 576      77.256  90.957  36.659  1.00  0.00           C
ATOM   1369  O   VAL A 576      77.065  90.376  35.614  1.00  0.00           O
ATOM   1370  N   LEU A 577      77.064  90.420  37.898  1.00  0.00           N
ATOM   1371  HN  LEU A 577      77.263  90.992  38.691  1.00  0.00           H
ATOM   1372  CA  LEU A 577      76.659  89.085  38.178  1.00  0.00           C
ATOM   1373  HA  LEU A 577      77.482  88.552  37.726  1.00  0.00           H
ATOM   1374  CB  LEU A 577      76.702  88.776  39.684  1.00  0.00           C
ATOM   1375  HB1 LEU A 577      77.664  89.087  40.145  1.00  0.00           H
ATOM   1376  HB2 LEU A 577      75.952  89.517  40.036  1.00  0.00           H
ATOM   1377  CG  LEU A 577      76.458  87.338  40.206  1.00  0.00           C
ATOM   1378  HG  LEU A 577      75.483  86.875  39.945  1.00  0.00           H
ATOM   1379  CD1 LEU A 577      77.537  86.361  39.693  1.00  0.00           C
ATOM   1380 1HD1 LEU A 577      78.523  86.873  39.692  1.00  0.00           H
ATOM   1381 2HD1 LEU A 577      77.603  85.406  40.256  1.00  0.00           H
ATOM   1382 3HD1 LEU A 577      77.463  86.004  38.643  1.00  0.00           H
ATOM   1383  CD2 LEU A 577      76.446  87.388  41.798  1.00  0.00           C
ATOM   1384 1HD2 LEU A 577      75.738  88.210  42.037  1.00  0.00           H
ATOM   1385 2HD2 LEU A 577      76.194  86.415  42.273  1.00  0.00           H
ATOM   1386 3HD2 LEU A 577      77.440  87.702  42.182  1.00  0.00           H
ATOM   1387  C   LEU A 577      75.278  88.713  37.599  1.00  0.00           C
ATOM   1388  O   LEU A 577      75.021  87.643  37.070  1.00  0.00           O
ATOM   1389  N   SER A 578      74.347  89.677  37.696  1.00  0.00           N
ATOM   1390  HN  SER A 578      74.450  90.560  38.147  1.00  0.00           H
ATOM   1391  CA  SER A 578      72.914  89.468  37.267  1.00  0.00           C
ATOM   1392  HA  SER A 578      72.689  88.477  37.634  1.00  0.00           H
ATOM   1393  CB  SER A 578      72.040  90.604  37.875  1.00  0.00           C
ATOM   1394  HB1 SER A 578      72.459  91.520  37.407  1.00  0.00           H
ATOM   1395  HB2 SER A 578      70.959  90.638  37.621  1.00  0.00           H
ATOM   1396  OG  SER A 578      72.303  90.772  39.283  1.00  0.00           O
ATOM   1397  HG1 SER A 578      71.775  90.110  39.735  1.00  0.00           H
ATOM   1398  C   SER A 578      72.744  89.598  35.813  1.00  0.00           C
ATOM   1399  O   SER A 578      71.796  89.017  35.276  1.00  0.00           O
ATOM   1400  N   ALA A 579      73.645  90.234  35.069  1.00  0.00           N
ATOM   1401  HN  ALA A 579      74.289  90.831  35.539  1.00  0.00           H
ATOM   1402  CA  ALA A 579      73.833  90.061  33.569  1.00  0.00           C
ATOM   1403  HA  ALA A 579      72.830  90.157  33.179  1.00  0.00           H
ATOM   1404  CB  ALA A 579      74.789  91.091  33.051  1.00  0.00           C
ATOM   1405  HB1 ALA A 579      75.164  90.794  32.048  1.00  0.00           H
ATOM   1406  HB2 ALA A 579      74.304  92.088  33.128  1.00  0.00           H
ATOM   1407  HB3 ALA A 579      75.749  91.084  33.610  1.00  0.00           H
ATOM   1408  C   ALA A 579      74.260  88.643  33.317  1.00  0.00           C
ATOM   1409  O   ALA A 579      73.726  87.915  32.466  1.00  0.00           O
ATOM   1410  N   LEU A 580      75.282  88.163  34.028  1.00  0.00           N
ATOM   1411  HN  LEU A 580      75.743  88.675  34.748  1.00  0.00           H
ATOM   1412  CA  LEU A 580      75.877  86.860  33.884  1.00  0.00           C
ATOM   1413  HA  LEU A 580      76.209  86.795  32.858  1.00  0.00           H
ATOM   1414  CB  LEU A 580      77.261  86.606  34.677  1.00  0.00           C
ATOM   1415  HB1 LEU A 580      76.993  86.748  35.746  1.00  0.00           H
ATOM   1416  HB2 LEU A 580      77.578  85.545  34.592  1.00  0.00           H
ATOM   1417  CG  LEU A 580      78.431  87.506  34.162  1.00  0.00           C
ATOM   1418  HG  LEU A 580      78.084  88.557  34.068  1.00  0.00           H
ATOM   1419  CD1 LEU A 580      79.411  87.677  35.339  1.00  0.00           C
ATOM   1420 1HD1 LEU A 580      79.863  86.663  35.381  1.00  0.00           H
ATOM   1421 2HD1 LEU A 580      80.111  88.470  34.999  1.00  0.00           H
ATOM   1422 3HD1 LEU A 580      79.051  87.921  36.362  1.00  0.00           H
ATOM   1423  CD2 LEU A 580      79.050  86.890  32.870  1.00  0.00           C
ATOM   1424 1HD2 LEU A 580      78.393  87.101  31.999  1.00  0.00           H
ATOM   1425 2HD2 LEU A 580      80.066  87.304  32.697  1.00  0.00           H
ATOM   1426 3HD2 LEU A 580      79.024  85.781  32.936  1.00  0.00           H
ATOM   1427  C   LEU A 580      74.923  85.695  34.082  1.00  0.00           C
ATOM   1428  O   LEU A 580      74.965  84.662  33.399  1.00  0.00           O
ATOM   1429  N   GLU A 581      74.017  85.787  35.050  1.00  0.00           N
ATOM   1430  HN  GLU A 581      74.038  86.586  35.646  1.00  0.00           H
ATOM   1431  CA  GLU A 581      72.922  84.849  35.229  1.00  0.00           C
ATOM   1432  HA  GLU A 581      73.385  83.878  35.140  1.00  0.00           H
ATOM   1433  CB  GLU A 581      72.420  85.094  36.665  1.00  0.00           C
ATOM   1434  HB1 GLU A 581      72.026  86.121  36.821  1.00  0.00           H
ATOM   1435  HB2 GLU A 581      71.548  84.440  36.885  1.00  0.00           H
ATOM   1436  CG  GLU A 581      73.572  84.767  37.697  1.00  0.00           C
ATOM   1437  HG1 GLU A 581      74.071  83.807  37.446  1.00  0.00           H
ATOM   1438  HG2 GLU A 581      74.401  85.500  37.790  1.00  0.00           H
ATOM   1439  CD  GLU A 581      72.856  84.600  39.001  1.00  0.00           C
ATOM   1440  OE1 GLU A 581      72.108  85.540  39.462  1.00  0.00           O
ATOM   1441  OE2 GLU A 581      72.958  83.460  39.457  1.00  0.00           O
ATOM   1442  C   GLU A 581      71.783  84.832  34.198  1.00  0.00           C
ATOM   1443  O   GLU A 581      71.042  83.869  34.113  1.00  0.00           O
ATOM   1444  N   LEU A 582      71.726  85.837  33.301  1.00  0.00           N
ATOM   1445  HN  LEU A 582      72.333  86.623  33.391  1.00  0.00           H
ATOM   1446  CA  LEU A 582      70.822  85.852  32.161  1.00  0.00           C
ATOM   1447  HA  LEU A 582      70.087  85.080  32.332  1.00  0.00           H
ATOM   1448  CB  LEU A 582      70.292  87.307  32.035  1.00  0.00           C
ATOM   1449  HB1 LEU A 582      71.104  88.023  31.786  1.00  0.00           H
ATOM   1450  HB2 LEU A 582      69.534  87.362  31.225  1.00  0.00           H
ATOM   1451  CG  LEU A 582      69.439  87.746  33.242  1.00  0.00           C
ATOM   1452  HG  LEU A 582      70.068  87.743  34.157  1.00  0.00           H
ATOM   1453  CD1 LEU A 582      68.880  89.137  33.067  1.00  0.00           C
ATOM   1454 1HD1 LEU A 582      68.026  89.265  32.367  1.00  0.00           H
ATOM   1455 2HD1 LEU A 582      68.586  89.481  34.082  1.00  0.00           H
ATOM   1456 3HD1 LEU A 582      69.772  89.678  32.685  1.00  0.00           H
ATOM   1457  CD2 LEU A 582      68.327  86.803  33.559  1.00  0.00           C
ATOM   1458 1HD2 LEU A 582      67.691  87.138  34.406  1.00  0.00           H
ATOM   1459 2HD2 LEU A 582      67.825  86.687  32.575  1.00  0.00           H
ATOM   1460 3HD2 LEU A 582      68.639  85.784  33.875  1.00  0.00           H
ATOM   1461  C   LEU A 582      71.599  85.556  30.840  1.00  0.00           C
ATOM   1462  O   LEU A 582      71.025  85.135  29.841  1.00  0.00           O
ATOM   1463  N   LEU A 583      72.944  85.640  30.895  1.00  0.00           N
ATOM   1464  HN  LEU A 583      73.337  86.018  31.730  1.00  0.00           H
ATOM   1465  CA  LEU A 583      73.792  85.237  29.709  1.00  0.00           C
ATOM   1466  HA  LEU A 583      73.213  85.304  28.800  1.00  0.00           H
ATOM   1467  CB  LEU A 583      74.997  86.119  29.658  1.00  0.00           C
ATOM   1468  HB1 LEU A 583      75.612  86.000  30.575  1.00  0.00           H
ATOM   1469  HB2 LEU A 583      75.742  85.777  28.907  1.00  0.00           H
ATOM   1470  CG  LEU A 583      74.645  87.571  29.390  1.00  0.00           C
ATOM   1471  HG  LEU A 583      73.794  87.862  30.043  1.00  0.00           H
ATOM   1472  CD1 LEU A 583      75.865  88.508  29.907  1.00  0.00           C
ATOM   1473 1HD1 LEU A 583      75.674  89.595  29.778  1.00  0.00           H
ATOM   1474 2HD1 LEU A 583      76.296  88.222  30.890  1.00  0.00           H
ATOM   1475 3HD1 LEU A 583      76.736  88.170  29.306  1.00  0.00           H
ATOM   1476  CD2 LEU A 583      74.244  87.885  27.945  1.00  0.00           C
ATOM   1477 1HD2 LEU A 583      75.033  87.495  27.267  1.00  0.00           H
ATOM   1478 2HD2 LEU A 583      73.308  87.336  27.704  1.00  0.00           H
ATOM   1479 3HD2 LEU A 583      74.030  88.945  27.690  1.00  0.00           H
ATOM   1480  C   LEU A 583      74.220  83.779  29.834  1.00  0.00           C
ATOM   1481  O   LEU A 583      75.208  83.273  29.243  1.00  0.00           O
ATOM   1482  N   ASP A 584      73.539  83.092  30.808  1.00  0.00           N
ATOM   1483  HN  ASP A 584      72.928  83.628  31.387  1.00  0.00           H
ATOM   1484  CA  ASP A 584      73.558  81.646  31.008  1.00  0.00           C
ATOM   1485  HA  ASP A 584      74.562  81.282  31.167  1.00  0.00           H
ATOM   1486  CB  ASP A 584      72.790  81.575  32.361  1.00  0.00           C
ATOM   1487  HB1 ASP A 584      73.434  82.081  33.111  1.00  0.00           H
ATOM   1488  HB2 ASP A 584      71.748  81.957  32.317  1.00  0.00           H
ATOM   1489  CG  ASP A 584      72.579  80.167  32.937  1.00  0.00           C
ATOM   1490  OD1 ASP A 584      72.711  79.148  32.187  1.00  0.00           O
ATOM   1491  OD2 ASP A 584      72.178  80.030  34.111  1.00  0.00           O
ATOM   1492  C   ASP A 584      73.045  80.789  29.803  1.00  0.00           C
ATOM   1493  O   ASP A 584      72.110  81.197  29.079  1.00  0.00           O
ATOM   1494  N   PHE A 585      73.676  79.645  29.749  1.00  0.00           N
ATOM   1495  HN  PHE A 585      74.407  79.419  30.388  1.00  0.00           H
ATOM   1496  CA  PHE A 585      73.591  78.736  28.605  1.00  0.00           C
ATOM   1497  HA  PHE A 585      73.436  79.337  27.721  1.00  0.00           H
ATOM   1498  CB  PHE A 585      74.831  77.783  28.471  1.00  0.00           C
ATOM   1499  HB1 PHE A 585      74.807  77.102  29.349  1.00  0.00           H
ATOM   1500  HB2 PHE A 585      74.853  77.252  27.496  1.00  0.00           H
ATOM   1501  CG  PHE A 585      76.055  78.583  28.424  1.00  0.00           C
ATOM   1502  CD1 PHE A 585      77.081  78.211  29.332  1.00  0.00           C
ATOM   1503  HD1 PHE A 585      77.050  77.334  29.961  1.00  0.00           H
ATOM   1504  CE1 PHE A 585      78.323  78.856  29.301  1.00  0.00           C
ATOM   1505  HE1 PHE A 585      79.174  78.495  29.860  1.00  0.00           H
ATOM   1506  CZ  PHE A 585      78.514  79.908  28.477  1.00  0.00           C
ATOM   1507  HZ  PHE A 585      79.473  80.405  28.475  1.00  0.00           H
ATOM   1508  CD2 PHE A 585      76.224  79.710  27.644  1.00  0.00           C
ATOM   1509  HD2 PHE A 585      75.502  79.899  26.863  1.00  0.00           H
ATOM   1510  CE2 PHE A 585      77.491  80.369  27.628  1.00  0.00           C
ATOM   1511  HE2 PHE A 585      77.511  81.327  27.130  1.00  0.00           H
ATOM   1512  C   PHE A 585      72.391  77.873  28.630  1.00  0.00           C
ATOM   1513  O   PHE A 585      72.090  77.097  27.696  1.00  0.00           O
ATOM   1514  N   SER A 586      71.668  77.936  29.763  1.00  0.00           N
ATOM   1515  HN  SER A 586      72.151  78.415  30.492  1.00  0.00           H
ATOM   1516  CA  SER A 586      70.517  77.121  30.136  1.00  0.00           C
ATOM   1517  HA  SER A 586      70.236  76.533  29.275  1.00  0.00           H
ATOM   1518  CB  SER A 586      70.637  76.124  31.389  1.00  0.00           C
ATOM   1519  HB1 SER A 586      69.637  75.645  31.461  1.00  0.00           H
ATOM   1520  HB2 SER A 586      71.361  75.313  31.159  1.00  0.00           H
ATOM   1521  OG  SER A 586      71.083  76.727  32.632  1.00  0.00           O
ATOM   1522  HG1 SER A 586      71.423  77.580  32.354  1.00  0.00           H
ATOM   1523  C   SER A 586      69.295  78.002  30.283  1.00  0.00           C
ATOM   1524  O   SER A 586      68.232  77.508  30.611  1.00  0.00           O
ATOM   1525  N   PHE A 587      69.462  79.380  30.121  1.00  0.00           N
ATOM   1526  HN  PHE A 587      70.331  79.761  29.815  1.00  0.00           H
ATOM   1527  CA  PHE A 587      68.391  80.330  30.303  1.00  0.00           C
ATOM   1528  HA  PHE A 587      67.853  80.164  31.224  1.00  0.00           H
ATOM   1529  CB  PHE A 587      69.039  81.751  30.296  1.00  0.00           C
ATOM   1530  HB1 PHE A 587      69.885  81.831  31.011  1.00  0.00           H
ATOM   1531  HB2 PHE A 587      69.446  81.954  29.282  1.00  0.00           H
ATOM   1532  CG  PHE A 587      68.134  82.803  30.767  1.00  0.00           C
ATOM   1533  CD1 PHE A 587      67.681  83.805  29.900  1.00  0.00           C
ATOM   1534  HD1 PHE A 587      68.112  83.892  28.913  1.00  0.00           H
ATOM   1535  CE1 PHE A 587      66.649  84.629  30.327  1.00  0.00           C
ATOM   1536  HE1 PHE A 587      66.185  85.243  29.571  1.00  0.00           H
ATOM   1537  CZ  PHE A 587      66.119  84.574  31.614  1.00  0.00           C
ATOM   1538  HZ  PHE A 587      65.177  85.076  31.782  1.00  0.00           H
ATOM   1539  CD2 PHE A 587      67.601  82.734  32.043  1.00  0.00           C
ATOM   1540  HD2 PHE A 587      67.967  81.957  32.697  1.00  0.00           H
ATOM   1541  CE2 PHE A 587      66.617  83.642  32.472  1.00  0.00           C
ATOM   1542  HE2 PHE A 587      66.279  83.643  33.498  1.00  0.00           H
ATOM   1543  C   PHE A 587      67.215  80.258  29.289  1.00  0.00           C
ATOM   1544  O   PHE A 587      67.496  80.185  28.106  1.00  0.00           O
ATOM   1545  N   PRO A 588      65.960  80.477  29.668  1.00  0.00           N
ATOM   1546  CD  PRO A 588      65.372  79.995  30.876  1.00  0.00           C
ATOM   1547  HD1 PRO A 588      65.807  80.606  31.695  1.00  0.00           H
ATOM   1548  HD2 PRO A 588      65.664  78.943  31.086  1.00  0.00           H
ATOM   1549  CA  PRO A 588      64.936  80.564  28.672  1.00  0.00           C
ATOM   1550  HA  PRO A 588      64.911  79.597  28.191  1.00  0.00           H
ATOM   1551  CB  PRO A 588      63.659  80.892  29.536  1.00  0.00           C
ATOM   1552  HB1 PRO A 588      63.754  81.959  29.829  1.00  0.00           H
ATOM   1553  HB2 PRO A 588      62.724  80.814  28.941  1.00  0.00           H
ATOM   1554  CG  PRO A 588      63.819  80.017  30.740  1.00  0.00           C
ATOM   1555  HG1 PRO A 588      63.452  80.563  31.635  1.00  0.00           H
ATOM   1556  HG2 PRO A 588      63.357  79.023  30.561  1.00  0.00           H
ATOM   1557  C   PRO A 588      65.020  81.621  27.572  1.00  0.00           C
ATOM   1558  O   PRO A 588      65.575  82.718  27.795  1.00  0.00           O
ATOM   1559  N   ASP A 589      64.544  81.338  26.345  1.00  0.00           N
ATOM   1560  HN  ASP A 589      63.993  80.513  26.249  1.00  0.00           H
ATOM   1561  CA  ASP A 589      64.732  82.185  25.185  1.00  0.00           C
ATOM   1562  HA  ASP A 589      64.611  81.562  24.311  1.00  0.00           H
ATOM   1563  CB  ASP A 589      63.453  83.104  25.012  1.00  0.00           C
ATOM   1564  HB1 ASP A 589      63.299  83.744  25.907  1.00  0.00           H
ATOM   1565  HB2 ASP A 589      63.342  83.659  24.057  1.00  0.00           H
ATOM   1566  CG  ASP A 589      62.094  82.388  24.934  1.00  0.00           C
ATOM   1567  OD1 ASP A 589      61.040  83.090  24.706  1.00  0.00           O
ATOM   1568  OD2 ASP A 589      62.065  81.102  24.979  1.00  0.00           O
ATOM   1569  C   ASP A 589      66.091  82.851  24.921  1.00  0.00           C
ATOM   1570  O   ASP A 589      67.147  82.195  24.947  1.00  0.00           O
ATOM   1571  N   CYS A 590      66.035  84.171  24.620  1.00  0.00           N
ATOM   1572  HN  CYS A 590      65.099  84.513  24.628  1.00  0.00           H
ATOM   1573  CA  CYS A 590      67.208  84.938  24.259  1.00  0.00           C
ATOM   1574  HA  CYS A 590      67.881  84.799  25.093  1.00  0.00           H
ATOM   1575  CB  CYS A 590      67.783  84.401  22.911  1.00  0.00           C
ATOM   1576  HB1 CYS A 590      68.533  85.069  22.438  1.00  0.00           H
ATOM   1577  HB2 CYS A 590      68.388  83.488  23.099  1.00  0.00           H
ATOM   1578  SG  CYS A 590      66.523  84.181  21.591  1.00  0.00           S
ATOM   1579  HG1 CYS A 590      66.342  85.489  21.474  1.00  0.00           H
ATOM   1580  C   CYS A 590      66.891  86.369  24.076  1.00  0.00           C
ATOM   1581  O   CYS A 590      67.484  87.062  23.203  1.00  0.00           O
ATOM   1582  N   HIS A 591      65.989  86.912  24.859  1.00  0.00           N
ATOM   1583  HN  HIS A 591      65.559  86.282  25.501  1.00  0.00           H
ATOM   1584  CA  HIS A 591      65.496  88.310  24.651  1.00  0.00           C
ATOM   1585  HA  HIS A 591      65.828  88.753  23.723  1.00  0.00           H
ATOM   1586  CB  HIS A 591      63.938  88.322  24.592  1.00  0.00           C
ATOM   1587  HB1 HIS A 591      63.423  88.200  25.569  1.00  0.00           H
ATOM   1588  HB2 HIS A 591      63.644  89.324  24.215  1.00  0.00           H
ATOM   1589  ND1 HIS A 591      63.655  87.472  22.275  1.00  0.00           N
ATOM   1590  CG  HIS A 591      63.468  87.293  23.579  1.00  0.00           C
ATOM   1591  CE1 HIS A 591      62.987  86.468  21.654  1.00  0.00           C
ATOM   1592  HE1 HIS A 591      62.906  86.347  20.573  1.00  0.00           H
ATOM   1593  NE2 HIS A 591      62.389  85.685  22.577  1.00  0.00           N
ATOM   1594  HE2 HIS A 591      61.934  84.806  22.428  1.00  0.00           H
ATOM   1595  CD2 HIS A 591      62.712  86.202  23.830  1.00  0.00           C
ATOM   1596  HD2 HIS A 591      62.322  85.752  24.734  1.00  0.00           H
ATOM   1597  C   HIS A 591      65.992  89.235  25.733  1.00  0.00           C
ATOM   1598  O   HIS A 591      65.880  90.442  25.651  1.00  0.00           O
ATOM   1599  N   VAL A 592      66.606  88.708  26.858  1.00  0.00           N
ATOM   1600  HN  VAL A 592      66.581  87.717  26.963  1.00  0.00           H
ATOM   1601  CA  VAL A 592      67.371  89.400  27.873  1.00  0.00           C
ATOM   1602  HA  VAL A 592      66.786  90.292  28.041  1.00  0.00           H
ATOM   1603  CB  VAL A 592      67.474  88.443  29.119  1.00  0.00           C
ATOM   1604  HB  VAL A 592      68.189  88.972  29.784  1.00  0.00           H
ATOM   1605  CG1 VAL A 592      66.094  88.301  29.724  1.00  0.00           C
ATOM   1606 1HG1 VAL A 592      65.391  87.738  29.074  1.00  0.00           H
ATOM   1607 2HG1 VAL A 592      66.098  87.915  30.766  1.00  0.00           H
ATOM   1608 3HG1 VAL A 592      65.588  89.284  29.831  1.00  0.00           H
ATOM   1609  CG2 VAL A 592      68.120  87.148  28.702  1.00  0.00           C
ATOM   1610 1HG2 VAL A 592      67.329  86.521  28.238  1.00  0.00           H
ATOM   1611 2HG2 VAL A 592      69.050  87.264  28.106  1.00  0.00           H
ATOM   1612 3HG2 VAL A 592      68.379  86.597  29.630  1.00  0.00           H
ATOM   1613  C   VAL A 592      68.723  89.891  27.445  1.00  0.00           C
ATOM   1614  O   VAL A 592      69.388  90.702  28.101  1.00  0.00           O
ATOM   1615  N   GLY A 593      69.233  89.422  26.266  1.00  0.00           N
ATOM   1616  HN  GLY A 593      68.735  88.857  25.612  1.00  0.00           H
ATOM   1617  CA  GLY A 593      70.605  89.705  25.905  1.00  0.00           C
ATOM   1618  HA1 GLY A 593      71.289  89.291  26.632  1.00  0.00           H
ATOM   1619  HA2 GLY A 593      70.824  89.297  24.929  1.00  0.00           H
ATOM   1620  C   GLY A 593      70.938  91.181  25.684  1.00  0.00           C
ATOM   1621  O   GLY A 593      72.001  91.810  26.036  1.00  0.00           O
ATOM   1622  N   SER A 594      70.014  91.908  24.970  1.00  0.00           N
ATOM   1623  HN  SER A 594      69.190  91.467  24.623  1.00  0.00           H
ATOM   1624  CA  SER A 594      70.147  93.352  24.641  1.00  0.00           C
ATOM   1625  HA  SER A 594      70.998  93.592  24.020  1.00  0.00           H
ATOM   1626  CB  SER A 594      68.890  93.707  23.770  1.00  0.00           C
ATOM   1627  HB1 SER A 594      69.013  93.223  22.778  1.00  0.00           H
ATOM   1628  HB2 SER A 594      68.019  93.180  24.215  1.00  0.00           H
ATOM   1629  OG  SER A 594      68.630  95.117  23.544  1.00  0.00           O
ATOM   1630  HG1 SER A 594      69.257  95.245  22.829  1.00  0.00           H
ATOM   1631  C   SER A 594      70.218  94.146  25.877  1.00  0.00           C
ATOM   1632  O   SER A 594      71.016  95.070  25.926  1.00  0.00           O
ATOM   1633  N   PHE A 595      69.397  93.848  26.970  1.00  0.00           N
ATOM   1634  HN  PHE A 595      68.627  93.217  26.913  1.00  0.00           H
ATOM   1635  CA  PHE A 595      69.555  94.539  28.263  1.00  0.00           C
ATOM   1636  HA  PHE A 595      69.936  95.529  28.062  1.00  0.00           H
ATOM   1637  CB  PHE A 595      68.261  94.396  29.037  1.00  0.00           C
ATOM   1638  HB1 PHE A 595      67.462  94.935  28.485  1.00  0.00           H
ATOM   1639  HB2 PHE A 595      67.853  93.368  29.143  1.00  0.00           H
ATOM   1640  CG  PHE A 595      68.236  94.978  30.421  1.00  0.00           C
ATOM   1641  CD1 PHE A 595      67.819  94.168  31.586  1.00  0.00           C
ATOM   1642  HD1 PHE A 595      67.477  93.167  31.367  1.00  0.00           H
ATOM   1643  CE1 PHE A 595      67.777  94.610  32.854  1.00  0.00           C
ATOM   1644  HE1 PHE A 595      67.447  93.971  33.660  1.00  0.00           H
ATOM   1645  CZ  PHE A 595      68.366  95.910  33.050  1.00  0.00           C
ATOM   1646  HZ  PHE A 595      68.352  96.145  34.104  1.00  0.00           H
ATOM   1647  CD2 PHE A 595      68.676  96.307  30.676  1.00  0.00           C
ATOM   1648  HD2 PHE A 595      68.935  96.973  29.866  1.00  0.00           H
ATOM   1649  CE2 PHE A 595      68.722  96.819  31.995  1.00  0.00           C
ATOM   1650  HE2 PHE A 595      69.109  97.818  32.132  1.00  0.00           H
ATOM   1651  C   PHE A 595      70.741  94.013  29.118  1.00  0.00           C
ATOM   1652  O   PHE A 595      71.494  94.771  29.769  1.00  0.00           O
ATOM   1653  N   ALA A 596      71.133  92.710  29.088  1.00  0.00           N
ATOM   1654  HN  ALA A 596      70.635  91.978  28.630  1.00  0.00           H
ATOM   1655  CA  ALA A 596      72.346  92.311  29.717  1.00  0.00           C
ATOM   1656  HA  ALA A 596      72.203  92.654  30.731  1.00  0.00           H
ATOM   1657  CB  ALA A 596      72.398  90.781  29.559  1.00  0.00           C
ATOM   1658  HB1 ALA A 596      71.494  90.345  30.035  1.00  0.00           H
ATOM   1659  HB2 ALA A 596      72.279  90.563  28.476  1.00  0.00           H
ATOM   1660  HB3 ALA A 596      73.309  90.296  29.969  1.00  0.00           H
ATOM   1661  C   ALA A 596      73.623  92.909  29.171  1.00  0.00           C
ATOM   1662  O   ALA A 596      74.397  93.537  29.915  1.00  0.00           O
ATOM   1663  N   ILE A 597      73.767  92.953  27.842  1.00  0.00           N
ATOM   1664  HN  ILE A 597      73.008  92.680  27.257  1.00  0.00           H
ATOM   1665  CA  ILE A 597      74.959  93.518  27.165  1.00  0.00           C
ATOM   1666  HA  ILE A 597      75.829  93.245  27.743  1.00  0.00           H
ATOM   1667  CB  ILE A 597      75.271  93.081  25.683  1.00  0.00           C
ATOM   1668  HB  ILE A 597      74.347  93.408  25.159  1.00  0.00           H
ATOM   1669  CG2 ILE A 597      76.481  93.835  25.030  1.00  0.00           C
ATOM   1670 1HG2 ILE A 597      76.604  93.454  23.994  1.00  0.00           H
ATOM   1671 2HG2 ILE A 597      76.427  94.944  24.989  1.00  0.00           H
ATOM   1672 3HG2 ILE A 597      77.317  93.404  25.622  1.00  0.00           H
ATOM   1673  CG1 ILE A 597      75.303  91.501  25.594  1.00  0.00           C
ATOM   1674 1HG1 ILE A 597      74.382  91.064  26.036  1.00  0.00           H
ATOM   1675 2HG1 ILE A 597      75.422  91.307  24.506  1.00  0.00           H
ATOM   1676  CD  ILE A 597      76.444  90.890  26.361  1.00  0.00           C
ATOM   1677  HD1 ILE A 597      76.603  89.852  26.000  1.00  0.00           H
ATOM   1678  HD2 ILE A 597      77.387  91.428  26.123  1.00  0.00           H
ATOM   1679  HD3 ILE A 597      76.272  90.783  27.453  1.00  0.00           H
ATOM   1680  C   ILE A 597      75.023  95.032  27.445  1.00  0.00           C
ATOM   1681  O   ILE A 597      76.073  95.584  27.783  1.00  0.00           O
ATOM   1682  N   LYS A 598      73.905  95.736  27.432  1.00  0.00           N
ATOM   1683  HN  LYS A 598      73.029  95.298  27.244  1.00  0.00           H
ATOM   1684  CA  LYS A 598      73.903  97.162  27.722  1.00  0.00           C
ATOM   1685  HA  LYS A 598      74.727  97.537  27.134  1.00  0.00           H
ATOM   1686  CB  LYS A 598      72.481  97.826  27.325  1.00  0.00           C
ATOM   1687  HB1 LYS A 598      72.508  98.240  26.295  1.00  0.00           H
ATOM   1688  HB2 LYS A 598      71.723  97.018  27.232  1.00  0.00           H
ATOM   1689  CG  LYS A 598      71.872  98.909  28.174  1.00  0.00           C
ATOM   1690  HG1 LYS A 598      71.601  98.552  29.190  1.00  0.00           H
ATOM   1691  HG2 LYS A 598      72.703  99.641  28.269  1.00  0.00           H
ATOM   1692  CD  LYS A 598      70.496  99.398  27.585  1.00  0.00           C
ATOM   1693  HD1 LYS A 598      70.403  99.500  26.483  1.00  0.00           H
ATOM   1694  HD2 LYS A 598      69.789  98.558  27.753  1.00  0.00           H
ATOM   1695  CE  LYS A 598      69.864 100.537  28.428  1.00  0.00           C
ATOM   1696  HE1 LYS A 598      69.826 100.228  29.495  1.00  0.00           H
ATOM   1697  HE2 LYS A 598      70.522 101.430  28.357  1.00  0.00           H
ATOM   1698  NZ  LYS A 598      68.565 100.949  27.933  1.00  0.00           N
ATOM   1699  HZ1 LYS A 598      68.282 101.867  28.330  1.00  0.00           H
ATOM   1700  HZ2 LYS A 598      68.748 101.091  26.919  1.00  0.00           H
ATOM   1701  HZ3 LYS A 598      67.864 100.185  27.852  1.00  0.00           H
ATOM   1702  C   LYS A 598      74.165  97.449  29.228  1.00  0.00           C
ATOM   1703  O   LYS A 598      74.656  98.524  29.568  1.00  0.00           O
ATOM   1704  N   SER A 599      73.797  96.453  30.096  1.00  0.00           N
ATOM   1705  HN  SER A 599      73.312  95.707  29.646  1.00  0.00           H
ATOM   1706  CA  SER A 599      74.212  96.428  31.508  1.00  0.00           C
ATOM   1707  HA  SER A 599      74.208  97.448  31.864  1.00  0.00           H
ATOM   1708  CB  SER A 599      73.347  95.583  32.406  1.00  0.00           C
ATOM   1709  HB1 SER A 599      73.339  94.547  32.002  1.00  0.00           H
ATOM   1710  HB2 SER A 599      73.602  95.656  33.485  1.00  0.00           H
ATOM   1711  OG  SER A 599      71.926  95.937  32.249  1.00  0.00           O
ATOM   1712  HG1 SER A 599      71.670  95.463  31.454  1.00  0.00           H
ATOM   1713  C   SER A 599      75.751  96.208  31.616  1.00  0.00           C
ATOM   1714  O   SER A 599      76.455  96.913  32.312  1.00  0.00           O
ATOM   1715  N   LEU A 600      76.381  95.234  30.864  1.00  0.00           N
ATOM   1716  HN  LEU A 600      75.783  94.619  30.355  1.00  0.00           H
ATOM   1717  CA  LEU A 600      77.851  95.083  30.743  1.00  0.00           C
ATOM   1718  HA  LEU A 600      78.261  94.977  31.736  1.00  0.00           H
ATOM   1719  CB  LEU A 600      78.241  93.782  29.970  1.00  0.00           C
ATOM   1720  HB1 LEU A 600      78.004  93.833  28.886  1.00  0.00           H
ATOM   1721  HB2 LEU A 600      79.336  93.635  30.086  1.00  0.00           H
ATOM   1722  CG  LEU A 600      77.682  92.442  30.553  1.00  0.00           C
ATOM   1723  HG  LEU A 600      76.589  92.352  30.377  1.00  0.00           H
ATOM   1724  CD1 LEU A 600      78.314  91.290  29.741  1.00  0.00           C
ATOM   1725 1HD1 LEU A 600      79.419  91.398  29.696  1.00  0.00           H
ATOM   1726 2HD1 LEU A 600      78.168  90.308  30.240  1.00  0.00           H
ATOM   1727 3HD1 LEU A 600      77.803  91.282  28.755  1.00  0.00           H
ATOM   1728  CD2 LEU A 600      77.930  92.312  32.011  1.00  0.00           C
ATOM   1729 1HD2 LEU A 600      77.632  91.258  32.199  1.00  0.00           H
ATOM   1730 2HD2 LEU A 600      78.968  92.486  32.366  1.00  0.00           H
ATOM   1731 3HD2 LEU A 600      77.318  92.929  32.703  1.00  0.00           H
ATOM   1732  C   LEU A 600      78.539  96.243  30.113  1.00  0.00           C
ATOM   1733  O   LEU A 600      79.702  96.558  30.468  1.00  0.00           O
ATOM   1734  N   ARG A 601      77.888  97.012  29.192  1.00  0.00           N
ATOM   1735  HN  ARG A 601      77.009  96.678  28.860  1.00  0.00           H
ATOM   1736  CA  ARG A 601      78.475  98.231  28.685  1.00  0.00           C
ATOM   1737  HA  ARG A 601      79.286  97.808  28.111  1.00  0.00           H
ATOM   1738  CB  ARG A 601      77.530  98.979  27.684  1.00  0.00           C
ATOM   1739  HB1 ARG A 601      76.606  99.203  28.258  1.00  0.00           H
ATOM   1740  HB2 ARG A 601      77.956  99.993  27.528  1.00  0.00           H
ATOM   1741  CG  ARG A 601      77.396  98.382  26.355  1.00  0.00           C
ATOM   1742  HG1 ARG A 601      77.187  97.293  26.282  1.00  0.00           H
ATOM   1743  HG2 ARG A 601      76.537  98.813  25.796  1.00  0.00           H
ATOM   1744  CD  ARG A 601      78.602  98.771  25.538  1.00  0.00           C
ATOM   1745  HD1 ARG A 601      78.668  99.871  25.399  1.00  0.00           H
ATOM   1746  HD2 ARG A 601      79.506  98.315  25.995  1.00  0.00           H
ATOM   1747  NE  ARG A 601      78.448  98.187  24.217  1.00  0.00           N
ATOM   1748  HE  ARG A 601      77.566  97.765  24.007  1.00  0.00           H
ATOM   1749  CZ  ARG A 601      79.096  98.739  23.171  1.00  0.00           C
ATOM   1750  NH1 ARG A 601      78.687  98.442  21.975  1.00  0.00           N
ATOM   1751 1HH1 ARG A 601      77.864  97.890  21.845  1.00  0.00           H
ATOM   1752 2HH1 ARG A 601      79.151  99.002  21.289  1.00  0.00           H
ATOM   1753  NH2 ARG A 601      80.255  99.413  23.390  1.00  0.00           N
ATOM   1754 1HH2 ARG A 601      80.453  99.936  24.219  1.00  0.00           H
ATOM   1755 2HH2 ARG A 601      80.727  99.740  22.571  1.00  0.00           H
ATOM   1756  C   ARG A 601      79.128  99.286  29.619  1.00  0.00           C
ATOM   1757  O   ARG A 601      80.126  99.879  29.333  1.00  0.00           O
ATOM   1758  N   LYS A 602      78.585  99.387  30.819  1.00  0.00           N
ATOM   1759  HN  LYS A 602      77.698  98.937  30.881  1.00  0.00           H
ATOM   1760  CA  LYS A 602      78.977 100.181  31.955  1.00  0.00           C
ATOM   1761  HA  LYS A 602      78.939 101.201  31.602  1.00  0.00           H
ATOM   1762  CB  LYS A 602      77.963  99.913  33.168  1.00  0.00           C
ATOM   1763  HB1 LYS A 602      77.940  98.803  33.165  1.00  0.00           H
ATOM   1764  HB2 LYS A 602      78.348 100.378  34.100  1.00  0.00           H
ATOM   1765  CG  LYS A 602      76.626 100.613  32.970  1.00  0.00           C
ATOM   1766  HG1 LYS A 602      76.208 100.412  31.960  1.00  0.00           H
ATOM   1767  HG2 LYS A 602      76.068 100.256  33.861  1.00  0.00           H
ATOM   1768  CD  LYS A 602      76.837 102.131  33.126  1.00  0.00           C
ATOM   1769  HD1 LYS A 602      76.847 102.316  34.222  1.00  0.00           H
ATOM   1770  HD2 LYS A 602      77.762 102.542  32.668  1.00  0.00           H
ATOM   1771  CE  LYS A 602      75.797 103.019  32.435  1.00  0.00           C
ATOM   1772  HE1 LYS A 602      76.103 104.086  32.469  1.00  0.00           H
ATOM   1773  HE2 LYS A 602      75.822 102.736  31.361  1.00  0.00           H
ATOM   1774  NZ  LYS A 602      74.471 102.785  32.920  1.00  0.00           N
ATOM   1775  HZ1 LYS A 602      73.860 103.625  32.870  1.00  0.00           H
ATOM   1776  HZ2 LYS A 602      73.961 102.074  32.358  1.00  0.00           H
ATOM   1777  HZ3 LYS A 602      74.534 102.344  33.859  1.00  0.00           H
ATOM   1778  C   LYS A 602      80.411  99.966  32.516  1.00  0.00           C
ATOM   1779  O   LYS A 602      80.879 100.895  33.216  1.00  0.00           O
ATOM   1780  N   LEU A 603      81.014  98.782  32.302  1.00  0.00           N
ATOM   1781  HN  LEU A 603      80.522  98.077  31.799  1.00  0.00           H
ATOM   1782  CA  LEU A 603      82.360  98.401  32.698  1.00  0.00           C
ATOM   1783  HA  LEU A 603      82.231  98.467  33.768  1.00  0.00           H
ATOM   1784  CB  LEU A 603      82.714  96.910  32.212  1.00  0.00           C
ATOM   1785  HB1 LEU A 603      82.595  96.864  31.108  1.00  0.00           H
ATOM   1786  HB2 LEU A 603      83.796  96.716  32.372  1.00  0.00           H
ATOM   1787  CG  LEU A 603      81.930  95.808  32.949  1.00  0.00           C
ATOM   1788  HG  LEU A 603      80.854  96.022  32.771  1.00  0.00           H
ATOM   1789  CD1 LEU A 603      82.027  94.390  32.313  1.00  0.00           C
ATOM   1790 1HD1 LEU A 603      83.098  94.103  32.380  1.00  0.00           H
ATOM   1791 2HD1 LEU A 603      81.432  93.641  32.878  1.00  0.00           H
ATOM   1792 3HD1 LEU A 603      81.746  94.483  31.242  1.00  0.00           H
ATOM   1793  CD2 LEU A 603      82.151  95.872  34.450  1.00  0.00           C
ATOM   1794 1HD2 LEU A 603      81.507  95.048  34.825  1.00  0.00           H
ATOM   1795 2HD2 LEU A 603      83.195  95.598  34.714  1.00  0.00           H
ATOM   1796 3HD2 LEU A 603      81.846  96.854  34.871  1.00  0.00           H
ATOM   1797  C   LEU A 603      83.569  99.301  32.450  1.00  0.00           C
ATOM   1798  O   LEU A 603      83.837  99.700  31.295  1.00  0.00           O
ATOM   1799  N   THR A 604      84.406  99.647  33.398  1.00  0.00           N
ATOM   1800  HN  THR A 604      84.207  99.457  34.357  1.00  0.00           H
ATOM   1801  CA  THR A 604      85.683 100.305  33.059  1.00  0.00           C
ATOM   1802  HA  THR A 604      85.426 101.081  32.353  1.00  0.00           H
ATOM   1803  CB  THR A 604      86.425 101.136  34.157  1.00  0.00           C
ATOM   1804  HB  THR A 604      85.613 101.739  34.617  1.00  0.00           H
ATOM   1805  OG1 THR A 604      87.448 102.002  33.671  1.00  0.00           O
ATOM   1806  HG1 THR A 604      87.083 102.752  33.196  1.00  0.00           H
ATOM   1807  CG2 THR A 604      86.990 100.205  35.273  1.00  0.00           C
ATOM   1808 1HG2 THR A 604      86.222  99.459  35.570  1.00  0.00           H
ATOM   1809 2HG2 THR A 604      87.965  99.742  35.013  1.00  0.00           H
ATOM   1810 3HG2 THR A 604      87.121 100.977  36.062  1.00  0.00           H
ATOM   1811  C   THR A 604      86.675  99.267  32.464  1.00  0.00           C
ATOM   1812  O   THR A 604      86.395  98.083  32.720  1.00  0.00           O
ATOM   1813  N   ASP A 605      87.607  99.675  31.636  1.00  0.00           N
ATOM   1814  HN  ASP A 605      87.713 100.666  31.614  1.00  0.00           H
ATOM   1815  CA  ASP A 605      88.496  98.706  30.910  1.00  0.00           C
ATOM   1816  HA  ASP A 605      87.830  98.081  30.333  1.00  0.00           H
ATOM   1817  CB  ASP A 605      89.431  99.553  29.972  1.00  0.00           C
ATOM   1818  HB1 ASP A 605      89.651 100.490  30.528  1.00  0.00           H
ATOM   1819  HB2 ASP A 605      90.256  98.921  29.580  1.00  0.00           H
ATOM   1820  CG  ASP A 605      88.741 100.043  28.700  1.00  0.00           C
ATOM   1821  OD1 ASP A 605      87.587  99.696  28.413  1.00  0.00           O
ATOM   1822  OD2 ASP A 605      89.392 100.718  27.874  1.00  0.00           O
ATOM   1823  C   ASP A 605      89.385  97.852  31.878  1.00  0.00           C
ATOM   1824  O   ASP A 605      89.326  96.588  31.820  1.00  0.00           O
ATOM   1825  N   ASP A 606      90.025  98.387  32.995  1.00  0.00           N
ATOM   1826  HN  ASP A 606      90.088  99.381  33.043  1.00  0.00           H
ATOM   1827  CA  ASP A 606      90.794  97.595  33.931  1.00  0.00           C
ATOM   1828  HA  ASP A 606      91.578  97.042  33.435  1.00  0.00           H
ATOM   1829  CB  ASP A 606      91.471  98.533  35.017  1.00  0.00           C
ATOM   1830  HB1 ASP A 606      90.707  99.270  35.346  1.00  0.00           H
ATOM   1831  HB2 ASP A 606      91.849  97.984  35.905  1.00  0.00           H
ATOM   1832  CG  ASP A 606      92.677  99.265  34.485  1.00  0.00           C
ATOM   1833  OD1 ASP A 606      93.241 100.062  35.307  1.00  0.00           O
ATOM   1834  OD2 ASP A 606      93.138  99.032  33.335  1.00  0.00           O
ATOM   1835  C   ASP A 606      89.882  96.539  34.634  1.00  0.00           C
ATOM   1836  O   ASP A 606      90.288  95.454  34.907  1.00  0.00           O
ATOM   1837  N   GLU A 607      88.629  96.901  34.920  1.00  0.00           N
ATOM   1838  HN  GLU A 607      88.302  97.842  34.935  1.00  0.00           H
ATOM   1839  CA  GLU A 607      87.621  95.966  35.352  1.00  0.00           C
ATOM   1840  HA  GLU A 607      88.019  95.372  36.161  1.00  0.00           H
ATOM   1841  CB  GLU A 607      86.378  96.510  35.953  1.00  0.00           C
ATOM   1842  HB1 GLU A 607      85.911  97.283  35.306  1.00  0.00           H
ATOM   1843  HB2 GLU A 607      85.692  95.641  36.051  1.00  0.00           H
ATOM   1844  CG  GLU A 607      86.522  97.053  37.379  1.00  0.00           C
ATOM   1845  HG1 GLU A 607      86.754  96.191  38.040  1.00  0.00           H
ATOM   1846  HG2 GLU A 607      87.356  97.786  37.407  1.00  0.00           H
ATOM   1847  CD  GLU A 607      85.322  97.840  37.902  1.00  0.00           C
ATOM   1848  OE1 GLU A 607      85.269  99.135  37.876  1.00  0.00           O
ATOM   1849  OE2 GLU A 607      84.304  97.186  38.331  1.00  0.00           O
ATOM   1850  C   GLU A 607      87.151  94.887  34.379  1.00  0.00           C
ATOM   1851  O   GLU A 607      86.974  93.680  34.675  1.00  0.00           O
ATOM   1852  N   LEU A 608      86.880  95.348  33.151  1.00  0.00           N
ATOM   1853  HN  LEU A 608      86.959  96.314  32.917  1.00  0.00           H
ATOM   1854  CA  LEU A 608      86.534  94.537  31.989  1.00  0.00           C
ATOM   1855  HA  LEU A 608      85.639  94.060  32.360  1.00  0.00           H
ATOM   1856  CB  LEU A 608      86.341  95.276  30.646  1.00  0.00           C
ATOM   1857  HB1 LEU A 608      85.596  96.065  30.889  1.00  0.00           H
ATOM   1858  HB2 LEU A 608      87.332  95.702  30.382  1.00  0.00           H
ATOM   1859  CG  LEU A 608      85.860  94.420  29.502  1.00  0.00           C
ATOM   1860  HG  LEU A 608      86.643  93.644  29.361  1.00  0.00           H
ATOM   1861  CD1 LEU A 608      84.552  93.678  29.747  1.00  0.00           C
ATOM   1862 1HD1 LEU A 608      83.827  94.494  29.955  1.00  0.00           H
ATOM   1863 2HD1 LEU A 608      84.223  93.102  28.856  1.00  0.00           H
ATOM   1864 3HD1 LEU A 608      84.598  92.931  30.568  1.00  0.00           H
ATOM   1865  CD2 LEU A 608      85.727  95.242  28.265  1.00  0.00           C
ATOM   1866 1HD2 LEU A 608      85.285  94.770  27.362  1.00  0.00           H
ATOM   1867 2HD2 LEU A 608      85.018  96.064  28.500  1.00  0.00           H
ATOM   1868 3HD2 LEU A 608      86.727  95.710  28.142  1.00  0.00           H
ATOM   1869  C   LEU A 608      87.524  93.405  31.806  1.00  0.00           C
ATOM   1870  O   LEU A 608      87.170  92.244  31.705  1.00  0.00           O
ATOM   1871  N   PHE A 609      88.803  93.721  31.897  1.00  0.00           N
ATOM   1872  HN  PHE A 609      88.994  94.694  32.003  1.00  0.00           H
ATOM   1873  CA  PHE A 609      90.028  92.893  31.946  1.00  0.00           C
ATOM   1874  HA  PHE A 609      90.158  92.472  30.960  1.00  0.00           H
ATOM   1875  CB  PHE A 609      91.248  93.789  32.040  1.00  0.00           C
ATOM   1876  HB1 PHE A 609      91.224  94.444  31.143  1.00  0.00           H
ATOM   1877  HB2 PHE A 609      91.321  94.398  32.967  1.00  0.00           H
ATOM   1878  CG  PHE A 609      92.623  93.154  31.865  1.00  0.00           C
ATOM   1879  CD1 PHE A 609      93.210  93.152  30.570  1.00  0.00           C
ATOM   1880  HD1 PHE A 609      92.653  93.632  29.779  1.00  0.00           H
ATOM   1881  CE1 PHE A 609      94.453  92.506  30.396  1.00  0.00           C
ATOM   1882  HE1 PHE A 609      94.951  92.565  29.440  1.00  0.00           H
ATOM   1883  CZ  PHE A 609      95.162  92.012  31.404  1.00  0.00           C
ATOM   1884  HZ  PHE A 609      96.102  91.543  31.154  1.00  0.00           H
ATOM   1885  CD2 PHE A 609      93.343  92.630  32.908  1.00  0.00           C
ATOM   1886  HD2 PHE A 609      93.031  92.670  33.941  1.00  0.00           H
ATOM   1887  CE2 PHE A 609      94.609  92.120  32.687  1.00  0.00           C
ATOM   1888  HE2 PHE A 609      95.205  91.647  33.454  1.00  0.00           H
ATOM   1889  C   PHE A 609      90.009  91.723  32.963  1.00  0.00           C
ATOM   1890  O   PHE A 609      90.461  90.606  32.693  1.00  0.00           O
ATOM   1891  N   GLN A 610      89.347  91.898  34.186  1.00  0.00           N
ATOM   1892  HN  GLN A 610      88.840  92.732  34.391  1.00  0.00           H
ATOM   1893  CA  GLN A 610      89.323  90.791  35.147  1.00  0.00           C
ATOM   1894  HA  GLN A 610      90.233  90.220  35.038  1.00  0.00           H
ATOM   1895  CB  GLN A 610      89.115  91.233  36.668  1.00  0.00           C
ATOM   1896  HB1 GLN A 610      88.169  91.811  36.738  1.00  0.00           H
ATOM   1897  HB2 GLN A 610      89.117  90.353  37.347  1.00  0.00           H
ATOM   1898  CG  GLN A 610      90.212  92.125  37.263  1.00  0.00           C
ATOM   1899  HG1 GLN A 610      90.221  93.103  36.735  1.00  0.00           H
ATOM   1900  HG2 GLN A 610      90.089  92.305  38.353  1.00  0.00           H
ATOM   1901  CD  GLN A 610      91.622  91.500  37.113  1.00  0.00           C
ATOM   1902  OE1 GLN A 610      91.744  90.259  37.050  1.00  0.00           O
ATOM   1903  NE2 GLN A 610      92.598  92.392  37.233  1.00  0.00           N
ATOM   1904 1HE2 GLN A 610      93.531  92.048  37.338  1.00  0.00           H
ATOM   1905 2HE2 GLN A 610      92.460  93.382  37.264  1.00  0.00           H
ATOM   1906  C   GLN A 610      88.187  89.816  34.943  1.00  0.00           C
ATOM   1907  O   GLN A 610      88.078  88.771  35.559  1.00  0.00           O
ATOM   1908  N   TYR A 611      87.310  90.157  33.932  1.00  0.00           N
ATOM   1909  HN  TYR A 611      87.345  91.131  33.721  1.00  0.00           H
ATOM   1910  CA  TYR A 611      86.169  89.359  33.475  1.00  0.00           C
ATOM   1911  HA  TYR A 611      86.072  88.516  34.143  1.00  0.00           H
ATOM   1912  CB  TYR A 611      84.877  90.222  33.508  1.00  0.00           C
ATOM   1913  HB1 TYR A 611      84.927  91.135  32.877  1.00  0.00           H
ATOM   1914  HB2 TYR A 611      83.992  89.611  33.228  1.00  0.00           H
ATOM   1915  CG  TYR A 611      84.509  90.818  34.887  1.00  0.00           C
ATOM   1916  CD1 TYR A 611      83.760  92.019  35.016  1.00  0.00           C
ATOM   1917  HD1 TYR A 611      83.464  92.500  34.095  1.00  0.00           H
ATOM   1918  CE1 TYR A 611      83.528  92.523  36.283  1.00  0.00           C
ATOM   1919  HE1 TYR A 611      82.905  93.396  36.405  1.00  0.00           H
ATOM   1920  CZ  TYR A 611      83.882  91.860  37.458  1.00  0.00           C
ATOM   1921  OH  TYR A 611      83.466  92.428  38.686  1.00  0.00           O
ATOM   1922  HH  TYR A 611      83.196  93.345  38.599  1.00  0.00           H
ATOM   1923  CD2 TYR A 611      84.878  90.180  36.087  1.00  0.00           C
ATOM   1924  HD2 TYR A 611      85.437  89.261  35.993  1.00  0.00           H
ATOM   1925  CE2 TYR A 611      84.635  90.679  37.310  1.00  0.00           C
ATOM   1926  HE2 TYR A 611      85.026  90.146  38.165  1.00  0.00           H
ATOM   1927  C   TYR A 611      86.324  88.748  32.092  1.00  0.00           C
ATOM   1928  O   TYR A 611      85.637  87.818  31.687  1.00  0.00           O
ATOM   1929  N   LEU A 612      87.309  89.280  31.384  1.00  0.00           N
ATOM   1930  HN  LEU A 612      87.825  90.025  31.800  1.00  0.00           H
ATOM   1931  CA  LEU A 612      87.442  89.065  29.903  1.00  0.00           C
ATOM   1932  HA  LEU A 612      86.544  89.391  29.399  1.00  0.00           H
ATOM   1933  CB  LEU A 612      88.640  89.916  29.293  1.00  0.00           C
ATOM   1934  HB1 LEU A 612      88.252  90.892  29.654  1.00  0.00           H
ATOM   1935  HB2 LEU A 612      89.616  89.813  29.813  1.00  0.00           H
ATOM   1936  CG  LEU A 612      88.806  89.874  27.775  1.00  0.00           C
ATOM   1937  HG  LEU A 612      89.137  88.840  27.543  1.00  0.00           H
ATOM   1938  CD1 LEU A 612      87.540  90.322  27.064  1.00  0.00           C
ATOM   1939 1HD1 LEU A 612      86.764  89.527  27.048  1.00  0.00           H
ATOM   1940 2HD1 LEU A 612      87.155  91.277  27.481  1.00  0.00           H
ATOM   1941 3HD1 LEU A 612      87.768  90.502  25.991  1.00  0.00           H
ATOM   1942  CD2 LEU A 612      89.917  90.804  27.302  1.00  0.00           C
ATOM   1943 1HD2 LEU A 612      90.945  90.405  27.437  1.00  0.00           H
ATOM   1944 2HD2 LEU A 612      89.873  91.014  26.212  1.00  0.00           H
ATOM   1945 3HD2 LEU A 612      89.796  91.777  27.824  1.00  0.00           H
ATOM   1946  C   LEU A 612      87.657  87.599  29.439  1.00  0.00           C
ATOM   1947  O   LEU A 612      87.124  87.095  28.459  1.00  0.00           O
ATOM   1948  N   LEU A 613      88.370  86.849  30.332  1.00  0.00           N
ATOM   1949  HN  LEU A 613      88.780  87.329  31.103  1.00  0.00           H
ATOM   1950  CA  LEU A 613      88.524  85.411  30.098  1.00  0.00           C
ATOM   1951  HA  LEU A 613      88.844  85.287  29.074  1.00  0.00           H
ATOM   1952  CB  LEU A 613      89.500  84.954  31.269  1.00  0.00           C
ATOM   1953  HB1 LEU A 613      90.510  85.416  31.242  1.00  0.00           H
ATOM   1954  HB2 LEU A 613      89.124  85.265  32.268  1.00  0.00           H
ATOM   1955  CG  LEU A 613      89.689  83.433  31.466  1.00  0.00           C
ATOM   1956  HG  LEU A 613      88.689  82.987  31.655  1.00  0.00           H
ATOM   1957  CD1 LEU A 613      90.201  82.758  30.197  1.00  0.00           C
ATOM   1958 1HD1 LEU A 613      91.246  83.073  29.992  1.00  0.00           H
ATOM   1959 2HD1 LEU A 613      90.273  81.656  30.318  1.00  0.00           H
ATOM   1960 3HD1 LEU A 613      89.552  83.128  29.374  1.00  0.00           H
ATOM   1961  CD2 LEU A 613      90.551  83.148  32.688  1.00  0.00           C
ATOM   1962 1HD2 LEU A 613      90.710  82.060  32.850  1.00  0.00           H
ATOM   1963 2HD2 LEU A 613      91.585  83.547  32.603  1.00  0.00           H
ATOM   1964 3HD2 LEU A 613      90.077  83.547  33.610  1.00  0.00           H
ATOM   1965  C   LEU A 613      87.229  84.546  30.245  1.00  0.00           C
ATOM   1966  O   LEU A 613      86.979  83.601  29.492  1.00  0.00           O
ATOM   1967  N   GLN A 614      86.346  84.854  31.214  1.00  0.00           N
ATOM   1968  HN  GLN A 614      86.655  85.634  31.754  1.00  0.00           H
ATOM   1969  CA  GLN A 614      85.012  84.244  31.310  1.00  0.00           C
ATOM   1970  HA  GLN A 614      85.095  83.185  31.115  1.00  0.00           H
ATOM   1971  CB  GLN A 614      84.388  84.425  32.710  1.00  0.00           C
ATOM   1972  HB1 GLN A 614      84.160  85.504  32.846  1.00  0.00           H
ATOM   1973  HB2 GLN A 614      83.413  83.893  32.726  1.00  0.00           H
ATOM   1974  CG  GLN A 614      85.307  83.787  33.730  1.00  0.00           C
ATOM   1975  HG1 GLN A 614      84.672  83.363  34.537  1.00  0.00           H
ATOM   1976  HG2 GLN A 614      85.868  82.968  33.231  1.00  0.00           H
ATOM   1977  CD  GLN A 614      86.366  84.674  34.349  1.00  0.00           C
ATOM   1978  OE1 GLN A 614      86.544  85.911  34.181  1.00  0.00           O
ATOM   1979  NE2 GLN A 614      87.261  84.060  35.164  1.00  0.00           N
ATOM   1980 1HE2 GLN A 614      87.899  84.669  35.634  1.00  0.00           H
ATOM   1981 2HE2 GLN A 614      87.221  83.079  35.358  1.00  0.00           H
ATOM   1982  C   GLN A 614      83.990  84.787  30.317  1.00  0.00           C
ATOM   1983  O   GLN A 614      83.134  84.091  29.725  1.00  0.00           O
ATOM   1984  N   LEU A 615      84.083  86.080  29.981  1.00  0.00           N
ATOM   1985  HN  LEU A 615      84.717  86.673  30.472  1.00  0.00           H
ATOM   1986  CA  LEU A 615      83.369  86.725  28.845  1.00  0.00           C
ATOM   1987  HA  LEU A 615      82.317  86.527  28.987  1.00  0.00           H
ATOM   1988  CB  LEU A 615      83.674  88.131  28.796  1.00  0.00           C
ATOM   1989  HB1 LEU A 615      84.781  88.224  28.799  1.00  0.00           H
ATOM   1990  HB2 LEU A 615      83.248  88.589  27.877  1.00  0.00           H
ATOM   1991  CG  LEU A 615      83.042  88.933  30.029  1.00  0.00           C
ATOM   1992  HG  LEU A 615      83.447  88.573  30.999  1.00  0.00           H
ATOM   1993  CD1 LEU A 615      83.673  90.328  29.916  1.00  0.00           C
ATOM   1994 1HD1 LEU A 615      83.272  90.842  29.016  1.00  0.00           H
ATOM   1995 2HD1 LEU A 615      83.328  91.036  30.699  1.00  0.00           H
ATOM   1996 3HD1 LEU A 615      84.776  90.277  29.793  1.00  0.00           H
ATOM   1997  CD2 LEU A 615      81.477  88.926  29.880  1.00  0.00           C
ATOM   1998 1HD2 LEU A 615      81.018  89.671  30.564  1.00  0.00           H
ATOM   1999 2HD2 LEU A 615      81.307  89.313  28.852  1.00  0.00           H
ATOM   2000 3HD2 LEU A 615      80.889  87.993  30.020  1.00  0.00           H
ATOM   2001  C   LEU A 615      83.726  86.146  27.479  1.00  0.00           C
ATOM   2002  O   LEU A 615      82.832  85.922  26.703  1.00  0.00           O
ATOM   2003  N   VAL A 616      84.999  85.829  27.172  1.00  0.00           N
ATOM   2004  HN  VAL A 616      85.732  85.911  27.842  1.00  0.00           H
ATOM   2005  CA  VAL A 616      85.328  85.099  25.946  1.00  0.00           C
ATOM   2006  HA  VAL A 616      85.075  85.492  24.972  1.00  0.00           H
ATOM   2007  CB  VAL A 616      86.809  84.972  25.716  1.00  0.00           C
ATOM   2008  HB  VAL A 616      87.288  84.545  26.623  1.00  0.00           H
ATOM   2009  CG1 VAL A 616      87.104  84.050  24.509  1.00  0.00           C
ATOM   2010 1HG1 VAL A 616      86.449  84.280  23.641  1.00  0.00           H
ATOM   2011 2HG1 VAL A 616      88.122  84.186  24.088  1.00  0.00           H
ATOM   2012 3HG1 VAL A 616      86.944  83.004  24.847  1.00  0.00           H
ATOM   2013  CG2 VAL A 616      87.390  86.380  25.355  1.00  0.00           C
ATOM   2014 1HG2 VAL A 616      86.906  86.728  24.418  1.00  0.00           H
ATOM   2015 2HG2 VAL A 616      87.520  87.048  26.233  1.00  0.00           H
ATOM   2016 3HG2 VAL A 616      88.458  86.150  25.152  1.00  0.00           H
ATOM   2017  C   VAL A 616      84.684  83.703  25.936  1.00  0.00           C
ATOM   2018  O   VAL A 616      84.348  83.204  24.848  1.00  0.00           O
ATOM   2019  N   GLN A 617      84.429  83.020  27.102  1.00  0.00           N
ATOM   2020  HN  GLN A 617      84.677  83.402  27.989  1.00  0.00           H
ATOM   2021  CA  GLN A 617      83.633  81.812  27.175  1.00  0.00           C
ATOM   2022  HA  GLN A 617      84.058  81.074  26.511  1.00  0.00           H
ATOM   2023  CB  GLN A 617      83.637  81.151  28.547  1.00  0.00           C
ATOM   2024  HB1 GLN A 617      83.145  81.805  29.297  1.00  0.00           H
ATOM   2025  HB2 GLN A 617      83.027  80.225  28.478  1.00  0.00           H
ATOM   2026  CG  GLN A 617      85.032  80.778  29.171  1.00  0.00           C
ATOM   2027  HG1 GLN A 617      85.553  81.736  29.385  1.00  0.00           H
ATOM   2028  HG2 GLN A 617      84.762  80.226  30.097  1.00  0.00           H
ATOM   2029  CD  GLN A 617      85.970  79.980  28.183  1.00  0.00           C
ATOM   2030  OE1 GLN A 617      85.491  79.209  27.342  1.00  0.00           O
ATOM   2031  NE2 GLN A 617      87.322  80.215  28.321  1.00  0.00           N
ATOM   2032 1HE2 GLN A 617      87.609  80.980  28.897  1.00  0.00           H
ATOM   2033 2HE2 GLN A 617      88.002  79.747  27.756  1.00  0.00           H
ATOM   2034  C   GLN A 617      82.206  82.128  26.694  1.00  0.00           C
ATOM   2035  O   GLN A 617      81.609  81.347  25.951  1.00  0.00           O
ATOM   2036  N   VAL A 618      81.608  83.234  27.131  1.00  0.00           N
ATOM   2037  HN  VAL A 618      81.973  83.783  27.880  1.00  0.00           H
ATOM   2038  CA  VAL A 618      80.315  83.639  26.674  1.00  0.00           C
ATOM   2039  HA  VAL A 618      79.642  82.830  26.919  1.00  0.00           H
ATOM   2040  CB  VAL A 618      79.750  84.749  27.554  1.00  0.00           C
ATOM   2041  HB  VAL A 618      80.514  85.541  27.397  1.00  0.00           H
ATOM   2042  CG1 VAL A 618      78.373  85.216  27.170  1.00  0.00           C
ATOM   2043 1HG1 VAL A 618      77.680  84.348  27.198  1.00  0.00           H
ATOM   2044 2HG1 VAL A 618      78.011  86.096  27.744  1.00  0.00           H
ATOM   2045 3HG1 VAL A 618      78.500  85.531  26.112  1.00  0.00           H
ATOM   2046  CG2 VAL A 618      79.724  84.395  29.075  1.00  0.00           C
ATOM   2047 1HG2 VAL A 618      79.471  85.260  29.726  1.00  0.00           H
ATOM   2048 2HG2 VAL A 618      78.949  83.626  29.282  1.00  0.00           H
ATOM   2049 3HG2 VAL A 618      80.702  83.951  29.358  1.00  0.00           H
ATOM   2050  C   VAL A 618      80.359  83.915  25.166  1.00  0.00           C
ATOM   2051  O   VAL A 618      79.514  83.606  24.390  1.00  0.00           O
ATOM   2052  N   LEU A 619      81.454  84.576  24.710  1.00  0.00           N
ATOM   2053  HN  LEU A 619      82.078  84.930  25.402  1.00  0.00           H
ATOM   2054  CA  LEU A 619      81.642  84.990  23.339  1.00  0.00           C
ATOM   2055  HA  LEU A 619      80.838  85.644  23.036  1.00  0.00           H
ATOM   2056  CB  LEU A 619      82.948  85.793  23.297  1.00  0.00           C
ATOM   2057  HB1 LEU A 619      82.836  86.558  24.094  1.00  0.00           H
ATOM   2058  HB2 LEU A 619      83.739  85.062  23.570  1.00  0.00           H
ATOM   2059  CG  LEU A 619      83.270  86.392  21.929  1.00  0.00           C
ATOM   2060  HG  LEU A 619      82.977  85.606  21.200  1.00  0.00           H
ATOM   2061  CD1 LEU A 619      82.465  87.653  21.648  1.00  0.00           C
ATOM   2062 1HD1 LEU A 619      82.535  88.485  22.381  1.00  0.00           H
ATOM   2063 2HD1 LEU A 619      82.737  88.038  20.642  1.00  0.00           H
ATOM   2064 3HD1 LEU A 619      81.403  87.386  21.457  1.00  0.00           H
ATOM   2065  CD2 LEU A 619      84.737  86.688  21.752  1.00  0.00           C
ATOM   2066 1HD2 LEU A 619      85.088  87.333  22.586  1.00  0.00           H
ATOM   2067 2HD2 LEU A 619      85.283  85.724  21.665  1.00  0.00           H
ATOM   2068 3HD2 LEU A 619      84.899  87.065  20.720  1.00  0.00           H
ATOM   2069  C   LEU A 619      81.686  83.823  22.316  1.00  0.00           C
ATOM   2070  O   LEU A 619      81.179  83.978  21.237  1.00  0.00           O
ATOM   2071  N   LYS A 620      82.269  82.665  22.585  1.00  0.00           N
ATOM   2072  HN  LYS A 620      82.793  82.610  23.431  1.00  0.00           H
ATOM   2073  CA  LYS A 620      82.283  81.433  21.761  1.00  0.00           C
ATOM   2074  HA  LYS A 620      83.003  81.514  20.960  1.00  0.00           H
ATOM   2075  CB  LYS A 620      82.810  80.386  22.764  1.00  0.00           C
ATOM   2076  HB1 LYS A 620      83.819  80.634  23.155  1.00  0.00           H
ATOM   2077  HB2 LYS A 620      82.115  80.360  23.631  1.00  0.00           H
ATOM   2078  CG  LYS A 620      82.901  78.922  22.267  1.00  0.00           C
ATOM   2079  HG1 LYS A 620      81.938  78.369  22.301  1.00  0.00           H
ATOM   2080  HG2 LYS A 620      83.014  78.964  21.163  1.00  0.00           H
ATOM   2081  CD  LYS A 620      84.012  78.088  22.907  1.00  0.00           C
ATOM   2082  HD1 LYS A 620      83.963  77.032  22.566  1.00  0.00           H
ATOM   2083  HD2 LYS A 620      84.971  78.581  22.640  1.00  0.00           H
ATOM   2084  CE  LYS A 620      83.831  78.063  24.443  1.00  0.00           C
ATOM   2085  HE1 LYS A 620      83.803  79.127  24.760  1.00  0.00           H
ATOM   2086  HE2 LYS A 620      82.839  77.673  24.757  1.00  0.00           H
ATOM   2087  NZ  LYS A 620      84.989  77.511  25.127  1.00  0.00           N
ATOM   2088  HZ1 LYS A 620      85.092  77.890  26.090  1.00  0.00           H
ATOM   2089  HZ2 LYS A 620      84.912  76.477  25.042  1.00  0.00           H
ATOM   2090  HZ3 LYS A 620      85.812  77.803  24.562  1.00  0.00           H
ATOM   2091  C   LYS A 620      81.006  80.878  21.123  1.00  0.00           C
ATOM   2092  O   LYS A 620      81.045  80.373  19.959  1.00  0.00           O
ATOM   2093  N   TYR A 621      79.918  81.058  21.860  1.00  0.00           N
ATOM   2094  HN  TYR A 621      79.902  81.402  22.796  1.00  0.00           H
ATOM   2095  CA  TYR A 621      78.672  80.547  21.427  1.00  0.00           C
ATOM   2096  HA  TYR A 621      78.816  79.703  20.768  1.00  0.00           H
ATOM   2097  CB  TYR A 621      77.924  80.103  22.640  1.00  0.00           C
ATOM   2098  HB1 TYR A 621      77.808  80.894  23.412  1.00  0.00           H
ATOM   2099  HB2 TYR A 621      76.975  79.605  22.347  1.00  0.00           H
ATOM   2100  CG  TYR A 621      78.635  78.903  23.293  1.00  0.00           C
ATOM   2101  CD1 TYR A 621      79.005  78.927  24.611  1.00  0.00           C
ATOM   2102  HD1 TYR A 621      78.845  79.801  25.226  1.00  0.00           H
ATOM   2103  CE1 TYR A 621      79.649  77.872  25.236  1.00  0.00           C
ATOM   2104  HE1 TYR A 621      80.110  77.894  26.212  1.00  0.00           H
ATOM   2105  CZ  TYR A 621      79.860  76.655  24.495  1.00  0.00           C
ATOM   2106  OH  TYR A 621      80.744  75.744  24.979  1.00  0.00           O
ATOM   2107  HH  TYR A 621      81.116  75.236  24.255  1.00  0.00           H
ATOM   2108  CD2 TYR A 621      78.886  77.748  22.614  1.00  0.00           C
ATOM   2109  HD2 TYR A 621      78.521  77.593  21.610  1.00  0.00           H
ATOM   2110  CE2 TYR A 621      79.501  76.623  23.163  1.00  0.00           C
ATOM   2111  HE2 TYR A 621      79.735  75.849  22.447  1.00  0.00           H
ATOM   2112  C   TYR A 621      77.829  81.568  20.707  1.00  0.00           C
ATOM   2113  O   TYR A 621      76.648  81.313  20.383  1.00  0.00           O
ATOM   2114  N   GLU A 622      78.309  82.791  20.446  1.00  0.00           N
ATOM   2115  HN  GLU A 622      79.243  83.047  20.683  1.00  0.00           H
ATOM   2116  CA  GLU A 622      77.454  83.761  19.780  1.00  0.00           C
ATOM   2117  HA  GLU A 622      76.440  83.549  20.085  1.00  0.00           H
ATOM   2118  CB  GLU A 622      77.888  85.160  20.156  1.00  0.00           C
ATOM   2119  HB1 GLU A 622      78.993  85.267  20.134  1.00  0.00           H
ATOM   2120  HB2 GLU A 622      77.520  85.900  19.413  1.00  0.00           H
ATOM   2121  CG  GLU A 622      77.264  85.728  21.469  1.00  0.00           C
ATOM   2122  HG1 GLU A 622      77.843  85.237  22.281  1.00  0.00           H
ATOM   2123  HG2 GLU A 622      77.390  86.831  21.439  1.00  0.00           H
ATOM   2124  CD  GLU A 622      75.825  85.281  21.676  1.00  0.00           C
ATOM   2125  OE1 GLU A 622      74.915  86.110  21.376  1.00  0.00           O
ATOM   2126  OE2 GLU A 622      75.617  84.299  22.412  1.00  0.00           O
ATOM   2127  C   GLU A 622      77.360  83.619  18.276  1.00  0.00           C
ATOM   2128  O   GLU A 622      76.407  83.992  17.609  1.00  0.00           O
ATOM   2129  N   SER A 623      78.414  83.053  17.684  1.00  0.00           N
ATOM   2130  HN  SER A 623      79.225  82.974  18.259  1.00  0.00           H
ATOM   2131  CA  SER A 623      78.464  82.721  16.281  1.00  0.00           C
ATOM   2132  HA  SER A 623      79.357  82.118  16.216  1.00  0.00           H
ATOM   2133  CB  SER A 623      77.510  81.584  15.806  1.00  0.00           C
ATOM   2134  HB1 SER A 623      77.653  80.828  16.607  1.00  0.00           H
ATOM   2135  HB2 SER A 623      76.489  82.019  15.862  1.00  0.00           H
ATOM   2136  OG  SER A 623      77.743  81.043  14.461  1.00  0.00           O
ATOM   2137  HG1 SER A 623      78.112  81.731  13.901  1.00  0.00           H
ATOM   2138  C   SER A 623      78.598  83.827  15.231  1.00  0.00           C
ATOM   2139  O   SER A 623      79.116  83.572  14.172  1.00  0.00           O
ATOM   2140  N   TYR A 624      78.265  85.115  15.456  1.00  0.00           N
ATOM   2141  HN  TYR A 624      78.103  85.534  16.346  1.00  0.00           H
ATOM   2142  CA  TYR A 624      78.165  86.113  14.410  1.00  0.00           C
ATOM   2143  HA  TYR A 624      78.812  85.825  13.595  1.00  0.00           H
ATOM   2144  CB  TYR A 624      76.766  86.402  13.780  1.00  0.00           C
ATOM   2145  HB1 TYR A 624      75.922  86.532  14.491  1.00  0.00           H
ATOM   2146  HB2 TYR A 624      76.717  87.353  13.207  1.00  0.00           H
ATOM   2147  CG  TYR A 624      76.532  85.291  12.835  1.00  0.00           C
ATOM   2148  CD1 TYR A 624      75.828  84.139  13.297  1.00  0.00           C
ATOM   2149  HD1 TYR A 624      75.439  84.064  14.302  1.00  0.00           H
ATOM   2150  CE1 TYR A 624      75.738  83.048  12.402  1.00  0.00           C
ATOM   2151  HE1 TYR A 624      75.336  82.116  12.770  1.00  0.00           H
ATOM   2152  CZ  TYR A 624      76.108  83.141  11.084  1.00  0.00           C
ATOM   2153  OH  TYR A 624      75.949  81.942  10.331  1.00  0.00           O
ATOM   2154  HH  TYR A 624      76.011  82.143   9.395  1.00  0.00           H
ATOM   2155  CD2 TYR A 624      76.901  85.410  11.447  1.00  0.00           C
ATOM   2156  HD2 TYR A 624      77.401  86.298  11.087  1.00  0.00           H
ATOM   2157  CE2 TYR A 624      76.614  84.340  10.575  1.00  0.00           C
ATOM   2158  HE2 TYR A 624      76.797  84.451   9.516  1.00  0.00           H
ATOM   2159  C   TYR A 624      78.742  87.383  14.855  1.00  0.00           C
ATOM   2160  O   TYR A 624      78.897  87.763  16.030  1.00  0.00           O
ATOM   2161  N   LEU A 625      79.378  88.109  13.815  1.00  0.00           N
ATOM   2162  HN  LEU A 625      79.501  87.741  12.897  1.00  0.00           H
ATOM   2163  CA  LEU A 625      80.019  89.356  13.996  1.00  0.00           C
ATOM   2164  HA  LEU A 625      80.702  89.161  14.809  1.00  0.00           H
ATOM   2165  CB  LEU A 625      80.755  89.724  12.735  1.00  0.00           C
ATOM   2166  HB1 LEU A 625      81.379  88.841  12.477  1.00  0.00           H
ATOM   2167  HB2 LEU A 625      80.051  89.939  11.903  1.00  0.00           H
ATOM   2168  CG  LEU A 625      81.770  90.794  12.775  1.00  0.00           C
ATOM   2169  HG  LEU A 625      81.211  91.753  12.834  1.00  0.00           H
ATOM   2170  CD1 LEU A 625      82.771  90.570  14.003  1.00  0.00           C
ATOM   2171 1HD1 LEU A 625      83.118  89.515  14.016  1.00  0.00           H
ATOM   2172 2HD1 LEU A 625      83.630  91.254  13.835  1.00  0.00           H
ATOM   2173 3HD1 LEU A 625      82.363  90.773  15.016  1.00  0.00           H
ATOM   2174  CD2 LEU A 625      82.655  90.728  11.545  1.00  0.00           C
ATOM   2175 1HD2 LEU A 625      83.167  89.742  11.545  1.00  0.00           H
ATOM   2176 2HD2 LEU A 625      82.001  90.603  10.655  1.00  0.00           H
ATOM   2177 3HD2 LEU A 625      83.271  91.592  11.213  1.00  0.00           H
ATOM   2178  C   LEU A 625      79.151  90.526  14.465  1.00  0.00           C
ATOM   2179  O   LEU A 625      79.552  91.276  15.377  1.00  0.00           O
ATOM   2180  N   ASP A 626      77.910  90.682  13.888  1.00  0.00           N
ATOM   2181  HN  ASP A 626      77.670  90.069  13.139  1.00  0.00           H
ATOM   2182  CA  ASP A 626      76.842  91.744  14.175  1.00  0.00           C
ATOM   2183  HA  ASP A 626      77.302  92.718  14.099  1.00  0.00           H
ATOM   2184  CB  ASP A 626      75.691  91.472  13.237  1.00  0.00           C
ATOM   2185  HB1 ASP A 626      75.516  90.390  13.058  1.00  0.00           H
ATOM   2186  HB2 ASP A 626      74.737  91.876  13.637  1.00  0.00           H
ATOM   2187  CG  ASP A 626      75.980  92.149  11.941  1.00  0.00           C
ATOM   2188  OD1 ASP A 626      76.524  93.283  11.984  1.00  0.00           O
ATOM   2189  OD2 ASP A 626      75.582  91.668  10.865  1.00  0.00           O
ATOM   2190  C   ASP A 626      76.313  91.655  15.644  1.00  0.00           C
ATOM   2191  O   ASP A 626      75.720  92.639  16.151  1.00  0.00           O
ATOM   2192  N   CYS A 627      76.380  90.535  16.350  1.00  0.00           N
ATOM   2193  HN  CYS A 627      76.717  89.754  15.829  1.00  0.00           H
ATOM   2194  CA  CYS A 627      75.946  90.330  17.754  1.00  0.00           C
ATOM   2195  HA  CYS A 627      74.867  90.330  17.791  1.00  0.00           H
ATOM   2196  CB  CYS A 627      76.447  88.915  18.260  1.00  0.00           C
ATOM   2197  HB1 CYS A 627      77.556  88.987  18.265  1.00  0.00           H
ATOM   2198  HB2 CYS A 627      75.949  88.692  19.228  1.00  0.00           H
ATOM   2199  SG  CYS A 627      75.883  87.620  17.244  1.00  0.00           S
ATOM   2200  HG1 CYS A 627      74.572  87.584  17.433  1.00  0.00           H
ATOM   2201  C   CYS A 627      76.543  91.340  18.767  1.00  0.00           C
ATOM   2202  O   CYS A 627      77.720  91.725  18.731  1.00  0.00           O
ATOM   2203  N   GLU A 628      75.733  91.780  19.785  1.00  0.00           N
ATOM   2204  HN  GLU A 628      74.827  91.384  19.914  1.00  0.00           H
ATOM   2205  CA  GLU A 628      76.101  92.820  20.776  1.00  0.00           C
ATOM   2206  HA  GLU A 628      76.240  93.729  20.209  1.00  0.00           H
ATOM   2207  CB  GLU A 628      74.891  93.124  21.653  1.00  0.00           C
ATOM   2208  HB1 GLU A 628      74.592  92.132  22.056  1.00  0.00           H
ATOM   2209  HB2 GLU A 628      75.230  93.802  22.465  1.00  0.00           H
ATOM   2210  CG  GLU A 628      73.732  93.827  20.828  1.00  0.00           C
ATOM   2211  HG1 GLU A 628      73.312  93.153  20.051  1.00  0.00           H
ATOM   2212  HG2 GLU A 628      72.935  93.911  21.598  1.00  0.00           H
ATOM   2213  CD  GLU A 628      74.040  95.241  20.260  1.00  0.00           C
ATOM   2214  OE1 GLU A 628      74.377  96.223  21.016  1.00  0.00           O
ATOM   2215  OE2 GLU A 628      74.097  95.368  18.992  1.00  0.00           O
ATOM   2216  C   GLU A 628      77.307  92.541  21.582  1.00  0.00           C
ATOM   2217  O   GLU A 628      78.051  93.444  21.889  1.00  0.00           O
ATOM   2218  N   LEU A 629      77.558  91.336  22.122  1.00  0.00           N
ATOM   2219  HN  LEU A 629      76.924  90.569  22.064  1.00  0.00           H
ATOM   2220  CA  LEU A 629      78.857  91.083  22.842  1.00  0.00           C
ATOM   2221  HA  LEU A 629      78.969  91.835  23.609  1.00  0.00           H
ATOM   2222  CB  LEU A 629      78.741  89.747  23.540  1.00  0.00           C
ATOM   2223  HB1 LEU A 629      77.888  89.916  24.233  1.00  0.00           H
ATOM   2224  HB2 LEU A 629      78.390  88.937  22.865  1.00  0.00           H
ATOM   2225  CG  LEU A 629      79.949  89.289  24.391  1.00  0.00           C
ATOM   2226  HG  LEU A 629      80.754  89.161  23.636  1.00  0.00           H
ATOM   2227  CD1 LEU A 629      80.426  90.340  25.465  1.00  0.00           C
ATOM   2228 1HD1 LEU A 629      79.598  90.542  26.178  1.00  0.00           H
ATOM   2229 2HD1 LEU A 629      81.326  90.018  26.031  1.00  0.00           H
ATOM   2230 3HD1 LEU A 629      80.638  91.303  24.953  1.00  0.00           H
ATOM   2231  CD2 LEU A 629      79.598  87.985  24.971  1.00  0.00           C
ATOM   2232 1HD2 LEU A 629      80.517  87.510  25.378  1.00  0.00           H
ATOM   2233 2HD2 LEU A 629      78.803  88.153  25.729  1.00  0.00           H
ATOM   2234 3HD2 LEU A 629      79.159  87.278  24.235  1.00  0.00           H
ATOM   2235  C   LEU A 629      80.080  91.122  22.001  1.00  0.00           C
ATOM   2236  O   LEU A 629      81.139  91.533  22.480  1.00  0.00           O
ATOM   2237  N   THR A 630      79.946  90.674  20.716  1.00  0.00           N
ATOM   2238  HN  THR A 630      79.094  90.328  20.331  1.00  0.00           H
ATOM   2239  CA  THR A 630      81.037  90.789  19.707  1.00  0.00           C
ATOM   2240  HA  THR A 630      81.994  90.417  20.043  1.00  0.00           H
ATOM   2241  CB  THR A 630      80.738  90.162  18.384  1.00  0.00           C
ATOM   2242  HB  THR A 630      79.992  90.692  17.754  1.00  0.00           H
ATOM   2243  OG1 THR A 630      80.057  88.909  18.482  1.00  0.00           O
ATOM   2244  HG1 THR A 630      79.868  88.579  17.600  1.00  0.00           H
ATOM   2245  CG2 THR A 630      82.050  90.053  17.637  1.00  0.00           C
ATOM   2246 1HG2 THR A 630      82.565  91.038  17.626  1.00  0.00           H
ATOM   2247 2HG2 THR A 630      82.628  89.254  18.149  1.00  0.00           H
ATOM   2248 3HG2 THR A 630      82.051  89.746  16.570  1.00  0.00           H
ATOM   2249  C   THR A 630      81.321  92.232  19.514  1.00  0.00           C
ATOM   2250  O   THR A 630      82.504  92.710  19.520  1.00  0.00           O
ATOM   2251  N   LYS A 631      80.324  93.047  19.396  1.00  0.00           N
ATOM   2252  HN  LYS A 631      79.452  92.602  19.211  1.00  0.00           H
ATOM   2253  CA  LYS A 631      80.500  94.504  19.285  1.00  0.00           C
ATOM   2254  HA  LYS A 631      81.159  94.717  18.457  1.00  0.00           H
ATOM   2255  CB  LYS A 631      79.212  95.141  18.837  1.00  0.00           C
ATOM   2256  HB1 LYS A 631      78.477  94.922  19.640  1.00  0.00           H
ATOM   2257  HB2 LYS A 631      79.397  96.231  18.727  1.00  0.00           H
ATOM   2258  CG  LYS A 631      78.624  94.699  17.491  1.00  0.00           C
ATOM   2259  HG1 LYS A 631      79.270  95.058  16.662  1.00  0.00           H
ATOM   2260  HG2 LYS A 631      78.520  93.606  17.322  1.00  0.00           H
ATOM   2261  CD  LYS A 631      77.179  95.217  17.360  1.00  0.00           C
ATOM   2262  HD1 LYS A 631      76.780  95.021  16.342  1.00  0.00           H
ATOM   2263  HD2 LYS A 631      76.526  94.667  18.072  1.00  0.00           H
ATOM   2264  CE  LYS A 631      76.960  96.713  17.865  1.00  0.00           C
ATOM   2265  HE1 LYS A 631      77.133  96.852  18.954  1.00  0.00           H
ATOM   2266  HE2 LYS A 631      77.530  97.416  17.221  1.00  0.00           H
ATOM   2267  NZ  LYS A 631      75.541  97.110  17.654  1.00  0.00           N
ATOM   2268  HZ1 LYS A 631      75.252  97.902  18.263  1.00  0.00           H
ATOM   2269  HZ2 LYS A 631      75.418  97.454  16.680  1.00  0.00           H
ATOM   2270  HZ3 LYS A 631      74.823  96.376  17.822  1.00  0.00           H
ATOM   2271  C   LYS A 631      81.078  95.205  20.456  1.00  0.00           C
ATOM   2272  O   LYS A 631      81.982  95.964  20.282  1.00  0.00           O
ATOM   2273  N   PHE A 632      80.639  94.863  21.671  1.00  0.00           N
ATOM   2274  HN  PHE A 632      79.893  94.208  21.764  1.00  0.00           H
ATOM   2275  CA  PHE A 632      81.199  95.408  22.932  1.00  0.00           C
ATOM   2276  HA  PHE A 632      81.180  96.481  22.804  1.00  0.00           H
ATOM   2277  CB  PHE A 632      80.338  94.918  24.154  1.00  0.00           C
ATOM   2278  HB1 PHE A 632      79.359  95.427  24.026  1.00  0.00           H
ATOM   2279  HB2 PHE A 632      80.082  93.843  24.046  1.00  0.00           H
ATOM   2280  CG  PHE A 632      80.748  95.173  25.524  1.00  0.00           C
ATOM   2281  CD1 PHE A 632      80.511  94.202  26.591  1.00  0.00           C
ATOM   2282  HD1 PHE A 632      80.047  93.244  26.406  1.00  0.00           H
ATOM   2283  CE1 PHE A 632      81.051  94.476  27.898  1.00  0.00           C
ATOM   2284  HE1 PHE A 632      81.053  93.791  28.733  1.00  0.00           H
ATOM   2285  CZ  PHE A 632      81.562  95.760  28.157  1.00  0.00           C
ATOM   2286  HZ  PHE A 632      81.951  96.062  29.118  1.00  0.00           H
ATOM   2287  CD2 PHE A 632      81.372  96.426  25.846  1.00  0.00           C
ATOM   2288  HD2 PHE A 632      81.547  97.124  25.041  1.00  0.00           H
ATOM   2289  CE2 PHE A 632      81.830  96.660  27.153  1.00  0.00           C
ATOM   2290  HE2 PHE A 632      82.116  97.677  27.374  1.00  0.00           H
ATOM   2291  C   PHE A 632      82.680  95.120  23.144  1.00  0.00           C
ATOM   2292  O   PHE A 632      83.526  95.982  23.286  1.00  0.00           O
ATOM   2293  N   LEU A 633      83.146  93.915  23.119  1.00  0.00           N
ATOM   2294  HN  LEU A 633      82.558  93.160  22.838  1.00  0.00           H
ATOM   2295  CA  LEU A 633      84.507  93.545  23.238  1.00  0.00           C
ATOM   2296  HA  LEU A 633      85.006  93.930  24.115  1.00  0.00           H
ATOM   2297  CB  LEU A 633      84.652  91.979  23.457  1.00  0.00           C
ATOM   2298  HB1 LEU A 633      84.130  91.414  22.656  1.00  0.00           H
ATOM   2299  HB2 LEU A 633      85.715  91.667  23.377  1.00  0.00           H
ATOM   2300  CG  LEU A 633      83.951  91.392  24.767  1.00  0.00           C
ATOM   2301  HG  LEU A 633      82.857  91.550  24.658  1.00  0.00           H
ATOM   2302  CD1 LEU A 633      84.206  89.791  24.921  1.00  0.00           C
ATOM   2303 1HD1 LEU A 633      84.024  89.388  23.902  1.00  0.00           H
ATOM   2304 2HD1 LEU A 633      85.255  89.543  25.188  1.00  0.00           H
ATOM   2305 3HD1 LEU A 633      83.507  89.359  25.669  1.00  0.00           H
ATOM   2306  CD2 LEU A 633      84.388  92.158  26.020  1.00  0.00           C
ATOM   2307 1HD2 LEU A 633      83.923  91.643  26.888  1.00  0.00           H
ATOM   2308 2HD2 LEU A 633      85.454  92.020  26.301  1.00  0.00           H
ATOM   2309 3HD2 LEU A 633      84.123  93.236  26.023  1.00  0.00           H
ATOM   2310  C   LEU A 633      85.318  93.925  22.028  1.00  0.00           C
ATOM   2311  O   LEU A 633      86.493  94.203  22.162  1.00  0.00           O
ATOM   2312  N   LEU A 634      84.730  94.095  20.781  1.00  0.00           N
ATOM   2313  HN  LEU A 634      83.761  93.925  20.617  1.00  0.00           H
ATOM   2314  CA  LEU A 634      85.481  94.630  19.650  1.00  0.00           C
ATOM   2315  HA  LEU A 634      86.438  94.130  19.646  1.00  0.00           H
ATOM   2316  CB  LEU A 634      84.856  94.079  18.356  1.00  0.00           C
ATOM   2317  HB1 LEU A 634      84.798  92.976  18.477  1.00  0.00           H
ATOM   2318  HB2 LEU A 634      83.820  94.421  18.145  1.00  0.00           H
ATOM   2319  CG  LEU A 634      85.724  94.332  17.082  1.00  0.00           C
ATOM   2320  HG  LEU A 634      86.138  95.354  17.213  1.00  0.00           H
ATOM   2321  CD1 LEU A 634      86.842  93.318  17.009  1.00  0.00           C
ATOM   2322 1HD1 LEU A 634      87.669  93.501  17.728  1.00  0.00           H
ATOM   2323 2HD1 LEU A 634      86.502  92.283  17.228  1.00  0.00           H
ATOM   2324 3HD1 LEU A 634      87.374  93.318  16.033  1.00  0.00           H
ATOM   2325  CD2 LEU A 634      84.851  94.359  15.833  1.00  0.00           C
ATOM   2326 1HD2 LEU A 634      84.560  93.321  15.567  1.00  0.00           H
ATOM   2327 2HD2 LEU A 634      83.987  95.020  16.061  1.00  0.00           H
ATOM   2328 3HD2 LEU A 634      85.348  94.734  14.913  1.00  0.00           H
ATOM   2329  C   LEU A 634      85.753  96.176  19.722  1.00  0.00           C
ATOM   2330  O   LEU A 634      86.795  96.684  19.441  1.00  0.00           O
ATOM   2331  N   ASP A 635      84.707  96.908  20.068  1.00  0.00           N
ATOM   2332  HN  ASP A 635      83.776  96.596  20.244  1.00  0.00           H
ATOM   2333  CA  ASP A 635      84.792  98.448  20.289  1.00  0.00           C
ATOM   2334  HA  ASP A 635      85.205  99.016  19.468  1.00  0.00           H
ATOM   2335  CB  ASP A 635      83.371  98.983  20.690  1.00  0.00           C
ATOM   2336  HB1 ASP A 635      82.721  98.666  19.846  1.00  0.00           H
ATOM   2337  HB2 ASP A 635      83.022  98.291  21.486  1.00  0.00           H
ATOM   2338  CG  ASP A 635      83.190 100.427  21.040  1.00  0.00           C
ATOM   2339  OD1 ASP A 635      84.091 101.257  20.766  1.00  0.00           O
ATOM   2340  OD2 ASP A 635      82.083 100.669  21.536  1.00  0.00           O
ATOM   2341  C   ASP A 635      85.871  98.724  21.391  1.00  0.00           C
ATOM   2342  O   ASP A 635      86.847  99.499  21.191  1.00  0.00           O
ATOM   2343  N   ARG A 636      85.823  97.970  22.462  1.00  0.00           N
ATOM   2344  HN  ARG A 636      85.142  97.245  22.529  1.00  0.00           H
ATOM   2345  CA  ARG A 636      86.742  98.228  23.573  1.00  0.00           C
ATOM   2346  HA  ARG A 636      86.793  99.306  23.611  1.00  0.00           H
ATOM   2347  CB  ARG A 636      86.443  97.628  24.999  1.00  0.00           C
ATOM   2348  HB1 ARG A 636      86.472  96.523  25.115  1.00  0.00           H
ATOM   2349  HB2 ARG A 636      87.180  98.043  25.720  1.00  0.00           H
ATOM   2350  CG  ARG A 636      85.075  98.234  25.658  1.00  0.00           C
ATOM   2351  HG1 ARG A 636      84.240  97.690  25.167  1.00  0.00           H
ATOM   2352  HG2 ARG A 636      84.903  97.994  26.729  1.00  0.00           H
ATOM   2353  CD  ARG A 636      84.770  99.729  25.516  1.00  0.00           C
ATOM   2354  HD1 ARG A 636      84.643  99.997  24.445  1.00  0.00           H
ATOM   2355  HD2 ARG A 636      83.922 100.170  26.081  1.00  0.00           H
ATOM   2356  NE  ARG A 636      85.941 100.465  26.100  1.00  0.00           N
ATOM   2357  HE  ARG A 636      86.358 100.060  26.914  1.00  0.00           H
ATOM   2358  CZ  ARG A 636      86.439 101.622  25.681  1.00  0.00           C
ATOM   2359  NH1 ARG A 636      87.601 102.028  26.203  1.00  0.00           N
ATOM   2360 1HH1 ARG A 636      88.000 101.337  26.807  1.00  0.00           H
ATOM   2361 2HH1 ARG A 636      87.736 103.003  26.380  1.00  0.00           H
ATOM   2362  NH2 ARG A 636      85.818 102.464  24.892  1.00  0.00           N
ATOM   2363 1HH2 ARG A 636      85.104 102.120  24.282  1.00  0.00           H
ATOM   2364 2HH2 ARG A 636      86.301 103.310  24.666  1.00  0.00           H
ATOM   2365  C   ARG A 636      88.237  97.893  23.168  1.00  0.00           C
ATOM   2366  O   ARG A 636      89.149  98.565  23.679  1.00  0.00           O
ATOM   2367  N   ALA A 637      88.419  96.819  22.329  1.00  0.00           N
ATOM   2368  HN  ALA A 637      87.617  96.261  22.130  1.00  0.00           H
ATOM   2369  CA  ALA A 637      89.643  96.494  21.758  1.00  0.00           C
ATOM   2370  HA  ALA A 637      90.387  96.514  22.540  1.00  0.00           H
ATOM   2371  CB  ALA A 637      89.532  95.101  21.055  1.00  0.00           C
ATOM   2372  HB1 ALA A 637      88.688  95.032  20.335  1.00  0.00           H
ATOM   2373  HB2 ALA A 637      90.407  94.717  20.489  1.00  0.00           H
ATOM   2374  HB3 ALA A 637      89.291  94.394  21.877  1.00  0.00           H
ATOM   2375  C   ALA A 637      90.195  97.465  20.718  1.00  0.00           C
ATOM   2376  O   ALA A 637      91.399  97.728  20.634  1.00  0.00           O
ATOM   2377  N   LEU A 638      89.253  98.024  19.958  1.00  0.00           N
ATOM   2378  HN  LEU A 638      88.306  97.712  19.989  1.00  0.00           H
ATOM   2379  CA  LEU A 638      89.591  99.197  19.111  1.00  0.00           C
ATOM   2380  HA  LEU A 638      90.445  98.939  18.504  1.00  0.00           H
ATOM   2381  CB  LEU A 638      88.437  99.538  18.126  1.00  0.00           C
ATOM   2382  HB1 LEU A 638      87.488  99.204  18.596  1.00  0.00           H
ATOM   2383  HB2 LEU A 638      88.406 100.631  17.926  1.00  0.00           H
ATOM   2384  CG  LEU A 638      88.444  98.784  16.784  1.00  0.00           C
ATOM   2385  HG  LEU A 638      89.120  99.264  16.043  1.00  0.00           H
ATOM   2386  CD1 LEU A 638      89.016  97.344  16.795  1.00  0.00           C
ATOM   2387 1HD1 LEU A 638      88.477  96.691  17.514  1.00  0.00           H
ATOM   2388 2HD1 LEU A 638      88.936  96.836  15.810  1.00  0.00           H
ATOM   2389 3HD1 LEU A 638      90.047  97.355  17.211  1.00  0.00           H
ATOM   2390  CD2 LEU A 638      87.054  98.844  16.176  1.00  0.00           C
ATOM   2391 1HD2 LEU A 638      86.335  98.266  16.795  1.00  0.00           H
ATOM   2392 2HD2 LEU A 638      86.728  99.904  16.102  1.00  0.00           H
ATOM   2393 3HD2 LEU A 638      87.043  98.259  15.231  1.00  0.00           H
ATOM   2394  C   LEU A 638      90.015 100.446  19.833  1.00  0.00           C
ATOM   2395  O   LEU A 638      90.977 101.109  19.426  1.00  0.00           O
ATOM   2396  N   ALA A 639      89.339 100.726  20.952  1.00  0.00           N
ATOM   2397  HN  ALA A 639      88.566 100.120  21.118  1.00  0.00           H
ATOM   2398  CA  ALA A 639      89.651 101.705  21.943  1.00  0.00           C
ATOM   2399  HA  ALA A 639      89.889 102.619  21.419  1.00  0.00           H
ATOM   2400  CB  ALA A 639      88.357 101.883  22.760  1.00  0.00           C
ATOM   2401  HB1 ALA A 639      88.218 101.053  23.487  1.00  0.00           H
ATOM   2402  HB2 ALA A 639      88.565 102.827  23.308  1.00  0.00           H
ATOM   2403  HB3 ALA A 639      87.536 102.023  22.025  1.00  0.00           H
ATOM   2404  C   ALA A 639      90.882 101.585  22.760  1.00  0.00           C
ATOM   2405  O   ALA A 639      91.555 102.577  23.103  1.00  0.00           O
ATOM   2406  N   ASN A 640      91.258 100.395  23.175  1.00  0.00           N
ATOM   2407  HN  ASN A 640      90.715  99.564  23.077  1.00  0.00           H
ATOM   2408  CA  ASN A 640      92.384 100.235  24.115  1.00  0.00           C
ATOM   2409  HA  ASN A 640      93.104 101.040  24.093  1.00  0.00           H
ATOM   2410  CB  ASN A 640      91.670 100.107  25.514  1.00  0.00           C
ATOM   2411  HB1 ASN A 640      90.933 100.934  25.602  1.00  0.00           H
ATOM   2412  HB2 ASN A 640      91.032  99.197  25.534  1.00  0.00           H
ATOM   2413  CG  ASN A 640      92.594  99.945  26.740  1.00  0.00           C
ATOM   2414  OD1 ASN A 640      93.799  99.746  26.588  1.00  0.00           O
ATOM   2415  ND2 ASN A 640      91.972  99.958  27.955  1.00  0.00           N
ATOM   2416 1HD2 ASN A 640      90.984 100.072  28.061  1.00  0.00           H
ATOM   2417 2HD2 ASN A 640      92.566  99.956  28.759  1.00  0.00           H
ATOM   2418  C   ASN A 640      93.118  98.992  23.739  1.00  0.00           C
ATOM   2419  O   ASN A 640      92.624  97.840  23.730  1.00  0.00           O
ATOM   2420  N   ARG A 641      94.460  99.051  23.560  1.00  0.00           N
ATOM   2421  HN  ARG A 641      94.913  99.937  23.617  1.00  0.00           H
ATOM   2422  CA  ARG A 641      95.347  97.953  23.373  1.00  0.00           C
ATOM   2423  HA  ARG A 641      94.817  97.429  22.591  1.00  0.00           H
ATOM   2424  CB  ARG A 641      96.797  98.364  22.981  1.00  0.00           C
ATOM   2425  HB1 ARG A 641      97.137  98.968  23.849  1.00  0.00           H
ATOM   2426  HB2 ARG A 641      97.381  97.425  22.874  1.00  0.00           H
ATOM   2427  CG  ARG A 641      96.805  99.040  21.609  1.00  0.00           C
ATOM   2428  HG1 ARG A 641      96.389  98.378  20.820  1.00  0.00           H
ATOM   2429  HG2 ARG A 641      95.991  99.768  21.407  1.00  0.00           H
ATOM   2430  CD  ARG A 641      98.198  99.633  21.278  1.00  0.00           C
ATOM   2431  HD1 ARG A 641      98.476 100.552  21.836  1.00  0.00           H
ATOM   2432  HD2 ARG A 641      98.973  98.852  21.432  1.00  0.00           H
ATOM   2433  NE  ARG A 641      98.260  99.948  19.821  1.00  0.00           N
ATOM   2434  HE  ARG A 641      97.463 100.084  19.233  1.00  0.00           H
ATOM   2435  CZ  ARG A 641      99.396 100.182  19.162  1.00  0.00           C
ATOM   2436  NH1 ARG A 641      99.220 100.354  17.848  1.00  0.00           N
ATOM   2437 1HH1 ARG A 641      98.333 100.308  17.390  1.00  0.00           H
ATOM   2438 2HH1 ARG A 641      99.986 100.762  17.351  1.00  0.00           H
ATOM   2439  NH2 ARG A 641     100.568 100.131  19.753  1.00  0.00           N
ATOM   2440 1HH2 ARG A 641     100.500  99.961  20.736  1.00  0.00           H
ATOM   2441 2HH2 ARG A 641     101.390 100.106  19.184  1.00  0.00           H
ATOM   2442  C   ARG A 641      95.377  96.861  24.466  1.00  0.00           C
ATOM   2443  O   ARG A 641      95.594  95.694  24.171  1.00  0.00           O
ATOM   2444  N   LYS A 642      95.101  97.272  25.768  1.00  0.00           N
ATOM   2445  HN  LYS A 642      94.826  98.214  25.942  1.00  0.00           H
ATOM   2446  CA  LYS A 642      95.045  96.315  26.877  1.00  0.00           C
ATOM   2447  HA  LYS A 642      95.971  95.769  26.980  1.00  0.00           H
ATOM   2448  CB  LYS A 642      94.776  97.131  28.179  1.00  0.00           C
ATOM   2449  HB1 LYS A 642      95.568  97.907  28.253  1.00  0.00           H
ATOM   2450  HB2 LYS A 642      93.834  97.657  27.914  1.00  0.00           H
ATOM   2451  CG  LYS A 642      94.642  96.219  29.422  1.00  0.00           C
ATOM   2452  HG1 LYS A 642      93.608  95.813  29.446  1.00  0.00           H
ATOM   2453  HG2 LYS A 642      95.251  95.296  29.316  1.00  0.00           H
ATOM   2454  CD  LYS A 642      94.777  97.002  30.760  1.00  0.00           C
ATOM   2455  HD1 LYS A 642      95.876  97.113  30.873  1.00  0.00           H
ATOM   2456  HD2 LYS A 642      94.260  97.975  30.617  1.00  0.00           H
ATOM   2457  CE  LYS A 642      94.291  96.185  31.912  1.00  0.00           C
ATOM   2458  HE1 LYS A 642      93.184  96.090  31.939  1.00  0.00           H
ATOM   2459  HE2 LYS A 642      94.702  95.157  32.002  1.00  0.00           H
ATOM   2460  NZ  LYS A 642      94.763  96.868  33.152  1.00  0.00           N
ATOM   2461  HZ1 LYS A 642      95.789  97.034  33.171  1.00  0.00           H
ATOM   2462  HZ2 LYS A 642      94.378  97.834  33.140  1.00  0.00           H
ATOM   2463  HZ3 LYS A 642      94.473  96.326  33.991  1.00  0.00           H
ATOM   2464  C   LYS A 642      93.986  95.251  26.738  1.00  0.00           C
ATOM   2465  O   LYS A 642      94.245  94.059  26.978  1.00  0.00           O
ATOM   2466  N   ILE A 643      92.758  95.609  26.417  1.00  0.00           N
ATOM   2467  HN  ILE A 643      92.521  96.468  25.969  1.00  0.00           H
ATOM   2468  CA  ILE A 643      91.627  94.699  26.150  1.00  0.00           C
ATOM   2469  HA  ILE A 643      91.374  94.139  27.038  1.00  0.00           H
ATOM   2470  CB  ILE A 643      90.348  95.514  25.946  1.00  0.00           C
ATOM   2471  HB  ILE A 643      90.537  96.077  25.007  1.00  0.00           H
ATOM   2472  CG2 ILE A 643      89.081  94.570  25.668  1.00  0.00           C
ATOM   2473 1HG2 ILE A 643      88.964  93.776  26.436  1.00  0.00           H
ATOM   2474 2HG2 ILE A 643      88.165  95.195  25.605  1.00  0.00           H
ATOM   2475 3HG2 ILE A 643      89.204  94.000  24.722  1.00  0.00           H
ATOM   2476  CG1 ILE A 643      90.046  96.503  27.125  1.00  0.00           C
ATOM   2477 1HG1 ILE A 643      90.872  97.238  27.234  1.00  0.00           H
ATOM   2478 2HG1 ILE A 643      89.141  97.018  26.739  1.00  0.00           H
ATOM   2479  CD  ILE A 643      89.908  95.907  28.556  1.00  0.00           C
ATOM   2480  HD1 ILE A 643      90.793  95.295  28.833  1.00  0.00           H
ATOM   2481  HD2 ILE A 643      89.835  96.662  29.368  1.00  0.00           H
ATOM   2482  HD3 ILE A 643      89.002  95.264  28.600  1.00  0.00           H
ATOM   2483  C   ILE A 643      91.911  93.728  24.994  1.00  0.00           C
ATOM   2484  O   ILE A 643      91.598  92.555  24.932  1.00  0.00           O
ATOM   2485  N   GLY A 644      92.478  94.363  23.880  1.00  0.00           N
ATOM   2486  HN  GLY A 644      92.927  95.252  23.915  1.00  0.00           H
ATOM   2487  CA  GLY A 644      92.484  93.655  22.571  1.00  0.00           C
ATOM   2488  HA1 GLY A 644      91.636  93.032  22.326  1.00  0.00           H
ATOM   2489  HA2 GLY A 644      92.610  94.467  21.870  1.00  0.00           H
ATOM   2490  C   GLY A 644      93.689  92.733  22.450  1.00  0.00           C
ATOM   2491  O   GLY A 644      93.581  91.722  21.795  1.00  0.00           O
ATOM   2492  N   HIS A 645      94.749  93.029  23.202  1.00  0.00           N
ATOM   2493  HN  HIS A 645      94.681  93.917  23.650  1.00  0.00           H
ATOM   2494  CA  HIS A 645      95.905  92.143  23.354  1.00  0.00           C
ATOM   2495  HA  HIS A 645      96.235  91.821  22.377  1.00  0.00           H
ATOM   2496  CB  HIS A 645      97.115  92.891  23.924  1.00  0.00           C
ATOM   2497  HB1 HIS A 645      97.620  93.467  23.119  1.00  0.00           H
ATOM   2498  HB2 HIS A 645      96.706  93.614  24.662  1.00  0.00           H
ATOM   2499  ND1 HIS A 645      98.051  91.598  25.742  1.00  0.00           N
ATOM   2500  CG  HIS A 645      98.184  92.008  24.418  1.00  0.00           C
ATOM   2501  CE1 HIS A 645      99.124  90.920  25.977  1.00  0.00           C
ATOM   2502  HE1 HIS A 645      99.412  90.461  26.923  1.00  0.00           H
ATOM   2503  NE2 HIS A 645      99.983  90.972  24.917  1.00  0.00           N
ATOM   2504  HE2 HIS A 645     100.734  90.338  24.735  1.00  0.00           H
ATOM   2505  CD2 HIS A 645      99.372  91.707  23.890  1.00  0.00           C
ATOM   2506  HD2 HIS A 645      99.824  91.854  22.917  1.00  0.00           H
ATOM   2507  C   HIS A 645      95.456  90.870  24.045  1.00  0.00           C
ATOM   2508  O   HIS A 645      95.659  89.741  23.547  1.00  0.00           O
ATOM   2509  N   PHE A 646      94.751  91.041  25.204  1.00  0.00           N
ATOM   2510  HN  PHE A 646      94.512  91.951  25.534  1.00  0.00           H
ATOM   2511  CA  PHE A 646      94.340  89.920  25.975  1.00  0.00           C
ATOM   2512  HA  PHE A 646      95.239  89.321  25.978  1.00  0.00           H
ATOM   2513  CB  PHE A 646      93.980  90.398  27.406  1.00  0.00           C
ATOM   2514  HB1 PHE A 646      94.799  90.953  27.912  1.00  0.00           H
ATOM   2515  HB2 PHE A 646      93.165  91.152  27.380  1.00  0.00           H
ATOM   2516  CG  PHE A 646      93.610  89.250  28.338  1.00  0.00           C
ATOM   2517  CD1 PHE A 646      92.636  89.338  29.330  1.00  0.00           C
ATOM   2518  HD1 PHE A 646      91.985  90.192  29.445  1.00  0.00           H
ATOM   2519  CE1 PHE A 646      92.443  88.350  30.344  1.00  0.00           C
ATOM   2520  HE1 PHE A 646      91.658  88.536  31.063  1.00  0.00           H
ATOM   2521  CZ  PHE A 646      93.411  87.341  30.464  1.00  0.00           C
ATOM   2522  HZ  PHE A 646      93.315  86.636  31.277  1.00  0.00           H
ATOM   2523  CD2 PHE A 646      94.547  88.171  28.549  1.00  0.00           C
ATOM   2524  HD2 PHE A 646      95.342  88.156  27.818  1.00  0.00           H
ATOM   2525  CE2 PHE A 646      94.409  87.223  29.538  1.00  0.00           C
ATOM   2526  HE2 PHE A 646      95.151  86.444  29.625  1.00  0.00           H
ATOM   2527  C   PHE A 646      93.178  89.157  25.155  1.00  0.00           C
ATOM   2528  O   PHE A 646      93.178  87.938  25.114  1.00  0.00           O
ATOM   2529  N   LEU A 647      92.234  89.827  24.440  1.00  0.00           N
ATOM   2530  HN  LEU A 647      92.032  90.774  24.677  1.00  0.00           H
ATOM   2531  CA  LEU A 647      91.285  89.179  23.495  1.00  0.00           C
ATOM   2532  HA  LEU A 647      90.679  88.441  23.999  1.00  0.00           H
ATOM   2533  CB  LEU A 647      90.366  90.322  22.994  1.00  0.00           C
ATOM   2534  HB1 LEU A 647      89.911  90.902  23.826  1.00  0.00           H
ATOM   2535  HB2 LEU A 647      91.033  91.012  22.434  1.00  0.00           H
ATOM   2536  CG  LEU A 647      89.147  89.930  22.009  1.00  0.00           C
ATOM   2537  HG  LEU A 647      89.471  89.046  21.419  1.00  0.00           H
ATOM   2538  CD1 LEU A 647      87.979  89.384  22.934  1.00  0.00           C
ATOM   2539 1HD1 LEU A 647      87.117  88.999  22.348  1.00  0.00           H
ATOM   2540 2HD1 LEU A 647      88.330  88.537  23.561  1.00  0.00           H
ATOM   2541 3HD1 LEU A 647      87.569  90.224  23.535  1.00  0.00           H
ATOM   2542  CD2 LEU A 647      88.760  91.064  21.023  1.00  0.00           C
ATOM   2543 1HD2 LEU A 647      87.954  90.755  20.323  1.00  0.00           H
ATOM   2544 2HD2 LEU A 647      88.374  91.943  21.581  1.00  0.00           H
ATOM   2545 3HD2 LEU A 647      89.594  91.519  20.446  1.00  0.00           H
ATOM   2546  C   LEU A 647      91.860  88.418  22.285  1.00  0.00           C
ATOM   2547  O   LEU A 647      91.437  87.293  22.038  1.00  0.00           O
ATOM   2548  N   PHE A 648      92.906  88.971  21.671  1.00  0.00           N
ATOM   2549  HN  PHE A 648      93.250  89.858  21.967  1.00  0.00           H
ATOM   2550  CA  PHE A 648      93.621  88.251  20.603  1.00  0.00           C
ATOM   2551  HA  PHE A 648      92.963  88.010  19.782  1.00  0.00           H
ATOM   2552  CB  PHE A 648      94.735  89.173  19.947  1.00  0.00           C
ATOM   2553  HB1 PHE A 648      94.319  90.073  19.447  1.00  0.00           H
ATOM   2554  HB2 PHE A 648      95.316  89.588  20.797  1.00  0.00           H
ATOM   2555  CG  PHE A 648      95.681  88.461  18.881  1.00  0.00           C
ATOM   2556  CD1 PHE A 648      95.414  88.497  17.462  1.00  0.00           C
ATOM   2557  HD1 PHE A 648      94.465  88.845  17.080  1.00  0.00           H
ATOM   2558  CE1 PHE A 648      96.344  88.044  16.485  1.00  0.00           C
ATOM   2559  HE1 PHE A 648      95.982  88.080  15.468  1.00  0.00           H
ATOM   2560  CZ  PHE A 648      97.575  87.589  16.913  1.00  0.00           C
ATOM   2561  HZ  PHE A 648      98.410  87.341  16.275  1.00  0.00           H
ATOM   2562  CD2 PHE A 648      96.869  87.894  19.214  1.00  0.00           C
ATOM   2563  HD2 PHE A 648      97.235  87.783  20.224  1.00  0.00           H
ATOM   2564  CE2 PHE A 648      97.800  87.515  18.269  1.00  0.00           C
ATOM   2565  HE2 PHE A 648      98.731  87.137  18.666  1.00  0.00           H
ATOM   2566  C   PHE A 648      94.128  86.930  21.151  1.00  0.00           C
ATOM   2567  O   PHE A 648      93.957  85.846  20.615  1.00  0.00           O
ATOM   2568  N   TRP A 649      94.774  86.967  22.292  1.00  0.00           N
ATOM   2569  HN  TRP A 649      95.016  87.862  22.660  1.00  0.00           H
ATOM   2570  CA  TRP A 649      95.385  85.830  22.966  1.00  0.00           C
ATOM   2571  HA  TRP A 649      95.959  85.387  22.165  1.00  0.00           H
ATOM   2572  CB  TRP A 649      96.513  86.229  23.958  1.00  0.00           C
ATOM   2573  HB1 TRP A 649      96.118  86.897  24.753  1.00  0.00           H
ATOM   2574  HB2 TRP A 649      96.948  85.387  24.538  1.00  0.00           H
ATOM   2575  CG  TRP A 649      97.662  86.861  23.301  1.00  0.00           C
ATOM   2576  CD1 TRP A 649      98.300  88.148  23.370  1.00  0.00           C
ATOM   2577  HD1 TRP A 649      97.949  88.943  24.010  1.00  0.00           H
ATOM   2578  NE1 TRP A 649      99.354  88.221  22.441  1.00  0.00           N
ATOM   2579  HE1 TRP A 649      99.914  89.017  22.364  1.00  0.00           H
ATOM   2580  CE2 TRP A 649      99.582  86.975  21.924  1.00  0.00           C
ATOM   2581  CD2 TRP A 649      98.577  86.081  22.437  1.00  0.00           C
ATOM   2582  CE3 TRP A 649      98.502  84.774  21.971  1.00  0.00           C
ATOM   2583  HE3 TRP A 649      97.650  84.140  22.171  1.00  0.00           H
ATOM   2584  CZ3 TRP A 649      99.486  84.321  21.103  1.00  0.00           C
ATOM   2585  HZ3 TRP A 649      99.415  83.330  20.681  1.00  0.00           H
ATOM   2586  CZ2 TRP A 649     100.531  86.528  21.069  1.00  0.00           C
ATOM   2587  HZ2 TRP A 649     101.377  87.113  20.740  1.00  0.00           H
ATOM   2588  CH2 TRP A 649     100.562  85.156  20.761  1.00  0.00           C
ATOM   2589  HH2 TRP A 649     101.345  84.733  20.149  1.00  0.00           H
ATOM   2590  C   TRP A 649      94.482  84.659  23.305  1.00  0.00           C
ATOM   2591  O   TRP A 649      94.820  83.505  23.040  1.00  0.00           O
ATOM   2592  N   HIS A 650      93.322  85.006  23.866  1.00  0.00           N
ATOM   2593  HN  HIS A 650      93.169  85.928  24.214  1.00  0.00           H
ATOM   2594  CA  HIS A 650      92.222  84.091  24.090  1.00  0.00           C
ATOM   2595  HA  HIS A 650      92.529  83.263  24.712  1.00  0.00           H
ATOM   2596  CB  HIS A 650      90.921  84.856  24.672  1.00  0.00           C
ATOM   2597  HB1 HIS A 650      90.440  85.530  23.931  1.00  0.00           H
ATOM   2598  HB2 HIS A 650      90.270  83.989  24.914  1.00  0.00           H
ATOM   2599  ND1 HIS A 650      91.389  84.663  27.074  1.00  0.00           N
ATOM   2600  CG  HIS A 650      91.005  85.512  26.028  1.00  0.00           C
ATOM   2601  CE1 HIS A 650      91.237  85.456  28.157  1.00  0.00           C
ATOM   2602  HE1 HIS A 650      91.633  85.181  29.135  1.00  0.00           H
ATOM   2603  NE2 HIS A 650      90.758  86.680  27.840  1.00  0.00           N
ATOM   2604  HE2 HIS A 650      90.872  87.528  28.358  1.00  0.00           H
ATOM   2605  CD2 HIS A 650      90.622  86.684  26.499  1.00  0.00           C
ATOM   2606  HD2 HIS A 650      90.228  87.527  25.946  1.00  0.00           H
ATOM   2607  C   HIS A 650      91.615  83.488  22.820  1.00  0.00           C
ATOM   2608  O   HIS A 650      91.395  82.242  22.807  1.00  0.00           O
ATOM   2609  N   LEU A 651      91.307  84.292  21.776  1.00  0.00           N
ATOM   2610  HN  LEU A 651      91.309  85.267  21.983  1.00  0.00           H
ATOM   2611  CA  LEU A 651      90.844  83.801  20.522  1.00  0.00           C
ATOM   2612  HA  LEU A 651      90.016  83.133  20.711  1.00  0.00           H
ATOM   2613  CB  LEU A 651      90.320  84.975  19.701  1.00  0.00           C
ATOM   2614  HB1 LEU A 651      91.056  85.795  19.564  1.00  0.00           H
ATOM   2615  HB2 LEU A 651      90.152  84.683  18.643  1.00  0.00           H
ATOM   2616  CG  LEU A 651      88.955  85.587  20.091  1.00  0.00           C
ATOM   2617  HG  LEU A 651      88.108  85.032  19.633  1.00  0.00           H
ATOM   2618  CD1 LEU A 651      88.618  85.764  21.569  1.00  0.00           C
ATOM   2619 1HD1 LEU A 651      89.494  86.179  22.112  1.00  0.00           H
ATOM   2620 2HD1 LEU A 651      87.773  86.480  21.656  1.00  0.00           H
ATOM   2621 3HD1 LEU A 651      88.482  84.765  22.036  1.00  0.00           H
ATOM   2622  CD2 LEU A 651      88.739  86.961  19.447  1.00  0.00           C
ATOM   2623 1HD2 LEU A 651      89.447  87.689  19.899  1.00  0.00           H
ATOM   2624 2HD2 LEU A 651      88.837  86.848  18.346  1.00  0.00           H
ATOM   2625 3HD2 LEU A 651      87.698  87.243  19.717  1.00  0.00           H
ATOM   2626  C   LEU A 651      91.932  82.990  19.756  1.00  0.00           C
ATOM   2627  O   LEU A 651      91.565  81.936  19.234  1.00  0.00           O
ATOM   2628  N   ARG A 652      93.215  83.402  19.797  1.00  0.00           N
ATOM   2629  HN  ARG A 652      93.420  84.225  20.321  1.00  0.00           H
ATOM   2630  CA  ARG A 652      94.339  82.605  19.331  1.00  0.00           C
ATOM   2631  HA  ARG A 652      94.118  82.374  18.300  1.00  0.00           H
ATOM   2632  CB  ARG A 652      95.641  83.498  19.358  1.00  0.00           C
ATOM   2633  HB1 ARG A 652      95.630  83.994  20.352  1.00  0.00           H
ATOM   2634  HB2 ARG A 652      96.517  82.817  19.307  1.00  0.00           H
ATOM   2635  CG  ARG A 652      95.770  84.579  18.268  1.00  0.00           C
ATOM   2636  HG1 ARG A 652      94.850  85.200  18.250  1.00  0.00           H
ATOM   2637  HG2 ARG A 652      96.594  85.134  18.765  1.00  0.00           H
ATOM   2638  CD  ARG A 652      96.164  84.092  16.872  1.00  0.00           C
ATOM   2639  HD1 ARG A 652      95.632  83.148  16.625  1.00  0.00           H
ATOM   2640  HD2 ARG A 652      95.892  84.961  16.236  1.00  0.00           H
ATOM   2641  NE  ARG A 652      97.687  83.886  16.905  1.00  0.00           N
ATOM   2642  HE  ARG A 652      98.238  83.413  17.592  1.00  0.00           H
ATOM   2643  CZ  ARG A 652      98.537  84.271  15.934  1.00  0.00           C
ATOM   2644  NH1 ARG A 652      99.792  84.211  16.147  1.00  0.00           N
ATOM   2645 1HH1 ARG A 652     100.014  83.649  16.943  1.00  0.00           H
ATOM   2646 2HH1 ARG A 652     100.465  84.429  15.440  1.00  0.00           H
ATOM   2647  NH2 ARG A 652      98.081  84.725  14.843  1.00  0.00           N
ATOM   2648 1HH2 ARG A 652      97.122  84.531  14.637  1.00  0.00           H
ATOM   2649 2HH2 ARG A 652      98.803  85.030  14.222  1.00  0.00           H
ATOM   2650  C   ARG A 652      94.503  81.305  19.971  1.00  0.00           C
ATOM   2651  O   ARG A 652      95.032  80.387  19.322  1.00  0.00           O
ATOM   2652  N   SER A 653      94.147  81.206  21.247  1.00  0.00           N
ATOM   2653  HN  SER A 653      93.823  81.964  21.807  1.00  0.00           H
ATOM   2654  CA  SER A 653      94.235  79.962  21.981  1.00  0.00           C
ATOM   2655  HA  SER A 653      95.078  79.448  21.544  1.00  0.00           H
ATOM   2656  CB  SER A 653      94.709  80.231  23.496  1.00  0.00           C
ATOM   2657  HB1 SER A 653      93.753  80.684  23.834  1.00  0.00           H
ATOM   2658  HB2 SER A 653      94.958  79.310  24.065  1.00  0.00           H
ATOM   2659  OG  SER A 653      95.818  81.138  23.600  1.00  0.00           O
ATOM   2660  HG1 SER A 653      95.525  81.932  23.148  1.00  0.00           H
ATOM   2661  C   SER A 653      93.048  78.975  21.973  1.00  0.00           C
ATOM   2662  O   SER A 653      93.100  77.944  22.649  1.00  0.00           O
ATOM   2663  N   GLU A 654      91.963  79.332  21.174  1.00  0.00           N
ATOM   2664  HN  GLU A 654      92.078  80.188  20.677  1.00  0.00           H
ATOM   2665  CA  GLU A 654      90.746  78.543  20.902  1.00  0.00           C
ATOM   2666  HA  GLU A 654      90.780  77.537  21.293  1.00  0.00           H
ATOM   2667  CB  GLU A 654      89.453  79.350  21.391  1.00  0.00           C
ATOM   2668  HB1 GLU A 654      89.693  80.399  21.115  1.00  0.00           H
ATOM   2669  HB2 GLU A 654      88.476  78.992  21.003  1.00  0.00           H
ATOM   2670  CG  GLU A 654      89.244  79.237  22.925  1.00  0.00           C
ATOM   2671  HG1 GLU A 654      90.251  79.171  23.390  1.00  0.00           H
ATOM   2672  HG2 GLU A 654      88.679  80.152  23.202  1.00  0.00           H
ATOM   2673  CD  GLU A 654      88.491  77.959  23.107  1.00  0.00           C
ATOM   2674  OE1 GLU A 654      88.980  76.817  22.752  1.00  0.00           O
ATOM   2675  OE2 GLU A 654      87.395  78.083  23.751  1.00  0.00           O
ATOM   2676  C   GLU A 654      90.726  78.263  19.392  1.00  0.00           C
ATOM   2677  O   GLU A 654      89.714  77.690  18.907  1.00  0.00           O
ATOM   2678  N   MET A 655      91.855  78.584  18.655  1.00  0.00           N
ATOM   2679  HN  MET A 655      92.620  79.111  19.015  1.00  0.00           H
ATOM   2680  CA  MET A 655      91.806  78.523  17.228  1.00  0.00           C
ATOM   2681  HA  MET A 655      90.817  78.779  16.877  1.00  0.00           H
ATOM   2682  CB  MET A 655      92.886  79.594  16.714  1.00  0.00           C
ATOM   2683  HB1 MET A 655      92.824  80.377  17.501  1.00  0.00           H
ATOM   2684  HB2 MET A 655      93.904  79.158  16.796  1.00  0.00           H
ATOM   2685  CG  MET A 655      92.615  80.134  15.298  1.00  0.00           C
ATOM   2686  HG1 MET A 655      93.599  80.518  14.956  1.00  0.00           H
ATOM   2687  HG2 MET A 655      92.453  79.262  14.628  1.00  0.00           H
ATOM   2688  SD  MET A 655      91.427  81.414  14.989  1.00  0.00           S
ATOM   2689  CE  MET A 655      92.505  82.841  15.420  1.00  0.00           C
ATOM   2690  HE1 MET A 655      93.538  82.822  15.012  1.00  0.00           H
ATOM   2691  HE2 MET A 655      92.045  83.773  15.027  1.00  0.00           H
ATOM   2692  HE3 MET A 655      92.604  82.876  16.526  1.00  0.00           H
ATOM   2693  C   MET A 655      92.142  77.148  16.700  1.00  0.00           C
ATOM   2694  O   MET A 655      92.066  76.911  15.463  1.00  0.00           O
ATOM   2695  N   HIS A 656      92.317  76.129  17.539  1.00  0.00           N
ATOM   2696  HN  HIS A 656      92.371  76.475  18.473  1.00  0.00           H
ATOM   2697  CA  HIS A 656      92.545  74.740  17.166  1.00  0.00           C
ATOM   2698  HA  HIS A 656      93.335  74.890  16.445  1.00  0.00           H
ATOM   2699  CB  HIS A 656      92.800  73.882  18.428  1.00  0.00           C
ATOM   2700  HB1 HIS A 656      92.031  73.686  19.205  1.00  0.00           H
ATOM   2701  HB2 HIS A 656      93.063  72.836  18.161  1.00  0.00           H
ATOM   2702  ND1 HIS A 656      93.434  75.472  20.279  1.00  0.00           N
ATOM   2703  CG  HIS A 656      93.765  74.507  19.348  1.00  0.00           C
ATOM   2704  CE1 HIS A 656      94.498  75.664  20.991  1.00  0.00           C
ATOM   2705  HE1 HIS A 656      94.751  76.415  21.740  1.00  0.00           H
ATOM   2706  NE2 HIS A 656      95.401  74.802  20.645  1.00  0.00           N
ATOM   2707  HE2 HIS A 656      96.332  74.829  21.008  1.00  0.00           H
ATOM   2708  CD2 HIS A 656      95.010  74.048  19.552  1.00  0.00           C
ATOM   2709  HD2 HIS A 656      95.604  73.354  18.969  1.00  0.00           H
ATOM   2710  C   HIS A 656      91.391  74.121  16.326  1.00  0.00           C
ATOM   2711  O   HIS A 656      91.543  73.449  15.306  1.00  0.00           O
ATOM   2712  N   VAL A 657      90.146  74.391  16.764  1.00  0.00           N
ATOM   2713  HN  VAL A 657      90.023  74.973  17.564  1.00  0.00           H
ATOM   2714  CA  VAL A 657      88.934  73.794  16.202  1.00  0.00           C
ATOM   2715  HA  VAL A 657      89.250  72.787  15.973  1.00  0.00           H
ATOM   2716  CB  VAL A 657      87.855  73.643  17.405  1.00  0.00           C
ATOM   2717  HB  VAL A 657      87.584  74.647  17.795  1.00  0.00           H
ATOM   2718  CG1 VAL A 657      86.614  73.045  16.724  1.00  0.00           C
ATOM   2719 1HG1 VAL A 657      86.762  72.266  15.946  1.00  0.00           H
ATOM   2720 2HG1 VAL A 657      85.879  72.591  17.423  1.00  0.00           H
ATOM   2721 3HG1 VAL A 657      86.065  73.888  16.252  1.00  0.00           H
ATOM   2722  CG2 VAL A 657      88.409  72.765  18.574  1.00  0.00           C
ATOM   2723 1HG2 VAL A 657      88.684  71.786  18.126  1.00  0.00           H
ATOM   2724 2HG2 VAL A 657      89.209  73.345  19.083  1.00  0.00           H
ATOM   2725 3HG2 VAL A 657      87.637  72.654  19.365  1.00  0.00           H
ATOM   2726  C   VAL A 657      88.358  74.543  14.987  1.00  0.00           C
ATOM   2727  O   VAL A 657      88.036  75.764  15.126  1.00  0.00           O
ATOM   2728  N   PRO A 658      88.085  74.006  13.832  1.00  0.00           N
ATOM   2729  CD  PRO A 658      88.626  72.669  13.462  1.00  0.00           C
ATOM   2730  HD1 PRO A 658      87.744  72.069  13.771  1.00  0.00           H
ATOM   2731  HD2 PRO A 658      89.557  72.545  14.056  1.00  0.00           H
ATOM   2732  CA  PRO A 658      87.830  74.756  12.627  1.00  0.00           C
ATOM   2733  HA  PRO A 658      88.513  75.590  12.555  1.00  0.00           H
ATOM   2734  CB  PRO A 658      87.908  73.747  11.473  1.00  0.00           C
ATOM   2735  HB1 PRO A 658      86.958  73.177  11.388  1.00  0.00           H
ATOM   2736  HB2 PRO A 658      88.189  74.181  10.490  1.00  0.00           H
ATOM   2737  CG  PRO A 658      88.936  72.719  11.918  1.00  0.00           C
ATOM   2738  HG1 PRO A 658      88.786  71.813  11.294  1.00  0.00           H
ATOM   2739  HG2 PRO A 658      89.956  73.082  11.672  1.00  0.00           H
ATOM   2740  C   PRO A 658      86.441  75.418  12.594  1.00  0.00           C
ATOM   2741  O   PRO A 658      86.454  76.443  11.933  1.00  0.00           O
ATOM   2742  N   SER A 659      85.375  75.011  13.281  1.00  0.00           N
ATOM   2743  HN  SER A 659      85.392  74.073  13.620  1.00  0.00           H
ATOM   2744  CA  SER A 659      84.189  75.794  13.514  1.00  0.00           C
ATOM   2745  HA  SER A 659      83.802  76.207  12.594  1.00  0.00           H
ATOM   2746  CB  SER A 659      83.053  74.999  14.223  1.00  0.00           C
ATOM   2747  HB1 SER A 659      82.850  73.979  13.832  1.00  0.00           H
ATOM   2748  HB2 SER A 659      83.377  74.957  15.284  1.00  0.00           H
ATOM   2749  OG  SER A 659      81.743  75.610  14.134  1.00  0.00           O
ATOM   2750  HG1 SER A 659      81.655  75.803  13.198  1.00  0.00           H
ATOM   2751  C   SER A 659      84.477  77.008  14.344  1.00  0.00           C
ATOM   2752  O   SER A 659      83.889  78.055  14.115  1.00  0.00           O
ATOM   2753  N   VAL A 660      85.391  76.975  15.326  1.00  0.00           N
ATOM   2754  HN  VAL A 660      85.927  76.136  15.388  1.00  0.00           H
ATOM   2755  CA  VAL A 660      85.630  78.037  16.234  1.00  0.00           C
ATOM   2756  HA  VAL A 660      84.667  78.512  16.352  1.00  0.00           H
ATOM   2757  CB  VAL A 660      86.032  77.419  17.644  1.00  0.00           C
ATOM   2758  HB  VAL A 660      86.991  76.877  17.499  1.00  0.00           H
ATOM   2759  CG1 VAL A 660      86.262  78.577  18.558  1.00  0.00           C
ATOM   2760 1HG1 VAL A 660      85.407  79.279  18.466  1.00  0.00           H
ATOM   2761 2HG1 VAL A 660      86.339  78.356  19.645  1.00  0.00           H
ATOM   2762 3HG1 VAL A 660      87.219  79.122  18.411  1.00  0.00           H
ATOM   2763  CG2 VAL A 660      84.989  76.438  18.136  1.00  0.00           C
ATOM   2764 1HG2 VAL A 660      83.972  76.853  17.974  1.00  0.00           H
ATOM   2765 2HG2 VAL A 660      85.119  75.527  17.514  1.00  0.00           H
ATOM   2766 3HG2 VAL A 660      85.287  76.205  19.181  1.00  0.00           H
ATOM   2767  C   VAL A 660      86.631  79.053  15.640  1.00  0.00           C
ATOM   2768  O   VAL A 660      86.492  80.292  15.709  1.00  0.00           O
ATOM   2769  N   ALA A 661      87.537  78.528  14.860  1.00  0.00           N
ATOM   2770  HN  ALA A 661      87.711  77.556  14.729  1.00  0.00           H
ATOM   2771  CA  ALA A 661      88.511  79.371  14.125  1.00  0.00           C
ATOM   2772  HA  ALA A 661      88.995  79.923  14.918  1.00  0.00           H
ATOM   2773  CB  ALA A 661      89.644  78.519  13.612  1.00  0.00           C
ATOM   2774  HB1 ALA A 661      89.300  77.788  12.850  1.00  0.00           H
ATOM   2775  HB2 ALA A 661      90.418  79.068  13.033  1.00  0.00           H
ATOM   2776  HB3 ALA A 661      90.168  77.972  14.425  1.00  0.00           H
ATOM   2777  C   ALA A 661      87.938  80.308  13.099  1.00  0.00           C
ATOM   2778  O   ALA A 661      88.399  81.414  12.881  1.00  0.00           O
ATOM   2779  N   LEU A 662      86.835  79.843  12.420  1.00  0.00           N
ATOM   2780  HN  LEU A 662      86.615  78.880  12.552  1.00  0.00           H
ATOM   2781  CA  LEU A 662      85.959  80.563  11.473  1.00  0.00           C
ATOM   2782  HA  LEU A 662      86.602  81.067  10.766  1.00  0.00           H
ATOM   2783  CB  LEU A 662      84.957  79.589  10.799  1.00  0.00           C
ATOM   2784  HB1 LEU A 662      85.506  78.731  10.354  1.00  0.00           H
ATOM   2785  HB2 LEU A 662      84.446  79.081  11.644  1.00  0.00           H
ATOM   2786  CG  LEU A 662      83.918  80.316   9.925  1.00  0.00           C
ATOM   2787  HG  LEU A 662      83.334  81.089  10.469  1.00  0.00           H
ATOM   2788  CD1 LEU A 662      84.583  80.785   8.651  1.00  0.00           C
ATOM   2789 1HD1 LEU A 662      85.194  80.056   8.078  1.00  0.00           H
ATOM   2790 2HD1 LEU A 662      83.707  81.077   8.032  1.00  0.00           H
ATOM   2791 3HD1 LEU A 662      85.099  81.751   8.842  1.00  0.00           H
ATOM   2792  CD2 LEU A 662      82.728  79.388   9.576  1.00  0.00           C
ATOM   2793 1HD2 LEU A 662      83.070  78.530   8.958  1.00  0.00           H
ATOM   2794 2HD2 LEU A 662      82.297  78.987  10.518  1.00  0.00           H
ATOM   2795 3HD2 LEU A 662      81.899  79.860   9.007  1.00  0.00           H
ATOM   2796  C   LEU A 662      85.261  81.740  12.151  1.00  0.00           C
ATOM   2797  O   LEU A 662      85.390  82.873  11.794  1.00  0.00           O
ATOM   2798  N   ARG A 663      84.585  81.451  13.282  1.00  0.00           N
ATOM   2799  HN  ARG A 663      84.321  80.500  13.422  1.00  0.00           H
ATOM   2800  CA  ARG A 663      84.117  82.409  14.254  1.00  0.00           C
ATOM   2801  HA  ARG A 663      83.259  82.912  13.833  1.00  0.00           H
ATOM   2802  CB  ARG A 663      83.557  81.701  15.508  1.00  0.00           C
ATOM   2803  HB1 ARG A 663      84.382  81.116  15.965  1.00  0.00           H
ATOM   2804  HB2 ARG A 663      83.250  82.512  16.202  1.00  0.00           H
ATOM   2805  CG  ARG A 663      82.358  80.810  15.262  1.00  0.00           C
ATOM   2806  HG1 ARG A 663      81.455  81.315  14.859  1.00  0.00           H
ATOM   2807  HG2 ARG A 663      82.743  80.107  14.493  1.00  0.00           H
ATOM   2808  CD  ARG A 663      81.876  79.978  16.452  1.00  0.00           C
ATOM   2809  HD1 ARG A 663      82.646  79.240  16.765  1.00  0.00           H
ATOM   2810  HD2 ARG A 663      81.530  80.647  17.268  1.00  0.00           H
ATOM   2811  NE  ARG A 663      80.717  79.166  15.946  1.00  0.00           N
ATOM   2812  HE  ARG A 663      80.674  79.093  14.949  1.00  0.00           H
ATOM   2813  CZ  ARG A 663      79.760  78.570  16.696  1.00  0.00           C
ATOM   2814  NH1 ARG A 663      78.876  77.832  16.028  1.00  0.00           N
ATOM   2815 1HH1 ARG A 663      79.035  77.864  15.041  1.00  0.00           H
ATOM   2816 2HH1 ARG A 663      78.046  77.455  16.439  1.00  0.00           H
ATOM   2817  NH2 ARG A 663      79.793  78.549  18.039  1.00  0.00           N
ATOM   2818 1HH2 ARG A 663      80.454  79.120  18.525  1.00  0.00           H
ATOM   2819 2HH2 ARG A 663      79.278  77.872  18.564  1.00  0.00           H
ATOM   2820  C   ARG A 663      85.106  83.477  14.578  1.00  0.00           C
ATOM   2821  O   ARG A 663      84.805  84.658  14.288  1.00  0.00           O
ATOM   2822  N   PHE A 664      86.260  83.055  15.209  1.00  0.00           N
ATOM   2823  HN  PHE A 664      86.327  82.076  15.386  1.00  0.00           H
ATOM   2824  CA  PHE A 664      87.184  83.979  15.765  1.00  0.00           C
ATOM   2825  HA  PHE A 664      86.601  84.775  16.205  1.00  0.00           H
ATOM   2826  CB  PHE A 664      88.054  83.272  16.940  1.00  0.00           C
ATOM   2827  HB1 PHE A 664      88.597  82.338  16.682  1.00  0.00           H
ATOM   2828  HB2 PHE A 664      88.912  83.953  17.127  1.00  0.00           H
ATOM   2829  CG  PHE A 664      87.261  83.012  18.193  1.00  0.00           C
ATOM   2830  CD1 PHE A 664      85.958  83.313  18.399  1.00  0.00           C
ATOM   2831  HD1 PHE A 664      85.300  83.744  17.659  1.00  0.00           H
ATOM   2832  CE1 PHE A 664      85.327  83.091  19.672  1.00  0.00           C
ATOM   2833  HE1 PHE A 664      84.259  83.207  19.779  1.00  0.00           H
ATOM   2834  CZ  PHE A 664      86.120  82.561  20.774  1.00  0.00           C
ATOM   2835  HZ  PHE A 664      85.737  82.450  21.778  1.00  0.00           H
ATOM   2836  CD2 PHE A 664      87.973  82.404  19.193  1.00  0.00           C
ATOM   2837  HD2 PHE A 664      89.033  82.330  18.996  1.00  0.00           H
ATOM   2838  CE2 PHE A 664      87.408  82.155  20.461  1.00  0.00           C
ATOM   2839  HE2 PHE A 664      88.118  81.876  21.225  1.00  0.00           H
ATOM   2840  C   PHE A 664      88.047  84.683  14.814  1.00  0.00           C
ATOM   2841  O   PHE A 664      88.629  85.733  15.112  1.00  0.00           O
ATOM   2842  N   GLY A 665      88.077  84.122  13.618  1.00  0.00           N
ATOM   2843  HN  GLY A 665      87.503  83.307  13.611  1.00  0.00           H
ATOM   2844  CA  GLY A 665      88.927  84.498  12.452  1.00  0.00           C
ATOM   2845  HA1 GLY A 665      89.869  84.931  12.752  1.00  0.00           H
ATOM   2846  HA2 GLY A 665      89.051  83.736  11.696  1.00  0.00           H
ATOM   2847  C   GLY A 665      88.254  85.705  11.819  1.00  0.00           C
ATOM   2848  O   GLY A 665      88.917  86.683  11.502  1.00  0.00           O
ATOM   2849  N   LEU A 666      86.885  85.665  11.661  1.00  0.00           N
ATOM   2850  HN  LEU A 666      86.506  84.762  11.848  1.00  0.00           H
ATOM   2851  CA  LEU A 666      86.013  86.774  11.304  1.00  0.00           C
ATOM   2852  HA  LEU A 666      86.432  87.179  10.394  1.00  0.00           H
ATOM   2853  CB  LEU A 666      84.602  86.257  11.096  1.00  0.00           C
ATOM   2854  HB1 LEU A 666      84.410  85.568  11.947  1.00  0.00           H
ATOM   2855  HB2 LEU A 666      83.851  87.075  11.102  1.00  0.00           H
ATOM   2856  CG  LEU A 666      84.357  85.438   9.797  1.00  0.00           C
ATOM   2857  HG  LEU A 666      85.156  84.667   9.778  1.00  0.00           H
ATOM   2858  CD1 LEU A 666      83.026  84.723   9.829  1.00  0.00           C
ATOM   2859 1HD1 LEU A 666      83.028  83.891  10.565  1.00  0.00           H
ATOM   2860 2HD1 LEU A 666      82.251  85.473  10.093  1.00  0.00           H
ATOM   2861 3HD1 LEU A 666      82.859  84.371   8.788  1.00  0.00           H
ATOM   2862  CD2 LEU A 666      84.536  86.273   8.552  1.00  0.00           C
ATOM   2863 1HD2 LEU A 666      85.404  86.962   8.476  1.00  0.00           H
ATOM   2864 2HD2 LEU A 666      84.439  85.692   7.610  1.00  0.00           H
ATOM   2865 3HD2 LEU A 666      83.736  87.042   8.493  1.00  0.00           H
ATOM   2866  C   LEU A 666      86.102  87.857  12.340  1.00  0.00           C
ATOM   2867  O   LEU A 666      86.179  89.050  12.020  1.00  0.00           O
ATOM   2868  N   ILE A 667      86.285  87.588  13.695  1.00  0.00           N
ATOM   2869  HN  ILE A 667      86.153  86.666  14.052  1.00  0.00           H
ATOM   2870  CA  ILE A 667      86.511  88.666  14.682  1.00  0.00           C
ATOM   2871  HA  ILE A 667      85.705  89.374  14.557  1.00  0.00           H
ATOM   2872  CB  ILE A 667      86.393  88.164  16.197  1.00  0.00           C
ATOM   2873  HB  ILE A 667      87.138  87.403  16.513  1.00  0.00           H
ATOM   2874  CG2 ILE A 667      86.547  89.341  17.148  1.00  0.00           C
ATOM   2875 1HG2 ILE A 667      87.577  89.754  17.101  1.00  0.00           H
ATOM   2876 2HG2 ILE A 667      85.863  90.172  16.871  1.00  0.00           H
ATOM   2877 3HG2 ILE A 667      86.438  89.092  18.225  1.00  0.00           H
ATOM   2878  CG1 ILE A 667      85.004  87.380  16.416  1.00  0.00           C
ATOM   2879 1HG1 ILE A 667      84.149  88.057  16.202  1.00  0.00           H
ATOM   2880 2HG1 ILE A 667      85.085  86.489  15.758  1.00  0.00           H
ATOM   2881  CD  ILE A 667      84.867  86.878  17.812  1.00  0.00           C
ATOM   2882  HD1 ILE A 667      85.839  86.741  18.331  1.00  0.00           H
ATOM   2883  HD2 ILE A 667      84.435  87.671  18.459  1.00  0.00           H
ATOM   2884  HD3 ILE A 667      84.298  85.923  17.805  1.00  0.00           H
ATOM   2885  C   ILE A 667      87.929  89.292  14.548  1.00  0.00           C
ATOM   2886  O   ILE A 667      88.123  90.522  14.624  1.00  0.00           O
ATOM   2887  N   LEU A 668      88.939  88.493  14.232  1.00  0.00           N
ATOM   2888  HN  LEU A 668      88.883  87.501  14.143  1.00  0.00           H
ATOM   2889  CA  LEU A 668      90.322  89.028  14.100  1.00  0.00           C
ATOM   2890  HA  LEU A 668      90.438  89.669  14.962  1.00  0.00           H
ATOM   2891  CB  LEU A 668      91.434  88.014  14.204  1.00  0.00           C
ATOM   2892  HB1 LEU A 668      91.188  87.012  13.793  1.00  0.00           H
ATOM   2893  HB2 LEU A 668      92.402  88.272  13.724  1.00  0.00           H
ATOM   2894  CG  LEU A 668      92.037  87.935  15.620  1.00  0.00           C
ATOM   2895  HG  LEU A 668      92.535  88.884  15.913  1.00  0.00           H
ATOM   2896  CD1 LEU A 668      91.005  87.584  16.657  1.00  0.00           C
ATOM   2897 1HD1 LEU A 668      91.728  87.614  17.500  1.00  0.00           H
ATOM   2898 2HD1 LEU A 668      90.205  88.324  16.873  1.00  0.00           H
ATOM   2899 3HD1 LEU A 668      90.631  86.551  16.489  1.00  0.00           H
ATOM   2900  CD2 LEU A 668      93.054  86.820  15.554  1.00  0.00           C
ATOM   2901 1HD2 LEU A 668      93.386  86.561  16.582  1.00  0.00           H
ATOM   2902 2HD2 LEU A 668      92.558  85.958  15.058  1.00  0.00           H
ATOM   2903 3HD2 LEU A 668      93.925  87.093  14.922  1.00  0.00           H
ATOM   2904  C   LEU A 668      90.365  89.836  12.758  1.00  0.00           C
ATOM   2905  O   LEU A 668      91.002  90.869  12.589  1.00  0.00           O
ATOM   2906  N   GLU A 669      89.560  89.487  11.664  1.00  0.00           N
ATOM   2907  HN  GLU A 669      89.080  88.616  11.742  1.00  0.00           H
ATOM   2908  CA  GLU A 669      89.408  90.224  10.465  1.00  0.00           C
ATOM   2909  HA  GLU A 669      90.401  90.312  10.047  1.00  0.00           H
ATOM   2910  CB  GLU A 669      88.692  89.380   9.379  1.00  0.00           C
ATOM   2911  HB1 GLU A 669      89.297  88.456   9.258  1.00  0.00           H
ATOM   2912  HB2 GLU A 669      87.642  89.106   9.618  1.00  0.00           H
ATOM   2913  CG  GLU A 669      88.633  89.954   7.893  1.00  0.00           C
ATOM   2914  HG1 GLU A 669      88.184  90.966   7.984  1.00  0.00           H
ATOM   2915  HG2 GLU A 669      89.656  90.004   7.464  1.00  0.00           H
ATOM   2916  CD  GLU A 669      87.702  89.173   6.993  1.00  0.00           C
ATOM   2917  OE1 GLU A 669      86.513  89.057   7.325  1.00  0.00           O
ATOM   2918  OE2 GLU A 669      88.014  88.909   5.787  1.00  0.00           O
ATOM   2919  C   GLU A 669      88.728  91.582  10.712  1.00  0.00           C
ATOM   2920  O   GLU A 669      89.089  92.593  10.197  1.00  0.00           O
ATOM   2921  N   ALA A 670      87.625  91.610  11.526  1.00  0.00           N
ATOM   2922  HN  ALA A 670      87.323  90.765  11.960  1.00  0.00           H
ATOM   2923  CA  ALA A 670      86.966  92.813  12.010  1.00  0.00           C
ATOM   2924  HA  ALA A 670      86.608  93.359  11.149  1.00  0.00           H
ATOM   2925  CB  ALA A 670      85.778  92.417  12.877  1.00  0.00           C
ATOM   2926  HB1 ALA A 670      85.129  93.283  13.126  1.00  0.00           H
ATOM   2927  HB2 ALA A 670      85.255  91.657  12.257  1.00  0.00           H
ATOM   2928  HB3 ALA A 670      86.154  91.979  13.826  1.00  0.00           H
ATOM   2929  C   ALA A 670      87.858  93.807  12.756  1.00  0.00           C
ATOM   2930  O   ALA A 670      87.781  95.049  12.629  1.00  0.00           O
ATOM   2931  N   TYR A 671      88.839  93.237  13.465  1.00  0.00           N
ATOM   2932  HN  TYR A 671      89.013  92.255  13.481  1.00  0.00           H
ATOM   2933  CA  TYR A 671      89.855  93.899  14.204  1.00  0.00           C
ATOM   2934  HA  TYR A 671      89.431  94.760  14.700  1.00  0.00           H
ATOM   2935  CB  TYR A 671      90.353  92.905  15.312  1.00  0.00           C
ATOM   2936  HB1 TYR A 671      89.456  92.455  15.790  1.00  0.00           H
ATOM   2937  HB2 TYR A 671      90.824  92.068  14.753  1.00  0.00           H
ATOM   2938  CG  TYR A 671      91.349  93.525  16.347  1.00  0.00           C
ATOM   2939  CD1 TYR A 671      92.024  92.652  17.122  1.00  0.00           C
ATOM   2940  HD1 TYR A 671      91.969  91.586  16.962  1.00  0.00           H
ATOM   2941  CE1 TYR A 671      92.887  93.091  18.125  1.00  0.00           C
ATOM   2942  HE1 TYR A 671      93.656  92.488  18.586  1.00  0.00           H
ATOM   2943  CZ  TYR A 671      93.015  94.437  18.339  1.00  0.00           C
ATOM   2944  OH  TYR A 671      93.938  94.906  19.302  1.00  0.00           O
ATOM   2945  HH  TYR A 671      93.855  95.853  19.435  1.00  0.00           H
ATOM   2946  CD2 TYR A 671      91.390  94.914  16.631  1.00  0.00           C
ATOM   2947  HD2 TYR A 671      90.907  95.639  15.993  1.00  0.00           H
ATOM   2948  CE2 TYR A 671      92.262  95.411  17.628  1.00  0.00           C
ATOM   2949  HE2 TYR A 671      92.533  96.413  17.927  1.00  0.00           H
ATOM   2950  C   TYR A 671      90.900  94.489  13.290  1.00  0.00           C
ATOM   2951  O   TYR A 671      91.482  95.564  13.363  1.00  0.00           O
ATOM   2952  N   CYS A 672      91.322  93.657  12.314  1.00  0.00           N
ATOM   2953  HN  CYS A 672      91.140  92.678  12.266  1.00  0.00           H
ATOM   2954  CA  CYS A 672      92.146  94.239  11.175  1.00  0.00           C
ATOM   2955  HA  CYS A 672      93.004  94.649  11.687  1.00  0.00           H
ATOM   2956  CB  CYS A 672      92.548  93.009  10.308  1.00  0.00           C
ATOM   2957  HB1 CYS A 672      93.112  92.272  10.920  1.00  0.00           H
ATOM   2958  HB2 CYS A 672      91.561  92.551  10.087  1.00  0.00           H
ATOM   2959  SG  CYS A 672      93.645  93.320   8.912  1.00  0.00           S
ATOM   2960  HG1 CYS A 672      92.942  94.111   8.114  1.00  0.00           H
ATOM   2961  C   CYS A 672      91.526  95.363  10.328  1.00  0.00           C
ATOM   2962  O   CYS A 672      92.294  96.287   9.961  1.00  0.00           O
ATOM   2963  N   ARG A 673      90.264  95.319   9.960  1.00  0.00           N
ATOM   2964  HN  ARG A 673      89.725  94.557  10.312  1.00  0.00           H
ATOM   2965  CA  ARG A 673      89.553  96.466   9.326  1.00  0.00           C
ATOM   2966  HA  ARG A 673      90.110  96.790   8.459  1.00  0.00           H
ATOM   2967  CB  ARG A 673      88.152  96.030   8.843  1.00  0.00           C
ATOM   2968  HB1 ARG A 673      87.618  95.529   9.678  1.00  0.00           H
ATOM   2969  HB2 ARG A 673      87.431  96.851   8.640  1.00  0.00           H
ATOM   2970  CG  ARG A 673      88.079  95.295   7.525  1.00  0.00           C
ATOM   2971  HG1 ARG A 673      88.840  95.648   6.796  1.00  0.00           H
ATOM   2972  HG2 ARG A 673      88.475  94.298   7.813  1.00  0.00           H
ATOM   2973  CD  ARG A 673      86.768  95.422   6.797  1.00  0.00           C
ATOM   2974  HD1 ARG A 673      86.419  96.467   6.660  1.00  0.00           H
ATOM   2975  HD2 ARG A 673      86.844  95.142   5.724  1.00  0.00           H
ATOM   2976  NE  ARG A 673      85.666  94.710   7.567  1.00  0.00           N
ATOM   2977  HE  ARG A 673      85.099  95.299   8.143  1.00  0.00           H
ATOM   2978  CZ  ARG A 673      85.367  93.421   7.579  1.00  0.00           C
ATOM   2979  NH1 ARG A 673      84.519  92.893   8.431  1.00  0.00           N
ATOM   2980 1HH1 ARG A 673      84.000  93.459   9.071  1.00  0.00           H
ATOM   2981 2HH1 ARG A 673      84.589  91.915   8.629  1.00  0.00           H
ATOM   2982  NH2 ARG A 673      85.907  92.569   6.788  1.00  0.00           N
ATOM   2983 1HH2 ARG A 673      86.350  92.857   5.939  1.00  0.00           H
ATOM   2984 2HH2 ARG A 673      85.324  91.815   6.485  1.00  0.00           H
ATOM   2985  C   ARG A 673      89.453  97.765  10.155  1.00  0.00           C
ATOM   2986  O   ARG A 673      89.728  98.820   9.611  1.00  0.00           O
ATOM   2987  N   GLY A 674      89.053  97.688  11.464  1.00  0.00           N
ATOM   2988  HN  GLY A 674      88.916  96.748  11.767  1.00  0.00           H
ATOM   2989  CA  GLY A 674      89.174  98.739  12.489  1.00  0.00           C
ATOM   2990  HA1 GLY A 674      88.545  99.599  12.314  1.00  0.00           H
ATOM   2991  HA2 GLY A 674      88.917  98.353  13.464  1.00  0.00           H
ATOM   2992  C   GLY A 674      90.545  99.265  12.694  1.00  0.00           C
ATOM   2993  O   GLY A 674      90.768 100.471  12.673  1.00  0.00           O
ATOM   2994  N   SER A 675      91.480  98.413  12.920  1.00  0.00           N
ATOM   2995  HN  SER A 675      91.400  97.419  12.916  1.00  0.00           H
ATOM   2996  CA  SER A 675      92.840  98.977  13.074  1.00  0.00           C
ATOM   2997  HA  SER A 675      92.988  99.815  12.409  1.00  0.00           H
ATOM   2998  CB  SER A 675      93.246  99.371  14.477  1.00  0.00           C
ATOM   2999  HB1 SER A 675      92.527 100.115  14.882  1.00  0.00           H
ATOM   3000  HB2 SER A 675      93.310  98.449  15.092  1.00  0.00           H
ATOM   3001  OG  SER A 675      94.595  99.936  14.505  1.00  0.00           O
ATOM   3002  HG1 SER A 675      94.657 100.775  14.968  1.00  0.00           H
ATOM   3003  C   SER A 675      93.770  97.962  12.596  1.00  0.00           C
ATOM   3004  O   SER A 675      94.098  96.977  13.299  1.00  0.00           O
ATOM   3005  N   THR A 676      94.315  98.130  11.352  1.00  0.00           N
ATOM   3006  HN  THR A 676      93.901  98.754  10.693  1.00  0.00           H
ATOM   3007  CA  THR A 676      95.516  97.350  10.931  1.00  0.00           C
ATOM   3008  HA  THR A 676      95.177  96.325  10.952  1.00  0.00           H
ATOM   3009  CB  THR A 676      95.803  97.728   9.484  1.00  0.00           C
ATOM   3010  HB  THR A 676      95.630  98.818   9.356  1.00  0.00           H
ATOM   3011  OG1 THR A 676      94.879  97.085   8.674  1.00  0.00           O
ATOM   3012  HG1 THR A 676      94.024  97.270   9.068  1.00  0.00           H
ATOM   3013  CG2 THR A 676      97.207  97.441   8.959  1.00  0.00           C
ATOM   3014 1HG2 THR A 676      97.837  98.255   9.376  1.00  0.00           H
ATOM   3015 2HG2 THR A 676      97.620  96.450   9.247  1.00  0.00           H
ATOM   3016 3HG2 THR A 676      97.350  97.512   7.859  1.00  0.00           H
ATOM   3017  C   THR A 676      96.745  97.570  11.745  1.00  0.00           C
ATOM   3018  O   THR A 676      97.440  96.612  12.112  1.00  0.00           O
ATOM   3019  N   HIS A 677      97.097  98.825  12.115  1.00  0.00           N
ATOM   3020  HN  HIS A 677      96.516  99.567  11.790  1.00  0.00           H
ATOM   3021  CA  HIS A 677      98.267  99.059  12.982  1.00  0.00           C
ATOM   3022  HA  HIS A 677      99.135  98.796  12.396  1.00  0.00           H
ATOM   3023  CB  HIS A 677      98.429 100.583  13.380  1.00  0.00           C
ATOM   3024  HB1 HIS A 677      97.491 101.104  13.670  1.00  0.00           H
ATOM   3025  HB2 HIS A 677      99.121 100.798  14.222  1.00  0.00           H
ATOM   3026  ND1 HIS A 677     100.109 101.155  11.633  1.00  0.00           N
ATOM   3027  CG  HIS A 677      98.834 101.392  12.123  1.00  0.00           C
ATOM   3028  CE1 HIS A 677     100.265 102.147  10.721  1.00  0.00           C
ATOM   3029  HE1 HIS A 677     101.134 102.199  10.064  1.00  0.00           H
ATOM   3030  NE2 HIS A 677      99.189 102.946  10.623  1.00  0.00           N
ATOM   3031  HE2 HIS A 677      98.819 103.370   9.797  1.00  0.00           H
ATOM   3032  CD2 HIS A 677      98.288 102.486  11.522  1.00  0.00           C
ATOM   3033  HD2 HIS A 677      97.340 102.986  11.679  1.00  0.00           H
ATOM   3034  C   HIS A 677      98.238  98.280  14.346  1.00  0.00           C
ATOM   3035  O   HIS A 677      99.257  97.740  14.781  1.00  0.00           O
ATOM   3036  N   HIS A 678      97.031  98.124  15.073  1.00  0.00           N
ATOM   3037  HN  HIS A 678      96.224  98.493  14.617  1.00  0.00           H
ATOM   3038  CA  HIS A 678      96.898  97.366  16.255  1.00  0.00           C
ATOM   3039  HA  HIS A 678      97.684  97.736  16.897  1.00  0.00           H
ATOM   3040  CB  HIS A 678      95.486  97.559  16.973  1.00  0.00           C
ATOM   3041  HB1 HIS A 678      94.714  97.300  16.218  1.00  0.00           H
ATOM   3042  HB2 HIS A 678      95.447  96.912  17.876  1.00  0.00           H
ATOM   3043  ND1 HIS A 678      96.126  99.893  17.758  1.00  0.00           N
ATOM   3044  CG  HIS A 678      95.167  98.999  17.472  1.00  0.00           C
ATOM   3045  CE1 HIS A 678      95.452 101.016  18.141  1.00  0.00           C
ATOM   3046  HE1 HIS A 678      95.905 101.966  18.424  1.00  0.00           H
ATOM   3047  NE2 HIS A 678      94.113 100.856  17.987  1.00  0.00           N
ATOM   3048  HE2 HIS A 678      93.404 101.547  18.128  1.00  0.00           H
ATOM   3049  CD2 HIS A 678      93.962  99.531  17.605  1.00  0.00           C
ATOM   3050  HD2 HIS A 678      92.993  99.157  17.298  1.00  0.00           H
ATOM   3051  C   HIS A 678      97.177  95.852  15.959  1.00  0.00           C
ATOM   3052  O   HIS A 678      97.957  95.176  16.643  1.00  0.00           O
ATOM   3053  N   MET A 679      96.566  95.288  14.953  1.00  0.00           N
ATOM   3054  HN  MET A 679      95.926  95.791  14.377  1.00  0.00           H
ATOM   3055  CA  MET A 679      96.744  93.893  14.552  1.00  0.00           C
ATOM   3056  HA  MET A 679      96.601  93.269  15.422  1.00  0.00           H
ATOM   3057  CB  MET A 679      95.770  93.512  13.452  1.00  0.00           C
ATOM   3058  HB1 MET A 679      95.496  94.451  12.926  1.00  0.00           H
ATOM   3059  HB2 MET A 679      96.192  92.834  12.679  1.00  0.00           H
ATOM   3060  CG  MET A 679      94.420  93.032  14.028  1.00  0.00           C
ATOM   3061  HG1 MET A 679      94.104  93.773  14.793  1.00  0.00           H
ATOM   3062  HG2 MET A 679      93.662  92.885  13.229  1.00  0.00           H
ATOM   3063  SD  MET A 679      94.576  91.409  14.869  1.00  0.00           S
ATOM   3064  CE  MET A 679      94.420  90.439  13.327  1.00  0.00           C
ATOM   3065  HE1 MET A 679      95.304  90.479  12.655  1.00  0.00           H
ATOM   3066  HE2 MET A 679      94.271  89.369  13.585  1.00  0.00           H
ATOM   3067  HE3 MET A 679      93.511  90.669  12.732  1.00  0.00           H
ATOM   3068  C   MET A 679      98.163  93.604  14.011  1.00  0.00           C
ATOM   3069  O   MET A 679      98.705  92.508  14.030  1.00  0.00           O
ATOM   3070  N   LYS A 680      98.817  94.650  13.512  1.00  0.00           N
ATOM   3071  HN  LYS A 680      98.400  95.556  13.527  1.00  0.00           H
ATOM   3072  CA  LYS A 680     100.178  94.530  12.986  1.00  0.00           C
ATOM   3073  HA  LYS A 680     100.109  93.716  12.280  1.00  0.00           H
ATOM   3074  CB  LYS A 680     100.721  95.783  12.233  1.00  0.00           C
ATOM   3075  HB1 LYS A 680      99.955  96.001  11.459  1.00  0.00           H
ATOM   3076  HB2 LYS A 680     100.525  96.638  12.914  1.00  0.00           H
ATOM   3077  CG  LYS A 680     102.182  95.694  11.808  1.00  0.00           C
ATOM   3078  HG1 LYS A 680     102.506  96.686  11.428  1.00  0.00           H
ATOM   3079  HG2 LYS A 680     102.788  95.663  12.739  1.00  0.00           H
ATOM   3080  CD  LYS A 680     102.500  94.588  10.876  1.00  0.00           C
ATOM   3081  HD1 LYS A 680     102.337  93.598  11.353  1.00  0.00           H
ATOM   3082  HD2 LYS A 680     101.933  94.532   9.922  1.00  0.00           H
ATOM   3083  CE  LYS A 680     104.051  94.515  10.498  1.00  0.00           C
ATOM   3084  HE1 LYS A 680     104.482  95.519  10.295  1.00  0.00           H
ATOM   3085  HE2 LYS A 680     104.664  94.014  11.276  1.00  0.00           H
ATOM   3086  NZ  LYS A 680     104.336  93.679   9.335  1.00  0.00           N
ATOM   3087  HZ1 LYS A 680     104.205  94.120   8.402  1.00  0.00           H
ATOM   3088  HZ2 LYS A 680     105.285  93.259   9.273  1.00  0.00           H
ATOM   3089  HZ3 LYS A 680     103.603  92.941   9.346  1.00  0.00           H
ATOM   3090  C   LYS A 680     101.166  94.073  14.115  1.00  0.00           C
ATOM   3091  O   LYS A 680     102.035  93.189  14.058  1.00  0.00           O
ATOM   3092  N   VAL A 681     101.022  94.775  15.314  1.00  0.00           N
ATOM   3093  HN  VAL A 681     100.358  95.517  15.363  1.00  0.00           H
ATOM   3094  CA  VAL A 681     101.715  94.467  16.553  1.00  0.00           C
ATOM   3095  HA  VAL A 681     102.770  94.453  16.322  1.00  0.00           H
ATOM   3096  CB  VAL A 681     101.251  95.385  17.744  1.00  0.00           C
ATOM   3097  HB  VAL A 681     100.149  95.260  17.806  1.00  0.00           H
ATOM   3098  CG1 VAL A 681     101.989  95.001  19.093  1.00  0.00           C
ATOM   3099 1HG1 VAL A 681     103.085  95.009  18.916  1.00  0.00           H
ATOM   3100 2HG1 VAL A 681     101.735  95.554  20.023  1.00  0.00           H
ATOM   3101 3HG1 VAL A 681     101.681  93.944  19.240  1.00  0.00           H
ATOM   3102  CG2 VAL A 681     101.558  96.911  17.476  1.00  0.00           C
ATOM   3103 1HG2 VAL A 681     102.600  97.285  17.573  1.00  0.00           H
ATOM   3104 2HG2 VAL A 681     101.078  97.311  16.557  1.00  0.00           H
ATOM   3105 3HG2 VAL A 681     101.173  97.529  18.315  1.00  0.00           H
ATOM   3106  C   VAL A 681     101.395  93.034  16.957  1.00  0.00           C
ATOM   3107  O   VAL A 681     102.277  92.270  17.279  1.00  0.00           O
ATOM   3108  N   LEU A 682     100.154  92.599  17.002  1.00  0.00           N
ATOM   3109  HN  LEU A 682      99.455  93.309  17.021  1.00  0.00           H
ATOM   3110  CA  LEU A 682      99.886  91.254  17.435  1.00  0.00           C
ATOM   3111  HA  LEU A 682     100.423  91.047  18.349  1.00  0.00           H
ATOM   3112  CB  LEU A 682      98.423  91.242  17.649  1.00  0.00           C
ATOM   3113  HB1 LEU A 682      97.855  91.508  16.732  1.00  0.00           H
ATOM   3114  HB2 LEU A 682      98.261  90.175  17.913  1.00  0.00           H
ATOM   3115  CG  LEU A 682      98.017  92.079  18.898  1.00  0.00           C
ATOM   3116  HG  LEU A 682      98.347  93.136  18.805  1.00  0.00           H
ATOM   3117  CD1 LEU A 682      96.480  92.199  18.949  1.00  0.00           C
ATOM   3118 1HD1 LEU A 682      96.113  92.848  19.773  1.00  0.00           H
ATOM   3119 2HD1 LEU A 682      96.125  92.791  18.078  1.00  0.00           H
ATOM   3120 3HD1 LEU A 682      95.944  91.226  18.954  1.00  0.00           H
ATOM   3121  CD2 LEU A 682      98.503  91.469  20.200  1.00  0.00           C
ATOM   3122 1HD2 LEU A 682      98.062  90.462  20.362  1.00  0.00           H
ATOM   3123 2HD2 LEU A 682      99.613  91.421  20.229  1.00  0.00           H
ATOM   3124 3HD2 LEU A 682      98.179  92.063  21.081  1.00  0.00           H
ATOM   3125  C   LEU A 682     100.340  90.154  16.447  1.00  0.00           C
ATOM   3126  O   LEU A 682     100.661  89.018  16.851  1.00  0.00           O
ATOM   3127  N   MET A 683     100.494  90.451  15.122  1.00  0.00           N
ATOM   3128  HN  MET A 683     100.090  91.282  14.746  1.00  0.00           H
ATOM   3129  CA  MET A 683     101.076  89.418  14.193  1.00  0.00           C
ATOM   3130  HA  MET A 683     100.814  88.434  14.552  1.00  0.00           H
ATOM   3131  CB  MET A 683     100.683  89.653  12.743  1.00  0.00           C
ATOM   3132  HB1 MET A 683     100.975  90.715  12.595  1.00  0.00           H
ATOM   3133  HB2 MET A 683     101.308  89.036  12.062  1.00  0.00           H
ATOM   3134  CG  MET A 683      99.160  89.589  12.504  1.00  0.00           C
ATOM   3135  HG1 MET A 683      98.590  90.411  12.988  1.00  0.00           H
ATOM   3136  HG2 MET A 683      99.051  89.652  11.400  1.00  0.00           H
ATOM   3137  SD  MET A 683      98.225  88.042  13.141  1.00  0.00           S
ATOM   3138  CE  MET A 683      98.950  86.956  11.953  1.00  0.00           C
ATOM   3139  HE1 MET A 683     100.038  86.903  12.171  1.00  0.00           H
ATOM   3140  HE2 MET A 683      98.378  86.026  11.747  1.00  0.00           H
ATOM   3141  HE3 MET A 683      98.998  87.556  11.019  1.00  0.00           H
ATOM   3142  C   MET A 683     102.554  89.393  14.399  1.00  0.00           C
ATOM   3143  O   MET A 683     103.160  88.351  14.370  1.00  0.00           O
ATOM   3144  N   LYS A 684     103.187  90.565  14.714  1.00  0.00           N
ATOM   3145  HN  LYS A 684     102.634  91.395  14.690  1.00  0.00           H
ATOM   3146  CA  LYS A 684     104.587  90.680  15.140  1.00  0.00           C
ATOM   3147  HA  LYS A 684     105.146  90.237  14.329  1.00  0.00           H
ATOM   3148  CB  LYS A 684     104.947  92.162  15.314  1.00  0.00           C
ATOM   3149  HB1 LYS A 684     104.731  92.641  14.335  1.00  0.00           H
ATOM   3150  HB2 LYS A 684     104.309  92.675  16.065  1.00  0.00           H
ATOM   3151  CG  LYS A 684     106.398  92.503  15.889  1.00  0.00           C
ATOM   3152  HG1 LYS A 684     106.400  93.614  15.915  1.00  0.00           H
ATOM   3153  HG2 LYS A 684     106.382  92.149  16.942  1.00  0.00           H
ATOM   3154  CD  LYS A 684     107.608  92.016  15.111  1.00  0.00           C
ATOM   3155  HD1 LYS A 684     108.536  92.240  15.679  1.00  0.00           H
ATOM   3156  HD2 LYS A 684     107.699  90.913  15.016  1.00  0.00           H
ATOM   3157  CE  LYS A 684     107.830  92.547  13.649  1.00  0.00           C
ATOM   3158  HE1 LYS A 684     108.780  92.198  13.191  1.00  0.00           H
ATOM   3159  HE2 LYS A 684     106.946  92.228  13.057  1.00  0.00           H
ATOM   3160  NZ  LYS A 684     107.887  93.991  13.662  1.00  0.00           N
ATOM   3161  HZ1 LYS A 684     108.538  94.161  14.455  1.00  0.00           H
ATOM   3162  HZ2 LYS A 684     108.412  94.243  12.801  1.00  0.00           H
ATOM   3163  HZ3 LYS A 684     106.914  94.354  13.716  1.00  0.00           H
ATOM   3164  C   LYS A 684     104.849  89.952  16.459  1.00  0.00           C
ATOM   3165  O   LYS A 684     105.873  89.235  16.576  1.00  0.00           O
ATOM   3166  N   GLN A 685     103.936  89.951  17.456  1.00  0.00           N
ATOM   3167  HN  GLN A 685     103.184  90.600  17.369  1.00  0.00           H
ATOM   3168  CA  GLN A 685     104.053  89.149  18.651  1.00  0.00           C
ATOM   3169  HA  GLN A 685     105.037  89.324  19.061  1.00  0.00           H
ATOM   3170  CB  GLN A 685     103.024  89.429  19.737  1.00  0.00           C
ATOM   3171  HB1 GLN A 685     102.093  89.475  19.132  1.00  0.00           H
ATOM   3172  HB2 GLN A 685     103.048  88.626  20.504  1.00  0.00           H
ATOM   3173  CG  GLN A 685     103.213  90.769  20.378  1.00  0.00           C
ATOM   3174  HG1 GLN A 685     104.244  90.859  20.784  1.00  0.00           H
ATOM   3175  HG2 GLN A 685     102.997  91.526  19.594  1.00  0.00           H
ATOM   3176  CD  GLN A 685     102.239  91.103  21.515  1.00  0.00           C
ATOM   3177  OE1 GLN A 685     101.254  90.448  21.873  1.00  0.00           O
ATOM   3178  NE2 GLN A 685     102.496  92.296  22.091  1.00  0.00           N
ATOM   3179 1HE2 GLN A 685     103.420  92.667  22.005  1.00  0.00           H
ATOM   3180 2HE2 GLN A 685     101.884  92.474  22.862  1.00  0.00           H
ATOM   3181  C   GLN A 685     104.023  87.672  18.300  1.00  0.00           C
ATOM   3182  O   GLN A 685     104.930  86.917  18.733  1.00  0.00           O
ATOM   3183  N   GLY A 686     103.059  87.170  17.487  1.00  0.00           N
ATOM   3184  HN  GLY A 686     102.373  87.761  17.069  1.00  0.00           H
ATOM   3185  CA  GLY A 686     103.006  85.783  17.066  1.00  0.00           C
ATOM   3186  HA1 GLY A 686     103.011  85.210  17.982  1.00  0.00           H
ATOM   3187  HA2 GLY A 686     102.035  85.635  16.618  1.00  0.00           H
ATOM   3188  C   GLY A 686     104.073  85.308  16.283  1.00  0.00           C
ATOM   3189  O   GLY A 686     104.408  84.089  16.399  1.00  0.00           O
ATOM   3190  N   GLU A 687     104.642  86.195  15.483  1.00  0.00           N
ATOM   3191  HN  GLU A 687     104.184  87.060  15.293  1.00  0.00           H
ATOM   3192  CA  GLU A 687     105.719  85.836  14.688  1.00  0.00           C
ATOM   3193  HA  GLU A 687     105.516  84.889  14.210  1.00  0.00           H
ATOM   3194  CB  GLU A 687     105.874  86.972  13.627  1.00  0.00           C
ATOM   3195  HB1 GLU A 687     104.917  86.992  13.063  1.00  0.00           H
ATOM   3196  HB2 GLU A 687     105.836  87.955  14.143  1.00  0.00           H
ATOM   3197  CG  GLU A 687     107.086  86.803  12.785  1.00  0.00           C
ATOM   3198  HG1 GLU A 687     107.986  86.875  13.432  1.00  0.00           H
ATOM   3199  HG2 GLU A 687     107.089  85.779  12.353  1.00  0.00           H
ATOM   3200  CD  GLU A 687     107.205  87.774  11.707  1.00  0.00           C
ATOM   3201  OE1 GLU A 687     108.276  88.445  11.632  1.00  0.00           O
ATOM   3202  OE2 GLU A 687     106.277  87.946  10.893  1.00  0.00           O
ATOM   3203  C   GLU A 687     107.029  85.688  15.520  1.00  0.00           C
ATOM   3204  O   GLU A 687     107.740  84.810  15.149  1.00  0.00           O
ATOM   3205  N   ALA A 688     107.323  86.597  16.506  1.00  0.00           N
ATOM   3206  HN  ALA A 688     106.613  87.276  16.676  1.00  0.00           H
ATOM   3207  CA  ALA A 688     108.449  86.547  17.421  1.00  0.00           C
ATOM   3208  HA  ALA A 688     109.291  86.514  16.746  1.00  0.00           H
ATOM   3209  CB  ALA A 688     108.612  87.792  18.166  1.00  0.00           C
ATOM   3210  HB1 ALA A 688     108.622  88.746  17.597  1.00  0.00           H
ATOM   3211  HB2 ALA A 688     107.910  87.944  19.013  1.00  0.00           H
ATOM   3212  HB3 ALA A 688     109.623  87.753  18.625  1.00  0.00           H
ATOM   3213  C   ALA A 688     108.430  85.291  18.255  1.00  0.00           C
ATOM   3214  O   ALA A 688     109.450  84.597  18.356  1.00  0.00           O
ATOM   3215  N   LEU A 689     107.285  84.972  18.849  1.00  0.00           N
ATOM   3216  HN  LEU A 689     106.580  85.652  18.663  1.00  0.00           H
ATOM   3217  CA  LEU A 689     106.902  83.732  19.455  1.00  0.00           C
ATOM   3218  HA  LEU A 689     107.644  83.585  20.225  1.00  0.00           H
ATOM   3219  CB  LEU A 689     105.442  83.861  20.100  1.00  0.00           C
ATOM   3220  HB1 LEU A 689     105.575  84.745  20.759  1.00  0.00           H
ATOM   3221  HB2 LEU A 689     104.689  84.177  19.347  1.00  0.00           H
ATOM   3222  CG  LEU A 689     104.881  82.687  20.999  1.00  0.00           C
ATOM   3223  HG  LEU A 689     104.659  81.824  20.336  1.00  0.00           H
ATOM   3224  CD1 LEU A 689     105.838  82.185  22.074  1.00  0.00           C
ATOM   3225 1HD1 LEU A 689     106.173  83.126  22.559  1.00  0.00           H
ATOM   3226 2HD1 LEU A 689     105.302  81.385  22.627  1.00  0.00           H
ATOM   3227 3HD1 LEU A 689     106.715  81.704  21.592  1.00  0.00           H
ATOM   3228  CD2 LEU A 689     103.542  83.242  21.634  1.00  0.00           C
ATOM   3229 1HD2 LEU A 689     102.958  82.523  22.248  1.00  0.00           H
ATOM   3230 2HD2 LEU A 689     103.854  84.116  22.244  1.00  0.00           H
ATOM   3231 3HD2 LEU A 689     102.920  83.565  20.772  1.00  0.00           H
ATOM   3232  C   LEU A 689     106.942  82.468  18.625  1.00  0.00           C
ATOM   3233  O   LEU A 689     107.320  81.445  19.147  1.00  0.00           O
ATOM   3234  N   SER A 690     106.613  82.445  17.312  1.00  0.00           N
ATOM   3235  HN  SER A 690     106.363  83.318  16.901  1.00  0.00           H
ATOM   3236  CA  SER A 690     106.910  81.301  16.383  1.00  0.00           C
ATOM   3237  HA  SER A 690     106.533  80.410  16.865  1.00  0.00           H
ATOM   3238  CB  SER A 690     106.169  81.461  15.013  1.00  0.00           C
ATOM   3239  HB1 SER A 690     106.586  82.458  14.752  1.00  0.00           H
ATOM   3240  HB2 SER A 690     106.453  80.661  14.297  1.00  0.00           H
ATOM   3241  OG  SER A 690     104.769  81.484  15.284  1.00  0.00           O
ATOM   3242  HG1 SER A 690     104.666  82.370  15.640  1.00  0.00           H
ATOM   3243  C   SER A 690     108.447  81.224  16.158  1.00  0.00           C
ATOM   3244  O   SER A 690     109.073  80.175  16.016  1.00  0.00           O
ATOM   3245  N   LYS A 691     109.128  82.423  16.012  1.00  0.00           N
ATOM   3246  HN  LYS A 691     108.696  83.299  15.813  1.00  0.00           H
ATOM   3247  CA  LYS A 691     110.573  82.392  15.942  1.00  0.00           C
ATOM   3248  HA  LYS A 691     110.685  81.783  15.057  1.00  0.00           H
ATOM   3249  CB  LYS A 691     111.207  83.752  15.404  1.00  0.00           C
ATOM   3250  HB1 LYS A 691     110.895  84.525  16.138  1.00  0.00           H
ATOM   3251  HB2 LYS A 691     112.315  83.800  15.469  1.00  0.00           H
ATOM   3252  CG  LYS A 691     110.871  84.084  13.912  1.00  0.00           C
ATOM   3253  HG1 LYS A 691     109.774  83.959  13.791  1.00  0.00           H
ATOM   3254  HG2 LYS A 691     111.209  85.115  13.673  1.00  0.00           H
ATOM   3255  CD  LYS A 691     111.445  83.084  12.860  1.00  0.00           C
ATOM   3256  HD1 LYS A 691     112.449  82.740  13.191  1.00  0.00           H
ATOM   3257  HD2 LYS A 691     110.764  82.207  12.825  1.00  0.00           H
ATOM   3258  CE  LYS A 691     111.574  83.566  11.370  1.00  0.00           C
ATOM   3259  HE1 LYS A 691     112.316  84.392  11.332  1.00  0.00           H
ATOM   3260  HE2 LYS A 691     111.888  82.726  10.713  1.00  0.00           H
ATOM   3261  NZ  LYS A 691     110.343  84.122  10.826  1.00  0.00           N
ATOM   3262  HZ1 LYS A 691     109.513  83.605  11.180  1.00  0.00           H
ATOM   3263  HZ2 LYS A 691     110.267  85.151  10.958  1.00  0.00           H
ATOM   3264  HZ3 LYS A 691     110.279  83.878   9.817  1.00  0.00           H
ATOM   3265  C   LYS A 691     111.335  81.770  17.096  1.00  0.00           C
ATOM   3266  O   LYS A 691     112.224  81.033  16.799  1.00  0.00           O
ATOM   3267  N   LEU A 692     110.999  81.979  18.403  1.00  0.00           N
ATOM   3268  HN  LEU A 692     110.269  82.652  18.498  1.00  0.00           H
ATOM   3269  CA  LEU A 692     111.614  81.354  19.487  1.00  0.00           C
ATOM   3270  HA  LEU A 692     112.653  81.644  19.534  1.00  0.00           H
ATOM   3271  CB  LEU A 692     110.902  81.898  20.795  1.00  0.00           C
ATOM   3272  HB1 LEU A 692     109.802  81.825  20.655  1.00  0.00           H
ATOM   3273  HB2 LEU A 692     111.142  81.215  21.637  1.00  0.00           H
ATOM   3274  CG  LEU A 692     111.455  83.362  21.192  1.00  0.00           C
ATOM   3275  HG  LEU A 692     111.440  83.926  20.235  1.00  0.00           H
ATOM   3276  CD1 LEU A 692     110.634  84.040  22.224  1.00  0.00           C
ATOM   3277 1HD1 LEU A 692     109.587  84.258  21.922  1.00  0.00           H
ATOM   3278 2HD1 LEU A 692     110.384  83.344  23.053  1.00  0.00           H
ATOM   3279 3HD1 LEU A 692     111.121  84.948  22.638  1.00  0.00           H
ATOM   3280  CD2 LEU A 692     112.872  83.397  21.764  1.00  0.00           C
ATOM   3281 1HD2 LEU A 692     112.830  83.119  22.839  1.00  0.00           H
ATOM   3282 2HD2 LEU A 692     113.519  82.677  21.218  1.00  0.00           H
ATOM   3283 3HD2 LEU A 692     113.269  84.434  21.793  1.00  0.00           H
ATOM   3284  C   LEU A 692     111.424  79.801  19.459  1.00  0.00           C
ATOM   3285  O   LEU A 692     112.368  79.037  19.734  1.00  0.00           O
ATOM   3286  N   LYS A 693     110.270  79.376  19.092  1.00  0.00           N
ATOM   3287  HN  LYS A 693     109.541  80.041  18.948  1.00  0.00           H
ATOM   3288  CA  LYS A 693     109.965  77.988  18.782  1.00  0.00           C
ATOM   3289  HA  LYS A 693     110.239  77.339  19.600  1.00  0.00           H
ATOM   3290  CB  LYS A 693     108.504  77.884  18.358  1.00  0.00           C
ATOM   3291  HB1 LYS A 693     108.239  78.747  17.711  1.00  0.00           H
ATOM   3292  HB2 LYS A 693     108.320  76.977  17.744  1.00  0.00           H
ATOM   3293  CG  LYS A 693     107.453  77.839  19.492  1.00  0.00           C
ATOM   3294  HG1 LYS A 693     107.315  76.859  19.997  1.00  0.00           H
ATOM   3295  HG2 LYS A 693     107.797  78.661  20.156  1.00  0.00           H
ATOM   3296  CD  LYS A 693     106.012  78.265  19.032  1.00  0.00           C
ATOM   3297  HD1 LYS A 693     105.337  78.024  19.881  1.00  0.00           H
ATOM   3298  HD2 LYS A 693     106.027  79.365  18.882  1.00  0.00           H
ATOM   3299  CE  LYS A 693     105.382  77.587  17.790  1.00  0.00           C
ATOM   3300  HE1 LYS A 693     104.338  77.882  17.550  1.00  0.00           H
ATOM   3301  HE2 LYS A 693     106.017  77.881  16.928  1.00  0.00           H
ATOM   3302  NZ  LYS A 693     105.366  76.095  17.803  1.00  0.00           N
ATOM   3303  HZ1 LYS A 693     106.293  75.677  17.584  1.00  0.00           H
ATOM   3304  HZ2 LYS A 693     105.140  75.780  18.767  1.00  0.00           H
ATOM   3305  HZ3 LYS A 693     104.615  75.707  17.197  1.00  0.00           H
ATOM   3306  C   LYS A 693     110.874  77.345  17.699  1.00  0.00           C
ATOM   3307  O   LYS A 693     111.319  76.231  17.876  1.00  0.00           O
ATOM   3308  N   ALA A 694     111.100  78.140  16.669  1.00  0.00           N
ATOM   3309  HN  ALA A 694     110.575  78.986  16.606  1.00  0.00           H
ATOM   3310  CA  ALA A 694     112.157  77.854  15.665  1.00  0.00           C
ATOM   3311  HA  ALA A 694     111.943  76.845  15.345  1.00  0.00           H
ATOM   3312  CB  ALA A 694     112.050  78.744  14.431  1.00  0.00           C
ATOM   3313  HB1 ALA A 694     112.319  79.805  14.619  1.00  0.00           H
ATOM   3314  HB2 ALA A 694     112.767  78.314  13.699  1.00  0.00           H
ATOM   3315  HB3 ALA A 694     111.026  78.827  14.008  1.00  0.00           H
ATOM   3316  C   ALA A 694     113.587  77.791  16.141  1.00  0.00           C
ATOM   3317  O   ALA A 694     114.266  76.783  15.886  1.00  0.00           O
ATOM   3318  N   LEU A 695     113.980  78.816  16.962  1.00  0.00           N
ATOM   3319  HN  LEU A 695     113.438  79.642  17.094  1.00  0.00           H
ATOM   3320  CA  LEU A 695     115.279  78.950  17.653  1.00  0.00           C
ATOM   3321  HA  LEU A 695     116.062  78.858  16.914  1.00  0.00           H
ATOM   3322  CB  LEU A 695     115.285  80.256  18.441  1.00  0.00           C
ATOM   3323  HB1 LEU A 695     115.172  81.097  17.724  1.00  0.00           H
ATOM   3324  HB2 LEU A 695     114.566  80.215  19.287  1.00  0.00           H
ATOM   3325  CG  LEU A 695     116.689  80.773  18.995  1.00  0.00           C
ATOM   3326  HG  LEU A 695     117.073  80.027  19.723  1.00  0.00           H
ATOM   3327  CD1 LEU A 695     117.677  80.793  17.834  1.00  0.00           C
ATOM   3328 1HD1 LEU A 695     118.028  79.766  17.594  1.00  0.00           H
ATOM   3329 2HD1 LEU A 695     117.142  81.158  16.932  1.00  0.00           H
ATOM   3330 3HD1 LEU A 695     118.518  81.494  18.021  1.00  0.00           H
ATOM   3331  CD2 LEU A 695     116.692  82.116  19.741  1.00  0.00           C
ATOM   3332 1HD2 LEU A 695     117.677  82.385  20.177  1.00  0.00           H
ATOM   3333 2HD2 LEU A 695     116.267  82.960  19.157  1.00  0.00           H
ATOM   3334 3HD2 LEU A 695     116.071  81.959  20.649  1.00  0.00           H
ATOM   3335  C   LEU A 695     115.505  77.661  18.614  1.00  0.00           C
ATOM   3336  O   LEU A 695     116.489  76.990  18.525  1.00  0.00           O
ATOM   3337  N   ASN A 696     114.462  77.264  19.404  1.00  0.00           N
ATOM   3338  HN  ASN A 696     113.655  77.847  19.451  1.00  0.00           H
ATOM   3339  CA  ASN A 696     114.448  76.111  20.201  1.00  0.00           C
ATOM   3340  HA  ASN A 696     115.247  76.122  20.927  1.00  0.00           H
ATOM   3341  CB  ASN A 696     113.026  76.135  20.979  1.00  0.00           C
ATOM   3342  HB1 ASN A 696     113.078  76.981  21.697  1.00  0.00           H
ATOM   3343  HB2 ASN A 696     112.291  76.310  20.164  1.00  0.00           H
ATOM   3344  CG  ASN A 696     112.603  74.875  21.734  1.00  0.00           C
ATOM   3345  OD1 ASN A 696     111.751  74.101  21.228  1.00  0.00           O
ATOM   3346  ND2 ASN A 696     113.050  74.860  22.941  1.00  0.00           N
ATOM   3347 1HD2 ASN A 696     113.022  73.978  23.411  1.00  0.00           H
ATOM   3348 2HD2 ASN A 696     113.734  75.510  23.272  1.00  0.00           H
ATOM   3349  C   ASN A 696     114.701  74.802  19.510  1.00  0.00           C
ATOM   3350  O   ASN A 696     115.425  73.907  19.943  1.00  0.00           O
ATOM   3351  N   ASP A 697     114.007  74.609  18.391  1.00  0.00           N
ATOM   3352  HN  ASP A 697     113.388  75.298  18.023  1.00  0.00           H
ATOM   3353  CA  ASP A 697     114.277  73.413  17.560  1.00  0.00           C
ATOM   3354  HA  ASP A 697     114.129  72.514  18.140  1.00  0.00           H
ATOM   3355  CB  ASP A 697     113.214  73.361  16.403  1.00  0.00           C
ATOM   3356  HB1 ASP A 697     113.120  74.324  15.857  1.00  0.00           H
ATOM   3357  HB2 ASP A 697     113.699  72.590  15.766  1.00  0.00           H
ATOM   3358  CG  ASP A 697     111.881  72.833  16.875  1.00  0.00           C
ATOM   3359  OD1 ASP A 697     110.886  72.881  16.096  1.00  0.00           O
ATOM   3360  OD2 ASP A 697     111.801  72.149  17.951  1.00  0.00           O
ATOM   3361  C   ASP A 697     115.712  73.358  17.002  1.00  0.00           C
ATOM   3362  O   ASP A 697     116.325  72.299  16.968  1.00  0.00           O
ATOM   3363  N   PHE A 698     116.304  74.557  16.701  1.00  0.00           N
ATOM   3364  HN  PHE A 698     115.822  75.429  16.739  1.00  0.00           H
ATOM   3365  CA  PHE A 698     117.698  74.657  16.253  1.00  0.00           C
ATOM   3366  HA  PHE A 698     117.876  73.897  15.507  1.00  0.00           H
ATOM   3367  CB  PHE A 698     117.889  76.079  15.588  1.00  0.00           C
ATOM   3368  HB1 PHE A 698     117.178  76.229  14.747  1.00  0.00           H
ATOM   3369  HB2 PHE A 698     117.560  76.750  16.410  1.00  0.00           H
ATOM   3370  CG  PHE A 698     119.345  76.569  15.286  1.00  0.00           C
ATOM   3371  CD1 PHE A 698     119.827  76.578  13.988  1.00  0.00           C
ATOM   3372  HD1 PHE A 698     119.216  76.140  13.212  1.00  0.00           H
ATOM   3373  CE1 PHE A 698     121.156  76.884  13.661  1.00  0.00           C
ATOM   3374  HE1 PHE A 698     121.578  76.717  12.681  1.00  0.00           H
ATOM   3375  CZ  PHE A 698     122.014  77.278  14.716  1.00  0.00           C
ATOM   3376  HZ  PHE A 698     123.060  77.415  14.484  1.00  0.00           H
ATOM   3377  CD2 PHE A 698     120.202  76.992  16.311  1.00  0.00           C
ATOM   3378  HD2 PHE A 698     119.903  77.054  17.346  1.00  0.00           H
ATOM   3379  CE2 PHE A 698     121.553  77.366  15.990  1.00  0.00           C
ATOM   3380  HE2 PHE A 698     122.249  77.545  16.796  1.00  0.00           H
ATOM   3381  C   PHE A 698     118.701  74.332  17.343  1.00  0.00           C
ATOM   3382  O   PHE A 698     119.599  73.526  17.116  1.00  0.00           O
ATOM   3383  N   VAL A 699     118.533  74.798  18.590  1.00  0.00           N
ATOM   3384  HN  VAL A 699     117.791  75.395  18.886  1.00  0.00           H
ATOM   3385  CA  VAL A 699     119.355  74.384  19.765  1.00  0.00           C
ATOM   3386  HA  VAL A 699     120.361  74.700  19.530  1.00  0.00           H
ATOM   3387  CB  VAL A 699     118.980  75.233  21.045  1.00  0.00           C
ATOM   3388  HB  VAL A 699     117.881  75.150  21.189  1.00  0.00           H
ATOM   3389  CG1 VAL A 699     119.701  74.763  22.302  1.00  0.00           C
ATOM   3390 1HG1 VAL A 699     119.606  73.687  22.564  1.00  0.00           H
ATOM   3391 2HG1 VAL A 699     120.808  74.820  22.239  1.00  0.00           H
ATOM   3392 3HG1 VAL A 699     119.530  75.344  23.233  1.00  0.00           H
ATOM   3393  CG2 VAL A 699     119.183  76.718  20.798  1.00  0.00           C
ATOM   3394 1HG2 VAL A 699     120.255  76.997  20.710  1.00  0.00           H
ATOM   3395 2HG2 VAL A 699     118.638  77.055  19.890  1.00  0.00           H
ATOM   3396 3HG2 VAL A 699     118.796  77.304  21.658  1.00  0.00           H
ATOM   3397  C   VAL A 699     119.259  72.849  20.005  1.00  0.00           C
ATOM   3398  O   VAL A 699     120.274  72.265  19.983  1.00  0.00           O
ATOM   3399  N   LYS A 700     118.087  72.266  20.137  1.00  0.00           N
ATOM   3400  HN  LYS A 700     117.225  72.762  20.077  1.00  0.00           H
ATOM   3401  CA  LYS A 700     117.829  70.792  20.029  1.00  0.00           C
ATOM   3402  HA  LYS A 700     118.076  70.390  21.000  1.00  0.00           H
ATOM   3403  CB  LYS A 700     116.258  70.481  19.923  1.00  0.00           C
ATOM   3404  HB1 LYS A 700     115.826  71.109  19.115  1.00  0.00           H
ATOM   3405  HB2 LYS A 700     116.174  69.403  19.668  1.00  0.00           H
ATOM   3406  CG  LYS A 700     115.635  70.600  21.290  1.00  0.00           C
ATOM   3407  HG1 LYS A 700     116.219  70.025  22.040  1.00  0.00           H
ATOM   3408  HG2 LYS A 700     115.725  71.605  21.753  1.00  0.00           H
ATOM   3409  CD  LYS A 700     114.178  70.156  21.300  1.00  0.00           C
ATOM   3410  HD1 LYS A 700     114.025  69.091  21.025  1.00  0.00           H
ATOM   3411  HD2 LYS A 700     113.809  70.308  22.337  1.00  0.00           H
ATOM   3412  CE  LYS A 700     113.291  71.092  20.379  1.00  0.00           C
ATOM   3413  HE1 LYS A 700     113.354  72.120  20.794  1.00  0.00           H
ATOM   3414  HE2 LYS A 700     113.737  71.010  19.365  1.00  0.00           H
ATOM   3415  NZ  LYS A 700     111.879  70.579  20.443  1.00  0.00           N
ATOM   3416  HZ1 LYS A 700     111.238  70.857  21.214  1.00  0.00           H
ATOM   3417  HZ2 LYS A 700     111.304  70.912  19.643  1.00  0.00           H
ATOM   3418  HZ3 LYS A 700     111.949  69.547  20.343  1.00  0.00           H
ATOM   3419  C   LYS A 700     118.651  70.007  19.040  1.00  0.00           C
ATOM   3420  O   LYS A 700     119.426  69.106  19.369  1.00  0.00           O
ATOM   3421  N   LEU A 701     118.579  70.307  17.743  1.00  0.00           N
ATOM   3422  HN  LEU A 701     118.039  71.123  17.555  1.00  0.00           H
ATOM   3423  CA  LEU A 701     119.354  69.699  16.716  1.00  0.00           C
ATOM   3424  HA  LEU A 701     119.292  68.622  16.681  1.00  0.00           H
ATOM   3425  CB  LEU A 701     118.846  70.253  15.390  1.00  0.00           C
ATOM   3426  HB1 LEU A 701     117.741  70.147  15.352  1.00  0.00           H
ATOM   3427  HB2 LEU A 701     119.023  71.350  15.409  1.00  0.00           H
ATOM   3428  CG  LEU A 701     119.517  69.584  14.132  1.00  0.00           C
ATOM   3429  HG  LEU A 701     120.623  69.578  14.244  1.00  0.00           H
ATOM   3430  CD1 LEU A 701     119.022  68.116  13.987  1.00  0.00           C
ATOM   3431 1HD1 LEU A 701     117.930  67.914  13.938  1.00  0.00           H
ATOM   3432 2HD1 LEU A 701     119.461  67.611  13.100  1.00  0.00           H
ATOM   3433 3HD1 LEU A 701     119.521  67.528  14.786  1.00  0.00           H
ATOM   3434  CD2 LEU A 701     119.218  70.393  12.861  1.00  0.00           C
ATOM   3435 1HD2 LEU A 701     119.533  69.700  12.053  1.00  0.00           H
ATOM   3436 2HD2 LEU A 701     118.137  70.631  12.760  1.00  0.00           H
ATOM   3437 3HD2 LEU A 701     119.904  71.245  12.662  1.00  0.00           H
ATOM   3438  C   LEU A 701     120.868  69.886  16.836  1.00  0.00           C
ATOM   3439  O   LEU A 701     121.712  68.950  16.657  1.00  0.00           O
ATOM   3440  N   SER A 702     121.322  71.136  17.195  1.00  0.00           N
ATOM   3441  HN  SER A 702     120.607  71.825  17.289  1.00  0.00           H
ATOM   3442  CA  SER A 702     122.794  71.486  17.337  1.00  0.00           C
ATOM   3443  HA  SER A 702     123.317  71.069  16.489  1.00  0.00           H
ATOM   3444  CB  SER A 702     122.907  73.017  17.322  1.00  0.00           C
ATOM   3445  HB1 SER A 702     122.290  73.376  18.173  1.00  0.00           H
ATOM   3446  HB2 SER A 702     123.930  73.445  17.392  1.00  0.00           H
ATOM   3447  OG  SER A 702     122.447  73.621  16.143  1.00  0.00           O
ATOM   3448  HG1 SER A 702     121.525  73.875  16.219  1.00  0.00           H
ATOM   3449  C   SER A 702     123.317  70.814  18.509  1.00  0.00           C
ATOM   3450  O   SER A 702     124.491  70.566  18.527  1.00  0.00           O
ATOM   3451  N   SER A 703     122.489  70.357  19.415  1.00  0.00           N
ATOM   3452  HN  SER A 703     121.514  70.519  19.283  1.00  0.00           H
ATOM   3453  CA  SER A 703     122.886  69.689  20.670  1.00  0.00           C
ATOM   3454  HA  SER A 703     123.730  70.209  21.097  1.00  0.00           H
ATOM   3455  CB  SER A 703     121.843  69.625  21.768  1.00  0.00           C
ATOM   3456  HB1 SER A 703     120.993  69.041  21.354  1.00  0.00           H
ATOM   3457  HB2 SER A 703     122.234  69.107  22.670  1.00  0.00           H
ATOM   3458  OG  SER A 703     121.305  70.900  22.158  1.00  0.00           O
ATOM   3459  HG1 SER A 703     120.889  71.215  21.352  1.00  0.00           H
ATOM   3460  C   SER A 703     123.223  68.271  20.370  1.00  0.00           C
ATOM   3461  O   SER A 703     123.855  67.701  21.213  1.00  0.00           O
ATOM   3462  N   GLN A 704     122.829  67.669  19.228  1.00  0.00           N
ATOM   3463  HN  GLN A 704     122.252  68.059  18.514  1.00  0.00           H
ATOM   3464  CA  GLN A 704     123.210  66.283  18.893  1.00  0.00           C
ATOM   3465  HA  GLN A 704     123.183  65.790  19.854  1.00  0.00           H
ATOM   3466  CB  GLN A 704     122.131  65.657  18.024  1.00  0.00           C
ATOM   3467  HB1 GLN A 704     122.096  66.164  17.036  1.00  0.00           H
ATOM   3468  HB2 GLN A 704     122.601  64.651  17.979  1.00  0.00           H
ATOM   3469  CG  GLN A 704     120.709  65.212  18.622  1.00  0.00           C
ATOM   3470  HG1 GLN A 704     119.985  66.054  18.661  1.00  0.00           H
ATOM   3471  HG2 GLN A 704     120.104  64.561  17.956  1.00  0.00           H
ATOM   3472  CD  GLN A 704     120.693  64.831  20.117  1.00  0.00           C
ATOM   3473  OE1 GLN A 704     121.042  63.716  20.552  1.00  0.00           O
ATOM   3474  NE2 GLN A 704     120.293  65.810  20.996  1.00  0.00           N
ATOM   3475 1HE2 GLN A 704     120.072  66.738  20.696  1.00  0.00           H
ATOM   3476 2HE2 GLN A 704     120.494  65.579  21.948  1.00  0.00           H
ATOM   3477  C   GLN A 704     124.537  66.340  18.105  1.00  0.00           C
ATOM   3478  O   GLN A 704     125.088  65.277  17.747  1.00  0.00           O
ATOM   3479  N   LYS A 705     125.156  67.542  18.031  1.00  0.00           N
ATOM   3480  HN  LYS A 705     124.739  68.409  18.293  1.00  0.00           H
ATOM   3481  CA  LYS A 705     126.438  67.674  17.474  1.00  0.00           C
ATOM   3482  HA  LYS A 705     126.974  66.741  17.396  1.00  0.00           H
ATOM   3483  CB  LYS A 705     126.219  68.262  16.040  1.00  0.00           C
ATOM   3484  HB1 LYS A 705     125.691  67.449  15.497  1.00  0.00           H
ATOM   3485  HB2 LYS A 705     125.547  69.138  16.161  1.00  0.00           H
ATOM   3486  CG  LYS A 705     127.359  68.576  15.160  1.00  0.00           C
ATOM   3487  HG1 LYS A 705     127.055  69.106  14.232  1.00  0.00           H
ATOM   3488  HG2 LYS A 705     127.969  69.334  15.697  1.00  0.00           H
ATOM   3489  CD  LYS A 705     128.188  67.374  14.792  1.00  0.00           C
ATOM   3490  HD1 LYS A 705     129.046  67.797  14.228  1.00  0.00           H
ATOM   3491  HD2 LYS A 705     128.622  66.808  15.643  1.00  0.00           H
ATOM   3492  CE  LYS A 705     127.507  66.257  13.989  1.00  0.00           C
ATOM   3493  HE1 LYS A 705     128.281  65.569  13.586  1.00  0.00           H
ATOM   3494  HE2 LYS A 705     126.898  65.554  14.596  1.00  0.00           H
ATOM   3495  NZ  LYS A 705     126.793  66.831  12.747  1.00  0.00           N
ATOM   3496  HZ1 LYS A 705     126.196  66.104  12.305  1.00  0.00           H
ATOM   3497  HZ2 LYS A 705     126.163  67.596  13.062  1.00  0.00           H
ATOM   3498  HZ3 LYS A 705     127.411  67.352  12.092  1.00  0.00           H
ATOM   3499  C   LYS A 705     127.480  68.464  18.260  1.00  0.00           C
ATOM   3500  O   LYS A 705     128.673  68.161  18.083  1.00  0.00           O
ATOM   3501  N   THR A 706     127.087  69.472  19.053  1.00  0.00           N
ATOM   3502  HN  THR A 706     126.134  69.658  19.277  1.00  0.00           H
ATOM   3503  CA  THR A 706     128.041  70.419  19.632  1.00  0.00           C
ATOM   3504  HA  THR A 706     129.042  70.166  19.314  1.00  0.00           H
ATOM   3505  CB  THR A 706     127.776  71.875  19.231  1.00  0.00           C
ATOM   3506  HB  THR A 706     128.497  72.574  19.705  1.00  0.00           H
ATOM   3507  OG1 THR A 706     126.405  72.314  19.582  1.00  0.00           O
ATOM   3508  HG1 THR A 706     125.824  71.797  19.019  1.00  0.00           H
ATOM   3509  CG2 THR A 706     127.865  72.047  17.726  1.00  0.00           C
ATOM   3510 1HG2 THR A 706     127.166  71.430  17.122  1.00  0.00           H
ATOM   3511 2HG2 THR A 706     127.615  73.100  17.475  1.00  0.00           H
ATOM   3512 3HG2 THR A 706     128.895  71.761  17.424  1.00  0.00           H
ATOM   3513  C   THR A 706     127.998  70.161  21.186  1.00  0.00           C
ATOM   3514  O   THR A 706     126.857  70.211  21.717  1.00  0.00           O
ATOM   3515  N   PRO A 707     129.075  70.169  21.909  1.00  0.00           N
ATOM   3516  CD  PRO A 707     130.342  70.394  21.294  1.00  0.00           C
ATOM   3517  HD1 PRO A 707     130.361  71.108  20.443  1.00  0.00           H
ATOM   3518  HD2 PRO A 707     130.713  69.446  20.849  1.00  0.00           H
ATOM   3519  CA  PRO A 707     129.147  70.501  23.307  1.00  0.00           C
ATOM   3520  HA  PRO A 707     128.466  69.804  23.774  1.00  0.00           H
ATOM   3521  CB  PRO A 707     130.646  70.365  23.648  1.00  0.00           C
ATOM   3522  HB1 PRO A 707     131.021  70.852  24.573  1.00  0.00           H
ATOM   3523  HB2 PRO A 707     130.949  69.323  23.891  1.00  0.00           H
ATOM   3524  CG  PRO A 707     131.274  70.948  22.390  1.00  0.00           C
ATOM   3525  HG1 PRO A 707     131.160  72.052  22.334  1.00  0.00           H
ATOM   3526  HG2 PRO A 707     132.314  70.634  22.157  1.00  0.00           H
ATOM   3527  C   PRO A 707     128.666  71.854  23.653  1.00  0.00           C
ATOM   3528  O   PRO A 707     128.604  72.766  22.836  1.00  0.00           O
ATOM   3529  N   LYS A 708     128.218  72.058  24.927  1.00  0.00           N
ATOM   3530  HN  LYS A 708     128.362  71.292  25.550  1.00  0.00           H
ATOM   3531  CA  LYS A 708     127.281  73.137  25.314  1.00  0.00           C
ATOM   3532  HA  LYS A 708     126.453  72.954  24.645  1.00  0.00           H
ATOM   3533  CB  LYS A 708     126.776  72.764  26.783  1.00  0.00           C
ATOM   3534  HB1 LYS A 708     127.684  72.432  27.331  1.00  0.00           H
ATOM   3535  HB2 LYS A 708     126.288  73.646  27.251  1.00  0.00           H
ATOM   3536  CG  LYS A 708     125.947  71.466  26.865  1.00  0.00           C
ATOM   3537  HG1 LYS A 708     125.070  71.678  26.218  1.00  0.00           H
ATOM   3538  HG2 LYS A 708     126.487  70.624  26.381  1.00  0.00           H
ATOM   3539  CD  LYS A 708     125.656  70.928  28.291  1.00  0.00           C
ATOM   3540  HD1 LYS A 708     126.572  70.349  28.533  1.00  0.00           H
ATOM   3541  HD2 LYS A 708     125.599  71.785  28.996  1.00  0.00           H
ATOM   3542  CE  LYS A 708     124.403  70.166  28.383  1.00  0.00           C
ATOM   3543  HE1 LYS A 708     123.440  70.682  28.181  1.00  0.00           H
ATOM   3544  HE2 LYS A 708     124.513  69.283  27.717  1.00  0.00           H
ATOM   3545  NZ  LYS A 708     124.227  69.645  29.744  1.00  0.00           N
ATOM   3546  HZ1 LYS A 708     125.024  68.997  29.906  1.00  0.00           H
ATOM   3547  HZ2 LYS A 708     124.318  70.438  30.410  1.00  0.00           H
ATOM   3548  HZ3 LYS A 708     123.357  69.099  29.907  1.00  0.00           H
ATOM   3549  C   LYS A 708     127.687  74.657  25.066  1.00  0.00           C
ATOM   3550  O   LYS A 708     126.827  75.413  24.580  1.00  0.00           O
ATOM   3551  N   PRO A 709     128.908  75.097  25.247  1.00  0.00           N
ATOM   3552  CD  PRO A 709     129.861  74.410  26.114  1.00  0.00           C
ATOM   3553  HD1 PRO A 709     130.467  73.662  25.559  1.00  0.00           H
ATOM   3554  HD2 PRO A 709     129.346  73.796  26.883  1.00  0.00           H
ATOM   3555  CA  PRO A 709     129.312  76.457  24.846  1.00  0.00           C
ATOM   3556  HA  PRO A 709     128.670  77.224  25.254  1.00  0.00           H
ATOM   3557  CB  PRO A 709     130.744  76.532  25.500  1.00  0.00           C
ATOM   3558  HB1 PRO A 709     131.518  76.000  24.907  1.00  0.00           H
ATOM   3559  HB2 PRO A 709     131.100  77.508  25.894  1.00  0.00           H
ATOM   3560  CG  PRO A 709     130.625  75.548  26.718  1.00  0.00           C
ATOM   3561  HG1 PRO A 709     131.644  75.213  27.008  1.00  0.00           H
ATOM   3562  HG2 PRO A 709     130.020  75.900  27.581  1.00  0.00           H
ATOM   3563  C   PRO A 709     129.373  76.682  23.344  1.00  0.00           C
ATOM   3564  O   PRO A 709     129.335  77.818  22.898  1.00  0.00           O
ATOM   3565  N   GLN A 710     129.702  75.626  22.588  1.00  0.00           N
ATOM   3566  HN  GLN A 710     129.802  74.702  22.948  1.00  0.00           H
ATOM   3567  CA  GLN A 710     129.673  75.720  21.159  1.00  0.00           C
ATOM   3568  HA  GLN A 710     130.122  76.647  20.834  1.00  0.00           H
ATOM   3569  CB  GLN A 710     130.462  74.600  20.543  1.00  0.00           C
ATOM   3570  HB1 GLN A 710     130.197  73.559  20.824  1.00  0.00           H
ATOM   3571  HB2 GLN A 710     130.353  74.540  19.439  1.00  0.00           H
ATOM   3572  CG  GLN A 710     131.990  74.739  20.909  1.00  0.00           C
ATOM   3573  HG1 GLN A 710     132.252  75.796  20.690  1.00  0.00           H
ATOM   3574  HG2 GLN A 710     131.958  74.686  22.018  1.00  0.00           H
ATOM   3575  CD  GLN A 710     132.891  73.694  20.229  1.00  0.00           C
ATOM   3576  OE1 GLN A 710     132.548  73.083  19.197  1.00  0.00           O
ATOM   3577  NE2 GLN A 710     134.202  73.628  20.680  1.00  0.00           N
ATOM   3578 1HE2 GLN A 710     134.385  74.242  21.447  1.00  0.00           H
ATOM   3579 2HE2 GLN A 710     134.727  72.858  20.318  1.00  0.00           H
ATOM   3580  C   GLN A 710     128.254  75.841  20.619  1.00  0.00           C
ATOM   3581  O   GLN A 710     128.009  76.635  19.685  1.00  0.00           O
ATOM   3582  N   THR A 711     127.249  75.133  21.147  1.00  0.00           N
ATOM   3583  HN  THR A 711     127.409  74.454  21.859  1.00  0.00           H
ATOM   3584  CA  THR A 711     125.828  75.356  20.881  1.00  0.00           C
ATOM   3585  HA  THR A 711     125.596  75.151  19.846  1.00  0.00           H
ATOM   3586  CB  THR A 711     124.988  74.540  21.856  1.00  0.00           C
ATOM   3587  HB  THR A 711     125.072  74.948  22.886  1.00  0.00           H
ATOM   3588  OG1 THR A 711     125.595  73.242  21.977  1.00  0.00           O
ATOM   3589  HG1 THR A 711     125.787  73.000  21.068  1.00  0.00           H
ATOM   3590  CG2 THR A 711     123.587  74.294  21.329  1.00  0.00           C
ATOM   3591 1HG2 THR A 711     123.591  73.734  20.370  1.00  0.00           H
ATOM   3592 2HG2 THR A 711     123.025  73.748  22.117  1.00  0.00           H
ATOM   3593 3HG2 THR A 711     123.048  75.237  21.093  1.00  0.00           H
ATOM   3594  C   THR A 711     125.333  76.729  21.194  1.00  0.00           C
ATOM   3595  O   THR A 711     124.634  77.401  20.440  1.00  0.00           O
ATOM   3596  N   LYS A 712     125.770  77.275  22.343  1.00  0.00           N
ATOM   3597  HN  LYS A 712     126.368  76.890  23.042  1.00  0.00           H
ATOM   3598  CA  LYS A 712     125.477  78.668  22.576  1.00  0.00           C
ATOM   3599  HA  LYS A 712     124.400  78.724  22.518  1.00  0.00           H
ATOM   3600  CB  LYS A 712     125.808  79.069  24.038  1.00  0.00           C
ATOM   3601  HB1 LYS A 712     126.916  79.052  24.111  1.00  0.00           H
ATOM   3602  HB2 LYS A 712     125.532  80.126  24.240  1.00  0.00           H
ATOM   3603  CG  LYS A 712     125.065  78.238  25.171  1.00  0.00           C
ATOM   3604  HG1 LYS A 712     124.031  78.582  25.388  1.00  0.00           H
ATOM   3605  HG2 LYS A 712     125.065  77.159  24.906  1.00  0.00           H
ATOM   3606  CD  LYS A 712     125.630  78.318  26.639  1.00  0.00           C
ATOM   3607  HD1 LYS A 712     126.660  77.914  26.740  1.00  0.00           H
ATOM   3608  HD2 LYS A 712     125.710  79.387  26.932  1.00  0.00           H
ATOM   3609  CE  LYS A 712     124.689  77.563  27.549  1.00  0.00           C
ATOM   3610  HE1 LYS A 712     123.620  77.836  27.427  1.00  0.00           H
ATOM   3611  HE2 LYS A 712     124.704  76.458  27.442  1.00  0.00           H
ATOM   3612  NZ  LYS A 712     125.021  77.812  29.046  1.00  0.00           N
ATOM   3613  HZ1 LYS A 712     124.227  77.489  29.636  1.00  0.00           H
ATOM   3614  HZ2 LYS A 712     125.892  77.395  29.433  1.00  0.00           H
ATOM   3615  HZ3 LYS A 712     125.100  78.841  29.179  1.00  0.00           H
ATOM   3616  C   LYS A 712     125.971  79.720  21.557  1.00  0.00           C
ATOM   3617  O   LYS A 712     125.210  80.587  21.169  1.00  0.00           O
ATOM   3618  N   GLU A 713     127.223  79.592  20.996  1.00  0.00           N
ATOM   3619  HN  GLU A 713     127.808  78.907  21.422  1.00  0.00           H
ATOM   3620  CA  GLU A 713     127.744  80.360  19.865  1.00  0.00           C
ATOM   3621  HA  GLU A 713     127.754  81.374  20.238  1.00  0.00           H
ATOM   3622  CB  GLU A 713     129.216  80.068  19.621  1.00  0.00           C
ATOM   3623  HB1 GLU A 713     129.698  80.257  20.604  1.00  0.00           H
ATOM   3624  HB2 GLU A 713     129.434  78.982  19.542  1.00  0.00           H
ATOM   3625  CG  GLU A 713     129.880  80.883  18.497  1.00  0.00           C
ATOM   3626  HG1 GLU A 713     129.477  80.459  17.553  1.00  0.00           H
ATOM   3627  HG2 GLU A 713     129.728  81.976  18.629  1.00  0.00           H
ATOM   3628  CD  GLU A 713     131.395  80.795  18.565  1.00  0.00           C
ATOM   3629  OE1 GLU A 713     131.941  81.196  19.608  1.00  0.00           O
ATOM   3630  OE2 GLU A 713     132.097  80.302  17.621  1.00  0.00           O
ATOM   3631  C   GLU A 713     126.883  80.282  18.655  1.00  0.00           C
ATOM   3632  O   GLU A 713     126.563  81.352  18.080  1.00  0.00           O
ATOM   3633  N   LEU A 714     126.429  79.047  18.334  1.00  0.00           N
ATOM   3634  HN  LEU A 714     126.714  78.222  18.816  1.00  0.00           H
ATOM   3635  CA  LEU A 714     125.422  78.873  17.320  1.00  0.00           C
ATOM   3636  HA  LEU A 714     125.760  79.354  16.415  1.00  0.00           H
ATOM   3637  CB  LEU A 714     125.198  77.412  17.072  1.00  0.00           C
ATOM   3638  HB1 LEU A 714     125.059  76.849  18.019  1.00  0.00           H
ATOM   3639  HB2 LEU A 714     124.194  77.293  16.610  1.00  0.00           H
ATOM   3640  CG  LEU A 714     126.276  76.731  16.204  1.00  0.00           C
ATOM   3641  HG  LEU A 714     127.300  76.920  16.591  1.00  0.00           H
ATOM   3642  CD1 LEU A 714     125.901  75.247  16.205  1.00  0.00           C
ATOM   3643 1HD1 LEU A 714     125.706  74.885  17.237  1.00  0.00           H
ATOM   3644 2HD1 LEU A 714     124.917  75.081  15.717  1.00  0.00           H
ATOM   3645 3HD1 LEU A 714     126.655  74.610  15.694  1.00  0.00           H
ATOM   3646  CD2 LEU A 714     126.320  77.249  14.762  1.00  0.00           C
ATOM   3647 1HD2 LEU A 714     125.292  77.504  14.429  1.00  0.00           H
ATOM   3648 2HD2 LEU A 714     126.925  78.174  14.881  1.00  0.00           H
ATOM   3649 3HD2 LEU A 714     126.882  76.487  14.181  1.00  0.00           H
ATOM   3650  C   LEU A 714     124.122  79.574  17.593  1.00  0.00           C
ATOM   3651  O   LEU A 714     123.619  80.258  16.647  1.00  0.00           O
ATOM   3652  N   MET A 715     123.573  79.473  18.780  1.00  0.00           N
ATOM   3653  HN  MET A 715     124.023  78.897  19.459  1.00  0.00           H
ATOM   3654  CA  MET A 715     122.315  80.079  19.214  1.00  0.00           C
ATOM   3655  HA  MET A 715     121.505  79.734  18.587  1.00  0.00           H
ATOM   3656  CB  MET A 715     121.939  79.734  20.706  1.00  0.00           C
ATOM   3657  HB1 MET A 715     121.793  78.635  20.779  1.00  0.00           H
ATOM   3658  HB2 MET A 715     122.744  79.934  21.445  1.00  0.00           H
ATOM   3659  CG  MET A 715     120.637  80.246  21.239  1.00  0.00           C
ATOM   3660  HG1 MET A 715     120.437  81.312  20.997  1.00  0.00           H
ATOM   3661  HG2 MET A 715     119.863  79.679  20.679  1.00  0.00           H
ATOM   3662  SD  MET A 715     120.431  80.031  23.011  1.00  0.00           S
ATOM   3663  CE  MET A 715     119.530  81.616  23.131  1.00  0.00           C
ATOM   3664  HE1 MET A 715     119.215  81.706  24.193  1.00  0.00           H
ATOM   3665  HE2 MET A 715     120.226  82.454  22.913  1.00  0.00           H
ATOM   3666  HE3 MET A 715     118.662  81.642  22.438  1.00  0.00           H
ATOM   3667  C   MET A 715     122.360  81.606  19.076  1.00  0.00           C
ATOM   3668  O   MET A 715     121.438  82.209  18.566  1.00  0.00           O
ATOM   3669  N   HIS A 716     123.399  82.239  19.541  1.00  0.00           N
ATOM   3670  HN  HIS A 716     124.115  81.787  20.068  1.00  0.00           H
ATOM   3671  CA  HIS A 716     123.624  83.725  19.318  1.00  0.00           C
ATOM   3672  HA  HIS A 716     122.805  84.234  19.803  1.00  0.00           H
ATOM   3673  CB  HIS A 716     124.874  84.133  20.101  1.00  0.00           C
ATOM   3674  HB1 HIS A 716     125.805  83.628  19.764  1.00  0.00           H
ATOM   3675  HB2 HIS A 716     125.117  85.217  20.083  1.00  0.00           H
ATOM   3676  ND1 HIS A 716     125.933  84.019  22.340  1.00  0.00           N
ATOM   3677  CG  HIS A 716     124.773  83.912  21.562  1.00  0.00           C
ATOM   3678  CE1 HIS A 716     125.541  83.624  23.549  1.00  0.00           C
ATOM   3679  HE1 HIS A 716     126.238  83.741  24.379  1.00  0.00           H
ATOM   3680  NE2 HIS A 716     124.233  83.216  23.621  1.00  0.00           N
ATOM   3681  HE2 HIS A 716     123.838  83.051  24.525  1.00  0.00           H
ATOM   3682  CD2 HIS A 716     123.715  83.379  22.300  1.00  0.00           C
ATOM   3683  HD2 HIS A 716     122.679  83.145  22.086  1.00  0.00           H
ATOM   3684  C   HIS A 716     123.719  84.173  17.882  1.00  0.00           C
ATOM   3685  O   HIS A 716     123.023  85.056  17.375  1.00  0.00           O
ATOM   3686  N   LEU A 717     124.503  83.448  17.079  1.00  0.00           N
ATOM   3687  HN  LEU A 717     125.121  82.756  17.444  1.00  0.00           H
ATOM   3688  CA  LEU A 717     124.556  83.558  15.626  1.00  0.00           C
ATOM   3689  HA  LEU A 717     124.640  84.627  15.492  1.00  0.00           H
ATOM   3690  CB  LEU A 717     125.769  82.862  14.992  1.00  0.00           C
ATOM   3691  HB1 LEU A 717     126.618  83.092  15.671  1.00  0.00           H
ATOM   3692  HB2 LEU A 717     125.582  81.773  15.117  1.00  0.00           H
ATOM   3693  CG  LEU A 717     126.021  83.172  13.487  1.00  0.00           C
ATOM   3694  HG  LEU A 717     125.066  82.969  12.957  1.00  0.00           H
ATOM   3695  CD1 LEU A 717     126.379  84.732  13.488  1.00  0.00           C
ATOM   3696 1HD1 LEU A 717     127.322  84.860  14.062  1.00  0.00           H
ATOM   3697 2HD1 LEU A 717     126.583  85.136  12.473  1.00  0.00           H
ATOM   3698 3HD1 LEU A 717     125.623  85.352  14.015  1.00  0.00           H
ATOM   3699  CD2 LEU A 717     127.124  82.322  12.932  1.00  0.00           C
ATOM   3700 1HD2 LEU A 717     126.718  81.290  13.001  1.00  0.00           H
ATOM   3701 2HD2 LEU A 717     127.308  82.556  11.862  1.00  0.00           H
ATOM   3702 3HD2 LEU A 717     128.074  82.287  13.508  1.00  0.00           H
ATOM   3703  C   LEU A 717     123.267  83.337  14.863  1.00  0.00           C
ATOM   3704  O   LEU A 717     123.064  83.986  13.843  1.00  0.00           O
ATOM   3705  N   CYS A 718     122.379  82.425  15.249  1.00  0.00           N
ATOM   3706  HN  CYS A 718     122.657  81.771  15.948  1.00  0.00           H
ATOM   3707  CA  CYS A 718     120.983  82.155  14.695  1.00  0.00           C
ATOM   3708  HA  CYS A 718     120.953  81.890  13.648  1.00  0.00           H
ATOM   3709  CB  CYS A 718     120.418  80.886  15.461  1.00  0.00           C
ATOM   3710  HB1 CYS A 718     121.142  80.046  15.386  1.00  0.00           H
ATOM   3711  HB2 CYS A 718     120.439  81.199  16.527  1.00  0.00           H
ATOM   3712  SG  CYS A 718     118.800  80.389  14.836  1.00  0.00           S
ATOM   3713  HG1 CYS A 718     118.850  79.083  15.049  1.00  0.00           H
ATOM   3714  C   CYS A 718     120.155  83.375  15.016  1.00  0.00           C
ATOM   3715  O   CYS A 718     119.430  83.883  14.193  1.00  0.00           O
ATOM   3716  N   MET A 719     120.316  83.930  16.230  1.00  0.00           N
ATOM   3717  HN  MET A 719     120.771  83.446  16.973  1.00  0.00           H
ATOM   3718  CA  MET A 719     119.607  85.183  16.586  1.00  0.00           C
ATOM   3719  HA  MET A 719     118.541  85.071  16.457  1.00  0.00           H
ATOM   3720  CB  MET A 719     119.804  85.578  18.124  1.00  0.00           C
ATOM   3721  HB1 MET A 719     120.868  85.389  18.378  1.00  0.00           H
ATOM   3722  HB2 MET A 719     119.594  86.629  18.415  1.00  0.00           H
ATOM   3723  CG  MET A 719     118.856  84.752  18.958  1.00  0.00           C
ATOM   3724  HG1 MET A 719     117.840  84.663  18.515  1.00  0.00           H
ATOM   3725  HG2 MET A 719     119.250  83.713  18.939  1.00  0.00           H
ATOM   3726  SD  MET A 719     118.687  85.232  20.711  1.00  0.00           S
ATOM   3727  CE  MET A 719     117.505  86.602  20.554  1.00  0.00           C
ATOM   3728  HE1 MET A 719     116.531  86.351  20.083  1.00  0.00           H
ATOM   3729  HE2 MET A 719     117.204  86.865  21.590  1.00  0.00           H
ATOM   3730  HE3 MET A 719     117.783  87.404  19.837  1.00  0.00           H
ATOM   3731  C   MET A 719     120.023  86.396  15.707  1.00  0.00           C
ATOM   3732  O   MET A 719     119.192  87.276  15.455  1.00  0.00           O
ATOM   3733  N   ARG A 720     121.253  86.473  15.273  1.00  0.00           N
ATOM   3734  HN  ARG A 720     121.812  85.649  15.334  1.00  0.00           H
ATOM   3735  CA  ARG A 720     121.819  87.615  14.586  1.00  0.00           C
ATOM   3736  HA  ARG A 720     121.418  88.475  15.101  1.00  0.00           H
ATOM   3737  CB  ARG A 720     123.374  87.565  14.553  1.00  0.00           C
ATOM   3738  HB1 ARG A 720     123.557  86.500  14.297  1.00  0.00           H
ATOM   3739  HB2 ARG A 720     123.792  88.231  13.768  1.00  0.00           H
ATOM   3740  CG  ARG A 720     124.236  87.764  15.900  1.00  0.00           C
ATOM   3741  HG1 ARG A 720     123.955  87.002  16.659  1.00  0.00           H
ATOM   3742  HG2 ARG A 720     125.322  87.583  15.753  1.00  0.00           H
ATOM   3743  CD  ARG A 720     124.054  89.219  16.427  1.00  0.00           C
ATOM   3744  HD1 ARG A 720     124.465  89.874  15.629  1.00  0.00           H
ATOM   3745  HD2 ARG A 720     122.998  89.369  16.738  1.00  0.00           H
ATOM   3746  NE  ARG A 720     124.960  89.338  17.614  1.00  0.00           N
ATOM   3747  HE  ARG A 720     125.719  88.705  17.765  1.00  0.00           H
ATOM   3748  CZ  ARG A 720     125.047  90.469  18.295  1.00  0.00           C
ATOM   3749  NH1 ARG A 720     126.116  90.571  19.122  1.00  0.00           N
ATOM   3750 1HH1 ARG A 720     126.543  89.805  19.602  1.00  0.00           H
ATOM   3751 2HH1 ARG A 720     126.158  91.430  19.632  1.00  0.00           H
ATOM   3752  NH2 ARG A 720     124.273  91.564  18.179  1.00  0.00           N
ATOM   3753 1HH2 ARG A 720     123.601  91.587  17.438  1.00  0.00           H
ATOM   3754 2HH2 ARG A 720     124.484  92.403  18.680  1.00  0.00           H
ATOM   3755  C   ARG A 720     121.297  87.919  13.182  1.00  0.00           C
ATOM   3756  O   ARG A 720     121.689  88.892  12.558  1.00  0.00           O
ATOM   3757  N   GLN A 721     120.429  87.012  12.696  1.00  0.00           N
ATOM   3758  HN  GLN A 721     120.160  86.239  13.266  1.00  0.00           H
ATOM   3759  CA  GLN A 721     119.816  87.092  11.381  1.00  0.00           C
ATOM   3760  HA  GLN A 721     120.578  87.416  10.688  1.00  0.00           H
ATOM   3761  CB  GLN A 721     119.275  85.704  10.855  1.00  0.00           C
ATOM   3762  HB1 GLN A 721     118.488  85.431  11.591  1.00  0.00           H
ATOM   3763  HB2 GLN A 721     118.790  85.821   9.862  1.00  0.00           H
ATOM   3764  CG  GLN A 721     120.269  84.539  10.725  1.00  0.00           C
ATOM   3765  HG1 GLN A 721     120.385  84.178  11.770  1.00  0.00           H
ATOM   3766  HG2 GLN A 721     119.873  83.721  10.086  1.00  0.00           H
ATOM   3767  CD  GLN A 721     121.642  84.979  10.110  1.00  0.00           C
ATOM   3768  OE1 GLN A 721     121.779  85.188   8.944  1.00  0.00           O
ATOM   3769  NE2 GLN A 721     122.671  84.955  11.002  1.00  0.00           N
ATOM   3770 1HE2 GLN A 721     122.472  84.860  11.977  1.00  0.00           H
ATOM   3771 2HE2 GLN A 721     123.601  85.047  10.645  1.00  0.00           H
ATOM   3772  C   GLN A 721     118.711  88.235  11.293  1.00  0.00           C
ATOM   3773  O   GLN A 721     118.000  88.668  12.268  1.00  0.00           O
ATOM   3774  N   GLU A 722     118.576  88.745  10.082  1.00  0.00           N
ATOM   3775  HN  GLU A 722     119.008  88.298   9.303  1.00  0.00           H
ATOM   3776  CA  GLU A 722     117.676  89.889   9.784  1.00  0.00           C
ATOM   3777  HA  GLU A 722     117.909  90.655  10.508  1.00  0.00           H
ATOM   3778  CB  GLU A 722     117.963  90.493   8.416  1.00  0.00           C
ATOM   3779  HB1 GLU A 722     117.732  89.742   7.630  1.00  0.00           H
ATOM   3780  HB2 GLU A 722     117.312  91.374   8.228  1.00  0.00           H
ATOM   3781  CG  GLU A 722     119.485  90.891   8.231  1.00  0.00           C
ATOM   3782  HG1 GLU A 722     119.960  91.337   9.130  1.00  0.00           H
ATOM   3783  HG2 GLU A 722     120.005  89.921   8.077  1.00  0.00           H
ATOM   3784  CD  GLU A 722     119.736  91.679   6.977  1.00  0.00           C
ATOM   3785  OE1 GLU A 722     119.778  92.964   7.079  1.00  0.00           O
ATOM   3786  OE2 GLU A 722     119.981  91.116   5.850  1.00  0.00           O
ATOM   3787  C   GLU A 722     116.207  89.614  10.001  1.00  0.00           C
ATOM   3788  O   GLU A 722     115.545  90.510  10.535  1.00  0.00           O
ATOM   3789  N   ALA A 723     115.610  88.420   9.760  1.00  0.00           N
ATOM   3790  HN  ALA A 723     116.188  87.714   9.358  1.00  0.00           H
ATOM   3791  CA  ALA A 723     114.323  88.005  10.167  1.00  0.00           C
ATOM   3792  HA  ALA A 723     113.546  88.689   9.859  1.00  0.00           H
ATOM   3793  CB  ALA A 723     114.142  86.673   9.480  1.00  0.00           C
ATOM   3794  HB1 ALA A 723     113.301  86.097   9.923  1.00  0.00           H
ATOM   3795  HB2 ALA A 723     113.818  86.825   8.429  1.00  0.00           H
ATOM   3796  HB3 ALA A 723     115.008  85.982   9.404  1.00  0.00           H
ATOM   3797  C   ALA A 723     114.141  87.749  11.686  1.00  0.00           C
ATOM   3798  O   ALA A 723     113.083  88.046  12.217  1.00  0.00           O
ATOM   3799  N   TYR A 724     115.095  87.264  12.413  1.00  0.00           N
ATOM   3800  HN  TYR A 724     116.015  87.276  12.028  1.00  0.00           H
ATOM   3801  CA  TYR A 724     115.016  87.109  13.870  1.00  0.00           C
ATOM   3802  HA  TYR A 724     114.022  86.826  14.184  1.00  0.00           H
ATOM   3803  CB  TYR A 724     116.038  86.020  14.320  1.00  0.00           C
ATOM   3804  HB1 TYR A 724     117.070  86.187  13.944  1.00  0.00           H
ATOM   3805  HB2 TYR A 724     116.073  86.157  15.421  1.00  0.00           H
ATOM   3806  CG  TYR A 724     115.701  84.572  14.057  1.00  0.00           C
ATOM   3807  CD1 TYR A 724     115.642  84.131  12.747  1.00  0.00           C
ATOM   3808  HD1 TYR A 724     115.863  84.835  11.959  1.00  0.00           H
ATOM   3809  CE1 TYR A 724     115.340  82.751  12.445  1.00  0.00           C
ATOM   3810  HE1 TYR A 724     115.355  82.418  11.418  1.00  0.00           H
ATOM   3811  CZ  TYR A 724     115.071  81.866  13.502  1.00  0.00           C
ATOM   3812  OH  TYR A 724     114.754  80.501  13.302  1.00  0.00           O
ATOM   3813  HH  TYR A 724     114.946  80.342  12.375  1.00  0.00           H
ATOM   3814  CD2 TYR A 724     115.375  83.720  15.115  1.00  0.00           C
ATOM   3815  HD2 TYR A 724     115.440  84.110  16.120  1.00  0.00           H
ATOM   3816  CE2 TYR A 724     115.069  82.395  14.859  1.00  0.00           C
ATOM   3817  HE2 TYR A 724     114.863  81.705  15.663  1.00  0.00           H
ATOM   3818  C   TYR A 724     115.127  88.373  14.688  1.00  0.00           C
ATOM   3819  O   TYR A 724     114.207  88.620  15.516  1.00  0.00           O
ATOM   3820  N   LEU A 725     116.028  89.271  14.246  1.00  0.00           N
ATOM   3821  HN  LEU A 725     116.672  89.128  13.499  1.00  0.00           H
ATOM   3822  CA  LEU A 725     116.126  90.643  14.744  1.00  0.00           C
ATOM   3823  HA  LEU A 725     116.184  90.473  15.809  1.00  0.00           H
ATOM   3824  CB  LEU A 725     117.384  91.405  14.334  1.00  0.00           C
ATOM   3825  HB1 LEU A 725     117.406  91.589  13.239  1.00  0.00           H
ATOM   3826  HB2 LEU A 725     117.294  92.427  14.760  1.00  0.00           H
ATOM   3827  CG  LEU A 725     118.694  90.811  14.917  1.00  0.00           C
ATOM   3828  HG  LEU A 725     118.663  89.723  14.696  1.00  0.00           H
ATOM   3829  CD1 LEU A 725     119.967  91.431  14.381  1.00  0.00           C
ATOM   3830 1HD1 LEU A 725     120.207  91.217  13.318  1.00  0.00           H
ATOM   3831 2HD1 LEU A 725     119.829  92.532  14.428  1.00  0.00           H
ATOM   3832 3HD1 LEU A 725     120.841  91.027  14.935  1.00  0.00           H
ATOM   3833  CD2 LEU A 725     118.690  90.868  16.516  1.00  0.00           C
ATOM   3834 1HD2 LEU A 725     117.839  90.310  16.961  1.00  0.00           H
ATOM   3835 2HD2 LEU A 725     119.700  90.581  16.880  1.00  0.00           H
ATOM   3836 3HD2 LEU A 725     118.594  91.912  16.885  1.00  0.00           H
ATOM   3837  C   LEU A 725     114.954  91.546  14.350  1.00  0.00           C
ATOM   3838  O   LEU A 725     114.660  92.490  15.044  1.00  0.00           O
ATOM   3839  N   GLU A 726     114.326  91.216  13.173  1.00  0.00           N
ATOM   3840  HN  GLU A 726     114.643  90.668  12.404  1.00  0.00           H
ATOM   3841  CA  GLU A 726     113.097  91.906  12.817  1.00  0.00           C
ATOM   3842  HA  GLU A 726     113.280  92.952  12.621  1.00  0.00           H
ATOM   3843  CB  GLU A 726     112.755  91.434  11.405  1.00  0.00           C
ATOM   3844  HB1 GLU A 726     113.554  91.922  10.807  1.00  0.00           H
ATOM   3845  HB2 GLU A 726     112.873  90.340  11.249  1.00  0.00           H
ATOM   3846  CG  GLU A 726     111.373  92.037  10.868  1.00  0.00           C
ATOM   3847  HG1 GLU A 726     110.524  91.481  11.320  1.00  0.00           H
ATOM   3848  HG2 GLU A 726     111.291  93.120  11.103  1.00  0.00           H
ATOM   3849  CD  GLU A 726     111.101  91.930   9.347  1.00  0.00           C
ATOM   3850  OE1 GLU A 726     110.233  91.114   8.931  1.00  0.00           O
ATOM   3851  OE2 GLU A 726     111.770  92.706   8.619  1.00  0.00           O
ATOM   3852  C   GLU A 726     111.956  91.690  13.783  1.00  0.00           C
ATOM   3853  O   GLU A 726     111.301  92.697  14.210  1.00  0.00           O
ATOM   3854  N   ALA A 727     111.792  90.393  14.143  1.00  0.00           N
ATOM   3855  HN  ALA A 727     112.371  89.737  13.665  1.00  0.00           H
ATOM   3856  CA  ALA A 727     110.843  89.949  15.100  1.00  0.00           C
ATOM   3857  HA  ALA A 727     109.887  90.423  14.932  1.00  0.00           H
ATOM   3858  CB  ALA A 727     110.620  88.481  14.870  1.00  0.00           C
ATOM   3859  HB1 ALA A 727     109.695  88.275  15.449  1.00  0.00           H
ATOM   3860  HB2 ALA A 727     110.515  88.451  13.764  1.00  0.00           H
ATOM   3861  HB3 ALA A 727     111.458  87.813  15.165  1.00  0.00           H
ATOM   3862  C   ALA A 727     111.133  90.257  16.632  1.00  0.00           C
ATOM   3863  O   ALA A 727     110.240  90.623  17.337  1.00  0.00           O
ATOM   3864  N   LEU A 728     112.429  90.115  17.042  1.00  0.00           N
ATOM   3865  HN  LEU A 728     113.146  89.927  16.375  1.00  0.00           H
ATOM   3866  CA  LEU A 728     112.670  89.984  18.478  1.00  0.00           C
ATOM   3867  HA  LEU A 728     111.732  89.962  19.012  1.00  0.00           H
ATOM   3868  CB  LEU A 728     113.556  88.687  18.808  1.00  0.00           C
ATOM   3869  HB1 LEU A 728     114.416  88.767  18.109  1.00  0.00           H
ATOM   3870  HB2 LEU A 728     114.013  88.657  19.820  1.00  0.00           H
ATOM   3871  CG  LEU A 728     112.754  87.345  18.560  1.00  0.00           C
ATOM   3872  HG  LEU A 728     112.093  87.551  17.691  1.00  0.00           H
ATOM   3873  CD1 LEU A 728     113.684  86.163  18.147  1.00  0.00           C
ATOM   3874 1HD1 LEU A 728     114.434  85.918  18.929  1.00  0.00           H
ATOM   3875 2HD1 LEU A 728     113.152  85.258  17.785  1.00  0.00           H
ATOM   3876 3HD1 LEU A 728     114.275  86.591  17.309  1.00  0.00           H
ATOM   3877  CD2 LEU A 728     111.927  86.966  19.771  1.00  0.00           C
ATOM   3878 1HD2 LEU A 728     112.622  86.632  20.571  1.00  0.00           H
ATOM   3879 2HD2 LEU A 728     111.364  87.835  20.173  1.00  0.00           H
ATOM   3880 3HD2 LEU A 728     111.244  86.123  19.531  1.00  0.00           H
ATOM   3881  C   LEU A 728     113.221  91.275  18.988  1.00  0.00           C
ATOM   3882  O   LEU A 728     113.658  91.445  20.088  1.00  0.00           O
ATOM   3883  N   SER A 729     113.278  92.344  18.085  1.00  0.00           N
ATOM   3884  HN  SER A 729     112.964  92.281  17.141  1.00  0.00           H
ATOM   3885  CA  SER A 729     113.789  93.593  18.535  1.00  0.00           C
ATOM   3886  HA  SER A 729     113.802  93.614  19.614  1.00  0.00           H
ATOM   3887  CB  SER A 729     115.258  93.768  18.223  1.00  0.00           C
ATOM   3888  HB1 SER A 729     115.947  93.015  18.663  1.00  0.00           H
ATOM   3889  HB2 SER A 729     115.414  93.671  17.127  1.00  0.00           H
ATOM   3890  OG  SER A 729     115.800  95.015  18.726  1.00  0.00           O
ATOM   3891  HG1 SER A 729     115.794  95.007  19.686  1.00  0.00           H
ATOM   3892  C   SER A 729     112.863  94.788  18.174  1.00  0.00           C
ATOM   3893  O   SER A 729     112.214  94.889  17.110  1.00  0.00           O
ATOM   3894  N   HIS A 730     112.706  95.673  19.124  1.00  0.00           N
ATOM   3895  HN  HIS A 730     113.409  95.735  19.828  1.00  0.00           H
ATOM   3896  CA  HIS A 730     111.757  96.776  19.092  1.00  0.00           C
ATOM   3897  HA  HIS A 730     111.692  97.205  20.081  1.00  0.00           H
ATOM   3898  CB  HIS A 730     112.132  97.929  18.226  1.00  0.00           C
ATOM   3899  HB1 HIS A 730     112.022  97.703  17.144  1.00  0.00           H
ATOM   3900  HB2 HIS A 730     111.646  98.913  18.402  1.00  0.00           H
ATOM   3901  ND1 HIS A 730     114.029  98.964  19.578  1.00  0.00           N
ATOM   3902  CG  HIS A 730     113.606  98.198  18.445  1.00  0.00           C
ATOM   3903  CE1 HIS A 730     115.325  99.173  19.326  1.00  0.00           C
ATOM   3904  HE1 HIS A 730     115.972  99.618  20.082  1.00  0.00           H
ATOM   3905  NE2 HIS A 730     115.767  98.599  18.191  1.00  0.00           N
ATOM   3906  HE2 HIS A 730     116.610  98.886  17.736  1.00  0.00           H
ATOM   3907  CD2 HIS A 730     114.681  97.991  17.633  1.00  0.00           C
ATOM   3908  HD2 HIS A 730     114.779  97.415  16.721  1.00  0.00           H
ATOM   3909  C   HIS A 730     110.317  96.347  18.850  1.00  0.00           C
ATOM   3910  O   HIS A 730     109.791  96.366  17.738  1.00  0.00           O
ATOM   3911  N   LEU A 731     109.611  95.975  19.919  1.00  0.00           N
ATOM   3912  HN  LEU A 731     110.018  95.945  20.828  1.00  0.00           H
ATOM   3913  CA  LEU A 731     108.266  95.545  19.843  1.00  0.00           C
ATOM   3914  HA  LEU A 731     107.694  95.961  19.027  1.00  0.00           H
ATOM   3915  CB  LEU A 731     108.193  94.052  19.347  1.00  0.00           C
ATOM   3916  HB1 LEU A 731     107.104  93.865  19.231  1.00  0.00           H
ATOM   3917  HB2 LEU A 731     108.664  94.050  18.341  1.00  0.00           H
ATOM   3918  CG  LEU A 731     108.865  92.998  20.255  1.00  0.00           C
ATOM   3919  HG  LEU A 731     108.636  93.334  21.289  1.00  0.00           H
ATOM   3920  CD1 LEU A 731     108.051  91.714  20.114  1.00  0.00           C
ATOM   3921 1HD1 LEU A 731     108.356  90.853  20.746  1.00  0.00           H
ATOM   3922 2HD1 LEU A 731     107.009  91.816  20.487  1.00  0.00           H
ATOM   3923 3HD1 LEU A 731     107.937  91.399  19.055  1.00  0.00           H
ATOM   3924  CD2 LEU A 731     110.312  92.814  20.222  1.00  0.00           C
ATOM   3925 1HD2 LEU A 731     110.855  93.706  20.603  1.00  0.00           H
ATOM   3926 2HD2 LEU A 731     110.567  92.008  20.943  1.00  0.00           H
ATOM   3927 3HD2 LEU A 731     110.641  92.725  19.164  1.00  0.00           H
ATOM   3928  C   LEU A 731     107.676  95.753  21.140  1.00  0.00           C
ATOM   3929  O   LEU A 731     108.356  96.299  22.010  1.00  0.00           O
ATOM   3930  N   GLN A 732     106.352  95.444  21.225  1.00  0.00           N
ATOM   3931  HN  GLN A 732     105.829  95.196  20.413  1.00  0.00           H
ATOM   3932  CA  GLN A 732     105.552  95.531  22.460  1.00  0.00           C
ATOM   3933  HA  GLN A 732     106.133  96.192  23.086  1.00  0.00           H
ATOM   3934  CB  GLN A 732     104.025  95.841  22.102  1.00  0.00           C
ATOM   3935  HB1 GLN A 732     103.770  95.021  21.398  1.00  0.00           H
ATOM   3936  HB2 GLN A 732     103.476  95.657  23.050  1.00  0.00           H
ATOM   3937  CG  GLN A 732     103.656  97.208  21.439  1.00  0.00           C
ATOM   3938  HG1 GLN A 732     103.800  97.061  20.347  1.00  0.00           H
ATOM   3939  HG2 GLN A 732     102.587  97.488  21.550  1.00  0.00           H
ATOM   3940  CD  GLN A 732     104.495  98.419  21.829  1.00  0.00           C
ATOM   3941  OE1 GLN A 732     104.578  99.351  20.982  1.00  0.00           O
ATOM   3942  NE2 GLN A 732     105.009  98.448  23.052  1.00  0.00           N
ATOM   3943 1HE2 GLN A 732     105.631  99.211  23.229  1.00  0.00           H
ATOM   3944 2HE2 GLN A 732     104.439  98.217  23.840  1.00  0.00           H
ATOM   3945  C   GLN A 732     105.630  94.139  23.060  1.00  0.00           C
ATOM   3946  O   GLN A 732     105.434  93.227  22.265  1.00  0.00           O
ATOM   3947  N   SER A 733     105.820  93.957  24.404  1.00  0.00           N
ATOM   3948  HN  SER A 733     106.049  94.698  25.031  1.00  0.00           H
ATOM   3949  CA  SER A 733     105.850  92.677  25.048  1.00  0.00           C
ATOM   3950  HA  SER A 733     106.711  92.102  24.741  1.00  0.00           H
ATOM   3951  CB  SER A 733     105.956  92.835  26.558  1.00  0.00           C
ATOM   3952  HB1 SER A 733     106.981  93.219  26.750  1.00  0.00           H
ATOM   3953  HB2 SER A 733     105.222  93.559  26.973  1.00  0.00           H
ATOM   3954  OG  SER A 733     105.938  91.523  27.273  1.00  0.00           O
ATOM   3955  HG1 SER A 733     105.875  91.747  28.204  1.00  0.00           H
ATOM   3956  C   SER A 733     104.624  91.773  24.818  1.00  0.00           C
ATOM   3957  O   SER A 733     103.546  92.278  24.883  1.00  0.00           O
ATOM   3958  N   PRO A 734     104.779  90.507  24.531  1.00  0.00           N
ATOM   3959  CD  PRO A 734     105.944  89.837  23.982  1.00  0.00           C
ATOM   3960  HD1 PRO A 734     106.633  89.493  24.782  1.00  0.00           H
ATOM   3961  HD2 PRO A 734     106.517  90.479  23.280  1.00  0.00           H
ATOM   3962  CA  PRO A 734     103.601  89.565  24.567  1.00  0.00           C
ATOM   3963  HA  PRO A 734     102.870  90.036  23.926  1.00  0.00           H
ATOM   3964  CB  PRO A 734     104.084  88.285  23.877  1.00  0.00           C
ATOM   3965  HB1 PRO A 734     104.175  87.487  24.645  1.00  0.00           H
ATOM   3966  HB2 PRO A 734     103.367  87.817  23.169  1.00  0.00           H
ATOM   3967  CG  PRO A 734     105.412  88.597  23.281  1.00  0.00           C
ATOM   3968  HG1 PRO A 734     106.079  87.710  23.339  1.00  0.00           H
ATOM   3969  HG2 PRO A 734     105.344  88.805  22.192  1.00  0.00           H
ATOM   3970  C   PRO A 734     102.930  89.416  25.945  1.00  0.00           C
ATOM   3971  O   PRO A 734     101.791  88.933  25.970  1.00  0.00           O
ATOM   3972  N   LEU A 735     103.596  89.788  27.025  1.00  0.00           N
ATOM   3973  HN  LEU A 735     104.477  90.253  27.003  1.00  0.00           H
ATOM   3974  CA  LEU A 735     102.940  89.706  28.299  1.00  0.00           C
ATOM   3975  HA  LEU A 735     102.154  88.974  28.413  1.00  0.00           H
ATOM   3976  CB  LEU A 735     103.897  89.284  29.449  1.00  0.00           C
ATOM   3977  HB1 LEU A 735     104.883  89.794  29.486  1.00  0.00           H
ATOM   3978  HB2 LEU A 735     103.307  89.462  30.374  1.00  0.00           H
ATOM   3979  CG  LEU A 735     104.390  87.840  29.534  1.00  0.00           C
ATOM   3980  HG  LEU A 735     105.134  87.784  30.358  1.00  0.00           H
ATOM   3981  CD1 LEU A 735     103.159  86.923  29.779  1.00  0.00           C
ATOM   3982 1HD1 LEU A 735     102.494  87.298  30.586  1.00  0.00           H
ATOM   3983 2HD1 LEU A 735     102.565  86.977  28.842  1.00  0.00           H
ATOM   3984 3HD1 LEU A 735     103.311  85.864  30.075  1.00  0.00           H
ATOM   3985  CD2 LEU A 735     105.209  87.385  28.238  1.00  0.00           C
ATOM   3986 1HD2 LEU A 735     105.645  86.369  28.342  1.00  0.00           H
ATOM   3987 2HD2 LEU A 735     104.546  87.449  27.349  1.00  0.00           H
ATOM   3988 3HD2 LEU A 735     106.071  88.074  28.114  1.00  0.00           H
ATOM   3989  C   LEU A 735     102.227  91.009  28.648  1.00  0.00           C
ATOM   3990  O   LEU A 735     101.516  91.015  29.658  1.00  0.00           O
ATOM   3991  N   ASP A 736     102.229  92.093  27.816  1.00  0.00           N
ATOM   3992  HN  ASP A 736     102.659  91.976  26.924  1.00  0.00           H
ATOM   3993  CA  ASP A 736     101.787  93.432  28.240  1.00  0.00           C
ATOM   3994  HA  ASP A 736     100.710  93.460  28.311  1.00  0.00           H
ATOM   3995  CB  ASP A 736     102.443  93.933  29.544  1.00  0.00           C
ATOM   3996  HB1 ASP A 736     101.958  93.265  30.287  1.00  0.00           H
ATOM   3997  HB2 ASP A 736     103.495  93.590  29.640  1.00  0.00           H
ATOM   3998  CG  ASP A 736     102.340  95.342  29.894  1.00  0.00           C
ATOM   3999  OD1 ASP A 736     103.082  95.833  30.773  1.00  0.00           O
ATOM   4000  OD2 ASP A 736     101.374  96.021  29.460  1.00  0.00           O
ATOM   4001  C   ASP A 736     102.035  94.408  27.130  1.00  0.00           C
ATOM   4002  O   ASP A 736     103.231  94.631  26.804  1.00  0.00           O
ATOM   4003  N   PRO A 737     100.987  94.949  26.463  1.00  0.00           N
ATOM   4004  CD  PRO A 737      99.546  94.673  26.614  1.00  0.00           C
ATOM   4005  HD1 PRO A 737      99.100  94.948  27.593  1.00  0.00           H
ATOM   4006  HD2 PRO A 737      99.348  93.617  26.330  1.00  0.00           H
ATOM   4007  CA  PRO A 737     101.321  95.631  25.212  1.00  0.00           C
ATOM   4008  HA  PRO A 737     102.095  95.045  24.738  1.00  0.00           H
ATOM   4009  CB  PRO A 737      99.955  95.695  24.427  1.00  0.00           C
ATOM   4010  HB1 PRO A 737      99.929  96.512  23.675  1.00  0.00           H
ATOM   4011  HB2 PRO A 737      99.857  94.727  23.891  1.00  0.00           H
ATOM   4012  CG  PRO A 737      98.931  95.615  25.560  1.00  0.00           C
ATOM   4013  HG1 PRO A 737      98.886  96.610  26.053  1.00  0.00           H
ATOM   4014  HG2 PRO A 737      97.958  95.175  25.254  1.00  0.00           H
ATOM   4015  C   PRO A 737     101.830  97.064  25.590  1.00  0.00           C
ATOM   4016  O   PRO A 737     102.391  97.749  24.717  1.00  0.00           O
ATOM   4017  N   SER A 738     101.599  97.448  26.825  1.00  0.00           N
ATOM   4018  HN  SER A 738     101.057  96.988  27.525  1.00  0.00           H
ATOM   4019  CA  SER A 738     101.976  98.760  27.275  1.00  0.00           C
ATOM   4020  HA  SER A 738     101.622  99.482  26.554  1.00  0.00           H
ATOM   4021  CB  SER A 738     101.250  99.246  28.596  1.00  0.00           C
ATOM   4022  HB1 SER A 738     101.433 100.341  28.612  1.00  0.00           H
ATOM   4023  HB2 SER A 738     100.163  99.016  28.591  1.00  0.00           H
ATOM   4024  OG  SER A 738     101.727  98.612  29.813  1.00  0.00           O
ATOM   4025  HG1 SER A 738     101.605  97.670  29.674  1.00  0.00           H
ATOM   4026  C   SER A 738     103.472  98.765  27.581  1.00  0.00           C
ATOM   4027  O   SER A 738     104.000  99.760  28.022  1.00  0.00           O
ATOM   4028  N   THR A 739     104.199  97.586  27.434  1.00  0.00           N
ATOM   4029  HN  THR A 739     103.885  96.718  27.056  1.00  0.00           H
ATOM   4030  CA  THR A 739     105.627  97.502  27.830  1.00  0.00           C
ATOM   4031  HA  THR A 739     105.944  98.438  28.267  1.00  0.00           H
ATOM   4032  CB  THR A 739     105.983  96.418  28.857  1.00  0.00           C
ATOM   4033  HB  THR A 739     105.577  95.431  28.548  1.00  0.00           H
ATOM   4034  OG1 THR A 739     105.464  96.791  30.158  1.00  0.00           O
ATOM   4035  HG1 THR A 739     104.525  96.593  30.206  1.00  0.00           H
ATOM   4036  CG2 THR A 739     107.518  96.354  29.155  1.00  0.00           C
ATOM   4037 1HG2 THR A 739     108.033  96.076  28.211  1.00  0.00           H
ATOM   4038 2HG2 THR A 739     107.824  97.364  29.502  1.00  0.00           H
ATOM   4039 3HG2 THR A 739     107.853  95.622  29.922  1.00  0.00           H
ATOM   4040  C   THR A 739     106.575  97.265  26.652  1.00  0.00           C
ATOM   4041  O   THR A 739     106.629  96.177  26.076  1.00  0.00           O
ATOM   4042  N   LEU A 740     107.441  98.252  26.296  1.00  0.00           N
ATOM   4043  HN  LEU A 740     107.619  99.042  26.878  1.00  0.00           H
ATOM   4044  CA  LEU A 740     108.297  98.214  25.131  1.00  0.00           C
ATOM   4045  HA  LEU A 740     107.754  97.745  24.324  1.00  0.00           H
ATOM   4046  CB  LEU A 740     108.610  99.668  24.663  1.00  0.00           C
ATOM   4047  HB1 LEU A 740     107.662 100.181  24.391  1.00  0.00           H
ATOM   4048  HB2 LEU A 740     109.057 100.175  25.545  1.00  0.00           H
ATOM   4049  CG  LEU A 740     109.664  99.913  23.524  1.00  0.00           C
ATOM   4050  HG  LEU A 740     110.667  99.482  23.733  1.00  0.00           H
ATOM   4051  CD1 LEU A 740     109.078  99.452  22.237  1.00  0.00           C
ATOM   4052 1HD1 LEU A 740     109.717  99.811  21.402  1.00  0.00           H
ATOM   4053 2HD1 LEU A 740     109.054  98.344  22.165  1.00  0.00           H
ATOM   4054 3HD1 LEU A 740     108.086  99.901  22.020  1.00  0.00           H
ATOM   4055  CD2 LEU A 740     110.002 101.382  23.462  1.00  0.00           C
ATOM   4056 1HD2 LEU A 740     109.107 102.039  23.440  1.00  0.00           H
ATOM   4057 2HD2 LEU A 740     110.615 101.680  24.339  1.00  0.00           H
ATOM   4058 3HD2 LEU A 740     110.636 101.434  22.551  1.00  0.00           H
ATOM   4059  C   LEU A 740     109.533  97.333  25.359  1.00  0.00           C
ATOM   4060  O   LEU A 740     110.275  97.411  26.354  1.00  0.00           O
ATOM   4061  N   LEU A 741     109.801  96.478  24.388  1.00  0.00           N
ATOM   4062  HN  LEU A 741     109.167  96.427  23.621  1.00  0.00           H
ATOM   4063  CA  LEU A 741     110.922  95.611  24.424  1.00  0.00           C
ATOM   4064  HA  LEU A 741     111.574  95.723  25.278  1.00  0.00           H
ATOM   4065  CB  LEU A 741     110.538  94.157  24.165  1.00  0.00           C
ATOM   4066  HB1 LEU A 741     110.141  94.051  23.133  1.00  0.00           H
ATOM   4067  HB2 LEU A 741     111.526  93.648  24.170  1.00  0.00           H
ATOM   4068  CG  LEU A 741     109.630  93.423  25.246  1.00  0.00           C
ATOM   4069  HG  LEU A 741     108.657  93.958  25.282  1.00  0.00           H
ATOM   4070  CD1 LEU A 741     109.564  91.886  24.831  1.00  0.00           C
ATOM   4071 1HD1 LEU A 741     110.601  91.505  24.711  1.00  0.00           H
ATOM   4072 2HD1 LEU A 741     108.979  91.332  25.596  1.00  0.00           H
ATOM   4073 3HD1 LEU A 741     109.004  91.970  23.875  1.00  0.00           H
ATOM   4074  CD2 LEU A 741     110.140  93.614  26.639  1.00  0.00           C
ATOM   4075 1HD2 LEU A 741     110.001  94.652  27.010  1.00  0.00           H
ATOM   4076 2HD2 LEU A 741     109.441  93.026  27.271  1.00  0.00           H
ATOM   4077 3HD2 LEU A 741     111.222  93.419  26.797  1.00  0.00           H
ATOM   4078  C   LEU A 741     111.689  96.169  23.251  1.00  0.00           C
ATOM   4079  O   LEU A 741     111.380  95.968  22.053  1.00  0.00           O
ATOM   4080  N   ALA A 742     112.766  96.921  23.513  1.00  0.00           N
ATOM   4081  HN  ALA A 742     113.054  97.065  24.456  1.00  0.00           H
ATOM   4082  CA  ALA A 742     113.575  97.629  22.549  1.00  0.00           C
ATOM   4083  HA  ALA A 742     113.006  97.668  21.632  1.00  0.00           H
ATOM   4084  CB  ALA A 742     114.012  99.022  23.032  1.00  0.00           C
ATOM   4085  HB1 ALA A 742     113.095  99.621  23.217  1.00  0.00           H
ATOM   4086  HB2 ALA A 742     114.512  98.999  24.024  1.00  0.00           H
ATOM   4087  HB3 ALA A 742     114.636  99.578  22.299  1.00  0.00           H
ATOM   4088  C   ALA A 742     114.825  96.836  22.162  1.00  0.00           C
ATOM   4089  O   ALA A 742     114.698  95.739  21.563  1.00  0.00           O
ATOM   4090  N   GLU A 743     116.047  97.322  22.421  1.00  0.00           N
ATOM   4091  HN  GLU A 743     116.213  98.101  23.021  1.00  0.00           H
ATOM   4092  CA  GLU A 743     117.223  96.505  22.123  1.00  0.00           C
ATOM   4093  HA  GLU A 743     117.224  96.270  21.069  1.00  0.00           H
ATOM   4094  CB  GLU A 743     118.544  97.334  22.275  1.00  0.00           C
ATOM   4095  HB1 GLU A 743     118.720  97.667  23.320  1.00  0.00           H
ATOM   4096  HB2 GLU A 743     119.300  96.599  21.925  1.00  0.00           H
ATOM   4097  CG  GLU A 743     118.700  98.548  21.289  1.00  0.00           C
ATOM   4098  HG1 GLU A 743     117.841  98.463  20.590  1.00  0.00           H
ATOM   4099  HG2 GLU A 743     118.465  99.467  21.868  1.00  0.00           H
ATOM   4100  CD  GLU A 743     120.105  98.756  20.718  1.00  0.00           C
ATOM   4101  OE1 GLU A 743     120.883  99.553  21.298  1.00  0.00           O
ATOM   4102  OE2 GLU A 743     120.391  98.052  19.733  1.00  0.00           O
ATOM   4103  C   GLU A 743     117.362  95.179  22.862  1.00  0.00           C
ATOM   4104  O   GLU A 743     116.913  95.170  24.016  1.00  0.00           O
ATOM   4105  N   VAL A 744     118.008  94.076  22.355  1.00  0.00           N
ATOM   4106  HN  VAL A 744     118.529  94.244  21.521  1.00  0.00           H
ATOM   4107  CA  VAL A 744     118.107  92.805  23.010  1.00  0.00           C
ATOM   4108  HA  VAL A 744     117.666  92.923  23.989  1.00  0.00           H
ATOM   4109  CB  VAL A 744     117.299  91.809  22.183  1.00  0.00           C
ATOM   4110  HB  VAL A 744     116.239  92.078  21.988  1.00  0.00           H
ATOM   4111  CG1 VAL A 744     117.831  91.442  20.784  1.00  0.00           C
ATOM   4112 1HG1 VAL A 744     117.286  90.521  20.485  1.00  0.00           H
ATOM   4113 2HG1 VAL A 744     117.739  92.283  20.065  1.00  0.00           H
ATOM   4114 3HG1 VAL A 744     118.854  91.041  20.953  1.00  0.00           H
ATOM   4115  CG2 VAL A 744     116.943  90.600  23.110  1.00  0.00           C
ATOM   4116 1HG2 VAL A 744     117.779  89.872  23.038  1.00  0.00           H
ATOM   4117 2HG2 VAL A 744     116.786  90.743  24.201  1.00  0.00           H
ATOM   4118 3HG2 VAL A 744     115.949  90.202  22.812  1.00  0.00           H
ATOM   4119  C   VAL A 744     119.591  92.343  23.271  1.00  0.00           C
ATOM   4120  O   VAL A 744     120.476  92.645  22.450  1.00  0.00           O
ATOM   4121  N   CYS A 745     119.812  91.703  24.457  1.00  0.00           N
ATOM   4122  HN  CYS A 745     119.019  91.437  25.000  1.00  0.00           H
ATOM   4123  CA  CYS A 745     121.139  91.210  24.840  1.00  0.00           C
ATOM   4124  HA  CYS A 745     121.944  91.714  24.326  1.00  0.00           H
ATOM   4125  CB  CYS A 745     121.475  91.329  26.337  1.00  0.00           C
ATOM   4126  HB1 CYS A 745     120.730  90.841  27.002  1.00  0.00           H
ATOM   4127  HB2 CYS A 745     122.447  90.831  26.542  1.00  0.00           H
ATOM   4128  SG  CYS A 745     121.790  93.035  26.846  1.00  0.00           S
ATOM   4129  HG1 CYS A 745     123.096  92.837  26.742  1.00  0.00           H
ATOM   4130  C   CYS A 745     121.325  89.863  24.185  1.00  0.00           C
ATOM   4131  O   CYS A 745     121.547  88.849  24.801  1.00  0.00           O
ATOM   4132  N   VAL A 746     121.273  89.841  22.789  1.00  0.00           N
ATOM   4133  HN  VAL A 746     121.023  90.733  22.421  1.00  0.00           H
ATOM   4134  CA  VAL A 746     121.517  88.704  21.872  1.00  0.00           C
ATOM   4135  HA  VAL A 746     120.586  88.161  21.801  1.00  0.00           H
ATOM   4136  CB  VAL A 746     122.052  89.066  20.463  1.00  0.00           C
ATOM   4137  HB  VAL A 746     123.091  89.453  20.533  1.00  0.00           H
ATOM   4138  CG1 VAL A 746     122.155  87.827  19.429  1.00  0.00           C
ATOM   4139 1HG1 VAL A 746     122.693  87.030  19.985  1.00  0.00           H
ATOM   4140 2HG1 VAL A 746     121.100  87.565  19.198  1.00  0.00           H
ATOM   4141 3HG1 VAL A 746     122.679  88.033  18.471  1.00  0.00           H
ATOM   4142  CG2 VAL A 746     121.126  90.143  19.805  1.00  0.00           C
ATOM   4143 1HG2 VAL A 746     120.960  90.910  20.591  1.00  0.00           H
ATOM   4144 2HG2 VAL A 746     121.643  90.533  18.902  1.00  0.00           H
ATOM   4145 3HG2 VAL A 746     120.199  89.614  19.495  1.00  0.00           H
ATOM   4146  C   VAL A 746     122.557  87.703  22.480  1.00  0.00           C
ATOM   4147  O   VAL A 746     122.214  86.512  22.569  1.00  0.00           O
ATOM   4148  N   GLU A 747     123.723  88.118  22.980  1.00  0.00           N
ATOM   4149  HN  GLU A 747     124.003  89.065  22.844  1.00  0.00           H
ATOM   4150  CA  GLU A 747     124.829  87.275  23.434  1.00  0.00           C
ATOM   4151  HA  GLU A 747     124.537  86.282  23.124  1.00  0.00           H
ATOM   4152  CB  GLU A 747     126.153  87.799  22.847  1.00  0.00           C
ATOM   4153  HB1 GLU A 747     126.304  88.863  23.131  1.00  0.00           H
ATOM   4154  HB2 GLU A 747     127.021  87.407  23.418  1.00  0.00           H
ATOM   4155  CG  GLU A 747     126.410  87.639  21.339  1.00  0.00           C
ATOM   4156  HG1 GLU A 747     126.246  86.611  20.952  1.00  0.00           H
ATOM   4157  HG2 GLU A 747     125.729  88.346  20.819  1.00  0.00           H
ATOM   4158  CD  GLU A 747     127.833  88.017  20.862  1.00  0.00           C
ATOM   4159  OE1 GLU A 747     128.024  89.233  20.630  1.00  0.00           O
ATOM   4160  OE2 GLU A 747     128.745  87.167  20.623  1.00  0.00           O
ATOM   4161  C   GLU A 747     124.985  87.107  24.923  1.00  0.00           C
ATOM   4162  O   GLU A 747     125.971  86.652  25.469  1.00  0.00           O
ATOM   4163  N   GLN A 748     123.967  87.573  25.695  1.00  0.00           N
ATOM   4164  HN  GLN A 748     123.268  88.216  25.390  1.00  0.00           H
ATOM   4165  CA  GLN A 748     123.752  87.197  27.052  1.00  0.00           C
ATOM   4166  HA  GLN A 748     124.652  86.835  27.527  1.00  0.00           H
ATOM   4167  CB  GLN A 748     123.305  88.366  27.954  1.00  0.00           C
ATOM   4168  HB1 GLN A 748     122.573  88.985  27.392  1.00  0.00           H
ATOM   4169  HB2 GLN A 748     122.768  87.984  28.849  1.00  0.00           H
ATOM   4170  CG  GLN A 748     124.480  89.305  28.356  1.00  0.00           C
ATOM   4171  HG1 GLN A 748     124.051  90.243  28.770  1.00  0.00           H
ATOM   4172  HG2 GLN A 748     125.152  88.830  29.102  1.00  0.00           H
ATOM   4173  CD  GLN A 748     125.376  89.790  27.216  1.00  0.00           C
ATOM   4174  OE1 GLN A 748     124.953  90.153  26.125  1.00  0.00           O
ATOM   4175  NE2 GLN A 748     126.739  89.817  27.474  1.00  0.00           N
ATOM   4176 1HE2 GLN A 748     127.338  90.181  26.761  1.00  0.00           H
ATOM   4177 2HE2 GLN A 748     127.041  89.698  28.420  1.00  0.00           H
ATOM   4178  C   GLN A 748     122.686  86.121  27.136  1.00  0.00           C
ATOM   4179  O   GLN A 748     122.446  85.481  28.160  1.00  0.00           O
ATOM   4180  N   CYS A 749     122.148  85.710  25.940  1.00  0.00           N
ATOM   4181  HN  CYS A 749     122.460  86.137  25.095  1.00  0.00           H
ATOM   4182  CA  CYS A 749     121.012  84.824  25.946  1.00  0.00           C
ATOM   4183  HA  CYS A 749     120.348  84.998  26.780  1.00  0.00           H
ATOM   4184  CB  CYS A 749     120.236  84.978  24.573  1.00  0.00           C
ATOM   4185  HB1 CYS A 749     120.931  84.646  23.772  1.00  0.00           H
ATOM   4186  HB2 CYS A 749     119.449  84.194  24.604  1.00  0.00           H
ATOM   4187  SG  CYS A 749     119.455  86.527  24.381  1.00  0.00           S
ATOM   4188  HG1 CYS A 749     120.703  86.971  24.361  1.00  0.00           H
ATOM   4189  C   CYS A 749     121.495  83.467  26.192  1.00  0.00           C
ATOM   4190  O   CYS A 749     122.597  82.974  25.890  1.00  0.00           O
ATOM   4191  N   THR A 750     120.606  82.581  26.683  1.00  0.00           N
ATOM   4192  HN  THR A 750     119.682  82.848  26.948  1.00  0.00           H
ATOM   4193  CA  THR A 750     121.019  81.212  26.973  1.00  0.00           C
ATOM   4194  HA  THR A 750     121.656  80.849  26.179  1.00  0.00           H
ATOM   4195  CB  THR A 750     121.778  81.184  28.366  1.00  0.00           C
ATOM   4196  HB  THR A 750     122.333  82.143  28.444  1.00  0.00           H
ATOM   4197  OG1 THR A 750     122.781  80.161  28.266  1.00  0.00           O
ATOM   4198  HG1 THR A 750     123.606  80.457  28.658  1.00  0.00           H
ATOM   4199  CG2 THR A 750     121.073  80.770  29.662  1.00  0.00           C
ATOM   4200 1HG2 THR A 750     121.811  80.643  30.482  1.00  0.00           H
ATOM   4201 2HG2 THR A 750     120.336  81.534  29.991  1.00  0.00           H
ATOM   4202 3HG2 THR A 750     120.449  79.853  29.720  1.00  0.00           H
ATOM   4203  C   THR A 750     119.846  80.331  26.996  1.00  0.00           C
ATOM   4204  O   THR A 750     118.738  80.777  27.085  1.00  0.00           O
ATOM   4205  N   PHE A 751     120.138  79.007  26.955  1.00  0.00           N
ATOM   4206  HN  PHE A 751     121.097  78.755  26.855  1.00  0.00           H
ATOM   4207  CA  PHE A 751     119.251  77.892  27.172  1.00  0.00           C
ATOM   4208  HA  PHE A 751     118.247  78.288  27.136  1.00  0.00           H
ATOM   4209  CB  PHE A 751     119.260  76.798  26.130  1.00  0.00           C
ATOM   4210  HB1 PHE A 751     118.568  75.962  26.367  1.00  0.00           H
ATOM   4211  HB2 PHE A 751     118.913  77.179  25.146  1.00  0.00           H
ATOM   4212  CG  PHE A 751     120.675  76.218  25.880  1.00  0.00           C
ATOM   4213  CD1 PHE A 751     121.143  75.200  26.727  1.00  0.00           C
ATOM   4214  HD1 PHE A 751     120.605  74.821  27.583  1.00  0.00           H
ATOM   4215  CE1 PHE A 751     122.381  74.613  26.487  1.00  0.00           C
ATOM   4216  HE1 PHE A 751     122.736  73.754  27.036  1.00  0.00           H
ATOM   4217  CZ  PHE A 751     123.095  75.000  25.325  1.00  0.00           C
ATOM   4218  HZ  PHE A 751     124.099  74.623  25.201  1.00  0.00           H
ATOM   4219  CD2 PHE A 751     121.424  76.644  24.731  1.00  0.00           C
ATOM   4220  HD2 PHE A 751     121.054  77.323  23.977  1.00  0.00           H
ATOM   4221  CE2 PHE A 751     122.681  76.030  24.501  1.00  0.00           C
ATOM   4222  HE2 PHE A 751     123.392  76.364  23.759  1.00  0.00           H
ATOM   4223  C   PHE A 751     119.461  77.313  28.586  1.00  0.00           C
ATOM   4224  O   PHE A 751     120.557  77.317  29.096  1.00  0.00           O
ATOM   4225  N   MET A 752     118.329  76.876  29.129  1.00  0.00           N
ATOM   4226  HN  MET A 752     117.431  76.941  28.701  1.00  0.00           H
ATOM   4227  CA  MET A 752     118.274  76.469  30.467  1.00  0.00           C
ATOM   4228  HA  MET A 752     119.140  76.854  30.984  1.00  0.00           H
ATOM   4229  CB  MET A 752     116.963  76.956  31.183  1.00  0.00           C
ATOM   4230  HB1 MET A 752     116.115  76.413  30.713  1.00  0.00           H
ATOM   4231  HB2 MET A 752     117.017  76.666  32.254  1.00  0.00           H
ATOM   4232  CG  MET A 752     116.732  78.497  30.915  1.00  0.00           C
ATOM   4233  HG1 MET A 752     116.504  78.700  29.847  1.00  0.00           H
ATOM   4234  HG2 MET A 752     115.761  78.601  31.444  1.00  0.00           H
ATOM   4235  SD  MET A 752     118.037  79.575  31.530  1.00  0.00           S
ATOM   4236  CE  MET A 752     117.396  79.622  33.274  1.00  0.00           C
ATOM   4237  HE1 MET A 752     117.960  80.360  33.883  1.00  0.00           H
ATOM   4238  HE2 MET A 752     116.362  80.025  33.225  1.00  0.00           H
ATOM   4239  HE3 MET A 752     117.317  78.683  33.863  1.00  0.00           H
ATOM   4240  C   MET A 752     118.289  74.942  30.469  1.00  0.00           C
ATOM   4241  O   MET A 752     117.784  74.326  29.520  1.00  0.00           O
ATOM   4242  N   ASP A 753     118.876  74.316  31.446  1.00  0.00           N
ATOM   4243  HN  ASP A 753     119.361  74.892  32.099  1.00  0.00           H
ATOM   4244  CA  ASP A 753     119.118  72.946  31.399  1.00  0.00           C
ATOM   4245  HA  ASP A 753     119.601  72.870  30.436  1.00  0.00           H
ATOM   4246  CB  ASP A 753     120.136  72.781  32.522  1.00  0.00           C
ATOM   4247  HB1 ASP A 753     120.765  73.695  32.599  1.00  0.00           H
ATOM   4248  HB2 ASP A 753     119.636  72.799  33.514  1.00  0.00           H
ATOM   4249  CG  ASP A 753     121.086  71.612  32.332  1.00  0.00           C
ATOM   4250  OD1 ASP A 753     121.479  71.398  31.119  1.00  0.00           O
ATOM   4251  OD2 ASP A 753     121.622  71.064  33.325  1.00  0.00           O
ATOM   4252  C   ASP A 753     117.947  71.918  31.468  1.00  0.00           C
ATOM   4253  O   ASP A 753     117.006  72.043  32.304  1.00  0.00           O
ATOM   4254  N   SER A 754     117.891  70.989  30.604  1.00  0.00           N
ATOM   4255  HN  SER A 754     118.710  70.811  30.064  1.00  0.00           H
ATOM   4256  CA  SER A 754     116.723  70.216  30.142  1.00  0.00           C
ATOM   4257  HA  SER A 754     116.675  69.479  30.930  1.00  0.00           H
ATOM   4258  CB  SER A 754     115.370  71.029  30.252  1.00  0.00           C
ATOM   4259  HB1 SER A 754     115.064  71.296  31.286  1.00  0.00           H
ATOM   4260  HB2 SER A 754     115.615  71.900  29.607  1.00  0.00           H
ATOM   4261  OG  SER A 754     114.235  70.410  29.624  1.00  0.00           O
ATOM   4262  HG1 SER A 754     114.026  69.611  30.114  1.00  0.00           H
ATOM   4263  C   SER A 754     116.943  69.594  28.766  1.00  0.00           C
ATOM   4264  O   SER A 754     117.760  70.108  28.033  1.00  0.00           O
ATOM   4265  N   LYS A 755     116.272  68.451  28.394  1.00  0.00           N
ATOM   4266  HN  LYS A 755     115.555  68.053  28.961  1.00  0.00           H
ATOM   4267  CA  LYS A 755     116.283  67.885  27.025  1.00  0.00           C
ATOM   4268  HA  LYS A 755     117.290  67.694  26.686  1.00  0.00           H
ATOM   4269  CB  LYS A 755     115.573  66.473  26.899  1.00  0.00           C
ATOM   4270  HB1 LYS A 755     114.481  66.486  27.101  1.00  0.00           H
ATOM   4271  HB2 LYS A 755     115.680  66.274  25.811  1.00  0.00           H
ATOM   4272  CG  LYS A 755     116.300  65.422  27.702  1.00  0.00           C
ATOM   4273  HG1 LYS A 755     117.360  65.457  27.369  1.00  0.00           H
ATOM   4274  HG2 LYS A 755     116.205  65.652  28.784  1.00  0.00           H
ATOM   4275  CD  LYS A 755     115.999  63.986  27.357  1.00  0.00           C
ATOM   4276  HD1 LYS A 755     114.946  63.826  27.674  1.00  0.00           H
ATOM   4277  HD2 LYS A 755     116.138  63.780  26.274  1.00  0.00           H
ATOM   4278  CE  LYS A 755     117.040  62.987  27.945  1.00  0.00           C
ATOM   4279  HE1 LYS A 755     116.680  61.944  27.824  1.00  0.00           H
ATOM   4280  HE2 LYS A 755     117.962  63.144  27.345  1.00  0.00           H
ATOM   4281  NZ  LYS A 755     117.423  63.153  29.365  1.00  0.00           N
ATOM   4282  HZ1 LYS A 755     118.289  62.583  29.445  1.00  0.00           H
ATOM   4283  HZ2 LYS A 755     117.662  64.149  29.544  1.00  0.00           H
ATOM   4284  HZ3 LYS A 755     116.746  62.698  30.010  1.00  0.00           H
ATOM   4285  C   LYS A 755     115.584  68.762  26.023  1.00  0.00           C
ATOM   4286  O   LYS A 755     115.983  68.941  24.894  1.00  0.00           O
ATOM   4287  N   MET A 756     114.483  69.446  26.472  1.00  0.00           N
ATOM   4288  HN  MET A 756     114.397  69.355  27.461  1.00  0.00           H
ATOM   4289  CA  MET A 756     113.484  70.225  25.679  1.00  0.00           C
ATOM   4290  HA  MET A 756     113.442  69.860  24.663  1.00  0.00           H
ATOM   4291  CB  MET A 756     112.050  70.129  26.175  1.00  0.00           C
ATOM   4292  HB1 MET A 756     111.977  70.338  27.264  1.00  0.00           H
ATOM   4293  HB2 MET A 756     111.363  70.868  25.711  1.00  0.00           H
ATOM   4294  CG  MET A 756     111.463  68.710  25.950  1.00  0.00           C
ATOM   4295  HG1 MET A 756     112.139  67.988  26.455  1.00  0.00           H
ATOM   4296  HG2 MET A 756     110.480  68.685  26.467  1.00  0.00           H
ATOM   4297  SD  MET A 756     111.372  68.106  24.216  1.00  0.00           S
ATOM   4298  CE  MET A 756     110.620  66.474  24.550  1.00  0.00           C
ATOM   4299  HE1 MET A 756     110.412  65.786  23.702  1.00  0.00           H
ATOM   4300  HE2 MET A 756     111.269  65.886  25.233  1.00  0.00           H
ATOM   4301  HE3 MET A 756     109.672  66.567  25.121  1.00  0.00           H
ATOM   4302  C   MET A 756     113.877  71.756  25.454  1.00  0.00           C
ATOM   4303  O   MET A 756     113.300  72.536  24.658  1.00  0.00           O
ATOM   4304  N   LYS A 757     115.014  72.055  26.138  1.00  0.00           N
ATOM   4305  HN  LYS A 757     115.395  71.290  26.652  1.00  0.00           H
ATOM   4306  CA  LYS A 757     115.642  73.354  26.101  1.00  0.00           C
ATOM   4307  HA  LYS A 757     116.269  73.254  26.975  1.00  0.00           H
ATOM   4308  CB  LYS A 757     116.675  73.467  24.941  1.00  0.00           C
ATOM   4309  HB1 LYS A 757     116.046  73.488  24.026  1.00  0.00           H
ATOM   4310  HB2 LYS A 757     117.169  74.460  25.003  1.00  0.00           H
ATOM   4311  CG  LYS A 757     117.753  72.362  24.857  1.00  0.00           C
ATOM   4312  HG1 LYS A 757     117.190  71.411  24.968  1.00  0.00           H
ATOM   4313  HG2 LYS A 757     118.163  72.406  23.826  1.00  0.00           H
ATOM   4314  CD  LYS A 757     118.835  72.617  25.855  1.00  0.00           C
ATOM   4315  HD1 LYS A 757     119.244  73.610  25.573  1.00  0.00           H
ATOM   4316  HD2 LYS A 757     118.406  72.696  26.877  1.00  0.00           H
ATOM   4317  CE  LYS A 757     120.015  71.628  25.848  1.00  0.00           C
ATOM   4318  HE1 LYS A 757     120.554  71.685  24.878  1.00  0.00           H
ATOM   4319  HE2 LYS A 757     120.716  71.966  26.640  1.00  0.00           H
ATOM   4320  NZ  LYS A 757     119.674  70.204  26.159  1.00  0.00           N
ATOM   4321  HZ1 LYS A 757     119.145  70.107  27.050  1.00  0.00           H
ATOM   4322  HZ2 LYS A 757     119.174  69.867  25.312  1.00  0.00           H
ATOM   4323  HZ3 LYS A 757     120.571  69.684  26.240  1.00  0.00           H
ATOM   4324  C   LYS A 757     114.823  74.590  26.275  1.00  0.00           C
ATOM   4325  O   LYS A 757     114.902  75.337  25.292  1.00  0.00           O
ATOM   4326  N   PRO A 758     114.210  74.992  27.406  1.00  0.00           N
ATOM   4327  CD  PRO A 758     114.106  74.118  28.587  1.00  0.00           C
ATOM   4328  HD1 PRO A 758     115.077  73.957  29.102  1.00  0.00           H
ATOM   4329  HD2 PRO A 758     113.601  73.238  28.134  1.00  0.00           H
ATOM   4330  CA  PRO A 758     113.809  76.345  27.695  1.00  0.00           C
ATOM   4331  HA  PRO A 758     112.919  76.526  27.111  1.00  0.00           H
ATOM   4332  CB  PRO A 758     113.457  76.250  29.209  1.00  0.00           C
ATOM   4333  HB1 PRO A 758     114.143  76.872  29.824  1.00  0.00           H
ATOM   4334  HB2 PRO A 758     112.438  76.686  29.292  1.00  0.00           H
ATOM   4335  CG  PRO A 758     113.118  74.770  29.469  1.00  0.00           C
ATOM   4336  HG1 PRO A 758     113.233  74.536  30.548  1.00  0.00           H
ATOM   4337  HG2 PRO A 758     112.073  74.548  29.165  1.00  0.00           H
ATOM   4338  C   PRO A 758     114.748  77.460  27.270  1.00  0.00           C
ATOM   4339  O   PRO A 758     115.960  77.259  27.433  1.00  0.00           O
ATOM   4340  N   LEU A 759     114.290  78.657  26.961  1.00  0.00           N
ATOM   4341  HN  LEU A 759     113.331  78.920  27.037  1.00  0.00           H
ATOM   4342  CA  LEU A 759     115.150  79.736  26.479  1.00  0.00           C
ATOM   4343  HA  LEU A 759     116.139  79.392  26.745  1.00  0.00           H
ATOM   4344  CB  LEU A 759     114.991  80.170  24.907  1.00  0.00           C
ATOM   4345  HB1 LEU A 759     113.936  80.491  24.774  1.00  0.00           H
ATOM   4346  HB2 LEU A 759     115.618  81.071  24.736  1.00  0.00           H
ATOM   4347  CG  LEU A 759     115.174  79.092  23.807  1.00  0.00           C
ATOM   4348  HG  LEU A 759     114.454  78.277  24.037  1.00  0.00           H
ATOM   4349  CD1 LEU A 759     114.539  79.520  22.424  1.00  0.00           C
ATOM   4350 1HD1 LEU A 759     115.043  80.384  21.940  1.00  0.00           H
ATOM   4351 2HD1 LEU A 759     114.783  78.672  21.750  1.00  0.00           H
ATOM   4352 3HD1 LEU A 759     113.459  79.705  22.608  1.00  0.00           H
ATOM   4353  CD2 LEU A 759     116.567  78.564  23.798  1.00  0.00           C
ATOM   4354 1HD2 LEU A 759     116.698  77.789  23.013  1.00  0.00           H
ATOM   4355 2HD2 LEU A 759     117.451  79.222  23.661  1.00  0.00           H
ATOM   4356 3HD2 LEU A 759     116.643  78.005  24.755  1.00  0.00           H
ATOM   4357  C   LEU A 759     114.853  80.950  27.285  1.00  0.00           C
ATOM   4358  O   LEU A 759     113.734  81.491  27.370  1.00  0.00           O
ATOM   4359  N   TRP A 760     115.941  81.388  27.902  1.00  0.00           N
ATOM   4360  HN  TRP A 760     116.860  81.044  27.724  1.00  0.00           H
ATOM   4361  CA  TRP A 760     116.013  82.621  28.609  1.00  0.00           C
ATOM   4362  HA  TRP A 760     115.037  82.913  28.968  1.00  0.00           H
ATOM   4363  CB  TRP A 760     116.889  82.539  29.864  1.00  0.00           C
ATOM   4364  HB1 TRP A 760     116.359  81.811  30.516  1.00  0.00           H
ATOM   4365  HB2 TRP A 760     117.898  82.144  29.616  1.00  0.00           H
ATOM   4366  CG  TRP A 760     117.102  83.799  30.683  1.00  0.00           C
ATOM   4367  CD1 TRP A 760     118.343  84.270  31.076  1.00  0.00           C
ATOM   4368  HD1 TRP A 760     119.308  83.852  30.832  1.00  0.00           H
ATOM   4369  NE1 TRP A 760     118.166  85.434  31.688  1.00  0.00           N
ATOM   4370  HE1 TRP A 760     118.874  86.075  31.889  1.00  0.00           H
ATOM   4371  CE2 TRP A 760     116.882  85.821  31.788  1.00  0.00           C
ATOM   4372  CD2 TRP A 760     116.181  84.656  31.223  1.00  0.00           C
ATOM   4373  CE3 TRP A 760     114.743  84.595  31.300  1.00  0.00           C
ATOM   4374  HE3 TRP A 760     114.120  83.881  30.781  1.00  0.00           H
ATOM   4375  CZ3 TRP A 760     114.123  85.715  31.856  1.00  0.00           C
ATOM   4376  HZ3 TRP A 760     113.044  85.722  31.897  1.00  0.00           H
ATOM   4377  CZ2 TRP A 760     116.232  86.783  32.457  1.00  0.00           C
ATOM   4378  HZ2 TRP A 760     116.794  87.639  32.800  1.00  0.00           H
ATOM   4379  CH2 TRP A 760     114.865  86.786  32.455  1.00  0.00           C
ATOM   4380  HH2 TRP A 760     114.308  87.497  33.046  1.00  0.00           H
ATOM   4381  C   TRP A 760     116.571  83.701  27.637  1.00  0.00           C
ATOM   4382  O   TRP A 760     117.711  83.645  27.119  1.00  0.00           O
ATOM   4383  N   ILE A 761     115.861  84.796  27.574  1.00  0.00           N
ATOM   4384  HN  ILE A 761     114.973  84.829  28.026  1.00  0.00           H
ATOM   4385  CA  ILE A 761     116.122  85.943  26.740  1.00  0.00           C
ATOM   4386  HA  ILE A 761     117.072  85.757  26.263  1.00  0.00           H
ATOM   4387  CB  ILE A 761     115.054  86.083  25.637  1.00  0.00           C
ATOM   4388  HB  ILE A 761     114.180  86.470  26.204  1.00  0.00           H
ATOM   4389  CG2 ILE A 761     115.456  87.178  24.701  1.00  0.00           C
ATOM   4390 1HG2 ILE A 761     114.592  87.284  24.010  1.00  0.00           H
ATOM   4391 2HG2 ILE A 761     115.535  88.144  25.242  1.00  0.00           H
ATOM   4392 3HG2 ILE A 761     116.395  87.017  24.129  1.00  0.00           H
ATOM   4393  CG1 ILE A 761     114.791  84.781  24.861  1.00  0.00           C
ATOM   4394 1HG1 ILE A 761     114.577  83.927  25.538  1.00  0.00           H
ATOM   4395 2HG1 ILE A 761     113.907  84.934  24.206  1.00  0.00           H
ATOM   4396  CD  ILE A 761     115.860  84.388  23.714  1.00  0.00           C
ATOM   4397  HD1 ILE A 761     115.705  83.292  23.626  1.00  0.00           H
ATOM   4398  HD2 ILE A 761     115.686  84.976  22.787  1.00  0.00           H
ATOM   4399  HD3 ILE A 761     116.899  84.578  24.061  1.00  0.00           H
ATOM   4400  C   ILE A 761     116.093  87.267  27.587  1.00  0.00           C
ATOM   4401  O   ILE A 761     115.130  87.564  28.312  1.00  0.00           O
ATOM   4402  N   MET A 762     117.177  88.073  27.553  1.00  0.00           N
ATOM   4403  HN  MET A 762     117.881  87.920  26.864  1.00  0.00           H
ATOM   4404  CA  MET A 762     117.339  89.270  28.292  1.00  0.00           C
ATOM   4405  HA  MET A 762     116.371  89.326  28.768  1.00  0.00           H
ATOM   4406  CB  MET A 762     118.580  89.175  29.187  1.00  0.00           C
ATOM   4407  HB1 MET A 762     118.661  88.389  29.968  1.00  0.00           H
ATOM   4408  HB2 MET A 762     119.503  88.903  28.631  1.00  0.00           H
ATOM   4409  CG  MET A 762     118.933  90.552  29.859  1.00  0.00           C
ATOM   4410  HG1 MET A 762     119.868  90.352  30.423  1.00  0.00           H
ATOM   4411  HG2 MET A 762     119.267  91.297  29.105  1.00  0.00           H
ATOM   4412  SD  MET A 762     117.678  91.175  30.941  1.00  0.00           S
ATOM   4413  CE  MET A 762     118.255  90.182  32.377  1.00  0.00           C
ATOM   4414  HE1 MET A 762     119.038  90.743  32.931  1.00  0.00           H
ATOM   4415  HE2 MET A 762     117.354  90.079  33.019  1.00  0.00           H
ATOM   4416  HE3 MET A 762     118.455  89.126  32.093  1.00  0.00           H
ATOM   4417  C   MET A 762     117.342  90.582  27.387  1.00  0.00           C
ATOM   4418  O   MET A 762     118.159  90.773  26.497  1.00  0.00           O
ATOM   4419  N   TYR A 763     116.385  91.524  27.662  1.00  0.00           N
ATOM   4420  HN  TYR A 763     115.850  91.423  28.498  1.00  0.00           H
ATOM   4421  CA  TYR A 763     116.301  92.743  26.930  1.00  0.00           C
ATOM   4422  HA  TYR A 763     116.613  92.463  25.935  1.00  0.00           H
ATOM   4423  CB  TYR A 763     114.918  93.325  26.763  1.00  0.00           C
ATOM   4424  HB1 TYR A 763     114.315  93.534  27.673  1.00  0.00           H
ATOM   4425  HB2 TYR A 763     115.093  94.351  26.374  1.00  0.00           H
ATOM   4426  CG  TYR A 763     114.128  92.720  25.673  1.00  0.00           C
ATOM   4427  CD1 TYR A 763     113.448  91.510  25.978  1.00  0.00           C
ATOM   4428  HD1 TYR A 763     113.363  91.211  27.012  1.00  0.00           H
ATOM   4429  CE1 TYR A 763     112.969  90.708  24.927  1.00  0.00           C
ATOM   4430  HE1 TYR A 763     112.620  89.707  25.134  1.00  0.00           H
ATOM   4431  CZ  TYR A 763     113.052  91.146  23.666  1.00  0.00           C
ATOM   4432  OH  TYR A 763     112.628  90.319  22.614  1.00  0.00           O
ATOM   4433  HH  TYR A 763     112.969  90.620  21.768  1.00  0.00           H
ATOM   4434  CD2 TYR A 763     114.207  93.116  24.351  1.00  0.00           C
ATOM   4435  HD2 TYR A 763     114.649  94.078  24.141  1.00  0.00           H
ATOM   4436  CE2 TYR A 763     113.743  92.293  23.345  1.00  0.00           C
ATOM   4437  HE2 TYR A 763     113.963  92.486  22.306  1.00  0.00           H
ATOM   4438  C   TYR A 763     117.319  93.840  27.394  1.00  0.00           C
ATOM   4439  O   TYR A 763     117.755  93.874  28.548  1.00  0.00           O
ATOM   4440  N   SER A 764     117.758  94.719  26.542  1.00  0.00           N
ATOM   4441  HN  SER A 764     117.358  94.843  25.637  1.00  0.00           H
ATOM   4442  CA  SER A 764     118.695  95.718  26.899  1.00  0.00           C
ATOM   4443  HA  SER A 764     119.316  95.517  27.759  1.00  0.00           H
ATOM   4444  CB  SER A 764     119.774  95.818  25.759  1.00  0.00           C
ATOM   4445  HB1 SER A 764     120.083  94.786  25.489  1.00  0.00           H
ATOM   4446  HB2 SER A 764     119.251  96.184  24.849  1.00  0.00           H
ATOM   4447  OG  SER A 764     120.924  96.636  26.069  1.00  0.00           O
ATOM   4448  HG1 SER A 764     121.016  97.276  25.359  1.00  0.00           H
ATOM   4449  C   SER A 764     117.982  97.078  26.995  1.00  0.00           C
ATOM   4450  O   SER A 764     118.650  98.097  27.099  1.00  0.00           O
ATOM   4451  N   ASN A 765     116.624  97.057  27.085  1.00  0.00           N
ATOM   4452  HN  ASN A 765     116.073  96.229  27.022  1.00  0.00           H
ATOM   4453  CA  ASN A 765     115.734  98.229  27.423  1.00  0.00           C
ATOM   4454  HA  ASN A 765     115.264  98.619  26.531  1.00  0.00           H
ATOM   4455  CB  ASN A 765     114.452  97.740  28.168  1.00  0.00           C
ATOM   4456  HB1 ASN A 765     114.659  97.270  29.153  1.00  0.00           H
ATOM   4457  HB2 ASN A 765     113.766  98.578  28.416  1.00  0.00           H
ATOM   4458  CG  ASN A 765     113.624  96.882  27.327  1.00  0.00           C
ATOM   4459  OD1 ASN A 765     113.538  96.903  26.109  1.00  0.00           O
ATOM   4460  ND2 ASN A 765     112.813  96.078  28.068  1.00  0.00           N
ATOM   4461 1HD2 ASN A 765     112.902  96.125  29.063  1.00  0.00           H
ATOM   4462 2HD2 ASN A 765     112.115  95.536  27.602  1.00  0.00           H
ATOM   4463  C   ASN A 765     116.274  99.296  28.274  1.00  0.00           C
ATOM   4464  O   ASN A 765     116.950  99.093  29.245  1.00  0.00           O
ATOM   4465  N   GLU A 766     116.030 100.636  27.835  1.00  0.00           N
ATOM   4466  HN  GLU A 766     115.643 101.009  26.996  1.00  0.00           H
ATOM   4467  CA  GLU A 766     116.341 101.788  28.614  1.00  0.00           C
ATOM   4468  HA  GLU A 766     117.388 101.672  28.852  1.00  0.00           H
ATOM   4469  CB  GLU A 766     116.253 103.154  27.829  1.00  0.00           C
ATOM   4470  HB1 GLU A 766     115.172 103.350  27.662  1.00  0.00           H
ATOM   4471  HB2 GLU A 766     116.590 104.030  28.424  1.00  0.00           H
ATOM   4472  CG  GLU A 766     116.926 103.048  26.499  1.00  0.00           C
ATOM   4473  HG1 GLU A 766     117.755 102.317  26.610  1.00  0.00           H
ATOM   4474  HG2 GLU A 766     116.356 102.738  25.597  1.00  0.00           H
ATOM   4475  CD  GLU A 766     117.423 104.459  26.168  1.00  0.00           C
ATOM   4476  OE1 GLU A 766     116.562 105.310  25.799  1.00  0.00           O
ATOM   4477  OE2 GLU A 766     118.626 104.748  26.172  1.00  0.00           O
ATOM   4478  C   GLU A 766     115.606 102.070  29.957  1.00  0.00           C
ATOM   4479  O   GLU A 766     114.443 101.732  30.173  1.00  0.00           O
ATOM   4480  N   GLU A 767     116.416 102.559  30.859  1.00  0.00           N
ATOM   4481  HN  GLU A 767     117.372 102.761  30.663  1.00  0.00           H
ATOM   4482  CA  GLU A 767     116.066 102.737  32.314  1.00  0.00           C
ATOM   4483  HA  GLU A 767     116.109 101.751  32.752  1.00  0.00           H
ATOM   4484  CB  GLU A 767     117.201 103.609  32.996  1.00  0.00           C
ATOM   4485  HB1 GLU A 767     117.953 102.791  33.003  1.00  0.00           H
ATOM   4486  HB2 GLU A 767     117.470 104.398  32.262  1.00  0.00           H
ATOM   4487  CG  GLU A 767     116.832 104.167  34.390  1.00  0.00           C
ATOM   4488  HG1 GLU A 767     115.794 104.565  34.367  1.00  0.00           H
ATOM   4489  HG2 GLU A 767     116.870 103.235  34.992  1.00  0.00           H
ATOM   4490  CD  GLU A 767     117.750 105.219  34.848  1.00  0.00           C
ATOM   4491  OE1 GLU A 767     119.026 105.137  34.743  1.00  0.00           O
ATOM   4492  OE2 GLU A 767     117.208 106.304  35.226  1.00  0.00           O
ATOM   4493  C   GLU A 767     114.748 103.287  32.607  1.00  0.00           C
ATOM   4494  O   GLU A 767     114.414 104.419  32.274  1.00  0.00           O
ATOM   4495  N   ALA A 768     113.958 102.410  33.287  1.00  0.00           N
ATOM   4496  HN  ALA A 768     114.316 101.531  33.592  1.00  0.00           H
ATOM   4497  CA  ALA A 768     112.577 102.707  33.672  1.00  0.00           C
ATOM   4498  HA  ALA A 768     112.401 103.693  33.267  1.00  0.00           H
ATOM   4499  CB  ALA A 768     111.652 101.633  32.928  1.00  0.00           C
ATOM   4500  HB1 ALA A 768     111.684 100.669  33.480  1.00  0.00           H
ATOM   4501  HB2 ALA A 768     110.595 101.948  32.796  1.00  0.00           H
ATOM   4502  HB3 ALA A 768     112.046 101.439  31.908  1.00  0.00           H
ATOM   4503  C   ALA A 768     112.365 102.815  35.147  1.00  0.00           C
ATOM   4504  O   ALA A 768     113.015 102.203  35.912  1.00  0.00           O
ATOM   4505  N   GLY A 769     111.387 103.679  35.550  1.00  0.00           N
ATOM   4506  HN  GLY A 769     110.851 104.254  34.938  1.00  0.00           H
ATOM   4507  CA  GLY A 769     111.306 104.123  36.934  1.00  0.00           C
ATOM   4508  HA1 GLY A 769     112.220 104.631  37.206  1.00  0.00           H
ATOM   4509  HA2 GLY A 769     110.427 104.746  37.002  1.00  0.00           H
ATOM   4510  C   GLY A 769     111.067 103.088  38.003  1.00  0.00           C
ATOM   4511  O   GLY A 769     111.704 103.091  39.088  1.00  0.00           O
ATOM   4512  N   SER A 770     110.211 102.091  37.641  1.00  0.00           N
ATOM   4513  HN  SER A 770     109.728 102.048  36.770  1.00  0.00           H
ATOM   4514  CA  SER A 770     109.957 101.008  38.598  1.00  0.00           C
ATOM   4515  HA  SER A 770     109.827 101.304  39.628  1.00  0.00           H
ATOM   4516  CB  SER A 770     108.543 100.233  38.316  1.00  0.00           C
ATOM   4517  HB1 SER A 770     108.495  99.417  39.067  1.00  0.00           H
ATOM   4518  HB2 SER A 770     107.767 101.023  38.405  1.00  0.00           H
ATOM   4519  OG  SER A 770     108.542  99.721  36.980  1.00  0.00           O
ATOM   4520  HG1 SER A 770     108.484 100.510  36.437  1.00  0.00           H
ATOM   4521  C   SER A 770     111.120 100.053  38.736  1.00  0.00           C
ATOM   4522  O   SER A 770     111.417  99.510  39.831  1.00  0.00           O
ATOM   4523  N   GLY A 771     111.880  99.898  37.655  1.00  0.00           N
ATOM   4524  HN  GLY A 771     111.625 100.390  36.826  1.00  0.00           H
ATOM   4525  CA  GLY A 771     113.162  99.224  37.562  1.00  0.00           C
ATOM   4526  HA1 GLY A 771     113.632  99.607  36.668  1.00  0.00           H
ATOM   4527  HA2 GLY A 771     113.717  99.531  38.437  1.00  0.00           H
ATOM   4528  C   GLY A 771     113.239  97.721  37.573  1.00  0.00           C
ATOM   4529  O   GLY A 771     112.264  96.956  37.660  1.00  0.00           O
ATOM   4530  N   GLY A 772     114.475  97.253  37.460  1.00  0.00           N
ATOM   4531  HN  GLY A 772     115.209  97.925  37.400  1.00  0.00           H
ATOM   4532  CA  GLY A 772     114.829  95.860  37.420  1.00  0.00           C
ATOM   4533  HA1 GLY A 772     115.816  95.825  37.856  1.00  0.00           H
ATOM   4534  HA2 GLY A 772     114.126  95.197  37.903  1.00  0.00           H
ATOM   4535  C   GLY A 772     115.041  95.492  36.048  1.00  0.00           C
ATOM   4536  O   GLY A 772     114.380  95.962  35.117  1.00  0.00           O
ATOM   4537  N   SER A 773     115.853  94.449  35.818  1.00  0.00           N
ATOM   4538  HN  SER A 773     116.105  93.900  36.611  1.00  0.00           H
ATOM   4539  CA  SER A 773     116.186  93.944  34.535  1.00  0.00           C
ATOM   4540  HA  SER A 773     116.387  94.747  33.842  1.00  0.00           H
ATOM   4541  CB  SER A 773     117.529  93.190  34.598  1.00  0.00           C
ATOM   4542  HB1 SER A 773     117.542  92.374  35.352  1.00  0.00           H
ATOM   4543  HB2 SER A 773     117.792  92.702  33.636  1.00  0.00           H
ATOM   4544  OG  SER A 773     118.652  94.067  34.774  1.00  0.00           O
ATOM   4545  HG1 SER A 773     118.485  94.571  35.575  1.00  0.00           H
ATOM   4546  C   SER A 773     115.102  93.048  33.861  1.00  0.00           C
ATOM   4547  O   SER A 773     114.847  91.945  34.316  1.00  0.00           O
ATOM   4548  N   VAL A 774     114.418  93.592  32.735  1.00  0.00           N
ATOM   4549  HN  VAL A 774     114.762  94.458  32.379  1.00  0.00           H
ATOM   4550  CA  VAL A 774     113.250  92.980  32.120  1.00  0.00           C
ATOM   4551  HA  VAL A 774     112.612  92.481  32.834  1.00  0.00           H
ATOM   4552  CB  VAL A 774     112.387  93.929  31.355  1.00  0.00           C
ATOM   4553  HB  VAL A 774     112.903  94.490  30.546  1.00  0.00           H
ATOM   4554  CG1 VAL A 774     111.253  93.286  30.443  1.00  0.00           C
ATOM   4555 1HG1 VAL A 774     110.686  92.453  30.910  1.00  0.00           H
ATOM   4556 2HG1 VAL A 774     110.562  94.023  29.982  1.00  0.00           H
ATOM   4557 3HG1 VAL A 774     111.764  92.803  29.583  1.00  0.00           H
ATOM   4558  CG2 VAL A 774     111.673  94.807  32.381  1.00  0.00           C
ATOM   4559 1HG2 VAL A 774     112.394  95.425  32.958  1.00  0.00           H
ATOM   4560 2HG2 VAL A 774     111.085  95.493  31.734  1.00  0.00           H
ATOM   4561 3HG2 VAL A 774     110.975  94.161  32.954  1.00  0.00           H
ATOM   4562  C   VAL A 774     113.720  91.902  31.214  1.00  0.00           C
ATOM   4563  O   VAL A 774     114.406  92.197  30.218  1.00  0.00           O
ATOM   4564  N   GLY A 775     113.230  90.652  31.423  1.00  0.00           N
ATOM   4565  HN  GLY A 775     112.925  90.349  32.323  1.00  0.00           H
ATOM   4566  CA  GLY A 775     113.491  89.560  30.492  1.00  0.00           C
ATOM   4567  HA1 GLY A 775     113.778  89.921  29.515  1.00  0.00           H
ATOM   4568  HA2 GLY A 775     114.227  88.996  31.045  1.00  0.00           H
ATOM   4569  C   GLY A 775     112.220  88.719  30.292  1.00  0.00           C
ATOM   4570  O   GLY A 775     111.175  88.754  30.948  1.00  0.00           O
ATOM   4571  N   ILE A 776     112.322  87.823  29.371  1.00  0.00           N
ATOM   4572  HN  ILE A 776     113.256  87.592  29.107  1.00  0.00           H
ATOM   4573  CA  ILE A 776     111.306  86.999  28.720  1.00  0.00           C
ATOM   4574  HA  ILE A 776     110.345  87.124  29.196  1.00  0.00           H
ATOM   4575  CB  ILE A 776     111.101  87.460  27.317  1.00  0.00           C
ATOM   4576  HB  ILE A 776     112.125  87.552  26.896  1.00  0.00           H
ATOM   4577  CG2 ILE A 776     110.377  86.448  26.304  1.00  0.00           C
ATOM   4578 1HG2 ILE A 776     109.417  86.072  26.718  1.00  0.00           H
ATOM   4579 2HG2 ILE A 776     110.171  87.007  25.365  1.00  0.00           H
ATOM   4580 3HG2 ILE A 776     111.019  85.627  25.920  1.00  0.00           H
ATOM   4581  CG1 ILE A 776     110.318  88.839  27.197  1.00  0.00           C
ATOM   4582 1HG1 ILE A 776     110.749  89.602  27.879  1.00  0.00           H
ATOM   4583 2HG1 ILE A 776     110.396  89.125  26.126  1.00  0.00           H
ATOM   4584  CD  ILE A 776     108.845  88.688  27.652  1.00  0.00           C
ATOM   4585  HD1 ILE A 776     108.751  88.556  28.751  1.00  0.00           H
ATOM   4586  HD2 ILE A 776     108.219  89.542  27.316  1.00  0.00           H
ATOM   4587  HD3 ILE A 776     108.385  87.817  27.139  1.00  0.00           H
ATOM   4588  C   ILE A 776     111.770  85.534  28.778  1.00  0.00           C
ATOM   4589  O   ILE A 776     112.730  85.128  28.139  1.00  0.00           O
ATOM   4590  N   MET A 777     111.027  84.666  29.486  1.00  0.00           N
ATOM   4591  HN  MET A 777     110.119  84.866  29.845  1.00  0.00           H
ATOM   4592  CA  MET A 777     111.381  83.274  29.647  1.00  0.00           C
ATOM   4593  HA  MET A 777     112.375  83.068  29.280  1.00  0.00           H
ATOM   4594  CB  MET A 777     111.485  82.849  31.158  1.00  0.00           C
ATOM   4595  HB1 MET A 777     112.232  83.528  31.621  1.00  0.00           H
ATOM   4596  HB2 MET A 777     110.529  83.194  31.606  1.00  0.00           H
ATOM   4597  CG  MET A 777     111.628  81.432  31.543  1.00  0.00           C
ATOM   4598  HG1 MET A 777     111.512  81.409  32.648  1.00  0.00           H
ATOM   4599  HG2 MET A 777     110.819  80.826  31.083  1.00  0.00           H
ATOM   4600  SD  MET A 777     113.124  80.663  31.091  1.00  0.00           S
ATOM   4601  CE  MET A 777     112.491  78.975  31.552  1.00  0.00           C
ATOM   4602  HE1 MET A 777     112.326  78.845  32.643  1.00  0.00           H
ATOM   4603  HE2 MET A 777     111.650  78.594  30.933  1.00  0.00           H
ATOM   4604  HE3 MET A 777     113.401  78.369  31.357  1.00  0.00           H
ATOM   4605  C   MET A 777     110.383  82.381  28.941  1.00  0.00           C
ATOM   4606  O   MET A 777     109.205  82.331  29.272  1.00  0.00           O
ATOM   4607  N   PHE A 778     110.858  81.662  27.862  1.00  0.00           N
ATOM   4608  HN  PHE A 778     111.808  81.843  27.618  1.00  0.00           H
ATOM   4609  CA  PHE A 778     110.216  80.675  27.017  1.00  0.00           C
ATOM   4610  HA  PHE A 778     109.171  80.947  26.984  1.00  0.00           H
ATOM   4611  CB  PHE A 778     110.817  80.857  25.568  1.00  0.00           C
ATOM   4612  HB1 PHE A 778     110.581  81.868  25.174  1.00  0.00           H
ATOM   4613  HB2 PHE A 778     111.912  80.680  25.638  1.00  0.00           H
ATOM   4614  CG  PHE A 778     110.171  79.808  24.660  1.00  0.00           C
ATOM   4615  CD1 PHE A 778     108.794  79.765  24.382  1.00  0.00           C
ATOM   4616  HD1 PHE A 778     108.093  80.471  24.802  1.00  0.00           H
ATOM   4617  CE1 PHE A 778     108.239  78.901  23.429  1.00  0.00           C
ATOM   4618  HE1 PHE A 778     107.164  78.885  23.319  1.00  0.00           H
ATOM   4619  CZ  PHE A 778     109.023  77.971  22.760  1.00  0.00           C
ATOM   4620  HZ  PHE A 778     108.641  77.238  22.065  1.00  0.00           H
ATOM   4621  CD2 PHE A 778     110.986  78.759  24.059  1.00  0.00           C
ATOM   4622  HD2 PHE A 778     112.046  78.675  24.248  1.00  0.00           H
ATOM   4623  CE2 PHE A 778     110.439  77.907  23.146  1.00  0.00           C
ATOM   4624  HE2 PHE A 778     111.013  77.127  22.668  1.00  0.00           H
ATOM   4625  C   PHE A 778     110.440  79.365  27.768  1.00  0.00           C
ATOM   4626  O   PHE A 778     111.523  78.767  27.723  1.00  0.00           O
ATOM   4627  N   LYS A 779     109.385  78.886  28.458  1.00  0.00           N
ATOM   4628  HN  LYS A 779     108.549  79.422  28.361  1.00  0.00           H
ATOM   4629  CA  LYS A 779     109.247  77.585  29.119  1.00  0.00           C
ATOM   4630  HA  LYS A 779     110.238  77.300  29.439  1.00  0.00           H
ATOM   4631  CB  LYS A 779     108.421  77.631  30.379  1.00  0.00           C
ATOM   4632  HB1 LYS A 779     107.526  78.269  30.214  1.00  0.00           H
ATOM   4633  HB2 LYS A 779     108.135  76.603  30.687  1.00  0.00           H
ATOM   4634  CG  LYS A 779     109.127  78.258  31.607  1.00  0.00           C
ATOM   4635  HG1 LYS A 779     110.028  77.651  31.841  1.00  0.00           H
ATOM   4636  HG2 LYS A 779     109.659  79.219  31.439  1.00  0.00           H
ATOM   4637  CD  LYS A 779     108.196  78.329  32.860  1.00  0.00           C
ATOM   4638  HD1 LYS A 779     107.517  79.178  32.632  1.00  0.00           H
ATOM   4639  HD2 LYS A 779     107.559  77.419  32.847  1.00  0.00           H
ATOM   4640  CE  LYS A 779     109.074  78.413  34.131  1.00  0.00           C
ATOM   4641  HE1 LYS A 779     109.932  77.709  34.183  1.00  0.00           H
ATOM   4642  HE2 LYS A 779     109.596  79.394  34.110  1.00  0.00           H
ATOM   4643  NZ  LYS A 779     108.302  78.283  35.414  1.00  0.00           N
ATOM   4644  HZ1 LYS A 779     108.917  78.477  36.229  1.00  0.00           H
ATOM   4645  HZ2 LYS A 779     107.550  79.000  35.463  1.00  0.00           H
ATOM   4646  HZ3 LYS A 779     107.895  77.330  35.504  1.00  0.00           H
ATOM   4647  C   LYS A 779     108.854  76.546  28.123  1.00  0.00           C
ATOM   4648  O   LYS A 779     108.211  76.832  27.083  1.00  0.00           O
ATOM   4649  N   ASN A 780     109.261  75.342  28.340  1.00  0.00           N
ATOM   4650  HN  ASN A 780     109.669  75.209  29.240  1.00  0.00           H
ATOM   4651  CA  ASN A 780     109.119  74.244  27.443  1.00  0.00           C
ATOM   4652  HA  ASN A 780     108.109  74.305  27.066  1.00  0.00           H
ATOM   4653  CB  ASN A 780     110.131  74.156  26.281  1.00  0.00           C
ATOM   4654  HB1 ASN A 780     110.245  75.199  25.916  1.00  0.00           H
ATOM   4655  HB2 ASN A 780     111.136  73.840  26.632  1.00  0.00           H
ATOM   4656  CG  ASN A 780     109.641  73.338  25.169  1.00  0.00           C
ATOM   4657  OD1 ASN A 780     108.653  72.565  25.241  1.00  0.00           O
ATOM   4658  ND2 ASN A 780     110.422  73.316  24.075  1.00  0.00           N
ATOM   4659 1HD2 ASN A 780     110.070  72.745  23.333  1.00  0.00           H
ATOM   4660 2HD2 ASN A 780     111.338  73.709  24.152  1.00  0.00           H
ATOM   4661  C   ASN A 780     109.046  73.005  28.299  1.00  0.00           C
ATOM   4662  O   ASN A 780     109.851  72.769  29.231  1.00  0.00           O
ATOM   4663  N   GLY A 781     108.106  72.079  28.057  1.00  0.00           N
ATOM   4664  HN  GLY A 781     107.554  72.189  27.234  1.00  0.00           H
ATOM   4665  CA  GLY A 781     107.888  70.871  28.832  1.00  0.00           C
ATOM   4666  HA1 GLY A 781     107.194  70.291  28.241  1.00  0.00           H
ATOM   4667  HA2 GLY A 781     108.796  70.337  29.069  1.00  0.00           H
ATOM   4668  C   GLY A 781     107.072  71.165  30.117  1.00  0.00           C
ATOM   4669  O   GLY A 781     107.055  70.314  30.968  1.00  0.00           O
ATOM   4670  N   ASP A 782     106.502  72.372  30.207  1.00  0.00           N
ATOM   4671  HN  ASP A 782     106.708  73.046  29.501  1.00  0.00           H
ATOM   4672  CA  ASP A 782     105.652  72.852  31.326  1.00  0.00           C
ATOM   4673  HA  ASP A 782     105.464  72.065  32.041  1.00  0.00           H
ATOM   4674  CB  ASP A 782     106.405  74.112  31.952  1.00  0.00           C
ATOM   4675  HB1 ASP A 782     106.690  74.734  31.076  1.00  0.00           H
ATOM   4676  HB2 ASP A 782     105.716  74.753  32.543  1.00  0.00           H
ATOM   4677  CG  ASP A 782     107.621  73.676  32.737  1.00  0.00           C
ATOM   4678  OD1 ASP A 782     107.810  72.495  33.159  1.00  0.00           O
ATOM   4679  OD2 ASP A 782     108.414  74.641  33.042  1.00  0.00           O
ATOM   4680  C   ASP A 782     104.382  73.145  30.772  1.00  0.00           C
ATOM   4681  O   ASP A 782     104.275  73.695  29.609  1.00  0.00           O
ATOM   4682  N   ASP A 783     103.277  72.904  31.516  1.00  0.00           N
ATOM   4683  HN  ASP A 783     103.250  72.333  32.333  1.00  0.00           H
ATOM   4684  CA  ASP A 783     101.986  73.537  31.309  1.00  0.00           C
ATOM   4685  HA  ASP A 783     101.957  73.903  30.293  1.00  0.00           H
ATOM   4686  CB  ASP A 783     100.820  72.501  31.625  1.00  0.00           C
ATOM   4687  HB1 ASP A 783     101.000  71.596  31.006  1.00  0.00           H
ATOM   4688  HB2 ASP A 783     100.793  72.221  32.699  1.00  0.00           H
ATOM   4689  CG  ASP A 783      99.427  72.976  31.312  1.00  0.00           C
ATOM   4690  OD1 ASP A 783      98.359  72.348  31.697  1.00  0.00           O
ATOM   4691  OD2 ASP A 783      99.289  73.997  30.572  1.00  0.00           O
ATOM   4692  C   ASP A 783     101.924  74.780  32.194  1.00  0.00           C
ATOM   4693  O   ASP A 783     102.228  74.777  33.394  1.00  0.00           O
ATOM   4694  N   LEU A 784     101.498  75.921  31.548  1.00  0.00           N
ATOM   4695  HN  LEU A 784     101.459  75.878  30.553  1.00  0.00           H
ATOM   4696  CA  LEU A 784     101.278  77.323  32.163  1.00  0.00           C
ATOM   4697  HA  LEU A 784     101.517  77.294  33.216  1.00  0.00           H
ATOM   4698  CB  LEU A 784     102.145  78.330  31.374  1.00  0.00           C
ATOM   4699  HB1 LEU A 784     102.004  78.125  30.291  1.00  0.00           H
ATOM   4700  HB2 LEU A 784     101.730  79.348  31.529  1.00  0.00           H
ATOM   4701  CG  LEU A 784     103.712  78.282  31.647  1.00  0.00           C
ATOM   4702  HG  LEU A 784     103.773  78.466  32.741  1.00  0.00           H
ATOM   4703  CD1 LEU A 784     104.390  76.978  31.282  1.00  0.00           C
ATOM   4704 1HD1 LEU A 784     104.369  76.663  30.217  1.00  0.00           H
ATOM   4705 2HD1 LEU A 784     105.464  77.028  31.564  1.00  0.00           H
ATOM   4706 3HD1 LEU A 784     103.999  76.253  32.028  1.00  0.00           H
ATOM   4707  CD2 LEU A 784     104.386  79.485  31.019  1.00  0.00           C
ATOM   4708 1HD2 LEU A 784     103.990  80.406  31.499  1.00  0.00           H
ATOM   4709 2HD2 LEU A 784     105.486  79.428  31.162  1.00  0.00           H
ATOM   4710 3HD2 LEU A 784     104.178  79.536  29.929  1.00  0.00           H
ATOM   4711  C   LEU A 784      99.795  77.687  32.184  1.00  0.00           C
ATOM   4712  O   LEU A 784      99.439  78.794  32.511  1.00  0.00           O
ATOM   4713  N   ARG A 785      98.902  76.819  31.748  1.00  0.00           N
ATOM   4714  HN  ARG A 785      99.108  75.919  31.370  1.00  0.00           H
ATOM   4715  CA  ARG A 785      97.482  77.044  31.956  1.00  0.00           C
ATOM   4716  HA  ARG A 785      97.173  77.962  31.479  1.00  0.00           H
ATOM   4717  CB  ARG A 785      96.702  76.044  31.015  1.00  0.00           C
ATOM   4718  HB1 ARG A 785      96.862  75.007  31.381  1.00  0.00           H
ATOM   4719  HB2 ARG A 785      95.600  76.089  31.150  1.00  0.00           H
ATOM   4720  CG  ARG A 785      96.795  76.244  29.492  1.00  0.00           C
ATOM   4721  HG1 ARG A 785      96.349  77.231  29.247  1.00  0.00           H
ATOM   4722  HG2 ARG A 785      97.827  76.379  29.104  1.00  0.00           H
ATOM   4723  CD  ARG A 785      96.167  75.142  28.620  1.00  0.00           C
ATOM   4724  HD1 ARG A 785      95.104  74.886  28.817  1.00  0.00           H
ATOM   4725  HD2 ARG A 785      96.377  75.297  27.540  1.00  0.00           H
ATOM   4726  NE  ARG A 785      96.856  73.887  29.011  1.00  0.00           N
ATOM   4727  HE  ARG A 785      97.582  73.917  29.698  1.00  0.00           H
ATOM   4728  CZ  ARG A 785      96.625  72.624  28.609  1.00  0.00           C
ATOM   4729  NH1 ARG A 785      97.233  71.678  29.230  1.00  0.00           N
ATOM   4730 1HH1 ARG A 785      97.795  71.966  30.005  1.00  0.00           H
ATOM   4731 2HH1 ARG A 785      97.132  70.713  28.989  1.00  0.00           H
ATOM   4732  NH2 ARG A 785      95.717  72.341  27.699  1.00  0.00           N
ATOM   4733 1HH2 ARG A 785      95.453  71.388  27.547  1.00  0.00           H
ATOM   4734 2HH2 ARG A 785      95.187  73.112  27.345  1.00  0.00           H
ATOM   4735  C   ARG A 785      96.897  77.188  33.347  1.00  0.00           C
ATOM   4736  O   ARG A 785      96.220  78.133  33.680  1.00  0.00           O
ATOM   4737  N   GLN A 786      97.229  76.230  34.214  1.00  0.00           N
ATOM   4738  HN  GLN A 786      97.707  75.409  33.910  1.00  0.00           H
ATOM   4739  CA  GLN A 786      96.683  76.250  35.559  1.00  0.00           C
ATOM   4740  HA  GLN A 786      95.679  76.646  35.553  1.00  0.00           H
ATOM   4741  CB  GLN A 786      96.889  74.890  36.273  1.00  0.00           C
ATOM   4742  HB1 GLN A 786      97.957  74.587  36.314  1.00  0.00           H
ATOM   4743  HB2 GLN A 786      96.491  74.869  37.310  1.00  0.00           H
ATOM   4744  CG  GLN A 786      96.100  73.673  35.668  1.00  0.00           C
ATOM   4745  HG1 GLN A 786      96.630  73.376  34.738  1.00  0.00           H
ATOM   4746  HG2 GLN A 786      96.151  72.725  36.245  1.00  0.00           H
ATOM   4747  CD  GLN A 786      94.638  73.967  35.382  1.00  0.00           C
ATOM   4748  OE1 GLN A 786      93.865  73.940  36.361  1.00  0.00           O
ATOM   4749  NE2 GLN A 786      94.142  74.051  34.159  1.00  0.00           N
ATOM   4750 1HE2 GLN A 786      94.764  73.759  33.433  1.00  0.00           H
ATOM   4751 2HE2 GLN A 786      93.157  74.042  33.988  1.00  0.00           H
ATOM   4752  C   GLN A 786      97.427  77.328  36.441  1.00  0.00           C
ATOM   4753  O   GLN A 786      96.855  77.913  37.335  1.00  0.00           O
ATOM   4754  N   ASP A 787      98.664  77.628  36.209  1.00  0.00           N
ATOM   4755  HN  ASP A 787      99.189  76.998  35.642  1.00  0.00           H
ATOM   4756  CA  ASP A 787      99.432  78.818  36.627  1.00  0.00           C
ATOM   4757  HA  ASP A 787      99.477  78.868  37.705  1.00  0.00           H
ATOM   4758  CB  ASP A 787     100.906  78.789  36.237  1.00  0.00           C
ATOM   4759  HB1 ASP A 787     100.957  78.769  35.127  1.00  0.00           H
ATOM   4760  HB2 ASP A 787     101.369  79.747  36.554  1.00  0.00           H
ATOM   4761  CG  ASP A 787     101.789  77.643  36.752  1.00  0.00           C
ATOM   4762  OD1 ASP A 787     101.245  76.522  36.950  1.00  0.00           O
ATOM   4763  OD2 ASP A 787     102.982  77.913  36.799  1.00  0.00           O
ATOM   4764  C   ASP A 787      98.839  80.165  36.260  1.00  0.00           C
ATOM   4765  O   ASP A 787      98.641  81.092  37.053  1.00  0.00           O
ATOM   4766  N   MET A 788      98.396  80.172  34.949  1.00  0.00           N
ATOM   4767  HN  MET A 788      98.652  79.442  34.320  1.00  0.00           H
ATOM   4768  CA  MET A 788      97.746  81.339  34.421  1.00  0.00           C
ATOM   4769  HA  MET A 788      98.376  82.179  34.675  1.00  0.00           H
ATOM   4770  CB  MET A 788      97.555  81.270  32.782  1.00  0.00           C
ATOM   4771  HB1 MET A 788      98.586  81.152  32.385  1.00  0.00           H
ATOM   4772  HB2 MET A 788      97.097  80.292  32.521  1.00  0.00           H
ATOM   4773  CG  MET A 788      96.803  82.418  32.069  1.00  0.00           C
ATOM   4774  HG1 MET A 788      97.303  83.284  32.554  1.00  0.00           H
ATOM   4775  HG2 MET A 788      97.056  82.300  30.994  1.00  0.00           H
ATOM   4776  SD  MET A 788      95.103  82.510  32.240  1.00  0.00           S
ATOM   4777  CE  MET A 788      94.650  80.965  31.450  1.00  0.00           C
ATOM   4778  HE1 MET A 788      93.548  80.856  31.531  1.00  0.00           H
ATOM   4779  HE2 MET A 788      94.869  81.018  30.362  1.00  0.00           H
ATOM   4780  HE3 MET A 788      95.216  80.126  31.910  1.00  0.00           H
ATOM   4781  C   MET A 788      96.409  81.594  35.078  1.00  0.00           C
ATOM   4782  O   MET A 788      96.072  82.772  35.383  1.00  0.00           O
ATOM   4783  N   LEU A 789      95.580  80.570  35.311  1.00  0.00           N
ATOM   4784  HN  LEU A 789      95.780  79.703  34.862  1.00  0.00           H
ATOM   4785  CA  LEU A 789      94.307  80.557  36.040  1.00  0.00           C
ATOM   4786  HA  LEU A 789      93.725  81.364  35.620  1.00  0.00           H
ATOM   4787  CB  LEU A 789      93.533  79.254  35.710  1.00  0.00           C
ATOM   4788  HB1 LEU A 789      93.362  79.198  34.613  1.00  0.00           H
ATOM   4789  HB2 LEU A 789      94.147  78.354  35.924  1.00  0.00           H
ATOM   4790  CG  LEU A 789      92.170  79.219  36.379  1.00  0.00           C
ATOM   4791  HG  LEU A 789      92.266  79.309  37.483  1.00  0.00           H
ATOM   4792  CD1 LEU A 789      91.243  80.337  35.956  1.00  0.00           C
ATOM   4793 1HD1 LEU A 789      91.563  81.356  36.261  1.00  0.00           H
ATOM   4794 2HD1 LEU A 789      91.108  80.257  34.856  1.00  0.00           H
ATOM   4795 3HD1 LEU A 789      90.237  80.170  36.395  1.00  0.00           H
ATOM   4796  CD2 LEU A 789      91.543  77.848  36.143  1.00  0.00           C
ATOM   4797 1HD2 LEU A 789      92.304  77.043  36.223  1.00  0.00           H
ATOM   4798 2HD2 LEU A 789      90.630  77.616  36.733  1.00  0.00           H
ATOM   4799 3HD2 LEU A 789      91.381  77.749  35.048  1.00  0.00           H
ATOM   4800  C   LEU A 789      94.441  80.961  37.441  1.00  0.00           C
ATOM   4801  O   LEU A 789      93.711  81.787  37.981  1.00  0.00           O
ATOM   4802  N   THR A 790      95.375  80.392  38.102  1.00  0.00           N
ATOM   4803  HN  THR A 790      95.929  79.749  37.579  1.00  0.00           H
ATOM   4804  CA  THR A 790      95.694  80.569  39.531  1.00  0.00           C
ATOM   4805  HA  THR A 790      94.751  80.357  40.014  1.00  0.00           H
ATOM   4806  CB  THR A 790      96.819  79.757  40.085  1.00  0.00           C
ATOM   4807  HB  THR A 790      97.737  79.977  39.500  1.00  0.00           H
ATOM   4808  OG1 THR A 790      96.508  78.359  39.954  1.00  0.00           O
ATOM   4809  HG1 THR A 790      96.371  78.317  39.005  1.00  0.00           H
ATOM   4810  CG2 THR A 790      97.092  80.090  41.618  1.00  0.00           C
ATOM   4811 1HG2 THR A 790      97.624  79.234  42.087  1.00  0.00           H
ATOM   4812 2HG2 THR A 790      97.570  81.080  41.779  1.00  0.00           H
ATOM   4813 3HG2 THR A 790      96.092  80.135  42.099  1.00  0.00           H
ATOM   4814  C   THR A 790      96.083  82.070  39.831  1.00  0.00           C
ATOM   4815  O   THR A 790      95.559  82.800  40.691  1.00  0.00           O
ATOM   4816  N   LEU A 791      97.016  82.593  39.063  1.00  0.00           N
ATOM   4817  HN  LEU A 791      97.374  82.046  38.311  1.00  0.00           H
ATOM   4818  CA  LEU A 791      97.239  84.037  39.016  1.00  0.00           C
ATOM   4819  HA  LEU A 791      97.479  84.316  40.032  1.00  0.00           H
ATOM   4820  CB  LEU A 791      98.431  84.316  38.086  1.00  0.00           C
ATOM   4821  HB1 LEU A 791      98.305  83.899  37.064  1.00  0.00           H
ATOM   4822  HB2 LEU A 791      98.482  85.402  37.857  1.00  0.00           H
ATOM   4823  CG  LEU A 791      99.771  83.912  38.594  1.00  0.00           C
ATOM   4824  HG  LEU A 791      99.608  82.892  39.002  1.00  0.00           H
ATOM   4825  CD1 LEU A 791     100.870  83.827  37.533  1.00  0.00           C
ATOM   4826 1HD1 LEU A 791     101.782  83.366  37.969  1.00  0.00           H
ATOM   4827 2HD1 LEU A 791     100.505  83.243  36.662  1.00  0.00           H
ATOM   4828 3HD1 LEU A 791     101.158  84.836  37.168  1.00  0.00           H
ATOM   4829  CD2 LEU A 791     100.294  84.858  39.812  1.00  0.00           C
ATOM   4830 1HD2 LEU A 791     100.324  85.882  39.383  1.00  0.00           H
ATOM   4831 2HD2 LEU A 791      99.593  84.692  40.658  1.00  0.00           H
ATOM   4832 3HD2 LEU A 791     101.280  84.577  40.241  1.00  0.00           H
ATOM   4833  C   LEU A 791      96.044  84.974  38.633  1.00  0.00           C
ATOM   4834  O   LEU A 791      95.795  85.984  39.252  1.00  0.00           O
ATOM   4835  N   GLN A 792      95.187  84.688  37.619  1.00  0.00           N
ATOM   4836  HN  GLN A 792      95.352  84.001  36.915  1.00  0.00           H
ATOM   4837  CA  GLN A 792      93.969  85.413  37.351  1.00  0.00           C
ATOM   4838  HA  GLN A 792      94.181  86.446  37.118  1.00  0.00           H
ATOM   4839  CB  GLN A 792      93.263  84.917  35.980  1.00  0.00           C
ATOM   4840  HB1 GLN A 792      93.341  83.809  35.990  1.00  0.00           H
ATOM   4841  HB2 GLN A 792      92.192  85.205  36.043  1.00  0.00           H
ATOM   4842  CG  GLN A 792      93.924  85.439  34.669  1.00  0.00           C
ATOM   4843  HG1 GLN A 792      94.999  85.162  34.630  1.00  0.00           H
ATOM   4844  HG2 GLN A 792      93.352  85.035  33.806  1.00  0.00           H
ATOM   4845  CD  GLN A 792      93.971  86.934  34.453  1.00  0.00           C
ATOM   4846  OE1 GLN A 792      94.908  87.669  34.565  1.00  0.00           O
ATOM   4847  NE2 GLN A 792      92.741  87.425  34.109  1.00  0.00           N
ATOM   4848 1HE2 GLN A 792      91.982  86.790  34.249  1.00  0.00           H
ATOM   4849 2HE2 GLN A 792      92.521  88.392  33.978  1.00  0.00           H
ATOM   4850  C   GLN A 792      92.947  85.424  38.511  1.00  0.00           C
ATOM   4851  O   GLN A 792      92.362  86.467  38.778  1.00  0.00           O
ATOM   4852  N   MET A 793      92.831  84.332  39.255  1.00  0.00           N
ATOM   4853  HN  MET A 793      93.262  83.466  39.011  1.00  0.00           H
ATOM   4854  CA  MET A 793      92.118  84.275  40.528  1.00  0.00           C
ATOM   4855  HA  MET A 793      91.138  84.686  40.336  1.00  0.00           H
ATOM   4856  CB  MET A 793      91.842  82.846  41.097  1.00  0.00           C
ATOM   4857  HB1 MET A 793      92.810  82.353  41.329  1.00  0.00           H
ATOM   4858  HB2 MET A 793      91.384  82.892  42.109  1.00  0.00           H
ATOM   4859  CG  MET A 793      90.989  81.967  40.170  1.00  0.00           C
ATOM   4860  HG1 MET A 793      91.371  82.033  39.129  1.00  0.00           H
ATOM   4861  HG2 MET A 793      90.953  80.919  40.539  1.00  0.00           H
ATOM   4862  SD  MET A 793      89.213  82.533  40.226  1.00  0.00           S
ATOM   4863  CE  MET A 793      88.996  83.120  38.552  1.00  0.00           C
ATOM   4864  HE1 MET A 793      89.581  84.002  38.212  1.00  0.00           H
ATOM   4865  HE2 MET A 793      89.203  82.316  37.814  1.00  0.00           H
ATOM   4866  HE3 MET A 793      87.929  83.363  38.357  1.00  0.00           H
ATOM   4867  C   MET A 793      92.698  85.126  41.649  1.00  0.00           C
ATOM   4868  O   MET A 793      92.003  85.868  42.378  1.00  0.00           O
ATOM   4869  N   ILE A 794      94.061  85.221  41.767  1.00  0.00           N
ATOM   4870  HN  ILE A 794      94.589  84.595  41.198  1.00  0.00           H
ATOM   4871  CA  ILE A 794      94.859  86.026  42.686  1.00  0.00           C
ATOM   4872  HA  ILE A 794      94.374  85.881  43.640  1.00  0.00           H
ATOM   4873  CB  ILE A 794      96.375  85.577  42.784  1.00  0.00           C
ATOM   4874  HB  ILE A 794      96.756  85.448  41.748  1.00  0.00           H
ATOM   4875  CG2 ILE A 794      97.145  86.711  43.367  1.00  0.00           C
ATOM   4876 1HG2 ILE A 794      96.885  86.883  44.434  1.00  0.00           H
ATOM   4877 2HG2 ILE A 794      98.224  86.449  43.387  1.00  0.00           H
ATOM   4878 3HG2 ILE A 794      97.141  87.601  42.702  1.00  0.00           H
ATOM   4879  CG1 ILE A 794      96.708  84.255  43.550  1.00  0.00           C
ATOM   4880 1HG1 ILE A 794      96.578  84.389  44.645  1.00  0.00           H
ATOM   4881 2HG1 ILE A 794      95.939  83.500  43.280  1.00  0.00           H
ATOM   4882  CD  ILE A 794      97.994  83.593  43.109  1.00  0.00           C
ATOM   4883  HD1 ILE A 794      98.004  83.487  42.003  1.00  0.00           H
ATOM   4884  HD2 ILE A 794      98.918  84.155  43.362  1.00  0.00           H
ATOM   4885  HD3 ILE A 794      97.915  82.581  43.562  1.00  0.00           H
ATOM   4886  C   ILE A 794      94.593  87.497  42.388  1.00  0.00           C
ATOM   4887  O   ILE A 794      94.334  88.366  43.211  1.00  0.00           O
ATOM   4888  N   GLN A 795      94.585  87.812  41.064  1.00  0.00           N
ATOM   4889  HN  GLN A 795      94.655  87.072  40.400  1.00  0.00           H
ATOM   4890  CA  GLN A 795      94.149  89.131  40.631  1.00  0.00           C
ATOM   4891  HA  GLN A 795      94.678  89.866  41.220  1.00  0.00           H
ATOM   4892  CB  GLN A 795      94.541  89.428  39.124  1.00  0.00           C
ATOM   4893  HB1 GLN A 795      93.914  88.914  38.364  1.00  0.00           H
ATOM   4894  HB2 GLN A 795      94.347  90.506  38.940  1.00  0.00           H
ATOM   4895  CG  GLN A 795      96.044  89.138  38.750  1.00  0.00           C
ATOM   4896  HG1 GLN A 795      96.186  88.140  38.282  1.00  0.00           H
ATOM   4897  HG2 GLN A 795      96.388  89.729  37.875  1.00  0.00           H
ATOM   4898  CD  GLN A 795      97.096  89.355  39.841  1.00  0.00           C
ATOM   4899  OE1 GLN A 795      97.183  90.428  40.420  1.00  0.00           O
ATOM   4900  NE2 GLN A 795      97.965  88.384  40.028  1.00  0.00           N
ATOM   4901 1HE2 GLN A 795      98.630  88.453  40.772  1.00  0.00           H
ATOM   4902 2HE2 GLN A 795      97.926  87.672  39.328  1.00  0.00           H
ATOM   4903  C   GLN A 795      92.735  89.496  40.864  1.00  0.00           C
ATOM   4904  O   GLN A 795      92.493  90.629  41.203  1.00  0.00           O
ATOM   4905  N   LEU A 796      91.765  88.553  40.684  1.00  0.00           N
ATOM   4906  HN  LEU A 796      91.925  87.619  40.374  1.00  0.00           H
ATOM   4907  CA  LEU A 796      90.400  88.878  41.014  1.00  0.00           C
ATOM   4908  HA  LEU A 796      90.121  89.812  40.548  1.00  0.00           H
ATOM   4909  CB  LEU A 796      89.397  87.706  40.667  1.00  0.00           C
ATOM   4910  HB1 LEU A 796      89.600  87.432  39.610  1.00  0.00           H
ATOM   4911  HB2 LEU A 796      89.727  86.870  41.321  1.00  0.00           H
ATOM   4912  CG  LEU A 796      87.922  88.008  41.011  1.00  0.00           C
ATOM   4913  HG  LEU A 796      87.854  88.250  42.093  1.00  0.00           H
ATOM   4914  CD1 LEU A 796      87.433  89.161  40.131  1.00  0.00           C
ATOM   4915 1HD1 LEU A 796      87.490  88.951  39.041  1.00  0.00           H
ATOM   4916 2HD1 LEU A 796      86.347  89.378  40.222  1.00  0.00           H
ATOM   4917 3HD1 LEU A 796      88.080  90.044  40.319  1.00  0.00           H
ATOM   4918  CD2 LEU A 796      87.010  86.785  40.769  1.00  0.00           C
ATOM   4919 1HD2 LEU A 796      86.986  86.739  39.659  1.00  0.00           H
ATOM   4920 2HD2 LEU A 796      87.449  85.811  41.072  1.00  0.00           H
ATOM   4921 3HD2 LEU A 796      85.996  87.080  41.115  1.00  0.00           H
ATOM   4922  C   LEU A 796      90.255  89.314  42.510  1.00  0.00           C
ATOM   4923  O   LEU A 796      89.584  90.284  42.804  1.00  0.00           O
ATOM   4924  N   MET A 797      90.914  88.502  43.391  1.00  0.00           N
ATOM   4925  HN  MET A 797      91.331  87.647  43.091  1.00  0.00           H
ATOM   4926  CA  MET A 797      90.898  88.749  44.854  1.00  0.00           C
ATOM   4927  HA  MET A 797      89.876  88.772  45.201  1.00  0.00           H
ATOM   4928  CB  MET A 797      91.700  87.668  45.650  1.00  0.00           C
ATOM   4929  HB1 MET A 797      92.769  87.718  45.351  1.00  0.00           H
ATOM   4930  HB2 MET A 797      91.746  88.008  46.707  1.00  0.00           H
ATOM   4931  CG  MET A 797      91.106  86.250  45.606  1.00  0.00           C
ATOM   4932  HG1 MET A 797      90.016  86.281  45.814  1.00  0.00           H
ATOM   4933  HG2 MET A 797      91.231  85.978  44.536  1.00  0.00           H
ATOM   4934  SD  MET A 797      92.064  85.018  46.554  1.00  0.00           S
ATOM   4935  CE  MET A 797      91.186  83.780  45.680  1.00  0.00           C
ATOM   4936  HE1 MET A 797      91.552  82.832  46.130  1.00  0.00           H
ATOM   4937  HE2 MET A 797      90.106  83.881  45.923  1.00  0.00           H
ATOM   4938  HE3 MET A 797      91.370  83.689  44.589  1.00  0.00           H
ATOM   4939  C   MET A 797      91.590  90.076  45.129  1.00  0.00           C
ATOM   4940  O   MET A 797      91.102  90.855  45.982  1.00  0.00           O
ATOM   4941  N   ASP A 798      92.648  90.468  44.375  1.00  0.00           N
ATOM   4942  HN  ASP A 798      93.037  89.812  43.732  1.00  0.00           H
ATOM   4943  CA  ASP A 798      93.318  91.718  44.485  1.00  0.00           C
ATOM   4944  HA  ASP A 798      93.615  91.732  45.523  1.00  0.00           H
ATOM   4945  CB  ASP A 798      94.647  91.707  43.641  1.00  0.00           C
ATOM   4946  HB1 ASP A 798      95.119  90.701  43.643  1.00  0.00           H
ATOM   4947  HB2 ASP A 798      94.366  91.893  42.582  1.00  0.00           H
ATOM   4948  CG  ASP A 798      95.635  92.835  43.953  1.00  0.00           C
ATOM   4949  OD1 ASP A 798      96.696  92.945  43.286  1.00  0.00           O
ATOM   4950  OD2 ASP A 798      95.444  93.556  44.955  1.00  0.00           O
ATOM   4951  C   ASP A 798      92.385  92.896  44.247  1.00  0.00           C
ATOM   4952  O   ASP A 798      92.364  93.916  44.963  1.00  0.00           O
ATOM   4953  N   VAL A 799      91.708  92.718  43.103  1.00  0.00           N
ATOM   4954  HN  VAL A 799      91.858  91.896  42.558  1.00  0.00           H
ATOM   4955  CA  VAL A 799      90.689  93.695  42.602  1.00  0.00           C
ATOM   4956  HA  VAL A 799      91.160  94.666  42.643  1.00  0.00           H
ATOM   4957  CB  VAL A 799      90.422  93.568  41.066  1.00  0.00           C
ATOM   4958  HB  VAL A 799      90.065  92.562  40.758  1.00  0.00           H
ATOM   4959  CG1 VAL A 799      89.463  94.693  40.542  1.00  0.00           C
ATOM   4960 1HG1 VAL A 799      88.451  94.669  41.000  1.00  0.00           H
ATOM   4961 2HG1 VAL A 799      89.906  95.675  40.813  1.00  0.00           H
ATOM   4962 3HG1 VAL A 799      89.320  94.625  39.442  1.00  0.00           H
ATOM   4963  CG2 VAL A 799      91.740  93.812  40.353  1.00  0.00           C
ATOM   4964 1HG2 VAL A 799      92.226  94.727  40.752  1.00  0.00           H
ATOM   4965 2HG2 VAL A 799      92.479  93.001  40.523  1.00  0.00           H
ATOM   4966 3HG2 VAL A 799      91.536  94.034  39.283  1.00  0.00           H
ATOM   4967  C   VAL A 799      89.561  93.907  43.567  1.00  0.00           C
ATOM   4968  O   VAL A 799      89.239  95.085  43.875  1.00  0.00           O
ATOM   4969  N   LEU A 800      89.017  92.903  44.160  1.00  0.00           N
ATOM   4970  HN  LEU A 800      89.272  91.963  43.944  1.00  0.00           H
ATOM   4971  CA  LEU A 800      88.061  92.980  45.215  1.00  0.00           C
ATOM   4972  HA  LEU A 800      87.303  93.596  44.753  1.00  0.00           H
ATOM   4973  CB  LEU A 800      87.404  91.587  45.528  1.00  0.00           C
ATOM   4974  HB1 LEU A 800      88.345  91.097  45.857  1.00  0.00           H
ATOM   4975  HB2 LEU A 800      86.659  91.668  46.347  1.00  0.00           H
ATOM   4976  CG  LEU A 800      86.678  90.771  44.437  1.00  0.00           C
ATOM   4977  HG  LEU A 800      87.446  90.670  43.641  1.00  0.00           H
ATOM   4978  CD1 LEU A 800      86.303  89.387  44.908  1.00  0.00           C
ATOM   4979 1HD1 LEU A 800      86.970  88.990  45.703  1.00  0.00           H
ATOM   4980 2HD1 LEU A 800      85.227  89.352  45.183  1.00  0.00           H
ATOM   4981 3HD1 LEU A 800      86.256  88.669  44.062  1.00  0.00           H
ATOM   4982  CD2 LEU A 800      85.468  91.516  43.746  1.00  0.00           C
ATOM   4983 1HD2 LEU A 800      85.058  90.986  42.860  1.00  0.00           H
ATOM   4984 2HD2 LEU A 800      84.552  91.513  44.376  1.00  0.00           H
ATOM   4985 3HD2 LEU A 800      85.766  92.549  43.464  1.00  0.00           H
ATOM   4986  C   LEU A 800      88.518  93.672  46.466  1.00  0.00           C
ATOM   4987  O   LEU A 800      87.827  94.538  47.003  1.00  0.00           O
ATOM   4988  N   TRP A 801      89.640  93.243  46.976  1.00  0.00           N
ATOM   4989  HN  TRP A 801      90.222  92.488  46.684  1.00  0.00           H
ATOM   4990  CA  TRP A 801      90.180  93.956  48.220  1.00  0.00           C
ATOM   4991  HA  TRP A 801      89.405  93.948  48.973  1.00  0.00           H
ATOM   4992  CB  TRP A 801      91.480  93.212  48.770  1.00  0.00           C
ATOM   4993  HB1 TRP A 801      92.299  93.139  48.022  1.00  0.00           H
ATOM   4994  HB2 TRP A 801      91.830  93.759  49.672  1.00  0.00           H
ATOM   4995  CG  TRP A 801      91.183  91.826  49.179  1.00  0.00           C
ATOM   4996  CD1 TRP A 801      90.112  91.467  49.931  1.00  0.00           C
ATOM   4997  HD1 TRP A 801      89.236  92.036  50.206  1.00  0.00           H
ATOM   4998  NE1 TRP A 801      90.255  90.116  50.152  1.00  0.00           N
ATOM   4999  HE1 TRP A 801      89.517  89.514  50.367  1.00  0.00           H
ATOM   5000  CE2 TRP A 801      91.438  89.601  49.462  1.00  0.00           C
ATOM   5001  CD2 TRP A 801      92.080  90.731  48.985  1.00  0.00           C
ATOM   5002  CE3 TRP A 801      93.456  90.667  48.538  1.00  0.00           C
ATOM   5003  HE3 TRP A 801      93.842  91.538  48.029  1.00  0.00           H
ATOM   5004  CZ3 TRP A 801      94.069  89.446  48.589  1.00  0.00           C
ATOM   5005  HZ3 TRP A 801      95.108  89.373  48.305  1.00  0.00           H
ATOM   5006  CZ2 TRP A 801      92.097  88.381  49.578  1.00  0.00           C
ATOM   5007  HZ2 TRP A 801      91.761  87.548  50.178  1.00  0.00           H
ATOM   5008  CH2 TRP A 801      93.412  88.347  49.092  1.00  0.00           C
ATOM   5009  HH2 TRP A 801      94.003  87.444  49.126  1.00  0.00           H
ATOM   5010  C   TRP A 801      90.409  95.452  47.982  1.00  0.00           C
ATOM   5011  O   TRP A 801      89.891  96.286  48.751  1.00  0.00           O
ATOM   5012  N   LYS A 802      91.087  95.771  46.854  1.00  0.00           N
ATOM   5013  HN  LYS A 802      91.339  95.050  46.212  1.00  0.00           H
ATOM   5014  CA  LYS A 802      91.335  97.157  46.302  1.00  0.00           C
ATOM   5015  HA  LYS A 802      91.713  97.670  47.174  1.00  0.00           H
ATOM   5016  CB  LYS A 802      92.177  97.167  45.036  1.00  0.00           C
ATOM   5017  HB1 LYS A 802      91.912  96.317  44.371  1.00  0.00           H
ATOM   5018  HB2 LYS A 802      91.979  97.966  44.290  1.00  0.00           H
ATOM   5019  CG  LYS A 802      93.693  97.130  45.271  1.00  0.00           C
ATOM   5020  HG1 LYS A 802      94.115  97.977  45.854  1.00  0.00           H
ATOM   5021  HG2 LYS A 802      93.822  96.255  45.943  1.00  0.00           H
ATOM   5022  CD  LYS A 802      94.444  96.918  43.972  1.00  0.00           C
ATOM   5023  HD1 LYS A 802      94.039  95.961  43.578  1.00  0.00           H
ATOM   5024  HD2 LYS A 802      94.117  97.715  43.271  1.00  0.00           H
ATOM   5025  CE  LYS A 802      95.963  96.847  43.938  1.00  0.00           C
ATOM   5026  HE1 LYS A 802      96.308  96.585  42.915  1.00  0.00           H
ATOM   5027  HE2 LYS A 802      96.312  97.901  43.986  1.00  0.00           H
ATOM   5028  NZ  LYS A 802      96.553  95.978  44.921  1.00  0.00           N
ATOM   5029  HZ1 LYS A 802      95.916  95.177  45.106  1.00  0.00           H
ATOM   5030  HZ2 LYS A 802      97.449  95.661  44.497  1.00  0.00           H
ATOM   5031  HZ3 LYS A 802      96.709  96.455  45.832  1.00  0.00           H
ATOM   5032  C   LYS A 802      90.165  98.048  46.050  1.00  0.00           C
ATOM   5033  O   LYS A 802      90.247  99.241  46.313  1.00  0.00           O
ATOM   5034  N   GLN A 803      89.023  97.414  45.567  1.00  0.00           N
ATOM   5035  HN  GLN A 803      89.052  96.470  45.248  1.00  0.00           H
ATOM   5036  CA  GLN A 803      87.709  97.973  45.267  1.00  0.00           C
ATOM   5037  HA  GLN A 803      87.955  98.784  44.597  1.00  0.00           H
ATOM   5038  CB  GLN A 803      86.848  96.933  44.588  1.00  0.00           C
ATOM   5039  HB1 GLN A 803      87.362  96.907  43.603  1.00  0.00           H
ATOM   5040  HB2 GLN A 803      86.997  95.941  45.065  1.00  0.00           H
ATOM   5041  CG  GLN A 803      85.305  97.243  44.368  1.00  0.00           C
ATOM   5042  HG1 GLN A 803      84.739  97.571  45.266  1.00  0.00           H
ATOM   5043  HG2 GLN A 803      85.219  97.999  43.558  1.00  0.00           H
ATOM   5044  CD  GLN A 803      84.605  95.970  43.830  1.00  0.00           C
ATOM   5045  OE1 GLN A 803      84.339  95.814  42.671  1.00  0.00           O
ATOM   5046  NE2 GLN A 803      84.402  95.047  44.787  1.00  0.00           N
ATOM   5047 1HE2 GLN A 803      84.122  94.167  44.403  1.00  0.00           H
ATOM   5048 2HE2 GLN A 803      84.728  95.295  45.699  1.00  0.00           H
ATOM   5049  C   GLN A 803      87.019  98.669  46.454  1.00  0.00           C
ATOM   5050  O   GLN A 803      86.218  99.588  46.313  1.00  0.00           O
ATOM   5051  N   GLU A 804      87.326  98.073  47.631  1.00  0.00           N
ATOM   5052  HN  GLU A 804      87.955  97.300  47.653  1.00  0.00           H
ATOM   5053  CA  GLU A 804      86.825  98.495  48.909  1.00  0.00           C
ATOM   5054  HA  GLU A 804      85.894  98.980  48.655  1.00  0.00           H
ATOM   5055  CB  GLU A 804      86.551  97.293  49.867  1.00  0.00           C
ATOM   5056  HB1 GLU A 804      87.544  96.817  50.013  1.00  0.00           H
ATOM   5057  HB2 GLU A 804      86.155  97.659  50.838  1.00  0.00           H
ATOM   5058  CG  GLU A 804      85.558  96.249  49.269  1.00  0.00           C
ATOM   5059  HG1 GLU A 804      85.762  96.085  48.190  1.00  0.00           H
ATOM   5060  HG2 GLU A 804      85.745  95.293  49.804  1.00  0.00           H
[truncated: 293,497 more chars]
