# Supplementary material for: Functional impact and molecular binding modes of drugs that target the PI3K isoform p110δ
Source: Commun Biol. 2023 Jun 5;6:603. doi: 10.1038/s42003-023-04921-z (PMC10241892; doi:10.1038/s42003-023-04921-z)
Supplement: Supplementary file 4 — Supplementary Data 1 [file 42003_2023_4921_MOESM4_ESM.zip › Supplementary Data 1/output_files/p110d-wt_apo.pdb]

REMARK    GENERATED BY TRJCONV
TITLE     Protein in water t= 1000000.00000 step= 500000000
REMARK    THIS IS A SIMULATION BOX
CRYST1  110.940  110.940  110.940  60.00  60.00  90.00 P 1           1
MODEL 500000000
ATOM      1  N   ARG   496      58.310  64.565  35.775  1.00  0.00           N
ATOM      2  H1  ARG   496      58.680  64.145  34.895  1.00  0.00           H
ATOM      3  H2  ARG   496      58.190  65.585  35.625  1.00  0.00           H
ATOM      4  H3  ARG   496      59.070  64.385  36.465  1.00  0.00           H
ATOM      5  CA  ARG   496      57.090  63.935  36.335  1.00  0.00           C
ATOM      6  HA  ARG   496      56.970  64.185  37.385  1.00  0.00           H
ATOM      7  CB  ARG   496      55.800  64.585  35.665  1.00  0.00           C
ATOM      8  HB1 ARG   496      56.090  64.745  34.605  1.00  0.00           H
ATOM      9  HB2 ARG   496      54.980  63.825  35.675  1.00  0.00           H
ATOM     10  CG  ARG   496      55.270  65.795  36.415  1.00  0.00           C
ATOM     11  HG1 ARG   496      54.780  65.325  37.285  1.00  0.00           H
ATOM     12  HG2 ARG   496      56.140  66.425  36.705  1.00  0.00           H
ATOM     13  CD  ARG   496      54.200  66.625  35.725  1.00  0.00           C
ATOM     14  HD1 ARG   496      53.880  67.445  36.395  1.00  0.00           H
ATOM     15  HD2 ARG   496      54.620  66.965  34.745  1.00  0.00           H
ATOM     16  NE  ARG   496      53.050  65.715  35.575  1.00  0.00           N
ATOM     17  HE  ARG   496      52.840  64.965  36.205  1.00  0.00           H
ATOM     18  CZ  ARG   496      52.190  65.785  34.525  1.00  0.00           C
ATOM     19  NH1 ARG   496      52.290  66.695  33.625  1.00  0.00           N
ATOM     20 1HH1 ARG   496      52.980  67.415  33.705  1.00  0.00           H
ATOM     21 2HH1 ARG   496      51.620  66.645  32.895  1.00  0.00           H
ATOM     22  NH2 ARG   496      51.150  64.895  34.605  1.00  0.00           N
ATOM     23 1HH2 ARG   496      51.140  64.215  35.345  1.00  0.00           H
ATOM     24 2HH2 ARG   496      50.390  64.865  33.965  1.00  0.00           H
ATOM     25  C   ARG   496      57.000  62.415  36.275  1.00  0.00           C
ATOM     26  O   ARG   496      57.630  61.775  35.425  1.00  0.00           O
ATOM     27  N   HIS   497      56.180  61.745  37.175  1.00  0.00           N
ATOM     28  HN  HIS   497      55.790  62.285  37.915  1.00  0.00           H
ATOM     29  CA  HIS   497      55.880  60.365  36.965  1.00  0.00           C
ATOM     30  HA  HIS   497      56.200  59.915  36.035  1.00  0.00           H
ATOM     31  CB  HIS   497      56.660  59.575  38.025  1.00  0.00           C
ATOM     32  HB1 HIS   497      56.420  59.945  39.045  1.00  0.00           H
ATOM     33  HB2 HIS   497      56.410  58.505  37.835  1.00  0.00           H
ATOM     34  ND1 HIS   497      58.780  58.815  37.065  1.00  0.00           N
ATOM     35  CG  HIS   497      58.120  59.705  37.865  1.00  0.00           C
ATOM     36  CE1 HIS   497      60.070  58.925  37.375  1.00  0.00           C
ATOM     37  HE1 HIS   497      60.820  58.355  36.815  1.00  0.00           H
ATOM     38  NE2 HIS   497      60.290  59.855  38.385  1.00  0.00           N
ATOM     39  HE2 HIS   497      61.170  60.215  38.685  1.00  0.00           H
ATOM     40  CD2 HIS   497      58.990  60.345  38.685  1.00  0.00           C
ATOM     41  HD2 HIS   497      58.880  61.065  39.485  1.00  0.00           H
ATOM     42  C   HIS   497      54.400  60.075  37.085  1.00  0.00           C
ATOM     43  O   HIS   497      53.930  58.955  37.275  1.00  0.00           O
ATOM     44  N   SER   498      53.610  61.175  37.115  1.00  0.00           N
ATOM     45  HN  SER   498      53.870  62.125  37.005  1.00  0.00           H
ATOM     46  CA  SER   498      52.200  61.025  37.545  1.00  0.00           C
ATOM     47  HA  SER   498      51.850  60.115  37.085  1.00  0.00           H
ATOM     48  CB  SER   498      52.180  60.875  39.105  1.00  0.00           C
ATOM     49  HB1 SER   498      52.950  61.535  39.565  1.00  0.00           H
ATOM     50  HB2 SER   498      51.220  61.165  39.575  1.00  0.00           H
ATOM     51  OG  SER   498      52.380  59.535  39.575  1.00  0.00           O
ATOM     52  HG1 SER   498      52.860  59.585  40.395  1.00  0.00           H
ATOM     53  C   SER   498      51.310  62.185  37.075  1.00  0.00           C
ATOM     54  O   SER   498      51.790  63.275  36.765  1.00  0.00           O
ATOM     55  N   GLU   499      49.980  62.065  37.275  1.00  0.00           N
ATOM     56  HN  GLU   499      49.560  61.175  37.415  1.00  0.00           H
ATOM     57  CA  GLU   499      49.020  63.175  37.165  1.00  0.00           C
ATOM     58  HA  GLU   499      49.270  63.805  36.325  1.00  0.00           H
ATOM     59  CB  GLU   499      47.550  62.605  36.945  1.00  0.00           C
ATOM     60  HB1 GLU   499      47.430  61.775  37.685  1.00  0.00           H
ATOM     61  HB2 GLU   499      46.890  63.425  37.295  1.00  0.00           H
ATOM     62  CG  GLU   499      47.280  62.315  35.495  1.00  0.00           C
ATOM     63  HG1 GLU   499      47.430  63.175  34.805  1.00  0.00           H
ATOM     64  HG2 GLU   499      47.980  61.565  35.075  1.00  0.00           H
ATOM     65  CD  GLU   499      45.900  61.955  35.085  1.00  0.00           C
ATOM     66  OE1 GLU   499      45.560  61.635  33.935  1.00  0.00           O
ATOM     67  OE2 GLU   499      45.040  62.005  36.055  1.00  0.00           O
ATOM     68  C   GLU   499      49.240  64.195  38.265  1.00  0.00           C
ATOM     69  O   GLU   499      49.780  63.905  39.345  1.00  0.00           O
ATOM     70  N   CYS   500      48.750  65.415  38.045  1.00  0.00           N
ATOM     71  HN  CYS   500      48.370  65.505  37.135  1.00  0.00           H
ATOM     72  CA  CYS   500      48.500  66.475  38.945  1.00  0.00           C
ATOM     73  HA  CYS   500      48.860  66.115  39.895  1.00  0.00           H
ATOM     74  CB  CYS   500      49.270  67.765  38.375  1.00  0.00           C
ATOM     75  HB1 CYS   500      48.780  68.025  37.415  1.00  0.00           H
ATOM     76  HB2 CYS   500      48.970  68.575  39.075  1.00  0.00           H
ATOM     77  SG  CYS   500      50.980  67.775  38.245  1.00  0.00           S
ATOM     78  HG1 CYS   500      51.230  67.645  39.535  1.00  0.00           H
ATOM     79  C   CYS   500      46.990  66.675  38.945  1.00  0.00           C
ATOM     80  O   CYS   500      46.350  66.825  37.945  1.00  0.00           O
ATOM     81  N   VAL   501      46.420  66.565  40.125  1.00  0.00           N
ATOM     82  HN  VAL   501      46.870  66.465  41.015  1.00  0.00           H
ATOM     83  CA  VAL   501      45.000  66.385  40.255  1.00  0.00           C
ATOM     84  HA  VAL   501      44.550  65.955  39.375  1.00  0.00           H
ATOM     85  CB  VAL   501      44.690  65.475  41.375  1.00  0.00           C
ATOM     86  HB  VAL   501      44.820  65.825  42.425  1.00  0.00           H
ATOM     87  CG1 VAL   501      43.260  64.975  41.165  1.00  0.00           C
ATOM     88 1HG1 VAL   501      42.470  65.745  41.025  1.00  0.00           H
ATOM     89 2HG1 VAL   501      43.270  64.275  40.305  1.00  0.00           H
ATOM     90 3HG1 VAL   501      43.010  64.355  42.045  1.00  0.00           H
ATOM     91  CG2 VAL   501      45.680  64.265  41.485  1.00  0.00           C
ATOM     92 1HG2 VAL   501      46.730  64.485  41.785  1.00  0.00           H
ATOM     93 2HG2 VAL   501      45.230  63.575  42.235  1.00  0.00           H
ATOM     94 3HG2 VAL   501      45.690  63.725  40.515  1.00  0.00           H
ATOM     95  C   VAL   501      44.280  67.685  40.495  1.00  0.00           C
ATOM     96  O   VAL   501      44.580  68.335  41.505  1.00  0.00           O
ATOM     97  N   HIS   502      43.430  68.115  39.475  1.00  0.00           N
ATOM     98  HN  HIS   502      43.310  67.515  38.675  1.00  0.00           H
ATOM     99  CA  HIS   502      42.650  69.355  39.465  1.00  0.00           C
ATOM    100  HA  HIS   502      41.920  69.205  38.685  1.00  0.00           H
ATOM    101  CB  HIS   502      41.940  69.655  40.775  1.00  0.00           C
ATOM    102  HB1 HIS   502      42.570  69.895  41.655  1.00  0.00           H
ATOM    103  HB2 HIS   502      41.150  70.365  40.425  1.00  0.00           H
ATOM    104  ND1 HIS   502      40.110  67.875  40.285  1.00  0.00           N
ATOM    105  CG  HIS   502      41.070  68.465  41.125  1.00  0.00           C
ATOM    106  CE1 HIS   502      39.520  66.995  41.035  1.00  0.00           C
ATOM    107  HE1 HIS   502      38.770  66.325  40.625  1.00  0.00           H
ATOM    108  NE2 HIS   502      40.030  66.975  42.285  1.00  0.00           N
ATOM    109  HE2 HIS   502      40.020  66.185  42.895  1.00  0.00           H
ATOM    110  CD2 HIS   502      40.970  67.945  42.365  1.00  0.00           C
ATOM    111  HD2 HIS   502      41.570  68.205  43.225  1.00  0.00           H
ATOM    112  C   HIS   502      43.450  70.585  39.015  1.00  0.00           C
ATOM    113  O   HIS   502      43.190  71.725  39.355  1.00  0.00           O
ATOM    114  N   VAL   503      44.480  70.325  38.165  1.00  0.00           N
ATOM    115  HN  VAL   503      44.590  69.355  37.965  1.00  0.00           H
ATOM    116  CA  VAL   503      45.510  71.225  37.705  1.00  0.00           C
ATOM    117  HA  VAL   503      45.320  72.205  38.105  1.00  0.00           H
ATOM    118  CB  VAL   503      46.930  70.795  38.095  1.00  0.00           C
ATOM    119  HB  VAL   503      47.150  69.785  37.675  1.00  0.00           H
ATOM    120  CG1 VAL   503      47.990  71.845  37.595  1.00  0.00           C
ATOM    121 1HG1 VAL   503      47.970  71.795  36.485  1.00  0.00           H
ATOM    122 2HG1 VAL   503      47.700  72.895  37.785  1.00  0.00           H
ATOM    123 3HG1 VAL   503      49.030  71.635  37.935  1.00  0.00           H
ATOM    124  CG2 VAL   503      47.110  70.755  39.645  1.00  0.00           C
ATOM    125 1HG2 VAL   503      48.170  70.625  39.955  1.00  0.00           H
ATOM    126 2HG2 VAL   503      46.630  71.605  40.175  1.00  0.00           H
ATOM    127 3HG2 VAL   503      46.550  69.875  40.055  1.00  0.00           H
ATOM    128  C   VAL   503      45.370  71.255  36.215  1.00  0.00           C
ATOM    129  O   VAL   503      45.600  70.275  35.495  1.00  0.00           O
ATOM    130  N   THR   504      44.940  72.355  35.695  1.00  0.00           N
ATOM    131  HN  THR   504      44.740  73.115  36.315  1.00  0.00           H
ATOM    132  CA  THR   504      44.530  72.405  34.315  1.00  0.00           C
ATOM    133  HA  THR   504      44.050  71.465  34.095  1.00  0.00           H
ATOM    134  CB  THR   504      43.470  73.485  34.065  1.00  0.00           C
ATOM    135  HB  THR   504      42.950  73.375  33.085  1.00  0.00           H
ATOM    136  OG1 THR   504      44.060  74.765  34.255  1.00  0.00           O
ATOM    137  HG1 THR   504      44.490  74.745  35.115  1.00  0.00           H
ATOM    138  CG2 THR   504      42.350  73.405  35.055  1.00  0.00           C
ATOM    139 1HG2 THR   504      41.590  74.195  34.885  1.00  0.00           H
ATOM    140 2HG2 THR   504      41.780  72.475  34.875  1.00  0.00           H
ATOM    141 3HG2 THR   504      42.730  73.305  36.105  1.00  0.00           H
ATOM    142  C   THR   504      45.690  72.595  33.365  1.00  0.00           C
ATOM    143  O   THR   504      46.790  72.895  33.795  1.00  0.00           O
ATOM    144  N   GLU   505      45.550  72.455  31.995  1.00  0.00           N
ATOM    145  HN  GLU   505      44.670  72.165  31.635  1.00  0.00           H
ATOM    146  CA  GLU   505      46.610  72.475  30.995  1.00  0.00           C
ATOM    147  HA  GLU   505      47.360  71.755  31.255  1.00  0.00           H
ATOM    148  CB  GLU   505      46.100  72.155  29.545  1.00  0.00           C
ATOM    149  HB1 GLU   505      45.310  72.855  29.215  1.00  0.00           H
ATOM    150  HB2 GLU   505      46.920  72.315  28.815  1.00  0.00           H
ATOM    151  CG  GLU   505      45.650  70.685  29.325  1.00  0.00           C
ATOM    152  HG1 GLU   505      46.110  70.265  28.415  1.00  0.00           H
ATOM    153  HG2 GLU   505      45.910  69.995  30.155  1.00  0.00           H
ATOM    154  CD  GLU   505      44.050  70.605  29.275  1.00  0.00           C
ATOM    155  OE1 GLU   505      43.410  71.255  30.105  1.00  0.00           O
ATOM    156  OE2 GLU   505      43.520  69.985  28.335  1.00  0.00           O
ATOM    157  C   GLU   505      47.370  73.795  31.025  1.00  0.00           C
ATOM    158  O   GLU   505      48.630  73.765  31.035  1.00  0.00           O
ATOM    159  N   GLU   506      46.710  75.015  31.155  1.00  0.00           N
ATOM    160  HN  GLU   506      45.730  74.975  31.015  1.00  0.00           H
ATOM    161  CA  GLU   506      47.200  76.315  31.425  1.00  0.00           C
ATOM    162  HA  GLU   506      47.860  76.585  30.615  1.00  0.00           H
ATOM    163  CB  GLU   506      46.090  77.385  31.645  1.00  0.00           C
ATOM    164  HB1 GLU   506      45.630  77.415  30.635  1.00  0.00           H
ATOM    165  HB2 GLU   506      45.320  76.845  32.225  1.00  0.00           H
ATOM    166  CG  GLU   506      46.330  78.785  32.175  1.00  0.00           C
ATOM    167  HG1 GLU   506      46.780  78.845  33.185  1.00  0.00           H
ATOM    168  HG2 GLU   506      47.100  79.205  31.485  1.00  0.00           H
ATOM    169  CD  GLU   506      45.090  79.695  32.235  1.00  0.00           C
ATOM    170  OE1 GLU   506      44.790  80.125  33.365  1.00  0.00           O
ATOM    171  OE2 GLU   506      44.520  79.955  31.225  1.00  0.00           O
ATOM    172  C   GLU   506      48.100  76.305  32.705  1.00  0.00           C
ATOM    173  O   GLU   506      49.200  76.735  32.715  1.00  0.00           O
ATOM    174  N   GLU   507      47.630  75.725  33.835  1.00  0.00           N
ATOM    175  HN  GLU   507      46.710  75.365  33.885  1.00  0.00           H
ATOM    176  CA  GLU   507      48.400  75.585  35.025  1.00  0.00           C
ATOM    177  HA  GLU   507      48.940  76.495  35.265  1.00  0.00           H
ATOM    178  CB  GLU   507      47.600  75.175  36.265  1.00  0.00           C
ATOM    179  HB1 GLU   507      47.250  74.115  36.195  1.00  0.00           H
ATOM    180  HB2 GLU   507      48.330  75.285  37.085  1.00  0.00           H
ATOM    181  CG  GLU   507      46.490  76.195  36.655  1.00  0.00           C
ATOM    182  HG1 GLU   507      46.940  77.155  36.985  1.00  0.00           H
ATOM    183  HG2 GLU   507      45.900  76.495  35.755  1.00  0.00           H
ATOM    184  CD  GLU   507      45.490  75.745  37.695  1.00  0.00           C
ATOM    185  OE1 GLU   507      44.880  74.605  37.575  1.00  0.00           O
ATOM    186  OE2 GLU   507      45.250  76.525  38.635  1.00  0.00           O
ATOM    187  C   GLU   507      49.520  74.685  34.885  1.00  0.00           C
ATOM    188  O   GLU   507      50.530  74.885  35.575  1.00  0.00           O
ATOM    189  N   GLN   508      49.400  73.625  34.105  1.00  0.00           N
ATOM    190  HN  GLN   508      48.510  73.415  33.695  1.00  0.00           H
ATOM    191  CA  GLN   508      50.420  72.665  33.865  1.00  0.00           C
ATOM    192  HA  GLN   508      50.570  72.245  34.845  1.00  0.00           H
ATOM    193  CB  GLN   508      49.960  71.445  32.885  1.00  0.00           C
ATOM    194  HB1 GLN   508      48.970  71.105  33.255  1.00  0.00           H
ATOM    195  HB2 GLN   508      49.910  71.745  31.815  1.00  0.00           H
ATOM    196  CG  GLN   508      50.990  70.225  32.965  1.00  0.00           C
ATOM    197  HG1 GLN   508      50.570  69.295  32.525  1.00  0.00           H
ATOM    198  HG2 GLN   508      51.840  70.565  32.335  1.00  0.00           H
ATOM    199  CD  GLN   508      51.450  69.855  34.445  1.00  0.00           C
ATOM    200  OE1 GLN   508      52.610  69.625  34.735  1.00  0.00           O
ATOM    201  NE2 GLN   508      50.480  69.555  35.315  1.00  0.00           N
ATOM    202 1HE2 GLN   508      49.510  69.585  35.055  1.00  0.00           H
ATOM    203 2HE2 GLN   508      50.870  69.175  36.145  1.00  0.00           H
ATOM    204  C   GLN   508      51.730  73.305  33.315  1.00  0.00           C
ATOM    205  O   GLN   508      52.830  73.075  33.835  1.00  0.00           O
ATOM    206  N   LEU   509      51.540  74.165  32.285  1.00  0.00           N
ATOM    207  HN  LEU   509      50.660  74.265  31.825  1.00  0.00           H
ATOM    208  CA  LEU   509      52.500  75.055  31.655  1.00  0.00           C
ATOM    209  HA  LEU   509      53.280  74.465  31.205  1.00  0.00           H
ATOM    210  CB  LEU   509      51.800  76.045  30.645  1.00  0.00           C
ATOM    211  HB1 LEU   509      50.860  76.515  31.015  1.00  0.00           H
ATOM    212  HB2 LEU   509      52.460  76.925  30.485  1.00  0.00           H
ATOM    213  CG  LEU   509      51.480  75.415  29.305  1.00  0.00           C
ATOM    214  HG  LEU   509      50.950  74.475  29.575  1.00  0.00           H
ATOM    215  CD1 LEU   509      50.460  76.345  28.575  1.00  0.00           C
ATOM    216 1HD1 LEU   509      49.510  76.345  29.165  1.00  0.00           H
ATOM    217 2HD1 LEU   509      50.890  77.365  28.505  1.00  0.00           H
ATOM    218 3HD1 LEU   509      50.190  75.975  27.565  1.00  0.00           H
ATOM    219  CD2 LEU   509      52.690  75.095  28.365  1.00  0.00           C
ATOM    220 1HD2 LEU   509      53.540  74.605  28.875  1.00  0.00           H
ATOM    221 2HD2 LEU   509      52.400  74.385  27.555  1.00  0.00           H
ATOM    222 3HD2 LEU   509      52.980  76.045  27.855  1.00  0.00           H
ATOM    223  C   LEU   509      53.160  75.945  32.715  1.00  0.00           C
ATOM    224  O   LEU   509      54.450  75.945  32.725  1.00  0.00           O
ATOM    225  N   GLN   510      52.520  76.605  33.605  1.00  0.00           N
ATOM    226  HN  GLN   510      51.520  76.535  33.545  1.00  0.00           H
ATOM    227  CA  GLN   510      53.060  77.465  34.715  1.00  0.00           C
ATOM    228  HA  GLN   510      53.780  78.095  34.215  1.00  0.00           H
ATOM    229  CB  GLN   510      51.860  78.265  35.295  1.00  0.00           C
ATOM    230  HB1 GLN   510      51.420  78.765  34.405  1.00  0.00           H
ATOM    231  HB2 GLN   510      51.130  77.605  35.825  1.00  0.00           H
ATOM    232  CG  GLN   510      52.140  79.495  36.275  1.00  0.00           C
ATOM    233  HG1 GLN   510      51.180  79.985  36.535  1.00  0.00           H
ATOM    234  HG2 GLN   510      52.650  79.015  37.135  1.00  0.00           H
ATOM    235  CD  GLN   510      53.090  80.415  35.535  1.00  0.00           C
ATOM    236  OE1 GLN   510      52.930  80.685  34.325  1.00  0.00           O
ATOM    237  NE2 GLN   510      54.170  80.885  36.185  1.00  0.00           N
ATOM    238 1HE2 GLN   510      54.330  80.835  37.165  1.00  0.00           H
ATOM    239 2HE2 GLN   510      54.940  81.315  35.695  1.00  0.00           H
ATOM    240  C   GLN   510      53.770  76.695  35.855  1.00  0.00           C
ATOM    241  O   GLN   510      54.800  77.165  36.325  1.00  0.00           O
ATOM    242  N   LEU   511      53.270  75.495  36.255  1.00  0.00           N
ATOM    243  HN  LEU   511      52.340  75.205  36.035  1.00  0.00           H
ATOM    244  CA  LEU   511      53.840  74.535  37.095  1.00  0.00           C
ATOM    245  HA  LEU   511      54.110  75.005  38.035  1.00  0.00           H
ATOM    246  CB  LEU   511      52.870  73.295  37.235  1.00  0.00           C
ATOM    247  HB1 LEU   511      51.870  73.715  37.485  1.00  0.00           H
ATOM    248  HB2 LEU   511      52.700  72.885  36.215  1.00  0.00           H
ATOM    249  CG  LEU   511      53.270  72.275  38.355  1.00  0.00           C
ATOM    250  HG  LEU   511      54.360  72.225  38.555  1.00  0.00           H
ATOM    251  CD1 LEU   511      52.890  72.905  39.725  1.00  0.00           C
ATOM    252 1HD1 LEU   511      53.360  72.295  40.525  1.00  0.00           H
ATOM    253 2HD1 LEU   511      53.290  73.935  39.805  1.00  0.00           H
ATOM    254 3HD1 LEU   511      51.790  73.065  39.855  1.00  0.00           H
ATOM    255  CD2 LEU   511      52.600  70.855  38.115  1.00  0.00           C
ATOM    256 1HD2 LEU   511      52.820  70.195  38.975  1.00  0.00           H
ATOM    257 2HD2 LEU   511      51.500  70.945  37.955  1.00  0.00           H
ATOM    258 3HD2 LEU   511      53.140  70.375  37.265  1.00  0.00           H
ATOM    259  C   LEU   511      55.140  74.035  36.545  1.00  0.00           C
ATOM    260  O   LEU   511      56.150  74.045  37.255  1.00  0.00           O
ATOM    261  N   ARG   512      55.160  73.725  35.215  1.00  0.00           N
ATOM    262  HN  ARG   512      54.280  73.635  34.765  1.00  0.00           H
ATOM    263  CA  ARG   512      56.360  73.415  34.525  1.00  0.00           C
ATOM    264  HA  ARG   512      56.800  72.595  35.085  1.00  0.00           H
ATOM    265  CB  ARG   512      56.210  72.825  33.045  1.00  0.00           C
ATOM    266  HB1 ARG   512      55.600  71.895  33.055  1.00  0.00           H
ATOM    267  HB2 ARG   512      55.570  73.535  32.475  1.00  0.00           H
ATOM    268  CG  ARG   512      57.520  72.485  32.235  1.00  0.00           C
ATOM    269  HG1 ARG   512      57.290  72.255  31.175  1.00  0.00           H
ATOM    270  HG2 ARG   512      58.130  73.415  32.175  1.00  0.00           H
ATOM    271  CD  ARG   512      58.430  71.355  32.735  1.00  0.00           C
ATOM    272  HD1 ARG   512      58.740  71.585  33.775  1.00  0.00           H
ATOM    273  HD2 ARG   512      57.820  70.425  32.775  1.00  0.00           H
ATOM    274  NE  ARG   512      59.690  71.235  31.875  1.00  0.00           N
ATOM    275  HE  ARG   512      60.350  71.985  31.785  1.00  0.00           H
ATOM    276  CZ  ARG   512      60.100  70.185  31.165  1.00  0.00           C
ATOM    277  NH1 ARG   512      59.500  69.045  31.095  1.00  0.00           N
ATOM    278 1HH1 ARG   512      58.650  68.885  31.605  1.00  0.00           H
ATOM    279 2HH1 ARG   512      60.040  68.275  30.745  1.00  0.00           H
ATOM    280  NH2 ARG   512      61.260  70.325  30.505  1.00  0.00           N
ATOM    281 1HH2 ARG   512      61.920  70.975  30.895  1.00  0.00           H
ATOM    282 2HH2 ARG   512      61.550  69.675  29.805  1.00  0.00           H
ATOM    283  C   ARG   512      57.430  74.445  34.585  1.00  0.00           C
ATOM    284  O   ARG   512      58.600  74.175  34.855  1.00  0.00           O
ATOM    285  N   GLU   513      56.960  75.745  34.435  1.00  0.00           N
ATOM    286  HN  GLU   513      56.000  75.745  34.165  1.00  0.00           H
ATOM    287  CA  GLU   513      57.770  76.945  34.515  1.00  0.00           C
ATOM    288  HA  GLU   513      58.590  76.915  33.805  1.00  0.00           H
ATOM    289  CB  GLU   513      56.930  78.215  34.095  1.00  0.00           C
ATOM    290  HB1 GLU   513      56.760  78.005  33.015  1.00  0.00           H
ATOM    291  HB2 GLU   513      55.930  78.365  34.545  1.00  0.00           H
ATOM    292  CG  GLU   513      57.690  79.615  34.365  1.00  0.00           C
ATOM    293  HG1 GLU   513      57.570  79.695  35.465  1.00  0.00           H
ATOM    294  HG2 GLU   513      58.730  79.845  34.055  1.00  0.00           H
ATOM    295  CD  GLU   513      56.960  80.725  33.685  1.00  0.00           C
ATOM    296  OE1 GLU   513      56.550  81.655  34.385  1.00  0.00           O
ATOM    297  OE2 GLU   513      56.810  80.675  32.395  1.00  0.00           O
ATOM    298  C   GLU   513      58.320  77.195  35.945  1.00  0.00           C
ATOM    299  O   GLU   513      59.560  77.255  35.935  1.00  0.00           O
ATOM    300  N   ILE   514      57.560  77.145  37.065  1.00  0.00           N
ATOM    301  HN  ILE   514      56.610  76.885  36.935  1.00  0.00           H
ATOM    302  CA  ILE   514      58.070  77.365  38.385  1.00  0.00           C
ATOM    303  HA  ILE   514      58.760  78.195  38.425  1.00  0.00           H
ATOM    304  CB  ILE   514      56.990  77.645  39.425  1.00  0.00           C
ATOM    305  HB  ILE   514      57.460  77.745  40.425  1.00  0.00           H
ATOM    306  CG2 ILE   514      56.620  79.105  39.005  1.00  0.00           C
ATOM    307 1HG2 ILE   514      57.480  79.815  39.115  1.00  0.00           H
ATOM    308 2HG2 ILE   514      56.360  79.195  37.935  1.00  0.00           H
ATOM    309 3HG2 ILE   514      55.740  79.455  39.585  1.00  0.00           H
ATOM    310  CG1 ILE   514      55.760  76.655  39.505  1.00  0.00           C
ATOM    311 1HG1 ILE   514      54.780  77.105  39.205  1.00  0.00           H
ATOM    312 2HG1 ILE   514      55.990  75.715  38.955  1.00  0.00           H
ATOM    313  CD  ILE   514      55.320  76.255  40.925  1.00  0.00           C
ATOM    314  HD1 ILE   514      55.030  77.145  41.515  1.00  0.00           H
ATOM    315  HD2 ILE   514      54.450  75.575  40.975  1.00  0.00           H
ATOM    316  HD3 ILE   514      56.180  75.755  41.415  1.00  0.00           H
ATOM    317  C   ILE   514      59.110  76.225  38.795  1.00  0.00           C
ATOM    318  O   ILE   514      60.220  76.565  39.285  1.00  0.00           O
ATOM    319  N   LEU   515      58.780  75.015  38.465  1.00  0.00           N
ATOM    320  HN  LEU   515      57.930  74.825  37.965  1.00  0.00           H
ATOM    321  CA  LEU   515      59.560  73.865  38.575  1.00  0.00           C
ATOM    322  HA  LEU   515      59.790  73.725  39.625  1.00  0.00           H
ATOM    323  CB  LEU   515      58.730  72.635  38.235  1.00  0.00           C
ATOM    324  HB1 LEU   515      58.240  72.785  37.255  1.00  0.00           H
ATOM    325  HB2 LEU   515      59.320  71.705  38.145  1.00  0.00           H
ATOM    326  CG  LEU   515      57.660  72.285  39.255  1.00  0.00           C
ATOM    327  HG  LEU   515      56.880  73.075  39.325  1.00  0.00           H
ATOM    328  CD1 LEU   515      56.880  71.015  38.775  1.00  0.00           C
ATOM    329 1HD1 LEU   515      56.370  71.145  37.795  1.00  0.00           H
ATOM    330 2HD1 LEU   515      57.690  70.255  38.785  1.00  0.00           H
ATOM    331 3HD1 LEU   515      56.100  70.585  39.445  1.00  0.00           H
ATOM    332  CD2 LEU   515      58.180  72.145  40.595  1.00  0.00           C
ATOM    333 1HD2 LEU   515      58.400  73.155  41.005  1.00  0.00           H
ATOM    334 2HD2 LEU   515      57.230  71.785  41.045  1.00  0.00           H
ATOM    335 3HD2 LEU   515      58.990  71.385  40.675  1.00  0.00           H
ATOM    336  C   LEU   515      60.950  73.755  37.895  1.00  0.00           C
ATOM    337  O   LEU   515      61.990  73.465  38.505  1.00  0.00           O
ATOM    338  N   GLU   516      61.090  74.065  36.585  1.00  0.00           N
ATOM    339  HN  GLU   516      60.300  74.215  36.015  1.00  0.00           H
ATOM    340  CA  GLU   516      62.310  74.005  35.845  1.00  0.00           C
ATOM    341  HA  GLU   516      63.050  73.485  36.435  1.00  0.00           H
ATOM    342  CB  GLU   516      62.160  73.205  34.545  1.00  0.00           C
ATOM    343  HB1 GLU   516      61.940  72.175  34.895  1.00  0.00           H
ATOM    344  HB2 GLU   516      61.250  73.625  34.045  1.00  0.00           H
ATOM    345  CG  GLU   516      63.330  73.335  33.545  1.00  0.00           C
ATOM    346  HG1 GLU   516      63.410  74.325  33.045  1.00  0.00           H
ATOM    347  HG2 GLU   516      64.320  73.015  33.925  1.00  0.00           H
ATOM    348  CD  GLU   516      62.990  72.365  32.445  1.00  0.00           C
ATOM    349  OE1 GLU   516      62.240  72.725  31.475  1.00  0.00           O
ATOM    350  OE2 GLU   516      63.350  71.175  32.615  1.00  0.00           O
ATOM    351  C   GLU   516      63.000  75.375  35.665  1.00  0.00           C
ATOM    352  O   GLU   516      64.200  75.545  35.805  1.00  0.00           O
ATOM    353  N   ARG   517      62.260  76.395  35.345  1.00  0.00           N
ATOM    354  HN  ARG   517      61.260  76.295  35.315  1.00  0.00           H
ATOM    355  CA  ARG   517      62.720  77.655  34.775  1.00  0.00           C
ATOM    356  HA  ARG   517      63.730  77.485  34.425  1.00  0.00           H
ATOM    357  CB  ARG   517      61.810  77.915  33.515  1.00  0.00           C
ATOM    358  HB1 ARG   517      60.790  78.295  33.735  1.00  0.00           H
ATOM    359  HB2 ARG   517      62.300  78.755  32.965  1.00  0.00           H
ATOM    360  CG  ARG   517      61.600  76.755  32.495  1.00  0.00           C
ATOM    361  HG1 ARG   517      61.130  75.885  33.005  1.00  0.00           H
ATOM    362  HG2 ARG   517      60.900  76.955  31.655  1.00  0.00           H
ATOM    363  CD  ARG   517      62.860  76.435  31.605  1.00  0.00           C
ATOM    364  HD1 ARG   517      63.690  76.245  32.305  1.00  0.00           H
ATOM    365  HD2 ARG   517      62.790  75.515  30.985  1.00  0.00           H
ATOM    366  NE  ARG   517      63.210  77.615  30.755  1.00  0.00           N
ATOM    367  HE  ARG   517      62.460  77.835  30.125  1.00  0.00           H
ATOM    368  CZ  ARG   517      64.410  78.185  30.745  1.00  0.00           C
ATOM    369  NH1 ARG   517      64.670  78.955  29.715  1.00  0.00           N
ATOM    370 1HH1 ARG   517      63.980  79.065  29.005  1.00  0.00           H
ATOM    371 2HH1 ARG   517      65.590  79.335  29.685  1.00  0.00           H
ATOM    372  NH2 ARG   517      65.410  77.945  31.595  1.00  0.00           N
ATOM    373 1HH2 ARG   517      65.430  77.525  32.505  1.00  0.00           H
ATOM    374 2HH2 ARG   517      66.180  78.535  31.395  1.00  0.00           H
ATOM    375  C   ARG   517      62.700  78.905  35.575  1.00  0.00           C
ATOM    376  O   ARG   517      63.200  79.925  35.065  1.00  0.00           O
ATOM    377  N   ARG   518      62.190  78.835  36.905  1.00  0.00           N
ATOM    378  HN  ARG   518      61.870  78.005  37.345  1.00  0.00           H
ATOM    379  CA  ARG   518      62.140  80.075  37.615  1.00  0.00           C
ATOM    380  HA  ARG   518      62.150  80.955  36.975  1.00  0.00           H
ATOM    381  CB  ARG   518      60.720  80.365  38.165  1.00  0.00           C
ATOM    382  HB1 ARG   518      60.410  79.535  38.835  1.00  0.00           H
ATOM    383  HB2 ARG   518      60.780  81.305  38.765  1.00  0.00           H
ATOM    384  CG  ARG   518      59.660  80.675  37.045  1.00  0.00           C
ATOM    385  HG1 ARG   518      59.890  79.925  36.255  1.00  0.00           H
ATOM    386  HG2 ARG   518      58.650  80.325  37.335  1.00  0.00           H
ATOM    387  CD  ARG   518      59.660  82.055  36.335  1.00  0.00           C
ATOM    388  HD1 ARG   518      60.690  82.425  36.135  1.00  0.00           H
ATOM    389  HD2 ARG   518      59.190  82.255  35.355  1.00  0.00           H
ATOM    390  NE  ARG   518      59.250  83.125  37.285  1.00  0.00           N
ATOM    391  HE  ARG   518      59.930  83.635  37.815  1.00  0.00           H
ATOM    392  CZ  ARG   518      58.030  83.115  37.725  1.00  0.00           C
ATOM    393  NH1 ARG   518      57.780  83.605  38.915  1.00  0.00           N
ATOM    394 1HH1 ARG   518      58.530  83.805  39.535  1.00  0.00           H
ATOM    395 2HH1 ARG   518      57.050  83.145  39.425  1.00  0.00           H
ATOM    396  NH2 ARG   518      57.030  82.375  37.225  1.00  0.00           N
ATOM    397 1HH2 ARG   518      57.210  82.025  36.305  1.00  0.00           H
ATOM    398 2HH2 ARG   518      56.170  82.385  37.725  1.00  0.00           H
ATOM    399  C   ARG   518      63.190  80.415  38.635  1.00  0.00           C
ATOM    400  O   ARG   518      63.500  81.585  38.835  1.00  0.00           O
ATOM    401  N   GLY   519      63.920  79.375  39.135  1.00  0.00           N
ATOM    402  HN  GLY   519      63.640  78.435  39.015  1.00  0.00           H
ATOM    403  CA  GLY   519      65.090  79.515  40.055  1.00  0.00           C
ATOM    404  HA1 GLY   519      65.250  78.475  40.305  1.00  0.00           H
ATOM    405  HA2 GLY   519      65.930  79.905  39.515  1.00  0.00           H
ATOM    406  C   GLY   519      64.950  80.205  41.395  1.00  0.00           C
ATOM    407  O   GLY   519      63.820  80.185  41.935  1.00  0.00           O
ATOM    408  N   SER   520      66.040  80.755  41.915  1.00  0.00           N
ATOM    409  HN  SER   520      66.860  80.535  41.395  1.00  0.00           H
ATOM    410  CA  SER   520      66.100  81.605  43.155  1.00  0.00           C
ATOM    411  HA  SER   520      65.830  80.925  43.955  1.00  0.00           H
ATOM    412  CB  SER   520      67.560  82.045  43.355  1.00  0.00           C
ATOM    413  HB1 SER   520      67.600  82.415  44.395  1.00  0.00           H
ATOM    414  HB2 SER   520      68.330  81.245  43.415  1.00  0.00           H
ATOM    415  OG  SER   520      68.050  83.165  42.475  1.00  0.00           O
ATOM    416  HG1 SER   520      68.930  82.925  42.165  1.00  0.00           H
ATOM    417  C   SER   520      65.110  82.755  43.195  1.00  0.00           C
ATOM    418  O   SER   520      64.720  83.315  42.155  1.00  0.00           O
ATOM    419  N   GLY   521      64.780  83.185  44.435  1.00  0.00           N
ATOM    420  HN  GLY   521      65.150  82.785  45.265  1.00  0.00           H
ATOM    421  CA  GLY   521      63.780  84.185  44.705  1.00  0.00           C
ATOM    422  HA1 GLY   521      63.910  84.425  45.755  1.00  0.00           H
ATOM    423  HA2 GLY   521      63.820  85.065  44.085  1.00  0.00           H
ATOM    424  C   GLY   521      62.390  83.605  44.705  1.00  0.00           C
ATOM    425  O   GLY   521      62.070  82.525  44.255  1.00  0.00           O
ATOM    426  N   GLU   522      61.620  84.445  45.325  1.00  0.00           N
ATOM    427  HN  GLU   522      61.980  85.335  45.585  1.00  0.00           H
ATOM    428  CA  GLU   522      60.220  84.225  45.615  1.00  0.00           C
ATOM    429  HA  GLU   522      60.220  83.315  46.185  1.00  0.00           H
ATOM    430  CB  GLU   522      59.540  85.385  46.425  1.00  0.00           C
ATOM    431  HB1 GLU   522      59.760  86.275  45.795  1.00  0.00           H
ATOM    432  HB2 GLU   522      58.430  85.345  46.535  1.00  0.00           H
ATOM    433  CG  GLU   522      60.170  85.475  47.815  1.00  0.00           C
ATOM    434  HG1 GLU   522      59.660  84.765  48.505  1.00  0.00           H
ATOM    435  HG2 GLU   522      61.250  85.215  47.825  1.00  0.00           H
ATOM    436  CD  GLU   522      59.970  86.835  48.415  1.00  0.00           C
ATOM    437  OE1 GLU   522      60.780  87.795  48.225  1.00  0.00           O
ATOM    438  OE2 GLU   522      58.930  86.935  49.055  1.00  0.00           O
ATOM    439  C   GLU   522      59.330  84.035  44.325  1.00  0.00           C
ATOM    440  O   GLU   522      59.190  84.865  43.425  1.00  0.00           O
ATOM    441  N   LEU   523      58.630  82.865  44.285  1.00  0.00           N
ATOM    442  HN  LEU   523      58.810  82.095  44.885  1.00  0.00           H
ATOM    443  CA  LEU   523      57.390  82.675  43.535  1.00  0.00           C
ATOM    444  HA  LEU   523      57.660  82.935  42.525  1.00  0.00           H
ATOM    445  CB  LEU   523      56.960  81.195  43.645  1.00  0.00           C
ATOM    446  HB1 LEU   523      56.490  81.045  44.645  1.00  0.00           H
ATOM    447  HB2 LEU   523      56.180  80.965  42.885  1.00  0.00           H
ATOM    448  CG  LEU   523      58.050  80.165  43.285  1.00  0.00           C
ATOM    449  HG  LEU   523      58.880  80.265  44.015  1.00  0.00           H
ATOM    450  CD1 LEU   523      57.390  78.795  43.355  1.00  0.00           C
ATOM    451 1HD1 LEU   523      57.990  78.105  42.725  1.00  0.00           H
ATOM    452 2HD1 LEU   523      57.200  78.345  44.355  1.00  0.00           H
ATOM    453 3HD1 LEU   523      56.450  78.975  42.795  1.00  0.00           H
ATOM    454  CD2 LEU   523      58.550  80.515  41.885  1.00  0.00           C
ATOM    455 1HD2 LEU   523      59.150  81.455  41.965  1.00  0.00           H
ATOM    456 2HD2 LEU   523      59.240  79.745  41.475  1.00  0.00           H
ATOM    457 3HD2 LEU   523      57.720  80.755  41.185  1.00  0.00           H
ATOM    458  C   LEU   523      56.280  83.665  43.865  1.00  0.00           C
ATOM    459  O   LEU   523      56.050  84.095  45.015  1.00  0.00           O
ATOM    460  N   TYR   524      55.420  84.045  42.905  1.00  0.00           N
ATOM    461  HN  TYR   524      55.680  83.775  41.985  1.00  0.00           H
ATOM    462  CA  TYR   524      54.270  84.935  43.065  1.00  0.00           C
ATOM    463  HA  TYR   524      54.690  85.815  43.525  1.00  0.00           H
ATOM    464  CB  TYR   524      53.770  85.335  41.695  1.00  0.00           C
ATOM    465  HB1 TYR   524      53.550  84.475  41.035  1.00  0.00           H
ATOM    466  HB2 TYR   524      52.830  85.905  41.825  1.00  0.00           H
ATOM    467  CG  TYR   524      54.650  86.235  40.925  1.00  0.00           C
ATOM    468  CD1 TYR   524      54.890  85.905  39.565  1.00  0.00           C
ATOM    469  HD1 TYR   524      54.490  84.965  39.225  1.00  0.00           H
ATOM    470  CE1 TYR   524      55.730  86.635  38.755  1.00  0.00           C
ATOM    471  HE1 TYR   524      55.920  86.405  37.715  1.00  0.00           H
ATOM    472  CZ  TYR   524      56.220  87.855  39.265  1.00  0.00           C
ATOM    473  OH  TYR   524      57.200  88.475  38.475  1.00  0.00           O
ATOM    474  HH  TYR   524      57.750  89.025  39.045  1.00  0.00           H
ATOM    475  CD2 TYR   524      55.090  87.525  41.355  1.00  0.00           C
ATOM    476  HD2 TYR   524      54.620  87.975  42.215  1.00  0.00           H
ATOM    477  CE2 TYR   524      55.940  88.265  40.545  1.00  0.00           C
ATOM    478  HE2 TYR   524      56.390  89.235  40.705  1.00  0.00           H
ATOM    479  C   TYR   524      53.090  84.355  43.905  1.00  0.00           C
ATOM    480  O   TYR   524      53.110  83.165  44.185  1.00  0.00           O
ATOM    481  N   GLU   525      52.100  85.105  44.385  1.00  0.00           N
ATOM    482  HN  GLU   525      52.200  86.055  44.095  1.00  0.00           H
ATOM    483  CA  GLU   525      51.140  84.775  45.395  1.00  0.00           C
ATOM    484  HA  GLU   525      51.630  84.515  46.315  1.00  0.00           H
ATOM    485  CB  GLU   525      50.110  85.905  45.445  1.00  0.00           C
ATOM    486  HB1 GLU   525      49.700  85.965  44.415  1.00  0.00           H
ATOM    487  HB2 GLU   525      49.230  85.635  46.065  1.00  0.00           H
ATOM    488  CG  GLU   525      50.600  87.255  46.055  1.00  0.00           C
ATOM    489  HG1 GLU   525      50.740  87.135  47.145  1.00  0.00           H
ATOM    490  HG2 GLU   525      51.640  87.435  45.705  1.00  0.00           H
ATOM    491  CD  GLU   525      49.750  88.405  45.505  1.00  0.00           C
ATOM    492  OE1 GLU   525      48.550  88.385  45.695  1.00  0.00           O
ATOM    493  OE2 GLU   525      50.320  89.325  44.875  1.00  0.00           O
ATOM    494  C   GLU   525      50.340  83.555  44.975  1.00  0.00           C
ATOM    495  O   GLU   525      50.100  82.615  45.765  1.00  0.00           O
ATOM    496  N   HIS   526      49.920  83.385  43.725  1.00  0.00           N
ATOM    497  HN  HIS   526      50.250  84.135  43.155  1.00  0.00           H
ATOM    498  CA  HIS   526      49.190  82.295  43.085  1.00  0.00           C
ATOM    499  HA  HIS   526      48.340  82.015  43.685  1.00  0.00           H
ATOM    500  CB  HIS   526      48.650  82.675  41.705  1.00  0.00           C
ATOM    501  HB1 HIS   526      48.110  81.795  41.295  1.00  0.00           H
ATOM    502  HB2 HIS   526      47.840  83.355  42.015  1.00  0.00           H
ATOM    503  ND1 HIS   526      50.310  84.315  40.945  1.00  0.00           N
ATOM    504  CG  HIS   526      49.670  83.095  40.705  1.00  0.00           C
ATOM    505  CE1 HIS   526      51.010  84.505  39.875  1.00  0.00           C
ATOM    506  HE1 HIS   526      51.600  85.405  39.675  1.00  0.00           H
ATOM    507  NE2 HIS   526      50.860  83.505  38.925  1.00  0.00           N
ATOM    508  HE2 HIS   526      51.260  83.465  38.015  1.00  0.00           H
ATOM    509  CD2 HIS   526      50.020  82.575  39.515  1.00  0.00           C
ATOM    510  HD2 HIS   526      49.750  81.685  38.965  1.00  0.00           H
ATOM    511  C   HIS   526      50.070  81.065  42.955  1.00  0.00           C
ATOM    512  O   HIS   526      49.630  79.905  43.155  1.00  0.00           O
ATOM    513  N   GLU   527      51.360  81.225  42.625  1.00  0.00           N
ATOM    514  HN  GLU   527      51.810  82.105  42.715  1.00  0.00           H
ATOM    515  CA  GLU   527      52.310  80.185  42.415  1.00  0.00           C
ATOM    516  HA  GLU   527      51.960  79.465  41.685  1.00  0.00           H
ATOM    517  CB  GLU   527      53.610  80.925  41.915  1.00  0.00           C
ATOM    518  HB1 GLU   527      53.900  81.795  42.545  1.00  0.00           H
ATOM    519  HB2 GLU   527      54.430  80.195  42.085  1.00  0.00           H
ATOM    520  CG  GLU   527      53.540  81.265  40.345  1.00  0.00           C
ATOM    521  HG1 GLU   527      53.550  80.295  39.805  1.00  0.00           H
ATOM    522  HG2 GLU   527      52.600  81.835  40.195  1.00  0.00           H
ATOM    523  CD  GLU   527      54.710  82.045  39.735  1.00  0.00           C
ATOM    524  OE1 GLU   527      54.620  82.145  38.475  1.00  0.00           O
ATOM    525  OE2 GLU   527      55.670  82.445  40.415  1.00  0.00           O
ATOM    526  C   GLU   527      52.690  79.445  43.755  1.00  0.00           C
ATOM    527  O   GLU   527      53.010  78.225  43.755  1.00  0.00           O
ATOM    528  N   LYS   528      52.700  80.245  44.865  1.00  0.00           N
ATOM    529  HN  LYS   528      52.540  81.235  44.805  1.00  0.00           H
ATOM    530  CA  LYS   528      52.780  79.755  46.255  1.00  0.00           C
ATOM    531  HA  LYS   528      53.700  79.225  46.415  1.00  0.00           H
ATOM    532  CB  LYS   528      52.630  80.835  47.315  1.00  0.00           C
ATOM    533  HB1 LYS   528      51.590  81.225  47.345  1.00  0.00           H
ATOM    534  HB2 LYS   528      52.790  80.235  48.235  1.00  0.00           H
ATOM    535  CG  LYS   528      53.510  82.035  47.305  1.00  0.00           C
ATOM    536  HG1 LYS   528      54.580  81.825  47.085  1.00  0.00           H
ATOM    537  HG2 LYS   528      53.290  82.715  46.455  1.00  0.00           H
ATOM    538  CD  LYS   528      53.430  82.875  48.685  1.00  0.00           C
ATOM    539  HD1 LYS   528      52.410  83.265  48.515  1.00  0.00           H
ATOM    540  HD2 LYS   528      53.340  82.235  49.595  1.00  0.00           H
ATOM    541  CE  LYS   528      54.400  84.075  48.745  1.00  0.00           C
ATOM    542  HE1 LYS   528      55.460  83.785  48.585  1.00  0.00           H
ATOM    543  HE2 LYS   528      54.200  84.735  47.865  1.00  0.00           H
ATOM    544  NZ  LYS   528      54.290  84.965  49.855  1.00  0.00           N
ATOM    545  HZ1 LYS   528      55.070  85.655  49.845  1.00  0.00           H
ATOM    546  HZ2 LYS   528      53.330  85.355  49.825  1.00  0.00           H
ATOM    547  HZ3 LYS   528      54.380  84.375  50.705  1.00  0.00           H
ATOM    548  C   LYS   528      51.610  78.765  46.565  1.00  0.00           C
ATOM    549  O   LYS   528      51.830  77.585  46.905  1.00  0.00           O
ATOM    550  N   ASP   529      50.330  79.095  46.275  1.00  0.00           N
ATOM    551  HN  ASP   529      50.160  80.075  46.165  1.00  0.00           H
ATOM    552  CA  ASP   529      49.190  78.145  46.365  1.00  0.00           C
ATOM    553  HA  ASP   529      49.260  77.645  47.315  1.00  0.00           H
ATOM    554  CB  ASP   529      47.960  78.985  46.035  1.00  0.00           C
ATOM    555  HB1 ASP   529      48.150  79.515  45.075  1.00  0.00           H
ATOM    556  HB2 ASP   529      47.040  78.365  46.045  1.00  0.00           H
ATOM    557  CG  ASP   529      47.700  79.965  47.195  1.00  0.00           C
ATOM    558  OD1 ASP   529      48.200  79.745  48.315  1.00  0.00           O
ATOM    559  OD2 ASP   529      47.120  81.035  46.865  1.00  0.00           O
ATOM    560  C   ASP   529      49.280  76.965  45.335  1.00  0.00           C
ATOM    561  O   ASP   529      49.030  75.795  45.595  1.00  0.00           O
ATOM    562  N   LEU   530      49.740  77.225  44.125  1.00  0.00           N
ATOM    563  HN  LEU   530      50.020  78.105  43.755  1.00  0.00           H
ATOM    564  CA  LEU   530      49.880  76.235  43.055  1.00  0.00           C
ATOM    565  HA  LEU   530      48.910  75.795  42.855  1.00  0.00           H
ATOM    566  CB  LEU   530      50.390  76.855  41.685  1.00  0.00           C
ATOM    567  HB1 LEU   530      49.740  77.675  41.285  1.00  0.00           H
ATOM    568  HB2 LEU   530      51.380  77.285  41.955  1.00  0.00           H
ATOM    569  CG  LEU   530      50.340  75.825  40.525  1.00  0.00           C
ATOM    570  HG  LEU   530      51.030  74.985  40.755  1.00  0.00           H
ATOM    571  CD1 LEU   530      48.890  75.325  40.275  1.00  0.00           C
ATOM    572 1HD1 LEU   530      48.930  74.905  39.245  1.00  0.00           H
ATOM    573 2HD1 LEU   530      48.550  74.535  40.985  1.00  0.00           H
ATOM    574 3HD1 LEU   530      48.100  76.105  40.265  1.00  0.00           H
ATOM    575  CD2 LEU   530      50.830  76.665  39.355  1.00  0.00           C
ATOM    576 1HD2 LEU   530      50.750  76.235  38.335  1.00  0.00           H
ATOM    577 2HD2 LEU   530      50.260  77.615  39.355  1.00  0.00           H
ATOM    578 3HD2 LEU   530      51.860  77.035  39.525  1.00  0.00           H
ATOM    579  C   LEU   530      50.810  75.105  43.505  1.00  0.00           C
ATOM    580  O   LEU   530      50.590  73.915  43.295  1.00  0.00           O
ATOM    581  N   VAL   531      51.980  75.365  44.145  1.00  0.00           N
ATOM    582  HN  VAL   531      52.330  76.295  44.225  1.00  0.00           H
ATOM    583  CA  VAL   531      52.930  74.345  44.515  1.00  0.00           C
ATOM    584  HA  VAL   531      52.880  73.605  43.735  1.00  0.00           H
ATOM    585  CB  VAL   531      54.280  74.835  44.315  1.00  0.00           C
ATOM    586  HB  VAL   531      54.360  75.235  43.275  1.00  0.00           H
ATOM    587  CG1 VAL   531      54.620  75.815  45.485  1.00  0.00           C
ATOM    588 1HG1 VAL   531      53.930  76.685  45.485  1.00  0.00           H
ATOM    589 2HG1 VAL   531      54.570  75.245  46.435  1.00  0.00           H
ATOM    590 3HG1 VAL   531      55.630  76.255  45.325  1.00  0.00           H
ATOM    591  CG2 VAL   531      55.290  73.685  44.285  1.00  0.00           C
ATOM    592 1HG2 VAL   531      56.280  73.955  43.855  1.00  0.00           H
ATOM    593 2HG2 VAL   531      55.460  73.355  45.325  1.00  0.00           H
ATOM    594 3HG2 VAL   531      54.910  72.765  43.805  1.00  0.00           H
ATOM    595  C   VAL   531      52.660  73.755  45.905  1.00  0.00           C
ATOM    596  O   VAL   531      53.060  72.735  46.365  1.00  0.00           O
ATOM    597  N   TRP   532      51.880  74.495  46.805  1.00  0.00           N
ATOM    598  HN  TRP   532      51.530  75.365  46.465  1.00  0.00           H
ATOM    599  CA  TRP   532      51.320  74.025  48.075  1.00  0.00           C
ATOM    600  HA  TRP   532      52.160  73.505  48.515  1.00  0.00           H
ATOM    601  CB  TRP   532      50.890  75.235  48.935  1.00  0.00           C
ATOM    602  HB1 TRP   532      51.670  76.015  48.855  1.00  0.00           H
ATOM    603  HB2 TRP   532      50.000  75.715  48.485  1.00  0.00           H
ATOM    604  CG  TRP   532      50.630  74.955  50.355  1.00  0.00           C
ATOM    605  CD1 TRP   532      49.430  74.995  51.055  1.00  0.00           C
ATOM    606  HD1 TRP   532      48.480  75.295  50.615  1.00  0.00           H
ATOM    607  NE1 TRP   532      49.560  74.535  52.295  1.00  0.00           N
ATOM    608  HE1 TRP   532      48.870  74.195  52.895  1.00  0.00           H
ATOM    609  CE2 TRP   532      50.860  74.215  52.435  1.00  0.00           C
ATOM    610  CD2 TRP   532      51.600  74.575  51.315  1.00  0.00           C
ATOM    611  CE3 TRP   532      52.970  74.585  51.295  1.00  0.00           C
ATOM    612  HE3 TRP   532      53.560  75.215  50.655  1.00  0.00           H
ATOM    613  CZ3 TRP   532      53.630  73.865  52.355  1.00  0.00           C
ATOM    614  HZ3 TRP   532      54.700  73.725  52.475  1.00  0.00           H
ATOM    615  CZ2 TRP   532      51.500  73.575  53.505  1.00  0.00           C
ATOM    616  HZ2 TRP   532      50.940  73.435  54.415  1.00  0.00           H
ATOM    617  CH2 TRP   532      52.850  73.325  53.335  1.00  0.00           C
ATOM    618  HH2 TRP   532      53.310  72.755  54.135  1.00  0.00           H
ATOM    619  C   TRP   532      50.210  73.065  47.895  1.00  0.00           C
ATOM    620  O   TRP   532      50.090  72.085  48.655  1.00  0.00           O
ATOM    621  N   LYS   533      49.470  73.275  46.795  1.00  0.00           N
ATOM    622  HN  LYS   533      49.520  74.105  46.255  1.00  0.00           H
ATOM    623  CA  LYS   533      48.490  72.205  46.325  1.00  0.00           C
ATOM    624  HA  LYS   533      47.760  72.115  47.115  1.00  0.00           H
ATOM    625  CB  LYS   533      47.810  72.815  45.085  1.00  0.00           C
ATOM    626  HB1 LYS   533      47.290  73.755  45.385  1.00  0.00           H
ATOM    627  HB2 LYS   533      48.630  73.115  44.395  1.00  0.00           H
ATOM    628  CG  LYS   533      46.820  71.975  44.335  1.00  0.00           C
ATOM    629  HG1 LYS   533      47.350  71.195  43.745  1.00  0.00           H
ATOM    630  HG2 LYS   533      46.240  71.415  45.095  1.00  0.00           H
ATOM    631  CD  LYS   533      45.950  72.685  43.285  1.00  0.00           C
ATOM    632  HD1 LYS   533      46.630  73.055  42.485  1.00  0.00           H
ATOM    633  HD2 LYS   533      45.460  71.845  42.745  1.00  0.00           H
ATOM    634  CE  LYS   533      45.000  73.765  43.805  1.00  0.00           C
ATOM    635  HE1 LYS   533      44.420  73.295  44.635  1.00  0.00           H
ATOM    636  HE2 LYS   533      45.620  74.575  44.225  1.00  0.00           H
ATOM    637  NZ  LYS   533      44.000  74.305  42.775  1.00  0.00           N
ATOM    638  HZ1 LYS   533      43.410  73.515  42.425  1.00  0.00           H
ATOM    639  HZ2 LYS   533      43.380  75.045  43.155  1.00  0.00           H
ATOM    640  HZ3 LYS   533      44.390  74.845  41.975  1.00  0.00           H
ATOM    641  C   LYS   533      49.060  70.815  46.065  1.00  0.00           C
ATOM    642  O   LYS   533      48.490  69.735  46.375  1.00  0.00           O
ATOM    643  N   LEU   534      50.310  70.825  45.605  1.00  0.00           N
ATOM    644  HN  LEU   534      50.730  71.725  45.535  1.00  0.00           H
ATOM    645  CA  LEU   534      50.950  69.585  45.325  1.00  0.00           C
ATOM    646  HA  LEU   534      50.350  68.695  45.455  1.00  0.00           H
ATOM    647  CB  LEU   534      51.470  69.605  43.815  1.00  0.00           C
ATOM    648  HB1 LEU   534      52.310  70.335  43.855  1.00  0.00           H
ATOM    649  HB2 LEU   534      51.970  68.645  43.565  1.00  0.00           H
ATOM    650  CG  LEU   534      50.430  70.045  42.725  1.00  0.00           C
ATOM    651  HG  LEU   534      49.730  70.815  43.105  1.00  0.00           H
ATOM    652  CD1 LEU   534      51.020  70.715  41.445  1.00  0.00           C
ATOM    653 1HD1 LEU   534      51.460  71.705  41.695  1.00  0.00           H
ATOM    654 2HD1 LEU   534      51.870  70.045  41.205  1.00  0.00           H
ATOM    655 3HD1 LEU   534      50.360  70.765  40.555  1.00  0.00           H
ATOM    656  CD2 LEU   534      49.460  68.865  42.355  1.00  0.00           C
ATOM    657 1HD2 LEU   534      49.890  68.195  41.585  1.00  0.00           H
ATOM    658 2HD2 LEU   534      49.190  68.295  43.275  1.00  0.00           H
ATOM    659 3HD2 LEU   534      48.470  69.245  42.015  1.00  0.00           H
ATOM    660  C   LEU   534      52.060  69.245  46.255  1.00  0.00           C
ATOM    661  O   LEU   534      52.850  68.405  45.985  1.00  0.00           O
ATOM    662  N   ARG   535      52.050  69.925  47.455  1.00  0.00           N
ATOM    663  HN  ARG   535      51.200  70.415  47.635  1.00  0.00           H
ATOM    664  CA  ARG   535      53.000  69.885  48.575  1.00  0.00           C
ATOM    665  HA  ARG   535      53.770  70.585  48.285  1.00  0.00           H
ATOM    666  CB  ARG   535      52.470  70.325  49.995  1.00  0.00           C
ATOM    667  HB1 ARG   535      53.230  70.245  50.805  1.00  0.00           H
ATOM    668  HB2 ARG   535      52.350  71.425  49.895  1.00  0.00           H
ATOM    669  CG  ARG   535      51.110  69.845  50.425  1.00  0.00           C
ATOM    670  HG1 ARG   535      50.420  69.695  49.565  1.00  0.00           H
ATOM    671  HG2 ARG   535      51.330  68.805  50.725  1.00  0.00           H
ATOM    672  CD  ARG   535      50.410  70.625  51.555  1.00  0.00           C
ATOM    673  HD1 ARG   535      51.010  70.495  52.475  1.00  0.00           H
ATOM    674  HD2 ARG   535      50.260  71.675  51.215  1.00  0.00           H
ATOM    675  NE  ARG   535      49.080  69.995  51.755  1.00  0.00           N
ATOM    676  HE  ARG   535      48.850  69.505  52.605  1.00  0.00           H
ATOM    677  CZ  ARG   535      47.940  70.275  51.065  1.00  0.00           C
ATOM    678  NH1 ARG   535      47.890  71.005  50.015  1.00  0.00           N
ATOM    679 1HH1 ARG   535      48.770  71.325  49.675  1.00  0.00           H
ATOM    680 2HH1 ARG   535      46.990  71.235  49.635  1.00  0.00           H
ATOM    681  NH2 ARG   535      46.910  69.545  51.495  1.00  0.00           N
ATOM    682 1HH2 ARG   535      46.980  68.915  52.265  1.00  0.00           H
ATOM    683 2HH2 ARG   535      46.150  69.715  50.865  1.00  0.00           H
ATOM    684  C   ARG   535      53.760  68.625  48.815  1.00  0.00           C
ATOM    685  O   ARG   535      54.980  68.595  48.975  1.00  0.00           O
ATOM    686  N   HIS   536      53.110  67.465  48.895  1.00  0.00           N
ATOM    687  HN  HIS   536      52.150  67.425  48.625  1.00  0.00           H
ATOM    688  CA  HIS   536      53.770  66.195  49.185  1.00  0.00           C
ATOM    689  HA  HIS   536      54.670  66.315  49.775  1.00  0.00           H
ATOM    690  CB  HIS   536      52.760  65.445  50.075  1.00  0.00           C
ATOM    691  HB1 HIS   536      51.810  65.205  49.555  1.00  0.00           H
ATOM    692  HB2 HIS   536      53.110  64.435  50.375  1.00  0.00           H
ATOM    693  ND1 HIS   536      53.300  66.915  52.065  1.00  0.00           N
ATOM    694  CG  HIS   536      52.430  66.145  51.385  1.00  0.00           C
ATOM    695  CE1 HIS   536      52.650  67.315  53.145  1.00  0.00           C
ATOM    696  HE1 HIS   536      52.990  68.055  53.875  1.00  0.00           H
ATOM    697  NE2 HIS   536      51.360  66.775  53.135  1.00  0.00           N
ATOM    698  HE2 HIS   536      50.630  66.995  53.775  1.00  0.00           H
ATOM    699  CD2 HIS   536      51.250  66.065  51.965  1.00  0.00           C
ATOM    700  HD2 HIS   536      50.340  65.605  51.625  1.00  0.00           H
ATOM    701  C   HIS   536      54.100  65.325  47.935  1.00  0.00           C
ATOM    702  O   HIS   536      54.690  64.285  47.945  1.00  0.00           O
ATOM    703  N   GLU   537      53.710  65.775  46.685  1.00  0.00           N
ATOM    704  HN  GLU   537      53.340  66.685  46.585  1.00  0.00           H
ATOM    705  CA  GLU   537      54.000  65.125  45.485  1.00  0.00           C
ATOM    706  HA  GLU   537      54.440  64.155  45.655  1.00  0.00           H
ATOM    707  CB  GLU   537      52.690  65.085  44.715  1.00  0.00           C
ATOM    708  HB1 GLU   537      52.230  66.095  44.635  1.00  0.00           H
ATOM    709  HB2 GLU   537      53.000  64.685  43.735  1.00  0.00           H
ATOM    710  CG  GLU   537      51.710  64.145  45.395  1.00  0.00           C
ATOM    711  HG1 GLU   537      52.200  63.175  45.635  1.00  0.00           H
ATOM    712  HG2 GLU   537      51.400  64.595  46.365  1.00  0.00           H
ATOM    713  CD  GLU   537      50.610  63.855  44.495  1.00  0.00           C
ATOM    714  OE1 GLU   537      49.720  63.005  44.795  1.00  0.00           O
ATOM    715  OE2 GLU   537      50.550  64.435  43.345  1.00  0.00           O
ATOM    716  C   GLU   537      54.990  65.895  44.715  1.00  0.00           C
ATOM    717  O   GLU   537      55.440  65.585  43.655  1.00  0.00           O
ATOM    718  N   VAL   538      55.550  66.955  45.185  1.00  0.00           N
ATOM    719  HN  VAL   538      55.250  67.265  46.085  1.00  0.00           H
ATOM    720  CA  VAL   538      56.480  67.875  44.485  1.00  0.00           C
ATOM    721  HA  VAL   538      55.940  68.265  43.635  1.00  0.00           H
ATOM    722  CB  VAL   538      56.770  69.195  45.225  1.00  0.00           C
ATOM    723  HB  VAL   538      57.430  68.895  46.075  1.00  0.00           H
ATOM    724  CG1 VAL   538      57.680  70.245  44.495  1.00  0.00           C
ATOM    725 1HG1 VAL   538      57.110  70.685  43.665  1.00  0.00           H
ATOM    726 2HG1 VAL   538      57.900  71.015  45.265  1.00  0.00           H
ATOM    727 3HG1 VAL   538      58.600  69.795  44.055  1.00  0.00           H
ATOM    728  CG2 VAL   538      55.440  69.855  45.695  1.00  0.00           C
ATOM    729 1HG2 VAL   538      54.730  69.925  44.835  1.00  0.00           H
ATOM    730 2HG2 VAL   538      55.040  69.305  46.575  1.00  0.00           H
ATOM    731 3HG2 VAL   538      55.650  70.795  46.235  1.00  0.00           H
ATOM    732  C   VAL   538      57.690  67.255  43.935  1.00  0.00           C
ATOM    733  O   VAL   538      58.030  67.425  42.785  1.00  0.00           O
ATOM    734  N   GLN   539      58.320  66.375  44.795  1.00  0.00           N
ATOM    735  HN  GLN   539      57.740  66.105  45.555  1.00  0.00           H
ATOM    736  CA  GLN   539      59.550  65.655  44.525  1.00  0.00           C
ATOM    737  HA  GLN   539      60.340  66.335  44.255  1.00  0.00           H
ATOM    738  CB  GLN   539      60.100  64.835  45.705  1.00  0.00           C
ATOM    739  HB1 GLN   539      59.390  64.025  45.945  1.00  0.00           H
ATOM    740  HB2 GLN   539      61.040  64.325  45.415  1.00  0.00           H
ATOM    741  CG  GLN   539      60.390  65.725  46.975  1.00  0.00           C
ATOM    742  HG1 GLN   539      59.470  65.805  47.595  1.00  0.00           H
ATOM    743  HG2 GLN   539      61.200  65.225  47.545  1.00  0.00           H
ATOM    744  CD  GLN   539      60.830  67.155  46.685  1.00  0.00           C
ATOM    745  OE1 GLN   539      61.960  67.405  46.245  1.00  0.00           O
ATOM    746  NE2 GLN   539      60.030  68.255  46.975  1.00  0.00           N
ATOM    747 1HE2 GLN   539      60.560  69.115  46.995  1.00  0.00           H
ATOM    748 2HE2 GLN   539      59.150  68.065  47.405  1.00  0.00           H
ATOM    749  C   GLN   539      59.400  64.695  43.305  1.00  0.00           C
ATOM    750  O   GLN   539      60.200  64.775  42.365  1.00  0.00           O
ATOM    751  N   GLU   540      58.360  63.915  43.315  1.00  0.00           N
ATOM    752  HN  GLU   540      57.840  63.845  44.165  1.00  0.00           H
ATOM    753  CA  GLU   540      57.790  63.065  42.315  1.00  0.00           C
ATOM    754  HA  GLU   540      58.500  62.295  42.025  1.00  0.00           H
ATOM    755  CB  GLU   540      56.600  62.285  42.805  1.00  0.00           C
ATOM    756  HB1 GLU   540      55.840  62.955  43.265  1.00  0.00           H
ATOM    757  HB2 GLU   540      56.000  61.705  42.075  1.00  0.00           H
ATOM    758  CG  GLU   540      57.000  61.085  43.675  1.00  0.00           C
ATOM    759  HG1 GLU   540      57.330  60.245  43.025  1.00  0.00           H
ATOM    760  HG2 GLU   540      57.890  61.315  44.295  1.00  0.00           H
ATOM    761  CD  GLU   540      56.000  60.505  44.635  1.00  0.00           C
ATOM    762  OE1 GLU   540      55.120  59.715  44.245  1.00  0.00           O
ATOM    763  OE2 GLU   540      56.090  60.885  45.875  1.00  0.00           O
ATOM    764  C   GLU   540      57.470  63.765  41.065  1.00  0.00           C
ATOM    765  O   GLU   540      57.820  63.265  39.965  1.00  0.00           O
ATOM    766  N   HIS   541      56.840  64.975  41.115  1.00  0.00           N
ATOM    767  HN  HIS   541      56.410  65.255  41.965  1.00  0.00           H
ATOM    768  CA  HIS   541      56.630  65.895  39.935  1.00  0.00           C
ATOM    769  HA  HIS   541      56.070  65.365  39.175  1.00  0.00           H
ATOM    770  CB  HIS   541      55.680  67.115  40.305  1.00  0.00           C
ATOM    771  HB1 HIS   541      56.220  67.685  41.105  1.00  0.00           H
ATOM    772  HB2 HIS   541      55.720  67.745  39.385  1.00  0.00           H
ATOM    773  ND1 HIS   541      53.590  65.815  39.785  1.00  0.00           N
ATOM    774  CG  HIS   541      54.280  66.615  40.665  1.00  0.00           C
ATOM    775  CE1 HIS   541      52.430  65.575  40.415  1.00  0.00           C
ATOM    776  HE1 HIS   541      51.570  65.145  39.905  1.00  0.00           H
ATOM    777  NE2 HIS   541      52.350  66.275  41.595  1.00  0.00           N
ATOM    778  HE2 HIS   541      51.580  66.335  42.225  1.00  0.00           H
ATOM    779  CD2 HIS   541      53.560  66.925  41.755  1.00  0.00           C
ATOM    780  HD2 HIS   541      53.830  67.635  42.525  1.00  0.00           H
ATOM    781  C   HIS   541      57.950  66.395  39.365  1.00  0.00           C
ATOM    782  O   HIS   541      58.270  66.215  38.155  1.00  0.00           O
ATOM    783  N   PHE   542      58.860  66.995  40.185  1.00  0.00           N
ATOM    784  HN  PHE   542      58.760  67.065  41.175  1.00  0.00           H
ATOM    785  CA  PHE   542      60.180  67.475  39.785  1.00  0.00           C
ATOM    786  HA  PHE   542      60.620  66.665  39.215  1.00  0.00           H
ATOM    787  CB  PHE   542      60.220  68.725  38.885  1.00  0.00           C
ATOM    788  HB1 PHE   542      59.610  68.465  37.995  1.00  0.00           H
ATOM    789  HB2 PHE   542      59.780  69.535  39.515  1.00  0.00           H
ATOM    790  CG  PHE   542      61.540  69.115  38.355  1.00  0.00           C
ATOM    791  CD1 PHE   542      62.150  70.365  38.715  1.00  0.00           C
ATOM    792  HD1 PHE   542      61.610  70.885  39.495  1.00  0.00           H
ATOM    793  CE1 PHE   542      63.400  70.735  38.155  1.00  0.00           C
ATOM    794  HE1 PHE   542      63.980  71.565  38.525  1.00  0.00           H
ATOM    795  CZ  PHE   542      63.800  70.005  37.015  1.00  0.00           C
ATOM    796  HZ  PHE   542      64.730  70.285  36.535  1.00  0.00           H
ATOM    797  CD2 PHE   542      62.140  68.375  37.295  1.00  0.00           C
ATOM    798  HD2 PHE   542      61.600  67.485  36.995  1.00  0.00           H
ATOM    799  CE2 PHE   542      63.170  68.845  36.565  1.00  0.00           C
ATOM    800  HE2 PHE   542      63.460  68.305  35.675  1.00  0.00           H
ATOM    801  C   PHE   542      61.130  67.615  40.985  1.00  0.00           C
ATOM    802  O   PHE   542      60.920  68.405  41.885  1.00  0.00           O
ATOM    803  N   PRO   543      62.230  66.845  41.155  1.00  0.00           N
ATOM    804  CD  PRO   543      62.660  65.745  40.245  1.00  0.00           C
ATOM    805  HD1 PRO   543      63.070  66.085  39.265  1.00  0.00           H
ATOM    806  HD2 PRO   543      61.790  65.065  40.155  1.00  0.00           H
ATOM    807  CA  PRO   543      62.790  66.635  42.495  1.00  0.00           C
ATOM    808  HA  PRO   543      62.090  66.725  43.305  1.00  0.00           H
ATOM    809  CB  PRO   543      63.500  65.305  42.565  1.00  0.00           C
ATOM    810  HB1 PRO   543      64.380  65.275  43.255  1.00  0.00           H
ATOM    811  HB2 PRO   543      62.720  64.535  42.735  1.00  0.00           H
ATOM    812  CG  PRO   543      63.860  65.115  41.085  1.00  0.00           C
ATOM    813  HG1 PRO   543      64.770  65.655  40.755  1.00  0.00           H
ATOM    814  HG2 PRO   543      64.030  64.045  40.875  1.00  0.00           H
ATOM    815  C   PRO   543      63.850  67.725  42.765  1.00  0.00           C
ATOM    816  O   PRO   543      64.600  67.665  43.675  1.00  0.00           O
ATOM    817  N   GLU   544      63.820  68.825  41.975  1.00  0.00           N
ATOM    818  HN  GLU   544      63.180  68.815  41.215  1.00  0.00           H
ATOM    819  CA  GLU   544      64.870  69.865  42.075  1.00  0.00           C
ATOM    820  HA  GLU   544      65.440  69.665  42.965  1.00  0.00           H
ATOM    821  CB  GLU   544      65.920  69.625  40.925  1.00  0.00           C
ATOM    822  HB1 GLU   544      65.300  69.385  40.035  1.00  0.00           H
ATOM    823  HB2 GLU   544      66.540  70.515  40.685  1.00  0.00           H
ATOM    824  CG  GLU   544      66.980  68.475  41.045  1.00  0.00           C
ATOM    825  HG1 GLU   544      67.550  68.615  41.985  1.00  0.00           H
ATOM    826  HG2 GLU   544      66.400  67.525  41.045  1.00  0.00           H
ATOM    827  CD  GLU   544      67.960  68.325  39.875  1.00  0.00           C
ATOM    828  OE1 GLU   544      67.500  68.015  38.735  1.00  0.00           O
ATOM    829  OE2 GLU   544      69.210  68.445  40.105  1.00  0.00           O
ATOM    830  C   GLU   544      64.410  71.335  42.185  1.00  0.00           C
ATOM    831  O   GLU   544      65.130  72.205  41.675  1.00  0.00           O
ATOM    832  N   ALA   545      63.210  71.515  42.795  1.00  0.00           N
ATOM    833  HN  ALA   545      62.670  70.765  43.145  1.00  0.00           H
ATOM    834  CA  ALA   545      62.640  72.855  43.065  1.00  0.00           C
ATOM    835  HA  ALA   545      63.280  73.705  42.895  1.00  0.00           H
ATOM    836  CB  ALA   545      61.380  73.085  42.165  1.00  0.00           C
ATOM    837  HB1 ALA   545      60.590  72.505  42.685  1.00  0.00           H
ATOM    838  HB2 ALA   545      61.130  74.155  42.065  1.00  0.00           H
ATOM    839  HB3 ALA   545      61.530  72.615  41.165  1.00  0.00           H
ATOM    840  C   ALA   545      62.350  73.015  44.495  1.00  0.00           C
ATOM    841  O   ALA   545      61.600  73.895  44.935  1.00  0.00           O
ATOM    842  N   LEU   546      62.970  72.175  45.445  1.00  0.00           N
ATOM    843  HN  LEU   546      63.630  71.495  45.135  1.00  0.00           H
ATOM    844  CA  LEU   546      62.570  72.095  46.855  1.00  0.00           C
ATOM    845  HA  LEU   546      61.540  71.795  46.965  1.00  0.00           H
ATOM    846  CB  LEU   546      63.380  71.035  47.525  1.00  0.00           C
ATOM    847  HB1 LEU   546      63.190  70.085  46.985  1.00  0.00           H
ATOM    848  HB2 LEU   546      64.460  71.305  47.435  1.00  0.00           H
ATOM    849  CG  LEU   546      63.090  70.715  49.025  1.00  0.00           C
ATOM    850  HG  LEU   546      63.330  71.565  49.695  1.00  0.00           H
ATOM    851  CD1 LEU   546      61.630  70.295  49.265  1.00  0.00           C
ATOM    852 1HD1 LEU   546      61.260  69.345  48.825  1.00  0.00           H
ATOM    853 2HD1 LEU   546      61.540  70.085  50.355  1.00  0.00           H
ATOM    854 3HD1 LEU   546      60.860  71.055  49.025  1.00  0.00           H
ATOM    855  CD2 LEU   546      63.970  69.565  49.605  1.00  0.00           C
ATOM    856 1HD2 LEU   546      63.860  69.555  50.715  1.00  0.00           H
ATOM    857 2HD2 LEU   546      63.780  68.565  49.165  1.00  0.00           H
ATOM    858 3HD2 LEU   546      64.990  69.895  49.315  1.00  0.00           H
ATOM    859  C   LEU   546      62.670  73.325  47.685  1.00  0.00           C
ATOM    860  O   LEU   546      61.760  73.645  48.505  1.00  0.00           O
ATOM    861  N   ALA   547      63.800  74.085  47.515  1.00  0.00           N
ATOM    862  HN  ALA   547      64.460  73.875  46.805  1.00  0.00           H
ATOM    863  CA  ALA   547      63.960  75.315  48.245  1.00  0.00           C
ATOM    864  HA  ALA   547      63.960  74.975  49.275  1.00  0.00           H
ATOM    865  CB  ALA   547      65.320  75.955  47.975  1.00  0.00           C
ATOM    866  HB1 ALA   547      65.500  76.845  48.615  1.00  0.00           H
ATOM    867  HB2 ALA   547      66.060  75.175  48.275  1.00  0.00           H
ATOM    868  HB3 ALA   547      65.460  76.255  46.915  1.00  0.00           H
ATOM    869  C   ALA   547      62.810  76.355  48.075  1.00  0.00           C
ATOM    870  O   ALA   547      62.430  76.985  49.025  1.00  0.00           O
ATOM    871  N   ARG   548      62.390  76.565  46.815  1.00  0.00           N
ATOM    872  HN  ARG   548      62.810  76.145  46.015  1.00  0.00           H
ATOM    873  CA  ARG   548      61.140  77.325  46.575  1.00  0.00           C
ATOM    874  HA  ARG   548      61.210  78.255  47.105  1.00  0.00           H
ATOM    875  CB  ARG   548      60.920  77.575  45.025  1.00  0.00           C
ATOM    876  HB1 ARG   548      61.250  76.785  44.315  1.00  0.00           H
ATOM    877  HB2 ARG   548      59.850  77.845  44.925  1.00  0.00           H
ATOM    878  CG  ARG   548      61.640  78.845  44.605  1.00  0.00           C
ATOM    879  HG1 ARG   548      61.310  79.015  43.555  1.00  0.00           H
ATOM    880  HG2 ARG   548      61.270  79.705  45.195  1.00  0.00           H
ATOM    881  CD  ARG   548      63.250  78.995  44.895  1.00  0.00           C
ATOM    882  HD1 ARG   548      63.470  79.995  44.465  1.00  0.00           H
ATOM    883  HD2 ARG   548      63.530  79.055  45.975  1.00  0.00           H
ATOM    884  NE  ARG   548      64.040  77.935  44.175  1.00  0.00           N
ATOM    885  HE  ARG   548      63.640  77.545  43.345  1.00  0.00           H
ATOM    886  CZ  ARG   548      65.390  77.925  44.165  1.00  0.00           C
ATOM    887  NH1 ARG   548      65.990  78.655  45.095  1.00  0.00           N
ATOM    888 1HH1 ARG   548      65.380  79.125  45.745  1.00  0.00           H
ATOM    889 2HH1 ARG   548      66.980  78.725  45.145  1.00  0.00           H
ATOM    890  NH2 ARG   548      66.040  77.175  43.355  1.00  0.00           N
ATOM    891 1HH2 ARG   548      65.580  76.365  42.975  1.00  0.00           H
ATOM    892 2HH2 ARG   548      66.950  76.905  43.655  1.00  0.00           H
ATOM    893  C   ARG   548      59.880  76.745  47.205  1.00  0.00           C
ATOM    894  O   ARG   548      58.990  77.475  47.645  1.00  0.00           O
ATOM    895  N   LEU   549      59.720  75.405  47.345  1.00  0.00           N
ATOM    896  HN  LEU   549      60.410  74.755  47.045  1.00  0.00           H
ATOM    897  CA  LEU   549      58.680  74.885  48.145  1.00  0.00           C
ATOM    898  HA  LEU   549      57.770  75.345  47.795  1.00  0.00           H
ATOM    899  CB  LEU   549      58.490  73.335  48.075  1.00  0.00           C
ATOM    900  HB1 LEU   549      58.380  73.085  46.995  1.00  0.00           H
ATOM    901  HB2 LEU   549      59.460  72.885  48.365  1.00  0.00           H
ATOM    902  CG  LEU   549      57.370  72.725  48.975  1.00  0.00           C
ATOM    903  HG  LEU   549      57.620  72.925  50.035  1.00  0.00           H
ATOM    904  CD1 LEU   549      55.970  73.355  48.735  1.00  0.00           C
ATOM    905 1HD1 LEU   549      55.920  74.415  49.045  1.00  0.00           H
ATOM    906 2HD1 LEU   549      55.640  73.125  47.695  1.00  0.00           H
ATOM    907 3HD1 LEU   549      55.130  72.975  49.365  1.00  0.00           H
ATOM    908  CD2 LEU   549      57.480  71.205  48.845  1.00  0.00           C
ATOM    909 1HD2 LEU   549      56.620  70.765  49.405  1.00  0.00           H
ATOM    910 2HD2 LEU   549      57.430  70.805  47.815  1.00  0.00           H
ATOM    911 3HD2 LEU   549      58.410  70.815  49.295  1.00  0.00           H
ATOM    912  C   LEU   549      58.810  75.235  49.645  1.00  0.00           C
ATOM    913  O   LEU   549      57.910  75.635  50.345  1.00  0.00           O
ATOM    914  N   LEU   550      60.030  75.215  50.275  1.00  0.00           N
ATOM    915  HN  LEU   550      60.880  75.005  49.795  1.00  0.00           H
ATOM    916  CA  LEU   550      60.200  75.475  51.695  1.00  0.00           C
ATOM    917  HA  LEU   550      59.380  74.965  52.175  1.00  0.00           H
ATOM    918  CB  LEU   550      61.520  74.985  52.145  1.00  0.00           C
ATOM    919  HB1 LEU   550      62.310  75.555  51.625  1.00  0.00           H
ATOM    920  HB2 LEU   550      61.600  75.315  53.205  1.00  0.00           H
ATOM    921  CG  LEU   550      61.870  73.455  51.915  1.00  0.00           C
ATOM    922  HG  LEU   550      61.980  73.255  50.835  1.00  0.00           H
ATOM    923  CD1 LEU   550      63.260  73.085  52.485  1.00  0.00           C
ATOM    924 1HD1 LEU   550      63.320  73.475  53.525  1.00  0.00           H
ATOM    925 2HD1 LEU   550      63.380  71.985  52.395  1.00  0.00           H
ATOM    926 3HD1 LEU   550      64.080  73.555  51.905  1.00  0.00           H
ATOM    927  CD2 LEU   550      60.770  72.545  52.465  1.00  0.00           C
ATOM    928 1HD2 LEU   550      61.040  71.465  52.375  1.00  0.00           H
ATOM    929 2HD2 LEU   550      60.510  72.745  53.525  1.00  0.00           H
ATOM    930 3HD2 LEU   550      59.880  72.645  51.805  1.00  0.00           H
ATOM    931  C   LEU   550      60.020  76.995  51.995  1.00  0.00           C
ATOM    932  O   LEU   550      59.330  77.415  52.905  1.00  0.00           O
ATOM    933  N   LEU   551      60.420  77.785  50.985  1.00  0.00           N
ATOM    934  HN  LEU   551      60.790  77.325  50.175  1.00  0.00           H
ATOM    935  CA  LEU   551      60.230  79.165  50.925  1.00  0.00           C
ATOM    936  HA  LEU   551      60.630  79.455  51.885  1.00  0.00           H
ATOM    937  CB  LEU   551      60.980  79.765  49.735  1.00  0.00           C
ATOM    938  HB1 LEU   551      62.010  79.375  49.805  1.00  0.00           H
ATOM    939  HB2 LEU   551      60.480  79.425  48.805  1.00  0.00           H
ATOM    940  CG  LEU   551      61.110  81.335  49.585  1.00  0.00           C
ATOM    941  HG  LEU   551      60.070  81.595  49.275  1.00  0.00           H
ATOM    942  CD1 LEU   551      61.400  82.065  50.905  1.00  0.00           C
ATOM    943 1HD1 LEU   551      61.080  83.105  50.685  1.00  0.00           H
ATOM    944 2HD1 LEU   551      60.780  81.795  51.785  1.00  0.00           H
ATOM    945 3HD1 LEU   551      62.490  81.955  51.135  1.00  0.00           H
ATOM    946  CD2 LEU   551      62.100  81.805  48.465  1.00  0.00           C
ATOM    947 1HD2 LEU   551      61.980  82.885  48.255  1.00  0.00           H
ATOM    948 2HD2 LEU   551      63.150  81.545  48.745  1.00  0.00           H
ATOM    949 3HD2 LEU   551      61.790  81.315  47.525  1.00  0.00           H
ATOM    950  C   LEU   551      58.750  79.545  50.885  1.00  0.00           C
ATOM    951  O   LEU   551      58.410  80.595  51.425  1.00  0.00           O
ATOM    952  N   VAL   552      57.790  78.815  50.275  1.00  0.00           N
ATOM    953  HN  VAL   552      58.050  77.995  49.775  1.00  0.00           H
ATOM    954  CA  VAL   552      56.410  79.255  50.215  1.00  0.00           C
ATOM    955  HA  VAL   552      56.350  80.295  50.505  1.00  0.00           H
ATOM    956  CB  VAL   552      55.800  79.085  48.855  1.00  0.00           C
ATOM    957  HB  VAL   552      54.730  79.375  48.725  1.00  0.00           H
ATOM    958  CG1 VAL   552      56.350  80.075  47.795  1.00  0.00           C
ATOM    959 1HG1 VAL   552      57.370  79.725  47.545  1.00  0.00           H
ATOM    960 2HG1 VAL   552      55.760  80.065  46.865  1.00  0.00           H
ATOM    961 3HG1 VAL   552      56.440  81.105  48.225  1.00  0.00           H
ATOM    962  CG2 VAL   552      55.750  77.605  48.425  1.00  0.00           C
ATOM    963 1HG2 VAL   552      56.780  77.185  48.325  1.00  0.00           H
ATOM    964 2HG2 VAL   552      55.200  77.015  49.175  1.00  0.00           H
ATOM    965 3HG2 VAL   552      55.200  77.685  47.465  1.00  0.00           H
ATOM    966  C   VAL   552      55.510  78.605  51.305  1.00  0.00           C
ATOM    967  O   VAL   552      54.350  78.865  51.485  1.00  0.00           O
ATOM    968  N   THR   553      56.180  77.755  52.125  1.00  0.00           N
ATOM    969  HN  THR   553      57.170  77.665  52.035  1.00  0.00           H
ATOM    970  CA  THR   553      55.530  76.935  53.125  1.00  0.00           C
ATOM    971  HA  THR   553      54.840  76.385  52.505  1.00  0.00           H
ATOM    972  CB  THR   553      56.620  76.025  53.835  1.00  0.00           C
ATOM    973  HB  THR   553      57.480  76.625  54.185  1.00  0.00           H
ATOM    974  OG1 THR   553      56.970  75.025  52.855  1.00  0.00           O
ATOM    975  HG1 THR   553      57.360  75.375  52.055  1.00  0.00           H
ATOM    976  CG2 THR   553      56.120  75.235  55.105  1.00  0.00           C
ATOM    977 1HG2 THR   553      55.290  74.545  54.865  1.00  0.00           H
ATOM    978 2HG2 THR   553      56.960  74.615  55.475  1.00  0.00           H
ATOM    979 3HG2 THR   553      55.810  75.965  55.885  1.00  0.00           H
ATOM    980  C   THR   553      54.670  77.685  54.205  1.00  0.00           C
ATOM    981  O   THR   553      54.990  78.755  54.735  1.00  0.00           O
ATOM    982  N   LYS   554      53.480  77.125  54.585  1.00  0.00           N
ATOM    983  HN  LYS   554      53.090  76.295  54.205  1.00  0.00           H
ATOM    984  CA  LYS   554      52.720  77.685  55.645  1.00  0.00           C
ATOM    985  HA  LYS   554      52.910  78.745  55.565  1.00  0.00           H
ATOM    986  CB  LYS   554      51.220  77.695  55.255  1.00  0.00           C
ATOM    987  HB1 LYS   554      50.990  76.625  55.055  1.00  0.00           H
ATOM    988  HB2 LYS   554      50.740  78.015  56.205  1.00  0.00           H
ATOM    989  CG  LYS   554      50.820  78.655  54.185  1.00  0.00           C
ATOM    990  HG1 LYS   554      51.180  79.665  54.455  1.00  0.00           H
ATOM    991  HG2 LYS   554      51.350  78.365  53.255  1.00  0.00           H
ATOM    992  CD  LYS   554      49.270  78.485  53.995  1.00  0.00           C
ATOM    993  HD1 LYS   554      49.220  77.375  53.855  1.00  0.00           H
ATOM    994  HD2 LYS   554      48.730  78.765  54.915  1.00  0.00           H
ATOM    995  CE  LYS   554      48.630  79.015  52.675  1.00  0.00           C
ATOM    996  HE1 LYS   554      49.150  78.525  51.825  1.00  0.00           H
ATOM    997  HE2 LYS   554      47.540  78.835  52.605  1.00  0.00           H
ATOM    998  NZ  LYS   554      48.870  80.505  52.485  1.00  0.00           N
ATOM    999  HZ1 LYS   554      49.870  80.805  52.415  1.00  0.00           H
ATOM   1000  HZ2 LYS   554      48.350  80.745  51.625  1.00  0.00           H
ATOM   1001  HZ3 LYS   554      48.440  81.015  53.275  1.00  0.00           H
ATOM   1002  C   LYS   554      53.080  76.965  57.001  1.00  0.00           C
ATOM   1003  O   LYS   554      52.800  75.775  57.151  1.00  0.00           O
ATOM   1004  N   TRP   555      53.790  77.595  57.951  1.00  0.00           N
ATOM   1005  HN  TRP   555      54.080  78.505  57.651  1.00  0.00           H
ATOM   1006  CA  TRP   555      54.350  76.935  59.111  1.00  0.00           C
ATOM   1007  HA  TRP   555      54.680  75.975  58.741  1.00  0.00           H
ATOM   1008  CB  TRP   555      55.580  77.765  59.751  1.00  0.00           C
ATOM   1009  HB1 TRP   555      55.340  78.825  59.971  1.00  0.00           H
ATOM   1010  HB2 TRP   555      55.790  77.125  60.641  1.00  0.00           H
ATOM   1011  CG  TRP   555      56.740  77.855  58.861  1.00  0.00           C
ATOM   1012  CD1 TRP   555      57.350  78.905  58.161  1.00  0.00           C
ATOM   1013  HD1 TRP   555      57.090  79.945  58.251  1.00  0.00           H
ATOM   1014  NE1 TRP   555      58.310  78.495  57.321  1.00  0.00           N
ATOM   1015  HE1 TRP   555      58.850  79.015  56.691  1.00  0.00           H
ATOM   1016  CE2 TRP   555      58.460  77.095  57.471  1.00  0.00           C
ATOM   1017  CD2 TRP   555      57.520  76.695  58.491  1.00  0.00           C
ATOM   1018  CE3 TRP   555      57.450  75.365  58.861  1.00  0.00           C
ATOM   1019  HE3 TRP   555      56.820  75.055  59.671  1.00  0.00           H
ATOM   1020  CZ3 TRP   555      58.250  74.445  58.161  1.00  0.00           C
ATOM   1021  HZ3 TRP   555      58.060  73.385  58.071  1.00  0.00           H
ATOM   1022  CZ2 TRP   555      59.290  76.195  56.751  1.00  0.00           C
ATOM   1023  HZ2 TRP   555      59.910  76.545  55.945  1.00  0.00           H
ATOM   1024  CH2 TRP   555      59.130  74.825  57.111  1.00  0.00           C
ATOM   1025  HH2 TRP   555      59.540  74.015  56.531  1.00  0.00           H
ATOM   1026  C   TRP   555      53.240  76.645  60.101  1.00  0.00           C
ATOM   1027  O   TRP   555      53.490  75.945  61.071  1.00  0.00           O
ATOM   1028  N   ASN   556      52.030  77.135  59.911  1.00  0.00           N
ATOM   1029  HN  ASN   556      51.900  77.775  59.161  1.00  0.00           H
ATOM   1030  CA  ASN   556      50.900  76.695  60.821  1.00  0.00           C
ATOM   1031  HA  ASN   556      51.290  76.405  61.791  1.00  0.00           H
ATOM   1032  CB  ASN   556      49.840  77.865  61.031  1.00  0.00           C
ATOM   1033  HB1 ASN   556      49.420  78.235  60.071  1.00  0.00           H
ATOM   1034  HB2 ASN   556      48.980  77.365  61.531  1.00  0.00           H
ATOM   1035  CG  ASN   556      50.440  79.015  61.781  1.00  0.00           C
ATOM   1036  OD1 ASN   556      51.450  78.935  62.501  1.00  0.00           O
ATOM   1037  ND2 ASN   556      49.900  80.255  61.581  1.00  0.00           N
ATOM   1038 1HD2 ASN   556      50.390  81.065  61.921  1.00  0.00           H
ATOM   1039 2HD2 ASN   556      49.130  80.405  60.971  1.00  0.00           H
ATOM   1040  C   ASN   556      50.310  75.425  60.281  1.00  0.00           C
ATOM   1041  O   ASN   556      49.350  74.925  60.901  1.00  0.00           O
ATOM   1042  N   LYS   557      50.800  74.815  59.231  1.00  0.00           N
ATOM   1043  HN  LYS   557      51.360  75.365  58.611  1.00  0.00           H
ATOM   1044  CA  LYS   557      50.220  73.565  58.731  1.00  0.00           C
ATOM   1045  HA  LYS   557      49.220  73.425  59.121  1.00  0.00           H
ATOM   1046  CB  LYS   557      50.100  73.465  57.161  1.00  0.00           C
ATOM   1047  HB1 LYS   557      51.130  73.425  56.721  1.00  0.00           H
ATOM   1048  HB2 LYS   557      49.560  72.525  56.941  1.00  0.00           H
ATOM   1049  CG  LYS   557      49.440  74.555  56.521  1.00  0.00           C
ATOM   1050  HG1 LYS   557      49.920  75.555  56.621  1.00  0.00           H
ATOM   1051  HG2 LYS   557      49.420  74.345  55.425  1.00  0.00           H
ATOM   1052  CD  LYS   557      47.950  74.835  56.881  1.00  0.00           C
ATOM   1053  HD1 LYS   557      47.970  75.315  57.881  1.00  0.00           H
ATOM   1054  HD2 LYS   557      47.500  75.605  56.215  1.00  0.00           H
ATOM   1055  CE  LYS   557      47.040  73.625  57.141  1.00  0.00           C
ATOM   1056  HE1 LYS   557      46.850  73.065  56.195  1.00  0.00           H
ATOM   1057  HE2 LYS   557      47.530  72.805  57.711  1.00  0.00           H
ATOM   1058  NZ  LYS   557      45.760  73.915  57.731  1.00  0.00           N
ATOM   1059  HZ1 LYS   557      45.900  74.315  58.681  1.00  0.00           H
ATOM   1060  HZ2 LYS   557      45.460  74.655  57.061  1.00  0.00           H
ATOM   1061  HZ3 LYS   557      45.170  73.065  57.831  1.00  0.00           H
ATOM   1062  C   LYS   557      50.950  72.385  59.281  1.00  0.00           C
ATOM   1063  O   LYS   557      51.330  71.515  58.511  1.00  0.00           O
ATOM   1064  N   HIS   558      51.090  72.355  60.641  1.00  0.00           N
ATOM   1065  HN  HIS   558      50.640  73.115  61.121  1.00  0.00           H
ATOM   1066  CA  HIS   558      51.760  71.365  61.501  1.00  0.00           C
ATOM   1067  HA  HIS   558      52.810  71.575  61.601  1.00  0.00           H
ATOM   1068  CB  HIS   558      51.250  71.345  62.941  1.00  0.00           C
ATOM   1069  HB1 HIS   558      50.150  71.195  62.891  1.00  0.00           H
ATOM   1070  HB2 HIS   558      51.600  70.445  63.471  1.00  0.00           H
ATOM   1071  ND1 HIS   558      51.050  73.805  63.481  1.00  0.00           N
ATOM   1072  CG  HIS   558      51.520  72.565  63.801  1.00  0.00           C
ATOM   1073  CE1 HIS   558      51.670  74.685  64.241  1.00  0.00           C
ATOM   1074  HE1 HIS   558      51.590  75.765  64.301  1.00  0.00           H
ATOM   1075  NE2 HIS   558      52.520  74.065  65.151  1.00  0.00           N
ATOM   1076  HE2 HIS   558      52.890  74.575  65.921  1.00  0.00           H
ATOM   1077  CD2 HIS   558      52.390  72.695  64.851  1.00  0.00           C
ATOM   1078  HD2 HIS   558      53.060  71.945  65.251  1.00  0.00           H
ATOM   1079  C   HIS   558      51.810  69.945  61.031  1.00  0.00           C
ATOM   1080  O   HIS   558      52.860  69.325  60.991  1.00  0.00           O
ATOM   1081  N   GLU   559      50.670  69.365  60.671  1.00  0.00           N
ATOM   1082  HN  GLU   559      49.780  69.795  60.821  1.00  0.00           H
ATOM   1083  CA  GLU   559      50.520  67.985  60.141  1.00  0.00           C
ATOM   1084  HA  GLU   559      51.130  67.305  60.711  1.00  0.00           H
ATOM   1085  CB  GLU   559      49.080  67.425  60.321  1.00  0.00           C
ATOM   1086  HB1 GLU   559      48.550  68.385  60.191  1.00  0.00           H
ATOM   1087  HB2 GLU   559      48.790  66.625  59.601  1.00  0.00           H
ATOM   1088  CG  GLU   559      48.830  66.925  61.801  1.00  0.00           C
ATOM   1089  HG1 GLU   559      49.360  67.535  62.571  1.00  0.00           H
ATOM   1090  HG2 GLU   559      47.780  67.075  62.151  1.00  0.00           H
ATOM   1091  CD  GLU   559      49.190  65.525  62.071  1.00  0.00           C
ATOM   1092  OE1 GLU   559      49.240  64.605  61.141  1.00  0.00           O
ATOM   1093  OE2 GLU   559      49.380  65.175  63.271  1.00  0.00           O
ATOM   1094  C   GLU   559      50.970  67.725  58.711  1.00  0.00           C
ATOM   1095  O   GLU   559      51.680  66.725  58.481  1.00  0.00           O
ATOM   1096  N   ASP   560      50.760  68.705  57.761  1.00  0.00           N
ATOM   1097  HN  ASP   560      50.240  69.505  58.041  1.00  0.00           H
ATOM   1098  CA  ASP   560      51.310  68.645  56.441  1.00  0.00           C
ATOM   1099  HA  ASP   560      51.330  67.605  56.135  1.00  0.00           H
ATOM   1100  CB  ASP   560      50.420  69.375  55.425  1.00  0.00           C
ATOM   1101  HB1 ASP   560      50.040  70.295  55.915  1.00  0.00           H
ATOM   1102  HB2 ASP   560      51.080  69.565  54.555  1.00  0.00           H
ATOM   1103  CG  ASP   560      49.230  68.475  54.895  1.00  0.00           C
ATOM   1104  OD1 ASP   560      49.400  67.225  54.895  1.00  0.00           O
ATOM   1105  OD2 ASP   560      48.320  69.175  54.385  1.00  0.00           O
ATOM   1106  C   ASP   560      52.820  69.045  56.501  1.00  0.00           C
ATOM   1107  O   ASP   560      53.680  68.475  55.855  1.00  0.00           O
ATOM   1108  N   VAL   561      53.200  69.945  57.421  1.00  0.00           N
ATOM   1109  HN  VAL   561      52.510  70.435  57.941  1.00  0.00           H
ATOM   1110  CA  VAL   561      54.600  70.195  57.731  1.00  0.00           C
ATOM   1111  HA  VAL   561      55.130  70.335  56.801  1.00  0.00           H
ATOM   1112  CB  VAL   561      54.610  71.405  58.651  1.00  0.00           C
ATOM   1113  HB  VAL   561      53.750  71.295  59.341  1.00  0.00           H
ATOM   1114  CG1 VAL   561      56.050  71.645  59.241  1.00  0.00           C
ATOM   1115 1HG1 VAL   561      56.910  71.445  58.561  1.00  0.00           H
ATOM   1116 2HG1 VAL   561      55.930  72.705  59.561  1.00  0.00           H
ATOM   1117 3HG1 VAL   561      56.240  71.055  60.161  1.00  0.00           H
ATOM   1118  CG2 VAL   561      54.390  72.615  57.801  1.00  0.00           C
ATOM   1119 1HG2 VAL   561      53.530  72.465  57.121  1.00  0.00           H
ATOM   1120 2HG2 VAL   561      54.180  73.415  58.541  1.00  0.00           H
ATOM   1121 3HG2 VAL   561      55.280  72.805  57.161  1.00  0.00           H
ATOM   1122  C   VAL   561      55.340  69.035  58.321  1.00  0.00           C
ATOM   1123  O   VAL   561      56.400  68.745  57.761  1.00  0.00           O
ATOM   1124  N   ALA   562      54.760  68.225  59.301  1.00  0.00           N
ATOM   1125  HN  ALA   562      53.860  68.415  59.691  1.00  0.00           H
ATOM   1126  CA  ALA   562      55.280  66.965  59.731  1.00  0.00           C
ATOM   1127  HA  ALA   562      56.270  67.205  60.071  1.00  0.00           H
ATOM   1128  CB  ALA   562      54.440  66.405  60.801  1.00  0.00           C
ATOM   1129  HB1 ALA   562      54.900  65.545  61.341  1.00  0.00           H
ATOM   1130  HB2 ALA   562      54.160  67.165  61.561  1.00  0.00           H
ATOM   1131  HB3 ALA   562      53.460  66.135  60.351  1.00  0.00           H
ATOM   1132  C   ALA   562      55.360  65.995  58.601  1.00  0.00           C
ATOM   1133  O   ALA   562      56.330  65.275  58.341  1.00  0.00           O
ATOM   1134  N   GLN   563      54.300  65.775  57.851  1.00  0.00           N
ATOM   1135  HN  GLN   563      53.520  66.315  58.171  1.00  0.00           H
ATOM   1136  CA  GLN   563      54.330  64.945  56.731  1.00  0.00           C
ATOM   1137  HA  GLN   563      54.630  63.955  57.021  1.00  0.00           H
ATOM   1138  CB  GLN   563      52.980  64.905  56.025  1.00  0.00           C
ATOM   1139  HB1 GLN   563      52.140  64.625  56.701  1.00  0.00           H
ATOM   1140  HB2 GLN   563      52.620  65.925  55.745  1.00  0.00           H
ATOM   1141  CG  GLN   563      52.870  64.025  54.745  1.00  0.00           C
ATOM   1142  HG1 GLN   563      51.770  63.955  54.645  1.00  0.00           H
ATOM   1143  HG2 GLN   563      53.310  64.515  53.845  1.00  0.00           H
ATOM   1144  CD  GLN   563      53.260  62.615  54.855  1.00  0.00           C
ATOM   1145  OE1 GLN   563      52.570  61.835  55.495  1.00  0.00           O
ATOM   1146  NE2 GLN   563      54.390  62.135  54.225  1.00  0.00           N
ATOM   1147 1HE2 GLN   563      55.170  62.755  54.125  1.00  0.00           H
ATOM   1148 2HE2 GLN   563      54.500  61.155  54.085  1.00  0.00           H
ATOM   1149  C   GLN   563      55.340  65.375  55.665  1.00  0.00           C
ATOM   1150  O   GLN   563      56.070  64.565  55.105  1.00  0.00           O
ATOM   1151  N   MET   564      55.470  66.645  55.275  1.00  0.00           N
ATOM   1152  HN  MET   564      54.830  67.245  55.745  1.00  0.00           H
ATOM   1153  CA  MET   564      56.520  67.165  54.385  1.00  0.00           C
ATOM   1154  HA  MET   564      56.320  66.515  53.545  1.00  0.00           H
ATOM   1155  CB  MET   564      56.240  68.625  54.035  1.00  0.00           C
ATOM   1156  HB1 MET   564      55.420  68.555  53.275  1.00  0.00           H
ATOM   1157  HB2 MET   564      55.720  69.225  54.805  1.00  0.00           H
ATOM   1158  CG  MET   564      57.410  69.495  53.385  1.00  0.00           C
ATOM   1159  HG1 MET   564      57.920  68.765  52.705  1.00  0.00           H
ATOM   1160  HG2 MET   564      56.940  70.335  52.825  1.00  0.00           H
ATOM   1161  SD  MET   564      58.690  70.105  54.525  1.00  0.00           S
ATOM   1162  CE  MET   564      57.670  71.355  55.275  1.00  0.00           C
ATOM   1163  HE1 MET   564      56.570  71.305  55.135  1.00  0.00           H
ATOM   1164  HE2 MET   564      57.880  71.275  56.365  1.00  0.00           H
ATOM   1165  HE3 MET   564      58.050  72.345  54.955  1.00  0.00           H
ATOM   1166  C   MET   564      57.930  66.905  54.925  1.00  0.00           C
ATOM   1167  O   MET   564      58.790  66.325  54.295  1.00  0.00           O
ATOM   1168  N   LEU   565      58.180  67.215  56.225  1.00  0.00           N
ATOM   1169  HN  LEU   565      57.530  67.765  56.741  1.00  0.00           H
ATOM   1170  CA  LEU   565      59.440  66.845  56.891  1.00  0.00           C
ATOM   1171  HA  LEU   565      60.250  67.305  56.335  1.00  0.00           H
ATOM   1172  CB  LEU   565      59.490  67.425  58.291  1.00  0.00           C
ATOM   1173  HB1 LEU   565      58.620  67.035  58.851  1.00  0.00           H
ATOM   1174  HB2 LEU   565      60.410  67.065  58.811  1.00  0.00           H
ATOM   1175  CG  LEU   565      59.570  68.975  58.531  1.00  0.00           C
ATOM   1176  HG  LEU   565      58.710  69.405  57.981  1.00  0.00           H
ATOM   1177  CD1 LEU   565      59.400  69.365  60.071  1.00  0.00           C
ATOM   1178 1HD1 LEU   565      60.050  68.715  60.701  1.00  0.00           H
ATOM   1179 2HD1 LEU   565      59.560  70.435  60.331  1.00  0.00           H
ATOM   1180 3HD1 LEU   565      58.370  68.995  60.281  1.00  0.00           H
ATOM   1181  CD2 LEU   565      60.830  69.575  57.981  1.00  0.00           C
ATOM   1182 1HD2 LEU   565      61.780  69.195  58.411  1.00  0.00           H
ATOM   1183 2HD2 LEU   565      60.870  69.395  56.881  1.00  0.00           H
ATOM   1184 3HD2 LEU   565      61.000  70.655  58.121  1.00  0.00           H
ATOM   1185  C   LEU   565      59.680  65.305  56.911  1.00  0.00           C
ATOM   1186  O   LEU   565      60.810  64.855  56.691  1.00  0.00           O
ATOM   1187  N   TYR   566      58.620  64.415  57.031  1.00  0.00           N
ATOM   1188  HN  TYR   566      57.700  64.805  57.051  1.00  0.00           H
ATOM   1189  CA  TYR   566      58.680  62.955  56.951  1.00  0.00           C
ATOM   1190  HA  TYR   566      59.490  62.515  57.521  1.00  0.00           H
ATOM   1191  CB  TYR   566      57.380  62.335  57.431  1.00  0.00           C
ATOM   1192  HB1 TYR   566      57.260  62.545  58.511  1.00  0.00           H
ATOM   1193  HB2 TYR   566      56.490  62.685  56.861  1.00  0.00           H
ATOM   1194  CG  TYR   566      57.280  60.865  57.411  1.00  0.00           C
ATOM   1195  CD1 TYR   566      58.210  60.065  58.001  1.00  0.00           C
ATOM   1196  HD1 TYR   566      59.070  60.515  58.471  1.00  0.00           H
ATOM   1197  CE1 TYR   566      58.080  58.635  57.971  1.00  0.00           C
ATOM   1198  HE1 TYR   566      58.830  57.995  58.391  1.00  0.00           H
ATOM   1199  CZ  TYR   566      56.960  58.005  57.431  1.00  0.00           C
ATOM   1200  OH  TYR   566      56.730  56.615  57.461  1.00  0.00           O
ATOM   1201  HH  TYR   566      57.500  56.255  57.891  1.00  0.00           H
ATOM   1202  CD2 TYR   566      56.090  60.235  56.891  1.00  0.00           C
ATOM   1203  HD2 TYR   566      55.300  60.835  56.461  1.00  0.00           H
ATOM   1204  CE2 TYR   566      55.930  58.845  56.901  1.00  0.00           C
ATOM   1205  HE2 TYR   566      55.100  58.365  56.411  1.00  0.00           H
ATOM   1206  C   TYR   566      59.140  62.445  55.545  1.00  0.00           C
ATOM   1207  O   TYR   566      59.970  61.505  55.415  1.00  0.00           O
ATOM   1208  N   LEU   567      58.580  63.015  54.495  1.00  0.00           N
ATOM   1209  HN  LEU   567      57.860  63.705  54.525  1.00  0.00           H
ATOM   1210  CA  LEU   567      58.980  62.765  53.145  1.00  0.00           C
ATOM   1211  HA  LEU   567      58.880  61.695  53.015  1.00  0.00           H
ATOM   1212  CB  LEU   567      58.140  63.505  52.015  1.00  0.00           C
ATOM   1213  HB1 LEU   567      57.070  63.295  52.225  1.00  0.00           H
ATOM   1214  HB2 LEU   567      58.280  64.585  52.265  1.00  0.00           H
ATOM   1215  CG  LEU   567      58.380  63.185  50.495  1.00  0.00           C
ATOM   1216  HG  LEU   567      59.270  63.715  50.095  1.00  0.00           H
ATOM   1217  CD1 LEU   567      58.410  61.625  50.245  1.00  0.00           C
ATOM   1218 1HD1 LEU   567      59.370  61.165  50.555  1.00  0.00           H
ATOM   1219 2HD1 LEU   567      57.640  61.175  50.915  1.00  0.00           H
ATOM   1220 3HD1 LEU   567      58.270  61.255  49.215  1.00  0.00           H
ATOM   1221  CD2 LEU   567      57.230  63.635  49.645  1.00  0.00           C
ATOM   1222 1HD2 LEU   567      56.940  64.675  49.875  1.00  0.00           H
ATOM   1223 2HD2 LEU   567      57.450  63.545  48.565  1.00  0.00           H
ATOM   1224 3HD2 LEU   567      56.280  63.105  49.875  1.00  0.00           H
ATOM   1225  C   LEU   567      60.500  63.135  52.915  1.00  0.00           C
ATOM   1226  O   LEU   567      61.260  62.275  52.495  1.00  0.00           O
ATOM   1227  N   LEU   568      60.920  64.315  53.385  1.00  0.00           N
ATOM   1228  HN  LEU   568      60.320  64.975  53.845  1.00  0.00           H
ATOM   1229  CA  LEU   568      62.350  64.665  53.445  1.00  0.00           C
ATOM   1230  HA  LEU   568      62.700  64.665  52.425  1.00  0.00           H
ATOM   1231  CB  LEU   568      62.440  66.215  53.895  1.00  0.00           C
ATOM   1232  HB1 LEU   568      62.060  66.315  54.935  1.00  0.00           H
ATOM   1233  HB2 LEU   568      63.550  66.325  53.885  1.00  0.00           H
ATOM   1234  CG  LEU   568      61.660  67.115  52.865  1.00  0.00           C
ATOM   1235  HG  LEU   568      60.570  66.995  53.055  1.00  0.00           H
ATOM   1236  CD1 LEU   568      61.920  68.615  53.065  1.00  0.00           C
ATOM   1237 1HD1 LEU   568      61.490  68.945  54.035  1.00  0.00           H
ATOM   1238 2HD1 LEU   568      63.010  68.805  53.055  1.00  0.00           H
ATOM   1239 3HD1 LEU   568      61.390  69.155  52.245  1.00  0.00           H
ATOM   1240  CD2 LEU   568      61.880  66.845  51.385  1.00  0.00           C
ATOM   1241 1HD2 LEU   568      61.190  67.515  50.835  1.00  0.00           H
ATOM   1242 2HD2 LEU   568      62.940  67.045  51.075  1.00  0.00           H
ATOM   1243 3HD2 LEU   568      61.620  65.805  51.115  1.00  0.00           H
ATOM   1244  C   LEU   568      63.300  63.805  54.205  1.00  0.00           C
ATOM   1245  O   LEU   568      64.400  63.595  53.755  1.00  0.00           O
ATOM   1246  N   CYS   569      62.870  63.235  55.325  1.00  0.00           N
ATOM   1247  HN  CYS   569      62.000  63.435  55.775  1.00  0.00           H
ATOM   1248  CA  CYS   569      63.630  62.155  56.015  1.00  0.00           C
ATOM   1249  HA  CYS   569      64.650  62.475  56.205  1.00  0.00           H
ATOM   1250  CB  CYS   569      63.030  61.655  57.341  1.00  0.00           C
ATOM   1251  HB1 CYS   569      62.020  61.205  57.261  1.00  0.00           H
ATOM   1252  HB2 CYS   569      63.620  60.825  57.791  1.00  0.00           H
ATOM   1253  SG  CYS   569      62.620  62.925  58.491  1.00  0.00           S
ATOM   1254  HG1 CYS   569      61.670  63.355  57.671  1.00  0.00           H
ATOM   1255  C   CYS   569      63.920  60.915  55.135  1.00  0.00           C
ATOM   1256  O   CYS   569      65.010  60.335  55.135  1.00  0.00           O
ATOM   1257  N   SER   570      62.860  60.485  54.415  1.00  0.00           N
ATOM   1258  HN  SER   570      62.070  61.075  54.295  1.00  0.00           H
ATOM   1259  CA  SER   570      62.840  59.215  53.605  1.00  0.00           C
ATOM   1260  HA  SER   570      63.350  58.445  54.165  1.00  0.00           H
ATOM   1261  CB  SER   570      61.350  58.675  53.445  1.00  0.00           C
ATOM   1262  HB1 SER   570      60.660  59.455  53.045  1.00  0.00           H
ATOM   1263  HB2 SER   570      61.280  57.825  52.735  1.00  0.00           H
ATOM   1264  OG  SER   570      60.780  58.335  54.675  1.00  0.00           O
ATOM   1265  HG1 SER   570      60.530  59.155  55.125  1.00  0.00           H
ATOM   1266  C   SER   570      63.330  59.345  52.135  1.00  0.00           C
ATOM   1267  O   SER   570      63.510  58.335  51.465  1.00  0.00           O
ATOM   1268  N   TRP   571      63.600  60.585  51.685  1.00  0.00           N
ATOM   1269  HN  TRP   571      63.480  61.315  52.345  1.00  0.00           H
ATOM   1270  CA  TRP   571      63.840  60.915  50.295  1.00  0.00           C
ATOM   1271  HA  TRP   571      63.150  60.315  49.705  1.00  0.00           H
ATOM   1272  CB  TRP   571      63.670  62.505  50.035  1.00  0.00           C
ATOM   1273  HB1 TRP   571      62.720  62.905  50.455  1.00  0.00           H
ATOM   1274  HB2 TRP   571      64.360  63.105  50.665  1.00  0.00           H
ATOM   1275  CG  TRP   571      63.720  62.945  48.635  1.00  0.00           C
ATOM   1276  CD1 TRP   571      64.720  63.585  48.015  1.00  0.00           C
ATOM   1277  HD1 TRP   571      65.620  63.895  48.525  1.00  0.00           H
ATOM   1278  NE1 TRP   571      64.530  63.415  46.625  1.00  0.00           N
ATOM   1279  HE1 TRP   571      65.240  63.245  45.975  1.00  0.00           H
ATOM   1280  CE2 TRP   571      63.310  62.825  46.425  1.00  0.00           C
ATOM   1281  CD2 TRP   571      62.770  62.545  47.685  1.00  0.00           C
ATOM   1282  CE3 TRP   571      61.550  61.795  47.785  1.00  0.00           C
ATOM   1283  HE3 TRP   571      61.230  61.445  48.755  1.00  0.00           H
ATOM   1284  CZ3 TRP   571      60.850  61.485  46.635  1.00  0.00           C
ATOM   1285  HZ3 TRP   571      59.910  60.965  46.725  1.00  0.00           H
ATOM   1286  CZ2 TRP   571      62.680  62.425  45.245  1.00  0.00           C
ATOM   1287  HZ2 TRP   571      63.250  62.555  44.335  1.00  0.00           H
ATOM   1288  CH2 TRP   571      61.390  61.805  45.345  1.00  0.00           C
ATOM   1289  HH2 TRP   571      60.830  61.435  44.505  1.00  0.00           H
ATOM   1290  C   TRP   571      65.260  60.455  49.925  1.00  0.00           C
ATOM   1291  O   TRP   571      66.200  60.495  50.745  1.00  0.00           O
ATOM   1292  N   PRO   572      65.470  59.905  48.675  1.00  0.00           N
ATOM   1293  CD  PRO   572      64.460  59.445  47.675  1.00  0.00           C
ATOM   1294  HD1 PRO   572      63.710  60.215  47.385  1.00  0.00           H
ATOM   1295  HD2 PRO   572      63.930  58.645  48.235  1.00  0.00           H
ATOM   1296  CA  PRO   572      66.870  59.715  48.175  1.00  0.00           C
ATOM   1297  HA  PRO   572      67.160  58.935  48.875  1.00  0.00           H
ATOM   1298  CB  PRO   572      66.680  59.445  46.755  1.00  0.00           C
ATOM   1299  HB1 PRO   572      66.920  60.365  46.175  1.00  0.00           H
ATOM   1300  HB2 PRO   572      67.450  58.705  46.455  1.00  0.00           H
ATOM   1301  CG  PRO   572      65.280  58.925  46.465  1.00  0.00           C
ATOM   1302  HG1 PRO   572      64.840  59.325  45.525  1.00  0.00           H
ATOM   1303  HG2 PRO   572      65.290  57.825  46.345  1.00  0.00           H
ATOM   1304  C   PRO   572      67.810  60.865  48.405  1.00  0.00           C
ATOM   1305  O   PRO   572      67.400  62.035  48.325  1.00  0.00           O
ATOM   1306  N   GLU   573      69.030  60.585  48.655  1.00  0.00           N
ATOM   1307  HN  GLU   573      69.250  59.625  48.825  1.00  0.00           H
ATOM   1308  CA  GLU   573      70.100  61.655  48.725  1.00  0.00           C
ATOM   1309  HA  GLU   573      69.990  62.095  49.705  1.00  0.00           H
ATOM   1310  CB  GLU   573      71.480  61.025  48.675  1.00  0.00           C
ATOM   1311  HB1 GLU   573      71.400  60.195  47.945  1.00  0.00           H
ATOM   1312  HB2 GLU   573      72.220  61.795  48.375  1.00  0.00           H
ATOM   1313  CG  GLU   573      71.830  60.455  50.085  1.00  0.00           C
ATOM   1314  HG1 GLU   573      72.090  61.315  50.735  1.00  0.00           H
ATOM   1315  HG2 GLU   573      70.910  60.165  50.635  1.00  0.00           H
ATOM   1316  CD  GLU   573      72.850  59.325  49.965  1.00  0.00           C
ATOM   1317  OE1 GLU   573      73.130  58.735  51.075  1.00  0.00           O
ATOM   1318  OE2 GLU   573      73.350  58.925  48.885  1.00  0.00           O
ATOM   1319  C   GLU   573      70.090  62.835  47.655  1.00  0.00           C
ATOM   1320  O   GLU   573      69.940  62.615  46.455  1.00  0.00           O
ATOM   1321  N   LEU   574      70.150  64.065  48.115  1.00  0.00           N
ATOM   1322  HN  LEU   574      70.150  64.305  49.085  1.00  0.00           H
ATOM   1323  CA  LEU   574      70.170  65.165  47.215  1.00  0.00           C
ATOM   1324  HA  LEU   574      69.300  65.045  46.585  1.00  0.00           H
ATOM   1325  CB  LEU   574      70.000  66.485  47.965  1.00  0.00           C
ATOM   1326  HB1 LEU   574      70.700  66.555  48.835  1.00  0.00           H
ATOM   1327  HB2 LEU   574      70.030  67.375  47.305  1.00  0.00           H
ATOM   1328  CG  LEU   574      68.550  66.625  48.665  1.00  0.00           C
ATOM   1329  HG  LEU   574      68.490  65.915  49.525  1.00  0.00           H
ATOM   1330  CD1 LEU   574      68.530  67.995  49.425  1.00  0.00           C
ATOM   1331 1HD1 LEU   574      67.630  68.095  50.075  1.00  0.00           H
ATOM   1332 2HD1 LEU   574      69.540  68.295  49.785  1.00  0.00           H
ATOM   1333 3HD1 LEU   574      68.320  68.785  48.675  1.00  0.00           H
ATOM   1334  CD2 LEU   574      67.430  66.455  47.645  1.00  0.00           C
ATOM   1335 1HD2 LEU   574      67.790  66.825  46.655  1.00  0.00           H
ATOM   1336 2HD2 LEU   574      67.300  65.365  47.485  1.00  0.00           H
ATOM   1337 3HD2 LEU   574      66.510  67.025  47.915  1.00  0.00           H
ATOM   1338  C   LEU   574      71.370  65.215  46.285  1.00  0.00           C
ATOM   1339  O   LEU   574      72.470  65.085  46.785  1.00  0.00           O
ATOM   1340  N   PRO   575      71.310  65.415  44.945  1.00  0.00           N
ATOM   1341  CD  PRO   575      70.120  65.215  44.155  1.00  0.00           C
ATOM   1342  HD1 PRO   575      69.180  65.405  44.705  1.00  0.00           H
ATOM   1343  HD2 PRO   575      70.200  64.155  43.835  1.00  0.00           H
ATOM   1344  CA  PRO   575      72.320  66.025  44.235  1.00  0.00           C
ATOM   1345  HA  PRO   575      73.090  65.255  44.245  1.00  0.00           H
ATOM   1346  CB  PRO   575      71.710  66.205  42.825  1.00  0.00           C
ATOM   1347  HB1 PRO   575      71.980  67.145  42.305  1.00  0.00           H
ATOM   1348  HB2 PRO   575      72.040  65.335  42.215  1.00  0.00           H
ATOM   1349  CG  PRO   575      70.250  66.265  43.055  1.00  0.00           C
ATOM   1350  HG1 PRO   575      69.950  67.205  43.565  1.00  0.00           H
ATOM   1351  HG2 PRO   575      69.640  65.985  42.165  1.00  0.00           H
ATOM   1352  C   PRO   575      73.040  67.285  44.755  1.00  0.00           C
ATOM   1353  O   PRO   575      72.410  67.985  45.575  1.00  0.00           O
ATOM   1354  N   VAL   576      74.320  67.545  44.365  1.00  0.00           N
ATOM   1355  HN  VAL   576      74.910  66.885  43.905  1.00  0.00           H
ATOM   1356  CA  VAL   576      75.100  68.595  44.975  1.00  0.00           C
ATOM   1357  HA  VAL   576      75.230  68.425  46.035  1.00  0.00           H
ATOM   1358  CB  VAL   576      76.550  68.625  44.425  1.00  0.00           C
ATOM   1359  HB  VAL   576      77.020  67.655  44.695  1.00  0.00           H
ATOM   1360  CG1 VAL   576      76.470  68.795  42.875  1.00  0.00           C
ATOM   1361 1HG1 VAL   576      77.500  68.645  42.475  1.00  0.00           H
ATOM   1362 2HG1 VAL   576      75.900  67.985  42.375  1.00  0.00           H
ATOM   1363 3HG1 VAL   576      76.060  69.805  42.685  1.00  0.00           H
ATOM   1364  CG2 VAL   576      77.490  69.705  45.125  1.00  0.00           C
ATOM   1365 1HG2 VAL   576      77.220  70.725  44.775  1.00  0.00           H
ATOM   1366 2HG2 VAL   576      77.560  69.565  46.225  1.00  0.00           H
ATOM   1367 3HG2 VAL   576      78.510  69.505  44.735  1.00  0.00           H
ATOM   1368  C   VAL   576      74.530  69.995  45.005  1.00  0.00           C
ATOM   1369  O   VAL   576      74.640  70.685  45.995  1.00  0.00           O
ATOM   1370  N   LEU   577      73.850  70.365  43.925  1.00  0.00           N
ATOM   1371  HN  LEU   577      73.880  69.855  43.065  1.00  0.00           H
ATOM   1372  CA  LEU   577      73.160  71.645  43.885  1.00  0.00           C
ATOM   1373  HA  LEU   577      73.760  72.475  44.255  1.00  0.00           H
ATOM   1374  CB  LEU   577      72.770  72.025  42.405  1.00  0.00           C
ATOM   1375  HB1 LEU   577      73.710  72.245  41.845  1.00  0.00           H
ATOM   1376  HB2 LEU   577      72.180  71.225  41.915  1.00  0.00           H
ATOM   1377  CG  LEU   577      72.010  73.335  42.285  1.00  0.00           C
ATOM   1378  HG  LEU   577      71.030  73.235  42.785  1.00  0.00           H
ATOM   1379  CD1 LEU   577      72.780  74.535  42.915  1.00  0.00           C
ATOM   1380 1HD1 LEU   577      72.250  75.475  42.635  1.00  0.00           H
ATOM   1381 2HD1 LEU   577      72.900  74.355  44.005  1.00  0.00           H
ATOM   1382 3HD1 LEU   577      73.740  74.595  42.355  1.00  0.00           H
ATOM   1383  CD2 LEU   577      71.640  73.515  40.835  1.00  0.00           C
ATOM   1384 1HD2 LEU   577      70.930  74.365  40.695  1.00  0.00           H
ATOM   1385 2HD2 LEU   577      72.560  73.825  40.285  1.00  0.00           H
ATOM   1386 3HD2 LEU   577      71.200  72.535  40.565  1.00  0.00           H
ATOM   1387  C   LEU   577      71.880  71.705  44.765  1.00  0.00           C
ATOM   1388  O   LEU   577      71.770  72.665  45.505  1.00  0.00           O
ATOM   1389  N   SER   578      71.030  70.615  44.875  1.00  0.00           N
ATOM   1390  HN  SER   578      71.290  69.885  44.255  1.00  0.00           H
ATOM   1391  CA  SER   578      69.850  70.635  45.835  1.00  0.00           C
ATOM   1392  HA  SER   578      69.350  71.585  45.755  1.00  0.00           H
ATOM   1393  CB  SER   578      68.800  69.485  45.595  1.00  0.00           C
ATOM   1394  HB1 SER   578      69.280  68.495  45.435  1.00  0.00           H
ATOM   1395  HB2 SER   578      68.110  69.405  46.455  1.00  0.00           H
ATOM   1396  OG  SER   578      68.220  69.645  44.305  1.00  0.00           O
ATOM   1397  HG1 SER   578      68.950  69.605  43.685  1.00  0.00           H
ATOM   1398  C   SER   578      70.320  70.675  47.245  1.00  0.00           C
ATOM   1399  O   SER   578      69.670  71.185  48.155  1.00  0.00           O
ATOM   1400  N   ALA   579      71.480  70.085  47.535  1.00  0.00           N
ATOM   1401  HN  ALA   579      71.950  69.705  46.745  1.00  0.00           H
ATOM   1402  CA  ALA   579      72.200  70.085  48.765  1.00  0.00           C
ATOM   1403  HA  ALA   579      71.510  69.745  49.515  1.00  0.00           H
ATOM   1404  CB  ALA   579      73.230  68.955  48.685  1.00  0.00           C
ATOM   1405  HB1 ALA   579      73.540  68.685  49.715  1.00  0.00           H
ATOM   1406  HB2 ALA   579      72.740  68.035  48.305  1.00  0.00           H
ATOM   1407  HB3 ALA   579      74.050  69.265  48.005  1.00  0.00           H
ATOM   1408  C   ALA   579      72.740  71.415  49.225  1.00  0.00           C
ATOM   1409  O   ALA   579      72.590  71.825  50.335  1.00  0.00           O
ATOM   1410  N   LEU   580      73.310  72.185  48.255  1.00  0.00           N
ATOM   1411  HN  LEU   580      73.380  71.915  47.305  1.00  0.00           H
ATOM   1412  CA  LEU   580      73.760  73.605  48.455  1.00  0.00           C
ATOM   1413  HA  LEU   580      74.110  73.685  49.465  1.00  0.00           H
ATOM   1414  CB  LEU   580      74.910  74.005  47.455  1.00  0.00           C
ATOM   1415  HB1 LEU   580      74.510  73.835  46.435  1.00  0.00           H
ATOM   1416  HB2 LEU   580      75.160  75.075  47.565  1.00  0.00           H
ATOM   1417  CG  LEU   580      76.100  73.125  47.655  1.00  0.00           C
ATOM   1418  HG  LEU   580      75.780  72.065  47.565  1.00  0.00           H
ATOM   1419  CD1 LEU   580      77.110  73.415  46.575  1.00  0.00           C
ATOM   1420 1HD1 LEU   580      76.680  73.285  45.565  1.00  0.00           H
ATOM   1421 2HD1 LEU   580      77.450  74.465  46.605  1.00  0.00           H
ATOM   1422 3HD1 LEU   580      78.000  72.765  46.745  1.00  0.00           H
ATOM   1423  CD2 LEU   580      76.760  73.155  49.035  1.00  0.00           C
ATOM   1424 1HD2 LEU   580      77.600  72.425  49.005  1.00  0.00           H
ATOM   1425 2HD2 LEU   580      77.190  74.185  49.075  1.00  0.00           H
ATOM   1426 3HD2 LEU   580      76.190  72.795  49.915  1.00  0.00           H
ATOM   1427  C   LEU   580      72.640  74.695  48.425  1.00  0.00           C
ATOM   1428  O   LEU   580      72.790  75.775  48.965  1.00  0.00           O
ATOM   1429  N   GLU   581      71.430  74.345  47.875  1.00  0.00           N
ATOM   1430  HN  GLU   581      71.470  73.495  47.375  1.00  0.00           H
ATOM   1431  CA  GLU   581      70.290  75.255  47.955  1.00  0.00           C
ATOM   1432  HA  GLU   581      70.610  76.285  47.865  1.00  0.00           H
ATOM   1433  CB  GLU   581      69.230  74.875  46.845  1.00  0.00           C
ATOM   1434  HB1 GLU   581      69.020  73.785  46.805  1.00  0.00           H
ATOM   1435  HB2 GLU   581      68.280  75.405  47.075  1.00  0.00           H
ATOM   1436  CG  GLU   581      69.750  75.185  45.375  1.00  0.00           C
ATOM   1437  HG1 GLU   581      70.310  76.135  45.495  1.00  0.00           H
ATOM   1438  HG2 GLU   581      70.300  74.295  44.985  1.00  0.00           H
ATOM   1439  CD  GLU   581      68.720  75.395  44.345  1.00  0.00           C
ATOM   1440  OE1 GLU   581      67.890  74.525  44.095  1.00  0.00           O
ATOM   1441  OE2 GLU   581      68.630  76.445  43.715  1.00  0.00           O
ATOM   1442  C   GLU   581      69.470  75.205  49.315  1.00  0.00           C
ATOM   1443  O   GLU   581      68.810  76.175  49.645  1.00  0.00           O
ATOM   1444  N   LEU   582      69.710  74.175  50.155  1.00  0.00           N
ATOM   1445  HN  LEU   582      70.100  73.365  49.735  1.00  0.00           H
ATOM   1446  CA  LEU   582      69.240  74.115  51.495  1.00  0.00           C
ATOM   1447  HA  LEU   582      68.370  74.755  51.525  1.00  0.00           H
ATOM   1448  CB  LEU   582      68.890  72.675  51.985  1.00  0.00           C
ATOM   1449  HB1 LEU   582      69.810  72.065  51.855  1.00  0.00           H
ATOM   1450  HB2 LEU   582      68.550  72.615  53.045  1.00  0.00           H
ATOM   1451  CG  LEU   582      67.900  71.795  51.145  1.00  0.00           C
ATOM   1452  HG  LEU   582      68.230  71.905  50.085  1.00  0.00           H
ATOM   1453  CD1 LEU   582      67.830  70.335  51.485  1.00  0.00           C
ATOM   1454 1HD1 LEU   582      67.050  69.945  50.805  1.00  0.00           H
ATOM   1455 2HD1 LEU   582      68.840  69.885  51.425  1.00  0.00           H
ATOM   1456 3HD1 LEU   582      67.490  70.165  52.535  1.00  0.00           H
ATOM   1457  CD2 LEU   582      66.480  72.315  51.165  1.00  0.00           C
ATOM   1458 1HD2 LEU   582      66.280  73.395  51.035  1.00  0.00           H
ATOM   1459 2HD2 LEU   582      66.020  71.755  50.325  1.00  0.00           H
ATOM   1460 3HD2 LEU   582      66.010  72.045  52.135  1.00  0.00           H
ATOM   1461  C   LEU   582      70.150  74.785  52.495  1.00  0.00           C
ATOM   1462  O   LEU   582      69.880  74.895  53.685  1.00  0.00           O
ATOM   1463  N   LEU   583      71.320  75.215  52.055  1.00  0.00           N
ATOM   1464  HN  LEU   583      71.400  75.185  51.055  1.00  0.00           H
ATOM   1465  CA  LEU   583      72.450  75.785  52.865  1.00  0.00           C
ATOM   1466  HA  LEU   583      72.020  75.975  53.835  1.00  0.00           H
ATOM   1467  CB  LEU   583      73.830  75.055  52.675  1.00  0.00           C
ATOM   1468  HB1 LEU   583      74.050  74.975  51.595  1.00  0.00           H
ATOM   1469  HB2 LEU   583      74.690  75.525  53.195  1.00  0.00           H
ATOM   1470  CG  LEU   583      73.940  73.605  53.145  1.00  0.00           C
ATOM   1471  HG  LEU   583      73.370  73.055  52.375  1.00  0.00           H
ATOM   1472  CD1 LEU   583      75.340  73.005  53.175  1.00  0.00           C
ATOM   1473 1HD1 LEU   583      75.170  71.965  53.505  1.00  0.00           H
ATOM   1474 2HD1 LEU   583      75.730  73.025  52.135  1.00  0.00           H
ATOM   1475 3HD1 LEU   583      75.950  73.535  53.945  1.00  0.00           H
ATOM   1476  CD2 LEU   583      73.300  73.405  54.535  1.00  0.00           C
ATOM   1477 1HD2 LEU   583      73.620  74.165  55.275  1.00  0.00           H
ATOM   1478 2HD2 LEU   583      72.230  73.655  54.625  1.00  0.00           H
ATOM   1479 3HD2 LEU   583      73.440  72.385  54.975  1.00  0.00           H
ATOM   1480  C   LEU   583      72.650  77.155  52.335  1.00  0.00           C
ATOM   1481  O   LEU   583      73.560  77.925  52.635  1.00  0.00           O
ATOM   1482  N   ASP   584      71.640  77.745  51.595  1.00  0.00           N
ATOM   1483  HN  ASP   584      70.790  77.225  51.565  1.00  0.00           H
ATOM   1484  CA  ASP   584      71.470  79.055  50.955  1.00  0.00           C
ATOM   1485  HA  ASP   584      72.260  79.075  50.215  1.00  0.00           H
ATOM   1486  CB  ASP   584      70.210  78.915  49.985  1.00  0.00           C
ATOM   1487  HB1 ASP   584      70.330  78.035  49.315  1.00  0.00           H
ATOM   1488  HB2 ASP   584      69.220  78.945  50.505  1.00  0.00           H
ATOM   1489  CG  ASP   584      70.200  80.035  48.925  1.00  0.00           C
ATOM   1490  OD1 ASP   584      71.240  80.655  48.665  1.00  0.00           O
ATOM   1491  OD2 ASP   584      69.170  80.225  48.285  1.00  0.00           O
ATOM   1492  C   ASP   584      71.460  80.305  51.805  1.00  0.00           C
ATOM   1493  O   ASP   584      71.030  80.375  52.965  1.00  0.00           O
ATOM   1494  N   PHE   585      71.890  81.395  51.205  1.00  0.00           N
ATOM   1495  HN  PHE   585      71.730  81.275  50.225  1.00  0.00           H
ATOM   1496  CA  PHE   585      72.140  82.625  51.915  1.00  0.00           C
ATOM   1497  HA  PHE   585      72.520  82.385  52.895  1.00  0.00           H
ATOM   1498  CB  PHE   585      73.350  83.435  51.295  1.00  0.00           C
ATOM   1499  HB1 PHE   585      74.200  82.725  51.405  1.00  0.00           H
ATOM   1500  HB2 PHE   585      73.080  83.645  50.235  1.00  0.00           H
ATOM   1501  CG  PHE   585      73.590  84.715  52.095  1.00  0.00           C
ATOM   1502  CD1 PHE   585      74.120  84.555  53.395  1.00  0.00           C
ATOM   1503  HD1 PHE   585      74.230  83.565  53.815  1.00  0.00           H
ATOM   1504  CE1 PHE   585      74.280  85.615  54.195  1.00  0.00           C
ATOM   1505  HE1 PHE   585      74.590  85.475  55.215  1.00  0.00           H
ATOM   1506  CZ  PHE   585      74.110  86.935  53.705  1.00  0.00           C
ATOM   1507  HZ  PHE   585      74.220  87.815  54.315  1.00  0.00           H
ATOM   1508  CD2 PHE   585      73.290  86.025  51.575  1.00  0.00           C
ATOM   1509  HD2 PHE   585      72.920  86.005  50.565  1.00  0.00           H
ATOM   1510  CE2 PHE   585      73.500  87.125  52.445  1.00  0.00           C
ATOM   1511  HE2 PHE   585      73.250  88.085  52.015  1.00  0.00           H
ATOM   1512  C   PHE   585      70.890  83.555  51.915  1.00  0.00           C
ATOM   1513  O   PHE   585      70.470  84.025  50.875  1.00  0.00           O
ATOM   1514  N   SER   586      70.190  83.595  53.075  1.00  0.00           N
ATOM   1515  HN  SER   586      70.460  83.095  53.905  1.00  0.00           H
ATOM   1516  CA  SER   586      69.010  84.405  53.355  1.00  0.00           C
ATOM   1517  HA  SER   586      69.140  84.785  54.355  1.00  0.00           H
ATOM   1518  CB  SER   586      68.670  85.685  52.505  1.00  0.00           C
ATOM   1519  HB1 SER   586      68.420  85.485  51.445  1.00  0.00           H
ATOM   1520  HB2 SER   586      67.810  86.255  52.925  1.00  0.00           H
ATOM   1521  OG  SER   586      69.760  86.615  52.565  1.00  0.00           O
ATOM   1522  HG1 SER   586      70.340  86.125  51.975  1.00  0.00           H
ATOM   1523  C   SER   586      67.790  83.535  53.385  1.00  0.00           C
ATOM   1524  O   SER   586      66.700  84.025  53.185  1.00  0.00           O
ATOM   1525  N   PHE   587      67.920  82.205  53.755  1.00  0.00           N
ATOM   1526  HN  PHE   587      68.790  81.875  54.135  1.00  0.00           H
ATOM   1527  CA  PHE   587      67.010  81.175  53.455  1.00  0.00           C
ATOM   1528  HA  PHE   587      66.310  81.515  52.715  1.00  0.00           H
ATOM   1529  CB  PHE   587      67.760  79.955  52.955  1.00  0.00           C
ATOM   1530  HB1 PHE   587      68.270  80.145  51.985  1.00  0.00           H
ATOM   1531  HB2 PHE   587      68.580  79.695  53.655  1.00  0.00           H
ATOM   1532  CG  PHE   587      66.980  78.645  52.605  1.00  0.00           C
ATOM   1533  CD1 PHE   587      65.940  78.695  51.655  1.00  0.00           C
ATOM   1534  HD1 PHE   587      65.660  79.615  51.155  1.00  0.00           H
ATOM   1535  CE1 PHE   587      65.230  77.585  51.515  1.00  0.00           C
ATOM   1536  HE1 PHE   587      64.250  77.635  51.055  1.00  0.00           H
ATOM   1537  CZ  PHE   587      65.520  76.375  52.235  1.00  0.00           C
ATOM   1538  HZ  PHE   587      65.020  75.455  51.955  1.00  0.00           H
ATOM   1539  CD2 PHE   587      67.420  77.495  53.205  1.00  0.00           C
ATOM   1540  HD2 PHE   587      68.230  77.545  53.915  1.00  0.00           H
ATOM   1541  CE2 PHE   587      66.600  76.355  53.095  1.00  0.00           C
ATOM   1542  HE2 PHE   587      66.990  75.445  53.525  1.00  0.00           H
ATOM   1543  C   PHE   587      66.150  80.865  54.755  1.00  0.00           C
ATOM   1544  O   PHE   587      66.920  80.665  55.705  1.00  0.00           O
ATOM   1545  N   PRO   588      64.840  80.665  54.975  1.00  0.00           N
ATOM   1546  CD  PRO   588      63.860  80.715  53.885  1.00  0.00           C
ATOM   1547  HD1 PRO   588      64.380  80.495  52.925  1.00  0.00           H
ATOM   1548  HD2 PRO   588      63.460  81.755  53.815  1.00  0.00           H
ATOM   1549  CA  PRO   588      64.190  80.235  56.165  1.00  0.00           C
ATOM   1550  HA  PRO   588      64.300  81.075  56.831  1.00  0.00           H
ATOM   1551  CB  PRO   588      62.670  80.035  55.735  1.00  0.00           C
ATOM   1552  HB1 PRO   588      62.310  79.215  56.391  1.00  0.00           H
ATOM   1553  HB2 PRO   588      62.190  81.025  55.865  1.00  0.00           H
ATOM   1554  CG  PRO   588      62.800  79.745  54.265  1.00  0.00           C
ATOM   1555  HG1 PRO   588      63.120  78.695  54.065  1.00  0.00           H
ATOM   1556  HG2 PRO   588      61.870  79.965  53.705  1.00  0.00           H
ATOM   1557  C   PRO   588      64.780  79.025  56.951  1.00  0.00           C
ATOM   1558  O   PRO   588      65.290  78.065  56.401  1.00  0.00           O
ATOM   1559  N   ASP   589      64.770  79.065  58.301  1.00  0.00           N
ATOM   1560  HN  ASP   589      64.380  79.805  58.841  1.00  0.00           H
ATOM   1561  CA  ASP   589      65.300  77.945  59.061  1.00  0.00           C
ATOM   1562  HA  ASP   589      66.110  77.595  58.441  1.00  0.00           H
ATOM   1563  CB  ASP   589      65.860  78.355  60.441  1.00  0.00           C
ATOM   1564  HB1 ASP   589      66.490  79.255  60.341  1.00  0.00           H
ATOM   1565  HB2 ASP   589      64.960  78.535  61.081  1.00  0.00           H
ATOM   1566  CG  ASP   589      66.770  77.305  61.101  1.00  0.00           C
ATOM   1567  OD1 ASP   589      67.140  77.555  62.311  1.00  0.00           O
ATOM   1568  OD2 ASP   589      67.220  76.355  60.491  1.00  0.00           O
ATOM   1569  C   ASP   589      64.260  76.865  59.061  1.00  0.00           C
ATOM   1570  O   ASP   589      63.170  77.015  59.551  1.00  0.00           O
ATOM   1571  N   CYS   590      64.570  75.625  58.511  1.00  0.00           N
ATOM   1572  HN  CYS   590      65.450  75.545  58.051  1.00  0.00           H
ATOM   1573  CA  CYS   590      63.600  74.565  58.361  1.00  0.00           C
ATOM   1574  HA  CYS   590      62.610  74.905  58.601  1.00  0.00           H
ATOM   1575  CB  CYS   590      63.600  74.135  56.851  1.00  0.00           C
ATOM   1576  HB1 CYS   590      64.670  74.055  56.541  1.00  0.00           H
ATOM   1577  HB2 CYS   590      63.060  73.175  56.731  1.00  0.00           H
ATOM   1578  SG  CYS   590      62.860  75.385  55.795  1.00  0.00           S
ATOM   1579  HG1 CYS   590      63.890  76.155  56.125  1.00  0.00           H
ATOM   1580  C   CYS   590      63.890  73.275  59.031  1.00  0.00           C
ATOM   1581  O   CYS   590      62.940  72.545  59.191  1.00  0.00           O
ATOM   1582  N   HIS   591      65.090  73.135  59.671  1.00  0.00           N
ATOM   1583  HN  HIS   591      65.700  73.925  59.751  1.00  0.00           H
ATOM   1584  CA  HIS   591      65.580  71.965  60.331  1.00  0.00           C
ATOM   1585  HA  HIS   591      66.510  72.175  60.841  1.00  0.00           H
ATOM   1586  CB  HIS   591      64.560  71.535  61.401  1.00  0.00           C
ATOM   1587  HB1 HIS   591      63.580  71.125  61.071  1.00  0.00           H
ATOM   1588  HB2 HIS   591      64.920  70.695  62.031  1.00  0.00           H
ATOM   1589  ND1 HIS   591      65.270  73.255  63.051  1.00  0.00           N
ATOM   1590  CG  HIS   591      64.290  72.745  62.221  1.00  0.00           C
ATOM   1591  CE1 HIS   591      64.710  74.325  63.571  1.00  0.00           C
ATOM   1592  HE1 HIS   591      65.230  74.845  64.381  1.00  0.00           H
ATOM   1593  NE2 HIS   591      63.460  74.465  63.231  1.00  0.00           N
ATOM   1594  HE2 HIS   591      62.950  75.265  63.531  1.00  0.00           H
ATOM   1595  CD2 HIS   591      63.130  73.405  62.411  1.00  0.00           C
ATOM   1596  HD2 HIS   591      62.200  73.255  61.871  1.00  0.00           H
ATOM   1597  C   HIS   591      66.000  70.875  59.301  1.00  0.00           C
ATOM   1598  O   HIS   591      65.850  69.715  59.641  1.00  0.00           O
ATOM   1599  N   VAL   592      66.680  71.295  58.211  1.00  0.00           N
ATOM   1600  HN  VAL   592      66.620  72.285  58.091  1.00  0.00           H
ATOM   1601  CA  VAL   592      67.110  70.455  57.091  1.00  0.00           C
ATOM   1602  HA  VAL   592      66.800  69.425  57.251  1.00  0.00           H
ATOM   1603  CB  VAL   592      66.410  70.845  55.735  1.00  0.00           C
ATOM   1604  HB  VAL   592      66.730  70.115  54.965  1.00  0.00           H
ATOM   1605  CG1 VAL   592      64.850  70.665  55.725  1.00  0.00           C
ATOM   1606 1HG1 VAL   592      64.680  69.655  56.165  1.00  0.00           H
ATOM   1607 2HG1 VAL   592      64.320  71.375  56.381  1.00  0.00           H
ATOM   1608 3HG1 VAL   592      64.430  70.705  54.695  1.00  0.00           H
ATOM   1609  CG2 VAL   592      66.710  72.355  55.275  1.00  0.00           C
ATOM   1610 1HG2 VAL   592      67.800  72.405  55.045  1.00  0.00           H
ATOM   1611 2HG2 VAL   592      66.340  72.525  54.235  1.00  0.00           H
ATOM   1612 3HG2 VAL   592      66.390  73.065  56.065  1.00  0.00           H
ATOM   1613  C   VAL   592      68.580  70.415  56.851  1.00  0.00           C
ATOM   1614  O   VAL   592      69.130  69.885  55.905  1.00  0.00           O
ATOM   1615  N   GLY   593      69.360  70.945  57.851  1.00  0.00           N
ATOM   1616  HN  GLY   593      68.820  71.275  58.611  1.00  0.00           H
ATOM   1617  CA  GLY   593      70.820  71.035  57.761  1.00  0.00           C
ATOM   1618  HA1 GLY   593      71.050  71.575  56.851  1.00  0.00           H
ATOM   1619  HA2 GLY   593      71.180  71.385  58.711  1.00  0.00           H
ATOM   1620  C   GLY   593      71.400  69.665  57.621  1.00  0.00           C
ATOM   1621  O   GLY   593      72.290  69.415  56.841  1.00  0.00           O
ATOM   1622  N   SER   594      70.900  68.705  58.401  1.00  0.00           N
ATOM   1623  HN  SER   594      70.060  68.835  58.931  1.00  0.00           H
ATOM   1624  CA  SER   594      71.280  67.325  58.361  1.00  0.00           C
ATOM   1625  HA  SER   594      72.350  67.285  58.311  1.00  0.00           H
ATOM   1626  CB  SER   594      70.920  66.545  59.671  1.00  0.00           C
ATOM   1627  HB1 SER   594      71.540  67.015  60.461  1.00  0.00           H
ATOM   1628  HB2 SER   594      69.850  66.695  59.921  1.00  0.00           H
ATOM   1629  OG  SER   594      71.330  65.195  59.711  1.00  0.00           O
ATOM   1630  HG1 SER   594      72.290  65.265  59.641  1.00  0.00           H
ATOM   1631  C   SER   594      70.840  66.495  57.171  1.00  0.00           C
ATOM   1632  O   SER   594      71.310  65.425  56.811  1.00  0.00           O
ATOM   1633  N   PHE   595      69.770  66.975  56.541  1.00  0.00           N
ATOM   1634  HN  PHE   595      69.300  67.795  56.871  1.00  0.00           H
ATOM   1635  CA  PHE   595      69.350  66.455  55.185  1.00  0.00           C
ATOM   1636  HA  PHE   595      69.330  65.395  55.345  1.00  0.00           H
ATOM   1637  CB  PHE   595      67.980  67.105  54.855  1.00  0.00           C
ATOM   1638  HB1 PHE   595      67.330  66.885  55.735  1.00  0.00           H
ATOM   1639  HB2 PHE   595      68.000  68.215  54.745  1.00  0.00           H
ATOM   1640  CG  PHE   595      67.240  66.675  53.625  1.00  0.00           C
ATOM   1641  CD1 PHE   595      67.590  65.535  52.875  1.00  0.00           C
ATOM   1642  HD1 PHE   595      68.420  64.845  52.955  1.00  0.00           H
ATOM   1643  CE1 PHE   595      66.960  65.275  51.635  1.00  0.00           C
ATOM   1644  HE1 PHE   595      67.300  64.455  51.025  1.00  0.00           H
ATOM   1645  CZ  PHE   595      65.920  66.115  51.165  1.00  0.00           C
ATOM   1646  HZ  PHE   595      65.470  65.835  50.225  1.00  0.00           H
ATOM   1647  CD2 PHE   595      66.160  67.415  53.255  1.00  0.00           C
ATOM   1648  HD2 PHE   595      65.950  68.285  53.865  1.00  0.00           H
ATOM   1649  CE2 PHE   595      65.530  67.235  52.025  1.00  0.00           C
ATOM   1650  HE2 PHE   595      64.740  67.925  51.775  1.00  0.00           H
ATOM   1651  C   PHE   595      70.390  66.805  54.145  1.00  0.00           C
ATOM   1652  O   PHE   595      70.770  65.985  53.305  1.00  0.00           O
ATOM   1653  N   ALA   596      70.920  68.035  54.205  1.00  0.00           N
ATOM   1654  HN  ALA   596      70.490  68.585  54.915  1.00  0.00           H
ATOM   1655  CA  ALA   596      72.100  68.525  53.455  1.00  0.00           C
ATOM   1656  HA  ALA   596      71.960  68.355  52.395  1.00  0.00           H
ATOM   1657  CB  ALA   596      72.230  70.105  53.585  1.00  0.00           C
ATOM   1658  HB1 ALA   596      71.240  70.525  53.285  1.00  0.00           H
ATOM   1659  HB2 ALA   596      72.420  70.395  54.635  1.00  0.00           H
ATOM   1660  HB3 ALA   596      73.010  70.475  52.885  1.00  0.00           H
ATOM   1661  C   ALA   596      73.400  67.865  53.755  1.00  0.00           C
ATOM   1662  O   ALA   596      74.130  67.525  52.865  1.00  0.00           O
ATOM   1663  N   ILE   597      73.820  67.705  55.005  1.00  0.00           N
ATOM   1664  HN  ILE   597      73.210  67.995  55.735  1.00  0.00           H
ATOM   1665  CA  ILE   597      74.950  66.965  55.445  1.00  0.00           C
ATOM   1666  HA  ILE   597      75.760  67.325  54.825  1.00  0.00           H
ATOM   1667  CB  ILE   597      75.380  67.385  56.851  1.00  0.00           C
ATOM   1668  HB  ILE   597      74.520  67.845  57.371  1.00  0.00           H
ATOM   1669  CG2 ILE   597      76.040  66.235  57.611  1.00  0.00           C
ATOM   1670 1HG2 ILE   597      77.070  65.965  57.311  1.00  0.00           H
ATOM   1671 2HG2 ILE   597      76.080  66.565  58.671  1.00  0.00           H
ATOM   1672 3HG2 ILE   597      75.330  65.385  57.631  1.00  0.00           H
ATOM   1673  CG1 ILE   597      76.570  68.385  56.691  1.00  0.00           C
ATOM   1674 1HG1 ILE   597      77.120  68.705  57.601  1.00  0.00           H
ATOM   1675 2HG1 ILE   597      77.390  68.005  56.045  1.00  0.00           H
ATOM   1676  CD  ILE   597      76.090  69.725  56.105  1.00  0.00           C
ATOM   1677  HD1 ILE   597      75.630  69.605  55.105  1.00  0.00           H
ATOM   1678  HD2 ILE   597      75.460  70.345  56.781  1.00  0.00           H
ATOM   1679  HD3 ILE   597      76.980  70.365  55.935  1.00  0.00           H
ATOM   1680  C   ILE   597      74.950  65.475  55.125  1.00  0.00           C
ATOM   1681  O   ILE   597      75.900  64.915  54.585  1.00  0.00           O
ATOM   1682  N   LYS   598      73.810  64.805  55.325  1.00  0.00           N
ATOM   1683  HN  LYS   598      72.970  65.185  55.695  1.00  0.00           H
ATOM   1684  CA  LYS   598      73.570  63.435  54.905  1.00  0.00           C
ATOM   1685  HA  LYS   598      74.330  62.855  55.405  1.00  0.00           H
ATOM   1686  CB  LYS   598      72.210  62.915  55.355  1.00  0.00           C
ATOM   1687  HB1 LYS   598      72.180  63.035  56.461  1.00  0.00           H
ATOM   1688  HB2 LYS   598      71.400  63.555  54.945  1.00  0.00           H
ATOM   1689  CG  LYS   598      71.950  61.495  54.875  1.00  0.00           C
ATOM   1690  HG1 LYS   598      72.030  61.275  53.785  1.00  0.00           H
ATOM   1691  HG2 LYS   598      72.820  60.935  55.265  1.00  0.00           H
ATOM   1692  CD  LYS   598      70.570  60.805  55.225  1.00  0.00           C
ATOM   1693  HD1 LYS   598      70.590  59.785  54.775  1.00  0.00           H
ATOM   1694  HD2 LYS   598      70.620  60.795  56.325  1.00  0.00           H
ATOM   1695  CE  LYS   598      69.340  61.585  54.675  1.00  0.00           C
ATOM   1696  HE1 LYS   598      69.390  62.645  55.015  1.00  0.00           H
ATOM   1697  HE2 LYS   598      69.450  61.485  53.575  1.00  0.00           H
ATOM   1698  NZ  LYS   598      68.100  61.005  55.135  1.00  0.00           N
ATOM   1699  HZ1 LYS   598      67.990  61.195  56.145  1.00  0.00           H
ATOM   1700  HZ2 LYS   598      67.290  61.325  54.565  1.00  0.00           H
ATOM   1701  HZ3 LYS   598      68.150  59.985  54.905  1.00  0.00           H
ATOM   1702  C   LYS   598      73.720  63.275  53.375  1.00  0.00           C
ATOM   1703  O   LYS   598      74.340  62.395  52.805  1.00  0.00           O
ATOM   1704  N   SER   599      73.150  64.205  52.615  1.00  0.00           N
ATOM   1705  HN  SER   599      72.600  64.955  52.965  1.00  0.00           H
ATOM   1706  CA  SER   599      73.340  64.305  51.165  1.00  0.00           C
ATOM   1707  HA  SER   599      73.060  63.325  50.795  1.00  0.00           H
ATOM   1708  CB  SER   599      72.390  65.315  50.675  1.00  0.00           C
ATOM   1709  HB1 SER   599      72.600  66.255  51.225  1.00  0.00           H
ATOM   1710  HB2 SER   599      72.560  65.615  49.625  1.00  0.00           H
ATOM   1711  OG  SER   599      71.050  64.895  50.895  1.00  0.00           O
ATOM   1712  HG1 SER   599      70.870  65.255  51.765  1.00  0.00           H
ATOM   1713  C   SER   599      74.700  64.615  50.615  1.00  0.00           C
ATOM   1714  O   SER   599      75.040  64.205  49.505  1.00  0.00           O
ATOM   1715  N   LEU   600      75.500  65.325  51.415  1.00  0.00           N
ATOM   1716  HN  LEU   600      75.070  65.925  52.085  1.00  0.00           H
ATOM   1717  CA  LEU   600      76.910  65.585  51.135  1.00  0.00           C
ATOM   1718  HA  LEU   600      77.160  65.495  50.085  1.00  0.00           H
ATOM   1719  CB  LEU   600      77.210  66.975  51.765  1.00  0.00           C
ATOM   1720  HB1 LEU   600      76.970  66.945  52.845  1.00  0.00           H
ATOM   1721  HB2 LEU   600      78.320  67.085  51.705  1.00  0.00           H
ATOM   1722  CG  LEU   600      76.630  68.195  50.995  1.00  0.00           C
ATOM   1723  HG  LEU   600      75.530  68.055  51.045  1.00  0.00           H
ATOM   1724  CD1 LEU   600      77.030  69.485  51.625  1.00  0.00           C
ATOM   1725 1HD1 LEU   600      77.000  69.525  52.735  1.00  0.00           H
ATOM   1726 2HD1 LEU   600      78.100  69.695  51.425  1.00  0.00           H
ATOM   1727 3HD1 LEU   600      76.310  70.285  51.365  1.00  0.00           H
ATOM   1728  CD2 LEU   600      77.050  68.275  49.525  1.00  0.00           C
ATOM   1729 1HD2 LEU   600      78.110  67.965  49.435  1.00  0.00           H
ATOM   1730 2HD2 LEU   600      76.340  67.595  49.005  1.00  0.00           H
ATOM   1731 3HD2 LEU   600      76.760  69.305  49.205  1.00  0.00           H
ATOM   1732  C   LEU   600      77.970  64.565  51.745  1.00  0.00           C
ATOM   1733  O   LEU   600      79.170  64.645  51.415  1.00  0.00           O
ATOM   1734  N   ARG   601      77.560  63.545  52.455  1.00  0.00           N
ATOM   1735  HN  ARG   601      76.590  63.445  52.635  1.00  0.00           H
ATOM   1736  CA  ARG   601      78.430  62.485  52.905  1.00  0.00           C
ATOM   1737  HA  ARG   601      79.230  62.875  53.525  1.00  0.00           H
ATOM   1738  CB  ARG   601      77.620  61.515  53.815  1.00  0.00           C
ATOM   1739  HB1 ARG   601      77.370  62.125  54.715  1.00  0.00           H
ATOM   1740  HB2 ARG   601      76.650  61.295  53.315  1.00  0.00           H
ATOM   1741  CG  ARG   601      78.360  60.195  54.155  1.00  0.00           C
ATOM   1742  HG1 ARG   601      77.640  59.665  54.815  1.00  0.00           H
ATOM   1743  HG2 ARG   601      78.400  59.545  53.255  1.00  0.00           H
ATOM   1744  CD  ARG   601      79.720  60.315  54.795  1.00  0.00           C
ATOM   1745  HD1 ARG   601      80.180  59.335  55.055  1.00  0.00           H
ATOM   1746  HD2 ARG   601      80.420  60.935  54.195  1.00  0.00           H
ATOM   1747  NE  ARG   601      79.410  61.125  56.035  1.00  0.00           N
ATOM   1748  HE  ARG   601      78.520  61.105  56.491  1.00  0.00           H
ATOM   1749  CZ  ARG   601      80.310  61.965  56.551  1.00  0.00           C
ATOM   1750  NH1 ARG   601      81.520  62.225  56.125  1.00  0.00           N
ATOM   1751 1HH1 ARG   601      81.720  61.895  55.195  1.00  0.00           H
ATOM   1752 2HH1 ARG   601      82.250  62.665  56.641  1.00  0.00           H
ATOM   1753  NH2 ARG   601      79.970  62.415  57.731  1.00  0.00           N
ATOM   1754 1HH2 ARG   601      79.030  62.265  58.031  1.00  0.00           H
ATOM   1755 2HH2 ARG   601      80.680  63.005  58.101  1.00  0.00           H
ATOM   1756  C   ARG   601      79.020  61.725  51.675  1.00  0.00           C
ATOM   1757  O   ARG   601      80.210  61.335  51.625  1.00  0.00           O
ATOM   1758  N   LYS   602      78.240  61.645  50.535  1.00  0.00           N
ATOM   1759  HN  LYS   602      77.300  61.965  50.545  1.00  0.00           H
ATOM   1760  CA  LYS   602      78.740  60.775  49.405  1.00  0.00           C
ATOM   1761  HA  LYS   602      79.400  60.025  49.815  1.00  0.00           H
ATOM   1762  CB  LYS   602      77.490  60.125  48.755  1.00  0.00           C
ATOM   1763  HB1 LYS   602      76.840  60.865  48.245  1.00  0.00           H
ATOM   1764  HB2 LYS   602      77.900  59.375  48.055  1.00  0.00           H
ATOM   1765  CG  LYS   602      76.540  59.395  49.655  1.00  0.00           C
ATOM   1766  HG1 LYS   602      76.130  60.085  50.425  1.00  0.00           H
ATOM   1767  HG2 LYS   602      75.690  58.965  49.075  1.00  0.00           H
ATOM   1768  CD  LYS   602      77.050  58.055  50.185  1.00  0.00           C
ATOM   1769  HD1 LYS   602      77.420  57.415  49.355  1.00  0.00           H
ATOM   1770  HD2 LYS   602      77.990  58.165  50.775  1.00  0.00           H
ATOM   1771  CE  LYS   602      76.090  57.165  50.925  1.00  0.00           C
ATOM   1772  HE1 LYS   602      76.540  56.235  51.325  1.00  0.00           H
ATOM   1773  HE2 LYS   602      75.680  57.655  51.835  1.00  0.00           H
ATOM   1774  NZ  LYS   602      74.940  56.795  50.005  1.00  0.00           N
ATOM   1775  HZ1 LYS   602      75.190  56.555  49.025  1.00  0.00           H
ATOM   1776  HZ2 LYS   602      74.480  55.955  50.405  1.00  0.00           H
ATOM   1777  HZ3 LYS   602      74.230  57.545  49.885  1.00  0.00           H
ATOM   1778  C   LYS   602      79.440  61.675  48.365  1.00  0.00           C
ATOM   1779  O   LYS   602      79.700  61.265  47.245  1.00  0.00           O
ATOM   1780  N   LEU   603      79.850  62.905  48.805  1.00  0.00           N
ATOM   1781  HN  LEU   603      79.670  63.165  49.755  1.00  0.00           H
ATOM   1782  CA  LEU   603      80.520  63.995  48.055  1.00  0.00           C
ATOM   1783  HA  LEU   603      80.400  63.855  46.995  1.00  0.00           H
ATOM   1784  CB  LEU   603      80.140  65.425  48.465  1.00  0.00           C
ATOM   1785  HB1 LEU   603      79.050  65.575  48.315  1.00  0.00           H
ATOM   1786  HB2 LEU   603      80.340  65.615  49.535  1.00  0.00           H
ATOM   1787  CG  LEU   603      80.790  66.485  47.585  1.00  0.00           C
ATOM   1788  HG  LEU   603      81.770  66.125  47.195  1.00  0.00           H
ATOM   1789  CD1 LEU   603      80.000  67.045  46.425  1.00  0.00           C
ATOM   1790 1HD1 LEU   603      80.600  67.825  45.905  1.00  0.00           H
ATOM   1791 2HD1 LEU   603      79.750  66.235  45.705  1.00  0.00           H
ATOM   1792 3HD1 LEU   603      79.090  67.555  46.805  1.00  0.00           H
ATOM   1793  CD2 LEU   603      81.310  67.675  48.435  1.00  0.00           C
ATOM   1794 1HD2 LEU   603      82.200  68.165  47.975  1.00  0.00           H
ATOM   1795 2HD2 LEU   603      80.520  68.445  48.345  1.00  0.00           H
ATOM   1796 3HD2 LEU   603      81.460  67.375  49.485  1.00  0.00           H
ATOM   1797  C   LEU   603      82.010  63.715  48.395  1.00  0.00           C
ATOM   1798  O   LEU   603      82.380  63.495  49.535  1.00  0.00           O
ATOM   1799  N   THR   604      82.940  63.735  47.425  1.00  0.00           N
ATOM   1800  HN  THR   604      82.630  63.955  46.505  1.00  0.00           H
ATOM   1801  CA  THR   604      84.420  63.545  47.665  1.00  0.00           C
ATOM   1802  HA  THR   604      84.510  62.715  48.355  1.00  0.00           H
ATOM   1803  CB  THR   604      85.110  63.065  46.395  1.00  0.00           C
ATOM   1804  HB  THR   604      86.130  62.715  46.685  1.00  0.00           H
ATOM   1805  OG1 THR   604      85.050  64.125  45.475  1.00  0.00           O
ATOM   1806  HG1 THR   604      84.140  64.185  45.165  1.00  0.00           H
ATOM   1807  CG2 THR   604      84.410  61.855  45.765  1.00  0.00           C
ATOM   1808 1HG2 THR   604      85.060  61.245  45.095  1.00  0.00           H
ATOM   1809 2HG2 THR   604      83.950  61.225  46.555  1.00  0.00           H
ATOM   1810 3HG2 THR   604      83.580  62.105  45.075  1.00  0.00           H
ATOM   1811  C   THR   604      85.190  64.785  48.205  1.00  0.00           C
ATOM   1812  O   THR   604      84.730  65.935  48.105  1.00  0.00           O
ATOM   1813  N   ASP   605      86.340  64.495  48.835  1.00  0.00           N
ATOM   1814  HN  ASP   605      86.750  63.585  48.845  1.00  0.00           H
ATOM   1815  CA  ASP   605      87.250  65.545  49.345  1.00  0.00           C
ATOM   1816  HA  ASP   605      86.750  66.185  50.055  1.00  0.00           H
ATOM   1817  CB  ASP   605      88.460  64.965  50.155  1.00  0.00           C
ATOM   1818  HB1 ASP   605      89.020  64.135  49.665  1.00  0.00           H
ATOM   1819  HB2 ASP   605      89.250  65.725  50.315  1.00  0.00           H
ATOM   1820  CG  ASP   605      88.090  64.325  51.445  1.00  0.00           C
ATOM   1821  OD1 ASP   605      88.900  63.555  51.895  1.00  0.00           O
ATOM   1822  OD2 ASP   605      86.910  64.585  51.965  1.00  0.00           O
ATOM   1823  C   ASP   605      87.880  66.425  48.195  1.00  0.00           C
ATOM   1824  O   ASP   605      88.240  67.585  48.385  1.00  0.00           O
ATOM   1825  N   ASP   606      88.050  65.795  47.085  1.00  0.00           N
ATOM   1826  HN  ASP   606      87.680  64.885  46.945  1.00  0.00           H
ATOM   1827  CA  ASP   606      88.370  66.565  45.895  1.00  0.00           C
ATOM   1828  HA  ASP   606      89.230  67.155  46.155  1.00  0.00           H
ATOM   1829  CB  ASP   606      88.540  65.515  44.705  1.00  0.00           C
ATOM   1830  HB1 ASP   606      87.710  64.785  44.615  1.00  0.00           H
ATOM   1831  HB2 ASP   606      88.540  66.015  43.715  1.00  0.00           H
ATOM   1832  CG  ASP   606      89.810  64.725  44.885  1.00  0.00           C
ATOM   1833  OD1 ASP   606      89.940  63.605  44.305  1.00  0.00           O
ATOM   1834  OD2 ASP   606      90.810  65.205  45.425  1.00  0.00           O
ATOM   1835  C   ASP   606      87.310  67.585  45.485  1.00  0.00           C
ATOM   1836  O   ASP   606      87.520  68.795  45.275  1.00  0.00           O
ATOM   1837  N   GLU   607      86.010  67.225  45.385  1.00  0.00           N
ATOM   1838  HN  GLU   607      85.760  66.265  45.405  1.00  0.00           H
ATOM   1839  CA  GLU   607      84.920  68.205  45.255  1.00  0.00           C
ATOM   1840  HA  GLU   607      85.090  68.745  44.325  1.00  0.00           H
ATOM   1841  CB  GLU   607      83.610  67.425  45.135  1.00  0.00           C
ATOM   1842  HB1 GLU   607      83.520  66.695  45.975  1.00  0.00           H
ATOM   1843  HB2 GLU   607      82.790  68.155  45.315  1.00  0.00           H
ATOM   1844  CG  GLU   607      83.380  66.665  43.845  1.00  0.00           C
ATOM   1845  HG1 GLU   607      83.070  67.475  43.155  1.00  0.00           H
ATOM   1846  HG2 GLU   607      84.240  66.165  43.345  1.00  0.00           H
ATOM   1847  CD  GLU   607      82.320  65.575  44.005  1.00  0.00           C
ATOM   1848  OE1 GLU   607      82.640  64.535  44.635  1.00  0.00           O
ATOM   1849  OE2 GLU   607      81.180  65.765  43.525  1.00  0.00           O
ATOM   1850  C   GLU   607      84.780  69.135  46.435  1.00  0.00           C
ATOM   1851  O   GLU   607      84.570  70.315  46.345  1.00  0.00           O
ATOM   1852  N   LEU   608      84.990  68.645  47.655  1.00  0.00           N
ATOM   1853  HN  LEU   608      85.090  67.665  47.785  1.00  0.00           H
ATOM   1854  CA  LEU   608      85.040  69.595  48.775  1.00  0.00           C
ATOM   1855  HA  LEU   608      84.060  70.055  48.785  1.00  0.00           H
ATOM   1856  CB  LEU   608      85.170  68.835  50.025  1.00  0.00           C
ATOM   1857  HB1 LEU   608      84.370  68.055  50.025  1.00  0.00           H
ATOM   1858  HB2 LEU   608      86.180  68.365  50.095  1.00  0.00           H
ATOM   1859  CG  LEU   608      84.900  69.665  51.325  1.00  0.00           C
ATOM   1860  HG  LEU   608      85.690  70.435  51.435  1.00  0.00           H
ATOM   1861  CD1 LEU   608      83.570  70.315  51.515  1.00  0.00           C
ATOM   1862 1HD1 LEU   608      83.440  71.085  50.735  1.00  0.00           H
ATOM   1863 2HD1 LEU   608      82.680  69.655  51.495  1.00  0.00           H
ATOM   1864 3HD1 LEU   608      83.480  70.695  52.565  1.00  0.00           H
ATOM   1865  CD2 LEU   608      85.000  68.605  52.445  1.00  0.00           C
ATOM   1866 1HD2 LEU   608      85.070  69.055  53.465  1.00  0.00           H
ATOM   1867 2HD2 LEU   608      84.040  68.055  52.475  1.00  0.00           H
ATOM   1868 3HD2 LEU   608      85.830  67.885  52.315  1.00  0.00           H
ATOM   1869  C   LEU   608      86.120  70.615  48.695  1.00  0.00           C
ATOM   1870  O   LEU   608      85.830  71.805  48.965  1.00  0.00           O
ATOM   1871  N   PHE   609      87.350  70.285  48.275  1.00  0.00           N
ATOM   1872  HN  PHE   609      87.490  69.295  48.185  1.00  0.00           H
ATOM   1873  CA  PHE   609      88.350  71.165  47.885  1.00  0.00           C
ATOM   1874  HA  PHE   609      88.500  71.775  48.765  1.00  0.00           H
ATOM   1875  CB  PHE   609      89.730  70.485  47.625  1.00  0.00           C
ATOM   1876  HB1 PHE   609      90.010  69.845  48.485  1.00  0.00           H
ATOM   1877  HB2 PHE   609      89.500  69.785  46.785  1.00  0.00           H
ATOM   1878  CG  PHE   609      90.810  71.425  47.205  1.00  0.00           C
ATOM   1879  CD1 PHE   609      91.480  71.335  45.985  1.00  0.00           C
ATOM   1880  HD1 PHE   609      91.270  70.465  45.385  1.00  0.00           H
ATOM   1881  CE1 PHE   609      92.430  72.205  45.565  1.00  0.00           C
ATOM   1882  HE1 PHE   609      92.950  72.025  44.645  1.00  0.00           H
ATOM   1883  CZ  PHE   609      92.690  73.325  46.245  1.00  0.00           C
ATOM   1884  HZ  PHE   609      93.390  73.965  45.715  1.00  0.00           H
ATOM   1885  CD2 PHE   609      91.170  72.565  48.035  1.00  0.00           C
ATOM   1886  HD2 PHE   609      90.650  72.705  48.965  1.00  0.00           H
ATOM   1887  CE2 PHE   609      92.150  73.475  47.535  1.00  0.00           C
ATOM   1888  HE2 PHE   609      92.310  74.385  48.105  1.00  0.00           H
ATOM   1889  C   PHE   609      87.950  72.125  46.715  1.00  0.00           C
ATOM   1890  O   PHE   609      88.260  73.265  46.865  1.00  0.00           O
ATOM   1891  N   GLN   610      87.340  71.595  45.645  1.00  0.00           N
ATOM   1892  HN  GLN   610      87.410  70.625  45.445  1.00  0.00           H
ATOM   1893  CA  GLN   610      86.780  72.365  44.565  1.00  0.00           C
ATOM   1894  HA  GLN   610      87.580  72.885  44.065  1.00  0.00           H
ATOM   1895  CB  GLN   610      86.010  71.535  43.425  1.00  0.00           C
ATOM   1896  HB1 GLN   610      85.310  70.895  43.995  1.00  0.00           H
ATOM   1897  HB2 GLN   610      85.450  72.205  42.725  1.00  0.00           H
ATOM   1898  CG  GLN   610      87.100  70.715  42.565  1.00  0.00           C
ATOM   1899  HG1 GLN   610      87.510  71.455  41.835  1.00  0.00           H
ATOM   1900  HG2 GLN   610      87.900  70.515  43.305  1.00  0.00           H
ATOM   1901  CD  GLN   610      86.550  69.435  41.955  1.00  0.00           C
ATOM   1902  OE1 GLN   610      87.220  68.405  41.825  1.00  0.00           O
ATOM   1903  NE2 GLN   610      85.210  69.585  41.585  1.00  0.00           N
ATOM   1904 1HE2 GLN   610      84.660  68.825  41.245  1.00  0.00           H
ATOM   1905 2HE2 GLN   610      84.760  70.445  41.825  1.00  0.00           H
ATOM   1906  C   GLN   610      85.780  73.485  45.005  1.00  0.00           C
ATOM   1907  O   GLN   610      85.850  74.575  44.465  1.00  0.00           O
ATOM   1908  N   TYR   611      84.900  73.255  46.045  1.00  0.00           N
ATOM   1909  HN  TYR   611      84.690  72.375  46.465  1.00  0.00           H
ATOM   1910  CA  TYR   611      83.920  74.305  46.475  1.00  0.00           C
ATOM   1911  HA  TYR   611      83.830  75.055  45.705  1.00  0.00           H
ATOM   1912  CB  TYR   611      82.480  73.735  46.635  1.00  0.00           C
ATOM   1913  HB1 TYR   611      82.460  73.235  47.625  1.00  0.00           H
ATOM   1914  HB2 TYR   611      81.750  74.575  46.745  1.00  0.00           H
ATOM   1915  CG  TYR   611      82.100  72.875  45.485  1.00  0.00           C
ATOM   1916  CD1 TYR   611      81.990  73.345  44.145  1.00  0.00           C
ATOM   1917  HD1 TYR   611      82.300  74.365  43.985  1.00  0.00           H
ATOM   1918  CE1 TYR   611      81.670  72.565  43.095  1.00  0.00           C
ATOM   1919  HE1 TYR   611      81.650  73.025  42.115  1.00  0.00           H
ATOM   1920  CZ  TYR   611      81.240  71.295  43.295  1.00  0.00           C
ATOM   1921  OH  TYR   611      80.930  70.565  42.095  1.00  0.00           O
ATOM   1922  HH  TYR   611      80.800  69.655  42.385  1.00  0.00           H
ATOM   1923  CD2 TYR   611      81.680  71.585  45.695  1.00  0.00           C
ATOM   1924  HD2 TYR   611      81.740  71.125  46.675  1.00  0.00           H
ATOM   1925  CE2 TYR   611      81.370  70.735  44.595  1.00  0.00           C
ATOM   1926  HE2 TYR   611      81.140  69.695  44.765  1.00  0.00           H
ATOM   1927  C   TYR   611      84.360  74.935  47.795  1.00  0.00           C
ATOM   1928  O   TYR   611      83.530  75.445  48.535  1.00  0.00           O
ATOM   1929  N   LEU   612      85.660  74.815  48.205  1.00  0.00           N
ATOM   1930  HN  LEU   612      86.390  74.395  47.665  1.00  0.00           H
ATOM   1931  CA  LEU   612      86.070  75.205  49.525  1.00  0.00           C
ATOM   1932  HA  LEU   612      85.540  74.595  50.245  1.00  0.00           H
ATOM   1933  CB  LEU   612      87.550  74.675  49.785  1.00  0.00           C
ATOM   1934  HB1 LEU   612      87.660  73.565  49.715  1.00  0.00           H
ATOM   1935  HB2 LEU   612      88.200  75.135  49.015  1.00  0.00           H
ATOM   1936  CG  LEU   612      88.200  75.085  51.265  1.00  0.00           C
ATOM   1937  HG  LEU   612      88.060  76.185  51.305  1.00  0.00           H
ATOM   1938  CD1 LEU   612      87.450  74.375  52.515  1.00  0.00           C
ATOM   1939 1HD1 LEU   612      86.440  74.815  52.655  1.00  0.00           H
ATOM   1940 2HD1 LEU   612      87.490  73.295  52.275  1.00  0.00           H
ATOM   1941 3HD1 LEU   612      88.130  74.435  53.395  1.00  0.00           H
ATOM   1942  CD2 LEU   612      89.660  74.655  51.245  1.00  0.00           C
ATOM   1943 1HD2 LEU   612      90.220  74.615  52.205  1.00  0.00           H
ATOM   1944 2HD2 LEU   612      89.690  73.645  50.785  1.00  0.00           H
ATOM   1945 3HD2 LEU   612      90.260  75.295  50.575  1.00  0.00           H
ATOM   1946  C   LEU   612      85.860  76.695  49.945  1.00  0.00           C
ATOM   1947  O   LEU   612      85.360  76.995  50.995  1.00  0.00           O
ATOM   1948  N   LEU   613      86.260  77.605  49.015  1.00  0.00           N
ATOM   1949  HN  LEU   613      86.690  77.235  48.195  1.00  0.00           H
ATOM   1950  CA  LEU   613      86.180  79.085  49.235  1.00  0.00           C
ATOM   1951  HA  LEU   613      86.810  79.435  50.035  1.00  0.00           H
ATOM   1952  CB  LEU   613      86.500  79.785  47.875  1.00  0.00           C
ATOM   1953  HB1 LEU   613      87.440  79.305  47.555  1.00  0.00           H
ATOM   1954  HB2 LEU   613      85.750  79.575  47.085  1.00  0.00           H
ATOM   1955  CG  LEU   613      86.770  81.335  47.755  1.00  0.00           C
ATOM   1956  HG  LEU   613      85.890  81.865  48.175  1.00  0.00           H
ATOM   1957  CD1 LEU   613      87.970  81.645  48.665  1.00  0.00           C
ATOM   1958 1HD1 LEU   613      88.820  80.955  48.475  1.00  0.00           H
ATOM   1959 2HD1 LEU   613      88.440  82.625  48.445  1.00  0.00           H
ATOM   1960 3HD1 LEU   613      87.720  81.645  49.755  1.00  0.00           H
ATOM   1961  CD2 LEU   613      87.070  81.805  46.315  1.00  0.00           C
ATOM   1962 1HD2 LEU   613      88.020  81.415  45.895  1.00  0.00           H
ATOM   1963 2HD2 LEU   613      86.190  81.525  45.685  1.00  0.00           H
ATOM   1964 3HD2 LEU   613      87.160  82.905  46.255  1.00  0.00           H
ATOM   1965  C   LEU   613      84.790  79.615  49.535  1.00  0.00           C
ATOM   1966  O   LEU   613      84.610  80.345  50.495  1.00  0.00           O
ATOM   1967  N   GLN   614      83.740  79.195  48.775  1.00  0.00           N
ATOM   1968  HN  GLN   614      83.800  78.545  48.025  1.00  0.00           H
ATOM   1969  CA  GLN   614      82.350  79.305  49.025  1.00  0.00           C
ATOM   1970  HA  GLN   614      82.030  80.335  48.965  1.00  0.00           H
ATOM   1971  CB  GLN   614      81.510  78.445  47.975  1.00  0.00           C
ATOM   1972  HB1 GLN   614      81.980  77.445  47.965  1.00  0.00           H
ATOM   1973  HB2 GLN   614      80.500  78.305  48.425  1.00  0.00           H
ATOM   1974  CG  GLN   614      81.290  78.905  46.565  1.00  0.00           C
ATOM   1975  HG1 GLN   614      80.820  78.095  45.975  1.00  0.00           H
ATOM   1976  HG2 GLN   614      80.620  79.785  46.665  1.00  0.00           H
ATOM   1977  CD  GLN   614      82.650  79.305  45.835  1.00  0.00           C
ATOM   1978  OE1 GLN   614      83.630  78.615  46.015  1.00  0.00           O
ATOM   1979  NE2 GLN   614      82.660  80.335  45.005  1.00  0.00           N
ATOM   1980 1HE2 GLN   614      81.830  80.895  44.995  1.00  0.00           H
ATOM   1981 2HE2 GLN   614      83.430  80.605  44.425  1.00  0.00           H
ATOM   1982  C   GLN   614      81.970  78.855  50.375  1.00  0.00           C
ATOM   1983  O   GLN   614      81.400  79.685  51.155  1.00  0.00           O
ATOM   1984  N   LEU   615      82.100  77.535  50.725  1.00  0.00           N
ATOM   1985  HN  LEU   615      82.630  76.915  50.155  1.00  0.00           H
ATOM   1986  CA  LEU   615      81.770  77.085  52.065  1.00  0.00           C
ATOM   1987  HA  LEU   615      80.710  77.145  52.255  1.00  0.00           H
ATOM   1988  CB  LEU   615      82.170  75.605  52.025  1.00  0.00           C
ATOM   1989  HB1 LEU   615      83.260  75.505  51.825  1.00  0.00           H
ATOM   1990  HB2 LEU   615      81.910  75.155  53.005  1.00  0.00           H
ATOM   1991  CG  LEU   615      81.430  74.675  51.155  1.00  0.00           C
ATOM   1992  HG  LEU   615      81.760  74.795  50.105  1.00  0.00           H
ATOM   1993  CD1 LEU   615      81.730  73.195  51.405  1.00  0.00           C
ATOM   1994 1HD1 LEU   615      81.420  72.945  52.445  1.00  0.00           H
ATOM   1995 2HD1 LEU   615      81.180  72.475  50.755  1.00  0.00           H
ATOM   1996 3HD1 LEU   615      82.820  73.175  51.225  1.00  0.00           H
ATOM   1997  CD2 LEU   615      79.930  74.975  51.055  1.00  0.00           C
ATOM   1998 1HD2 LEU   615      79.890  76.015  50.665  1.00  0.00           H
ATOM   1999 2HD2 LEU   615      79.330  74.235  50.485  1.00  0.00           H
ATOM   2000 3HD2 LEU   615      79.540  74.955  52.105  1.00  0.00           H
ATOM   2001  C   LEU   615      82.390  77.825  53.205  1.00  0.00           C
ATOM   2002  O   LEU   615      81.670  77.995  54.195  1.00  0.00           O
ATOM   2003  N   VAL   616      83.630  78.285  53.085  1.00  0.00           N
ATOM   2004  HN  VAL   616      84.190  78.025  52.305  1.00  0.00           H
ATOM   2005  CA  VAL   616      84.270  79.195  54.015  1.00  0.00           C
ATOM   2006  HA  VAL   616      84.350  78.675  54.955  1.00  0.00           H
ATOM   2007  CB  VAL   616      85.750  79.615  53.615  1.00  0.00           C
ATOM   2008  HB  VAL   616      85.740  79.615  52.505  1.00  0.00           H
ATOM   2009  CG1 VAL   616      86.270  81.005  54.145  1.00  0.00           C
ATOM   2010 1HG1 VAL   616      87.290  81.155  53.725  1.00  0.00           H
ATOM   2011 2HG1 VAL   616      85.530  81.795  53.895  1.00  0.00           H
ATOM   2012 3HG1 VAL   616      86.480  80.885  55.235  1.00  0.00           H
ATOM   2013  CG2 VAL   616      86.530  78.455  54.055  1.00  0.00           C
ATOM   2014 1HG2 VAL   616      86.180  77.475  53.655  1.00  0.00           H
ATOM   2015 2HG2 VAL   616      87.540  78.545  53.615  1.00  0.00           H
ATOM   2016 3HG2 VAL   616      86.620  78.345  55.165  1.00  0.00           H
ATOM   2017  C   VAL   616      83.480  80.485  54.175  1.00  0.00           C
ATOM   2018  O   VAL   616      83.360  80.985  55.275  1.00  0.00           O
ATOM   2019  N   GLN   617      82.860  81.085  53.125  1.00  0.00           N
ATOM   2020  HN  GLN   617      82.820  80.695  52.215  1.00  0.00           H
ATOM   2021  CA  GLN   617      82.010  82.255  53.265  1.00  0.00           C
ATOM   2022  HA  GLN   617      82.680  82.945  53.765  1.00  0.00           H
ATOM   2023  CB  GLN   617      81.560  83.045  52.005  1.00  0.00           C
ATOM   2024  HB1 GLN   617      80.770  82.405  51.535  1.00  0.00           H
ATOM   2025  HB2 GLN   617      81.180  84.035  52.325  1.00  0.00           H
ATOM   2026  CG  GLN   617      82.700  83.265  50.985  1.00  0.00           C
ATOM   2027  HG1 GLN   617      82.710  82.325  50.395  1.00  0.00           H
ATOM   2028  HG2 GLN   617      82.420  84.015  50.205  1.00  0.00           H
ATOM   2029  CD  GLN   617      84.010  83.625  51.585  1.00  0.00           C
ATOM   2030  OE1 GLN   617      84.110  84.535  52.335  1.00  0.00           O
ATOM   2031  NE2 GLN   617      85.040  82.875  51.215  1.00  0.00           N
ATOM   2032 1HE2 GLN   617      84.840  82.035  50.705  1.00  0.00           H
ATOM   2033 2HE2 GLN   617      85.940  83.265  51.415  1.00  0.00           H
ATOM   2034  C   GLN   617      80.790  82.195  54.115  1.00  0.00           C
ATOM   2035  O   GLN   617      80.420  83.085  54.915  1.00  0.00           O
ATOM   2036  N   VAL   618      80.120  81.105  53.915  1.00  0.00           N
ATOM   2037  HN  VAL   618      80.380  80.465  53.185  1.00  0.00           H
ATOM   2038  CA  VAL   618      79.000  80.815  54.745  1.00  0.00           C
ATOM   2039  HA  VAL   618      78.370  81.665  54.545  1.00  0.00           H
ATOM   2040  CB  VAL   618      78.290  79.655  54.115  1.00  0.00           C
ATOM   2041  HB  VAL   618      78.870  78.745  53.855  1.00  0.00           H
ATOM   2042  CG1 VAL   618      77.070  79.105  55.025  1.00  0.00           C
ATOM   2043 1HG1 VAL   618      77.400  78.555  55.925  1.00  0.00           H
ATOM   2044 2HG1 VAL   618      76.430  79.945  55.355  1.00  0.00           H
ATOM   2045 3HG1 VAL   618      76.450  78.425  54.405  1.00  0.00           H
ATOM   2046  CG2 VAL   618      77.620  80.085  52.805  1.00  0.00           C
ATOM   2047 1HG2 VAL   618      78.400  80.465  52.105  1.00  0.00           H
ATOM   2048 2HG2 VAL   618      77.040  79.275  52.315  1.00  0.00           H
ATOM   2049 3HG2 VAL   618      76.910  80.945  52.855  1.00  0.00           H
ATOM   2050  C   VAL   618      79.310  80.625  56.265  1.00  0.00           C
ATOM   2051  O   VAL   618      78.610  81.135  57.111  1.00  0.00           O
ATOM   2052  N   LEU   619      80.430  79.975  56.521  1.00  0.00           N
ATOM   2053  HN  LEU   619      80.980  79.625  55.765  1.00  0.00           H
ATOM   2054  CA  LEU   619      81.030  79.725  57.811  1.00  0.00           C
ATOM   2055  HA  LEU   619      80.390  79.105  58.411  1.00  0.00           H
ATOM   2056  CB  LEU   619      82.430  79.005  57.681  1.00  0.00           C
ATOM   2057  HB1 LEU   619      82.600  78.725  56.621  1.00  0.00           H
ATOM   2058  HB2 LEU   619      83.250  79.695  57.991  1.00  0.00           H
ATOM   2059  CG  LEU   619      82.410  77.645  58.391  1.00  0.00           C
ATOM   2060  HG  LEU   619      82.100  77.865  59.441  1.00  0.00           H
ATOM   2061  CD1 LEU   619      81.410  76.625  57.801  1.00  0.00           C
ATOM   2062 1HD1 LEU   619      80.470  77.155  57.561  1.00  0.00           H
ATOM   2063 2HD1 LEU   619      81.810  76.035  56.941  1.00  0.00           H
ATOM   2064 3HD1 LEU   619      81.060  75.835  58.501  1.00  0.00           H
ATOM   2065  CD2 LEU   619      83.830  77.195  58.441  1.00  0.00           C
ATOM   2066 1HD2 LEU   619      84.390  77.965  59.011  1.00  0.00           H
ATOM   2067 2HD2 LEU   619      83.930  76.215  58.961  1.00  0.00           H
ATOM   2068 3HD2 LEU   619      84.230  77.155  57.401  1.00  0.00           H
ATOM   2069  C   LEU   619      81.120  80.955  58.721  1.00  0.00           C
ATOM   2070  O   LEU   619      80.960  80.805  59.911  1.00  0.00           O
ATOM   2071  N   LYS   620      81.460  82.115  58.161  1.00  0.00           N
ATOM   2072  HN  LYS   620      81.760  82.025  57.211  1.00  0.00           H
ATOM   2073  CA  LYS   620      81.480  83.445  58.741  1.00  0.00           C
ATOM   2074  HA  LYS   620      82.100  83.475  59.621  1.00  0.00           H
ATOM   2075  CB  LYS   620      82.000  84.425  57.651  1.00  0.00           C
ATOM   2076  HB1 LYS   620      81.270  84.235  56.831  1.00  0.00           H
ATOM   2077  HB2 LYS   620      81.850  85.455  58.031  1.00  0.00           H
ATOM   2078  CG  LYS   620      83.410  84.255  57.091  1.00  0.00           C
ATOM   2079  HG1 LYS   620      84.150  84.515  57.881  1.00  0.00           H
ATOM   2080  HG2 LYS   620      83.650  83.235  56.721  1.00  0.00           H
ATOM   2081  CD  LYS   620      83.710  85.215  55.875  1.00  0.00           C
ATOM   2082  HD1 LYS   620      83.170  84.855  54.975  1.00  0.00           H
ATOM   2083  HD2 LYS   620      83.420  86.215  56.255  1.00  0.00           H
ATOM   2084  CE  LYS   620      85.170  85.065  55.505  1.00  0.00           C
ATOM   2085  HE1 LYS   620      85.790  85.615  56.255  1.00  0.00           H
ATOM   2086  HE2 LYS   620      85.550  84.025  55.505  1.00  0.00           H
ATOM   2087  NZ  LYS   620      85.370  85.735  54.215  1.00  0.00           N
ATOM   2088  HZ1 LYS   620      85.010  86.715  54.205  1.00  0.00           H
ATOM   2089  HZ2 LYS   620      86.400  85.675  54.085  1.00  0.00           H
ATOM   2090  HZ3 LYS   620      84.780  85.235  53.515  1.00  0.00           H
ATOM   2091  C   LYS   620      80.060  83.965  59.131  1.00  0.00           C
ATOM   2092  O   LYS   620      79.860  84.765  60.091  1.00  0.00           O
ATOM   2093  N   TYR   621      79.090  83.575  58.281  1.00  0.00           N
ATOM   2094  HN  TYR   621      79.260  82.985  57.501  1.00  0.00           H
ATOM   2095  CA  TYR   621      77.710  84.055  58.571  1.00  0.00           C
ATOM   2096  HA  TYR   621      77.700  85.085  58.881  1.00  0.00           H
ATOM   2097  CB  TYR   621      76.940  84.085  57.251  1.00  0.00           C
ATOM   2098  HB1 TYR   621      77.310  84.935  56.641  1.00  0.00           H
ATOM   2099  HB2 TYR   621      77.210  83.215  56.621  1.00  0.00           H
ATOM   2100  CG  TYR   621      75.450  84.055  57.451  1.00  0.00           C
ATOM   2101  CD1 TYR   621      74.700  85.235  57.631  1.00  0.00           C
ATOM   2102  HD1 TYR   621      75.200  86.165  57.851  1.00  0.00           H
ATOM   2103  CE1 TYR   621      73.240  85.185  57.661  1.00  0.00           C
ATOM   2104  HE1 TYR   621      72.750  86.115  57.911  1.00  0.00           H
ATOM   2105  CZ  TYR   621      72.600  83.975  57.451  1.00  0.00           C
ATOM   2106  OH  TYR   621      71.220  83.775  57.541  1.00  0.00           O
ATOM   2107  HH  TYR   621      70.980  84.155  58.391  1.00  0.00           H
ATOM   2108  CD2 TYR   621      74.810  82.875  57.171  1.00  0.00           C
ATOM   2109  HD2 TYR   621      75.390  81.995  56.931  1.00  0.00           H
ATOM   2110  CE2 TYR   621      73.440  82.835  57.231  1.00  0.00           C
ATOM   2111  HE2 TYR   621      73.050  81.845  57.041  1.00  0.00           H
ATOM   2112  C   TYR   621      77.080  83.255  59.711  1.00  0.00           C
ATOM   2113  O   TYR   621      76.420  83.765  60.621  1.00  0.00           O
ATOM   2114  N   GLU   622      77.350  81.885  59.671  1.00  0.00           N
ATOM   2115  HN  GLU   622      77.920  81.525  58.941  1.00  0.00           H
ATOM   2116  CA  GLU   622      77.080  80.975  60.751  1.00  0.00           C
ATOM   2117  HA  GLU   622      76.030  81.035  61.011  1.00  0.00           H
ATOM   2118  CB  GLU   622      77.330  79.535  60.181  1.00  0.00           C
ATOM   2119  HB1 GLU   622      78.330  79.455  59.701  1.00  0.00           H
ATOM   2120  HB2 GLU   622      77.090  78.915  61.071  1.00  0.00           H
ATOM   2121  CG  GLU   622      76.360  79.075  59.071  1.00  0.00           C
ATOM   2122  HG1 GLU   622      76.540  79.635  58.131  1.00  0.00           H
ATOM   2123  HG2 GLU   622      76.610  78.035  58.771  1.00  0.00           H
ATOM   2124  CD  GLU   622      74.970  79.165  59.551  1.00  0.00           C
ATOM   2125  OE1 GLU   622      74.640  78.465  60.541  1.00  0.00           O
ATOM   2126  OE2 GLU   622      74.220  79.935  58.901  1.00  0.00           O
ATOM   2127  C   GLU   622      77.860  81.295  62.031  1.00  0.00           C
ATOM   2128  O   GLU   622      79.000  81.605  62.101  1.00  0.00           O
ATOM   2129  N   SER   623      77.220  81.135  63.191  1.00  0.00           N
ATOM   2130  HN  SER   623      76.290  80.805  63.351  1.00  0.00           H
ATOM   2131  CA  SER   623      77.650  81.685  64.491  1.00  0.00           C
ATOM   2132  HA  SER   623      78.680  81.985  64.421  1.00  0.00           H
ATOM   2133  CB  SER   623      76.680  82.835  64.961  1.00  0.00           C
ATOM   2134  HB1 SER   623      75.610  82.575  65.131  1.00  0.00           H
ATOM   2135  HB2 SER   623      77.080  83.345  65.861  1.00  0.00           H
ATOM   2136  OG  SER   623      76.650  83.855  63.991  1.00  0.00           O
ATOM   2137  HG1 SER   623      76.310  83.345  63.241  1.00  0.00           H
ATOM   2138  C   SER   623      77.690  80.715  65.531  1.00  0.00           C
ATOM   2139  O   SER   623      78.120  81.025  66.621  1.00  0.00           O
ATOM   2140  N   TYR   624      77.310  79.405  65.301  1.00  0.00           N
ATOM   2141  HN  TYR   624      76.940  79.095  64.421  1.00  0.00           H
ATOM   2142  CA  TYR   624      77.420  78.385  66.301  1.00  0.00           C
ATOM   2143  HA  TYR   624      77.870  78.755  67.211  1.00  0.00           H
ATOM   2144  CB  TYR   624      76.050  77.845  66.641  1.00  0.00           C
ATOM   2145  HB1 TYR   624      75.480  77.335  65.831  1.00  0.00           H
ATOM   2146  HB2 TYR   624      76.130  77.195  67.541  1.00  0.00           H
ATOM   2147  CG  TYR   624      75.160  78.955  67.181  1.00  0.00           C
ATOM   2148  CD1 TYR   624      75.420  79.575  68.371  1.00  0.00           C
ATOM   2149  HD1 TYR   624      76.290  79.225  68.901  1.00  0.00           H
ATOM   2150  CE1 TYR   624      74.650  80.645  68.921  1.00  0.00           C
ATOM   2151  HE1 TYR   624      75.000  81.075  69.851  1.00  0.00           H
ATOM   2152  CZ  TYR   624      73.550  81.095  68.081  1.00  0.00           C
ATOM   2153  OH  TYR   624      72.770  82.155  68.441  1.00  0.00           O
ATOM   2154  HH  TYR   624      72.050  82.135  67.801  1.00  0.00           H
ATOM   2155  CD2 TYR   624      74.090  79.395  66.401  1.00  0.00           C
ATOM   2156  HD2 TYR   624      73.750  78.875  65.521  1.00  0.00           H
ATOM   2157  CE2 TYR   624      73.300  80.455  66.881  1.00  0.00           C
ATOM   2158  HE2 TYR   624      72.500  80.755  66.211  1.00  0.00           H
ATOM   2159  C   TYR   624      78.330  77.225  65.751  1.00  0.00           C
ATOM   2160  O   TYR   624      78.060  76.695  64.711  1.00  0.00           O
ATOM   2161  N   LEU   625      79.390  76.635  66.351  1.00  0.00           N
ATOM   2162  HN  LEU   625      79.620  76.995  67.251  1.00  0.00           H
ATOM   2163  CA  LEU   625      80.300  75.575  65.891  1.00  0.00           C
ATOM   2164  HA  LEU   625      80.530  75.725  64.851  1.00  0.00           H
ATOM   2165  CB  LEU   625      81.620  75.545  66.691  1.00  0.00           C
ATOM   2166  HB1 LEU   625      81.420  75.295  67.751  1.00  0.00           H
ATOM   2167  HB2 LEU   625      82.310  74.805  66.221  1.00  0.00           H
ATOM   2168  CG  LEU   625      82.490  76.825  66.491  1.00  0.00           C
ATOM   2169  HG  LEU   625      81.970  77.675  66.991  1.00  0.00           H
ATOM   2170  CD1 LEU   625      83.830  76.505  67.261  1.00  0.00           C
ATOM   2171 1HD1 LEU   625      84.380  77.465  67.421  1.00  0.00           H
ATOM   2172 2HD1 LEU   625      83.710  76.035  68.261  1.00  0.00           H
ATOM   2173 3HD1 LEU   625      84.480  75.785  66.721  1.00  0.00           H
ATOM   2174  CD2 LEU   625      82.800  77.175  64.991  1.00  0.00           C
ATOM   2175 1HD2 LEU   625      83.440  78.055  64.791  1.00  0.00           H
ATOM   2176 2HD2 LEU   625      83.250  76.275  64.521  1.00  0.00           H
ATOM   2177 3HD2 LEU   625      81.820  77.325  64.491  1.00  0.00           H
ATOM   2178  C   LEU   625      79.630  74.185  65.941  1.00  0.00           C
ATOM   2179  O   LEU   625      80.160  73.185  65.491  1.00  0.00           O
ATOM   2180  N   ASP   626      78.380  74.095  66.491  1.00  0.00           N
ATOM   2181  HN  ASP   626      77.860  74.885  66.801  1.00  0.00           H
ATOM   2182  CA  ASP   626      77.700  72.845  66.461  1.00  0.00           C
ATOM   2183  HA  ASP   626      78.380  72.015  66.441  1.00  0.00           H
ATOM   2184  CB  ASP   626      76.740  72.695  67.651  1.00  0.00           C
ATOM   2185  HB1 ASP   626      76.100  73.605  67.711  1.00  0.00           H
ATOM   2186  HB2 ASP   626      76.020  71.855  67.571  1.00  0.00           H
ATOM   2187  CG  ASP   626      77.500  72.395  68.941  1.00  0.00           C
ATOM   2188  OD1 ASP   626      77.080  72.885  69.991  1.00  0.00           O
ATOM   2189  OD2 ASP   626      78.410  71.485  68.901  1.00  0.00           O
ATOM   2190  C   ASP   626      76.870  72.705  65.171  1.00  0.00           C
ATOM   2191  O   ASP   626      76.270  71.685  64.951  1.00  0.00           O
ATOM   2192  N   CYS   627      76.800  73.755  64.361  1.00  0.00           N
ATOM   2193  HN  CYS   627      77.160  74.665  64.531  1.00  0.00           H
ATOM   2194  CA  CYS   627      76.240  73.625  62.991  1.00  0.00           C
ATOM   2195  HA  CYS   627      75.180  73.455  63.121  1.00  0.00           H
ATOM   2196  CB  CYS   627      76.540  74.945  62.241  1.00  0.00           C
ATOM   2197  HB1 CYS   627      76.040  75.755  62.811  1.00  0.00           H
ATOM   2198  HB2 CYS   627      77.620  75.125  62.441  1.00  0.00           H
ATOM   2199  SG  CYS   627      76.090  75.215  60.491  1.00  0.00           S
ATOM   2200  HG1 CYS   627      74.810  75.435  60.741  1.00  0.00           H
ATOM   2201  C   CYS   627      76.850  72.455  62.191  1.00  0.00           C
ATOM   2202  O   CYS   627      78.050  72.135  62.221  1.00  0.00           O
ATOM   2203  N   GLU   628      76.000  71.785  61.411  1.00  0.00           N
ATOM   2204  HN  GLU   628      75.030  72.015  61.411  1.00  0.00           H
ATOM   2205  CA  GLU   628      76.440  70.555  60.681  1.00  0.00           C
ATOM   2206  HA  GLU   628      77.000  69.925  61.351  1.00  0.00           H
ATOM   2207  CB  GLU   628      75.120  69.865  60.121  1.00  0.00           C
ATOM   2208  HB1 GLU   628      74.520  70.575  59.531  1.00  0.00           H
ATOM   2209  HB2 GLU   628      75.310  68.925  59.561  1.00  0.00           H
ATOM   2210  CG  GLU   628      74.120  69.435  61.271  1.00  0.00           C
ATOM   2211  HG1 GLU   628      73.880  70.295  61.931  1.00  0.00           H
ATOM   2212  HG2 GLU   628      73.160  69.025  60.891  1.00  0.00           H
ATOM   2213  CD  GLU   628      74.820  68.455  62.171  1.00  0.00           C
ATOM   2214  OE1 GLU   628      74.790  68.635  63.411  1.00  0.00           O
ATOM   2215  OE2 GLU   628      75.320  67.425  61.721  1.00  0.00           O
ATOM   2216  C   GLU   628      77.430  70.805  59.561  1.00  0.00           C
ATOM   2217  O   GLU   628      78.340  70.005  59.371  1.00  0.00           O
ATOM   2218  N   LEU   629      77.310  71.855  58.791  1.00  0.00           N
ATOM   2219  HN  LEU   629      76.530  72.475  58.811  1.00  0.00           H
ATOM   2220  CA  LEU   629      78.400  72.105  57.811  1.00  0.00           C
ATOM   2221  HA  LEU   629      78.590  71.225  57.221  1.00  0.00           H
ATOM   2222  CB  LEU   629      77.860  73.225  56.921  1.00  0.00           C
ATOM   2223  HB1 LEU   629      76.960  72.825  56.401  1.00  0.00           H
ATOM   2224  HB2 LEU   629      77.510  74.075  57.531  1.00  0.00           H
ATOM   2225  CG  LEU   629      78.910  73.785  55.925  1.00  0.00           C
ATOM   2226  HG  LEU   629      79.750  74.225  56.501  1.00  0.00           H
ATOM   2227  CD1 LEU   629      79.490  72.815  54.855  1.00  0.00           C
ATOM   2228 1HD1 LEU   629      78.630  72.505  54.225  1.00  0.00           H
ATOM   2229 2HD1 LEU   629      80.270  73.205  54.175  1.00  0.00           H
ATOM   2230 3HD1 LEU   629      79.990  71.915  55.275  1.00  0.00           H
ATOM   2231  CD2 LEU   629      78.430  75.055  55.175  1.00  0.00           C
ATOM   2232 1HD2 LEU   629      77.570  74.925  54.495  1.00  0.00           H
ATOM   2233 2HD2 LEU   629      78.060  75.715  55.995  1.00  0.00           H
ATOM   2234 3HD2 LEU   629      79.290  75.445  54.605  1.00  0.00           H
ATOM   2235  C   LEU   629      79.730  72.515  58.401  1.00  0.00           C
ATOM   2236  O   LEU   629      80.780  71.895  58.031  1.00  0.00           O
ATOM   2237  N   THR   630      79.730  73.305  59.431  1.00  0.00           N
ATOM   2238  HN  THR   630      78.880  73.705  59.761  1.00  0.00           H
ATOM   2239  CA  THR   630      80.980  73.575  60.231  1.00  0.00           C
ATOM   2240  HA  THR   630      81.700  73.985  59.531  1.00  0.00           H
ATOM   2241  CB  THR   630      80.750  74.575  61.271  1.00  0.00           C
ATOM   2242  HB  THR   630      80.080  74.165  62.061  1.00  0.00           H
ATOM   2243  OG1 THR   630      80.160  75.745  60.761  1.00  0.00           O
ATOM   2244  HG1 THR   630      79.950  76.345  61.481  1.00  0.00           H
ATOM   2245  CG2 THR   630      82.080  75.045  61.901  1.00  0.00           C
ATOM   2246 1HG2 THR   630      82.730  74.335  62.461  1.00  0.00           H
ATOM   2247 2HG2 THR   630      82.780  75.435  61.131  1.00  0.00           H
ATOM   2248 3HG2 THR   630      81.970  75.865  62.641  1.00  0.00           H
ATOM   2249  C   THR   630      81.530  72.335  60.881  1.00  0.00           C
ATOM   2250  O   THR   630      82.720  72.145  60.861  1.00  0.00           O
ATOM   2251  N   LYS   631      80.720  71.395  61.471  1.00  0.00           N
ATOM   2252  HN  LYS   631      79.750  71.595  61.611  1.00  0.00           H
ATOM   2253  CA  LYS   631      81.230  70.025  61.911  1.00  0.00           C
ATOM   2254  HA  LYS   631      81.980  70.225  62.651  1.00  0.00           H
ATOM   2255  CB  LYS   631      80.060  69.265  62.741  1.00  0.00           C
ATOM   2256  HB1 LYS   631      79.140  69.275  62.131  1.00  0.00           H
ATOM   2257  HB2 LYS   631      80.320  68.225  63.011  1.00  0.00           H
ATOM   2258  CG  LYS   631      79.760  70.055  64.061  1.00  0.00           C
ATOM   2259  HG1 LYS   631      80.600  69.895  64.771  1.00  0.00           H
ATOM   2260  HG2 LYS   631      79.660  71.125  63.771  1.00  0.00           H
ATOM   2261  CD  LYS   631      78.350  69.705  64.731  1.00  0.00           C
ATOM   2262  HD1 LYS   631      78.320  70.305  65.661  1.00  0.00           H
ATOM   2263  HD2 LYS   631      77.600  70.105  64.011  1.00  0.00           H
ATOM   2264  CE  LYS   631      78.030  68.275  65.151  1.00  0.00           C
ATOM   2265  HE1 LYS   631      78.330  67.605  64.321  1.00  0.00           H
ATOM   2266  HE2 LYS   631      78.480  67.875  66.081  1.00  0.00           H
ATOM   2267  NZ  LYS   631      76.560  68.155  65.341  1.00  0.00           N
ATOM   2268  HZ1 LYS   631      76.220  67.185  65.521  1.00  0.00           H
ATOM   2269  HZ2 LYS   631      76.300  68.535  66.271  1.00  0.00           H
ATOM   2270  HZ3 LYS   631      75.930  68.495  64.591  1.00  0.00           H
ATOM   2271  C   LYS   631      81.770  69.215  60.821  1.00  0.00           C
ATOM   2272  O   LYS   631      82.890  68.765  60.781  1.00  0.00           O
ATOM   2273  N   PHE   632      81.010  68.985  59.711  1.00  0.00           N
ATOM   2274  HN  PHE   632      80.090  69.385  59.631  1.00  0.00           H
ATOM   2275  CA  PHE   632      81.420  68.225  58.491  1.00  0.00           C
ATOM   2276  HA  PHE   632      81.630  67.225  58.851  1.00  0.00           H
ATOM   2277  CB  PHE   632      80.120  68.035  57.591  1.00  0.00           C
ATOM   2278  HB1 PHE   632      79.330  67.355  57.991  1.00  0.00           H
ATOM   2279  HB2 PHE   632      79.580  69.005  57.541  1.00  0.00           H
ATOM   2280  CG  PHE   632      80.440  67.725  56.205  1.00  0.00           C
ATOM   2281  CD1 PHE   632      80.820  66.415  55.925  1.00  0.00           C
ATOM   2282  HD1 PHE   632      80.950  65.725  56.741  1.00  0.00           H
ATOM   2283  CE1 PHE   632      80.950  66.085  54.515  1.00  0.00           C
ATOM   2284  HE1 PHE   632      81.310  65.105  54.235  1.00  0.00           H
ATOM   2285  CZ  PHE   632      80.780  66.955  53.535  1.00  0.00           C
ATOM   2286  HZ  PHE   632      81.020  66.685  52.515  1.00  0.00           H
ATOM   2287  CD2 PHE   632      80.140  68.655  55.175  1.00  0.00           C
ATOM   2288  HD2 PHE   632      79.760  69.645  55.385  1.00  0.00           H
ATOM   2289  CE2 PHE   632      80.340  68.245  53.875  1.00  0.00           C
ATOM   2290  HE2 PHE   632      80.220  69.015  53.135  1.00  0.00           H
ATOM   2291  C   PHE   632      82.700  68.725  57.811  1.00  0.00           C
ATOM   2292  O   PHE   632      83.610  67.915  57.501  1.00  0.00           O
ATOM   2293  N   LEU   633      82.860  70.055  57.701  1.00  0.00           N
ATOM   2294  HN  LEU   633      82.250  70.675  58.191  1.00  0.00           H
ATOM   2295  CA  LEU   633      84.060  70.665  57.261  1.00  0.00           C
ATOM   2296  HA  LEU   633      84.330  70.215  56.315  1.00  0.00           H
ATOM   2297  CB  LEU   633      83.710  72.125  56.841  1.00  0.00           C
ATOM   2298  HB1 LEU   633      83.020  71.935  55.995  1.00  0.00           H
ATOM   2299  HB2 LEU   633      83.170  72.685  57.641  1.00  0.00           H
ATOM   2300  CG  LEU   633      84.940  72.895  56.355  1.00  0.00           C
ATOM   2301  HG  LEU   633      85.700  72.955  57.171  1.00  0.00           H
ATOM   2302  CD1 LEU   633      85.610  72.175  55.145  1.00  0.00           C
ATOM   2303 1HD1 LEU   633      84.810  71.735  54.505  1.00  0.00           H
ATOM   2304 2HD1 LEU   633      86.210  72.875  54.525  1.00  0.00           H
ATOM   2305 3HD1 LEU   633      86.310  71.385  55.485  1.00  0.00           H
ATOM   2306  CD2 LEU   633      84.530  74.325  56.095  1.00  0.00           C
ATOM   2307 1HD2 LEU   633      84.020  74.415  55.105  1.00  0.00           H
ATOM   2308 2HD2 LEU   633      83.760  74.695  56.801  1.00  0.00           H
ATOM   2309 3HD2 LEU   633      85.410  75.005  56.055  1.00  0.00           H
ATOM   2310  C   LEU   633      85.300  70.465  58.221  1.00  0.00           C
ATOM   2311  O   LEU   633      86.410  70.245  57.701  1.00  0.00           O
ATOM   2312  N   LEU   634      85.040  70.545  59.541  1.00  0.00           N
ATOM   2313  HN  LEU   634      84.130  70.725  59.911  1.00  0.00           H
ATOM   2314  CA  LEU   634      86.160  70.245  60.431  1.00  0.00           C
ATOM   2315  HA  LEU   634      87.050  70.785  60.151  1.00  0.00           H
ATOM   2316  CB  LEU   634      85.910  70.675  61.911  1.00  0.00           C
ATOM   2317  HB1 LEU   634      85.730  71.775  61.841  1.00  0.00           H
ATOM   2318  HB2 LEU   634      84.970  70.175  62.211  1.00  0.00           H
ATOM   2319  CG  LEU   634      87.020  70.555  63.041  1.00  0.00           C
ATOM   2320  HG  LEU   634      87.180  69.475  63.241  1.00  0.00           H
ATOM   2321  CD1 LEU   634      88.410  70.965  62.561  1.00  0.00           C
ATOM   2322 1HD1 LEU   634      89.150  70.665  63.331  1.00  0.00           H
ATOM   2323 2HD1 LEU   634      88.620  70.465  61.591  1.00  0.00           H
ATOM   2324 3HD1 LEU   634      88.430  72.065  62.431  1.00  0.00           H
ATOM   2325  CD2 LEU   634      86.640  71.235  64.311  1.00  0.00           C
ATOM   2326 1HD2 LEU   634      85.640  70.885  64.621  1.00  0.00           H
ATOM   2327 2HD2 LEU   634      87.430  71.145  65.091  1.00  0.00           H
ATOM   2328 3HD2 LEU   634      86.610  72.315  64.041  1.00  0.00           H
ATOM   2329  C   LEU   634      86.550  68.755  60.351  1.00  0.00           C
ATOM   2330  O   LEU   634      87.700  68.325  60.491  1.00  0.00           O
ATOM   2331  N   ASP   635      85.530  67.875  60.211  1.00  0.00           N
ATOM   2332  HN  ASP   635      84.580  68.185  60.201  1.00  0.00           H
ATOM   2333  CA  ASP   635      85.650  66.415  60.141  1.00  0.00           C
ATOM   2334  HA  ASP   635      86.280  66.155  60.981  1.00  0.00           H
ATOM   2335  CB  ASP   635      84.330  65.755  60.391  1.00  0.00           C
ATOM   2336  HB1 ASP   635      83.850  66.215  61.281  1.00  0.00           H
ATOM   2337  HB2 ASP   635      83.620  65.855  59.551  1.00  0.00           H
ATOM   2338  CG  ASP   635      84.510  64.295  60.671  1.00  0.00           C
ATOM   2339  OD1 ASP   635      83.730  63.495  60.081  1.00  0.00           O
ATOM   2340  OD2 ASP   635      85.290  63.915  61.571  1.00  0.00           O
ATOM   2341  C   ASP   635      86.430  65.935  58.911  1.00  0.00           C
ATOM   2342  O   ASP   635      87.290  65.055  58.911  1.00  0.00           O
ATOM   2343  N   ARG   636      86.070  66.575  57.741  1.00  0.00           N
ATOM   2344  HN  ARG   636      85.310  67.215  57.621  1.00  0.00           H
ATOM   2345  CA  ARG   636      86.880  66.215  56.561  1.00  0.00           C
ATOM   2346  HA  ARG   636      86.980  65.135  56.481  1.00  0.00           H
ATOM   2347  CB  ARG   636      86.200  66.685  55.235  1.00  0.00           C
ATOM   2348  HB1 ARG   636      86.300  67.795  55.195  1.00  0.00           H
ATOM   2349  HB2 ARG   636      86.840  66.405  54.375  1.00  0.00           H
ATOM   2350  CG  ARG   636      84.810  66.075  55.005  1.00  0.00           C
ATOM   2351  HG1 ARG   636      84.190  66.665  55.705  1.00  0.00           H
ATOM   2352  HG2 ARG   636      84.660  66.205  53.905  1.00  0.00           H
ATOM   2353  CD  ARG   636      84.720  64.605  55.375  1.00  0.00           C
ATOM   2354  HD1 ARG   636      84.970  64.395  56.441  1.00  0.00           H
ATOM   2355  HD2 ARG   636      83.700  64.185  55.265  1.00  0.00           H
ATOM   2356  NE  ARG   636      85.570  63.865  54.395  1.00  0.00           N
ATOM   2357  HE  ARG   636      85.780  64.265  53.505  1.00  0.00           H
ATOM   2358  CZ  ARG   636      86.360  62.875  54.815  1.00  0.00           C
ATOM   2359  NH1 ARG   636      86.070  62.055  55.845  1.00  0.00           N
ATOM   2360 1HH1 ARG   636      85.170  62.165  56.255  1.00  0.00           H
ATOM   2361 2HH1 ARG   636      86.420  61.145  55.635  1.00  0.00           H
ATOM   2362  NH2 ARG   636      87.530  62.695  54.195  1.00  0.00           N
ATOM   2363 1HH2 ARG   636      87.770  63.285  53.425  1.00  0.00           H
ATOM   2364 2HH2 ARG   636      88.180  61.975  54.445  1.00  0.00           H
ATOM   2365  C   ARG   636      88.340  66.685  56.631  1.00  0.00           C
ATOM   2366  O   ARG   636      89.280  66.035  56.305  1.00  0.00           O
ATOM   2367  N   ALA   637      88.590  67.855  57.221  1.00  0.00           N
ATOM   2368  HN  ALA   637      87.810  68.425  57.481  1.00  0.00           H
ATOM   2369  CA  ALA   637      89.950  68.485  57.541  1.00  0.00           C
ATOM   2370  HA  ALA   637      90.480  68.545  56.601  1.00  0.00           H
ATOM   2371  CB  ALA   637      89.660  69.895  58.091  1.00  0.00           C
ATOM   2372  HB1 ALA   637      89.170  69.765  59.081  1.00  0.00           H
ATOM   2373  HB2 ALA   637      90.600  70.475  58.241  1.00  0.00           H
ATOM   2374  HB3 ALA   637      88.940  70.515  57.511  1.00  0.00           H
ATOM   2375  C   ALA   637      90.850  67.765  58.411  1.00  0.00           C
ATOM   2376  O   ALA   637      92.010  67.475  58.121  1.00  0.00           O
ATOM   2377  N   LEU   638      90.300  67.255  59.491  1.00  0.00           N
ATOM   2378  HN  LEU   638      89.330  67.385  59.701  1.00  0.00           H
ATOM   2379  CA  LEU   638      90.970  66.285  60.411  1.00  0.00           C
ATOM   2380  HA  LEU   638      91.900  66.715  60.761  1.00  0.00           H
ATOM   2381  CB  LEU   638      89.970  66.035  61.511  1.00  0.00           C
ATOM   2382  HB1 LEU   638      88.960  65.825  61.101  1.00  0.00           H
ATOM   2383  HB2 LEU   638      90.140  65.045  61.991  1.00  0.00           H
ATOM   2384  CG  LEU   638      89.850  67.205  62.561  1.00  0.00           C
ATOM   2385  HG  LEU   638      89.610  68.205  62.141  1.00  0.00           H
ATOM   2386  CD1 LEU   638      88.760  66.815  63.661  1.00  0.00           C
ATOM   2387 1HD1 LEU   638      87.850  66.375  63.221  1.00  0.00           H
ATOM   2388 2HD1 LEU   638      89.230  66.035  64.301  1.00  0.00           H
ATOM   2389 3HD1 LEU   638      88.530  67.695  64.301  1.00  0.00           H
ATOM   2390  CD2 LEU   638      91.200  67.395  63.171  1.00  0.00           C
ATOM   2391 1HD2 LEU   638      91.880  67.995  62.521  1.00  0.00           H
ATOM   2392 2HD2 LEU   638      91.060  67.855  64.171  1.00  0.00           H
ATOM   2393 3HD2 LEU   638      91.620  66.445  63.551  1.00  0.00           H
ATOM   2394  C   LEU   638      91.340  64.995  59.631  1.00  0.00           C
ATOM   2395  O   LEU   638      92.390  64.465  59.901  1.00  0.00           O
ATOM   2396  N   ALA   639      90.580  64.485  58.651  1.00  0.00           N
ATOM   2397  HN  ALA   639      89.870  65.085  58.291  1.00  0.00           H
ATOM   2398  CA  ALA   639      90.870  63.235  58.031  1.00  0.00           C
ATOM   2399  HA  ALA   639      91.290  62.435  58.621  1.00  0.00           H
ATOM   2400  CB  ALA   639      89.510  62.755  57.531  1.00  0.00           C
ATOM   2401  HB1 ALA   639      88.990  62.305  58.401  1.00  0.00           H
ATOM   2402  HB2 ALA   639      88.960  63.665  57.221  1.00  0.00           H
ATOM   2403  HB3 ALA   639      89.690  62.045  56.701  1.00  0.00           H
ATOM   2404  C   ALA   639      91.890  63.405  56.861  1.00  0.00           C
ATOM   2405  O   ALA   639      92.560  62.445  56.441  1.00  0.00           O
ATOM   2406  N   ASN   640      91.840  64.615  56.215  1.00  0.00           N
ATOM   2407  HN  ASN   640      91.330  65.415  56.551  1.00  0.00           H
ATOM   2408  CA  ASN   640      92.560  64.855  55.015  1.00  0.00           C
ATOM   2409  HA  ASN   640      93.380  64.155  54.975  1.00  0.00           H
ATOM   2410  CB  ASN   640      91.550  64.705  53.785  1.00  0.00           C
ATOM   2411  HB1 ASN   640      91.350  63.615  53.735  1.00  0.00           H
ATOM   2412  HB2 ASN   640      90.660  65.335  53.995  1.00  0.00           H
ATOM   2413  CG  ASN   640      92.240  65.025  52.435  1.00  0.00           C
ATOM   2414  OD1 ASN   640      93.440  65.235  52.235  1.00  0.00           O
ATOM   2415  ND2 ASN   640      91.420  65.045  51.355  1.00  0.00           N
ATOM   2416 1HD2 ASN   640      90.470  64.735  51.355  1.00  0.00           H
ATOM   2417 2HD2 ASN   640      91.840  65.095  50.455  1.00  0.00           H
ATOM   2418  C   ASN   640      93.210  66.225  55.075  1.00  0.00           C
ATOM   2419  O   ASN   640      92.600  67.275  55.285  1.00  0.00           O
ATOM   2420  N   ARG   641      94.570  66.295  54.825  1.00  0.00           N
ATOM   2421  HN  ARG   641      95.080  65.445  54.675  1.00  0.00           H
ATOM   2422  CA  ARG   641      95.400  67.485  54.895  1.00  0.00           C
ATOM   2423  HA  ARG   641      95.070  67.995  55.795  1.00  0.00           H
ATOM   2424  CB  ARG   641      96.880  67.085  54.995  1.00  0.00           C
ATOM   2425  HB1 ARG   641      97.540  67.965  55.145  1.00  0.00           H
ATOM   2426  HB2 ARG   641      97.040  66.375  55.825  1.00  0.00           H
ATOM   2427  CG  ARG   641      97.460  66.465  53.665  1.00  0.00           C
ATOM   2428  HG1 ARG   641      96.700  65.795  53.205  1.00  0.00           H
ATOM   2429  HG2 ARG   641      97.640  67.325  52.985  1.00  0.00           H
ATOM   2430  CD  ARG   641      98.890  65.945  53.945  1.00  0.00           C
ATOM   2431  HD1 ARG   641      99.410  66.815  54.405  1.00  0.00           H
ATOM   2432  HD2 ARG   641      98.870  65.125  54.705  1.00  0.00           H
ATOM   2433  NE  ARG   641      99.470  65.605  52.615  1.00  0.00           N
ATOM   2434  HE  ARG   641      98.870  65.655  51.815  1.00  0.00           H
ATOM   2435  CZ  ARG   641     100.660  65.145  52.325  1.00  0.00           C
ATOM   2436  NH1 ARG   641     101.640  65.135  53.225  1.00  0.00           N
ATOM   2437 1HH1 ARG   641     101.570  65.605  54.105  1.00  0.00           H
ATOM   2438 2HH1 ARG   641     102.490  64.705  52.925  1.00  0.00           H
ATOM   2439  NH2 ARG   641     100.850  64.595  51.105  1.00  0.00           N
ATOM   2440 1HH2 ARG   641     100.100  64.595  50.455  1.00  0.00           H
ATOM   2441 2HH2 ARG   641     101.830  64.525  50.915  1.00  0.00           H
ATOM   2442  C   ARG   641      95.160  68.465  53.725  1.00  0.00           C
ATOM   2443  O   ARG   641      95.480  69.655  53.805  1.00  0.00           O
ATOM   2444  N   LYS   642      94.560  68.055  52.625  1.00  0.00           N
ATOM   2445  HN  LYS   642      94.310  67.095  52.535  1.00  0.00           H
ATOM   2446  CA  LYS   642      94.240  68.985  51.565  1.00  0.00           C
ATOM   2447  HA  LYS   642      95.120  69.455  51.155  1.00  0.00           H
ATOM   2448  CB  LYS   642      93.780  68.235  50.375  1.00  0.00           C
ATOM   2449  HB1 LYS   642      94.560  67.505  50.065  1.00  0.00           H
ATOM   2450  HB2 LYS   642      92.860  67.655  50.615  1.00  0.00           H
ATOM   2451  CG  LYS   642      93.610  69.165  49.115  1.00  0.00           C
ATOM   2452  HG1 LYS   642      92.550  69.465  49.095  1.00  0.00           H
ATOM   2453  HG2 LYS   642      94.300  70.035  49.145  1.00  0.00           H
ATOM   2454  CD  LYS   642      93.790  68.415  47.785  1.00  0.00           C
ATOM   2455  HD1 LYS   642      94.000  69.145  46.965  1.00  0.00           H
ATOM   2456  HD2 LYS   642      94.670  67.735  47.855  1.00  0.00           H
ATOM   2457  CE  LYS   642      92.600  67.495  47.245  1.00  0.00           C
ATOM   2458  HE1 LYS   642      92.240  66.945  48.145  1.00  0.00           H
ATOM   2459  HE2 LYS   642      91.900  68.285  46.885  1.00  0.00           H
ATOM   2460  NZ  LYS   642      92.880  66.585  46.135  1.00  0.00           N
ATOM   2461  HZ1 LYS   642      93.770  66.065  46.255  1.00  0.00           H
ATOM   2462  HZ2 LYS   642      92.150  65.855  45.975  1.00  0.00           H
ATOM   2463  HZ3 LYS   642      93.050  67.115  45.255  1.00  0.00           H
ATOM   2464  C   LYS   642      93.160  70.025  51.895  1.00  0.00           C
ATOM   2465  O   LYS   642      93.170  71.215  51.545  1.00  0.00           O
ATOM   2466  N   ILE   643      92.120  69.575  52.575  1.00  0.00           N
ATOM   2467  HN  ILE   643      92.070  68.595  52.745  1.00  0.00           H
ATOM   2468  CA  ILE   643      91.070  70.395  53.195  1.00  0.00           C
ATOM   2469  HA  ILE   643      90.610  71.125  52.545  1.00  0.00           H
ATOM   2470  CB  ILE   643      89.930  69.505  53.645  1.00  0.00           C
ATOM   2471  HB  ILE   643      90.210  68.905  54.545  1.00  0.00           H
ATOM   2472  CG2 ILE   643      88.810  70.535  54.135  1.00  0.00           C
ATOM   2473 1HG2 ILE   643      87.850  69.975  54.215  1.00  0.00           H
ATOM   2474 2HG2 ILE   643      89.100  71.065  55.075  1.00  0.00           H
ATOM   2475 3HG2 ILE   643      88.770  71.345  53.385  1.00  0.00           H
ATOM   2476  CG1 ILE   643      89.380  68.485  52.525  1.00  0.00           C
ATOM   2477 1HG1 ILE   643      90.190  67.725  52.515  1.00  0.00           H
ATOM   2478 2HG1 ILE   643      88.400  68.085  52.895  1.00  0.00           H
ATOM   2479  CD  ILE   643      89.110  69.165  51.155  1.00  0.00           C
ATOM   2480  HD1 ILE   643      88.350  69.965  51.285  1.00  0.00           H
ATOM   2481  HD2 ILE   643      90.100  69.575  50.895  1.00  0.00           H
ATOM   2482  HD3 ILE   643      88.770  68.395  50.435  1.00  0.00           H
ATOM   2483  C   ILE   643      91.650  71.205  54.315  1.00  0.00           C
ATOM   2484  O   ILE   643      91.570  72.415  54.305  1.00  0.00           O
ATOM   2485  N   GLY   644      92.320  70.505  55.245  1.00  0.00           N
ATOM   2486  HN  GLY   644      92.460  69.535  55.055  1.00  0.00           H
ATOM   2487  CA  GLY   644      92.800  71.145  56.441  1.00  0.00           C
ATOM   2488  HA1 GLY   644      91.990  71.695  56.891  1.00  0.00           H
ATOM   2489  HA2 GLY   644      93.170  70.385  57.121  1.00  0.00           H
ATOM   2490  C   GLY   644      94.010  72.155  56.265  1.00  0.00           C
ATOM   2491  O   GLY   644      94.050  73.175  56.941  1.00  0.00           O
ATOM   2492  N   HIS   645      94.940  71.925  55.375  1.00  0.00           N
ATOM   2493  HN  HIS   645      94.990  71.065  54.865  1.00  0.00           H
ATOM   2494  CA  HIS   645      95.980  72.815  55.015  1.00  0.00           C
ATOM   2495  HA  HIS   645      96.510  72.995  55.935  1.00  0.00           H
ATOM   2496  CB  HIS   645      96.970  72.235  53.955  1.00  0.00           C
ATOM   2497  HB1 HIS   645      97.540  71.375  54.365  1.00  0.00           H
ATOM   2498  HB2 HIS   645      96.460  71.835  53.045  1.00  0.00           H
ATOM   2499  ND1 HIS   645      99.050  73.475  53.885  1.00  0.00           N
ATOM   2500  CG  HIS   645      97.820  73.255  53.255  1.00  0.00           C
ATOM   2501  CE1 HIS   645      99.630  74.335  53.195  1.00  0.00           C
ATOM   2502  HE1 HIS   645     100.490  74.885  53.595  1.00  0.00           H
ATOM   2503  NE2 HIS   645      98.890  74.765  52.125  1.00  0.00           N
ATOM   2504  HE2 HIS   645      99.040  75.475  51.435  1.00  0.00           H
ATOM   2505  CD2 HIS   645      97.720  73.985  52.075  1.00  0.00           C
ATOM   2506  HD2 HIS   645      96.970  74.115  51.315  1.00  0.00           H
ATOM   2507  C   HIS   645      95.430  74.115  54.445  1.00  0.00           C
ATOM   2508  O   HIS   645      95.830  75.145  54.985  1.00  0.00           O
ATOM   2509  N   PHE   646      94.500  74.115  53.395  1.00  0.00           N
ATOM   2510  HN  PHE   646      94.160  73.255  53.015  1.00  0.00           H
ATOM   2511  CA  PHE   646      93.860  75.325  52.855  1.00  0.00           C
ATOM   2512  HA  PHE   646      94.660  76.025  52.655  1.00  0.00           H
ATOM   2513  CB  PHE   646      93.140  75.145  51.535  1.00  0.00           C
ATOM   2514  HB1 PHE   646      92.560  74.205  51.475  1.00  0.00           H
ATOM   2515  HB2 PHE   646      92.380  75.935  51.315  1.00  0.00           H
ATOM   2516  CG  PHE   646      94.110  75.075  50.365  1.00  0.00           C
ATOM   2517  CD1 PHE   646      94.170  76.255  49.515  1.00  0.00           C
ATOM   2518  HD1 PHE   646      93.650  77.165  49.775  1.00  0.00           H
ATOM   2519  CE1 PHE   646      95.080  76.295  48.425  1.00  0.00           C
ATOM   2520  HE1 PHE   646      95.150  77.175  47.805  1.00  0.00           H
ATOM   2521  CZ  PHE   646      95.880  75.175  48.165  1.00  0.00           C
ATOM   2522  HZ  PHE   646      96.730  75.235  47.485  1.00  0.00           H
ATOM   2523  CD2 PHE   646      94.830  73.945  49.985  1.00  0.00           C
ATOM   2524  HD2 PHE   646      94.740  73.035  50.565  1.00  0.00           H
ATOM   2525  CE2 PHE   646      95.760  74.005  48.915  1.00  0.00           C
ATOM   2526  HE2 PHE   646      96.400  73.185  48.625  1.00  0.00           H
ATOM   2527  C   PHE   646      92.980  75.995  53.945  1.00  0.00           C
ATOM   2528  O   PHE   646      92.960  77.235  54.075  1.00  0.00           O
ATOM   2529  N   LEU   647      92.190  75.145  54.715  1.00  0.00           N
ATOM   2530  HN  LEU   647      92.180  74.165  54.515  1.00  0.00           H
ATOM   2531  CA  LEU   647      91.350  75.645  55.795  1.00  0.00           C
ATOM   2532  HA  LEU   647      90.650  76.305  55.305  1.00  0.00           H
ATOM   2533  CB  LEU   647      90.470  74.475  56.345  1.00  0.00           C
ATOM   2534  HB1 LEU   647      89.850  74.045  55.525  1.00  0.00           H
ATOM   2535  HB2 LEU   647      91.090  73.695  56.831  1.00  0.00           H
ATOM   2536  CG  LEU   647      89.310  75.005  57.281  1.00  0.00           C
ATOM   2537  HG  LEU   647      89.740  75.375  58.241  1.00  0.00           H
ATOM   2538  CD1 LEU   647      88.440  76.085  56.511  1.00  0.00           C
ATOM   2539 1HD1 LEU   647      88.190  75.675  55.515  1.00  0.00           H
ATOM   2540 2HD1 LEU   647      87.450  76.155  57.001  1.00  0.00           H
ATOM   2541 3HD1 LEU   647      88.890  77.105  56.541  1.00  0.00           H
ATOM   2542  CD2 LEU   647      88.380  73.855  57.601  1.00  0.00           C
ATOM   2543 1HD2 LEU   647      88.270  73.275  56.661  1.00  0.00           H
ATOM   2544 2HD2 LEU   647      88.940  73.285  58.381  1.00  0.00           H
ATOM   2545 3HD2 LEU   647      87.370  74.155  57.941  1.00  0.00           H
ATOM   2546  C   LEU   647      92.190  76.325  56.881  1.00  0.00           C
ATOM   2547  O   LEU   647      91.790  77.375  57.381  1.00  0.00           O
ATOM   2548  N   PHE   648      93.320  75.845  57.311  1.00  0.00           N
ATOM   2549  HN  PHE   648      93.590  74.925  57.051  1.00  0.00           H
ATOM   2550  CA  PHE   648      94.160  76.465  58.371  1.00  0.00           C
ATOM   2551  HA  PHE   648      93.660  76.725  59.291  1.00  0.00           H
ATOM   2552  CB  PHE   648      95.310  75.445  58.721  1.00  0.00           C
ATOM   2553  HB1 PHE   648      94.900  74.625  59.341  1.00  0.00           H
ATOM   2554  HB2 PHE   648      95.630  74.895  57.801  1.00  0.00           H
ATOM   2555  CG  PHE   648      96.530  75.935  59.461  1.00  0.00           C
ATOM   2556  CD1 PHE   648      96.740  75.535  60.861  1.00  0.00           C
ATOM   2557  HD1 PHE   648      95.970  74.925  61.311  1.00  0.00           H
ATOM   2558  CE1 PHE   648      97.840  75.945  61.561  1.00  0.00           C
ATOM   2559  HE1 PHE   648      97.960  75.785  62.631  1.00  0.00           H
ATOM   2560  CZ  PHE   648      98.850  76.635  60.901  1.00  0.00           C
ATOM   2561  HZ  PHE   648      99.750  77.015  61.371  1.00  0.00           H
ATOM   2562  CD2 PHE   648      97.570  76.605  58.851  1.00  0.00           C
ATOM   2563  HD2 PHE   648      97.450  76.695  57.781  1.00  0.00           H
ATOM   2564  CE2 PHE   648      98.740  76.945  59.511  1.00  0.00           C
ATOM   2565  HE2 PHE   648      99.500  77.565  59.051  1.00  0.00           H
ATOM   2566  C   PHE   648      94.740  77.775  57.881  1.00  0.00           C
ATOM   2567  O   PHE   648      94.790  78.735  58.671  1.00  0.00           O
ATOM   2568  N   TRP   649      95.240  77.955  56.641  1.00  0.00           N
ATOM   2569  HN  TRP   649      95.360  77.205  55.995  1.00  0.00           H
ATOM   2570  CA  TRP   649      95.640  79.245  56.105  1.00  0.00           C
ATOM   2571  HA  TRP   649      96.360  79.725  56.751  1.00  0.00           H
ATOM   2572  CB  TRP   649      96.580  78.985  54.855  1.00  0.00           C
ATOM   2573  HB1 TRP   649      96.070  78.465  54.025  1.00  0.00           H
ATOM   2574  HB2 TRP   649      96.720  80.075  54.645  1.00  0.00           H
ATOM   2575  CG  TRP   649      97.900  78.395  55.165  1.00  0.00           C
ATOM   2576  CD1 TRP   649      98.380  77.095  54.835  1.00  0.00           C
ATOM   2577  HD1 TRP   649      97.750  76.375  54.335  1.00  0.00           H
ATOM   2578  NE1 TRP   649      99.600  76.895  55.385  1.00  0.00           N
ATOM   2579  HE1 TRP   649     100.070  76.045  55.515  1.00  0.00           H
ATOM   2580  CE2 TRP   649     100.000  78.015  56.015  1.00  0.00           C
ATOM   2581  CD2 TRP   649      98.970  78.995  55.935  1.00  0.00           C
ATOM   2582  CE3 TRP   649      99.140  80.195  56.651  1.00  0.00           C
ATOM   2583  HE3 TRP   649      98.430  81.005  56.631  1.00  0.00           H
ATOM   2584  CZ3 TRP   649     100.410  80.455  57.231  1.00  0.00           C
ATOM   2585  HZ3 TRP   649     100.720  81.395  57.681  1.00  0.00           H
ATOM   2586  CZ2 TRP   649     101.200  78.245  56.611  1.00  0.00           C
ATOM   2587  HZ2 TRP   649     101.930  77.455  56.661  1.00  0.00           H
ATOM   2588  CH2 TRP   649     101.460  79.505  57.111  1.00  0.00           C
ATOM   2589  HH2 TRP   649     102.350  79.665  57.691  1.00  0.00           H
ATOM   2590  C   TRP   649      94.510  80.215  55.885  1.00  0.00           C
ATOM   2591  O   TRP   649      94.700  81.425  56.195  1.00  0.00           O
ATOM   2592  N   HIS   650      93.400  79.745  55.365  1.00  0.00           N
ATOM   2593  HN  HIS   650      93.400  78.805  55.035  1.00  0.00           H
ATOM   2594  CA  HIS   650      92.240  80.545  55.125  1.00  0.00           C
ATOM   2595  HA  HIS   650      92.490  81.415  54.545  1.00  0.00           H
ATOM   2596  CB  HIS   650      91.100  79.695  54.495  1.00  0.00           C
ATOM   2597  HB1 HIS   650      90.900  78.765  55.065  1.00  0.00           H
ATOM   2598  HB2 HIS   650      90.200  80.345  54.455  1.00  0.00           H
ATOM   2599  ND1 HIS   650      92.070  80.145  52.305  1.00  0.00           N
ATOM   2600  CG  HIS   650      91.340  79.315  53.055  1.00  0.00           C
ATOM   2601  CE1 HIS   650      92.030  79.615  51.085  1.00  0.00           C
ATOM   2602  HE1 HIS   650      92.360  80.055  50.145  1.00  0.00           H
ATOM   2603  NE2 HIS   650      91.360  78.505  51.045  1.00  0.00           N
ATOM   2604  HE2 HIS   650      91.050  78.015  50.225  1.00  0.00           H
ATOM   2605  CD2 HIS   650      90.930  78.255  52.315  1.00  0.00           C
ATOM   2606  HD2 HIS   650      90.280  77.435  52.585  1.00  0.00           H
ATOM   2607  C   HIS   650      91.660  81.115  56.421  1.00  0.00           C
ATOM   2608  O   HIS   650      91.220  82.255  56.531  1.00  0.00           O
ATOM   2609  N   LEU   651      91.740  80.275  57.431  1.00  0.00           N
ATOM   2610  HN  LEU   651      92.130  79.365  57.361  1.00  0.00           H
ATOM   2611  CA  LEU   651      91.230  80.555  58.741  1.00  0.00           C
ATOM   2612  HA  LEU   651      90.240  80.925  58.511  1.00  0.00           H
ATOM   2613  CB  LEU   651      91.130  79.345  59.671  1.00  0.00           C
ATOM   2614  HB1 LEU   651      92.100  78.825  59.501  1.00  0.00           H
ATOM   2615  HB2 LEU   651      91.170  79.695  60.721  1.00  0.00           H
ATOM   2616  CG  LEU   651      89.960  78.425  59.651  1.00  0.00           C
ATOM   2617  HG  LEU   651      89.810  77.975  58.651  1.00  0.00           H
ATOM   2618  CD1 LEU   651      90.370  77.285  60.591  1.00  0.00           C
ATOM   2619 1HD1 LEU   651      90.600  77.655  61.621  1.00  0.00           H
ATOM   2620 2HD1 LEU   651      89.600  76.505  60.781  1.00  0.00           H
ATOM   2621 3HD1 LEU   651      91.260  76.735  60.231  1.00  0.00           H
ATOM   2622  CD2 LEU   651      88.680  79.135  60.161  1.00  0.00           C
ATOM   2623 1HD2 LEU   651      88.270  79.835  59.401  1.00  0.00           H
ATOM   2624 2HD2 LEU   651      87.870  78.445  60.461  1.00  0.00           H
ATOM   2625 3HD2 LEU   651      88.940  79.605  61.131  1.00  0.00           H
ATOM   2626  C   LEU   651      92.090  81.605  59.431  1.00  0.00           C
ATOM   2627  O   LEU   651      91.610  82.585  59.991  1.00  0.00           O
ATOM   2628  N   ARG   652      93.430  81.455  59.341  1.00  0.00           N
ATOM   2629  HN  ARG   652      93.700  80.585  58.931  1.00  0.00           H
ATOM   2630  CA  ARG   652      94.400  82.465  59.761  1.00  0.00           C
ATOM   2631  HA  ARG   652      94.220  82.755  60.791  1.00  0.00           H
ATOM   2632  CB  ARG   652      95.870  81.965  59.551  1.00  0.00           C
ATOM   2633  HB1 ARG   652      95.960  81.555  58.531  1.00  0.00           H
ATOM   2634  HB2 ARG   652      96.590  82.805  59.691  1.00  0.00           H
ATOM   2635  CG  ARG   652      96.310  80.865  60.581  1.00  0.00           C
ATOM   2636  HG1 ARG   652      96.530  81.385  61.531  1.00  0.00           H
ATOM   2637  HG2 ARG   652      95.430  80.195  60.691  1.00  0.00           H
ATOM   2638  CD  ARG   652      97.570  79.995  60.271  1.00  0.00           C
ATOM   2639  HD1 ARG   652      97.760  79.285  61.101  1.00  0.00           H
ATOM   2640  HD2 ARG   652      97.530  79.435  59.311  1.00  0.00           H
ATOM   2641  NE  ARG   652      98.770  80.875  60.171  1.00  0.00           N
ATOM   2642  HE  ARG   652      98.720  81.685  59.581  1.00  0.00           H
ATOM   2643  CZ  ARG   652      99.820  80.915  60.921  1.00  0.00           C
ATOM   2644  NH1 ARG   652     100.070  80.135  61.951  1.00  0.00           N
ATOM   2645 1HH1 ARG   652     100.920  80.135  62.491  1.00  0.00           H
ATOM   2646 2HH1 ARG   652      99.450  79.365  62.081  1.00  0.00           H
ATOM   2647  NH2 ARG   652     100.670  81.895  60.691  1.00  0.00           N
ATOM   2648 1HH2 ARG   652     100.150  82.705  60.411  1.00  0.00           H
ATOM   2649 2HH2 ARG   652     101.260  82.095  61.471  1.00  0.00           H
ATOM   2650  C   ARG   652      94.280  83.795  59.051  1.00  0.00           C
ATOM   2651  O   ARG   652      94.370  84.825  59.701  1.00  0.00           O
ATOM   2652  N   SER   653      94.210  83.775  57.721  1.00  0.00           N
ATOM   2653  HN  SER   653      94.080  82.945  57.181  1.00  0.00           H
ATOM   2654  CA  SER   653      94.020  84.965  56.971  1.00  0.00           C
ATOM   2655  HA  SER   653      94.890  85.595  57.031  1.00  0.00           H
ATOM   2656  CB  SER   653      93.940  84.555  55.445  1.00  0.00           C
ATOM   2657  HB1 SER   653      94.750  83.805  55.315  1.00  0.00           H
ATOM   2658  HB2 SER   653      92.930  84.135  55.265  1.00  0.00           H
ATOM   2659  OG  SER   653      94.230  85.645  54.595  1.00  0.00           O
ATOM   2660  HG1 SER   653      95.160  85.865  54.695  1.00  0.00           H
ATOM   2661  C   SER   653      92.700  85.785  57.281  1.00  0.00           C
ATOM   2662  O   SER   653      92.740  86.955  57.501  1.00  0.00           O
ATOM   2663  N   GLU   654      91.610  85.025  57.431  1.00  0.00           N
ATOM   2664  HN  GLU   654      91.650  84.025  57.431  1.00  0.00           H
ATOM   2665  CA  GLU   654      90.260  85.665  57.491  1.00  0.00           C
ATOM   2666  HA  GLU   654      90.280  86.635  57.021  1.00  0.00           H
ATOM   2667  CB  GLU   654      89.210  84.715  56.851  1.00  0.00           C
ATOM   2668  HB1 GLU   654      89.300  83.835  57.531  1.00  0.00           H
ATOM   2669  HB2 GLU   654      88.160  84.965  57.121  1.00  0.00           H
ATOM   2670  CG  GLU   654      89.420  84.495  55.355  1.00  0.00           C
ATOM   2671  HG1 GLU   654      90.490  84.375  55.065  1.00  0.00           H
ATOM   2672  HG2 GLU   654      88.780  83.645  55.035  1.00  0.00           H
ATOM   2673  CD  GLU   654      88.870  85.665  54.595  1.00  0.00           C
ATOM   2674  OE1 GLU   654      87.870  85.455  53.855  1.00  0.00           O
ATOM   2675  OE2 GLU   654      89.340  86.815  54.615  1.00  0.00           O
ATOM   2676  C   GLU   654      89.830  86.025  58.901  1.00  0.00           C
ATOM   2677  O   GLU   654      88.760  85.675  59.401  1.00  0.00           O
ATOM   2678  N   MET   655      90.680  86.825  59.661  1.00  0.00           N
ATOM   2679  HN  MET   655      91.480  87.175  59.171  1.00  0.00           H
ATOM   2680  CA  MET   655      90.510  87.175  61.081  1.00  0.00           C
ATOM   2681  HA  MET   655      89.660  86.635  61.481  1.00  0.00           H
ATOM   2682  CB  MET   655      91.780  86.805  61.931  1.00  0.00           C
ATOM   2683  HB1 MET   655      92.570  87.355  61.381  1.00  0.00           H
ATOM   2684  HB2 MET   655      91.750  87.125  63.001  1.00  0.00           H
ATOM   2685  CG  MET   655      92.260  85.355  61.991  1.00  0.00           C
ATOM   2686  HG1 MET   655      92.150  84.925  60.971  1.00  0.00           H
ATOM   2687  HG2 MET   655      93.300  85.325  62.371  1.00  0.00           H
ATOM   2688  SD  MET   655      91.400  84.525  63.331  1.00  0.00           S
ATOM   2689  CE  MET   655      91.950  82.835  63.141  1.00  0.00           C
ATOM   2690  HE1 MET   655      91.120  82.175  62.821  1.00  0.00           H
ATOM   2691  HE2 MET   655      92.640  82.725  62.271  1.00  0.00           H
ATOM   2692  HE3 MET   655      92.420  82.415  64.061  1.00  0.00           H
ATOM   2693  C   MET   655      90.250  88.665  61.181  1.00  0.00           C
ATOM   2694  O   MET   655      90.620  89.245  62.201  1.00  0.00           O
ATOM   2695  N   HIS   656      89.750  89.245  60.071  1.00  0.00           N
ATOM   2696  HN  HIS   656      89.770  88.695  59.241  1.00  0.00           H
ATOM   2697  CA  HIS   656      89.400  90.675  59.871  1.00  0.00           C
ATOM   2698  HA  HIS   656      90.310  91.225  60.021  1.00  0.00           H
ATOM   2699  CB  HIS   656      88.780  91.015  58.401  1.00  0.00           C
ATOM   2700  HB1 HIS   656      87.810  90.475  58.291  1.00  0.00           H
ATOM   2701  HB2 HIS   656      88.690  92.115  58.291  1.00  0.00           H
ATOM   2702  ND1 HIS   656      90.320  89.375  57.211  1.00  0.00           N
ATOM   2703  CG  HIS   656      89.910  90.675  57.401  1.00  0.00           C
ATOM   2704  CE1 HIS   656      91.340  89.395  56.421  1.00  0.00           C
ATOM   2705  HE1 HIS   656      91.980  88.555  56.165  1.00  0.00           H
ATOM   2706  NE2 HIS   656      91.560  90.645  55.985  1.00  0.00           N
ATOM   2707  HE2 HIS   656      92.250  91.035  55.375  1.00  0.00           H
ATOM   2708  CD2 HIS   656      90.650  91.445  56.641  1.00  0.00           C
ATOM   2709  HD2 HIS   656      90.580  92.515  56.491  1.00  0.00           H
ATOM   2710  C   HIS   656      88.310  91.255  60.751  1.00  0.00           C
ATOM   2711  O   HIS   656      88.360  92.365  61.221  1.00  0.00           O
ATOM   2712  N   VAL   657      87.280  90.465  60.941  1.00  0.00           N
ATOM   2713  HN  VAL   657      87.390  89.545  60.591  1.00  0.00           H
ATOM   2714  CA  VAL   657      86.080  90.865  61.691  1.00  0.00           C
ATOM   2715  HA  VAL   657      86.000  91.945  61.711  1.00  0.00           H
ATOM   2716  CB  VAL   657      84.800  90.335  61.011  1.00  0.00           C
ATOM   2717  HB  VAL   657      84.820  89.265  60.681  1.00  0.00           H
ATOM   2718  CG1 VAL   657      83.560  90.625  61.891  1.00  0.00           C
ATOM   2719 1HG1 VAL   657      83.420  91.725  61.911  1.00  0.00           H
ATOM   2720 2HG1 VAL   657      82.670  90.125  61.451  1.00  0.00           H
ATOM   2721 3HG1 VAL   657      83.660  90.215  62.921  1.00  0.00           H
ATOM   2722  CG2 VAL   657      84.790  91.145  59.681  1.00  0.00           C
ATOM   2723 1HG2 VAL   657      84.880  92.215  59.961  1.00  0.00           H
ATOM   2724 2HG2 VAL   657      85.570  90.785  58.981  1.00  0.00           H
ATOM   2725 3HG2 VAL   657      83.830  90.965  59.141  1.00  0.00           H
ATOM   2726  C   VAL   657      86.240  90.215  63.071  1.00  0.00           C
ATOM   2727  O   VAL   657      86.000  89.035  63.191  1.00  0.00           O
ATOM   2728  N   PRO   658      86.560  91.045  64.101  1.00  0.00           N
ATOM   2729  CD  PRO   658      86.620  92.535  64.121  1.00  0.00           C
ATOM   2730  HD1 PRO   658      85.550  92.845  64.051  1.00  0.00           H
ATOM   2731  HD2 PRO   658      87.130  92.905  63.211  1.00  0.00           H
ATOM   2732  CA  PRO   658      86.880  90.445  65.431  1.00  0.00           C
ATOM   2733  HA  PRO   658      87.840  89.955  65.361  1.00  0.00           H
ATOM   2734  CB  PRO   658      86.980  91.755  66.341  1.00  0.00           C
ATOM   2735  HB1 PRO   658      85.970  91.925  66.791  1.00  0.00           H
ATOM   2736  HB2 PRO   658      87.670  91.505  67.171  1.00  0.00           H
ATOM   2737  CG  PRO   658      87.330  92.865  65.411  1.00  0.00           C
ATOM   2738  HG1 PRO   658      87.140  93.885  65.811  1.00  0.00           H
ATOM   2739  HG2 PRO   658      88.360  92.675  65.051  1.00  0.00           H
ATOM   2740  C   PRO   658      86.060  89.355  66.031  1.00  0.00           C
ATOM   2741  O   PRO   658      86.650  88.395  66.571  1.00  0.00           O
ATOM   2742  N   SER   659      84.670  89.405  65.991  1.00  0.00           N
ATOM   2743  HN  SER   659      84.230  90.225  65.611  1.00  0.00           H
ATOM   2744  CA  SER   659      83.780  88.375  66.381  1.00  0.00           C
ATOM   2745  HA  SER   659      83.960  88.175  67.431  1.00  0.00           H
ATOM   2746  CB  SER   659      82.280  88.845  66.261  1.00  0.00           C
ATOM   2747  HB1 SER   659      82.200  89.585  67.091  1.00  0.00           H
ATOM   2748  HB2 SER   659      82.080  89.345  65.291  1.00  0.00           H
ATOM   2749  OG  SER   659      81.340  87.865  66.461  1.00  0.00           O
ATOM   2750  HG1 SER   659      80.970  87.805  65.571  1.00  0.00           H
ATOM   2751  C   SER   659      84.000  87.055  65.691  1.00  0.00           C
ATOM   2752  O   SER   659      84.200  86.015  66.321  1.00  0.00           O
ATOM   2753  N   VAL   660      84.090  87.105  64.361  1.00  0.00           N
ATOM   2754  HN  VAL   660      83.950  87.955  63.861  1.00  0.00           H
ATOM   2755  CA  VAL   660      84.350  85.945  63.541  1.00  0.00           C
ATOM   2756  HA  VAL   660      83.770  85.115  63.911  1.00  0.00           H
ATOM   2757  CB  VAL   660      84.160  86.255  62.141  1.00  0.00           C
ATOM   2758  HB  VAL   660      84.690  87.165  61.791  1.00  0.00           H
ATOM   2759  CG1 VAL   660      84.440  85.075  61.231  1.00  0.00           C
ATOM   2760 1HG1 VAL   660      85.520  84.835  61.111  1.00  0.00           H
ATOM   2761 2HG1 VAL   660      83.980  84.145  61.621  1.00  0.00           H
ATOM   2762 3HG1 VAL   660      83.990  85.285  60.241  1.00  0.00           H
ATOM   2763  CG2 VAL   660      82.720  86.655  61.831  1.00  0.00           C
ATOM   2764 1HG2 VAL   660      82.450  86.905  60.781  1.00  0.00           H
ATOM   2765 2HG2 VAL   660      81.990  85.855  62.111  1.00  0.00           H
ATOM   2766 3HG2 VAL   660      82.410  87.445  62.551  1.00  0.00           H
ATOM   2767  C   VAL   660      85.800  85.475  63.721  1.00  0.00           C
ATOM   2768  O   VAL   660      86.040  84.295  63.701  1.00  0.00           O
ATOM   2769  N   ALA   661      86.760  86.365  64.031  1.00  0.00           N
ATOM   2770  HN  ALA   661      86.480  87.315  63.961  1.00  0.00           H
ATOM   2771  CA  ALA   661      88.170  85.985  64.351  1.00  0.00           C
ATOM   2772  HA  ALA   661      88.450  85.295  63.571  1.00  0.00           H
ATOM   2773  CB  ALA   661      88.970  87.205  64.361  1.00  0.00           C
ATOM   2774  HB1 ALA   661      90.050  86.975  64.271  1.00  0.00           H
ATOM   2775  HB2 ALA   661      88.580  87.795  63.501  1.00  0.00           H
ATOM   2776  HB3 ALA   661      88.710  87.725  65.311  1.00  0.00           H
ATOM   2777  C   ALA   661      88.340  85.205  65.691  1.00  0.00           C
ATOM   2778  O   ALA   661      89.180  84.285  65.841  1.00  0.00           O
ATOM   2779  N   LEU   662      87.480  85.485  66.701  1.00  0.00           N
ATOM   2780  HN  LEU   662      86.890  86.275  66.581  1.00  0.00           H
ATOM   2781  CA  LEU   662      87.290  84.725  67.911  1.00  0.00           C
ATOM   2782  HA  LEU   662      88.240  84.685  68.431  1.00  0.00           H
ATOM   2783  CB  LEU   662      86.240  85.445  68.771  1.00  0.00           C
ATOM   2784  HB1 LEU   662      86.620  86.435  69.101  1.00  0.00           H
ATOM   2785  HB2 LEU   662      85.310  85.795  68.281  1.00  0.00           H
ATOM   2786  CG  LEU   662      85.700  84.825  70.091  1.00  0.00           C
ATOM   2787  HG  LEU   662      85.500  83.755  69.851  1.00  0.00           H
ATOM   2788  CD1 LEU   662      86.770  85.025  71.211  1.00  0.00           C
ATOM   2789 1HD1 LEU   662      87.770  84.735  70.851  1.00  0.00           H
ATOM   2790 2HD1 LEU   662      86.740  86.135  71.311  1.00  0.00           H
ATOM   2791 3HD1 LEU   662      86.510  84.545  72.171  1.00  0.00           H
ATOM   2792  CD2 LEU   662      84.390  85.555  70.511  1.00  0.00           C
ATOM   2793 1HD2 LEU   662      84.440  86.635  70.251  1.00  0.00           H
ATOM   2794 2HD2 LEU   662      83.530  85.065  70.011  1.00  0.00           H
ATOM   2795 3HD2 LEU   662      84.250  85.385  71.601  1.00  0.00           H
ATOM   2796  C   LEU   662      86.970  83.245  67.621  1.00  0.00           C
ATOM   2797  O   LEU   662      87.690  82.325  67.991  1.00  0.00           O
ATOM   2798  N   ARG   663      85.900  83.025  66.861  1.00  0.00           N
ATOM   2799  HN  ARG   663      85.380  83.815  66.561  1.00  0.00           H
ATOM   2800  CA  ARG   663      85.310  81.825  66.301  1.00  0.00           C
ATOM   2801  HA  ARG   663      85.130  81.095  67.071  1.00  0.00           H
ATOM   2802  CB  ARG   663      84.060  82.185  65.451  1.00  0.00           C
ATOM   2803  HB1 ARG   663      84.250  83.055  64.781  1.00  0.00           H
ATOM   2804  HB2 ARG   663      83.790  81.375  64.741  1.00  0.00           H
ATOM   2805  CG  ARG   663      82.860  82.575  66.341  1.00  0.00           C
ATOM   2806  HG1 ARG   663      82.490  81.665  66.861  1.00  0.00           H
ATOM   2807  HG2 ARG   663      83.240  83.145  67.221  1.00  0.00           H
ATOM   2808  CD  ARG   663      81.750  83.305  65.691  1.00  0.00           C
ATOM   2809  HD1 ARG   663      82.070  84.265  65.221  1.00  0.00           H
ATOM   2810  HD2 ARG   663      81.320  82.685  64.871  1.00  0.00           H
ATOM   2811  NE  ARG   663      80.740  83.615  66.741  1.00  0.00           N
ATOM   2812  HE  ARG   663      80.900  83.315  67.691  1.00  0.00           H
ATOM   2813  CZ  ARG   663      79.610  84.265  66.451  1.00  0.00           C
ATOM   2814  NH1 ARG   663      79.230  84.685  65.301  1.00  0.00           N
ATOM   2815 1HH1 ARG   663      79.700  84.385  64.471  1.00  0.00           H
ATOM   2816 2HH1 ARG   663      78.430  85.265  65.161  1.00  0.00           H
ATOM   2817  NH2 ARG   663      78.890  84.665  67.451  1.00  0.00           N
ATOM   2818 1HH2 ARG   663      79.150  84.345  68.361  1.00  0.00           H
ATOM   2819 2HH2 ARG   663      78.090  85.235  67.251  1.00  0.00           H
ATOM   2820  C   ARG   663      86.250  81.065  65.501  1.00  0.00           C
ATOM   2821  O   ARG   663      86.490  79.885  65.731  1.00  0.00           O
ATOM   2822  N   PHE   664      86.940  81.695  64.491  1.00  0.00           N
ATOM   2823  HN  PHE   664      86.620  82.615  64.261  1.00  0.00           H
ATOM   2824  CA  PHE   664      87.960  81.035  63.641  1.00  0.00           C
ATOM   2825  HA  PHE   664      87.510  80.105  63.341  1.00  0.00           H
ATOM   2826  CB  PHE   664      88.330  81.935  62.461  1.00  0.00           C
ATOM   2827  HB1 PHE   664      88.410  82.945  62.931  1.00  0.00           H
ATOM   2828  HB2 PHE   664      89.300  81.615  62.011  1.00  0.00           H
ATOM   2829  CG  PHE   664      87.360  82.005  61.371  1.00  0.00           C
ATOM   2830  CD1 PHE   664      87.720  82.625  60.191  1.00  0.00           C
ATOM   2831  HD1 PHE   664      88.610  83.215  60.011  1.00  0.00           H
ATOM   2832  CE1 PHE   664      86.900  82.635  59.011  1.00  0.00           C
ATOM   2833  HE1 PHE   664      87.270  83.085  58.111  1.00  0.00           H
ATOM   2834  CZ  PHE   664      85.760  81.945  59.091  1.00  0.00           C
ATOM   2835  HZ  PHE   664      85.210  81.995  58.171  1.00  0.00           H
ATOM   2836  CD2 PHE   664      86.030  81.445  61.421  1.00  0.00           C
ATOM   2837  HD2 PHE   664      85.810  80.865  62.301  1.00  0.00           H
ATOM   2838  CE2 PHE   664      85.250  81.395  60.271  1.00  0.00           C
ATOM   2839  HE2 PHE   664      84.290  80.895  60.261  1.00  0.00           H
ATOM   2840  C   PHE   664      89.210  80.575  64.511  1.00  0.00           C
ATOM   2841  O   PHE   664      89.840  79.615  64.201  1.00  0.00           O
ATOM   2842  N   GLY   665      89.520  81.255  65.681  1.00  0.00           N
ATOM   2843  HN  GLY   665      88.950  82.015  65.971  1.00  0.00           H
ATOM   2844  CA  GLY   665      90.560  80.925  66.721  1.00  0.00           C
ATOM   2845  HA1 GLY   665      91.530  80.985  66.251  1.00  0.00           H
ATOM   2846  HA2 GLY   665      90.380  81.535  67.591  1.00  0.00           H
ATOM   2847  C   GLY   665      90.330  79.515  67.211  1.00  0.00           C
ATOM   2848  O   GLY   665      91.210  78.705  67.211  1.00  0.00           O
ATOM   2849  N   LEU   666      89.080  79.295  67.601  1.00  0.00           N
ATOM   2850  HN  LEU   666      88.360  79.975  67.531  1.00  0.00           H
ATOM   2851  CA  LEU   666      88.600  78.015  68.141  1.00  0.00           C
ATOM   2852  HA  LEU   666      89.180  77.665  68.971  1.00  0.00           H
ATOM   2853  CB  LEU   666      87.120  78.175  68.681  1.00  0.00           C
ATOM   2854  HB1 LEU   666      86.530  78.645  67.861  1.00  0.00           H
ATOM   2855  HB2 LEU   666      86.640  77.195  68.921  1.00  0.00           H
ATOM   2856  CG  LEU   666      86.960  78.965  69.951  1.00  0.00           C
ATOM   2857  HG  LEU   666      87.200  80.015  69.691  1.00  0.00           H
ATOM   2858  CD1 LEU   666      85.440  79.115  70.371  1.00  0.00           C
ATOM   2859 1HD1 LEU   666      84.950  78.135  70.491  1.00  0.00           H
ATOM   2860 2HD1 LEU   666      85.400  79.695  71.321  1.00  0.00           H
ATOM   2861 3HD1 LEU   666      84.930  79.755  69.611  1.00  0.00           H
ATOM   2862  CD2 LEU   666      87.740  78.295  71.121  1.00  0.00           C
ATOM   2863 1HD2 LEU   666      87.530  77.205  70.991  1.00  0.00           H
ATOM   2864 2HD2 LEU   666      88.830  78.425  70.941  1.00  0.00           H
ATOM   2865 3HD2 LEU   666      87.480  78.615  72.151  1.00  0.00           H
ATOM   2866  C   LEU   666      88.660  76.855  67.201  1.00  0.00           C
ATOM   2867  O   LEU   666      89.080  75.765  67.521  1.00  0.00           O
ATOM   2868  N   ILE   667      88.290  77.155  65.961  1.00  0.00           N
ATOM   2869  HN  ILE   667      87.980  78.045  65.651  1.00  0.00           H
ATOM   2870  CA  ILE   667      88.450  76.185  64.921  1.00  0.00           C
ATOM   2871  HA  ILE   667      88.140  75.275  65.411  1.00  0.00           H
ATOM   2872  CB  ILE   667      87.730  76.475  63.681  1.00  0.00           C
ATOM   2873  HB  ILE   667      88.280  77.315  63.191  1.00  0.00           H
ATOM   2874  CG2 ILE   667      87.800  75.345  62.641  1.00  0.00           C
ATOM   2875 1HG2 ILE   667      87.300  75.625  61.681  1.00  0.00           H
ATOM   2876 2HG2 ILE   667      88.840  74.995  62.501  1.00  0.00           H
ATOM   2877 3HG2 ILE   667      87.230  74.505  63.091  1.00  0.00           H
ATOM   2878  CG1 ILE   667      86.240  76.865  63.991  1.00  0.00           C
ATOM   2879 1HG1 ILE   667      85.720  75.985  64.421  1.00  0.00           H
ATOM   2880 2HG1 ILE   667      86.240  77.735  64.671  1.00  0.00           H
ATOM   2881  CD  ILE   667      85.400  77.405  62.751  1.00  0.00           C
ATOM   2882  HD1 ILE   667      84.430  77.865  63.041  1.00  0.00           H
ATOM   2883  HD2 ILE   667      86.010  78.105  62.151  1.00  0.00           H
ATOM   2884  HD3 ILE   667      85.150  76.495  62.171  1.00  0.00           H
ATOM   2885  C   ILE   667      89.940  75.875  64.621  1.00  0.00           C
ATOM   2886  O   ILE   667      90.320  74.735  64.541  1.00  0.00           O
ATOM   2887  N   LEU   668      90.760  76.985  64.541  1.00  0.00           N
ATOM   2888  HN  LEU   668      90.470  77.935  64.591  1.00  0.00           H
ATOM   2889  CA  LEU   668      92.210  76.875  64.301  1.00  0.00           C
ATOM   2890  HA  LEU   668      92.290  76.435  63.321  1.00  0.00           H
ATOM   2891  CB  LEU   668      92.850  78.275  64.201  1.00  0.00           C
ATOM   2892  HB1 LEU   668      92.230  78.945  63.571  1.00  0.00           H
ATOM   2893  HB2 LEU   668      92.770  78.815  65.171  1.00  0.00           H
ATOM   2894  CG  LEU   668      94.340  78.505  63.871  1.00  0.00           C
ATOM   2895  HG  LEU   668      94.970  77.995  64.631  1.00  0.00           H
ATOM   2896  CD1 LEU   668      94.640  77.715  62.571  1.00  0.00           C
ATOM   2897 1HD1 LEU   668      94.260  76.685  62.711  1.00  0.00           H
ATOM   2898 2HD1 LEU   668      94.180  78.125  61.641  1.00  0.00           H
ATOM   2899 3HD1 LEU   668      95.730  77.565  62.451  1.00  0.00           H
ATOM   2900  CD2 LEU   668      94.710  79.945  63.841  1.00  0.00           C
ATOM   2901 1HD2 LEU   668      95.810  80.055  63.951  1.00  0.00           H
ATOM   2902 2HD2 LEU   668      94.420  80.295  62.831  1.00  0.00           H
ATOM   2903 3HD2 LEU   668      94.320  80.435  64.761  1.00  0.00           H
ATOM   2904  C   LEU   668      92.930  76.015  65.301  1.00  0.00           C
ATOM   2905  O   LEU   668      93.680  75.095  65.041  1.00  0.00           O
ATOM   2906  N   GLU   669      92.600  76.255  66.511  1.00  0.00           N
ATOM   2907  HN  GLU   669      91.990  77.005  66.761  1.00  0.00           H
ATOM   2908  CA  GLU   669      92.890  75.585  67.731  1.00  0.00           C
ATOM   2909  HA  GLU   669      93.970  75.505  67.741  1.00  0.00           H
ATOM   2910  CB  GLU   669      92.440  76.265  68.991  1.00  0.00           C
ATOM   2911  HB1 GLU   669      92.930  77.255  68.971  1.00  0.00           H
ATOM   2912  HB2 GLU   669      91.340  76.445  69.051  1.00  0.00           H
ATOM   2913  CG  GLU   669      92.930  75.575  70.291  1.00  0.00           C
ATOM   2914  HG1 GLU   669      92.300  74.675  70.421  1.00  0.00           H
ATOM   2915  HG2 GLU   669      93.990  75.285  70.121  1.00  0.00           H
ATOM   2916  CD  GLU   669      92.940  76.275  71.601  1.00  0.00           C
ATOM   2917  OE1 GLU   669      93.850  76.005  72.451  1.00  0.00           O
ATOM   2918  OE2 GLU   669      92.060  77.155  71.791  1.00  0.00           O
ATOM   2919  C   GLU   669      92.460  74.095  67.781  1.00  0.00           C
ATOM   2920  O   GLU   669      93.230  73.165  68.091  1.00  0.00           O
ATOM   2921  N   ALA   670      91.190  73.845  67.441  1.00  0.00           N
ATOM   2922  HN  ALA   670      90.550  74.605  67.321  1.00  0.00           H
ATOM   2923  CA  ALA   670      90.520  72.545  67.271  1.00  0.00           C
ATOM   2924  HA  ALA   670      90.520  71.975  68.191  1.00  0.00           H
ATOM   2925  CB  ALA   670      88.980  72.685  66.891  1.00  0.00           C
ATOM   2926  HB1 ALA   670      88.720  73.325  66.021  1.00  0.00           H
ATOM   2927  HB2 ALA   670      88.650  71.635  66.801  1.00  0.00           H
ATOM   2928  HB3 ALA   670      88.530  73.205  67.771  1.00  0.00           H
ATOM   2929  C   ALA   670      91.190  71.685  66.261  1.00  0.00           C
ATOM   2930  O   ALA   670      91.590  70.575  66.581  1.00  0.00           O
ATOM   2931  N   TYR   671      91.500  72.245  65.121  1.00  0.00           N
ATOM   2932  HN  TYR   671      91.140  73.125  64.821  1.00  0.00           H
ATOM   2933  CA  TYR   671      92.430  71.605  64.161  1.00  0.00           C
ATOM   2934  HA  TYR   671      92.060  70.635  63.861  1.00  0.00           H
ATOM   2935  CB  TYR   671      92.510  72.495  62.851  1.00  0.00           C
ATOM   2936  HB1 TYR   671      91.470  72.615  62.501  1.00  0.00           H
ATOM   2937  HB2 TYR   671      93.050  73.445  63.051  1.00  0.00           H
ATOM   2938  CG  TYR   671      93.240  71.745  61.721  1.00  0.00           C
ATOM   2939  CD1 TYR   671      94.630  71.975  61.441  1.00  0.00           C
ATOM   2940  HD1 TYR   671      95.070  72.775  62.021  1.00  0.00           H
ATOM   2941  CE1 TYR   671      95.280  71.305  60.471  1.00  0.00           C
ATOM   2942  HE1 TYR   671      96.330  71.405  60.271  1.00  0.00           H
ATOM   2943  CZ  TYR   671      94.530  70.395  59.601  1.00  0.00           C
ATOM   2944  OH  TYR   671      95.150  69.775  58.501  1.00  0.00           O
ATOM   2945  HH  TYR   671      96.050  70.055  58.341  1.00  0.00           H
ATOM   2946  CD2 TYR   671      92.560  70.845  60.971  1.00  0.00           C
ATOM   2947  HD2 TYR   671      91.520  70.685  61.221  1.00  0.00           H
ATOM   2948  CE2 TYR   671      93.130  70.265  59.861  1.00  0.00           C
ATOM   2949  HE2 TYR   671      92.630  69.605  59.171  1.00  0.00           H
ATOM   2950  C   TYR   671      93.850  71.435  64.721  1.00  0.00           C
ATOM   2951  O   TYR   671      94.300  70.315  64.811  1.00  0.00           O
ATOM   2952  N   CYS   672      94.560  72.475  65.211  1.00  0.00           N
ATOM   2953  HN  CYS   672      94.200  73.385  65.021  1.00  0.00           H
ATOM   2954  CA  CYS   672      95.910  72.375  65.751  1.00  0.00           C
ATOM   2955  HA  CYS   672      96.680  72.145  65.031  1.00  0.00           H
ATOM   2956  CB  CYS   672      96.350  73.665  66.421  1.00  0.00           C
ATOM   2957  HB1 CYS   672      95.590  74.015  67.161  1.00  0.00           H
ATOM   2958  HB2 CYS   672      97.330  73.525  66.911  1.00  0.00           H
ATOM   2959  SG  CYS   672      96.660  75.005  65.221  1.00  0.00           S
ATOM   2960  HG1 CYS   672      95.490  74.985  64.601  1.00  0.00           H
ATOM   2961  C   CYS   672      96.150  71.325  66.841  1.00  0.00           C
ATOM   2962  O   CYS   672      97.200  70.715  66.951  1.00  0.00           O
ATOM   2963  N   ARG   673      95.210  71.185  67.781  1.00  0.00           N
ATOM   2964  HN  ARG   673      94.500  71.875  67.871  1.00  0.00           H
ATOM   2965  CA  ARG   673      95.100  70.245  68.841  1.00  0.00           C
ATOM   2966  HA  ARG   673      96.040  70.245  69.381  1.00  0.00           H
ATOM   2967  CB  ARG   673      94.140  70.685  69.891  1.00  0.00           C
ATOM   2968  HB1 ARG   673      93.240  70.945  69.311  1.00  0.00           H
ATOM   2969  HB2 ARG   673      93.860  69.825  70.541  1.00  0.00           H
ATOM   2970  CG  ARG   673      94.610  71.845  70.771  1.00  0.00           C
ATOM   2971  HG1 ARG   673      95.480  71.495  71.381  1.00  0.00           H
ATOM   2972  HG2 ARG   673      94.950  72.675  70.111  1.00  0.00           H
ATOM   2973  CD  ARG   673      93.560  72.255  71.761  1.00  0.00           C
ATOM   2974  HD1 ARG   673      92.650  72.685  71.271  1.00  0.00           H
ATOM   2975  HD2 ARG   673      93.320  71.305  72.281  1.00  0.00           H
ATOM   2976  NE  ARG   673      94.080  73.305  72.661  1.00  0.00           N
ATOM   2977  HE  ARG   673      94.030  74.245  72.311  1.00  0.00           H
ATOM   2978  CZ  ARG   673      95.100  73.225  73.571  1.00  0.00           C
ATOM   2979  NH1 ARG   673      95.660  72.095  73.901  1.00  0.00           N
ATOM   2980 1HH1 ARG   673      95.140  71.265  73.681  1.00  0.00           H
ATOM   2981 2HH1 ARG   673      96.330  72.145  74.641  1.00  0.00           H
ATOM   2982  NH2 ARG   673      95.590  74.275  74.041  1.00  0.00           N
ATOM   2983 1HH2 ARG   673      95.150  75.125  73.761  1.00  0.00           H
ATOM   2984 2HH2 ARG   673      96.480  74.375  74.481  1.00  0.00           H
ATOM   2985  C   ARG   673      94.800  68.855  68.351  1.00  0.00           C
ATOM   2986  O   ARG   673      95.220  67.885  68.941  1.00  0.00           O
ATOM   2987  N   GLY   674      93.960  68.695  67.281  1.00  0.00           N
ATOM   2988  HN  GLY   674      93.570  69.465  66.771  1.00  0.00           H
ATOM   2989  CA  GLY   674      93.250  67.455  66.951  1.00  0.00           C
ATOM   2990  HA1 GLY   674      93.350  66.855  67.841  1.00  0.00           H
ATOM   2991  HA2 GLY   674      92.220  67.695  66.761  1.00  0.00           H
ATOM   2992  C   GLY   674      93.760  66.805  65.691  1.00  0.00           C
ATOM   2993  O   GLY   674      93.800  65.595  65.611  1.00  0.00           O
ATOM   2994  N   SER   675      94.260  67.625  64.671  1.00  0.00           N
ATOM   2995  HN  SER   675      94.350  68.595  64.891  1.00  0.00           H
ATOM   2996  CA  SER   675      94.930  67.235  63.431  1.00  0.00           C
ATOM   2997  HA  SER   675      94.270  66.485  63.031  1.00  0.00           H
ATOM   2998  CB  SER   675      95.190  68.355  62.431  1.00  0.00           C
ATOM   2999  HB1 SER   675      94.240  68.845  62.131  1.00  0.00           H
ATOM   3000  HB2 SER   675      95.810  69.125  62.931  1.00  0.00           H
ATOM   3001  OG  SER   675      95.800  67.905  61.211  1.00  0.00           O
ATOM   3002  HG1 SER   675      95.160  67.605  60.551  1.00  0.00           H
ATOM   3003  C   SER   675      96.140  66.435  63.761  1.00  0.00           C
ATOM   3004  O   SER   675      96.860  66.745  64.731  1.00  0.00           O
ATOM   3005  N   THR   676      96.600  65.485  62.951  1.00  0.00           N
ATOM   3006  HN  THR   676      96.060  65.165  62.181  1.00  0.00           H
ATOM   3007  CA  THR   676      97.860  64.645  63.171  1.00  0.00           C
ATOM   3008  HA  THR   676      98.480  65.145  63.901  1.00  0.00           H
ATOM   3009  CB  THR   676      97.750  63.255  63.711  1.00  0.00           C
ATOM   3010  HB  THR   676      98.600  62.535  63.641  1.00  0.00           H
ATOM   3011  OG1 THR   676      96.590  62.615  63.151  1.00  0.00           O
ATOM   3012  HG1 THR   676      96.490  61.805  63.651  1.00  0.00           H
ATOM   3013  CG2 THR   676      97.360  63.375  65.181  1.00  0.00           C
ATOM   3014 1HG2 THR   676      97.760  64.225  65.781  1.00  0.00           H
ATOM   3015 2HG2 THR   676      96.320  63.735  65.381  1.00  0.00           H
ATOM   3016 3HG2 THR   676      97.510  62.475  65.821  1.00  0.00           H
ATOM   3017  C   THR   676      98.620  64.495  61.911  1.00  0.00           C
ATOM   3018  O   THR   676      98.160  64.475  60.781  1.00  0.00           O
ATOM   3019  N   HIS   677      99.920  64.485  62.001  1.00  0.00           N
ATOM   3020  HN  HIS   677     100.360  64.525  62.891  1.00  0.00           H
ATOM   3021  CA  HIS   677     100.900  64.155  60.901  1.00  0.00           C
ATOM   3022  HA  HIS   677     101.870  63.985  61.351  1.00  0.00           H
ATOM   3023  CB  HIS   677     100.470  62.885  60.091  1.00  0.00           C
ATOM   3024  HB1 HIS   677      99.520  63.055  59.541  1.00  0.00           H
ATOM   3025  HB2 HIS   677     101.220  62.565  59.341  1.00  0.00           H
ATOM   3026  ND1 HIS   677     101.250  61.205  61.851  1.00  0.00           N
ATOM   3027  CG  HIS   677     100.220  61.745  61.061  1.00  0.00           C
ATOM   3028  CE1 HIS   677     100.630  60.165  62.401  1.00  0.00           C
ATOM   3029  HE1 HIS   677     101.040  59.625  63.251  1.00  0.00           H
ATOM   3030  NE2 HIS   677      99.360  59.975  62.041  1.00  0.00           N
ATOM   3031  HE2 HIS   677      98.750  59.215  62.271  1.00  0.00           H
ATOM   3032  CD2 HIS   677      99.060  60.985  61.181  1.00  0.00           C
ATOM   3033  HD2 HIS   677      98.030  61.125  60.851  1.00  0.00           H
ATOM   3034  C   HIS   677     101.020  65.295  59.951  1.00  0.00           C
ATOM   3035  O   HIS   677     101.500  65.145  58.831  1.00  0.00           O
ATOM   3036  N   HIS   678     100.610  66.585  60.341  1.00  0.00           N
ATOM   3037  HN  HIS   678     100.160  66.715  61.231  1.00  0.00           H
ATOM   3038  CA  HIS   678     100.620  67.695  59.471  1.00  0.00           C
ATOM   3039  HA  HIS   678     101.290  67.505  58.641  1.00  0.00           H
ATOM   3040  CB  HIS   678      99.220  67.935  58.861  1.00  0.00           C
ATOM   3041  HB1 HIS   678      98.780  66.985  58.491  1.00  0.00           H
ATOM   3042  HB2 HIS   678      98.550  68.355  59.641  1.00  0.00           H
ATOM   3043  ND1 HIS   678      97.950  69.645  57.441  1.00  0.00           N
ATOM   3044  CG  HIS   678      99.150  68.945  57.721  1.00  0.00           C
ATOM   3045  CE1 HIS   678      98.300  70.445  56.451  1.00  0.00           C
ATOM   3046  HE1 HIS   678      97.590  71.145  55.985  1.00  0.00           H
ATOM   3047  NE2 HIS   678      99.540  70.195  55.995  1.00  0.00           N
ATOM   3048  HE2 HIS   678     100.050  70.705  55.305  1.00  0.00           H
ATOM   3049  CD2 HIS   678     100.060  69.305  56.811  1.00  0.00           C
ATOM   3050  HD2 HIS   678     101.110  69.025  56.841  1.00  0.00           H
ATOM   3051  C   HIS   678     101.120  68.975  60.151  1.00  0.00           C
ATOM   3052  O   HIS   678     101.590  69.885  59.431  1.00  0.00           O
ATOM   3053  N   MET   679     101.040  69.105  61.431  1.00  0.00           N
ATOM   3054  HN  MET   679     100.570  68.345  61.861  1.00  0.00           H
ATOM   3055  CA  MET   679     101.390  70.345  62.121  1.00  0.00           C
ATOM   3056  HA  MET   679     100.820  71.125  61.641  1.00  0.00           H
ATOM   3057  CB  MET   679     100.860  70.405  63.551  1.00  0.00           C
ATOM   3058  HB1 MET   679     101.150  69.505  64.141  1.00  0.00           H
ATOM   3059  HB2 MET   679     101.340  71.295  64.021  1.00  0.00           H
ATOM   3060  CG  MET   679      99.330  70.635  63.691  1.00  0.00           C
ATOM   3061  HG1 MET   679      98.850  69.985  62.931  1.00  0.00           H
ATOM   3062  HG2 MET   679      99.070  70.445  64.751  1.00  0.00           H
ATOM   3063  SD  MET   679      98.630  72.275  63.271  1.00  0.00           S
ATOM   3064  CE  MET   679      99.630  73.225  64.471  1.00  0.00           C
ATOM   3065  HE1 MET   679      99.250  74.265  64.551  1.00  0.00           H
ATOM   3066  HE2 MET   679      99.580  72.665  65.431  1.00  0.00           H
ATOM   3067  HE3 MET   679     100.690  73.325  64.141  1.00  0.00           H
ATOM   3068  C   MET   679     102.770  70.895  62.011  1.00  0.00           C
ATOM   3069  O   MET   679     102.990  72.095  61.801  1.00  0.00           O
ATOM   3070  N   LYS   680     103.760  69.935  62.101  1.00  0.00           N
ATOM   3071  HN  LYS   680     103.640  68.975  62.341  1.00  0.00           H
ATOM   3072  CA  LYS   680     105.150  70.225  61.861  1.00  0.00           C
ATOM   3073  HA  LYS   680     105.430  70.945  62.611  1.00  0.00           H
ATOM   3074  CB  LYS   680     106.080  68.995  62.101  1.00  0.00           C
ATOM   3075  HB1 LYS   680     105.840  68.685  63.141  1.00  0.00           H
ATOM   3076  HB2 LYS   680     105.760  68.185  61.411  1.00  0.00           H
ATOM   3077  CG  LYS   680     107.640  69.035  62.001  1.00  0.00           C
ATOM   3078  HG1 LYS   680     108.020  69.495  61.071  1.00  0.00           H
ATOM   3079  HG2 LYS   680     108.060  69.435  62.941  1.00  0.00           H
ATOM   3080  CD  LYS   680     108.310  67.575  61.921  1.00  0.00           C
ATOM   3081  HD1 LYS   680     109.380  67.855  61.891  1.00  0.00           H
ATOM   3082  HD2 LYS   680     108.070  66.885  62.751  1.00  0.00           H
ATOM   3083  CE  LYS   680     108.000  66.675  60.671  1.00  0.00           C
ATOM   3084  HE1 LYS   680     106.940  66.345  60.681  1.00  0.00           H
ATOM   3085  HE2 LYS   680     108.050  67.185  59.691  1.00  0.00           H
ATOM   3086  NZ  LYS   680     108.870  65.555  60.501  1.00  0.00           N
ATOM   3087  HZ1 LYS   680     108.610  65.095  59.611  1.00  0.00           H
ATOM   3088  HZ2 LYS   680     109.880  65.735  60.701  1.00  0.00           H
ATOM   3089  HZ3 LYS   680     108.610  64.825  61.201  1.00  0.00           H
ATOM   3090  C   LYS   680     105.410  70.815  60.491  1.00  0.00           C
ATOM   3091  O   LYS   680     106.300  71.585  60.401  1.00  0.00           O
ATOM   3092  N   VAL   681     104.820  70.345  59.411  1.00  0.00           N
ATOM   3093  HN  VAL   681     104.210  69.555  59.431  1.00  0.00           H
ATOM   3094  CA  VAL   681     104.910  70.935  58.091  1.00  0.00           C
ATOM   3095  HA  VAL   681     105.980  70.905  57.921  1.00  0.00           H
ATOM   3096  CB  VAL   681     104.240  70.095  57.071  1.00  0.00           C
ATOM   3097  HB  VAL   681     103.450  69.495  57.571  1.00  0.00           H
ATOM   3098  CG1 VAL   681     103.600  70.935  55.925  1.00  0.00           C
ATOM   3099 1HG1 VAL   681     104.330  71.535  55.345  1.00  0.00           H
ATOM   3100 2HG1 VAL   681     103.090  70.285  55.185  1.00  0.00           H
ATOM   3101 3HG1 VAL   681     102.750  71.475  56.381  1.00  0.00           H
ATOM   3102  CG2 VAL   681     105.040  69.125  56.325  1.00  0.00           C
ATOM   3103 1HG2 VAL   681     105.940  69.555  55.825  1.00  0.00           H
ATOM   3104 2HG2 VAL   681     105.420  68.335  57.001  1.00  0.00           H
ATOM   3105 3HG2 VAL   681     104.430  68.545  55.605  1.00  0.00           H
ATOM   3106  C   VAL   681     104.400  72.345  58.011  1.00  0.00           C
ATOM   3107  O   VAL   681     105.000  73.255  57.371  1.00  0.00           O
ATOM   3108  N   LEU   682     103.230  72.565  58.641  1.00  0.00           N
ATOM   3109  HN  LEU   682     102.900  71.765  59.121  1.00  0.00           H
ATOM   3110  CA  LEU   682     102.630  73.895  58.601  1.00  0.00           C
ATOM   3111  HA  LEU   682     102.650  74.105  57.541  1.00  0.00           H
ATOM   3112  CB  LEU   682     101.180  73.895  59.161  1.00  0.00           C
ATOM   3113  HB1 LEU   682     101.270  73.805  60.261  1.00  0.00           H
ATOM   3114  HB2 LEU   682     100.870  74.945  58.981  1.00  0.00           H
ATOM   3115  CG  LEU   682     100.010  73.055  58.471  1.00  0.00           C
ATOM   3116  HG  LEU   682     100.470  72.075  58.221  1.00  0.00           H
ATOM   3117  CD1 LEU   682      98.830  72.745  59.411  1.00  0.00           C
ATOM   3118 1HD1 LEU   682      98.400  73.635  59.911  1.00  0.00           H
ATOM   3119 2HD1 LEU   682      98.040  72.265  58.791  1.00  0.00           H
ATOM   3120 3HD1 LEU   682      99.040  72.005  60.211  1.00  0.00           H
ATOM   3121  CD2 LEU   682      99.490  73.825  57.281  1.00  0.00           C
ATOM   3122 1HD2 LEU   682      98.720  73.265  56.701  1.00  0.00           H
ATOM   3123 2HD2 LEU   682      99.010  74.735  57.681  1.00  0.00           H
ATOM   3124 3HD2 LEU   682     100.270  74.185  56.571  1.00  0.00           H
ATOM   3125  C   LEU   682     103.560  74.885  59.341  1.00  0.00           C
ATOM   3126  O   LEU   682     103.770  76.025  59.001  1.00  0.00           O
ATOM   3127  N   MET   683     104.170  74.375  60.441  1.00  0.00           N
ATOM   3128  HN  MET   683     103.910  73.515  60.861  1.00  0.00           H
ATOM   3129  CA  MET   683     105.220  75.085  61.111  1.00  0.00           C
ATOM   3130  HA  MET   683     104.920  76.105  61.331  1.00  0.00           H
ATOM   3131  CB  MET   683     105.460  74.495  62.601  1.00  0.00           C
ATOM   3132  HB1 MET   683     105.750  73.425  62.581  1.00  0.00           H
ATOM   3133  HB2 MET   683     106.330  74.975  63.101  1.00  0.00           H
ATOM   3134  CG  MET   683     104.250  74.695  63.511  1.00  0.00           C
ATOM   3135  HG1 MET   683     103.430  74.045  63.141  1.00  0.00           H
ATOM   3136  HG2 MET   683     104.480  74.145  64.451  1.00  0.00           H
ATOM   3137  SD  MET   683     103.780  76.425  63.941  1.00  0.00           S
ATOM   3138  CE  MET   683     102.050  76.325  63.221  1.00  0.00           C
ATOM   3139  HE1 MET   683     101.450  75.505  63.671  1.00  0.00           H
ATOM   3140  HE2 MET   683     101.520  77.275  63.411  1.00  0.00           H
ATOM   3141  HE3 MET   683     101.970  76.015  62.151  1.00  0.00           H
ATOM   3142  C   MET   683     106.410  75.385  60.341  1.00  0.00           C
ATOM   3143  O   MET   683     107.010  76.475  60.471  1.00  0.00           O
ATOM   3144  N   LYS   684     106.870  74.485  59.521  1.00  0.00           N
ATOM   3145  HN  LYS   684     106.410  73.615  59.341  1.00  0.00           H
ATOM   3146  CA  LYS   684     108.110  74.685  58.771  1.00  0.00           C
ATOM   3147  HA  LYS   684     108.920  75.045  59.391  1.00  0.00           H
ATOM   3148  CB  LYS   684     108.730  73.405  58.231  1.00  0.00           C
ATOM   3149  HB1 LYS   684     107.950  72.775  57.741  1.00  0.00           H
ATOM   3150  HB2 LYS   684     109.430  73.545  57.391  1.00  0.00           H
ATOM   3151  CG  LYS   684     109.400  72.405  59.211  1.00  0.00           C
ATOM   3152  HG1 LYS   684     110.140  72.835  59.911  1.00  0.00           H
ATOM   3153  HG2 LYS   684     108.580  72.005  59.851  1.00  0.00           H
ATOM   3154  CD  LYS   684     110.140  71.205  58.601  1.00  0.00           C
ATOM   3155  HD1 LYS   684     110.560  70.555  59.401  1.00  0.00           H
ATOM   3156  HD2 LYS   684     109.370  70.625  58.061  1.00  0.00           H
ATOM   3157  CE  LYS   684     111.360  71.685  57.711  1.00  0.00           C
ATOM   3158  HE1 LYS   684     111.830  70.775  57.261  1.00  0.00           H
ATOM   3159  HE2 LYS   684     111.030  72.335  56.871  1.00  0.00           H
ATOM   3160  NZ  LYS   684     112.400  72.415  58.461  1.00  0.00           N
ATOM   3161  HZ1 LYS   684     112.060  73.365  58.731  1.00  0.00           H
ATOM   3162  HZ2 LYS   684     112.640  71.875  59.321  1.00  0.00           H
ATOM   3163  HZ3 LYS   684     113.240  72.535  57.871  1.00  0.00           H
ATOM   3164  C   LYS   684     107.750  75.705  57.581  1.00  0.00           C
ATOM   3165  O   LYS   684     108.570  76.535  57.141  1.00  0.00           O
ATOM   3166  N   GLN   685     106.490  75.795  57.141  1.00  0.00           N
ATOM   3167  HN  GLN   685     105.810  75.115  57.391  1.00  0.00           H
ATOM   3168  CA  GLN   685     106.060  76.715  56.155  1.00  0.00           C
ATOM   3169  HA  GLN   685     106.800  76.855  55.385  1.00  0.00           H
ATOM   3170  CB  GLN   685     104.760  76.405  55.515  1.00  0.00           C
ATOM   3171  HB1 GLN   685     104.040  76.355  56.365  1.00  0.00           H
ATOM   3172  HB2 GLN   685     104.590  77.215  54.785  1.00  0.00           H
ATOM   3173  CG  GLN   685     104.670  75.045  54.685  1.00  0.00           C
ATOM   3174  HG1 GLN   685     105.250  75.155  53.745  1.00  0.00           H
ATOM   3175  HG2 GLN   685     105.080  74.285  55.375  1.00  0.00           H
ATOM   3176  CD  GLN   685     103.230  74.555  54.575  1.00  0.00           C
ATOM   3177  OE1 GLN   685     102.230  74.845  55.245  1.00  0.00           O
ATOM   3178  NE2 GLN   685     103.150  73.635  53.595  1.00  0.00           N
ATOM   3179 1HE2 GLN   685     103.970  73.415  53.065  1.00  0.00           H
ATOM   3180 2HE2 GLN   685     102.290  73.125  53.515  1.00  0.00           H
ATOM   3181  C   GLN   685     105.820  78.035  56.781  1.00  0.00           C
ATOM   3182  O   GLN   685     106.140  79.005  56.155  1.00  0.00           O
ATOM   3183  N   GLY   686     105.410  78.135  58.031  1.00  0.00           N
ATOM   3184  HN  GLY   686     105.050  77.345  58.511  1.00  0.00           H
ATOM   3185  CA  GLY   686     105.420  79.435  58.781  1.00  0.00           C
ATOM   3186  HA1 GLY   686     104.830  80.155  58.231  1.00  0.00           H
ATOM   3187  HA2 GLY   686     104.950  79.105  59.701  1.00  0.00           H
ATOM   3188  C   GLY   686     106.800  79.945  59.051  1.00  0.00           C
ATOM   3189  O   GLY   686     106.980  81.175  58.971  1.00  0.00           O
ATOM   3190  N   GLU   687     107.770  79.155  59.481  1.00  0.00           N
ATOM   3191  HN  GLU   687     107.510  78.205  59.621  1.00  0.00           H
ATOM   3192  CA  GLU   687     109.150  79.545  59.511  1.00  0.00           C
ATOM   3193  HA  GLU   687     109.190  80.395  60.171  1.00  0.00           H
ATOM   3194  CB  GLU   687     110.100  78.475  60.141  1.00  0.00           C
ATOM   3195  HB1 GLU   687     110.090  77.485  59.631  1.00  0.00           H
ATOM   3196  HB2 GLU   687     111.120  78.915  60.111  1.00  0.00           H
ATOM   3197  CG  GLU   687     109.700  78.195  61.631  1.00  0.00           C
ATOM   3198  HG1 GLU   687     109.650  79.075  62.301  1.00  0.00           H
ATOM   3199  HG2 GLU   687     108.790  77.555  61.641  1.00  0.00           H
ATOM   3200  CD  GLU   687     110.720  77.375  62.301  1.00  0.00           C
ATOM   3201  OE1 GLU   687     110.340  76.525  63.151  1.00  0.00           O
ATOM   3202  OE2 GLU   687     111.950  77.485  62.011  1.00  0.00           O
ATOM   3203  C   GLU   687     109.730  79.965  58.141  1.00  0.00           C
ATOM   3204  O   GLU   687     110.490  80.985  58.001  1.00  0.00           O
ATOM   3205  N   ALA   688     109.390  79.265  57.051  1.00  0.00           N
ATOM   3206  HN  ALA   688     108.820  78.445  57.111  1.00  0.00           H
ATOM   3207  CA  ALA   688     109.700  79.615  55.685  1.00  0.00           C
ATOM   3208  HA  ALA   688     110.760  79.725  55.495  1.00  0.00           H
ATOM   3209  CB  ALA   688     109.180  78.505  54.695  1.00  0.00           C
ATOM   3210  HB1 ALA   688     108.090  78.355  54.775  1.00  0.00           H
ATOM   3211  HB2 ALA   688     109.460  78.795  53.655  1.00  0.00           H
ATOM   3212  HB3 ALA   688     109.630  77.525  54.945  1.00  0.00           H
ATOM   3213  C   ALA   688     109.060  80.925  55.225  1.00  0.00           C
ATOM   3214  O   ALA   688     109.710  81.795  54.715  1.00  0.00           O
ATOM   3215  N   LEU   689     107.780  81.065  55.465  1.00  0.00           N
ATOM   3216  HN  LEU   689     107.260  80.275  55.775  1.00  0.00           H
ATOM   3217  CA  LEU   689     107.030  82.335  55.105  1.00  0.00           C
ATOM   3218  HA  LEU   689     107.310  82.605  54.095  1.00  0.00           H
ATOM   3219  CB  LEU   689     105.520  82.245  55.365  1.00  0.00           C
ATOM   3220  HB1 LEU   689     105.250  81.685  56.295  1.00  0.00           H
ATOM   3221  HB2 LEU   689     105.110  83.275  55.465  1.00  0.00           H
ATOM   3222  CG  LEU   689     104.730  81.705  54.175  1.00  0.00           C
ATOM   3223  HG  LEU   689     105.360  80.985  53.615  1.00  0.00           H
ATOM   3224  CD1 LEU   689     103.450  80.935  54.625  1.00  0.00           C
ATOM   3225 1HD1 LEU   689     103.030  80.305  53.815  1.00  0.00           H
ATOM   3226 2HD1 LEU   689     103.790  80.195  55.385  1.00  0.00           H
ATOM   3227 3HD1 LEU   689     102.780  81.665  55.115  1.00  0.00           H
ATOM   3228  CD2 LEU   689     104.230  82.795  53.225  1.00  0.00           C
ATOM   3229 1HD2 LEU   689     104.990  83.365  52.635  1.00  0.00           H
ATOM   3230 2HD2 LEU   689     103.520  82.505  52.425  1.00  0.00           H
ATOM   3231 3HD2 LEU   689     103.710  83.555  53.845  1.00  0.00           H
ATOM   3232  C   LEU   689     107.480  83.545  55.935  1.00  0.00           C
ATOM   3233  O   LEU   689     107.590  84.635  55.445  1.00  0.00           O
ATOM   3234  N   SER   690     107.930  83.285  57.201  1.00  0.00           N
ATOM   3235  HN  SER   690     107.730  82.465  57.731  1.00  0.00           H
ATOM   3236  CA  SER   690     108.770  84.245  57.981  1.00  0.00           C
ATOM   3237  HA  SER   690     108.290  85.205  58.061  1.00  0.00           H
ATOM   3238  CB  SER   690     109.040  83.565  59.411  1.00  0.00           C
ATOM   3239  HB1 SER   690     108.090  83.065  59.711  1.00  0.00           H
ATOM   3240  HB2 SER   690     109.860  82.815  59.381  1.00  0.00           H
ATOM   3241  OG  SER   690     109.450  84.525  60.361  1.00  0.00           O
ATOM   3242  HG1 SER   690     109.430  84.125  61.231  1.00  0.00           H
ATOM   3243  C   SER   690     110.100  84.635  57.321  1.00  0.00           C
ATOM   3244  O   SER   690     110.510  85.825  57.461  1.00  0.00           O
ATOM   3245  N   LYS   691     110.850  83.695  56.741  1.00  0.00           N
ATOM   3246  HN  LYS   691     110.620  82.725  56.771  1.00  0.00           H
ATOM   3247  CA  LYS   691     111.920  84.005  55.795  1.00  0.00           C
ATOM   3248  HA  LYS   691     112.400  84.785  56.365  1.00  0.00           H
ATOM   3249  CB  LYS   691     112.920  82.845  55.525  1.00  0.00           C
ATOM   3250  HB1 LYS   691     112.390  81.995  55.045  1.00  0.00           H
ATOM   3251  HB2 LYS   691     113.620  83.105  54.695  1.00  0.00           H
ATOM   3252  CG  LYS   691     113.810  82.415  56.661  1.00  0.00           C
ATOM   3253  HG1 LYS   691     113.210  81.895  57.441  1.00  0.00           H
ATOM   3254  HG2 LYS   691     114.600  81.755  56.235  1.00  0.00           H
ATOM   3255  CD  LYS   691     114.500  83.575  57.351  1.00  0.00           C
ATOM   3256  HD1 LYS   691     114.950  84.275  56.621  1.00  0.00           H
ATOM   3257  HD2 LYS   691     113.770  84.255  57.841  1.00  0.00           H
ATOM   3258  CE  LYS   691     115.420  83.035  58.451  1.00  0.00           C
ATOM   3259  HE1 LYS   691     114.750  82.665  59.251  1.00  0.00           H
ATOM   3260  HE2 LYS   691     116.130  82.235  58.121  1.00  0.00           H
ATOM   3261  NZ  LYS   691     116.370  84.085  58.901  1.00  0.00           N
ATOM   3262  HZ1 LYS   691     116.940  83.755  59.711  1.00  0.00           H
ATOM   3263  HZ2 LYS   691     117.110  84.125  58.171  1.00  0.00           H
ATOM   3264  HZ3 LYS   691     115.950  85.025  59.041  1.00  0.00           H
ATOM   3265  C   LYS   691     111.560  84.625  54.525  1.00  0.00           C
ATOM   3266  O   LYS   691     112.240  85.585  54.145  1.00  0.00           O
ATOM   3267  N   LEU   692     110.460  84.225  53.875  1.00  0.00           N
ATOM   3268  HN  LEU   692     109.930  83.425  54.165  1.00  0.00           H
ATOM   3269  CA  LEU   692     109.910  84.925  52.745  1.00  0.00           C
ATOM   3270  HA  LEU   692     110.690  84.985  52.005  1.00  0.00           H
ATOM   3271  CB  LEU   692     108.670  84.215  52.095  1.00  0.00           C
ATOM   3272  HB1 LEU   692     107.910  84.065  52.895  1.00  0.00           H
ATOM   3273  HB2 LEU   692     108.310  84.895  51.295  1.00  0.00           H
ATOM   3274  CG  LEU   692     108.960  82.855  51.385  1.00  0.00           C
ATOM   3275  HG  LEU   692     109.190  82.085  52.145  1.00  0.00           H
ATOM   3276  CD1 LEU   692     107.700  82.405  50.655  1.00  0.00           C
ATOM   3277 1HD1 LEU   692     107.530  83.045  49.755  1.00  0.00           H
ATOM   3278 2HD1 LEU   692     107.830  81.435  50.135  1.00  0.00           H
ATOM   3279 3HD1 LEU   692     106.780  82.345  51.275  1.00  0.00           H
ATOM   3280  CD2 LEU   692     110.090  83.125  50.395  1.00  0.00           C
ATOM   3281 1HD2 LEU   692     109.750  83.885  49.665  1.00  0.00           H
ATOM   3282 2HD2 LEU   692     111.050  83.505  50.785  1.00  0.00           H
ATOM   3283 3HD2 LEU   692     110.250  82.175  49.845  1.00  0.00           H
ATOM   3284  C   LEU   692     109.540  86.355  53.055  1.00  0.00           C
ATOM   3285  O   LEU   692     109.860  87.265  52.275  1.00  0.00           O
ATOM   3286  N   LYS   693     108.880  86.655  54.185  1.00  0.00           N
ATOM   3287  HN  LYS   693     108.550  85.865  54.715  1.00  0.00           H
ATOM   3288  CA  LYS   693     108.630  88.025  54.715  1.00  0.00           C
ATOM   3289  HA  LYS   693     108.260  88.545  53.845  1.00  0.00           H
ATOM   3290  CB  LYS   693     107.700  88.015  55.935  1.00  0.00           C
ATOM   3291  HB1 LYS   693     106.740  87.615  55.565  1.00  0.00           H
ATOM   3292  HB2 LYS   693     108.110  87.195  56.571  1.00  0.00           H
ATOM   3293  CG  LYS   693     107.510  89.275  56.711  1.00  0.00           C
ATOM   3294  HG1 LYS   693     106.790  89.105  57.541  1.00  0.00           H
ATOM   3295  HG2 LYS   693     108.480  89.635  57.111  1.00  0.00           H
ATOM   3296  CD  LYS   693     107.150  90.505  55.785  1.00  0.00           C
ATOM   3297  HD1 LYS   693     107.890  90.725  54.995  1.00  0.00           H
ATOM   3298  HD2 LYS   693     106.270  90.045  55.275  1.00  0.00           H
ATOM   3299  CE  LYS   693     106.710  91.775  56.461  1.00  0.00           C
ATOM   3300  HE1 LYS   693     106.410  92.575  55.735  1.00  0.00           H
ATOM   3301  HE2 LYS   693     105.850  91.465  57.091  1.00  0.00           H
ATOM   3302  NZ  LYS   693     107.720  92.365  57.291  1.00  0.00           N
ATOM   3303  HZ1 LYS   693     108.560  92.615  56.721  1.00  0.00           H
ATOM   3304  HZ2 LYS   693     107.510  93.185  57.891  1.00  0.00           H
ATOM   3305  HZ3 LYS   693     108.080  91.595  57.891  1.00  0.00           H
ATOM   3306  C   LYS   693     109.940  88.695  54.955  1.00  0.00           C
ATOM   3307  O   LYS   693     110.150  89.815  54.585  1.00  0.00           O
ATOM   3308  N   ALA   694     110.930  88.095  55.605  1.00  0.00           N
ATOM   3309  HN  ALA   694     110.790  87.145  55.865  1.00  0.00           H
ATOM   3310  CA  ALA   694     112.200  88.755  56.025  1.00  0.00           C
ATOM   3311  HA  ALA   694     111.840  89.675  56.451  1.00  0.00           H
ATOM   3312  CB  ALA   694     112.980  87.925  57.041  1.00  0.00           C
ATOM   3313  HB1 ALA   694     113.770  88.555  57.491  1.00  0.00           H
ATOM   3314  HB2 ALA   694     112.300  87.645  57.871  1.00  0.00           H
ATOM   3315  HB3 ALA   694     113.650  87.095  56.701  1.00  0.00           H
ATOM   3316  C   ALA   694     113.130  89.085  54.935  1.00  0.00           C
ATOM   3317  O   ALA   694     113.700  90.155  54.875  1.00  0.00           O
ATOM   3318  N   LEU   695     113.150  88.195  53.965  1.00  0.00           N
ATOM   3319  HN  LEU   695     112.760  87.285  54.025  1.00  0.00           H
ATOM   3320  CA  LEU   695     113.860  88.455  52.725  1.00  0.00           C
ATOM   3321  HA  LEU   695     114.900  88.645  52.965  1.00  0.00           H
ATOM   3322  CB  LEU   695     113.730  87.285  51.805  1.00  0.00           C
ATOM   3323  HB1 LEU   695     114.070  86.415  52.415  1.00  0.00           H
ATOM   3324  HB2 LEU   695     112.650  87.135  51.645  1.00  0.00           H
ATOM   3325  CG  LEU   695     114.460  87.365  50.385  1.00  0.00           C
ATOM   3326  HG  LEU   695     113.850  88.045  49.745  1.00  0.00           H
ATOM   3327  CD1 LEU   695     115.920  87.905  50.535  1.00  0.00           C
ATOM   3328 1HD1 LEU   695     116.470  87.105  51.065  1.00  0.00           H
ATOM   3329 2HD1 LEU   695     116.250  88.065  49.485  1.00  0.00           H
ATOM   3330 3HD1 LEU   695     116.020  88.865  51.095  1.00  0.00           H
ATOM   3331  CD2 LEU   695     114.390  85.995  49.625  1.00  0.00           C
ATOM   3332 1HD2 LEU   695     115.210  85.305  49.915  1.00  0.00           H
ATOM   3333 2HD2 LEU   695     113.400  85.595  49.925  1.00  0.00           H
ATOM   3334 3HD2 LEU   695     114.260  86.175  48.535  1.00  0.00           H
ATOM   3335  C   LEU   695     113.280  89.645  52.005  1.00  0.00           C
ATOM   3336  O   LEU   695     113.950  90.555  51.495  1.00  0.00           O
ATOM   3337  N   ASN   696     111.950  89.685  52.035  1.00  0.00           N
ATOM   3338  HN  ASN   696     111.460  88.995  52.555  1.00  0.00           H
ATOM   3339  CA  ASN   696     111.150  90.745  51.435  1.00  0.00           C
ATOM   3340  HA  ASN   696     111.470  90.955  50.425  1.00  0.00           H
ATOM   3341  CB  ASN   696     109.640  90.325  51.335  1.00  0.00           C
ATOM   3342  HB1 ASN   696     109.450  89.495  50.615  1.00  0.00           H
ATOM   3343  HB2 ASN   696     109.350  89.895  52.315  1.00  0.00           H
ATOM   3344  CG  ASN   696     108.660  91.485  51.065  1.00  0.00           C
ATOM   3345  OD1 ASN   696     108.120  91.985  52.045  1.00  0.00           O
ATOM   3346  ND2 ASN   696     108.530  91.855  49.825  1.00  0.00           N
ATOM   3347 1HD2 ASN   696     108.810  91.195  49.115  1.00  0.00           H
ATOM   3348 2HD2 ASN   696     107.840  92.565  49.655  1.00  0.00           H
ATOM   3349  C   ASN   696     111.450  92.115  52.035  1.00  0.00           C
ATOM   3350  O   ASN   696     111.650  92.985  51.235  1.00  0.00           O
ATOM   3351  N   ASP   697     111.570  92.265  53.345  1.00  0.00           N
ATOM   3352  HN  ASP   697     111.370  91.495  53.955  1.00  0.00           H
ATOM   3353  CA  ASP   697     111.890  93.475  54.005  1.00  0.00           C
ATOM   3354  HA  ASP   697     111.170  94.265  53.835  1.00  0.00           H
ATOM   3355  CB  ASP   697     112.050  93.035  55.505  1.00  0.00           C
ATOM   3356  HB1 ASP   697     112.670  92.115  55.575  1.00  0.00           H
ATOM   3357  HB2 ASP   697     112.660  93.715  56.135  1.00  0.00           H
ATOM   3358  CG  ASP   697     110.700  92.845  56.125  1.00  0.00           C
ATOM   3359  OD1 ASP   697     109.750  93.585  55.795  1.00  0.00           O
ATOM   3360  OD2 ASP   697     110.500  92.035  57.061  1.00  0.00           O
ATOM   3361  C   ASP   697     113.260  94.005  53.545  1.00  0.00           C
ATOM   3362  O   ASP   697     113.390  95.215  53.275  1.00  0.00           O
ATOM   3363  N   PHE   698     114.210  93.135  53.405  1.00  0.00           N
ATOM   3364  HN  PHE   698     114.160  92.205  53.745  1.00  0.00           H
ATOM   3365  CA  PHE   698     115.490  93.435  52.725  1.00  0.00           C
ATOM   3366  HA  PHE   698     115.990  94.305  53.135  1.00  0.00           H
ATOM   3367  CB  PHE   698     116.470  92.195  52.955  1.00  0.00           C
ATOM   3368  HB1 PHE   698     116.440  91.765  53.975  1.00  0.00           H
ATOM   3369  HB2 PHE   698     116.070  91.335  52.385  1.00  0.00           H
ATOM   3370  CG  PHE   698     117.860  92.545  52.595  1.00  0.00           C
ATOM   3371  CD1 PHE   698     118.420  92.155  51.365  1.00  0.00           C
ATOM   3372  HD1 PHE   698     117.800  91.655  50.635  1.00  0.00           H
ATOM   3373  CE1 PHE   698     119.720  92.485  51.015  1.00  0.00           C
ATOM   3374  HE1 PHE   698     120.000  92.025  50.085  1.00  0.00           H
ATOM   3375  CZ  PHE   698     120.550  93.165  51.925  1.00  0.00           C
ATOM   3376  HZ  PHE   698     121.520  93.465  51.575  1.00  0.00           H
ATOM   3377  CD2 PHE   698     118.690  93.175  53.565  1.00  0.00           C
ATOM   3378  HD2 PHE   698     118.330  93.415  54.555  1.00  0.00           H
ATOM   3379  CE2 PHE   698     120.060  93.565  53.165  1.00  0.00           C
ATOM   3380  HE2 PHE   698     120.720  93.975  53.915  1.00  0.00           H
ATOM   3381  C   PHE   698     115.360  93.835  51.325  1.00  0.00           C
ATOM   3382  O   PHE   698     115.960  94.825  50.905  1.00  0.00           O
ATOM   3383  N   VAL   699     114.480  93.165  50.475  1.00  0.00           N
ATOM   3384  HN  VAL   699     113.960  92.365  50.775  1.00  0.00           H
ATOM   3385  CA  VAL   699     114.440  93.635  49.125  1.00  0.00           C
ATOM   3386  HA  VAL   699     115.400  93.575  48.635  1.00  0.00           H
ATOM   3387  CB  VAL   699     113.500  92.705  48.255  1.00  0.00           C
ATOM   3388  HB  VAL   699     112.560  92.505  48.805  1.00  0.00           H
ATOM   3389  CG1 VAL   699     113.030  93.375  46.955  1.00  0.00           C
ATOM   3390 1HG1 VAL   699     113.810  93.785  46.285  1.00  0.00           H
ATOM   3391 2HG1 VAL   699     112.530  92.525  46.435  1.00  0.00           H
ATOM   3392 3HG1 VAL   699     112.430  94.275  47.205  1.00  0.00           H
ATOM   3393  CG2 VAL   699     114.340  91.455  47.935  1.00  0.00           C
ATOM   3394 1HG2 VAL   699     113.770  90.905  47.155  1.00  0.00           H
ATOM   3395 2HG2 VAL   699     115.340  91.795  47.615  1.00  0.00           H
ATOM   3396 3HG2 VAL   699     114.540  90.795  48.815  1.00  0.00           H
ATOM   3397  C   VAL   699     113.920  95.105  48.995  1.00  0.00           C
ATOM   3398  O   VAL   699     114.310  95.975  48.225  1.00  0.00           O
ATOM   3399  N   LYS   700     112.940  95.535  49.835  1.00  0.00           N
ATOM   3400  HN  LYS   700     112.550  95.015  50.585  1.00  0.00           H
ATOM   3401  CA  LYS   700     112.570  96.905  49.895  1.00  0.00           C
ATOM   3402  HA  LYS   700     112.160  97.205  48.945  1.00  0.00           H
ATOM   3403  CB  LYS   700     111.260  97.005  50.825  1.00  0.00           C
ATOM   3404  HB1 LYS   700     111.540  96.685  51.845  1.00  0.00           H
ATOM   3405  HB2 LYS   700     110.840  98.015  51.035  1.00  0.00           H
ATOM   3406  CG  LYS   700     110.140  96.025  50.275  1.00  0.00           C
ATOM   3407  HG1 LYS   700     109.710  96.425  49.325  1.00  0.00           H
ATOM   3408  HG2 LYS   700     110.600  95.075  49.945  1.00  0.00           H
ATOM   3409  CD  LYS   700     109.010  95.705  51.285  1.00  0.00           C
ATOM   3410  HD1 LYS   700     108.270  95.025  50.815  1.00  0.00           H
ATOM   3411  HD2 LYS   700     109.410  95.085  52.115  1.00  0.00           H
ATOM   3412  CE  LYS   700     108.220  96.975  51.765  1.00  0.00           C
ATOM   3413  HE1 LYS   700     108.870  97.805  52.125  1.00  0.00           H
ATOM   3414  HE2 LYS   700     107.510  97.335  50.985  1.00  0.00           H
ATOM   3415  NZ  LYS   700     107.400  96.565  52.935  1.00  0.00           N
ATOM   3416  HZ1 LYS   700     106.700  95.805  52.785  1.00  0.00           H
ATOM   3417  HZ2 LYS   700     108.050  96.145  53.625  1.00  0.00           H
ATOM   3418  HZ3 LYS   700     106.750  97.315  53.235  1.00  0.00           H
ATOM   3419  C   LYS   700     113.590  97.785  50.515  1.00  0.00           C
ATOM   3420  O   LYS   700     113.890  98.825  49.965  1.00  0.00           O
ATOM   3421  N   LEU   701     114.180  97.475  51.595  1.00  0.00           N
ATOM   3422  HN  LEU   701     113.970  96.625  52.085  1.00  0.00           H
ATOM   3423  CA  LEU   701     115.160  98.235  52.205  1.00  0.00           C
ATOM   3424  HA  LEU   701     114.850  99.245  52.415  1.00  0.00           H
ATOM   3425  CB  LEU   701     115.600  97.605  53.475  1.00  0.00           C
ATOM   3426  HB1 LEU   701     115.750  96.505  53.385  1.00  0.00           H
ATOM   3427  HB2 LEU   701     116.530  98.125  53.785  1.00  0.00           H
ATOM   3428  CG  LEU   701     114.570  98.035  54.585  1.00  0.00           C
ATOM   3429  HG  LEU   701     113.550  97.665  54.345  1.00  0.00           H
ATOM   3430  CD1 LEU   701     114.980  97.305  55.885  1.00  0.00           C
ATOM   3431 1HD1 LEU   701     114.120  97.415  56.571  1.00  0.00           H
ATOM   3432 2HD1 LEU   701     115.190  96.235  55.665  1.00  0.00           H
ATOM   3433 3HD1 LEU   701     115.850  97.765  56.401  1.00  0.00           H
ATOM   3434  CD2 LEU   701     114.670  99.565  54.945  1.00  0.00           C
ATOM   3435 1HD2 LEU   701     114.010  99.825  55.805  1.00  0.00           H
ATOM   3436 2HD2 LEU   701     115.700  99.805  55.295  1.00  0.00           H
ATOM   3437 3HD2 LEU   701     114.420 100.215  54.085  1.00  0.00           H
ATOM   3438  C   LEU   701     116.440  98.445  51.395  1.00  0.00           C
ATOM   3439  O   LEU   701     116.950  99.545  51.305  1.00  0.00           O
ATOM   3440  N   SER   702     116.910  97.405  50.605  1.00  0.00           N
ATOM   3441  HN  SER   702     116.400  96.555  50.675  1.00  0.00           H
ATOM   3442  CA  SER   702     118.060  97.415  49.675  1.00  0.00           C
ATOM   3443  HA  SER   702     118.840  98.045  50.075  1.00  0.00           H
ATOM   3444  CB  SER   702     118.720  96.005  49.455  1.00  0.00           C
ATOM   3445  HB1 SER   702     119.550  96.025  48.715  1.00  0.00           H
ATOM   3446  HB2 SER   702     119.310  95.725  50.355  1.00  0.00           H
ATOM   3447  OG  SER   702     117.820  94.995  49.045  1.00  0.00           O
ATOM   3448  HG1 SER   702     117.280  94.785  49.805  1.00  0.00           H
ATOM   3449  C   SER   702     117.860  97.965  48.355  1.00  0.00           C
ATOM   3450  O   SER   702     118.860  98.425  47.825  1.00  0.00           O
ATOM   3451  N   SER   703     116.630  98.145  47.835  1.00  0.00           N
ATOM   3452  HN  SER   703     115.760  98.145  48.315  1.00  0.00           H
ATOM   3453  CA  SER   703     116.420  98.575  46.455  1.00  0.00           C
ATOM   3454  HA  SER   703     117.190  98.315  45.745  1.00  0.00           H
ATOM   3455  CB  SER   703     115.040  98.085  45.965  1.00  0.00           C
ATOM   3456  HB1 SER   703     114.700  98.445  44.965  1.00  0.00           H
ATOM   3457  HB2 SER   703     114.920  96.985  45.895  1.00  0.00           H
ATOM   3458  OG  SER   703     114.030  98.445  46.835  1.00  0.00           O
ATOM   3459  HG1 SER   703     114.040  97.675  47.405  1.00  0.00           H
ATOM   3460  C   SER   703     116.340 100.075  46.375  1.00  0.00           C
ATOM   3461  O   SER   703     116.290 100.665  45.265  1.00  0.00           O
ATOM   3462  N   GLN   704     116.330 100.815  47.505  1.00  0.00           N
ATOM   3463  HN  GLN   704     116.500 100.345  48.375  1.00  0.00           H
ATOM   3464  CA  GLN   704     116.310 102.235  47.555  1.00  0.00           C
ATOM   3465  HA  GLN   704     115.590 102.605  46.845  1.00  0.00           H
ATOM   3466  CB  GLN   704     115.990 102.775  48.945  1.00  0.00           C
ATOM   3467  HB1 GLN   704     116.630 102.295  49.725  1.00  0.00           H
ATOM   3468  HB2 GLN   704     116.050 103.865  49.105  1.00  0.00           H
ATOM   3469  CG  GLN   704     114.590 102.345  49.415  1.00  0.00           C
ATOM   3470  HG1 GLN   704     114.310 101.285  49.225  1.00  0.00           H
ATOM   3471  HG2 GLN   704     114.480 102.475  50.515  1.00  0.00           H
ATOM   3472  CD  GLN   704     113.370 103.175  48.775  1.00  0.00           C
ATOM   3473  OE1 GLN   704     112.860 102.845  47.715  1.00  0.00           O
ATOM   3474  NE2 GLN   704     112.890 104.155  49.605  1.00  0.00           N
ATOM   3475 1HE2 GLN   704     113.320 104.225  50.505  1.00  0.00           H
ATOM   3476 2HE2 GLN   704     112.140 104.745  49.295  1.00  0.00           H
ATOM   3477  C   GLN   704     117.650 102.875  47.015  1.00  0.00           C
ATOM   3478  O   GLN   704     118.720 102.515  47.535  1.00  0.00           O
ATOM   3479  N   LYS   705     117.520 103.685  45.955  1.00  0.00           N
ATOM   3480  HN  LYS   705     116.620 103.985  45.655  1.00  0.00           H
ATOM   3481  CA  LYS   705     118.620 104.465  45.355  1.00  0.00           C
ATOM   3482  HA  LYS   705     118.230 104.905  44.445  1.00  0.00           H
ATOM   3483  CB  LYS   705     119.120 105.585  46.265  1.00  0.00           C
ATOM   3484  HB1 LYS   705     119.550 105.095  47.165  1.00  0.00           H
ATOM   3485  HB2 LYS   705     119.960 106.075  45.735  1.00  0.00           H
ATOM   3486  CG  LYS   705     118.040 106.505  46.835  1.00  0.00           C
ATOM   3487  HG1 LYS   705     117.490 106.965  45.975  1.00  0.00           H
ATOM   3488  HG2 LYS   705     117.300 105.915  47.405  1.00  0.00           H
ATOM   3489  CD  LYS   705     118.620 107.635  47.685  1.00  0.00           C
ATOM   3490  HD1 LYS   705     117.760 108.235  48.055  1.00  0.00           H
ATOM   3491  HD2 LYS   705     119.110 107.135  48.555  1.00  0.00           H
ATOM   3492  CE  LYS   705     119.480 108.755  47.055  1.00  0.00           C
ATOM   3493  HE1 LYS   705     120.400 108.325  46.605  1.00  0.00           H
ATOM   3494  HE2 LYS   705     118.860 109.305  46.315  1.00  0.00           H
ATOM   3495  NZ  LYS   705     119.870 109.755  48.045  1.00  0.00           N
ATOM   3496  HZ1 LYS   705     119.110 110.455  48.165  1.00  0.00           H
ATOM   3497  HZ2 LYS   705     119.990 109.295  48.965  1.00  0.00           H
ATOM   3498  HZ3 LYS   705     120.790 110.205  47.855  1.00  0.00           H
ATOM   3499  C   LYS   705     119.750 103.575  44.825  1.00  0.00           C
ATOM   3500  O   LYS   705     120.930 103.895  44.705  1.00  0.00           O
ATOM   3501  N   THR   706     119.390 102.315  44.575  1.00  0.00           N
ATOM   3502  HN  THR   706     118.480 101.935  44.665  1.00  0.00           H
ATOM   3503  CA  THR   706     120.270 101.245  44.135  1.00  0.00           C
ATOM   3504  HA  THR   706     121.230 101.685  43.945  1.00  0.00           H
ATOM   3505  CB  THR   706     120.400 100.215  45.255  1.00  0.00           C
ATOM   3506  HB  THR   706     119.460  99.645  45.445  1.00  0.00           H
ATOM   3507  OG1 THR   706     120.950 100.885  46.385  1.00  0.00           O
ATOM   3508  HG1 THR   706     120.230 101.335  46.825  1.00  0.00           H
ATOM   3509  CG2 THR   706     121.430  99.195  44.895  1.00  0.00           C
ATOM   3510 1HG2 THR   706     121.040  98.455  44.165  1.00  0.00           H
ATOM   3511 2HG2 THR   706     122.400  99.595  44.525  1.00  0.00           H
ATOM   3512 3HG2 THR   706     121.630  98.575  45.795  1.00  0.00           H
ATOM   3513  C   THR   706     119.640 100.615  42.895  1.00  0.00           C
ATOM   3514  O   THR   706     118.510 100.165  42.975  1.00  0.00           O
ATOM   3515  N   PRO   707     120.280 100.615  41.745  1.00  0.00           N
ATOM   3516  CD  PRO   707     121.560 101.225  41.515  1.00  0.00           C
ATOM   3517  HD1 PRO   707     122.390 100.605  41.925  1.00  0.00           H
ATOM   3518  HD2 PRO   707     121.550 102.235  41.985  1.00  0.00           H
ATOM   3519  CA  PRO   707     119.860  99.945  40.495  1.00  0.00           C
ATOM   3520  HA  PRO   707     119.170 100.625  40.015  1.00  0.00           H
ATOM   3521  CB  PRO   707     121.180  99.865  39.755  1.00  0.00           C
ATOM   3522  HB1 PRO   707     121.660  99.065  40.345  1.00  0.00           H
ATOM   3523  HB2 PRO   707     121.130  99.635  38.665  1.00  0.00           H
ATOM   3524  CG  PRO   707     121.730 101.335  40.015  1.00  0.00           C
ATOM   3525  HG1 PRO   707     122.770 101.305  39.615  1.00  0.00           H
ATOM   3526  HG2 PRO   707     121.080 102.105  39.545  1.00  0.00           H
ATOM   3527  C   PRO   707     119.160  98.605  40.565  1.00  0.00           C
ATOM   3528  O   PRO   707     119.530  97.855  41.475  1.00  0.00           O
ATOM   3529  N   LYS   708     118.170  98.285  39.715  1.00  0.00           N
ATOM   3530  HN  LYS   708     117.880  99.015  39.105  1.00  0.00           H
ATOM   3531  CA  LYS   708     117.490  97.025  39.565  1.00  0.00           C
ATOM   3532  HA  LYS   708     116.980  96.825  40.495  1.00  0.00           H
ATOM   3533  CB  LYS   708     116.320  97.055  38.555  1.00  0.00           C
ATOM   3534  HB1 LYS   708     115.550  97.745  38.965  1.00  0.00           H
ATOM   3535  HB2 LYS   708     116.610  97.575  37.615  1.00  0.00           H
ATOM   3536  CG  LYS   708     115.670  95.695  38.295  1.00  0.00           C
ATOM   3537  HG1 LYS   708     114.880  95.865  37.525  1.00  0.00           H
ATOM   3538  HG2 LYS   708     116.440  95.095  37.775  1.00  0.00           H
ATOM   3539  CD  LYS   708     115.110  95.115  39.575  1.00  0.00           C
ATOM   3540  HD1 LYS   708     115.940  94.835  40.255  1.00  0.00           H
ATOM   3541  HD2 LYS   708     114.520  95.915  40.085  1.00  0.00           H
ATOM   3542  CE  LYS   708     114.330  93.875  39.315  1.00  0.00           C
ATOM   3543  HE1 LYS   708     114.960  93.025  38.995  1.00  0.00           H
ATOM   3544  HE2 LYS   708     113.860  93.575  40.285  1.00  0.00           H
ATOM   3545  NZ  LYS   708     113.230  94.055  38.325  1.00  0.00           N
ATOM   3546  HZ1 LYS   708     113.620  94.405  37.425  1.00  0.00           H
ATOM   3547  HZ2 LYS   708     112.750  93.135  38.265  1.00  0.00           H
ATOM   3548  HZ3 LYS   708     112.610  94.785  38.725  1.00  0.00           H
ATOM   3549  C   LYS   708     118.440  95.815  39.475  1.00  0.00           C
ATOM   3550  O   LYS   708     118.240  94.865  40.245  1.00  0.00           O
ATOM   3551  N   PRO   709     119.480  95.875  38.675  1.00  0.00           N
ATOM   3552  CD  PRO   709     119.570  96.615  37.375  1.00  0.00           C
ATOM   3553  HD1 PRO   709     120.170  97.555  37.475  1.00  0.00           H
ATOM   3554  HD2 PRO   709     118.580  96.985  37.055  1.00  0.00           H
ATOM   3555  CA  PRO   709     120.430  94.745  38.625  1.00  0.00           C
ATOM   3556  HA  PRO   709     119.780  93.895  38.755  1.00  0.00           H
ATOM   3557  CB  PRO   709     121.010  94.705  37.215  1.00  0.00           C
ATOM   3558  HB1 PRO   709     122.070  94.995  37.365  1.00  0.00           H
ATOM   3559  HB2 PRO   709     121.130  93.735  36.695  1.00  0.00           H
ATOM   3560  CG  PRO   709     120.340  95.765  36.345  1.00  0.00           C
ATOM   3561  HG1 PRO   709     121.140  96.305  35.785  1.00  0.00           H
ATOM   3562  HG2 PRO   709     119.660  95.295  35.615  1.00  0.00           H
ATOM   3563  C   PRO   709     121.320  94.685  39.845  1.00  0.00           C
ATOM   3564  O   PRO   709     121.480  93.565  40.305  1.00  0.00           O
ATOM   3565  N   GLN   710     121.880  95.815  40.465  1.00  0.00           N
ATOM   3566  HN  GLN   710     121.880  96.685  39.975  1.00  0.00           H
ATOM   3567  CA  GLN   710     122.600  95.795  41.735  1.00  0.00           C
ATOM   3568  HA  GLN   710     123.450  95.155  41.555  1.00  0.00           H
ATOM   3569  CB  GLN   710     123.180  97.155  42.165  1.00  0.00           C
ATOM   3570  HB1 GLN   710     123.680  97.605  41.285  1.00  0.00           H
ATOM   3571  HB2 GLN   710     122.340  97.815  42.485  1.00  0.00           H
ATOM   3572  CG  GLN   710     124.150  97.005  43.315  1.00  0.00           C
ATOM   3573  HG1 GLN   710     123.580  96.625  44.185  1.00  0.00           H
ATOM   3574  HG2 GLN   710     124.970  96.285  43.145  1.00  0.00           H
ATOM   3575  CD  GLN   710     124.750  98.375  43.565  1.00  0.00           C
ATOM   3576  OE1 GLN   710     124.650  99.295  42.765  1.00  0.00           O
ATOM   3577  NE2 GLN   710     125.380  98.565  44.745  1.00  0.00           N
ATOM   3578 1HE2 GLN   710     125.070  98.135  45.595  1.00  0.00           H
ATOM   3579 2HE2 GLN   710     125.780  99.485  44.735  1.00  0.00           H
ATOM   3580  C   GLN   710     121.790  95.225  42.895  1.00  0.00           C
ATOM   3581  O   GLN   710     122.270  94.375  43.595  1.00  0.00           O
ATOM   3582  N   THR   711     120.580  95.605  42.915  1.00  0.00           N
ATOM   3583  HN  THR   711     120.340  96.415  42.375  1.00  0.00           H
ATOM   3584  CA  THR   711     119.610  95.075  43.905  1.00  0.00           C
ATOM   3585  HA  THR   711     119.930  95.435  44.875  1.00  0.00           H
ATOM   3586  CB  THR   711     118.160  95.625  43.725  1.00  0.00           C
ATOM   3587  HB  THR   711     117.730  95.325  42.745  1.00  0.00           H
ATOM   3588  OG1 THR   711     118.100  97.005  43.725  1.00  0.00           O
ATOM   3589  HG1 THR   711     118.550  97.255  42.915  1.00  0.00           H
ATOM   3590  CG2 THR   711     117.310  95.085  44.825  1.00  0.00           C
ATOM   3591 1HG2 THR   711     116.320  95.585  44.905  1.00  0.00           H
ATOM   3592 2HG2 THR   711     117.130  93.985  44.745  1.00  0.00           H
ATOM   3593 3HG2 THR   711     117.780  95.285  45.815  1.00  0.00           H
ATOM   3594  C   THR   711     119.440  93.545  43.825  1.00  0.00           C
ATOM   3595  O   THR   711     119.430  92.845  44.895  1.00  0.00           O
ATOM   3596  N   LYS   712     119.400  92.885  42.635  1.00  0.00           N
ATOM   3597  HN  LYS   712     119.240  93.325  41.755  1.00  0.00           H
ATOM   3598  CA  LYS   712     119.450  91.425  42.435  1.00  0.00           C
ATOM   3599  HA  LYS   712     118.670  90.905  42.965  1.00  0.00           H
ATOM   3600  CB  LYS   712     119.330  91.195  40.935  1.00  0.00           C
ATOM   3601  HB1 LYS   712     120.100  91.785  40.395  1.00  0.00           H
ATOM   3602  HB2 LYS   712     119.640  90.165  40.645  1.00  0.00           H
ATOM   3603  CG  LYS   712     117.930  91.335  40.305  1.00  0.00           C
ATOM   3604  HG1 LYS   712     117.280  90.485  40.605  1.00  0.00           H
ATOM   3605  HG2 LYS   712     117.530  92.305  40.655  1.00  0.00           H
ATOM   3606  CD  LYS   712     117.930  91.355  38.765  1.00  0.00           C
ATOM   3607  HD1 LYS   712     116.940  91.705  38.395  1.00  0.00           H
ATOM   3608  HD2 LYS   712     118.780  92.015  38.455  1.00  0.00           H
ATOM   3609  CE  LYS   712     118.370  89.975  38.175  1.00  0.00           C
ATOM   3610  HE1 LYS   712     119.400  89.805  38.565  1.00  0.00           H
ATOM   3611  HE2 LYS   712     117.720  89.175  38.595  1.00  0.00           H
ATOM   3612  NZ  LYS   712     118.140  89.915  36.645  1.00  0.00           N
ATOM   3613  HZ1 LYS   712     118.810  90.605  36.255  1.00  0.00           H
ATOM   3614  HZ2 LYS   712     118.440  89.055  36.165  1.00  0.00           H
ATOM   3615  HZ3 LYS   712     117.180  90.195  36.345  1.00  0.00           H
ATOM   3616  C   LYS   712     120.690  90.805  43.045  1.00  0.00           C
ATOM   3617  O   LYS   712     120.580  89.805  43.735  1.00  0.00           O
ATOM   3618  N   GLU   713     121.880  91.455  42.815  1.00  0.00           N
ATOM   3619  HN  GLU   713     121.900  92.345  42.365  1.00  0.00           H
ATOM   3620  CA  GLU   713     123.160  91.005  43.335  1.00  0.00           C
ATOM   3621  HA  GLU   713     123.320  89.995  43.005  1.00  0.00           H
ATOM   3622  CB  GLU   713     124.280  91.965  42.805  1.00  0.00           C
ATOM   3623  HB1 GLU   713     124.020  93.015  43.045  1.00  0.00           H
ATOM   3624  HB2 GLU   713     125.230  91.675  43.295  1.00  0.00           H
ATOM   3625  CG  GLU   713     124.420  91.775  41.265  1.00  0.00           C
ATOM   3626  HG1 GLU   713     124.170  90.735  40.985  1.00  0.00           H
ATOM   3627  HG2 GLU   713     123.770  92.515  40.745  1.00  0.00           H
ATOM   3628  CD  GLU   713     125.700  92.225  40.645  1.00  0.00           C
ATOM   3629  OE1 GLU   713     126.530  92.995  41.285  1.00  0.00           O
ATOM   3630  OE2 GLU   713     126.000  91.805  39.515  1.00  0.00           O
ATOM   3631  C   GLU   713     123.280  91.025  44.845  1.00  0.00           C
ATOM   3632  O   GLU   713     123.690  90.085  45.565  1.00  0.00           O
ATOM   3633  N   LEU   714     122.700  92.115  45.445  1.00  0.00           N
ATOM   3634  HN  LEU   714     122.330  92.875  44.925  1.00  0.00           H
ATOM   3635  CA  LEU   714     122.540  92.165  46.955  1.00  0.00           C
ATOM   3636  HA  LEU   714     123.510  91.975  47.385  1.00  0.00           H
ATOM   3637  CB  LEU   714     122.040  93.615  47.325  1.00  0.00           C
ATOM   3638  HB1 LEU   714     121.050  93.855  46.885  1.00  0.00           H
ATOM   3639  HB2 LEU   714     121.880  93.545  48.425  1.00  0.00           H
ATOM   3640  CG  LEU   714     123.100  94.735  47.105  1.00  0.00           C
ATOM   3641  HG  LEU   714     123.180  94.955  46.025  1.00  0.00           H
ATOM   3642  CD1 LEU   714     122.440  96.075  47.715  1.00  0.00           C
ATOM   3643 1HD1 LEU   714     122.180  96.065  48.795  1.00  0.00           H
ATOM   3644 2HD1 LEU   714     123.080  96.955  47.495  1.00  0.00           H
ATOM   3645 3HD1 LEU   714     121.550  96.225  47.065  1.00  0.00           H
ATOM   3646  CD2 LEU   714     124.460  94.525  47.725  1.00  0.00           C
ATOM   3647 1HD2 LEU   714     124.250  93.905  48.615  1.00  0.00           H
ATOM   3648 2HD2 LEU   714     125.060  93.905  47.025  1.00  0.00           H
ATOM   3649 3HD2 LEU   714     124.990  95.465  48.005  1.00  0.00           H
ATOM   3650  C   LEU   714     121.420  91.215  47.435  1.00  0.00           C
ATOM   3651  O   LEU   714     121.550  90.625  48.495  1.00  0.00           O
ATOM   3652  N   MET   715     120.270  91.015  46.755  1.00  0.00           N
ATOM   3653  HN  MET   715     120.050  91.545  45.935  1.00  0.00           H
ATOM   3654  CA  MET   715     119.310  89.965  47.125  1.00  0.00           C
ATOM   3655  HA  MET   715     118.950  90.135  48.125  1.00  0.00           H
ATOM   3656  CB  MET   715     117.980  90.035  46.235  1.00  0.00           C
ATOM   3657  HB1 MET   715     117.460  90.925  46.645  1.00  0.00           H
ATOM   3658  HB2 MET   715     118.220  90.315  45.185  1.00  0.00           H
ATOM   3659  CG  MET   715     117.080  88.795  46.355  1.00  0.00           C
ATOM   3660  HG1 MET   715     117.600  87.865  46.075  1.00  0.00           H
ATOM   3661  HG2 MET   715     116.720  88.595  47.385  1.00  0.00           H
ATOM   3662  SD  MET   715     115.530  88.845  45.415  1.00  0.00           S
ATOM   3663  CE  MET   715     114.840  87.365  46.145  1.00  0.00           C
ATOM   3664  HE1 MET   715     114.380  87.585  47.125  1.00  0.00           H
ATOM   3665  HE2 MET   715     114.040  86.975  45.475  1.00  0.00           H
ATOM   3666  HE3 MET   715     115.660  86.645  46.365  1.00  0.00           H
ATOM   3667  C   MET   715     119.800  88.535  47.085  1.00  0.00           C
ATOM   3668  O   MET   715     119.700  87.705  48.005  1.00  0.00           O
ATOM   3669  N   HIS   716     120.530  88.175  45.985  1.00  0.00           N
ATOM   3670  HN  HIS   716     120.820  88.805  45.265  1.00  0.00           H
ATOM   3671  CA  HIS   716     121.120  86.755  45.955  1.00  0.00           C
ATOM   3672  HA  HIS   716     120.280  86.075  45.985  1.00  0.00           H
ATOM   3673  CB  HIS   716     121.860  86.415  44.565  1.00  0.00           C
ATOM   3674  HB1 HIS   716     122.720  87.035  44.215  1.00  0.00           H
ATOM   3675  HB2 HIS   716     122.340  85.415  44.645  1.00  0.00           H
ATOM   3676  ND1 HIS   716     121.390  86.885  42.185  1.00  0.00           N
ATOM   3677  CG  HIS   716     120.900  86.485  43.435  1.00  0.00           C
ATOM   3678  CE1 HIS   716     120.400  86.885  41.365  1.00  0.00           C
ATOM   3679  HE1 HIS   716     120.230  87.325  40.385  1.00  0.00           H
ATOM   3680  NE2 HIS   716     119.330  86.355  41.925  1.00  0.00           N
ATOM   3681  HE2 HIS   716     118.400  86.315  41.535  1.00  0.00           H
ATOM   3682  CD2 HIS   716     119.550  86.155  43.245  1.00  0.00           C
ATOM   3683  HD2 HIS   716     118.860  85.675  43.935  1.00  0.00           H
ATOM   3684  C   HIS   716     122.080  86.495  47.115  1.00  0.00           C
ATOM   3685  O   HIS   716     121.990  85.445  47.755  1.00  0.00           O
ATOM   3686  N   LEU   717     122.770  87.585  47.415  1.00  0.00           N
ATOM   3687  HN  LEU   717     122.630  88.455  46.945  1.00  0.00           H
ATOM   3688  CA  LEU   717     123.830  87.705  48.485  1.00  0.00           C
ATOM   3689  HA  LEU   717     124.490  86.865  48.365  1.00  0.00           H
ATOM   3690  CB  LEU   717     124.640  89.015  48.365  1.00  0.00           C
ATOM   3691  HB1 LEU   717     125.070  88.985  47.335  1.00  0.00           H
ATOM   3692  HB2 LEU   717     123.970  89.905  48.435  1.00  0.00           H
ATOM   3693  CG  LEU   717     125.810  89.085  49.285  1.00  0.00           C
ATOM   3694  HG  LEU   717     125.500  89.195  50.345  1.00  0.00           H
ATOM   3695  CD1 LEU   717     126.800  87.965  49.005  1.00  0.00           C
ATOM   3696 1HD1 LEU   717     127.250  88.195  48.015  1.00  0.00           H
ATOM   3697 2HD1 LEU   717     127.640  88.125  49.705  1.00  0.00           H
ATOM   3698 3HD1 LEU   717     126.390  86.935  49.085  1.00  0.00           H
ATOM   3699  CD2 LEU   717     126.430  90.385  48.965  1.00  0.00           C
ATOM   3700 1HD2 LEU   717     126.600  90.475  47.865  1.00  0.00           H
ATOM   3701 2HD2 LEU   717     125.650  91.155  49.135  1.00  0.00           H
ATOM   3702 3HD2 LEU   717     127.400  90.545  49.485  1.00  0.00           H
ATOM   3703  C   LEU   717     123.250  87.595  49.875  1.00  0.00           C
ATOM   3704  O   LEU   717     123.780  86.995  50.815  1.00  0.00           O
ATOM   3705  N   CYS   718     122.030  88.185  50.065  1.00  0.00           N
ATOM   3706  HN  CYS   718     121.690  88.835  49.395  1.00  0.00           H
ATOM   3707  CA  CYS   718     121.390  88.105  51.355  1.00  0.00           C
ATOM   3708  HA  CYS   718     122.150  88.335  52.085  1.00  0.00           H
ATOM   3709  CB  CYS   718     120.280  89.105  51.455  1.00  0.00           C
ATOM   3710  HB1 CYS   718     120.740  90.125  51.495  1.00  0.00           H
ATOM   3711  HB2 CYS   718     119.560  89.015  50.615  1.00  0.00           H
ATOM   3712  SG  CYS   718     119.340  88.995  53.035  1.00  0.00           S
ATOM   3713  HG1 CYS   718     120.420  89.305  53.735  1.00  0.00           H
ATOM   3714  C   CYS   718     120.840  86.695  51.565  1.00  0.00           C
ATOM   3715  O   CYS   718     120.700  86.205  52.685  1.00  0.00           O
ATOM   3716  N   MET   719     120.490  85.985  50.535  1.00  0.00           N
ATOM   3717  HN  MET   719     120.380  86.415  49.645  1.00  0.00           H
ATOM   3718  CA  MET   719     120.020  84.585  50.755  1.00  0.00           C
ATOM   3719  HA  MET   719     119.310  84.635  51.565  1.00  0.00           H
ATOM   3720  CB  MET   719     119.400  83.965  49.535  1.00  0.00           C
ATOM   3721  HB1 MET   719     120.050  84.005  48.635  1.00  0.00           H
ATOM   3722  HB2 MET   719     119.210  82.865  49.605  1.00  0.00           H
ATOM   3723  CG  MET   719     118.120  84.725  49.125  1.00  0.00           C
ATOM   3724  HG1 MET   719     117.390  84.715  49.965  1.00  0.00           H
ATOM   3725  HG2 MET   719     118.280  85.755  48.755  1.00  0.00           H
ATOM   3726  SD  MET   719     117.140  83.935  47.835  1.00  0.00           S
ATOM   3727  CE  MET   719     116.380  82.835  49.065  1.00  0.00           C
ATOM   3728  HE1 MET   719     117.060  82.075  49.515  1.00  0.00           H
ATOM   3729  HE2 MET   719     115.880  83.415  49.875  1.00  0.00           H
ATOM   3730  HE3 MET   719     115.550  82.245  48.615  1.00  0.00           H
ATOM   3731  C   MET   719     121.140  83.615  51.195  1.00  0.00           C
ATOM   3732  O   MET   719     120.920  82.435  51.575  1.00  0.00           O
ATOM   3733  N   ARG   720     122.430  84.025  51.135  1.00  0.00           N
ATOM   3734  HN  ARG   720     122.550  84.955  50.795  1.00  0.00           H
ATOM   3735  CA  ARG   720     123.610  83.265  51.605  1.00  0.00           C
ATOM   3736  HA  ARG   720     123.480  82.215  51.395  1.00  0.00           H
ATOM   3737  CB  ARG   720     124.980  83.765  51.045  1.00  0.00           C
ATOM   3738  HB1 ARG   720     125.250  84.745  51.505  1.00  0.00           H
ATOM   3739  HB2 ARG   720     125.820  83.125  51.375  1.00  0.00           H
ATOM   3740  CG  ARG   720     124.980  83.905  49.495  1.00  0.00           C
ATOM   3741  HG1 ARG   720     124.270  84.705  49.225  1.00  0.00           H
ATOM   3742  HG2 ARG   720     126.000  84.205  49.175  1.00  0.00           H
ATOM   3743  CD  ARG   720     124.620  82.595  48.775  1.00  0.00           C
ATOM   3744  HD1 ARG   720     125.390  81.815  48.955  1.00  0.00           H
ATOM   3745  HD2 ARG   720     123.730  82.105  49.215  1.00  0.00           H
ATOM   3746  NE  ARG   720     124.600  82.905  47.305  1.00  0.00           N
ATOM   3747  HE  ARG   720     124.960  83.805  47.055  1.00  0.00           H
ATOM   3748  CZ  ARG   720     124.710  82.015  46.365  1.00  0.00           C
ATOM   3749  NH1 ARG   720     124.780  80.735  46.655  1.00  0.00           N
ATOM   3750 1HH1 ARG   720     124.900  80.485  47.615  1.00  0.00           H
ATOM   3751 2HH1 ARG   720     124.790  80.055  45.925  1.00  0.00           H
ATOM   3752  NH2 ARG   720     124.760  82.365  45.085  1.00  0.00           N
ATOM   3753 1HH2 ARG   720     124.680  83.345  44.885  1.00  0.00           H
ATOM   3754 2HH2 ARG   720     124.830  81.715  44.335  1.00  0.00           H
ATOM   3755  C   ARG   720     123.580  83.385  53.115  1.00  0.00           C
ATOM   3756  O   ARG   720     124.230  82.565  53.825  1.00  0.00           O
ATOM   3757  N   GLN   721     122.890  84.405  53.665  1.00  0.00           N
ATOM   3758  HN  GLN   721     122.210  84.915  53.145  1.00  0.00           H
ATOM   3759  CA  GLN   721     123.010  84.645  55.135  1.00  0.00           C
ATOM   3760  HA  GLN   721     124.040  84.525  55.445  1.00  0.00           H
ATOM   3761  CB  GLN   721     122.600  86.115  55.445  1.00  0.00           C
ATOM   3762  HB1 GLN   721     121.550  86.225  55.105  1.00  0.00           H
ATOM   3763  HB2 GLN   721     122.520  86.345  56.531  1.00  0.00           H
ATOM   3764  CG  GLN   721     123.450  87.255  54.795  1.00  0.00           C
ATOM   3765  HG1 GLN   721     123.330  87.275  53.695  1.00  0.00           H
ATOM   3766  HG2 GLN   721     123.160  88.185  55.325  1.00  0.00           H
ATOM   3767  CD  GLN   721     124.980  87.225  55.125  1.00  0.00           C
ATOM   3768  OE1 GLN   721     125.350  87.465  56.255  1.00  0.00           O
ATOM   3769  NE2 GLN   721     125.810  86.965  54.105  1.00  0.00           N
ATOM   3770 1HE2 GLN   721     125.490  86.565  53.245  1.00  0.00           H
ATOM   3771 2HE2 GLN   721     126.780  87.165  54.225  1.00  0.00           H
ATOM   3772  C   GLN   721     122.200  83.635  55.995  1.00  0.00           C
ATOM   3773  O   GLN   721     121.050  83.285  55.675  1.00  0.00           O
ATOM   3774  N   GLU   722     122.790  83.255  57.151  1.00  0.00           N
ATOM   3775  HN  GLU   722     123.700  83.645  57.281  1.00  0.00           H
ATOM   3776  CA  GLU   722     122.240  82.295  58.151  1.00  0.00           C
ATOM   3777  HA  GLU   722     123.120  81.715  58.401  1.00  0.00           H
ATOM   3778  CB  GLU   722     121.700  82.895  59.421  1.00  0.00           C
ATOM   3779  HB1 GLU   722     120.930  83.685  59.271  1.00  0.00           H
ATOM   3780  HB2 GLU   722     121.290  82.095  60.071  1.00  0.00           H
ATOM   3781  CG  GLU   722     122.930  83.445  60.281  1.00  0.00           C
ATOM   3782  HG1 GLU   722     123.830  82.845  60.011  1.00  0.00           H
ATOM   3783  HG2 GLU   722     123.200  84.495  60.061  1.00  0.00           H
ATOM   3784  CD  GLU   722     122.860  83.335  61.821  1.00  0.00           C
ATOM   3785  OE1 GLU   722     122.400  82.385  62.451  1.00  0.00           O
ATOM   3786  OE2 GLU   722     123.330  84.305  62.451  1.00  0.00           O
ATOM   3787  C   GLU   722     121.350  81.245  57.611  1.00  0.00           C
ATOM   3788  O   GLU   722     121.850  80.315  57.111  1.00  0.00           O
ATOM   3789  N   ALA   723     120.100  81.395  57.781  1.00  0.00           N
ATOM   3790  HN  ALA   723     119.730  82.285  58.031  1.00  0.00           H
ATOM   3791  CA  ALA   723     119.060  80.385  57.731  1.00  0.00           C
ATOM   3792  HA  ALA   723     119.480  79.395  57.611  1.00  0.00           H
ATOM   3793  CB  ALA   723     118.440  80.435  59.151  1.00  0.00           C
ATOM   3794  HB1 ALA   723     117.750  79.595  59.381  1.00  0.00           H
ATOM   3795  HB2 ALA   723     119.290  80.165  59.811  1.00  0.00           H
ATOM   3796  HB3 ALA   723     118.010  81.405  59.501  1.00  0.00           H
ATOM   3797  C   ALA   723     118.030  80.575  56.591  1.00  0.00           C
ATOM   3798  O   ALA   723     117.100  79.815  56.521  1.00  0.00           O
ATOM   3799  N   TYR   724     118.300  81.375  55.575  1.00  0.00           N
ATOM   3800  HN  TYR   724     119.220  81.775  55.545  1.00  0.00           H
ATOM   3801  CA  TYR   724     117.350  81.565  54.535  1.00  0.00           C
ATOM   3802  HA  TYR   724     116.350  81.755  54.895  1.00  0.00           H
ATOM   3803  CB  TYR   724     117.650  82.615  53.435  1.00  0.00           C
ATOM   3804  HB1 TYR   724     118.720  82.595  53.135  1.00  0.00           H
ATOM   3805  HB2 TYR   724     117.120  82.535  52.465  1.00  0.00           H
ATOM   3806  CG  TYR   724     117.380  83.985  54.015  1.00  0.00           C
ATOM   3807  CD1 TYR   724     118.400  84.925  54.315  1.00  0.00           C
ATOM   3808  HD1 TYR   724     119.420  84.595  54.245  1.00  0.00           H
ATOM   3809  CE1 TYR   724     118.120  86.205  54.735  1.00  0.00           C
ATOM   3810  HE1 TYR   724     118.950  86.875  54.945  1.00  0.00           H
ATOM   3811  CZ  TYR   724     116.770  86.665  54.695  1.00  0.00           C
ATOM   3812  OH  TYR   724     116.340  88.005  55.005  1.00  0.00           O
ATOM   3813  HH  TYR   724     117.090  88.515  55.325  1.00  0.00           H
ATOM   3814  CD2 TYR   724     116.110  84.485  53.845  1.00  0.00           C
ATOM   3815  HD2 TYR   724     115.370  83.795  53.455  1.00  0.00           H
ATOM   3816  CE2 TYR   724     115.760  85.745  54.275  1.00  0.00           C
ATOM   3817  HE2 TYR   724     114.730  86.065  54.305  1.00  0.00           H
ATOM   3818  C   TYR   724     117.210  80.325  53.635  1.00  0.00           C
ATOM   3819  O   TYR   724     116.100  79.915  53.425  1.00  0.00           O
ATOM   3820  N   LEU   725     118.370  79.765  53.075  1.00  0.00           N
ATOM   3821  HN  LEU   725     119.300  80.125  53.165  1.00  0.00           H
ATOM   3822  CA  LEU   725     118.320  78.315  52.535  1.00  0.00           C
ATOM   3823  HA  LEU   725     117.690  78.375  51.655  1.00  0.00           H
ATOM   3824  CB  LEU   725     119.700  77.765  52.235  1.00  0.00           C
ATOM   3825  HB1 LEU   725     120.290  77.595  53.155  1.00  0.00           H
ATOM   3826  HB2 LEU   725     119.680  76.735  51.845  1.00  0.00           H
ATOM   3827  CG  LEU   725     120.580  78.545  51.195  1.00  0.00           C
ATOM   3828  HG  LEU   725     120.740  79.605  51.515  1.00  0.00           H
ATOM   3829  CD1 LEU   725     122.000  77.895  51.045  1.00  0.00           C
ATOM   3830 1HD1 LEU   725     121.970  76.805  50.845  1.00  0.00           H
ATOM   3831 2HD1 LEU   725     122.600  78.355  50.235  1.00  0.00           H
ATOM   3832 3HD1 LEU   725     122.520  78.065  52.015  1.00  0.00           H
ATOM   3833  CD2 LEU   725     120.040  78.425  49.755  1.00  0.00           C
ATOM   3834 1HD2 LEU   725     119.130  79.065  49.795  1.00  0.00           H
ATOM   3835 2HD2 LEU   725     120.790  78.945  49.125  1.00  0.00           H
ATOM   3836 3HD2 LEU   725     119.790  77.385  49.465  1.00  0.00           H
ATOM   3837  C   LEU   725     117.660  77.355  53.515  1.00  0.00           C
ATOM   3838  O   LEU   725     116.840  76.495  53.055  1.00  0.00           O
ATOM   3839  N   GLU   726     118.040  77.455  54.755  1.00  0.00           N
ATOM   3840  HN  GLU   726     118.680  78.175  54.985  1.00  0.00           H
ATOM   3841  CA  GLU   726     117.790  76.445  55.725  1.00  0.00           C
ATOM   3842  HA  GLU   726     118.140  75.515  55.305  1.00  0.00           H
ATOM   3843  CB  GLU   726     118.650  76.665  57.051  1.00  0.00           C
ATOM   3844  HB1 GLU   726     119.720  76.855  56.811  1.00  0.00           H
ATOM   3845  HB2 GLU   726     118.290  77.555  57.601  1.00  0.00           H
ATOM   3846  CG  GLU   726     118.640  75.525  58.071  1.00  0.00           C
ATOM   3847  HG1 GLU   726     119.280  75.865  58.911  1.00  0.00           H
ATOM   3848  HG2 GLU   726     117.600  75.305  58.391  1.00  0.00           H
ATOM   3849  CD  GLU   726     119.260  74.165  57.681  1.00  0.00           C
ATOM   3850  OE1 GLU   726     119.160  73.705  56.541  1.00  0.00           O
ATOM   3851  OE2 GLU   726     119.690  73.485  58.641  1.00  0.00           O
ATOM   3852  C   GLU   726     116.320  76.195  55.995  1.00  0.00           C
ATOM   3853  O   GLU   726     115.790  75.105  56.065  1.00  0.00           O
ATOM   3854  N   ALA   727     115.560  77.315  56.185  1.00  0.00           N
ATOM   3855  HN  ALA   727     116.070  78.165  56.235  1.00  0.00           H
ATOM   3856  CA  ALA   727     114.120  77.485  56.295  1.00  0.00           C
ATOM   3857  HA  ALA   727     113.790  76.785  57.051  1.00  0.00           H
ATOM   3858  CB  ALA   727     113.730  78.935  56.591  1.00  0.00           C
ATOM   3859  HB1 ALA   727     113.920  79.565  55.695  1.00  0.00           H
ATOM   3860  HB2 ALA   727     112.660  78.895  56.881  1.00  0.00           H
ATOM   3861  HB3 ALA   727     114.270  79.355  57.471  1.00  0.00           H
ATOM   3862  C   ALA   727     113.400  77.175  54.935  1.00  0.00           C
ATOM   3863  O   ALA   727     112.310  76.615  54.935  1.00  0.00           O
ATOM   3864  N   LEU   728     113.970  77.545  53.755  1.00  0.00           N
ATOM   3865  HN  LEU   728     114.730  78.185  53.715  1.00  0.00           H
ATOM   3866  CA  LEU   728     113.190  77.375  52.525  1.00  0.00           C
ATOM   3867  HA  LEU   728     112.130  77.505  52.665  1.00  0.00           H
ATOM   3868  CB  LEU   728     113.540  78.475  51.485  1.00  0.00           C
ATOM   3869  HB1 LEU   728     114.640  78.605  51.375  1.00  0.00           H
ATOM   3870  HB2 LEU   728     112.970  78.315  50.545  1.00  0.00           H
ATOM   3871  CG  LEU   728     113.220  79.885  51.995  1.00  0.00           C
ATOM   3872  HG  LEU   728     113.730  79.975  52.975  1.00  0.00           H
ATOM   3873  CD1 LEU   728     113.930  80.945  51.055  1.00  0.00           C
ATOM   3874 1HD1 LEU   728     113.690  80.795  49.975  1.00  0.00           H
ATOM   3875 2HD1 LEU   728     113.640  81.985  51.335  1.00  0.00           H
ATOM   3876 3HD1 LEU   728     115.030  80.875  51.185  1.00  0.00           H
ATOM   3877  CD2 LEU   728     111.670  80.175  52.185  1.00  0.00           C
ATOM   3878 1HD2 LEU   728     111.550  81.125  52.745  1.00  0.00           H
ATOM   3879 2HD2 LEU   728     111.170  80.295  51.195  1.00  0.00           H
ATOM   3880 3HD2 LEU   728     111.230  79.295  52.695  1.00  0.00           H
ATOM   3881  C   LEU   728     113.340  76.035  51.845  1.00  0.00           C
ATOM   3882  O   LEU   728     112.540  75.705  50.965  1.00  0.00           O
ATOM   3883  N   SER   729     114.190  75.185  52.245  1.00  0.00           N
ATOM   3884  HN  SER   729     114.740  75.365  53.055  1.00  0.00           H
ATOM   3885  CA  SER   729     114.400  73.885  51.665  1.00  0.00           C
ATOM   3886  HA  SER   729     113.990  73.915  50.665  1.00  0.00           H
ATOM   3887  CB  SER   729     115.910  73.485  51.585  1.00  0.00           C
ATOM   3888  HB1 SER   729     116.370  73.245  52.575  1.00  0.00           H
ATOM   3889  HB2 SER   729     115.940  72.605  50.905  1.00  0.00           H
ATOM   3890  OG  SER   729     116.600  74.605  51.015  1.00  0.00           O
ATOM   3891  HG1 SER   729     116.670  75.325  51.645  1.00  0.00           H
ATOM   3892  C   SER   729     113.770  72.735  52.455  1.00  0.00           C
ATOM   3893  O   SER   729     113.710  72.675  53.695  1.00  0.00           O
ATOM   3894  N   HIS   730     113.260  71.765  51.645  1.00  0.00           N
ATOM   3895  HN  HIS   730     113.290  71.945  50.665  1.00  0.00           H
ATOM   3896  CA  HIS   730     112.730  70.435  52.015  1.00  0.00           C
ATOM   3897  HA  HIS   730     112.370  70.035  51.085  1.00  0.00           H
ATOM   3898  CB  HIS   730     113.810  69.625  52.605  1.00  0.00           C
ATOM   3899  HB1 HIS   730     114.480  70.115  53.355  1.00  0.00           H
ATOM   3900  HB2 HIS   730     113.360  68.665  52.925  1.00  0.00           H
ATOM   3901  ND1 HIS   730     114.530  68.145  50.645  1.00  0.00           N
ATOM   3902  CG  HIS   730     114.770  69.185  51.555  1.00  0.00           C
ATOM   3903  CE1 HIS   730     115.570  68.125  49.925  1.00  0.00           C
ATOM   3904  HE1 HIS   730     115.590  67.355  49.155  1.00  0.00           H
ATOM   3905  NE2 HIS   730     116.530  68.985  50.245  1.00  0.00           N
ATOM   3906  HE2 HIS   730     117.500  68.995  49.975  1.00  0.00           H
ATOM   3907  CD2 HIS   730     116.040  69.705  51.285  1.00  0.00           C
ATOM   3908  HD2 HIS   730     116.490  70.535  51.805  1.00  0.00           H
ATOM   3909  C   HIS   730     111.440  70.365  52.925  1.00  0.00           C
ATOM   3910  O   HIS   730     111.370  69.985  54.095  1.00  0.00           O
ATOM   3911  N   LEU   731     110.330  70.815  52.195  1.00  0.00           N
ATOM   3912  HN  LEU   731     110.290  71.195  51.275  1.00  0.00           H
ATOM   3913  CA  LEU   731     109.000  70.835  52.805  1.00  0.00           C
ATOM   3914  HA  LEU   731     108.850  69.955  53.415  1.00  0.00           H
ATOM   3915  CB  LEU   731     108.860  72.105  53.805  1.00  0.00           C
ATOM   3916  HB1 LEU   731     107.760  72.175  53.985  1.00  0.00           H
ATOM   3917  HB2 LEU   731     109.410  71.875  54.745  1.00  0.00           H
ATOM   3918  CG  LEU   731     109.460  73.445  53.285  1.00  0.00           C
ATOM   3919  HG  LEU   731     110.510  73.335  52.955  1.00  0.00           H
ATOM   3920  CD1 LEU   731     108.690  74.055  52.075  1.00  0.00           C
ATOM   3921 1HD1 LEU   731     108.870  73.315  51.265  1.00  0.00           H
ATOM   3922 2HD1 LEU   731     107.600  73.985  52.265  1.00  0.00           H
ATOM   3923 3HD1 LEU   731     109.050  75.045  51.725  1.00  0.00           H
ATOM   3924  CD2 LEU   731     109.420  74.445  54.385  1.00  0.00           C
ATOM   3925 1HD2 LEU   731     109.880  75.415  54.085  1.00  0.00           H
ATOM   3926 2HD2 LEU   731     108.460  74.655  54.895  1.00  0.00           H
ATOM   3927 3HD2 LEU   731     110.130  74.095  55.165  1.00  0.00           H
ATOM   3928  C   LEU   731     107.860  70.795  51.775  1.00  0.00           C
ATOM   3929  O   LEU   731     108.140  71.155  50.645  1.00  0.00           O
ATOM   3930  N   GLN   732     106.660  70.425  52.165  1.00  0.00           N
ATOM   3931  HN  GLN   732     106.530  70.165  53.115  1.00  0.00           H
ATOM   3932  CA  GLN   732     105.530  70.415  51.215  1.00  0.00           C
ATOM   3933  HA  GLN   732     105.900  69.885  50.345  1.00  0.00           H
ATOM   3934  CB  GLN   732     104.270  69.645  51.765  1.00  0.00           C
ATOM   3935  HB1 GLN   732     103.710  70.285  52.475  1.00  0.00           H
ATOM   3936  HB2 GLN   732     103.560  69.445  50.945  1.00  0.00           H
ATOM   3937  CG  GLN   732     104.540  68.275  52.335  1.00  0.00           C
ATOM   3938  HG1 GLN   732     104.800  68.165  53.405  1.00  0.00           H
ATOM   3939  HG2 GLN   732     103.610  67.655  52.255  1.00  0.00           H
ATOM   3940  CD  GLN   732     105.560  67.505  51.475  1.00  0.00           C
ATOM   3941  OE1 GLN   732     106.750  67.325  51.765  1.00  0.00           O
ATOM   3942  NE2 GLN   732     105.050  66.995  50.355  1.00  0.00           N
ATOM   3943 1HE2 GLN   732     104.070  67.005  50.165  1.00  0.00           H
ATOM   3944 2HE2 GLN   732     105.620  66.505  49.695  1.00  0.00           H
ATOM   3945  C   GLN   732     105.070  71.825  50.745  1.00  0.00           C
ATOM   3946  O   GLN   732     104.980  72.765  51.505  1.00  0.00           O
ATOM   3947  N   SER   733     104.610  72.025  49.475  1.00  0.00           N
ATOM   3948  HN  SER   733     104.410  71.275  48.855  1.00  0.00           H
ATOM   3949  CA  SER   733     104.160  73.285  48.965  1.00  0.00           C
ATOM   3950  HA  SER   733     104.980  73.995  48.955  1.00  0.00           H
ATOM   3951  CB  SER   733     103.710  73.165  47.505  1.00  0.00           C
ATOM   3952  HB1 SER   733     104.500  72.695  46.875  1.00  0.00           H
ATOM   3953  HB2 SER   733     102.750  72.625  47.365  1.00  0.00           H
ATOM   3954  OG  SER   733     103.450  74.465  46.965  1.00  0.00           O
ATOM   3955  HG1 SER   733     103.200  74.435  46.045  1.00  0.00           H
ATOM   3956  C   SER   733     103.000  73.955  49.785  1.00  0.00           C
ATOM   3957  O   SER   733     102.120  73.175  50.195  1.00  0.00           O
ATOM   3958  N   PRO   734     103.000  75.235  50.005  1.00  0.00           N
ATOM   3959  CD  PRO   734     104.060  76.185  49.765  1.00  0.00           C
ATOM   3960  HD1 PRO   734     104.320  76.195  48.685  1.00  0.00           H
ATOM   3961  HD2 PRO   734     105.000  76.045  50.345  1.00  0.00           H
ATOM   3962  CA  PRO   734     101.780  75.845  50.545  1.00  0.00           C
ATOM   3963  HA  PRO   734     101.440  75.305  51.415  1.00  0.00           H
ATOM   3964  CB  PRO   734     102.340  77.105  51.115  1.00  0.00           C
ATOM   3965  HB1 PRO   734     101.590  77.915  51.265  1.00  0.00           H
ATOM   3966  HB2 PRO   734     102.820  76.875  52.085  1.00  0.00           H
ATOM   3967  CG  PRO   734     103.420  77.535  50.075  1.00  0.00           C
ATOM   3968  HG1 PRO   734     102.980  77.945  49.135  1.00  0.00           H
ATOM   3969  HG2 PRO   734     104.240  78.125  50.535  1.00  0.00           H
ATOM   3970  C   PRO   734     100.700  75.985  49.515  1.00  0.00           C
ATOM   3971  O   PRO   734      99.630  76.495  49.895  1.00  0.00           O
ATOM   3972  N   LEU   735     100.990  75.565  48.245  1.00  0.00           N
ATOM   3973  HN  LEU   735     101.930  75.315  48.025  1.00  0.00           H
ATOM   3974  CA  LEU   735     100.020  75.585  47.185  1.00  0.00           C
ATOM   3975  HA  LEU   735      99.080  76.045  47.485  1.00  0.00           H
ATOM   3976  CB  LEU   735     100.510  76.455  45.965  1.00  0.00           C
ATOM   3977  HB1 LEU   735     101.440  76.025  45.555  1.00  0.00           H
ATOM   3978  HB2 LEU   735      99.790  76.445  45.115  1.00  0.00           H
ATOM   3979  CG  LEU   735     100.930  77.985  46.265  1.00  0.00           C
ATOM   3980  HG  LEU   735     101.320  77.995  47.295  1.00  0.00           H
ATOM   3981  CD1 LEU   735     102.150  78.485  45.525  1.00  0.00           C
ATOM   3982 1HD1 LEU   735     102.530  79.395  46.035  1.00  0.00           H
ATOM   3983 2HD1 LEU   735     102.980  77.755  45.605  1.00  0.00           H
ATOM   3984 3HD1 LEU   735     102.020  78.775  44.465  1.00  0.00           H
ATOM   3985  CD2 LEU   735      99.870  79.005  46.135  1.00  0.00           C
ATOM   3986 1HD2 LEU   735      99.380  79.095  45.135  1.00  0.00           H
ATOM   3987 2HD2 LEU   735      99.020  78.645  46.755  1.00  0.00           H
ATOM   3988 3HD2 LEU   735     100.080  80.025  46.505  1.00  0.00           H
ATOM   3989  C   LEU   735      99.600  74.185  46.835  1.00  0.00           C
ATOM   3990  O   LEU   735      98.780  74.005  45.935  1.00  0.00           O
ATOM   3991  N   ASP   736     100.170  73.115  47.485  1.00  0.00           N
ATOM   3992  HN  ASP   736     100.710  73.425  48.265  1.00  0.00           H
ATOM   3993  CA  ASP   736      99.840  71.705  47.195  1.00  0.00           C
ATOM   3994  HA  ASP   736      98.770  71.645  47.275  1.00  0.00           H
ATOM   3995  CB  ASP   736     100.260  71.295  45.745  1.00  0.00           C
ATOM   3996  HB1 ASP   736      99.770  71.995  45.035  1.00  0.00           H
ATOM   3997  HB2 ASP   736     101.360  71.415  45.835  1.00  0.00           H
ATOM   3998  CG  ASP   736     100.040  69.865  45.315  1.00  0.00           C
ATOM   3999  OD1 ASP   736      99.530  69.105  46.165  1.00  0.00           O
ATOM   4000  OD2 ASP   736     100.210  69.575  44.135  1.00  0.00           O
ATOM   4001  C   ASP   736     100.520  70.805  48.265  1.00  0.00           C
ATOM   4002  O   ASP   736     101.720  70.595  48.165  1.00  0.00           O
ATOM   4003  N   PRO   737      99.820  70.255  49.345  1.00  0.00           N
ATOM   4004  CD  PRO   737      98.660  70.945  49.875  1.00  0.00           C
ATOM   4005  HD1 PRO   737      97.790  70.585  49.275  1.00  0.00           H
ATOM   4006  HD2 PRO   737      98.800  72.035  49.745  1.00  0.00           H
ATOM   4007  CA  PRO   737     100.380  69.265  50.255  1.00  0.00           C
ATOM   4008  HA  PRO   737     101.290  69.725  50.605  1.00  0.00           H
ATOM   4009  CB  PRO   737      99.260  69.035  51.165  1.00  0.00           C
ATOM   4010  HB1 PRO   737      98.520  68.355  50.695  1.00  0.00           H
ATOM   4011  HB2 PRO   737      99.540  68.695  52.185  1.00  0.00           H
ATOM   4012  CG  PRO   737      98.510  70.465  51.315  1.00  0.00           C
ATOM   4013  HG1 PRO   737      97.560  70.345  51.875  1.00  0.00           H
ATOM   4014  HG2 PRO   737      99.150  71.095  51.965  1.00  0.00           H
ATOM   4015  C   PRO   737     100.940  68.035  49.575  1.00  0.00           C
ATOM   4016  O   PRO   737     101.850  67.435  50.125  1.00  0.00           O
ATOM   4017  N   SER   738     100.650  67.665  48.315  1.00  0.00           N
ATOM   4018  HN  SER   738     100.040  68.255  47.795  1.00  0.00           H
ATOM   4019  CA  SER   738     101.300  66.535  47.525  1.00  0.00           C
ATOM   4020  HA  SER   738     101.710  65.765  48.155  1.00  0.00           H
ATOM   4021  CB  SER   738     100.210  65.845  46.615  1.00  0.00           C
ATOM   4022  HB1 SER   738     100.580  64.885  46.195  1.00  0.00           H
ATOM   4023  HB2 SER   738      99.400  65.505  47.295  1.00  0.00           H
ATOM   4024  OG  SER   738      99.760  66.525  45.455  1.00  0.00           O
ATOM   4025  HG1 SER   738      99.760  67.475  45.635  1.00  0.00           H
ATOM   4026  C   SER   738     102.370  67.005  46.595  1.00  0.00           C
ATOM   4027  O   SER   738     102.910  66.185  45.875  1.00  0.00           O
ATOM   4028  N   THR   739     102.810  68.255  46.645  1.00  0.00           N
ATOM   4029  HN  THR   739     102.520  68.895  47.355  1.00  0.00           H
ATOM   4030  CA  THR   739     104.070  68.675  45.975  1.00  0.00           C
ATOM   4031  HA  THR   739     104.450  67.925  45.305  1.00  0.00           H
ATOM   4032  CB  THR   739     103.980  69.955  45.115  1.00  0.00           C
ATOM   4033  HB  THR   739     103.460  70.695  45.755  1.00  0.00           H
ATOM   4034  OG1 THR   739     103.140  69.895  43.945  1.00  0.00           O
ATOM   4035  HG1 THR   739     102.260  69.865  44.325  1.00  0.00           H
ATOM   4036  CG2 THR   739     105.390  70.505  44.675  1.00  0.00           C
ATOM   4037 1HG2 THR   739     105.730  69.855  43.845  1.00  0.00           H
ATOM   4038 2HG2 THR   739     105.210  71.475  44.175  1.00  0.00           H
ATOM   4039 3HG2 THR   739     106.270  70.565  45.355  1.00  0.00           H
ATOM   4040  C   THR   739     105.110  68.885  47.065  1.00  0.00           C
ATOM   4041  O   THR   739     104.800  69.685  47.925  1.00  0.00           O
ATOM   4042  N   LEU   740     106.240  68.225  47.075  1.00  0.00           N
ATOM   4043  HN  LEU   740     106.500  67.575  46.365  1.00  0.00           H
ATOM   4044  CA  LEU   740     107.460  68.545  47.885  1.00  0.00           C
ATOM   4045  HA  LEU   740     107.250  69.085  48.795  1.00  0.00           H
ATOM   4046  CB  LEU   740     108.410  67.355  48.205  1.00  0.00           C
ATOM   4047  HB1 LEU   740     107.780  66.595  48.715  1.00  0.00           H
ATOM   4048  HB2 LEU   740     108.610  66.885  47.215  1.00  0.00           H
ATOM   4049  CG  LEU   740     109.730  67.595  48.995  1.00  0.00           C
ATOM   4050  HG  LEU   740     110.380  68.355  48.515  1.00  0.00           H
ATOM   4051  CD1 LEU   740     109.490  68.065  50.355  1.00  0.00           C
ATOM   4052 1HD1 LEU   740     110.350  68.435  50.945  1.00  0.00           H
ATOM   4053 2HD1 LEU   740     108.670  68.815  50.415  1.00  0.00           H
ATOM   4054 3HD1 LEU   740     108.990  67.235  50.895  1.00  0.00           H
ATOM   4055  CD2 LEU   740     110.610  66.305  49.295  1.00  0.00           C
ATOM   4056 1HD2 LEU   740     111.580  66.595  49.775  1.00  0.00           H
ATOM   4057 2HD2 LEU   740     110.030  65.655  49.975  1.00  0.00           H
ATOM   4058 3HD2 LEU   740     110.790  65.855  48.295  1.00  0.00           H
ATOM   4059  C   LEU   740     108.230  69.605  47.115  1.00  0.00           C
ATOM   4060  O   LEU   740     108.420  69.545  45.915  1.00  0.00           O
ATOM   4061  N   LEU   741     108.760  70.635  47.815  1.00  0.00           N
ATOM   4062  HN  LEU   741     108.780  70.535  48.805  1.00  0.00           H
ATOM   4063  CA  LEU   741     109.610  71.665  47.265  1.00  0.00           C
ATOM   4064  HA  LEU   741     109.710  71.505  46.205  1.00  0.00           H
ATOM   4065  CB  LEU   741     109.090  73.045  47.585  1.00  0.00           C
ATOM   4066  HB1 LEU   741     108.920  73.205  48.675  1.00  0.00           H
ATOM   4067  HB2 LEU   741     109.750  73.805  47.115  1.00  0.00           H
ATOM   4068  CG  LEU   741     107.660  73.335  47.155  1.00  0.00           C
ATOM   4069  HG  LEU   741     106.940  72.735  47.745  1.00  0.00           H
ATOM   4070  CD1 LEU   741     107.350  74.825  47.515  1.00  0.00           C
ATOM   4071 1HD1 LEU   741     106.320  74.995  47.135  1.00  0.00           H
ATOM   4072 2HD1 LEU   741     107.400  74.925  48.615  1.00  0.00           H
ATOM   4073 3HD1 LEU   741     107.940  75.585  46.945  1.00  0.00           H
ATOM   4074  CD2 LEU   741     107.470  73.125  45.695  1.00  0.00           C
ATOM   4075 1HD2 LEU   741     107.700  72.085  45.385  1.00  0.00           H
ATOM   4076 2HD2 LEU   741     106.430  73.435  45.475  1.00  0.00           H
ATOM   4077 3HD2 LEU   741     108.110  73.745  45.025  1.00  0.00           H
ATOM   4078  C   LEU   741     110.990  71.515  48.005  1.00  0.00           C
ATOM   4079  O   LEU   741     111.050  71.685  49.215  1.00  0.00           O
ATOM   4080  N   ALA   742     112.090  71.195  47.305  1.00  0.00           N
ATOM   4081  HN  ALA   742     112.050  71.155  46.305  1.00  0.00           H
ATOM   4082  CA  ALA   742     113.280  70.715  47.935  1.00  0.00           C
ATOM   4083  HA  ALA   742     112.920  70.415  48.905  1.00  0.00           H
ATOM   4084  CB  ALA   742     113.790  69.355  47.285  1.00  0.00           C
ATOM   4085  HB1 ALA   742     114.810  69.085  47.625  1.00  0.00           H
ATOM   4086  HB2 ALA   742     113.150  68.525  47.645  1.00  0.00           H
ATOM   4087  HB3 ALA   742     113.840  69.465  46.175  1.00  0.00           H
ATOM   4088  C   ALA   742     114.220  71.845  48.055  1.00  0.00           C
ATOM   4089  O   ALA   742     114.170  72.675  49.005  1.00  0.00           O
ATOM   4090  N   GLU   743     115.120  71.965  47.035  1.00  0.00           N
ATOM   4091  HN  GLU   743     114.950  71.505  46.165  1.00  0.00           H
ATOM   4092  CA  GLU   743     116.290  72.805  47.025  1.00  0.00           C
ATOM   4093  HA  GLU   743     116.650  73.035  48.015  1.00  0.00           H
ATOM   4094  CB  GLU   743     117.400  72.185  46.165  1.00  0.00           C
ATOM   4095  HB1 GLU   743     117.020  71.705  45.235  1.00  0.00           H
ATOM   4096  HB2 GLU   743     118.180  72.955  45.935  1.00  0.00           H
ATOM   4097  CG  GLU   743     118.150  71.185  47.065  1.00  0.00           C
ATOM   4098  HG1 GLU   743     118.570  71.695  47.955  1.00  0.00           H
ATOM   4099  HG2 GLU   743     117.500  70.375  47.465  1.00  0.00           H
ATOM   4100  CD  GLU   743     119.250  70.395  46.355  1.00  0.00           C
ATOM   4101  OE1 GLU   743     118.900  69.325  45.765  1.00  0.00           O
ATOM   4102  OE2 GLU   743     120.410  70.865  46.365  1.00  0.00           O
ATOM   4103  C   GLU   743     115.950  74.145  46.435  1.00  0.00           C
ATOM   4104  O   GLU   743     115.320  74.155  45.365  1.00  0.00           O
ATOM   4105  N   VAL   744     116.330  75.225  47.175  1.00  0.00           N
ATOM   4106  HN  VAL   744     116.850  75.225  48.025  1.00  0.00           H
ATOM   4107  CA  VAL   744     115.990  76.615  46.715  1.00  0.00           C
ATOM   4108  HA  VAL   744     115.140  76.525  46.065  1.00  0.00           H
ATOM   4109  CB  VAL   744     115.600  77.545  47.955  1.00  0.00           C
ATOM   4110  HB  VAL   744     114.770  76.985  48.445  1.00  0.00           H
ATOM   4111  CG1 VAL   744     116.710  77.585  48.965  1.00  0.00           C
ATOM   4112 1HG1 VAL   744     117.110  76.645  49.415  1.00  0.00           H
ATOM   4113 2HG1 VAL   744     117.630  77.985  48.505  1.00  0.00           H
ATOM   4114 3HG1 VAL   744     116.440  78.245  49.815  1.00  0.00           H
ATOM   4115  CG2 VAL   744     115.130  78.965  47.575  1.00  0.00           C
ATOM   4116 1HG2 VAL   744     115.000  79.525  48.535  1.00  0.00           H
ATOM   4117 2HG2 VAL   744     115.950  79.475  47.025  1.00  0.00           H
ATOM   4118 3HG2 VAL   744     114.170  78.945  47.015  1.00  0.00           H
ATOM   4119  C   VAL   744     117.250  77.195  45.955  1.00  0.00           C
ATOM   4120  O   VAL   744     118.400  77.115  46.375  1.00  0.00           O
ATOM   4121  N   CYS   745     117.090  77.795  44.775  1.00  0.00           N
ATOM   4122  HN  CYS   745     116.200  78.115  44.475  1.00  0.00           H
ATOM   4123  CA  CYS   745     118.150  77.815  43.815  1.00  0.00           C
ATOM   4124  HA  CYS   745     119.050  77.305  44.145  1.00  0.00           H
ATOM   4125  CB  CYS   745     117.540  77.285  42.535  1.00  0.00           C
ATOM   4126  HB1 CYS   745     116.540  77.735  42.355  1.00  0.00           H
ATOM   4127  HB2 CYS   745     118.190  77.555  41.675  1.00  0.00           H
ATOM   4128  SG  CYS   745     117.340  75.495  42.695  1.00  0.00           S
ATOM   4129  HG1 CYS   745     116.670  75.545  43.835  1.00  0.00           H
ATOM   4130  C   CYS   745     118.480  79.365  43.715  1.00  0.00           C
ATOM   4131  O   CYS   745     117.670  80.065  43.135  1.00  0.00           O
ATOM   4132  N   VAL   746     119.560  79.845  44.345  1.00  0.00           N
ATOM   4133  HN  VAL   746     120.200  79.155  44.665  1.00  0.00           H
ATOM   4134  CA  VAL   746     119.740  81.205  44.685  1.00  0.00           C
ATOM   4135  HA  VAL   746     118.910  81.495  45.315  1.00  0.00           H
ATOM   4136  CB  VAL   746     120.990  81.425  45.515  1.00  0.00           C
ATOM   4137  HB  VAL   746     121.920  81.205  44.945  1.00  0.00           H
ATOM   4138  CG1 VAL   746     120.980  82.875  45.925  1.00  0.00           C
ATOM   4139 1HG1 VAL   746     121.150  83.505  45.025  1.00  0.00           H
ATOM   4140 2HG1 VAL   746     120.000  83.165  46.365  1.00  0.00           H
ATOM   4141 3HG1 VAL   746     121.830  83.185  46.575  1.00  0.00           H
ATOM   4142  CG2 VAL   746     120.790  80.475  46.705  1.00  0.00           C
ATOM   4143 1HG2 VAL   746     120.960  79.405  46.475  1.00  0.00           H
ATOM   4144 2HG2 VAL   746     121.630  80.685  47.395  1.00  0.00           H
ATOM   4145 3HG2 VAL   746     119.850  80.625  47.295  1.00  0.00           H
ATOM   4146  C   VAL   746     119.670  82.095  43.485  1.00  0.00           C
ATOM   4147  O   VAL   746     118.970  83.095  43.425  1.00  0.00           O
ATOM   4148  N   GLU   747     120.440  81.855  42.435  1.00  0.00           N
ATOM   4149  HN  GLU   747     120.850  80.955  42.415  1.00  0.00           H
ATOM   4150  CA  GLU   747     120.600  82.665  41.255  1.00  0.00           C
ATOM   4151  HA  GLU   747     120.580  83.695  41.565  1.00  0.00           H
ATOM   4152  CB  GLU   747     121.840  82.325  40.475  1.00  0.00           C
ATOM   4153  HB1 GLU   747     121.860  81.255  40.165  1.00  0.00           H
ATOM   4154  HB2 GLU   747     121.900  82.755  39.455  1.00  0.00           H
ATOM   4155  CG  GLU   747     123.170  82.535  41.265  1.00  0.00           C
ATOM   4156  HG1 GLU   747     123.270  83.545  41.715  1.00  0.00           H
ATOM   4157  HG2 GLU   747     123.220  81.785  42.085  1.00  0.00           H
ATOM   4158  CD  GLU   747     124.450  82.305  40.475  1.00  0.00           C
ATOM   4159  OE1 GLU   747     125.220  81.375  40.615  1.00  0.00           O
ATOM   4160  OE2 GLU   747     124.700  83.195  39.615  1.00  0.00           O
ATOM   4161  C   GLU   747     119.400  82.635  40.325  1.00  0.00           C
ATOM   4162  O   GLU   747     119.230  83.545  39.565  1.00  0.00           O
ATOM   4163  N   GLN   748     118.490  81.695  40.625  1.00  0.00           N
ATOM   4164  HN  GLN   748     118.700  81.005  41.295  1.00  0.00           H
ATOM   4165  CA  GLN   748     117.170  81.635  39.985  1.00  0.00           C
ATOM   4166  HA  GLN   748     117.230  82.115  39.025  1.00  0.00           H
ATOM   4167  CB  GLN   748     116.650  80.205  39.735  1.00  0.00           C
ATOM   4168  HB1 GLN   748     116.420  79.745  40.715  1.00  0.00           H
ATOM   4169  HB2 GLN   748     115.680  80.265  39.205  1.00  0.00           H
ATOM   4170  CG  GLN   748     117.580  79.185  38.975  1.00  0.00           C
ATOM   4171  HG1 GLN   748     117.450  78.155  39.375  1.00  0.00           H
ATOM   4172  HG2 GLN   748     117.080  79.055  37.985  1.00  0.00           H
ATOM   4173  CD  GLN   748     119.060  79.445  38.735  1.00  0.00           C
ATOM   4174  OE1 GLN   748     119.850  78.725  39.385  1.00  0.00           O
ATOM   4175  NE2 GLN   748     119.420  80.425  37.945  1.00  0.00           N
ATOM   4176 1HE2 GLN   748     118.760  80.995  37.455  1.00  0.00           H
ATOM   4177 2HE2 GLN   748     120.410  80.525  37.795  1.00  0.00           H
ATOM   4178  C   GLN   748     116.120  82.505  40.695  1.00  0.00           C
ATOM   4179  O   GLN   748     115.200  82.975  40.025  1.00  0.00           O
ATOM   4180  N   CYS   749     116.220  82.695  41.985  1.00  0.00           N
ATOM   4181  HN  CYS   749     116.780  82.125  42.595  1.00  0.00           H
ATOM   4182  CA  CYS   749     115.400  83.755  42.625  1.00  0.00           C
ATOM   4183  HA  CYS   749     114.370  83.475  42.465  1.00  0.00           H
ATOM   4184  CB  CYS   749     115.720  83.555  44.155  1.00  0.00           C
ATOM   4185  HB1 CYS   749     116.770  83.835  44.365  1.00  0.00           H
ATOM   4186  HB2 CYS   749     115.070  84.275  44.695  1.00  0.00           H
ATOM   4187  SG  CYS   749     115.210  81.835  44.625  1.00  0.00           S
ATOM   4188  HG1 CYS   749     116.420  81.415  44.295  1.00  0.00           H
ATOM   4189  C   CYS   749     115.590  85.185  42.215  1.00  0.00           C
ATOM   4190  O   CYS   749     116.690  85.615  41.885  1.00  0.00           O
ATOM   4191  N   THR   750     114.560  86.045  42.265  1.00  0.00           N
ATOM   4192  HN  THR   750     113.640  85.745  42.525  1.00  0.00           H
ATOM   4193  CA  THR   750     114.640  87.455  41.905  1.00  0.00           C
ATOM   4194  HA  THR   750     115.520  87.805  42.415  1.00  0.00           H
ATOM   4195  CB  THR   750     114.680  87.575  40.345  1.00  0.00           C
ATOM   4196  HB  THR   750     115.340  86.755  39.985  1.00  0.00           H
ATOM   4197  OG1 THR   750     115.170  88.845  39.995  1.00  0.00           O
ATOM   4198  HG1 THR   750     115.420  88.745  39.065  1.00  0.00           H
ATOM   4199  CG2 THR   750     113.360  87.395  39.595  1.00  0.00           C
ATOM   4200 1HG2 THR   750     112.530  87.985  40.045  1.00  0.00           H
ATOM   4201 2HG2 THR   750     113.460  87.685  38.535  1.00  0.00           H
ATOM   4202 3HG2 THR   750     112.980  86.355  39.515  1.00  0.00           H
ATOM   4203  C   THR   750     113.420  88.165  42.505  1.00  0.00           C
ATOM   4204  O   THR   750     112.710  87.595  43.375  1.00  0.00           O
ATOM   4205  N   PHE   751     113.210  89.435  42.215  1.00  0.00           N
ATOM   4206  HN  PHE   751     113.880  89.915  41.655  1.00  0.00           H
ATOM   4207  CA  PHE   751     112.110  90.115  42.785  1.00  0.00           C
ATOM   4208  HA  PHE   751     111.330  89.405  43.025  1.00  0.00           H
ATOM   4209  CB  PHE   751     112.470  91.025  43.935  1.00  0.00           C
ATOM   4210  HB1 PHE   751     111.590  91.375  44.515  1.00  0.00           H
ATOM   4211  HB2 PHE   751     112.980  90.475  44.745  1.00  0.00           H
ATOM   4212  CG  PHE   751     113.300  92.155  43.505  1.00  0.00           C
ATOM   4213  CD1 PHE   751     112.810  93.465  43.325  1.00  0.00           C
ATOM   4214  HD1 PHE   751     111.740  93.595  43.345  1.00  0.00           H
ATOM   4215  CE1 PHE   751     113.620  94.465  42.875  1.00  0.00           C
ATOM   4216  HE1 PHE   751     113.310  95.475  42.625  1.00  0.00           H
ATOM   4217  CZ  PHE   751     115.000  94.185  42.645  1.00  0.00           C
ATOM   4218  HZ  PHE   751     115.630  94.995  42.285  1.00  0.00           H
ATOM   4219  CD2 PHE   751     114.680  91.935  43.365  1.00  0.00           C
ATOM   4220  HD2 PHE   751     115.060  90.935  43.515  1.00  0.00           H
ATOM   4221  CE2 PHE   751     115.490  92.905  42.835  1.00  0.00           C
ATOM   4222  HE2 PHE   751     116.510  92.805  42.505  1.00  0.00           H
ATOM   4223  C   PHE   751     111.570  90.815  41.535  1.00  0.00           C
ATOM   4224  O   PHE   751     112.210  91.045  40.475  1.00  0.00           O
ATOM   4225  N   MET   752     110.280  91.225  41.545  1.00  0.00           N
ATOM   4226  HN  MET   752     109.770  91.005  42.375  1.00  0.00           H
ATOM   4227  CA  MET   752     109.660  91.895  40.535  1.00  0.00           C
ATOM   4228  HA  MET   752     110.360  91.915  39.715  1.00  0.00           H
ATOM   4229  CB  MET   752     108.230  91.235  40.125  1.00  0.00           C
ATOM   4230  HB1 MET   752     107.620  91.265  41.055  1.00  0.00           H
ATOM   4231  HB2 MET   752     107.720  91.915  39.415  1.00  0.00           H
ATOM   4232  CG  MET   752     108.420  89.815  39.635  1.00  0.00           C
ATOM   4233  HG1 MET   752     108.980  89.225  40.385  1.00  0.00           H
ATOM   4234  HG2 MET   752     107.420  89.335  39.555  1.00  0.00           H
ATOM   4235  SD  MET   752     109.260  89.735  37.995  1.00  0.00           S
ATOM   4236  CE  MET   752     109.850  88.035  37.845  1.00  0.00           C
ATOM   4237  HE1 MET   752     110.460  87.885  36.935  1.00  0.00           H
ATOM   4238  HE2 MET   752     110.550  87.835  38.685  1.00  0.00           H
ATOM   4239  HE3 MET   752     109.030  87.275  37.855  1.00  0.00           H
ATOM   4240  C   MET   752     109.360  93.295  40.895  1.00  0.00           C
ATOM   4241  O   MET   752     109.000  93.675  41.975  1.00  0.00           O
ATOM   4242  N   ASP   753     109.490  94.175  39.875  1.00  0.00           N
ATOM   4243  HN  ASP   753     109.780  93.915  38.955  1.00  0.00           H
ATOM   4244  CA  ASP   753     108.960  95.555  39.745  1.00  0.00           C
ATOM   4245  HA  ASP   753     109.390  96.125  40.555  1.00  0.00           H
ATOM   4246  CB  ASP   753     109.310  96.215  38.395  1.00  0.00           C
ATOM   4247  HB1 ASP   753     108.900  95.545  37.605  1.00  0.00           H
ATOM   4248  HB2 ASP   753     108.680  97.115  38.285  1.00  0.00           H
ATOM   4249  CG  ASP   753     110.790  96.425  38.095  1.00  0.00           C
ATOM   4250  OD1 ASP   753     111.060  96.895  36.915  1.00  0.00           O
ATOM   4251  OD2 ASP   753     111.730  96.115  38.915  1.00  0.00           O
ATOM   4252  C   ASP   753     107.480  95.495  39.945  1.00  0.00           C
ATOM   4253  O   ASP   753     106.750  94.645  39.395  1.00  0.00           O
ATOM   4254  N   SER   754     107.070  96.475  40.795  1.00  0.00           N
ATOM   4255  HN  SER   754     107.850  96.955  41.185  1.00  0.00           H
ATOM   4256  CA  SER   754     105.810  96.795  41.375  1.00  0.00           C
ATOM   4257  HA  SER   754     105.420  97.705  40.925  1.00  0.00           H
ATOM   4258  CB  SER   754     104.760  95.785  41.275  1.00  0.00           C
ATOM   4259  HB1 SER   754     104.510  95.555  40.215  1.00  0.00           H
ATOM   4260  HB2 SER   754     105.060  94.825  41.745  1.00  0.00           H
ATOM   4261  OG  SER   754     103.530  96.325  41.865  1.00  0.00           O
ATOM   4262  HG1 SER   754     103.140  96.735  41.085  1.00  0.00           H
ATOM   4263  C   SER   754     106.020  97.225  42.785  1.00  0.00           C
ATOM   4264  O   SER   754     107.070  96.925  43.355  1.00  0.00           O
ATOM   4265  N   LYS   755     105.200  98.085  43.345  1.00  0.00           N
ATOM   4266  HN  LYS   755     104.300  98.295  42.975  1.00  0.00           H
ATOM   4267  CA  LYS   755     105.580  98.885  44.495  1.00  0.00           C
ATOM   4268  HA  LYS   755     106.410  99.455  44.115  1.00  0.00           H
ATOM   4269  CB  LYS   755     104.470  99.845  44.845  1.00  0.00           C
ATOM   4270  HB1 LYS   755     103.560  99.245  45.015  1.00  0.00           H
ATOM   4271  HB2 LYS   755     104.650 100.415  45.785  1.00  0.00           H
ATOM   4272  CG  LYS   755     104.240 100.875  43.695  1.00  0.00           C
ATOM   4273  HG1 LYS   755     104.170 100.245  42.795  1.00  0.00           H
ATOM   4274  HG2 LYS   755     103.260 101.385  43.845  1.00  0.00           H
ATOM   4275  CD  LYS   755     105.250 101.985  43.495  1.00  0.00           C
ATOM   4276  HD1 LYS   755     105.130 102.785  44.265  1.00  0.00           H
ATOM   4277  HD2 LYS   755     106.230 101.485  43.615  1.00  0.00           H
ATOM   4278  CE  LYS   755     104.990 102.745  42.095  1.00  0.00           C
ATOM   4279  HE1 LYS   755     105.120 101.955  41.315  1.00  0.00           H
ATOM   4280  HE2 LYS   755     103.970 103.175  42.115  1.00  0.00           H
ATOM   4281  NZ  LYS   755     105.920 103.835  41.815  1.00  0.00           N
ATOM   4282  HZ1 LYS   755     105.720 104.105  40.825  1.00  0.00           H
ATOM   4283  HZ2 LYS   755     105.760 104.685  42.395  1.00  0.00           H
ATOM   4284  HZ3 LYS   755     106.890 103.575  42.095  1.00  0.00           H
ATOM   4285  C   LYS   755     105.990  98.205  45.795  1.00  0.00           C
ATOM   4286  O   LYS   755     106.820  98.675  46.595  1.00  0.00           O
ATOM   4287  N   MET   756     105.490  96.975  46.115  1.00  0.00           N
ATOM   4288  HN  MET   756     104.780  96.495  45.605  1.00  0.00           H
ATOM   4289  CA  MET   756     105.800  96.235  47.355  1.00  0.00           C
ATOM   4290  HA  MET   756     106.260  97.005  47.945  1.00  0.00           H
ATOM   4291  CB  MET   756     104.620  95.495  48.015  1.00  0.00           C
ATOM   4292  HB1 MET   756     104.240  94.725  47.305  1.00  0.00           H
ATOM   4293  HB2 MET   756     104.870  95.035  48.985  1.00  0.00           H
ATOM   4294  CG  MET   756     103.490  96.485  48.265  1.00  0.00           C
ATOM   4295  HG1 MET   756     103.220  96.825  47.245  1.00  0.00           H
ATOM   4296  HG2 MET   756     102.650  95.945  48.735  1.00  0.00           H
ATOM   4297  SD  MET   756     103.970  97.985  49.155  1.00  0.00           S
ATOM   4298  CE  MET   756     102.460  98.855  48.645  1.00  0.00           C
ATOM   4299  HE1 MET   756     101.500  98.335  48.435  1.00  0.00           H
ATOM   4300  HE2 MET   756     102.180  99.565  49.455  1.00  0.00           H
ATOM   4301  HE3 MET   756     102.610  99.565  47.795  1.00  0.00           H
ATOM   4302  C   MET   756     106.870  95.145  47.075  1.00  0.00           C
ATOM   4303  O   MET   756     107.270  94.405  47.965  1.00  0.00           O
ATOM   4304  N   LYS   757     107.330  95.065  45.815  1.00  0.00           N
ATOM   4305  HN  LYS   757     106.760  95.515  45.135  1.00  0.00           H
ATOM   4306  CA  LYS   757     108.330  94.135  45.345  1.00  0.00           C
ATOM   4307  HA  LYS   757     108.230  94.235  44.275  1.00  0.00           H
ATOM   4308  CB  LYS   757     109.750  94.425  45.735  1.00  0.00           C
ATOM   4309  HB1 LYS   757     109.850  94.235  46.825  1.00  0.00           H
ATOM   4310  HB2 LYS   757     110.360  93.565  45.365  1.00  0.00           H
ATOM   4311  CG  LYS   757     110.290  95.755  45.345  1.00  0.00           C
ATOM   4312  HG1 LYS   757     111.390  95.745  45.175  1.00  0.00           H
ATOM   4313  HG2 LYS   757     109.900  96.085  44.355  1.00  0.00           H
ATOM   4314  CD  LYS   757     109.840  97.055  46.165  1.00  0.00           C
ATOM   4315  HD1 LYS   757     108.730  97.005  46.255  1.00  0.00           H
ATOM   4316  HD2 LYS   757     110.380  96.955  47.135  1.00  0.00           H
ATOM   4317  CE  LYS   757     110.090  98.385  45.455  1.00  0.00           C
ATOM   4318  HE1 LYS   757     111.120  98.685  45.185  1.00  0.00           H
ATOM   4319  HE2 LYS   757     109.480  98.565  44.545  1.00  0.00           H
ATOM   4320  NZ  LYS   757     109.730  99.475  46.415  1.00  0.00           N
ATOM   4321  HZ1 LYS   757     110.610  99.695  46.915  1.00  0.00           H
ATOM   4322  HZ2 LYS   757     109.570 100.375  45.915  1.00  0.00           H
ATOM   4323  HZ3 LYS   757     108.860  99.185  46.895  1.00  0.00           H
ATOM   4324  C   LYS   757     107.960  92.665  45.575  1.00  0.00           C
ATOM   4325  O   LYS   757     108.650  92.065  46.345  1.00  0.00           O
ATOM   4326  N   PRO   758     107.010  92.085  44.845  1.00  0.00           N
ATOM   4327  CD  PRO   758     106.210  92.715  43.825  1.00  0.00           C
ATOM   4328  HD1 PRO   758     106.830  92.815  42.915  1.00  0.00           H
ATOM   4329  HD2 PRO   758     105.770  93.665  44.225  1.00  0.00           H
ATOM   4330  CA  PRO   758     106.840  90.575  44.735  1.00  0.00           C
ATOM   4331  HA  PRO   758     106.360  90.275  45.655  1.00  0.00           H
ATOM   4332  CB  PRO   758     105.910  90.335  43.575  1.00  0.00           C
ATOM   4333  HB1 PRO   758     106.520  90.345  42.645  1.00  0.00           H
ATOM   4334  HB2 PRO   758     105.280  89.435  43.725  1.00  0.00           H
ATOM   4335  CG  PRO   758     105.140  91.665  43.435  1.00  0.00           C
ATOM   4336  HG1 PRO   758     104.710  91.755  42.415  1.00  0.00           H
ATOM   4337  HG2 PRO   758     104.240  91.665  44.085  1.00  0.00           H
ATOM   4338  C   PRO   758     108.120  89.795  44.555  1.00  0.00           C
ATOM   4339  O   PRO   758     108.890  90.055  43.615  1.00  0.00           O
ATOM   4340  N   LEU   759     108.390  88.775  45.385  1.00  0.00           N
ATOM   4341  HN  LEU   759     107.660  88.355  45.915  1.00  0.00           H
ATOM   4342  CA  LEU   759     109.550  87.805  45.205  1.00  0.00           C
ATOM   4343  HA  LEU   759     110.350  88.305  44.675  1.00  0.00           H
ATOM   4344  CB  LEU   759     110.220  87.325  46.525  1.00  0.00           C
ATOM   4345  HB1 LEU   759     109.660  86.505  47.015  1.00  0.00           H
ATOM   4346  HB2 LEU   759     111.210  86.895  46.235  1.00  0.00           H
ATOM   4347  CG  LEU   759     110.420  88.595  47.515  1.00  0.00           C
ATOM   4348  HG  LEU   759     109.410  88.955  47.795  1.00  0.00           H
ATOM   4349  CD1 LEU   759     111.170  88.075  48.675  1.00  0.00           C
ATOM   4350 1HD1 LEU   759     112.170  87.685  48.395  1.00  0.00           H
ATOM   4351 2HD1 LEU   759     111.330  88.875  49.425  1.00  0.00           H
ATOM   4352 3HD1 LEU   759     110.720  87.215  49.205  1.00  0.00           H
ATOM   4353  CD2 LEU   759     111.380  89.555  46.835  1.00  0.00           C
ATOM   4354 1HD2 LEU   759     111.750  90.275  47.605  1.00  0.00           H
ATOM   4355 2HD2 LEU   759     112.260  89.045  46.405  1.00  0.00           H
ATOM   4356 3HD2 LEU   759     110.820  90.065  46.025  1.00  0.00           H
ATOM   4357  C   LEU   759     109.300  86.465  44.455  1.00  0.00           C
ATOM   4358  O   LEU   759     108.210  85.805  44.565  1.00  0.00           O
ATOM   4359  N   TRP   760     110.180  86.145  43.475  1.00  0.00           N
ATOM   4360  HN  TRP   760     110.950  86.775  43.365  1.00  0.00           H
ATOM   4361  CA  TRP   760     110.090  85.035  42.525  1.00  0.00           C
ATOM   4362  HA  TRP   760     109.080  84.635  42.565  1.00  0.00           H
ATOM   4363  CB  TRP   760     110.510  85.315  41.035  1.00  0.00           C
ATOM   4364  HB1 TRP   760     109.960  86.235  40.745  1.00  0.00           H
ATOM   4365  HB2 TRP   760     111.570  85.645  41.055  1.00  0.00           H
ATOM   4366  CG  TRP   760     110.390  84.185  40.025  1.00  0.00           C
ATOM   4367  CD1 TRP   760     111.380  83.245  39.685  1.00  0.00           C
ATOM   4368  HD1 TRP   760     112.210  82.895  40.275  1.00  0.00           H
ATOM   4369  NE1 TRP   760     111.110  82.695  38.435  1.00  0.00           N
ATOM   4370  HE1 TRP   760     111.710  82.075  37.975  1.00  0.00           H
ATOM   4371  CE2 TRP   760     109.990  83.195  37.925  1.00  0.00           C
ATOM   4372  CD2 TRP   760     109.450  84.145  38.915  1.00  0.00           C
ATOM   4373  CE3 TRP   760     108.330  84.815  38.625  1.00  0.00           C
ATOM   4374  HE3 TRP   760     107.950  85.505  39.365  1.00  0.00           H
ATOM   4375  CZ3 TRP   760     107.770  84.765  37.345  1.00  0.00           C
ATOM   4376  HZ3 TRP   760     106.790  85.145  37.095  1.00  0.00           H
ATOM   4377  CZ2 TRP   760     109.380  82.985  36.735  1.00  0.00           C
ATOM   4378  HZ2 TRP   760     109.910  82.475  35.955  1.00  0.00           H
ATOM   4379  CH2 TRP   760     108.280  83.845  36.415  1.00  0.00           C
ATOM   4380  HH2 TRP   760     107.800  83.565  35.485  1.00  0.00           H
ATOM   4381  C   TRP   760     111.020  84.085  43.115  1.00  0.00           C
ATOM   4382  O   TRP   760     112.220  84.305  43.125  1.00  0.00           O
ATOM   4383  N   ILE   761     110.550  82.925  43.645  1.00  0.00           N
ATOM   4384  HN  ILE   761     109.560  82.745  43.645  1.00  0.00           H
ATOM   4385  CA  ILE   761     111.430  81.905  44.305  1.00  0.00           C
ATOM   4386  HA  ILE   761     112.440  82.285  44.275  1.00  0.00           H
ATOM   4387  CB  ILE   761     110.960  81.515  45.655  1.00  0.00           C
ATOM   4388  HB  ILE   761     109.970  81.005  45.665  1.00  0.00           H
ATOM   4389  CG2 ILE   761     111.940  80.525  46.365  1.00  0.00           C
ATOM   4390 1HG2 ILE   761     112.230  79.735  45.645  1.00  0.00           H
ATOM   4391 2HG2 ILE   761     112.860  81.015  46.755  1.00  0.00           H
ATOM   4392 3HG2 ILE   761     111.360  80.085  47.215  1.00  0.00           H
ATOM   4393  CG1 ILE   761     110.730  82.705  46.655  1.00  0.00           C
ATOM   4394 1HG1 ILE   761     109.820  83.275  46.375  1.00  0.00           H
ATOM   4395 2HG1 ILE   761     110.620  82.185  47.625  1.00  0.00           H
ATOM   4396  CD  ILE   761     111.840  83.785  46.785  1.00  0.00           C
ATOM   4397  HD1 ILE   761     111.670  84.405  47.695  1.00  0.00           H
ATOM   4398  HD2 ILE   761     112.790  83.285  47.095  1.00  0.00           H
ATOM   4399  HD3 ILE   761     112.000  84.495  45.955  1.00  0.00           H
ATOM   4400  C   ILE   761     111.430  80.615  43.435  1.00  0.00           C
ATOM   4401  O   ILE   761     110.370  80.195  42.965  1.00  0.00           O
ATOM   4402  N   MET   762     112.610  80.155  42.995  1.00  0.00           N
ATOM   4403  HN  MET   762     113.420  80.705  43.175  1.00  0.00           H
ATOM   4404  CA  MET   762     112.660  79.025  42.075  1.00  0.00           C
ATOM   4405  HA  MET   762     111.710  78.615  41.775  1.00  0.00           H
ATOM   4406  CB  MET   762     113.420  79.385  40.845  1.00  0.00           C
ATOM   4407  HB1 MET   762     114.100  80.245  41.025  1.00  0.00           H
ATOM   4408  HB2 MET   762     114.040  78.505  40.585  1.00  0.00           H
ATOM   4409  CG  MET   762     112.520  79.705  39.585  1.00  0.00           C
ATOM   4410  HG1 MET   762     111.790  80.435  39.985  1.00  0.00           H
ATOM   4411  HG2 MET   762     113.150  80.145  38.775  1.00  0.00           H
ATOM   4412  SD  MET   762     111.710  78.165  38.905  1.00  0.00           S
ATOM   4413  CE  MET   762     110.630  78.965  37.665  1.00  0.00           C
ATOM   4414  HE1 MET   762     109.800  79.435  38.225  1.00  0.00           H
ATOM   4415  HE2 MET   762     110.950  79.875  37.115  1.00  0.00           H
ATOM   4416  HE3 MET   762     110.270  78.255  36.895  1.00  0.00           H
ATOM   4417  C   MET   762     113.290  77.785  42.825  1.00  0.00           C
ATOM   4418  O   MET   762     114.400  77.735  43.475  1.00  0.00           O
ATOM   4419  N   TYR   763     112.620  76.635  42.745  1.00  0.00           N
ATOM   4420  HN  TYR   763     111.760  76.595  42.235  1.00  0.00           H
ATOM   4421  CA  TYR   763     113.050  75.375  43.305  1.00  0.00           C
ATOM   4422  HA  TYR   763     113.810  75.515  44.065  1.00  0.00           H
ATOM   4423  CB  TYR   763     111.910  74.675  44.065  1.00  0.00           C
ATOM   4424  HB1 TYR   763     110.950  74.785  43.525  1.00  0.00           H
ATOM   4425  HB2 TYR   763     112.080  73.595  44.285  1.00  0.00           H
ATOM   4426  CG  TYR   763     111.670  75.385  45.365  1.00  0.00           C
ATOM   4427  CD1 TYR   763     110.770  76.395  45.405  1.00  0.00           C
ATOM   4428  HD1 TYR   763     110.370  76.835  44.505  1.00  0.00           H
ATOM   4429  CE1 TYR   763     110.590  77.085  46.615  1.00  0.00           C
ATOM   4430  HE1 TYR   763     110.010  77.985  46.685  1.00  0.00           H
ATOM   4431  CZ  TYR   763     111.130  76.615  47.785  1.00  0.00           C
ATOM   4432  OH  TYR   763     110.700  77.165  48.995  1.00  0.00           O
ATOM   4433  HH  TYR   763     111.280  76.875  49.695  1.00  0.00           H
ATOM   4434  CD2 TYR   763     112.300  74.885  46.475  1.00  0.00           C
ATOM   4435  HD2 TYR   763     112.930  74.005  46.365  1.00  0.00           H
ATOM   4436  CE2 TYR   763     112.040  75.525  47.685  1.00  0.00           C
ATOM   4437  HE2 TYR   763     112.420  75.175  48.625  1.00  0.00           H
ATOM   4438  C   TYR   763     113.630  74.475  42.255  1.00  0.00           C
ATOM   4439  O   TYR   763     113.530  74.595  41.065  1.00  0.00           O
ATOM   4440  N   SER   764     114.360  73.495  42.645  1.00  0.00           N
ATOM   4441  HN  SER   764     114.690  73.385  43.575  1.00  0.00           H
ATOM   4442  CA  SER   764     114.590  72.305  41.875  1.00  0.00           C
ATOM   4443  HA  SER   764     113.830  72.225  41.115  1.00  0.00           H
ATOM   4444  CB  SER   764     116.000  72.155  41.315  1.00  0.00           C
ATOM   4445  HB1 SER   764     116.110  73.015  40.625  1.00  0.00           H
ATOM   4446  HB2 SER   764     116.840  72.215  42.035  1.00  0.00           H
ATOM   4447  OG  SER   764     116.120  71.015  40.455  1.00  0.00           O
ATOM   4448  HG1 SER   764     117.070  70.885  40.445  1.00  0.00           H
ATOM   4449  C   SER   764     114.390  71.075  42.735  1.00  0.00           C
ATOM   4450  O   SER   764     115.070  70.965  43.725  1.00  0.00           O
ATOM   4451  N   ASN   765     113.470  70.175  42.405  1.00  0.00           N
ATOM   4452  HN  ASN   765     113.040  70.315  41.525  1.00  0.00           H
ATOM   4453  CA  ASN   765     112.930  69.075  43.265  1.00  0.00           C
ATOM   4454  HA  ASN   765     113.150  69.225  44.305  1.00  0.00           H
ATOM   4455  CB  ASN   765     111.380  68.865  43.045  1.00  0.00           C
ATOM   4456  HB1 ASN   765     111.120  68.665  41.985  1.00  0.00           H
ATOM   4457  HB2 ASN   765     111.060  67.985  43.645  1.00  0.00           H
ATOM   4458  CG  ASN   765     110.740  70.125  43.585  1.00  0.00           C
ATOM   4459  OD1 ASN   765     111.200  70.945  44.355  1.00  0.00           O
ATOM   4460  ND2 ASN   765     109.560  70.415  43.025  1.00  0.00           N
ATOM   4461 1HD2 ASN   765     109.010  71.135  43.445  1.00  0.00           H
ATOM   4462 2HD2 ASN   765     109.400  70.135  42.075  1.00  0.00           H
ATOM   4463  C   ASN   765     113.650  67.805  42.775  1.00  0.00           C
ATOM   4464  O   ASN   765     114.410  67.885  41.845  1.00  0.00           O
ATOM   4465  N   GLU   766     113.610  66.675  43.475  1.00  0.00           N
ATOM   4466  HN  GLU   766     113.090  66.535  44.315  1.00  0.00           H
ATOM   4467  CA  GLU   766     114.460  65.565  43.245  1.00  0.00           C
ATOM   4468  HA  GLU   766     115.430  65.955  43.515  1.00  0.00           H
ATOM   4469  CB  GLU   766     114.150  64.385  44.255  1.00  0.00           C
ATOM   4470  HB1 GLU   766     113.070  64.175  44.135  1.00  0.00           H
ATOM   4471  HB2 GLU   766     114.730  63.505  43.885  1.00  0.00           H
ATOM   4472  CG  GLU   766     114.550  64.625  45.735  1.00  0.00           C
ATOM   4473  HG1 GLU   766     115.580  65.025  45.845  1.00  0.00           H
ATOM   4474  HG2 GLU   766     113.880  65.365  46.225  1.00  0.00           H
ATOM   4475  CD  GLU   766     114.490  63.395  46.545  1.00  0.00           C
ATOM   4476  OE1 GLU   766     113.370  62.965  46.925  1.00  0.00           O
ATOM   4477  OE2 GLU   766     115.480  62.845  46.975  1.00  0.00           O
ATOM   4478  C   GLU   766     114.420  64.935  41.845  1.00  0.00           C
ATOM   4479  O   GLU   766     113.420  64.905  41.085  1.00  0.00           O
ATOM   4480  N   GLU   767     115.620  64.345  41.515  1.00  0.00           N
ATOM   4481  HN  GLU   767     116.420  64.365  42.105  1.00  0.00           H
ATOM   4482  CA  GLU   767     115.790  63.675  40.265  1.00  0.00           C
ATOM   4483  HA  GLU   767     115.230  64.145  39.465  1.00  0.00           H
ATOM   4484  CB  GLU   767     117.280  63.575  39.695  1.00  0.00           C
ATOM   4485  HB1 GLU   767     117.900  62.945  40.365  1.00  0.00           H
ATOM   4486  HB2 GLU   767     117.310  63.075  38.705  1.00  0.00           H
ATOM   4487  CG  GLU   767     117.910  64.985  39.575  1.00  0.00           C
ATOM   4488  HG1 GLU   767     117.370  65.525  38.765  1.00  0.00           H
ATOM   4489  HG2 GLU   767     117.990  65.575  40.505  1.00  0.00           H
ATOM   4490  CD  GLU   767     119.400  64.865  39.165  1.00  0.00           C
ATOM   4491  OE1 GLU   767     119.780  64.155  38.165  1.00  0.00           O
ATOM   4492  OE2 GLU   767     120.220  65.635  39.705  1.00  0.00           O
ATOM   4493  C   GLU   767     115.180  62.355  40.375  1.00  0.00           C
ATOM   4494  O   GLU   767     114.480  61.975  39.445  1.00  0.00           O
ATOM   4495  N   ALA   768     115.330  61.635  41.525  1.00  0.00           N
ATOM   4496  HN  ALA   768     116.110  62.005  42.015  1.00  0.00           H
ATOM   4497  CA  ALA   768     114.620  60.455  41.955  1.00  0.00           C
ATOM   4498  HA  ALA   768     114.940  59.645  41.315  1.00  0.00           H
ATOM   4499  CB  ALA   768     115.040  60.255  43.515  1.00  0.00           C
ATOM   4500  HB1 ALA   768     116.140  60.295  43.645  1.00  0.00           H
ATOM   4501  HB2 ALA   768     114.660  61.105  44.115  1.00  0.00           H
ATOM   4502  HB3 ALA   768     114.690  59.245  43.825  1.00  0.00           H
ATOM   4503  C   ALA   768     113.090  60.655  41.915  1.00  0.00           C
ATOM   4504  O   ALA   768     112.460  61.285  42.765  1.00  0.00           O
ATOM   4505  N   GLY   769     112.290  59.965  40.975  1.00  0.00           N
ATOM   4506  HN  GLY   769     112.690  59.515  40.175  1.00  0.00           H
ATOM   4507  CA  GLY   769     110.920  60.215  40.775  1.00  0.00           C
ATOM   4508  HA1 GLY   769     110.590  59.475  40.065  1.00  0.00           H
ATOM   4509  HA2 GLY   769     110.410  60.085  41.715  1.00  0.00           H
ATOM   4510  C   GLY   769     110.620  61.585  40.225  1.00  0.00           C
ATOM   4511  O   GLY   769     109.560  62.195  40.395  1.00  0.00           O
ATOM   4512  N   SER   770     111.420  62.205  39.285  1.00  0.00           N
ATOM   4513  HN  SER   770     112.320  61.815  39.105  1.00  0.00           H
ATOM   4514  CA  SER   770     111.110  63.385  38.455  1.00  0.00           C
ATOM   4515  HA  SER   770     112.050  63.775  38.085  1.00  0.00           H
ATOM   4516  CB  SER   770     110.430  62.855  37.145  1.00  0.00           C
ATOM   4517  HB1 SER   770     109.410  62.485  37.405  1.00  0.00           H
ATOM   4518  HB2 SER   770     110.390  63.625  36.335  1.00  0.00           H
ATOM   4519  OG  SER   770     111.320  61.815  36.635  1.00  0.00           O
ATOM   4520  HG1 SER   770     111.990  62.385  36.255  1.00  0.00           H
ATOM   4521  C   SER   770     110.340  64.625  38.995  1.00  0.00           C
ATOM   4522  O   SER   770     109.250  64.875  38.515  1.00  0.00           O
ATOM   4523  N   GLY   771     110.960  65.425  39.895  1.00  0.00           N
ATOM   4524  HN  GLY   771     111.810  65.115  40.315  1.00  0.00           H
ATOM   4525  CA  GLY   771     110.340  66.555  40.545  1.00  0.00           C
ATOM   4526  HA1 GLY   771     109.300  66.255  40.615  1.00  0.00           H
ATOM   4527  HA2 GLY   771     110.910  66.745  41.445  1.00  0.00           H
ATOM   4528  C   GLY   771     110.430  67.835  39.665  1.00  0.00           C
ATOM   4529  O   GLY   771     109.690  68.835  39.845  1.00  0.00           O
ATOM   4530  N   GLY   772     111.340  67.845  38.685  1.00  0.00           N
ATOM   4531  HN  GLY   772     112.010  67.115  38.545  1.00  0.00           H
ATOM   4532  CA  GLY   772     111.590  69.125  37.885  1.00  0.00           C
ATOM   4533  HA1 GLY   772     112.530  68.995  37.375  1.00  0.00           H
ATOM   4534  HA2 GLY   772     110.730  69.225  37.255  1.00  0.00           H
ATOM   4535  C   GLY   772     111.940  70.365  38.695  1.00  0.00           C
ATOM   4536  O   GLY   772     112.670  70.265  39.635  1.00  0.00           O
ATOM   4537  N   SER   773     111.540  71.525  38.165  1.00  0.00           N
ATOM   4538  HN  SER   773     110.930  71.545  37.375  1.00  0.00           H
ATOM   4539  CA  SER   773     111.720  72.835  38.825  1.00  0.00           C
ATOM   4540  HA  SER   773     112.120  72.685  39.815  1.00  0.00           H
ATOM   4541  CB  SER   773     112.760  73.765  38.055  1.00  0.00           C
ATOM   4542  HB1 SER   773     112.780  74.765  38.535  1.00  0.00           H
ATOM   4543  HB2 SER   773     113.820  73.445  38.125  1.00  0.00           H
ATOM   4544  OG  SER   773     112.390  74.025  36.755  1.00  0.00           O
ATOM   4545  HG1 SER   773     112.540  73.195  36.305  1.00  0.00           H
ATOM   4546  C   SER   773     110.420  73.535  39.005  1.00  0.00           C
ATOM   4547  O   SER   773     109.600  73.505  38.115  1.00  0.00           O
ATOM   4548  N   VAL   774     110.210  74.155  40.165  1.00  0.00           N
ATOM   4549  HN  VAL   774     111.010  74.195  40.755  1.00  0.00           H
ATOM   4550  CA  VAL   774     108.940  74.775  40.485  1.00  0.00           C
ATOM   4551  HA  VAL   774     108.300  74.615  39.645  1.00  0.00           H
ATOM   4552  CB  VAL   774     108.320  74.105  41.855  1.00  0.00           C
ATOM   4553  HB  VAL   774     109.050  73.955  42.675  1.00  0.00           H
ATOM   4554  CG1 VAL   774     107.200  74.975  42.455  1.00  0.00           C
ATOM   4555 1HG1 VAL   774     107.510  75.835  43.075  1.00  0.00           H
ATOM   4556 2HG1 VAL   774     106.590  75.405  41.635  1.00  0.00           H
ATOM   4557 3HG1 VAL   774     106.470  74.405  43.065  1.00  0.00           H
ATOM   4558  CG2 VAL   774     107.650  72.765  41.405  1.00  0.00           C
ATOM   4559 1HG2 VAL   774     106.790  72.975  40.745  1.00  0.00           H
ATOM   4560 2HG2 VAL   774     108.360  72.085  40.875  1.00  0.00           H
ATOM   4561 3HG2 VAL   774     107.290  72.245  42.315  1.00  0.00           H
ATOM   4562  C   VAL   774     109.090  76.235  40.745  1.00  0.00           C
ATOM   4563  O   VAL   774     110.130  76.675  41.275  1.00  0.00           O
ATOM   4564  N   GLY   775     108.120  77.065  40.215  1.00  0.00           N
ATOM   4565  HN  GLY   775     107.340  76.675  39.735  1.00  0.00           H
ATOM   4566  CA  GLY   775     108.060  78.545  40.285  1.00  0.00           C
ATOM   4567  HA1 GLY   775     109.020  78.875  40.655  1.00  0.00           H
ATOM   4568  HA2 GLY   775     107.780  78.985  39.345  1.00  0.00           H
ATOM   4569  C   GLY   775     106.950  78.995  41.175  1.00  0.00           C
ATOM   4570  O   GLY   775     105.860  78.445  41.175  1.00  0.00           O
ATOM   4571  N   ILE   776     107.270  80.065  41.955  1.00  0.00           N
ATOM   4572  HN  ILE   776     108.190  80.465  41.995  1.00  0.00           H
ATOM   4573  CA  ILE   776     106.360  80.665  42.935  1.00  0.00           C
ATOM   4574  HA  ILE   776     105.340  80.415  42.705  1.00  0.00           H
ATOM   4575  CB  ILE   776     106.390  80.015  44.335  1.00  0.00           C
ATOM   4576  HB  ILE   776     107.460  79.755  44.505  1.00  0.00           H
ATOM   4577  CG2 ILE   776     106.110  81.015  45.565  1.00  0.00           C
ATOM   4578 1HG2 ILE   776     105.020  81.145  45.735  1.00  0.00           H
ATOM   4579 2HG2 ILE   776     106.470  80.535  46.505  1.00  0.00           H
ATOM   4580 3HG2 ILE   776     106.600  81.995  45.385  1.00  0.00           H
ATOM   4581  CG1 ILE   776     105.610  78.695  44.405  1.00  0.00           C
ATOM   4582 1HG1 ILE   776     104.530  78.815  44.205  1.00  0.00           H
ATOM   4583 2HG1 ILE   776     106.120  78.105  43.615  1.00  0.00           H
ATOM   4584  CD  ILE   776     105.940  77.725  45.555  1.00  0.00           C
ATOM   4585  HD1 ILE   776     105.650  76.675  45.375  1.00  0.00           H
ATOM   4586  HD2 ILE   776     106.980  77.615  45.925  1.00  0.00           H
ATOM   4587  HD3 ILE   776     105.450  78.155  46.465  1.00  0.00           H
ATOM   4588  C   ILE   776     106.540  82.155  42.955  1.00  0.00           C
ATOM   4589  O   ILE   776     107.630  82.605  42.745  1.00  0.00           O
ATOM   4590  N   ILE   777     105.430  82.895  43.065  1.00  0.00           N
ATOM   4591  HN  ILE   777     104.540  82.435  43.105  1.00  0.00           H
ATOM   4592  CA  ILE   777     105.330  84.305  43.365  1.00  0.00           C
ATOM   4593  HA  ILE   777     106.320  84.725  43.255  1.00  0.00           H
ATOM   4594  CB  ILE   777     104.450  85.015  42.335  1.00  0.00           C
ATOM   4595  HB  ILE   777     103.580  84.345  42.145  1.00  0.00           H
ATOM   4596  CG2 ILE   777     103.780  86.255  42.935  1.00  0.00           C
ATOM   4597 1HG2 ILE   777     103.440  86.885  42.085  1.00  0.00           H
ATOM   4598 2HG2 ILE   777     102.820  86.095  43.475  1.00  0.00           H
ATOM   4599 3HG2 ILE   777     104.450  86.945  43.485  1.00  0.00           H
ATOM   4600  CG1 ILE   777     105.240  85.385  41.085  1.00  0.00           C
ATOM   4601 1HG1 ILE   777     105.610  86.425  41.205  1.00  0.00           H
ATOM   4602 2HG1 ILE   777     106.140  84.745  41.095  1.00  0.00           H
ATOM   4603  CD  ILE   777     104.480  85.245  39.765  1.00  0.00           C
ATOM   4604  HD1 ILE   777     103.580  85.885  39.645  1.00  0.00           H
ATOM   4605  HD2 ILE   777     105.200  85.445  38.945  1.00  0.00           H
ATOM   4606  HD3 ILE   777     104.120  84.195  39.675  1.00  0.00           H
ATOM   4607  C   ILE   777     104.830  84.515  44.875  1.00  0.00           C
ATOM   4608  O   ILE   777     103.740  84.115  45.335  1.00  0.00           O
ATOM   4609  N   PHE   778     105.500  85.375  45.635  1.00  0.00           N
ATOM   4610  HN  PHE   778     106.210  85.895  45.175  1.00  0.00           H
ATOM   4611  CA  PHE   778     105.140  85.755  46.955  1.00  0.00           C
ATOM   4612  HA  PHE   778     104.170  85.395  47.245  1.00  0.00           H
ATOM   4613  CB  PHE   778     106.100  85.015  47.955  1.00  0.00           C
ATOM   4614  HB1 PHE   778     105.800  83.955  48.125  1.00  0.00           H
ATOM   4615  HB2 PHE   778     107.150  84.885  47.625  1.00  0.00           H
ATOM   4616  CG  PHE   778     106.050  85.745  49.225  1.00  0.00           C
ATOM   4617  CD1 PHE   778     105.000  85.465  50.085  1.00  0.00           C
ATOM   4618  HD1 PHE   778     104.260  84.775  49.715  1.00  0.00           H
ATOM   4619  CE1 PHE   778     104.750  86.325  51.155  1.00  0.00           C
ATOM   4620  HE1 PHE   778     103.960  86.085  51.845  1.00  0.00           H
ATOM   4621  CZ  PHE   778     105.730  87.205  51.565  1.00  0.00           C
ATOM   4622  HZ  PHE   778     105.510  87.765  52.465  1.00  0.00           H
ATOM   4623  CD2 PHE   778     106.850  86.855  49.515  1.00  0.00           C
ATOM   4624  HD2 PHE   778     107.700  86.925  48.845  1.00  0.00           H
ATOM   4625  CE2 PHE   778     106.790  87.485  50.725  1.00  0.00           C
ATOM   4626  HE2 PHE   778     107.500  88.265  50.945  1.00  0.00           H
ATOM   4627  C   PHE   778     105.060  87.295  47.005  1.00  0.00           C
ATOM   4628  O   PHE   778     105.920  87.965  46.425  1.00  0.00           O
ATOM   4629  N   LYS   779     104.010  87.815  47.705  1.00  0.00           N
ATOM   4630  HN  LYS   779     103.320  87.225  48.115  1.00  0.00           H
ATOM   4631  CA  LYS   779     103.970  89.245  47.735  1.00  0.00           C
ATOM   4632  HA  LYS   779     104.980  89.575  47.965  1.00  0.00           H
ATOM   4633  CB  LYS   779     103.230  89.795  46.525  1.00  0.00           C
ATOM   4634  HB1 LYS   779     102.970  90.875  46.645  1.00  0.00           H
ATOM   4635  HB2 LYS   779     103.820  89.735  45.585  1.00  0.00           H
ATOM   4636  CG  LYS   779     101.970  88.985  46.235  1.00  0.00           C
ATOM   4637  HG1 LYS   779     102.290  88.035  45.745  1.00  0.00           H
ATOM   4638  HG2 LYS   779     101.430  88.795  47.195  1.00  0.00           H
ATOM   4639  CD  LYS   779     100.970  89.565  45.205  1.00  0.00           C
ATOM   4640  HD1 LYS   779     101.490  89.605  44.225  1.00  0.00           H
ATOM   4641  HD2 LYS   779     100.030  88.965  45.135  1.00  0.00           H
ATOM   4642  CE  LYS   779     100.460  90.975  45.445  1.00  0.00           C
ATOM   4643  HE1 LYS   779     100.010  91.245  46.425  1.00  0.00           H
ATOM   4644  HE2 LYS   779     101.390  91.565  45.325  1.00  0.00           H
ATOM   4645  NZ  LYS   779      99.500  91.385  44.435  1.00  0.00           N
ATOM   4646  HZ1 LYS   779      99.900  91.735  43.535  1.00  0.00           H
ATOM   4647  HZ2 LYS   779      98.760  90.665  44.315  1.00  0.00           H
ATOM   4648  HZ3 LYS   779      99.000  92.185  44.855  1.00  0.00           H
ATOM   4649  C   LYS   779     103.300  89.635  49.015  1.00  0.00           C
ATOM   4650  O   LYS   779     102.560  88.915  49.655  1.00  0.00           O
ATOM   4651  N   ASN   780     103.630  90.805  49.475  1.00  0.00           N
ATOM   4652  HN  ASN   780     104.200  91.445  48.975  1.00  0.00           H
ATOM   4653  CA  ASN   780     103.080  91.385  50.745  1.00  0.00           C
ATOM   4654  HA  ASN   780     102.210  90.815  51.035  1.00  0.00           H
ATOM   4655  CB  ASN   780     104.200  91.215  51.835  1.00  0.00           C
ATOM   4656  HB1 ASN   780     104.370  90.115  51.765  1.00  0.00           H
ATOM   4657  HB2 ASN   780     105.090  91.815  51.555  1.00  0.00           H
ATOM   4658  CG  ASN   780     103.810  91.645  53.245  1.00  0.00           C
ATOM   4659  OD1 ASN   780     103.380  90.915  54.155  1.00  0.00           O
ATOM   4660  ND2 ASN   780     104.200  92.925  53.535  1.00  0.00           N
ATOM   4661 1HD2 ASN   780     103.980  93.075  54.505  1.00  0.00           H
ATOM   4662 2HD2 ASN   780     104.770  93.535  52.995  1.00  0.00           H
ATOM   4663  C   ASN   780     102.580  92.835  50.605  1.00  0.00           C
ATOM   4664  O   ASN   780     103.400  93.655  50.185  1.00  0.00           O
ATOM   4665  N   GLY   781     101.370  93.105  51.185  1.00  0.00           N
ATOM   4666  HN  GLY   781     100.860  92.275  51.415  1.00  0.00           H
ATOM   4667  CA  GLY   781     100.730  94.405  51.195  1.00  0.00           C
ATOM   4668  HA1 GLY   781      99.990  94.325  51.985  1.00  0.00           H
ATOM   4669  HA2 GLY   781     101.390  95.235  51.375  1.00  0.00           H
ATOM   4670  C   GLY   781     100.020  94.825  50.045  1.00  0.00           C
ATOM   4671  O   GLY   781      99.810  96.015  49.825  1.00  0.00           O
ATOM   4672  N   ASP   782      99.570  93.825  49.255  1.00  0.00           N
ATOM   4673  HN  ASP   782      99.710  92.885  49.535  1.00  0.00           H
ATOM   4674  CA  ASP   782      98.650  94.035  48.235  1.00  0.00           C
ATOM   4675  HA  ASP   782      98.010  94.875  48.475  1.00  0.00           H
ATOM   4676  CB  ASP   782      99.350  94.505  46.925  1.00  0.00           C
ATOM   4677  HB1 ASP   782      99.880  95.465  47.105  1.00  0.00           H
ATOM   4678  HB2 ASP   782     100.010  93.705  46.515  1.00  0.00           H
ATOM   4679  CG  ASP   782      98.370  94.715  45.805  1.00  0.00           C
ATOM   4680  OD1 ASP   782      98.540  94.025  44.745  1.00  0.00           O
ATOM   4681  OD2 ASP   782      97.370  95.505  45.915  1.00  0.00           O
ATOM   4682  C   ASP   782      97.730  92.775  48.165  1.00  0.00           C
ATOM   4683  O   ASP   782      98.200  91.655  48.205  1.00  0.00           O
ATOM   4684  N   ASP   783      96.400  93.035  48.085  1.00  0.00           N
ATOM   4685  HN  ASP   783      96.000  93.935  48.225  1.00  0.00           H
ATOM   4686  CA  ASP   783      95.420  92.015  48.095  1.00  0.00           C
ATOM   4687  HA  ASP   783      95.510  91.505  49.035  1.00  0.00           H
ATOM   4688  CB  ASP   783      94.030  92.795  48.015  1.00  0.00           C
ATOM   4689  HB1 ASP   783      93.940  93.665  48.705  1.00  0.00           H
ATOM   4690  HB2 ASP   783      93.830  93.065  46.955  1.00  0.00           H
ATOM   4691  CG  ASP   783      92.810  92.035  48.465  1.00  0.00           C
ATOM   4692  OD1 ASP   783      91.640  92.505  48.265  1.00  0.00           O
ATOM   4693  OD2 ASP   783      93.020  90.845  48.855  1.00  0.00           O
ATOM   4694  C   ASP   783      95.540  90.895  46.955  1.00  0.00           C
ATOM   4695  O   ASP   783      95.980  91.225  45.835  1.00  0.00           O
ATOM   4696  N   LEU   784      95.260  89.585  47.305  1.00  0.00           N
ATOM   4697  HN  LEU   784      95.260  89.305  48.265  1.00  0.00           H
ATOM   4698  CA  LEU   784      95.340  88.505  46.435  1.00  0.00           C
ATOM   4699  HA  LEU   784      95.780  88.895  45.525  1.00  0.00           H
ATOM   4700  CB  LEU   784      96.320  87.455  46.955  1.00  0.00           C
ATOM   4701  HB1 LEU   784      95.950  87.065  47.935  1.00  0.00           H
ATOM   4702  HB2 LEU   784      96.420  86.655  46.195  1.00  0.00           H
ATOM   4703  CG  LEU   784      97.760  88.115  47.155  1.00  0.00           C
ATOM   4704  HG  LEU   784      97.830  88.905  46.375  1.00  0.00           H
ATOM   4705  CD1 LEU   784      97.940  88.585  48.645  1.00  0.00           C
ATOM   4706 1HD1 LEU   784      97.690  87.655  49.195  1.00  0.00           H
ATOM   4707 2HD1 LEU   784      98.950  88.975  48.875  1.00  0.00           H
ATOM   4708 3HD1 LEU   784      97.110  89.285  48.905  1.00  0.00           H
ATOM   4709  CD2 LEU   784      98.870  87.055  46.875  1.00  0.00           C
ATOM   4710 1HD2 LEU   784      98.850  86.805  45.795  1.00  0.00           H
ATOM   4711 2HD2 LEU   784      99.820  87.525  47.205  1.00  0.00           H
ATOM   4712 3HD2 LEU   784      98.740  86.135  47.495  1.00  0.00           H
ATOM   4713  C   LEU   784      93.950  88.005  46.205  1.00  0.00           C
ATOM   4714  O   LEU   784      93.750  87.085  45.395  1.00  0.00           O
ATOM   4715  N   ARG   785      92.940  88.585  46.815  1.00  0.00           N
ATOM   4716  HN  ARG   785      93.110  89.355  47.435  1.00  0.00           H
ATOM   4717  CA  ARG   785      91.630  87.875  46.845  1.00  0.00           C
ATOM   4718  HA  ARG   785      91.850  86.825  46.935  1.00  0.00           H
ATOM   4719  CB  ARG   785      90.700  88.475  47.925  1.00  0.00           C
ATOM   4720  HB1 ARG   785      90.650  89.575  47.855  1.00  0.00           H
ATOM   4721  HB2 ARG   785      89.700  88.015  47.765  1.00  0.00           H
ATOM   4722  CG  ARG   785      91.160  88.055  49.335  1.00  0.00           C
ATOM   4723  HG1 ARG   785      91.050  86.955  49.445  1.00  0.00           H
ATOM   4724  HG2 ARG   785      92.250  88.235  49.435  1.00  0.00           H
ATOM   4725  CD  ARG   785      90.410  88.745  50.425  1.00  0.00           C
ATOM   4726  HD1 ARG   785      89.350  88.465  50.305  1.00  0.00           H
ATOM   4727  HD2 ARG   785      90.710  88.505  51.465  1.00  0.00           H
ATOM   4728  NE  ARG   785      90.540  90.215  50.295  1.00  0.00           N
ATOM   4729  HE  ARG   785      91.370  90.515  49.805  1.00  0.00           H
ATOM   4730  CZ  ARG   785      89.570  91.105  50.525  1.00  0.00           C
ATOM   4731  NH1 ARG   785      88.640  90.895  51.405  1.00  0.00           N
ATOM   4732 1HH1 ARG   785      88.880  90.185  52.065  1.00  0.00           H
ATOM   4733 2HH1 ARG   785      88.140  91.695  51.735  1.00  0.00           H
ATOM   4734  NH2 ARG   785      89.570  92.335  49.935  1.00  0.00           N
ATOM   4735 1HH2 ARG   785      90.330  92.655  49.375  1.00  0.00           H
ATOM   4736 2HH2 ARG   785      88.760  92.905  50.035  1.00  0.00           H
ATOM   4737  C   ARG   785      90.860  87.955  45.475  1.00  0.00           C
ATOM   4738  O   ARG   785      90.170  86.985  45.195  1.00  0.00           O
ATOM   4739  N   GLN   786      91.060  89.025  44.655  1.00  0.00           N
ATOM   4740  HN  GLN   786      91.770  89.655  44.975  1.00  0.00           H
ATOM   4741  CA  GLN   786      90.360  89.205  43.375  1.00  0.00           C
ATOM   4742  HA  GLN   786      89.300  89.075  43.495  1.00  0.00           H
ATOM   4743  CB  GLN   786      90.570  90.635  42.725  1.00  0.00           C
ATOM   4744  HB1 GLN   786      91.670  90.685  42.655  1.00  0.00           H
ATOM   4745  HB2 GLN   786      89.990  90.665  41.775  1.00  0.00           H
ATOM   4746  CG  GLN   786      89.920  91.905  43.455  1.00  0.00           C
ATOM   4747  HG1 GLN   786      90.280  92.865  43.035  1.00  0.00           H
ATOM   4748  HG2 GLN   786      88.810  91.875  43.405  1.00  0.00           H
ATOM   4749  CD  GLN   786      90.200  91.965  45.005  1.00  0.00           C
ATOM   4750  OE1 GLN   786      89.340  91.815  45.895  1.00  0.00           O
ATOM   4751  NE2 GLN   786      91.510  92.205  45.285  1.00  0.00           N
ATOM   4752 1HE2 GLN   786      92.170  92.205  44.535  1.00  0.00           H
ATOM   4753 2HE2 GLN   786      91.730  92.515  46.205  1.00  0.00           H
ATOM   4754  C   GLN   786      90.880  88.135  42.305  1.00  0.00           C
ATOM   4755  O   GLN   786      90.100  87.465  41.555  1.00  0.00           O
ATOM   4756  N   ASP   787      92.210  87.965  42.345  1.00  0.00           N
ATOM   4757  HN  ASP   787      92.710  88.565  42.955  1.00  0.00           H
ATOM   4758  CA  ASP   787      92.780  86.915  41.635  1.00  0.00           C
ATOM   4759  HA  ASP   787      92.540  86.945  40.585  1.00  0.00           H
ATOM   4760  CB  ASP   787      94.370  87.025  41.695  1.00  0.00           C
ATOM   4761  HB1 ASP   787      94.710  86.955  42.745  1.00  0.00           H
ATOM   4762  HB2 ASP   787      94.740  86.135  41.135  1.00  0.00           H
ATOM   4763  CG  ASP   787      94.980  88.215  41.065  1.00  0.00           C
ATOM   4764  OD1 ASP   787      95.100  88.385  39.825  1.00  0.00           O
ATOM   4765  OD2 ASP   787      95.410  89.165  41.835  1.00  0.00           O
ATOM   4766  C   ASP   787      92.370  85.515  42.115  1.00  0.00           C
ATOM   4767  O   ASP   787      92.200  84.555  41.415  1.00  0.00           O
ATOM   4768  N   MET   788      92.240  85.335  43.415  1.00  0.00           N
ATOM   4769  HN  MET   788      92.320  86.115  44.035  1.00  0.00           H
ATOM   4770  CA  MET   788      91.870  84.055  44.015  1.00  0.00           C
ATOM   4771  HA  MET   788      92.500  83.315  43.555  1.00  0.00           H
ATOM   4772  CB  MET   788      92.140  84.175  45.505  1.00  0.00           C
ATOM   4773  HB1 MET   788      93.210  84.405  45.645  1.00  0.00           H
ATOM   4774  HB2 MET   788      91.500  84.955  45.965  1.00  0.00           H
ATOM   4775  CG  MET   788      91.840  82.885  46.325  1.00  0.00           C
ATOM   4776  HG1 MET   788      91.770  83.295  47.345  1.00  0.00           H
ATOM   4777  HG2 MET   788      90.860  82.485  45.985  1.00  0.00           H
ATOM   4778  SD  MET   788      93.010  81.495  46.345  1.00  0.00           S
ATOM   4779  CE  MET   788      92.190  80.325  47.405  1.00  0.00           C
ATOM   4780  HE1 MET   788      91.160  80.145  47.045  1.00  0.00           H
ATOM   4781  HE2 MET   788      92.870  79.485  47.685  1.00  0.00           H
ATOM   4782  HE3 MET   788      92.120  80.795  48.405  1.00  0.00           H
ATOM   4783  C   MET   788      90.460  83.505  43.705  1.00  0.00           C
ATOM   4784  O   MET   788      90.270  82.365  43.305  1.00  0.00           O
ATOM   4785  N   LEU   789      89.400  84.355  43.855  1.00  0.00           N
ATOM   4786  HN  LEU   789      89.550  85.275  44.215  1.00  0.00           H
ATOM   4787  CA  LEU   789      88.040  84.125  43.385  1.00  0.00           C
ATOM   4788  HA  LEU   789      87.650  83.245  43.895  1.00  0.00           H
ATOM   4789  CB  LEU   789      87.120  85.345  43.825  1.00  0.00           C
ATOM   4790  HB1 LEU   789      87.120  85.435  44.935  1.00  0.00           H
ATOM   4791  HB2 LEU   789      87.660  86.245  43.475  1.00  0.00           H
ATOM   4792  CG  LEU   789      85.640  85.455  43.295  1.00  0.00           C
ATOM   4793  HG  LEU   789      85.640  85.515  42.185  1.00  0.00           H
ATOM   4794  CD1 LEU   789      84.810  84.335  43.765  1.00  0.00           C
ATOM   4795 1HD1 LEU   789      85.280  83.345  43.555  1.00  0.00           H
ATOM   4796 2HD1 LEU   789      84.750  84.325  44.875  1.00  0.00           H
ATOM   4797 3HD1 LEU   789      83.800  84.495  43.345  1.00  0.00           H
ATOM   4798  CD2 LEU   789      85.060  86.745  43.845  1.00  0.00           C
ATOM   4799 1HD2 LEU   789      85.550  87.605  43.335  1.00  0.00           H
ATOM   4800 2HD2 LEU   789      83.960  86.805  43.735  1.00  0.00           H
ATOM   4801 3HD2 LEU   789      85.380  86.915  44.895  1.00  0.00           H
ATOM   4802  C   LEU   789      87.980  83.965  41.915  1.00  0.00           C
ATOM   4803  O   LEU   789      87.350  83.025  41.405  1.00  0.00           O
ATOM   4804  N   THR   790      88.640  84.805  41.125  1.00  0.00           N
ATOM   4805  HN  THR   790      89.150  85.595  41.455  1.00  0.00           H
ATOM   4806  CA  THR   790      88.520  84.625  39.675  1.00  0.00           C
ATOM   4807  HA  THR   790      87.470  84.555  39.465  1.00  0.00           H
ATOM   4808  CB  THR   790      88.990  85.765  38.865  1.00  0.00           C
ATOM   4809  HB  THR   790      90.080  85.885  39.035  1.00  0.00           H
ATOM   4810  OG1 THR   790      88.310  86.905  39.245  1.00  0.00           O
ATOM   4811  HG1 THR   790      88.650  87.145  40.115  1.00  0.00           H
ATOM   4812  CG2 THR   790      88.760  85.665  37.375  1.00  0.00           C
ATOM   4813 1HG2 THR   790      87.700  85.435  37.125  1.00  0.00           H
ATOM   4814 2HG2 THR   790      89.150  86.595  36.905  1.00  0.00           H
ATOM   4815 3HG2 THR   790      89.270  84.805  36.875  1.00  0.00           H
ATOM   4816  C   THR   790      89.180  83.355  39.205  1.00  0.00           C
ATOM   4817  O   THR   790      88.640  82.655  38.355  1.00  0.00           O
ATOM   4818  N   LEU   791      90.310  82.955  39.755  1.00  0.00           N
ATOM   4819  HN  LEU   791      90.830  83.575  40.335  1.00  0.00           H
ATOM   4820  CA  LEU   791      90.870  81.655  39.405  1.00  0.00           C
ATOM   4821  HA  LEU   791      91.210  81.545  38.385  1.00  0.00           H
ATOM   4822  CB  LEU   791      92.260  81.525  40.175  1.00  0.00           C
ATOM   4823  HB1 LEU   791      92.120  81.895  41.205  1.00  0.00           H
ATOM   4824  HB2 LEU   791      92.520  80.445  40.195  1.00  0.00           H
ATOM   4825  CG  LEU   791      93.360  82.325  39.435  1.00  0.00           C
ATOM   4826  HG  LEU   791      93.020  83.305  39.045  1.00  0.00           H
ATOM   4827  CD1 LEU   791      94.530  82.555  40.385  1.00  0.00           C
ATOM   4828 1HD1 LEU   791      94.900  81.535  40.625  1.00  0.00           H
ATOM   4829 2HD1 LEU   791      95.280  83.115  39.785  1.00  0.00           H
ATOM   4830 3HD1 LEU   791      94.230  83.125  41.295  1.00  0.00           H
ATOM   4831  CD2 LEU   791      93.970  81.735  38.195  1.00  0.00           C
ATOM   4832 1HD2 LEU   791      93.240  81.835  37.365  1.00  0.00           H
ATOM   4833 2HD2 LEU   791      94.830  82.335  37.815  1.00  0.00           H
ATOM   4834 3HD2 LEU   791      94.180  80.665  38.445  1.00  0.00           H
ATOM   4835  C   LEU   791      90.040  80.445  39.805  1.00  0.00           C
ATOM   4836  O   LEU   791      89.860  79.555  39.005  1.00  0.00           O
ATOM   4837  N   GLN   792      89.540  80.475  41.075  1.00  0.00           N
ATOM   4838  HN  GLN   792      89.700  81.275  41.655  1.00  0.00           H
ATOM   4839  CA  GLN   792      88.690  79.425  41.585  1.00  0.00           C
ATOM   4840  HA  GLN   792      89.150  78.455  41.465  1.00  0.00           H
ATOM   4841  CB  GLN   792      88.350  79.515  43.135  1.00  0.00           C
ATOM   4842  HB1 GLN   792      88.050  80.545  43.425  1.00  0.00           H
ATOM   4843  HB2 GLN   792      87.490  78.825  43.275  1.00  0.00           H
ATOM   4844  CG  GLN   792      89.480  79.005  44.135  1.00  0.00           C
ATOM   4845  HG1 GLN   792      89.680  79.645  45.025  1.00  0.00           H
ATOM   4846  HG2 GLN   792      89.190  77.995  44.505  1.00  0.00           H
ATOM   4847  CD  GLN   792      90.870  78.695  43.445  1.00  0.00           C
ATOM   4848  OE1 GLN   792      91.320  77.535  43.325  1.00  0.00           O
ATOM   4849  NE2 GLN   792      91.600  79.785  43.285  1.00  0.00           N
ATOM   4850 1HE2 GLN   792      91.320  80.665  43.685  1.00  0.00           H
ATOM   4851 2HE2 GLN   792      92.480  79.765  42.815  1.00  0.00           H
ATOM   4852  C   GLN   792      87.380  79.315  40.775  1.00  0.00           C
ATOM   4853  O   GLN   792      86.960  78.185  40.615  1.00  0.00           O
ATOM   4854  N   MET   793      86.750  80.345  40.235  1.00  0.00           N
ATOM   4855  HN  MET   793      87.030  81.275  40.435  1.00  0.00           H
ATOM   4856  CA  MET   793      85.790  80.215  39.225  1.00  0.00           C
ATOM   4857  HA  MET   793      85.060  79.575  39.695  1.00  0.00           H
ATOM   4858  CB  MET   793      85.180  81.585  38.905  1.00  0.00           C
ATOM   4859  HB1 MET   793      85.970  82.345  38.685  1.00  0.00           H
ATOM   4860  HB2 MET   793      84.570  81.605  37.985  1.00  0.00           H
ATOM   4861  CG  MET   793      84.370  82.155  40.015  1.00  0.00           C
ATOM   4862  HG1 MET   793      85.010  82.245  40.915  1.00  0.00           H
ATOM   4863  HG2 MET   793      84.180  83.205  39.705  1.00  0.00           H
ATOM   4864  SD  MET   793      82.850  81.325  40.385  1.00  0.00           S
ATOM   4865  CE  MET   793      82.400  82.255  41.945  1.00  0.00           C
ATOM   4866  HE1 MET   793      83.130  82.085  42.775  1.00  0.00           H
ATOM   4867  HE2 MET   793      82.280  83.355  41.815  1.00  0.00           H
ATOM   4868  HE3 MET   793      81.450  81.875  42.385  1.00  0.00           H
ATOM   4869  C   MET   793      86.270  79.615  37.955  1.00  0.00           C
ATOM   4870  O   MET   793      85.600  78.805  37.415  1.00  0.00           O
ATOM   4871  N   ILE   794      87.450  80.005  37.415  1.00  0.00           N
ATOM   4872  HN  ILE   794      88.020  80.755  37.755  1.00  0.00           H
ATOM   4873  CA  ILE   794      87.960  79.385  36.185  1.00  0.00           C
ATOM   4874  HA  ILE   794      87.080  79.345  35.555  1.00  0.00           H
ATOM   4875  CB  ILE   794      89.120  80.205  35.515  1.00  0.00           C
ATOM   4876  HB  ILE   794      89.860  80.265  36.335  1.00  0.00           H
ATOM   4877  CG2 ILE   794      89.820  79.345  34.425  1.00  0.00           C
ATOM   4878 1HG2 ILE   794      89.030  79.005  33.735  1.00  0.00           H
ATOM   4879 2HG2 ILE   794      90.730  79.845  34.015  1.00  0.00           H
ATOM   4880 3HG2 ILE   794      90.220  78.475  34.995  1.00  0.00           H
ATOM   4881  CG1 ILE   794      88.790  81.665  35.155  1.00  0.00           C
ATOM   4882 1HG1 ILE   794      87.970  81.445  34.435  1.00  0.00           H
ATOM   4883 2HG1 ILE   794      88.340  82.275  35.975  1.00  0.00           H
ATOM   4884  CD  ILE   794      89.940  82.295  34.355  1.00  0.00           C
ATOM   4885  HD1 ILE   794      90.860  82.245  34.965  1.00  0.00           H
ATOM   4886  HD2 ILE   794      90.020  81.795  33.365  1.00  0.00           H
ATOM   4887  HD3 ILE   794      89.790  83.395  34.285  1.00  0.00           H
ATOM   4888  C   ILE   794      88.300  77.895  36.375  1.00  0.00           C
ATOM   4889  O   ILE   794      88.220  77.055  35.535  1.00  0.00           O
ATOM   4890  N   GLN   795      88.530  77.525  37.675  1.00  0.00           N
ATOM   4891  HN  GLN   795      88.680  78.255  38.335  1.00  0.00           H
ATOM   4892  CA  GLN   795      88.590  76.145  38.195  1.00  0.00           C
ATOM   4893  HA  GLN   795      89.180  75.705  37.405  1.00  0.00           H
ATOM   4894  CB  GLN   795      89.230  75.925  39.575  1.00  0.00           C
ATOM   4895  HB1 GLN   795      90.340  75.895  39.565  1.00  0.00           H
ATOM   4896  HB2 GLN   795      88.910  76.885  40.035  1.00  0.00           H
ATOM   4897  CG  GLN   795      88.670  74.705  40.375  1.00  0.00           C
ATOM   4898  HG1 GLN   795      87.580  74.535  40.295  1.00  0.00           H
ATOM   4899  HG2 GLN   795      89.230  73.815  40.035  1.00  0.00           H
ATOM   4900  CD  GLN   795      88.930  74.765  41.815  1.00  0.00           C
ATOM   4901  OE1 GLN   795      89.590  73.955  42.475  1.00  0.00           O
ATOM   4902  NE2 GLN   795      88.460  75.935  42.445  1.00  0.00           N
ATOM   4903 1HE2 GLN   795      87.940  76.615  41.925  1.00  0.00           H
ATOM   4904 2HE2 GLN   795      88.830  76.025  43.365  1.00  0.00           H
ATOM   4905  C   GLN   795      87.280  75.475  38.065  1.00  0.00           C
ATOM   4906  O   GLN   795      87.090  74.285  37.685  1.00  0.00           O
ATOM   4907  N   LEU   796      86.140  76.215  38.425  1.00  0.00           N
ATOM   4908  HN  LEU   796      86.350  77.045  38.935  1.00  0.00           H
ATOM   4909  CA  LEU   796      84.840  75.605  38.235  1.00  0.00           C
ATOM   4910  HA  LEU   796      84.800  74.675  38.775  1.00  0.00           H
ATOM   4911  CB  LEU   796      83.750  76.555  39.035  1.00  0.00           C
ATOM   4912  HB1 LEU   796      83.880  77.615  38.735  1.00  0.00           H
ATOM   4913  HB2 LEU   796      82.730  76.235  38.725  1.00  0.00           H
ATOM   4914  CG  LEU   796      83.920  76.525  40.535  1.00  0.00           C
ATOM   4915  HG  LEU   796      84.990  76.765  40.715  1.00  0.00           H
ATOM   4916  CD1 LEU   796      83.140  77.565  41.395  1.00  0.00           C
ATOM   4917 1HD1 LEU   796      82.050  77.455  41.205  1.00  0.00           H
ATOM   4918 2HD1 LEU   796      83.470  77.595  42.455  1.00  0.00           H
ATOM   4919 3HD1 LEU   796      83.420  78.565  40.995  1.00  0.00           H
ATOM   4920  CD2 LEU   796      83.600  75.155  41.145  1.00  0.00           C
ATOM   4921 1HD2 LEU   796      84.060  75.045  42.145  1.00  0.00           H
ATOM   4922 2HD2 LEU   796      82.530  74.865  41.125  1.00  0.00           H
ATOM   4923 3HD2 LEU   796      84.160  74.385  40.555  1.00  0.00           H
ATOM   4924  C   LEU   796      84.390  75.445  36.805  1.00  0.00           C
ATOM   4925  O   LEU   796      83.900  74.345  36.365  1.00  0.00           O
ATOM   4926  N   MET   797      84.690  76.445  35.955  1.00  0.00           N
ATOM   4927  HN  MET   797      85.040  77.265  36.405  1.00  0.00           H
ATOM   4928  CA  MET   797      84.700  76.305  34.485  1.00  0.00           C
ATOM   4929  HA  MET   797      83.670  76.195  34.185  1.00  0.00           H
ATOM   4930  CB  MET   797      85.350  77.555  33.895  1.00  0.00           C
ATOM   4931  HB1 MET   797      86.340  77.675  34.385  1.00  0.00           H
ATOM   4932  HB2 MET   797      85.560  77.475  32.805  1.00  0.00           H
ATOM   4933  CG  MET   797      84.640  78.935  34.005  1.00  0.00           C
ATOM   4934  HG1 MET   797      83.720  78.705  33.425  1.00  0.00           H
ATOM   4935  HG2 MET   797      84.350  79.095  35.065  1.00  0.00           H
ATOM   4936  SD  MET   797      85.490  80.205  33.125  1.00  0.00           S
ATOM   4937  CE  MET   797      84.180  81.465  33.565  1.00  0.00           C
ATOM   4938  HE1 MET   797      83.190  81.245  33.105  1.00  0.00           H
ATOM   4939  HE2 MET   797      84.010  81.425  34.665  1.00  0.00           H
ATOM   4940  HE3 MET   797      84.390  82.455  33.105  1.00  0.00           H
ATOM   4941  C   MET   797      85.320  75.005  33.925  1.00  0.00           C
ATOM   4942  O   MET   797      84.740  74.265  33.155  1.00  0.00           O
ATOM   4943  N   ASP   798      86.580  74.735  34.395  1.00  0.00           N
ATOM   4944  HN  ASP   798      87.060  75.245  35.105  1.00  0.00           H
ATOM   4945  CA  ASP   798      87.290  73.555  33.925  1.00  0.00           C
ATOM   4946  HA  ASP   798      87.380  73.635  32.855  1.00  0.00           H
ATOM   4947  CB  ASP   798      88.710  73.775  34.525  1.00  0.00           C
ATOM   4948  HB1 ASP   798      89.060  74.725  34.055  1.00  0.00           H
ATOM   4949  HB2 ASP   798      88.730  73.895  35.625  1.00  0.00           H
ATOM   4950  CG  ASP   798      89.610  72.685  34.095  1.00  0.00           C
ATOM   4951  OD1 ASP   798      89.480  72.245  32.925  1.00  0.00           O
ATOM   4952  OD2 ASP   798      90.540  72.415  34.885  1.00  0.00           O
ATOM   4953  C   ASP   798      86.660  72.245  34.345  1.00  0.00           C
ATOM   4954  O   ASP   798      86.400  71.335  33.505  1.00  0.00           O
ATOM   4955  N   VAL   799      86.240  72.265  35.615  1.00  0.00           N
ATOM   4956  HN  VAL   799      86.470  73.095  36.115  1.00  0.00           H
ATOM   4957  CA  VAL   799      85.450  71.195  36.245  1.00  0.00           C
ATOM   4958  HA  VAL   799      86.050  70.315  36.055  1.00  0.00           H
ATOM   4959  CB  VAL   799      85.160  71.525  37.685  1.00  0.00           C
ATOM   4960  HB  VAL   799      84.810  72.575  37.745  1.00  0.00           H
ATOM   4961  CG1 VAL   799      84.090  70.515  38.245  1.00  0.00           C
ATOM   4962 1HG1 VAL   799      84.320  69.465  37.995  1.00  0.00           H
ATOM   4963 2HG1 VAL   799      84.040  70.575  39.355  1.00  0.00           H
ATOM   4964 3HG1 VAL   799      83.070  70.575  37.815  1.00  0.00           H
ATOM   4965  CG2 VAL   799      86.410  71.345  38.505  1.00  0.00           C
ATOM   4966 1HG2 VAL   799      86.840  70.325  38.475  1.00  0.00           H
ATOM   4967 2HG2 VAL   799      87.180  72.065  38.155  1.00  0.00           H
ATOM   4968 3HG2 VAL   799      86.070  71.635  39.515  1.00  0.00           H
ATOM   4969  C   VAL   799      84.170  70.895  35.485  1.00  0.00           C
ATOM   4970  O   VAL   799      83.880  69.765  35.045  1.00  0.00           O
ATOM   4971  N   LEU   800      83.430  71.845  35.095  1.00  0.00           N
ATOM   4972  HN  LEU   800      83.770  72.715  35.425  1.00  0.00           H
ATOM   4973  CA  LEU   800      82.080  71.575  34.375  1.00  0.00           C
ATOM   4974  HA  LEU   800      81.640  70.715  34.835  1.00  0.00           H
ATOM   4975  CB  LEU   800      81.100  72.715  34.565  1.00  0.00           C
ATOM   4976  HB1 LEU   800      81.350  73.565  33.885  1.00  0.00           H
ATOM   4977  HB2 LEU   800      80.190  72.365  34.035  1.00  0.00           H
ATOM   4978  CG  LEU   800      80.830  73.225  36.005  1.00  0.00           C
ATOM   4979  HG  LEU   800      81.710  73.155  36.685  1.00  0.00           H
ATOM   4980  CD1 LEU   800      80.370  74.695  35.935  1.00  0.00           C
ATOM   4981 1HD1 LEU   800      79.630  74.795  35.105  1.00  0.00           H
ATOM   4982 2HD1 LEU   800      79.990  75.005  36.925  1.00  0.00           H
ATOM   4983 3HD1 LEU   800      81.240  75.325  35.655  1.00  0.00           H
ATOM   4984  CD2 LEU   800      79.790  72.415  36.805  1.00  0.00           C
ATOM   4985 1HD2 LEU   800      78.940  73.045  37.135  1.00  0.00           H
ATOM   4986 2HD2 LEU   800      79.330  71.625  36.175  1.00  0.00           H
ATOM   4987 3HD2 LEU   800      80.320  71.895  37.635  1.00  0.00           H
ATOM   4988  C   LEU   800      82.300  71.225  32.845  1.00  0.00           C
ATOM   4989  O   LEU   800      81.590  70.345  32.315  1.00  0.00           O
ATOM   4990  N   TRP   801      83.280  71.785  32.165  1.00  0.00           N
ATOM   4991  HN  TRP   801      83.730  72.565  32.595  1.00  0.00           H
ATOM   4992  CA  TRP   801      83.710  71.375  30.865  1.00  0.00           C
ATOM   4993  HA  TRP   801      82.770  71.365  30.335  1.00  0.00           H
ATOM   4994  CB  TRP   801      84.590  72.435  30.165  1.00  0.00           C
ATOM   4995  HB1 TRP   801      85.530  72.535  30.745  1.00  0.00           H
ATOM   4996  HB2 TRP   801      84.970  72.035  29.195  1.00  0.00           H
ATOM   4997  CG  TRP   801      83.980  73.765  29.845  1.00  0.00           C
ATOM   4998  CD1 TRP   801      82.910  73.865  29.045  1.00  0.00           C
ATOM   4999  HD1 TRP   801      82.240  73.065  28.745  1.00  0.00           H
ATOM   5000  NE1 TRP   801      82.750  75.215  28.675  1.00  0.00           N
ATOM   5001  HE1 TRP   801      81.930  75.565  28.295  1.00  0.00           H
ATOM   5002  CE2 TRP   801      83.740  75.935  29.175  1.00  0.00           C
ATOM   5003  CD2 TRP   801      84.540  75.095  29.975  1.00  0.00           C
ATOM   5004  CE3 TRP   801      85.720  75.615  30.445  1.00  0.00           C
ATOM   5005  HE3 TRP   801      86.320  74.965  31.065  1.00  0.00           H
ATOM   5006  CZ3 TRP   801      86.010  76.965  30.365  1.00  0.00           C
ATOM   5007  HZ3 TRP   801      86.950  77.365  30.715  1.00  0.00           H
ATOM   5008  CZ2 TRP   801      84.050  77.255  29.075  1.00  0.00           C
ATOM   5009  HZ2 TRP   801      83.540  77.865  28.355  1.00  0.00           H
ATOM   5010  CH2 TRP   801      85.190  77.785  29.685  1.00  0.00           C
ATOM   5011  HH2 TRP   801      85.570  78.785  29.495  1.00  0.00           H
ATOM   5012  C   TRP   801      84.200  69.955  30.725  1.00  0.00           C
ATOM   5013  O   TRP   801      83.870  69.235  29.725  1.00  0.00           O
ATOM   5014  N   LYS   802      84.850  69.455  31.805  1.00  0.00           N
ATOM   5015  HN  LYS   802      85.100  70.045  32.575  1.00  0.00           H
ATOM   5016  CA  LYS   802      85.460  68.115  31.805  1.00  0.00           C
ATOM   5017  HA  LYS   802      85.830  67.995  30.805  1.00  0.00           H
ATOM   5018  CB  LYS   802      86.720  68.035  32.765  1.00  0.00           C
ATOM   5019  HB1 LYS   802      86.480  68.655  33.645  1.00  0.00           H
ATOM   5020  HB2 LYS   802      86.870  66.945  32.975  1.00  0.00           H
ATOM   5021  CG  LYS   802      88.060  68.395  32.065  1.00  0.00           C
ATOM   5022  HG1 LYS   802      88.280  67.535  31.395  1.00  0.00           H
ATOM   5023  HG2 LYS   802      87.810  69.295  31.465  1.00  0.00           H
ATOM   5024  CD  LYS   802      89.130  68.865  33.125  1.00  0.00           C
ATOM   5025  HD1 LYS   802      88.580  69.745  33.525  1.00  0.00           H
ATOM   5026  HD2 LYS   802      89.270  68.055  33.875  1.00  0.00           H
ATOM   5027  CE  LYS   802      90.410  69.305  32.485  1.00  0.00           C
ATOM   5028  HE1 LYS   802      91.100  68.575  32.025  1.00  0.00           H
ATOM   5029  HE2 LYS   802      90.140  70.105  31.765  1.00  0.00           H
ATOM   5030  NZ  LYS   802      91.220  69.965  33.455  1.00  0.00           N
ATOM   5031  HZ1 LYS   802      91.290  69.355  34.295  1.00  0.00           H
ATOM   5032  HZ2 LYS   802      92.150  70.245  33.065  1.00  0.00           H
ATOM   5033  HZ3 LYS   802      90.810  70.855  33.825  1.00  0.00           H
ATOM   5034  C   LYS   802      84.450  66.925  32.085  1.00  0.00           C
ATOM   5035  O   LYS   802      84.720  65.805  31.635  1.00  0.00           O
ATOM   5036  N   GLN   803      83.300  67.255  32.705  1.00  0.00           N
ATOM   5037  HN  GLN   803      83.230  68.245  32.815  1.00  0.00           H
ATOM   5038  CA  GLN   803      82.130  66.385  33.045  1.00  0.00           C
ATOM   5039  HA  GLN   803      82.600  65.545  33.535  1.00  0.00           H
ATOM   5040  CB  GLN   803      80.960  67.045  33.895  1.00  0.00           C
ATOM   5041  HB1 GLN   803      80.390  67.765  33.265  1.00  0.00           H
ATOM   5042  HB2 GLN   803      80.220  66.235  34.095  1.00  0.00           H
ATOM   5043  CG  GLN   803      81.370  67.535  35.275  1.00  0.00           C
ATOM   5044  HG1 GLN   803      81.660  68.575  35.035  1.00  0.00           H
ATOM   5045  HG2 GLN   803      80.580  67.655  36.045  1.00  0.00           H
ATOM   5046  CD  GLN   803      82.460  66.635  35.875  1.00  0.00           C
ATOM   5047  OE1 GLN   803      82.370  65.385  35.945  1.00  0.00           O
ATOM   5048  NE2 GLN   803      83.520  67.295  36.415  1.00  0.00           N
ATOM   5049 1HE2 GLN   803      84.220  66.735  36.865  1.00  0.00           H
ATOM   5050 2HE2 GLN   803      83.580  68.245  36.125  1.00  0.00           H
ATOM   5051  C   GLN   803      81.480  65.805  31.735  1.00  0.00           C
ATOM   5052  O   GLN   803      80.980  64.685  31.705  1.00  0.00           O
ATOM   5053  N   GLU   804      81.520  66.595  30.605  1.00  0.00           N
ATOM   5054  HN  GLU   804      81.940  67.475  30.775  1.00  0.00           H
ATOM   5055  CA  GLU   804      81.010  66.315  29.265  1.00  0.00           C
ATOM   5056  HA  GLU   804      80.470  65.385  29.245  1.00  0.00           H
ATOM   5057  CB  GLU   804      80.210  67.455  28.705  1.00  0.00           C
ATOM   5058  HB1 GLU   804      80.800  68.395  28.605  1.00  0.00           H
ATOM   5059  HB2 GLU   804      79.850  67.155  27.695  1.00  0.00           H
ATOM   5060  CG  GLU   804      78.890  67.695  29.515  1.00  0.00           C
[truncated: 289,784 more chars]
