# Supplementary material for: Functional impact and molecular binding modes of drugs that target the PI3K isoform p110δ
Source: Commun Biol. 2023 Jun 5;6:603. doi: 10.1038/s42003-023-04921-z (PMC10241892; doi:10.1038/s42003-023-04921-z)
Supplement: Supplementary file 4 — Supplementary Data 1 [file 42003_2023_4921_MOESM4_ESM.zip › Supplementary Data 1/output_files/p110d-wt_idelalisib.pdb]

REMARK    GENERATED BY TRJCONV
TITLE     GROtesk MACabre and Sinister in water t= 1000000.00000 step= 500000000
REMARK    THIS IS A SIMULATION BOX
CRYST1  114.776  114.776  114.776  60.00  60.00  90.00 P 1           1
MODEL 500000000
ATOM      1  N   ARG A 496      54.801  70.658  13.898  1.00  0.00           N
ATOM      2  H1  ARG A 496      54.273  69.787  13.691  1.00  0.00           H
ATOM      3  H2  ARG A 496      54.188  71.480  13.723  1.00  0.00           H
ATOM      4  H3  ARG A 496      55.639  70.699  13.282  1.00  0.00           H
ATOM      5  CA  ARG A 496      55.348  70.586  15.260  1.00  0.00           C
ATOM      6  HA  ARG A 496      56.326  70.134  15.183  1.00  0.00           H
ATOM      7  CB  ARG A 496      55.420  71.999  15.893  1.00  0.00           C
ATOM      8  HB1 ARG A 496      56.412  71.987  16.393  1.00  0.00           H
ATOM      9  HB2 ARG A 496      55.313  72.807  15.139  1.00  0.00           H
ATOM     10  CG  ARG A 496      54.403  72.284  17.067  1.00  0.00           C
ATOM     11  HG1 ARG A 496      53.410  71.885  16.765  1.00  0.00           H
ATOM     12  HG2 ARG A 496      54.732  71.779  18.001  1.00  0.00           H
ATOM     13  CD  ARG A 496      54.312  73.805  17.449  1.00  0.00           C
ATOM     14  HD1 ARG A 496      55.288  74.271  17.704  1.00  0.00           H
ATOM     15  HD2 ARG A 496      53.832  74.303  16.579  1.00  0.00           H
ATOM     16  NE  ARG A 496      53.400  73.866  18.580  1.00  0.00           N
ATOM     17  HE  ARG A 496      52.744  73.117  18.679  1.00  0.00           H
ATOM     18  CZ  ARG A 496      52.949  74.978  19.032  1.00  0.00           C
ATOM     19  NH1 ARG A 496      53.342  76.202  18.804  1.00  0.00           N
ATOM     20 1HH1 ARG A 496      54.011  76.308  18.069  1.00  0.00           H
ATOM     21 2HH1 ARG A 496      52.893  76.968  19.265  1.00  0.00           H
ATOM     22  NH2 ARG A 496      51.878  74.779  19.772  1.00  0.00           N
ATOM     23 1HH2 ARG A 496      51.479  75.495  20.344  1.00  0.00           H
ATOM     24 2HH2 ARG A 496      51.615  73.831  19.954  1.00  0.00           H
ATOM     25  C   ARG A 496      54.510  69.613  16.160  1.00  0.00           C
ATOM     26  O   ARG A 496      53.422  69.140  15.748  1.00  0.00           O
ATOM     27  N   HIS A 497      54.950  69.258  17.310  1.00  0.00           N
ATOM     28  HN  HIS A 497      55.867  69.550  17.572  1.00  0.00           H
ATOM     29  CA  HIS A 497      54.344  68.284  18.252  1.00  0.00           C
ATOM     30  HA  HIS A 497      54.347  67.410  17.618  1.00  0.00           H
ATOM     31  CB  HIS A 497      55.328  68.062  19.450  1.00  0.00           C
ATOM     32  HB1 HIS A 497      56.294  67.659  19.078  1.00  0.00           H
ATOM     33  HB2 HIS A 497      55.480  69.054  19.926  1.00  0.00           H
ATOM     34  ND1 HIS A 497      54.864  65.802  20.415  1.00  0.00           N
ATOM     35  CG  HIS A 497      54.765  67.219  20.510  1.00  0.00           C
ATOM     36  CE1 HIS A 497      54.463  65.286  21.591  1.00  0.00           C
ATOM     37  HE1 HIS A 497      54.481  64.246  21.916  1.00  0.00           H
ATOM     38  NE2 HIS A 497      54.163  66.364  22.453  1.00  0.00           N
ATOM     39  HE2 HIS A 497      54.092  66.481  23.443  1.00  0.00           H
ATOM     40  CD2 HIS A 497      54.314  67.566  21.746  1.00  0.00           C
ATOM     41  HD2 HIS A 497      54.239  68.596  22.073  1.00  0.00           H
ATOM     42  C   HIS A 497      52.857  68.573  18.665  1.00  0.00           C
ATOM     43  O   HIS A 497      52.262  69.628  18.834  1.00  0.00           O
ATOM     44  N   SER A 498      52.170  67.452  18.811  1.00  0.00           N
ATOM     45  HN  SER A 498      52.687  66.620  18.625  1.00  0.00           H
ATOM     46  CA  SER A 498      50.713  67.482  19.002  1.00  0.00           C
ATOM     47  HA  SER A 498      50.296  67.978  18.138  1.00  0.00           H
ATOM     48  CB  SER A 498      50.154  66.025  18.925  1.00  0.00           C
ATOM     49  HB1 SER A 498      49.085  65.996  19.223  1.00  0.00           H
ATOM     50  HB2 SER A 498      50.063  65.854  17.831  1.00  0.00           H
ATOM     51  OG  SER A 498      50.969  65.039  19.540  1.00  0.00           O
ATOM     52  HG1 SER A 498      50.893  65.247  20.474  1.00  0.00           H
ATOM     53  C   SER A 498      50.385  68.156  20.350  1.00  0.00           C
ATOM     54  O   SER A 498      51.077  68.081  21.336  1.00  0.00           O
ATOM     55  N   GLU A 499      49.198  68.824  20.343  1.00  0.00           N
ATOM     56  HN  GLU A 499      48.767  69.146  19.504  1.00  0.00           H
ATOM     57  CA  GLU A 499      48.598  69.403  21.537  1.00  0.00           C
ATOM     58  HA  GLU A 499      49.383  70.065  21.870  1.00  0.00           H
ATOM     59  CB  GLU A 499      47.303  70.194  21.317  1.00  0.00           C
ATOM     60  HB1 GLU A 499      46.399  69.594  21.078  1.00  0.00           H
ATOM     61  HB2 GLU A 499      47.014  70.709  22.258  1.00  0.00           H
ATOM     62  CG  GLU A 499      47.207  71.405  20.365  1.00  0.00           C
ATOM     63  HG1 GLU A 499      46.160  71.721  20.170  1.00  0.00           H
ATOM     64  HG2 GLU A 499      47.627  72.226  20.984  1.00  0.00           H
ATOM     65  CD  GLU A 499      47.940  71.295  19.010  1.00  0.00           C
ATOM     66  OE1 GLU A 499      47.979  70.162  18.515  1.00  0.00           O
ATOM     67  OE2 GLU A 499      48.397  72.278  18.460  1.00  0.00           O
ATOM     68  C   GLU A 499      48.366  68.462  22.707  1.00  0.00           C
ATOM     69  O   GLU A 499      48.235  67.238  22.557  1.00  0.00           O
ATOM     70  N   CYS A 500      48.552  68.938  23.981  1.00  0.00           N
ATOM     71  HN  CYS A 500      48.778  69.878  24.223  1.00  0.00           H
ATOM     72  CA  CYS A 500      48.636  68.072  25.121  1.00  0.00           C
ATOM     73  HA  CYS A 500      49.114  67.141  24.856  1.00  0.00           H
ATOM     74  CB  CYS A 500      49.552  68.714  26.149  1.00  0.00           C
ATOM     75  HB1 CYS A 500      49.203  69.743  26.381  1.00  0.00           H
ATOM     76  HB2 CYS A 500      49.382  68.085  27.049  1.00  0.00           H
ATOM     77  SG  CYS A 500      51.286  68.658  25.834  1.00  0.00           S
ATOM     78  HG1 CYS A 500      51.196  69.412  24.748  1.00  0.00           H
ATOM     79  C   CYS A 500      47.276  67.721  25.721  1.00  0.00           C
ATOM     80  O   CYS A 500      46.310  68.475  25.624  1.00  0.00           O
ATOM     81  N   VAL A 501      47.185  66.539  26.313  1.00  0.00           N
ATOM     82  HN  VAL A 501      47.996  65.962  26.357  1.00  0.00           H
ATOM     83  CA  VAL A 501      46.000  65.920  26.827  1.00  0.00           C
ATOM     84  HA  VAL A 501      45.110  66.419  26.472  1.00  0.00           H
ATOM     85  CB  VAL A 501      45.806  64.450  26.479  1.00  0.00           C
ATOM     86  HB  VAL A 501      46.791  63.982  26.692  1.00  0.00           H
ATOM     87  CG1 VAL A 501      44.821  63.723  27.499  1.00  0.00           C
ATOM     88 1HG1 VAL A 501      45.226  63.768  28.532  1.00  0.00           H
ATOM     89 2HG1 VAL A 501      43.836  64.236  27.506  1.00  0.00           H
ATOM     90 3HG1 VAL A 501      44.590  62.686  27.173  1.00  0.00           H
ATOM     91  CG2 VAL A 501      45.224  64.317  25.025  1.00  0.00           C
ATOM     92 1HG2 VAL A 501      44.371  65.011  24.867  1.00  0.00           H
ATOM     93 2HG2 VAL A 501      46.071  64.577  24.355  1.00  0.00           H
ATOM     94 3HG2 VAL A 501      44.855  63.271  24.953  1.00  0.00           H
ATOM     95  C   VAL A 501      45.968  66.270  28.308  1.00  0.00           C
ATOM     96  O   VAL A 501      46.847  65.973  29.121  1.00  0.00           O
ATOM     97  N   HIS A 502      44.848  66.980  28.562  1.00  0.00           N
ATOM     98  HN  HIS A 502      44.224  67.024  27.785  1.00  0.00           H
ATOM     99  CA  HIS A 502      44.447  67.620  29.778  1.00  0.00           C
ATOM    100  HA  HIS A 502      43.827  68.446  29.461  1.00  0.00           H
ATOM    101  CB  HIS A 502      43.419  66.684  30.508  1.00  0.00           C
ATOM    102  HB1 HIS A 502      43.914  65.787  30.938  1.00  0.00           H
ATOM    103  HB2 HIS A 502      42.933  67.250  31.332  1.00  0.00           H
ATOM    104  ND1 HIS A 502      41.344  67.341  29.281  1.00  0.00           N
ATOM    105  CG  HIS A 502      42.312  66.434  29.605  1.00  0.00           C
ATOM    106  CE1 HIS A 502      40.439  66.776  28.541  1.00  0.00           C
ATOM    107  HE1 HIS A 502      39.435  67.180  28.419  1.00  0.00           H
ATOM    108  NE2 HIS A 502      40.782  65.463  28.313  1.00  0.00           N
ATOM    109  HE2 HIS A 502      40.278  64.679  27.952  1.00  0.00           H
ATOM    110  CD2 HIS A 502      41.966  65.281  29.041  1.00  0.00           C
ATOM    111  HD2 HIS A 502      42.502  64.345  29.133  1.00  0.00           H
ATOM    112  C   HIS A 502      45.473  68.184  30.700  1.00  0.00           C
ATOM    113  O   HIS A 502      45.641  67.767  31.861  1.00  0.00           O
ATOM    114  N   VAL A 503      46.243  69.232  30.285  1.00  0.00           N
ATOM    115  HN  VAL A 503      46.206  69.584  29.353  1.00  0.00           H
ATOM    116  CA  VAL A 503      47.197  69.930  31.100  1.00  0.00           C
ATOM    117  HA  VAL A 503      47.723  69.219  31.720  1.00  0.00           H
ATOM    118  CB  VAL A 503      48.299  70.491  30.256  1.00  0.00           C
ATOM    119  HB  VAL A 503      47.959  71.329  29.612  1.00  0.00           H
ATOM    120  CG1 VAL A 503      49.424  70.971  31.250  1.00  0.00           C
ATOM    121 1HG1 VAL A 503      50.014  70.074  31.538  1.00  0.00           H
ATOM    122 2HG1 VAL A 503      50.192  71.657  30.831  1.00  0.00           H
ATOM    123 3HG1 VAL A 503      48.993  71.441  32.160  1.00  0.00           H
ATOM    124  CG2 VAL A 503      48.978  69.351  29.463  1.00  0.00           C
ATOM    125 1HG2 VAL A 503      48.258  68.972  28.706  1.00  0.00           H
ATOM    126 2HG2 VAL A 503      49.990  69.664  29.127  1.00  0.00           H
ATOM    127 3HG2 VAL A 503      49.193  68.544  30.196  1.00  0.00           H
ATOM    128  C   VAL A 503      46.478  70.909  32.017  1.00  0.00           C
ATOM    129  O   VAL A 503      45.916  71.894  31.599  1.00  0.00           O
ATOM    130  N   THR A 504      46.483  70.574  33.352  1.00  0.00           N
ATOM    131  HN  THR A 504      46.998  69.805  33.722  1.00  0.00           H
ATOM    132  CA  THR A 504      45.708  71.399  34.283  1.00  0.00           C
ATOM    133  HA  THR A 504      44.760  71.687  33.853  1.00  0.00           H
ATOM    134  CB  THR A 504      45.332  70.646  35.553  1.00  0.00           C
ATOM    135  HB  THR A 504      44.760  71.174  36.346  1.00  0.00           H
ATOM    136  OG1 THR A 504      46.561  70.165  36.226  1.00  0.00           O
ATOM    137  HG1 THR A 504      46.950  69.491  35.663  1.00  0.00           H
ATOM    138  CG2 THR A 504      44.443  69.424  35.241  1.00  0.00           C
ATOM    139 1HG2 THR A 504      43.498  69.767  34.767  1.00  0.00           H
ATOM    140 2HG2 THR A 504      44.962  68.804  34.480  1.00  0.00           H
ATOM    141 3HG2 THR A 504      44.252  68.811  36.148  1.00  0.00           H
ATOM    142  C   THR A 504      46.456  72.717  34.728  1.00  0.00           C
ATOM    143  O   THR A 504      47.545  73.054  34.269  1.00  0.00           O
ATOM    144  N   GLU A 505      45.780  73.552  35.569  1.00  0.00           N
ATOM    145  HN  GLU A 505      44.822  73.421  35.813  1.00  0.00           H
ATOM    146  CA  GLU A 505      46.413  74.811  35.989  1.00  0.00           C
ATOM    147  HA  GLU A 505      46.963  75.286  35.190  1.00  0.00           H
ATOM    148  CB  GLU A 505      45.259  75.733  36.369  1.00  0.00           C
ATOM    149  HB1 GLU A 505      44.411  75.206  36.858  1.00  0.00           H
ATOM    150  HB2 GLU A 505      45.590  76.499  37.102  1.00  0.00           H
ATOM    151  CG  GLU A 505      44.749  76.605  35.183  1.00  0.00           C
ATOM    152  HG1 GLU A 505      45.463  77.434  34.991  1.00  0.00           H
ATOM    153  HG2 GLU A 505      44.501  76.041  34.258  1.00  0.00           H
ATOM    154  CD  GLU A 505      43.512  77.345  35.609  1.00  0.00           C
ATOM    155  OE1 GLU A 505      43.482  78.587  35.434  1.00  0.00           O
ATOM    156  OE2 GLU A 505      42.533  76.634  35.857  1.00  0.00           O
ATOM    157  C   GLU A 505      47.472  74.648  37.059  1.00  0.00           C
ATOM    158  O   GLU A 505      48.405  75.439  37.223  1.00  0.00           O
ATOM    159  N   GLU A 506      47.284  73.536  37.810  1.00  0.00           N
ATOM    160  HN  GLU A 506      46.406  73.064  37.818  1.00  0.00           H
ATOM    161  CA  GLU A 506      48.270  73.044  38.776  1.00  0.00           C
ATOM    162  HA  GLU A 506      48.519  73.812  39.493  1.00  0.00           H
ATOM    163  CB  GLU A 506      47.695  71.908  39.611  1.00  0.00           C
ATOM    164  HB1 GLU A 506      47.243  71.170  38.914  1.00  0.00           H
ATOM    165  HB2 GLU A 506      48.493  71.336  40.131  1.00  0.00           H
ATOM    166  CG  GLU A 506      46.778  72.356  40.840  1.00  0.00           C
ATOM    167  HG1 GLU A 506      47.474  72.796  41.586  1.00  0.00           H
ATOM    168  HG2 GLU A 506      46.089  73.168  40.523  1.00  0.00           H
ATOM    169  CD  GLU A 506      45.989  71.147  41.352  1.00  0.00           C
ATOM    170  OE1 GLU A 506      44.714  71.292  41.510  1.00  0.00           O
ATOM    171  OE2 GLU A 506      46.563  70.034  41.487  1.00  0.00           O
ATOM    172  C   GLU A 506      49.505  72.521  38.110  1.00  0.00           C
ATOM    173  O   GLU A 506      50.653  72.834  38.415  1.00  0.00           O
ATOM    174  N   GLU A 507      49.316  71.774  36.987  1.00  0.00           N
ATOM    175  HN  GLU A 507      48.415  71.396  36.786  1.00  0.00           H
ATOM    176  CA  GLU A 507      50.465  71.389  36.130  1.00  0.00           C
ATOM    177  HA  GLU A 507      51.156  70.868  36.776  1.00  0.00           H
ATOM    178  CB  GLU A 507      50.094  70.368  35.040  1.00  0.00           C
ATOM    179  HB1 GLU A 507      49.176  70.755  34.549  1.00  0.00           H
ATOM    180  HB2 GLU A 507      50.950  70.139  34.368  1.00  0.00           H
ATOM    181  CG  GLU A 507      49.984  68.905  35.636  1.00  0.00           C
ATOM    182  HG1 GLU A 507      50.931  68.347  35.799  1.00  0.00           H
ATOM    183  HG2 GLU A 507      49.427  68.878  36.597  1.00  0.00           H
ATOM    184  CD  GLU A 507      49.176  68.010  34.633  1.00  0.00           C
ATOM    185  OE1 GLU A 507      49.710  67.070  33.996  1.00  0.00           O
ATOM    186  OE2 GLU A 507      47.942  68.345  34.537  1.00  0.00           O
ATOM    187  C   GLU A 507      51.271  72.556  35.515  1.00  0.00           C
ATOM    188  O   GLU A 507      52.514  72.534  35.578  1.00  0.00           O
ATOM    189  N   GLN A 508      50.598  73.567  35.010  1.00  0.00           N
ATOM    190  HN  GLN A 508      49.601  73.563  34.970  1.00  0.00           H
ATOM    191  CA  GLN A 508      51.259  74.760  34.619  1.00  0.00           C
ATOM    192  HA  GLN A 508      52.013  74.520  33.884  1.00  0.00           H
ATOM    193  CB  GLN A 508      50.238  75.758  33.952  1.00  0.00           C
ATOM    194  HB1 GLN A 508      49.418  75.751  34.702  1.00  0.00           H
ATOM    195  HB2 GLN A 508      50.624  76.761  33.668  1.00  0.00           H
ATOM    196  CG  GLN A 508      49.612  75.361  32.594  1.00  0.00           C
ATOM    197  HG1 GLN A 508      49.234  74.325  32.725  1.00  0.00           H
ATOM    198  HG2 GLN A 508      48.744  75.959  32.245  1.00  0.00           H
ATOM    199  CD  GLN A 508      50.618  75.355  31.434  1.00  0.00           C
ATOM    200  OE1 GLN A 508      51.774  75.637  31.650  1.00  0.00           O
ATOM    201  NE2 GLN A 508      50.158  75.130  30.169  1.00  0.00           N
ATOM    202 1HE2 GLN A 508      49.224  74.816  29.996  1.00  0.00           H
ATOM    203 2HE2 GLN A 508      50.698  75.300  29.345  1.00  0.00           H
ATOM    204  C   GLN A 508      51.989  75.498  35.668  1.00  0.00           C
ATOM    205  O   GLN A 508      53.065  76.086  35.426  1.00  0.00           O
ATOM    206  N   LEU A 509      51.467  75.469  36.879  1.00  0.00           N
ATOM    207  HN  LEU A 509      50.561  75.058  36.951  1.00  0.00           H
ATOM    208  CA  LEU A 509      52.092  76.230  37.935  1.00  0.00           C
ATOM    209  HA  LEU A 509      52.355  77.240  37.656  1.00  0.00           H
ATOM    210  CB  LEU A 509      51.056  76.270  39.104  1.00  0.00           C
ATOM    211  HB1 LEU A 509      50.095  76.758  38.836  1.00  0.00           H
ATOM    212  HB2 LEU A 509      50.821  75.201  39.292  1.00  0.00           H
ATOM    213  CG  LEU A 509      51.575  76.808  40.492  1.00  0.00           C
ATOM    214  HG  LEU A 509      52.573  76.371  40.712  1.00  0.00           H
ATOM    215  CD1 LEU A 509      51.829  78.296  40.391  1.00  0.00           C
ATOM    216 1HD1 LEU A 509      52.337  78.631  39.461  1.00  0.00           H
ATOM    217 2HD1 LEU A 509      50.814  78.737  40.303  1.00  0.00           H
ATOM    218 3HD1 LEU A 509      52.492  78.674  41.198  1.00  0.00           H
ATOM    219  CD2 LEU A 509      50.624  76.600  41.731  1.00  0.00           C
ATOM    220 1HD2 LEU A 509      49.751  77.286  41.760  1.00  0.00           H
ATOM    221 2HD2 LEU A 509      50.286  75.543  41.790  1.00  0.00           H
ATOM    222 3HD2 LEU A 509      51.190  76.851  42.653  1.00  0.00           H
ATOM    223  C   LEU A 509      53.399  75.668  38.349  1.00  0.00           C
ATOM    224  O   LEU A 509      54.414  76.387  38.406  1.00  0.00           O
ATOM    225  N   GLN A 510      53.439  74.318  38.321  1.00  0.00           N
ATOM    226  HN  GLN A 510      52.634  73.842  37.976  1.00  0.00           H
ATOM    227  CA  GLN A 510      54.646  73.537  38.523  1.00  0.00           C
ATOM    228  HA  GLN A 510      55.045  73.927  39.447  1.00  0.00           H
ATOM    229  CB  GLN A 510      54.288  72.038  38.710  1.00  0.00           C
ATOM    230  HB1 GLN A 510      53.909  71.621  37.753  1.00  0.00           H
ATOM    231  HB2 GLN A 510      55.212  71.428  38.799  1.00  0.00           H
ATOM    232  CG  GLN A 510      53.348  71.735  39.856  1.00  0.00           C
ATOM    233  HG1 GLN A 510      52.299  71.569  39.530  1.00  0.00           H
ATOM    234  HG2 GLN A 510      53.720  70.780  40.285  1.00  0.00           H
ATOM    235  CD  GLN A 510      53.343  72.759  41.041  1.00  0.00           C
ATOM    236  OE1 GLN A 510      54.191  72.628  41.894  1.00  0.00           O
ATOM    237  NE2 GLN A 510      52.398  73.696  41.083  1.00  0.00           N
ATOM    238 1HE2 GLN A 510      51.625  73.581  40.459  1.00  0.00           H
ATOM    239 2HE2 GLN A 510      52.221  74.199  41.929  1.00  0.00           H
ATOM    240  C   GLN A 510      55.664  73.693  37.408  1.00  0.00           C
ATOM    241  O   GLN A 510      56.894  73.690  37.696  1.00  0.00           O
ATOM    242  N   LEU A 511      55.181  73.708  36.200  1.00  0.00           N
ATOM    243  HN  LEU A 511      54.232  73.496  35.979  1.00  0.00           H
ATOM    244  CA  LEU A 511      56.008  73.940  35.003  1.00  0.00           C
ATOM    245  HA  LEU A 511      56.793  73.206  34.902  1.00  0.00           H
ATOM    246  CB  LEU A 511      55.214  73.737  33.661  1.00  0.00           C
ATOM    247  HB1 LEU A 511      54.610  72.806  33.631  1.00  0.00           H
ATOM    248  HB2 LEU A 511      54.443  74.535  33.708  1.00  0.00           H
ATOM    249  CG  LEU A 511      55.913  74.146  32.350  1.00  0.00           C
ATOM    250  HG  LEU A 511      56.286  75.192  32.358  1.00  0.00           H
ATOM    251  CD1 LEU A 511      57.130  73.300  31.872  1.00  0.00           C
ATOM    252 1HD1 LEU A 511      58.016  73.789  32.331  1.00  0.00           H
ATOM    253 2HD1 LEU A 511      56.912  72.253  32.173  1.00  0.00           H
ATOM    254 3HD1 LEU A 511      57.169  73.305  30.762  1.00  0.00           H
ATOM    255  CD2 LEU A 511      54.819  74.275  31.248  1.00  0.00           C
ATOM    256 1HD2 LEU A 511      55.178  74.437  30.209  1.00  0.00           H
ATOM    257 2HD2 LEU A 511      54.282  73.306  31.332  1.00  0.00           H
ATOM    258 3HD2 LEU A 511      54.072  75.059  31.499  1.00  0.00           H
ATOM    259  C   LEU A 511      56.779  75.276  34.907  1.00  0.00           C
ATOM    260  O   LEU A 511      57.961  75.291  34.542  1.00  0.00           O
ATOM    261  N   ARG A 512      56.062  76.330  35.244  1.00  0.00           N
ATOM    262  HN  ARG A 512      55.141  76.111  35.556  1.00  0.00           H
ATOM    263  CA  ARG A 512      56.659  77.659  35.486  1.00  0.00           C
ATOM    264  HA  ARG A 512      57.223  77.820  34.579  1.00  0.00           H
ATOM    265  CB  ARG A 512      55.576  78.713  35.534  1.00  0.00           C
ATOM    266  HB1 ARG A 512      55.008  78.688  34.579  1.00  0.00           H
ATOM    267  HB2 ARG A 512      54.945  78.371  36.382  1.00  0.00           H
ATOM    268  CG  ARG A 512      56.012  80.204  35.751  1.00  0.00           C
ATOM    269  HG1 ARG A 512      55.094  80.799  35.943  1.00  0.00           H
ATOM    270  HG2 ARG A 512      56.583  80.249  36.704  1.00  0.00           H
ATOM    271  CD  ARG A 512      56.849  80.876  34.616  1.00  0.00           C
ATOM    272  HD1 ARG A 512      57.745  80.307  34.287  1.00  0.00           H
ATOM    273  HD2 ARG A 512      56.206  80.833  33.711  1.00  0.00           H
ATOM    274  NE  ARG A 512      57.330  82.226  35.073  1.00  0.00           N
ATOM    275  HE  ARG A 512      57.743  82.303  35.981  1.00  0.00           H
ATOM    276  CZ  ARG A 512      56.913  83.365  34.522  1.00  0.00           C
ATOM    277  NH1 ARG A 512      56.143  83.405  33.486  1.00  0.00           N
ATOM    278 1HH1 ARG A 512      55.684  82.573  33.172  1.00  0.00           H
ATOM    279 2HH1 ARG A 512      55.857  84.320  33.201  1.00  0.00           H
ATOM    280  NH2 ARG A 512      57.420  84.518  34.980  1.00  0.00           N
ATOM    281 1HH2 ARG A 512      58.082  84.452  35.727  1.00  0.00           H
ATOM    282 2HH2 ARG A 512      57.225  85.353  34.467  1.00  0.00           H
ATOM    283  C   ARG A 512      57.672  77.704  36.635  1.00  0.00           C
ATOM    284  O   ARG A 512      58.643  78.507  36.593  1.00  0.00           O
ATOM    285  N   GLU A 513      57.500  76.887  37.658  1.00  0.00           N
ATOM    286  HN  GLU A 513      56.736  76.262  37.519  1.00  0.00           H
ATOM    287  CA  GLU A 513      58.418  76.656  38.762  1.00  0.00           C
ATOM    288  HA  GLU A 513      58.606  77.636  39.175  1.00  0.00           H
ATOM    289  CB  GLU A 513      57.928  75.747  39.954  1.00  0.00           C
ATOM    290  HB1 GLU A 513      56.820  75.770  40.024  1.00  0.00           H
ATOM    291  HB2 GLU A 513      58.287  74.720  39.729  1.00  0.00           H
ATOM    292  CG  GLU A 513      58.552  76.099  41.372  1.00  0.00           C
ATOM    293  HG1 GLU A 513      59.420  76.721  41.065  1.00  0.00           H
ATOM    294  HG2 GLU A 513      57.835  76.803  41.847  1.00  0.00           H
ATOM    295  CD  GLU A 513      58.876  74.973  42.337  1.00  0.00           C
ATOM    296  OE1 GLU A 513      60.008  74.859  42.864  1.00  0.00           O
ATOM    297  OE2 GLU A 513      57.873  74.200  42.519  1.00  0.00           O
ATOM    298  C   GLU A 513      59.817  76.211  38.299  1.00  0.00           C
ATOM    299  O   GLU A 513      60.856  76.804  38.604  1.00  0.00           O
ATOM    300  N   ILE A 514      59.842  75.148  37.495  1.00  0.00           N
ATOM    301  HN  ILE A 514      59.027  74.654  37.200  1.00  0.00           H
ATOM    302  CA  ILE A 514      61.081  74.649  36.854  1.00  0.00           C
ATOM    303  HA  ILE A 514      61.784  74.704  37.672  1.00  0.00           H
ATOM    304  CB  ILE A 514      60.861  73.320  36.231  1.00  0.00           C
ATOM    305  HB  ILE A 514      60.033  73.417  35.496  1.00  0.00           H
ATOM    306  CG2 ILE A 514      62.158  72.801  35.562  1.00  0.00           C
ATOM    307 1HG2 ILE A 514      61.942  71.865  35.004  1.00  0.00           H
ATOM    308 2HG2 ILE A 514      62.439  73.460  34.713  1.00  0.00           H
ATOM    309 3HG2 ILE A 514      62.936  72.663  36.343  1.00  0.00           H
ATOM    310  CG1 ILE A 514      60.447  72.189  37.196  1.00  0.00           C
ATOM    311 1HG1 ILE A 514      59.518  72.584  37.659  1.00  0.00           H
ATOM    312 2HG1 ILE A 514      60.223  71.240  36.665  1.00  0.00           H
ATOM    313  CD  ILE A 514      61.309  72.013  38.420  1.00  0.00           C
ATOM    314  HD1 ILE A 514      61.271  72.889  39.102  1.00  0.00           H
ATOM    315  HD2 ILE A 514      60.920  71.107  38.931  1.00  0.00           H
ATOM    316  HD3 ILE A 514      62.352  71.804  38.099  1.00  0.00           H
ATOM    317  C   ILE A 514      61.615  75.650  35.818  1.00  0.00           C
ATOM    318  O   ILE A 514      62.805  75.911  35.850  1.00  0.00           O
ATOM    319  N   LEU A 515      60.867  76.312  34.983  1.00  0.00           N
ATOM    320  HN  LEU A 515      59.911  76.051  34.875  1.00  0.00           H
ATOM    321  CA  LEU A 515      61.340  77.269  33.933  1.00  0.00           C
ATOM    322  HA  LEU A 515      62.246  76.797  33.583  1.00  0.00           H
ATOM    323  CB  LEU A 515      60.172  77.549  33.008  1.00  0.00           C
ATOM    324  HB1 LEU A 515      59.226  77.686  33.574  1.00  0.00           H
ATOM    325  HB2 LEU A 515      60.336  78.468  32.405  1.00  0.00           H
ATOM    326  CG  LEU A 515      59.865  76.441  32.003  1.00  0.00           C
ATOM    327  HG  LEU A 515      59.455  75.539  32.505  1.00  0.00           H
ATOM    328  CD1 LEU A 515      58.806  77.003  31.024  1.00  0.00           C
ATOM    329 1HD1 LEU A 515      58.536  76.171  30.339  1.00  0.00           H
ATOM    330 2HD1 LEU A 515      57.870  77.282  31.554  1.00  0.00           H
ATOM    331 3HD1 LEU A 515      59.240  77.854  30.457  1.00  0.00           H
ATOM    332  CD2 LEU A 515      61.108  76.020  31.146  1.00  0.00           C
ATOM    333 1HD2 LEU A 515      60.860  75.178  30.465  1.00  0.00           H
ATOM    334 2HD2 LEU A 515      61.491  76.910  30.601  1.00  0.00           H
ATOM    335 3HD2 LEU A 515      61.906  75.665  31.832  1.00  0.00           H
ATOM    336  C   LEU A 515      61.793  78.653  34.408  1.00  0.00           C
ATOM    337  O   LEU A 515      62.727  79.229  33.833  1.00  0.00           O
ATOM    338  N   GLU A 516      61.245  79.024  35.520  1.00  0.00           N
ATOM    339  HN  GLU A 516      60.439  78.569  35.890  1.00  0.00           H
ATOM    340  CA  GLU A 516      61.753  80.251  36.109  1.00  0.00           C
ATOM    341  HA  GLU A 516      62.286  80.795  35.343  1.00  0.00           H
ATOM    342  CB  GLU A 516      60.441  81.078  36.575  1.00  0.00           C
ATOM    343  HB1 GLU A 516      59.704  80.989  35.749  1.00  0.00           H
ATOM    344  HB2 GLU A 516      59.970  80.614  37.468  1.00  0.00           H
ATOM    345  CG  GLU A 516      60.793  82.573  36.931  1.00  0.00           C
ATOM    346  HG1 GLU A 516      61.430  82.749  37.824  1.00  0.00           H
ATOM    347  HG2 GLU A 516      61.374  82.983  36.077  1.00  0.00           H
ATOM    348  CD  GLU A 516      59.482  83.408  37.060  1.00  0.00           C
ATOM    349  OE1 GLU A 516      59.558  84.620  36.798  1.00  0.00           O
ATOM    350  OE2 GLU A 516      58.468  82.885  37.527  1.00  0.00           O
ATOM    351  C   GLU A 516      62.767  80.004  37.210  1.00  0.00           C
ATOM    352  O   GLU A 516      63.768  80.696  37.292  1.00  0.00           O
ATOM    353  N   ARG A 517      62.450  79.025  38.092  1.00  0.00           N
ATOM    354  HN  ARG A 517      61.710  78.362  38.008  1.00  0.00           H
ATOM    355  CA  ARG A 517      63.158  78.976  39.398  1.00  0.00           C
ATOM    356  HA  ARG A 517      63.329  80.026  39.583  1.00  0.00           H
ATOM    357  CB  ARG A 517      62.370  78.445  40.633  1.00  0.00           C
ATOM    358  HB1 ARG A 517      62.078  77.380  40.509  1.00  0.00           H
ATOM    359  HB2 ARG A 517      62.909  78.551  41.599  1.00  0.00           H
ATOM    360  CG  ARG A 517      61.034  79.241  40.887  1.00  0.00           C
ATOM    361  HG1 ARG A 517      60.314  78.998  40.076  1.00  0.00           H
ATOM    362  HG2 ARG A 517      60.662  78.903  41.878  1.00  0.00           H
ATOM    363  CD  ARG A 517      61.171  80.771  40.923  1.00  0.00           C
ATOM    364  HD1 ARG A 517      61.545  81.254  39.995  1.00  0.00           H
ATOM    365  HD2 ARG A 517      60.116  81.035  41.151  1.00  0.00           H
ATOM    366  NE  ARG A 517      61.980  81.124  42.098  1.00  0.00           N
ATOM    367  HE  ARG A 517      62.212  80.483  42.829  1.00  0.00           H
ATOM    368  CZ  ARG A 517      62.277  82.472  42.313  1.00  0.00           C
ATOM    369  NH1 ARG A 517      62.735  82.869  43.424  1.00  0.00           N
ATOM    370 1HH1 ARG A 517      62.946  83.847  43.440  1.00  0.00           H
ATOM    371 2HH1 ARG A 517      62.996  82.271  44.182  1.00  0.00           H
ATOM    372  NH2 ARG A 517      62.148  83.371  41.435  1.00  0.00           N
ATOM    373 1HH2 ARG A 517      61.667  83.151  40.587  1.00  0.00           H
ATOM    374 2HH2 ARG A 517      62.018  84.309  41.755  1.00  0.00           H
ATOM    375  C   ARG A 517      64.602  78.241  39.401  1.00  0.00           C
ATOM    376  O   ARG A 517      65.555  78.701  40.090  1.00  0.00           O
ATOM    377  N   ARG A 518      64.826  77.202  38.609  1.00  0.00           N
ATOM    378  HN  ARG A 518      64.042  76.871  38.091  1.00  0.00           H
ATOM    379  CA  ARG A 518      66.055  76.428  38.536  1.00  0.00           C
ATOM    380  HA  ARG A 518      66.272  76.182  39.565  1.00  0.00           H
ATOM    381  CB  ARG A 518      65.613  75.102  37.950  1.00  0.00           C
ATOM    382  HB1 ARG A 518      65.278  75.127  36.891  1.00  0.00           H
ATOM    383  HB2 ARG A 518      66.543  74.502  38.043  1.00  0.00           H
ATOM    384  CG  ARG A 518      64.514  74.340  38.717  1.00  0.00           C
ATOM    385  HG1 ARG A 518      63.594  74.945  38.864  1.00  0.00           H
ATOM    386  HG2 ARG A 518      64.198  73.465  38.110  1.00  0.00           H
ATOM    387  CD  ARG A 518      64.908  73.868  40.107  1.00  0.00           C
ATOM    388  HD1 ARG A 518      65.921  73.455  40.298  1.00  0.00           H
ATOM    389  HD2 ARG A 518      64.847  74.853  40.617  1.00  0.00           H
ATOM    390  NE  ARG A 518      63.827  72.929  40.616  1.00  0.00           N
ATOM    391  HE  ARG A 518      63.956  71.960  40.407  1.00  0.00           H
ATOM    392  CZ  ARG A 518      62.872  73.186  41.389  1.00  0.00           C
ATOM    393  NH1 ARG A 518      62.059  72.254  41.648  1.00  0.00           N
ATOM    394 1HH1 ARG A 518      62.219  71.392  41.167  1.00  0.00           H
ATOM    395 2HH1 ARG A 518      61.322  72.382  42.311  1.00  0.00           H
ATOM    396  NH2 ARG A 518      62.571  74.321  41.880  1.00  0.00           N
ATOM    397 1HH2 ARG A 518      63.073  75.158  41.663  1.00  0.00           H
ATOM    398 2HH2 ARG A 518      61.709  74.273  42.384  1.00  0.00           H
ATOM    399  C   ARG A 518      67.306  77.061  38.019  1.00  0.00           C
ATOM    400  O   ARG A 518      68.356  76.991  38.655  1.00  0.00           O
ATOM    401  N   GLY A 519      67.269  77.778  36.831  1.00  0.00           N
ATOM    402  HN  GLY A 519      66.387  77.836  36.370  1.00  0.00           H
ATOM    403  CA  GLY A 519      68.462  78.431  36.227  1.00  0.00           C
ATOM    404  HA1 GLY A 519      68.226  78.753  35.223  1.00  0.00           H
ATOM    405  HA2 GLY A 519      68.829  79.267  36.804  1.00  0.00           H
ATOM    406  C   GLY A 519      69.626  77.589  36.066  1.00  0.00           C
ATOM    407  O   GLY A 519      69.596  76.337  35.903  1.00  0.00           O
ATOM    408  N   SER A 520      70.781  78.266  35.864  1.00  0.00           N
ATOM    409  HN  SER A 520      70.925  79.253  35.893  1.00  0.00           H
ATOM    410  CA  SER A 520      72.076  77.688  35.485  1.00  0.00           C
ATOM    411  HA  SER A 520      71.774  77.350  34.505  1.00  0.00           H
ATOM    412  CB  SER A 520      73.228  78.771  35.500  1.00  0.00           C
ATOM    413  HB1 SER A 520      73.436  79.220  36.495  1.00  0.00           H
ATOM    414  HB2 SER A 520      74.145  78.261  35.135  1.00  0.00           H
ATOM    415  OG  SER A 520      73.062  79.857  34.636  1.00  0.00           O
ATOM    416  HG1 SER A 520      72.835  79.457  33.793  1.00  0.00           H
ATOM    417  C   SER A 520      72.586  76.455  36.177  1.00  0.00           C
ATOM    418  O   SER A 520      72.323  76.231  37.349  1.00  0.00           O
ATOM    419  N   GLY A 521      73.273  75.544  35.449  1.00  0.00           N
ATOM    420  HN  GLY A 521      73.641  75.735  34.543  1.00  0.00           H
ATOM    421  CA  GLY A 521      73.730  74.278  35.990  1.00  0.00           C
ATOM    422  HA1 GLY A 521      74.511  73.942  35.325  1.00  0.00           H
ATOM    423  HA2 GLY A 521      73.995  74.285  37.037  1.00  0.00           H
ATOM    424  C   GLY A 521      72.669  73.261  35.865  1.00  0.00           C
ATOM    425  O   GLY A 521      71.535  73.476  35.372  1.00  0.00           O
ATOM    426  N   GLU A 522      73.122  72.032  36.087  1.00  0.00           N
ATOM    427  HN  GLU A 522      74.052  71.938  36.434  1.00  0.00           H
ATOM    428  CA  GLU A 522      72.417  70.878  35.719  1.00  0.00           C
ATOM    429  HA  GLU A 522      72.155  70.829  34.672  1.00  0.00           H
ATOM    430  CB  GLU A 522      73.370  69.690  35.700  1.00  0.00           C
ATOM    431  HB1 GLU A 522      73.845  69.638  36.703  1.00  0.00           H
ATOM    432  HB2 GLU A 522      72.822  68.740  35.522  1.00  0.00           H
ATOM    433  CG  GLU A 522      74.315  69.768  34.567  1.00  0.00           C
ATOM    434  HG1 GLU A 522      73.748  69.972  33.634  1.00  0.00           H
ATOM    435  HG2 GLU A 522      75.044  70.592  34.726  1.00  0.00           H
ATOM    436  CD  GLU A 522      75.029  68.465  34.281  1.00  0.00           C
ATOM    437  OE1 GLU A 522      76.091  68.657  33.612  1.00  0.00           O
ATOM    438  OE2 GLU A 522      74.586  67.386  34.627  1.00  0.00           O
ATOM    439  C   GLU A 522      71.056  70.640  36.481  1.00  0.00           C
ATOM    440  O   GLU A 522      70.821  70.849  37.671  1.00  0.00           O
ATOM    441  N   LEU A 523      70.044  70.358  35.654  1.00  0.00           N
ATOM    442  HN  LEU A 523      70.279  70.327  34.686  1.00  0.00           H
ATOM    443  CA  LEU A 523      68.627  70.172  36.108  1.00  0.00           C
ATOM    444  HA  LEU A 523      68.452  70.943  36.843  1.00  0.00           H
ATOM    445  CB  LEU A 523      67.639  70.325  34.931  1.00  0.00           C
ATOM    446  HB1 LEU A 523      67.876  69.616  34.109  1.00  0.00           H
ATOM    447  HB2 LEU A 523      66.578  70.137  35.205  1.00  0.00           H
ATOM    448  CG  LEU A 523      67.679  71.732  34.192  1.00  0.00           C
ATOM    449  HG  LEU A 523      68.693  71.958  33.798  1.00  0.00           H
ATOM    450  CD1 LEU A 523      66.681  71.847  33.010  1.00  0.00           C
ATOM    451 1HD1 LEU A 523      66.850  72.825  32.511  1.00  0.00           H
ATOM    452 2HD1 LEU A 523      66.974  71.120  32.224  1.00  0.00           H
ATOM    453 3HD1 LEU A 523      65.617  71.728  33.307  1.00  0.00           H
ATOM    454  CD2 LEU A 523      67.429  72.917  35.148  1.00  0.00           C
ATOM    455 1HD2 LEU A 523      67.335  73.837  34.532  1.00  0.00           H
ATOM    456 2HD2 LEU A 523      66.477  72.897  35.719  1.00  0.00           H
ATOM    457 3HD2 LEU A 523      68.197  72.854  35.948  1.00  0.00           H
ATOM    458  C   LEU A 523      68.572  68.741  36.525  1.00  0.00           C
ATOM    459  O   LEU A 523      69.457  67.931  36.148  1.00  0.00           O
ATOM    460  N   TYR A 524      67.687  68.351  37.518  1.00  0.00           N
ATOM    461  HN  TYR A 524      67.025  69.003  37.881  1.00  0.00           H
ATOM    462  CA  TYR A 524      67.477  66.899  37.761  1.00  0.00           C
ATOM    463  HA  TYR A 524      68.482  66.515  37.658  1.00  0.00           H
ATOM    464  CB  TYR A 524      66.987  66.539  39.183  1.00  0.00           C
ATOM    465  HB1 TYR A 524      66.065  67.111  39.423  1.00  0.00           H
ATOM    466  HB2 TYR A 524      66.910  65.431  39.186  1.00  0.00           H
ATOM    467  CG  TYR A 524      68.008  66.903  40.200  1.00  0.00           C
ATOM    468  CD1 TYR A 524      68.994  66.025  40.740  1.00  0.00           C
ATOM    469  HD1 TYR A 524      69.033  64.998  40.408  1.00  0.00           H
ATOM    470  CE1 TYR A 524      70.067  66.399  41.546  1.00  0.00           C
ATOM    471  HE1 TYR A 524      70.840  65.708  41.848  1.00  0.00           H
ATOM    472  CZ  TYR A 524      70.057  67.767  41.888  1.00  0.00           C
ATOM    473  OH  TYR A 524      71.155  68.195  42.681  1.00  0.00           O
ATOM    474  HH  TYR A 524      71.088  69.112  42.957  1.00  0.00           H
ATOM    475  CD2 TYR A 524      67.984  68.171  40.734  1.00  0.00           C
ATOM    476  HD2 TYR A 524      67.228  68.874  40.418  1.00  0.00           H
ATOM    477  CE2 TYR A 524      68.901  68.608  41.660  1.00  0.00           C
ATOM    478  HE2 TYR A 524      68.804  69.578  42.124  1.00  0.00           H
ATOM    479  C   TYR A 524      66.663  66.254  36.565  1.00  0.00           C
ATOM    480  O   TYR A 524      65.868  66.890  35.880  1.00  0.00           O
ATOM    481  N   GLU A 525      66.880  64.992  36.244  1.00  0.00           N
ATOM    482  HN  GLU A 525      67.389  64.315  36.771  1.00  0.00           H
ATOM    483  CA  GLU A 525      66.321  64.355  35.026  1.00  0.00           C
ATOM    484  HA  GLU A 525      66.588  64.966  34.177  1.00  0.00           H
ATOM    485  CB  GLU A 525      66.934  63.021  34.504  1.00  0.00           C
ATOM    486  HB1 GLU A 525      66.726  62.331  35.349  1.00  0.00           H
ATOM    487  HB2 GLU A 525      66.305  62.704  33.645  1.00  0.00           H
ATOM    488  CG  GLU A 525      68.434  62.940  34.321  1.00  0.00           C
ATOM    489  HG1 GLU A 525      68.835  63.471  35.212  1.00  0.00           H
ATOM    490  HG2 GLU A 525      68.765  61.882  34.248  1.00  0.00           H
ATOM    491  CD  GLU A 525      69.037  63.672  33.108  1.00  0.00           C
ATOM    492  OE1 GLU A 525      69.705  64.718  33.371  1.00  0.00           O
ATOM    493  OE2 GLU A 525      68.979  63.251  31.921  1.00  0.00           O
ATOM    494  C   GLU A 525      64.741  64.310  34.932  1.00  0.00           C
ATOM    495  O   GLU A 525      64.248  64.658  33.841  1.00  0.00           O
ATOM    496  N   HIS A 526      64.049  64.071  36.044  1.00  0.00           N
ATOM    497  HN  HIS A 526      64.421  63.911  36.955  1.00  0.00           H
ATOM    498  CA  HIS A 526      62.610  64.202  36.127  1.00  0.00           C
ATOM    499  HA  HIS A 526      62.168  63.417  35.532  1.00  0.00           H
ATOM    500  CB  HIS A 526      62.189  63.798  37.520  1.00  0.00           C
ATOM    501  HB1 HIS A 526      61.079  63.847  37.515  1.00  0.00           H
ATOM    502  HB2 HIS A 526      62.503  62.779  37.829  1.00  0.00           H
ATOM    503  ND1 HIS A 526      64.085  64.704  38.908  1.00  0.00           N
ATOM    504  CG  HIS A 526      62.726  64.686  38.614  1.00  0.00           C
ATOM    505  CE1 HIS A 526      64.138  65.505  39.993  1.00  0.00           C
ATOM    506  HE1 HIS A 526      65.042  65.970  40.386  1.00  0.00           H
ATOM    507  NE2 HIS A 526      62.891  65.872  40.432  1.00  0.00           N
ATOM    508  HE2 HIS A 526      62.684  66.468  41.208  1.00  0.00           H
ATOM    509  CD2 HIS A 526      61.959  65.391  39.513  1.00  0.00           C
ATOM    510  HD2 HIS A 526      60.885  65.531  39.539  1.00  0.00           H
ATOM    511  C   HIS A 526      61.932  65.549  35.836  1.00  0.00           C
ATOM    512  O   HIS A 526      60.876  65.573  35.246  1.00  0.00           O
ATOM    513  N   GLU A 527      62.604  66.619  36.300  1.00  0.00           N
ATOM    514  HN  GLU A 527      63.425  66.557  36.862  1.00  0.00           H
ATOM    515  CA  GLU A 527      62.209  67.992  36.102  1.00  0.00           C
ATOM    516  HA  GLU A 527      61.187  68.115  36.431  1.00  0.00           H
ATOM    517  CB  GLU A 527      63.157  68.887  36.941  1.00  0.00           C
ATOM    518  HB1 GLU A 527      64.210  68.660  36.673  1.00  0.00           H
ATOM    519  HB2 GLU A 527      62.999  69.955  36.679  1.00  0.00           H
ATOM    520  CG  GLU A 527      63.210  68.487  38.488  1.00  0.00           C
ATOM    521  HG1 GLU A 527      62.223  68.084  38.801  1.00  0.00           H
ATOM    522  HG2 GLU A 527      63.993  67.743  38.747  1.00  0.00           H
ATOM    523  CD  GLU A 527      63.357  69.727  39.419  1.00  0.00           C
ATOM    524  OE1 GLU A 527      64.402  70.429  39.433  1.00  0.00           O
ATOM    525  OE2 GLU A 527      62.440  69.853  40.248  1.00  0.00           O
ATOM    526  C   GLU A 527      62.444  68.376  34.647  1.00  0.00           C
ATOM    527  O   GLU A 527      61.464  68.839  34.047  1.00  0.00           O
ATOM    528  N   LYS A 528      63.572  68.033  33.997  1.00  0.00           N
ATOM    529  HN  LYS A 528      64.353  67.740  34.543  1.00  0.00           H
ATOM    530  CA  LYS A 528      63.708  68.006  32.562  1.00  0.00           C
ATOM    531  HA  LYS A 528      63.656  69.046  32.277  1.00  0.00           H
ATOM    532  CB  LYS A 528      65.004  67.264  32.115  1.00  0.00           C
ATOM    533  HB1 LYS A 528      64.883  66.162  32.176  1.00  0.00           H
ATOM    534  HB2 LYS A 528      65.233  67.508  31.055  1.00  0.00           H
ATOM    535  CG  LYS A 528      66.288  67.841  32.659  1.00  0.00           C
ATOM    536  HG1 LYS A 528      66.206  68.936  32.494  1.00  0.00           H
ATOM    537  HG2 LYS A 528      66.366  67.837  33.768  1.00  0.00           H
ATOM    538  CD  LYS A 528      67.536  67.186  32.183  1.00  0.00           C
ATOM    539  HD1 LYS A 528      67.482  66.177  32.646  1.00  0.00           H
ATOM    540  HD2 LYS A 528      67.496  67.008  31.087  1.00  0.00           H
ATOM    541  CE  LYS A 528      68.822  67.881  32.447  1.00  0.00           C
ATOM    542  HE1 LYS A 528      68.783  68.911  32.032  1.00  0.00           H
ATOM    543  HE2 LYS A 528      68.969  67.938  33.546  1.00  0.00           H
ATOM    544  NZ  LYS A 528      69.979  67.131  31.949  1.00  0.00           N
ATOM    545  HZ1 LYS A 528      70.909  67.396  32.333  1.00  0.00           H
ATOM    546  HZ2 LYS A 528      69.898  66.113  32.145  1.00  0.00           H
ATOM    547  HZ3 LYS A 528      69.933  67.285  30.921  1.00  0.00           H
ATOM    548  C   LYS A 528      62.566  67.424  31.733  1.00  0.00           C
ATOM    549  O   LYS A 528      62.186  68.083  30.740  1.00  0.00           O
ATOM    550  N   ASP A 529      61.976  66.272  32.110  1.00  0.00           N
ATOM    551  HN  ASP A 529      62.393  65.800  32.882  1.00  0.00           H
ATOM    552  CA  ASP A 529      60.864  65.658  31.529  1.00  0.00           C
ATOM    553  HA  ASP A 529      60.932  65.598  30.452  1.00  0.00           H
ATOM    554  CB  ASP A 529      60.890  64.240  32.189  1.00  0.00           C
ATOM    555  HB1 ASP A 529      61.829  63.743  31.865  1.00  0.00           H
ATOM    556  HB2 ASP A 529      60.938  64.337  33.294  1.00  0.00           H
ATOM    557  CG  ASP A 529      59.687  63.358  31.919  1.00  0.00           C
ATOM    558  OD1 ASP A 529      58.529  63.820  31.840  1.00  0.00           O
ATOM    559  OD2 ASP A 529      59.879  62.116  32.079  1.00  0.00           O
ATOM    560  C   ASP A 529      59.619  66.380  31.588  1.00  0.00           C
ATOM    561  O   ASP A 529      58.851  66.470  30.628  1.00  0.00           O
ATOM    562  N   LEU A 530      59.240  67.078  32.718  1.00  0.00           N
ATOM    563  HN  LEU A 530      59.767  66.843  33.531  1.00  0.00           H
ATOM    564  CA  LEU A 530      58.099  67.982  32.920  1.00  0.00           C
ATOM    565  HA  LEU A 530      57.227  67.423  32.612  1.00  0.00           H
ATOM    566  CB  LEU A 530      57.958  68.522  34.352  1.00  0.00           C
ATOM    567  HB1 LEU A 530      58.085  67.572  34.914  1.00  0.00           H
ATOM    568  HB2 LEU A 530      58.731  69.283  34.593  1.00  0.00           H
ATOM    569  CG  LEU A 530      56.441  69.089  34.540  1.00  0.00           C
ATOM    570  HG  LEU A 530      56.188  69.920  33.847  1.00  0.00           H
ATOM    571  CD1 LEU A 530      55.414  67.994  34.123  1.00  0.00           C
ATOM    572 1HD1 LEU A 530      55.767  66.946  34.237  1.00  0.00           H
ATOM    573 2HD1 LEU A 530      54.475  68.093  34.708  1.00  0.00           H
ATOM    574 3HD1 LEU A 530      55.113  68.108  33.059  1.00  0.00           H
ATOM    575  CD2 LEU A 530      56.326  69.695  35.952  1.00  0.00           C
ATOM    576 1HD2 LEU A 530      55.363  70.233  36.079  1.00  0.00           H
ATOM    577 2HD2 LEU A 530      56.483  68.882  36.692  1.00  0.00           H
ATOM    578 3HD2 LEU A 530      57.087  70.497  36.063  1.00  0.00           H
ATOM    579  C   LEU A 530      58.178  69.173  31.918  1.00  0.00           C
ATOM    580  O   LEU A 530      57.305  69.470  31.116  1.00  0.00           O
ATOM    581  N   VAL A 531      59.428  69.679  31.781  1.00  0.00           N
ATOM    582  HN  VAL A 531      60.207  69.471  32.367  1.00  0.00           H
ATOM    583  CA  VAL A 531      59.789  70.704  30.859  1.00  0.00           C
ATOM    584  HA  VAL A 531      59.010  71.421  31.072  1.00  0.00           H
ATOM    585  CB  VAL A 531      61.181  71.343  31.133  1.00  0.00           C
ATOM    586  HB  VAL A 531      61.969  70.579  30.961  1.00  0.00           H
ATOM    587  CG1 VAL A 531      61.447  72.388  30.084  1.00  0.00           C
ATOM    588 1HG1 VAL A 531      61.524  71.913  29.082  1.00  0.00           H
ATOM    589 2HG1 VAL A 531      60.531  73.012  30.016  1.00  0.00           H
ATOM    590 3HG1 VAL A 531      62.338  73.010  30.311  1.00  0.00           H
ATOM    591  CG2 VAL A 531      61.408  72.029  32.490  1.00  0.00           C
ATOM    592 1HG2 VAL A 531      61.389  71.268  33.299  1.00  0.00           H
ATOM    593 2HG2 VAL A 531      62.401  72.527  32.527  1.00  0.00           H
ATOM    594 3HG2 VAL A 531      60.621  72.772  32.739  1.00  0.00           H
ATOM    595  C   VAL A 531      59.550  70.329  29.411  1.00  0.00           C
ATOM    596  O   VAL A 531      58.906  70.993  28.580  1.00  0.00           O
ATOM    597  N   TRP A 532      60.096  69.120  29.098  1.00  0.00           N
ATOM    598  HN  TRP A 532      60.587  68.659  29.833  1.00  0.00           H
ATOM    599  CA  TRP A 532      60.143  68.595  27.732  1.00  0.00           C
ATOM    600  HA  TRP A 532      60.546  69.331  27.052  1.00  0.00           H
ATOM    601  CB  TRP A 532      61.145  67.382  27.648  1.00  0.00           C
ATOM    602  HB1 TRP A 532      62.139  67.879  27.634  1.00  0.00           H
ATOM    603  HB2 TRP A 532      61.050  66.819  28.601  1.00  0.00           H
ATOM    604  CG  TRP A 532      61.138  66.451  26.476  1.00  0.00           C
ATOM    605  CD1 TRP A 532      60.772  65.092  26.424  1.00  0.00           C
ATOM    606  HD1 TRP A 532      60.111  64.710  27.188  1.00  0.00           H
ATOM    607  NE1 TRP A 532      60.832  64.663  25.074  1.00  0.00           N
ATOM    608  HE1 TRP A 532      60.564  63.848  24.608  1.00  0.00           H
ATOM    609  CE2 TRP A 532      61.307  65.606  24.319  1.00  0.00           C
ATOM    610  CD2 TRP A 532      61.515  66.749  25.122  1.00  0.00           C
ATOM    611  CE3 TRP A 532      61.919  67.922  24.576  1.00  0.00           C
ATOM    612  HE3 TRP A 532      62.129  68.817  25.142  1.00  0.00           H
ATOM    613  CZ3 TRP A 532      62.062  68.051  23.237  1.00  0.00           C
ATOM    614  HZ3 TRP A 532      62.429  69.026  22.951  1.00  0.00           H
ATOM    615  CZ2 TRP A 532      61.339  65.752  22.903  1.00  0.00           C
ATOM    616  HZ2 TRP A 532      61.135  64.927  22.237  1.00  0.00           H
ATOM    617  CH2 TRP A 532      61.767  66.991  22.385  1.00  0.00           C
ATOM    618  HH2 TRP A 532      61.766  67.099  21.311  1.00  0.00           H
ATOM    619  C   TRP A 532      58.777  68.333  27.231  1.00  0.00           C
ATOM    620  O   TRP A 532      58.424  68.744  26.122  1.00  0.00           O
ATOM    621  N   LYS A 533      57.921  67.717  28.088  1.00  0.00           N
ATOM    622  HN  LYS A 533      58.246  67.402  28.977  1.00  0.00           H
ATOM    623  CA  LYS A 533      56.482  67.415  27.818  1.00  0.00           C
ATOM    624  HA  LYS A 533      56.556  66.672  27.037  1.00  0.00           H
ATOM    625  CB  LYS A 533      55.915  66.826  29.072  1.00  0.00           C
ATOM    626  HB1 LYS A 533      56.574  65.989  29.387  1.00  0.00           H
ATOM    627  HB2 LYS A 533      55.830  67.573  29.890  1.00  0.00           H
ATOM    628  CG  LYS A 533      54.518  66.108  28.986  1.00  0.00           C
ATOM    629  HG1 LYS A 533      53.780  66.908  28.761  1.00  0.00           H
ATOM    630  HG2 LYS A 533      54.570  65.419  28.116  1.00  0.00           H
ATOM    631  CD  LYS A 533      54.179  65.347  30.227  1.00  0.00           C
ATOM    632  HD1 LYS A 533      54.082  66.063  31.071  1.00  0.00           H
ATOM    633  HD2 LYS A 533      53.201  64.875  29.990  1.00  0.00           H
ATOM    634  CE  LYS A 533      55.219  64.246  30.559  1.00  0.00           C
ATOM    635  HE1 LYS A 533      55.408  63.480  29.776  1.00  0.00           H
ATOM    636  HE2 LYS A 533      56.173  64.696  30.907  1.00  0.00           H
ATOM    637  NZ  LYS A 533      54.718  63.448  31.606  1.00  0.00           N
ATOM    638  HZ1 LYS A 533      53.911  62.933  31.200  1.00  0.00           H
ATOM    639  HZ2 LYS A 533      55.326  62.715  32.025  1.00  0.00           H
ATOM    640  HZ3 LYS A 533      54.272  63.995  32.369  1.00  0.00           H
ATOM    641  C   LYS A 533      55.602  68.677  27.407  1.00  0.00           C
ATOM    642  O   LYS A 533      54.842  68.685  26.417  1.00  0.00           O
ATOM    643  N   LEU A 534      55.666  69.786  28.159  1.00  0.00           N
ATOM    644  HN  LEU A 534      56.219  69.820  28.987  1.00  0.00           H
ATOM    645  CA  LEU A 534      54.845  70.922  28.018  1.00  0.00           C
ATOM    646  HA  LEU A 534      53.933  70.684  27.490  1.00  0.00           H
ATOM    647  CB  LEU A 534      54.326  71.355  29.470  1.00  0.00           C
ATOM    648  HB1 LEU A 534      55.248  71.720  29.972  1.00  0.00           H
ATOM    649  HB2 LEU A 534      53.612  72.205  29.441  1.00  0.00           H
ATOM    650  CG  LEU A 534      53.723  70.264  30.310  1.00  0.00           C
ATOM    651  HG  LEU A 534      54.430  69.440  30.544  1.00  0.00           H
ATOM    652  CD1 LEU A 534      53.340  70.781  31.708  1.00  0.00           C
ATOM    653 1HD1 LEU A 534      52.728  71.706  31.644  1.00  0.00           H
ATOM    654 2HD1 LEU A 534      52.819  69.997  32.298  1.00  0.00           H
ATOM    655 3HD1 LEU A 534      54.244  71.058  32.292  1.00  0.00           H
ATOM    656  CD2 LEU A 534      52.356  69.680  29.778  1.00  0.00           C
ATOM    657 1HD2 LEU A 534      51.728  70.512  29.395  1.00  0.00           H
ATOM    658 2HD2 LEU A 534      52.646  68.933  29.009  1.00  0.00           H
ATOM    659 3HD2 LEU A 534      51.834  69.174  30.618  1.00  0.00           H
ATOM    660  C   LEU A 534      55.546  72.075  27.317  1.00  0.00           C
ATOM    661  O   LEU A 534      55.018  73.199  27.399  1.00  0.00           O
ATOM    662  N   ARG A 535      56.677  71.781  26.548  1.00  0.00           N
ATOM    663  HN  ARG A 535      57.049  70.857  26.496  1.00  0.00           H
ATOM    664  CA  ARG A 535      57.484  72.811  25.915  1.00  0.00           C
ATOM    665  HA  ARG A 535      57.979  73.457  26.626  1.00  0.00           H
ATOM    666  CB  ARG A 535      58.636  72.027  25.224  1.00  0.00           C
ATOM    667  HB1 ARG A 535      59.389  72.821  25.032  1.00  0.00           H
ATOM    668  HB2 ARG A 535      59.108  71.401  26.011  1.00  0.00           H
ATOM    669  CG  ARG A 535      58.276  71.187  23.920  1.00  0.00           C
ATOM    670  HG1 ARG A 535      57.320  70.635  24.045  1.00  0.00           H
ATOM    671  HG2 ARG A 535      58.017  71.927  23.132  1.00  0.00           H
ATOM    672  CD  ARG A 535      59.407  70.242  23.487  1.00  0.00           C
ATOM    673  HD1 ARG A 535      60.320  70.848  23.302  1.00  0.00           H
ATOM    674  HD2 ARG A 535      59.665  69.495  24.269  1.00  0.00           H
ATOM    675  NE  ARG A 535      58.932  69.531  22.219  1.00  0.00           N
ATOM    676  HE  ARG A 535      59.118  69.780  21.269  1.00  0.00           H
ATOM    677  CZ  ARG A 535      58.589  68.273  22.390  1.00  0.00           C
ATOM    678  NH1 ARG A 535      58.207  67.647  23.461  1.00  0.00           N
ATOM    679 1HH1 ARG A 535      58.457  68.046  24.343  1.00  0.00           H
ATOM    680 2HH1 ARG A 535      57.951  66.680  23.439  1.00  0.00           H
ATOM    681  NH2 ARG A 535      58.635  67.629  21.237  1.00  0.00           N
ATOM    682 1HH2 ARG A 535      59.239  68.023  20.544  1.00  0.00           H
ATOM    683 2HH2 ARG A 535      58.494  66.644  21.333  1.00  0.00           H
ATOM    684  C   ARG A 535      56.831  73.780  24.860  1.00  0.00           C
ATOM    685  O   ARG A 535      57.277  74.882  24.625  1.00  0.00           O
ATOM    686  N   HIS A 536      55.722  73.365  24.248  1.00  0.00           N
ATOM    687  HN  HIS A 536      55.397  72.475  24.560  1.00  0.00           H
ATOM    688  CA  HIS A 536      54.895  74.125  23.288  1.00  0.00           C
ATOM    689  HA  HIS A 536      55.415  75.006  22.941  1.00  0.00           H
ATOM    690  CB  HIS A 536      54.559  73.339  22.042  1.00  0.00           C
ATOM    691  HB1 HIS A 536      54.122  72.371  22.368  1.00  0.00           H
ATOM    692  HB2 HIS A 536      53.814  73.764  21.336  1.00  0.00           H
ATOM    693  ND1 HIS A 536      56.403  74.111  20.550  1.00  0.00           N
ATOM    694  CG  HIS A 536      55.798  73.039  21.210  1.00  0.00           C
ATOM    695  CE1 HIS A 536      57.416  73.600  19.893  1.00  0.00           C
ATOM    696  HE1 HIS A 536      58.027  74.148  19.176  1.00  0.00           H
ATOM    697  NE2 HIS A 536      57.511  72.295  20.104  1.00  0.00           N
ATOM    698  HE2 HIS A 536      58.324  71.716  20.042  1.00  0.00           H
ATOM    699  CD2 HIS A 536      56.444  71.928  20.870  1.00  0.00           C
ATOM    700  HD2 HIS A 536      56.261  70.914  21.204  1.00  0.00           H
ATOM    701  C   HIS A 536      53.607  74.547  23.933  1.00  0.00           C
ATOM    702  O   HIS A 536      52.786  75.240  23.275  1.00  0.00           O
ATOM    703  N   GLU A 537      53.426  74.207  25.218  1.00  0.00           N
ATOM    704  HN  GLU A 537      54.029  73.568  25.689  1.00  0.00           H
ATOM    705  CA  GLU A 537      52.269  74.652  25.970  1.00  0.00           C
ATOM    706  HA  GLU A 537      51.507  74.917  25.252  1.00  0.00           H
ATOM    707  CB  GLU A 537      51.749  73.529  26.839  1.00  0.00           C
ATOM    708  HB1 GLU A 537      52.370  73.373  27.747  1.00  0.00           H
ATOM    709  HB2 GLU A 537      50.848  73.931  27.351  1.00  0.00           H
ATOM    710  CG  GLU A 537      51.441  72.132  26.228  1.00  0.00           C
ATOM    711  HG1 GLU A 537      52.303  71.504  25.916  1.00  0.00           H
ATOM    712  HG2 GLU A 537      50.904  71.631  27.061  1.00  0.00           H
ATOM    713  CD  GLU A 537      50.356  72.164  25.074  1.00  0.00           C
ATOM    714  OE1 GLU A 537      50.430  71.480  24.003  1.00  0.00           O
ATOM    715  OE2 GLU A 537      49.350  72.867  25.354  1.00  0.00           O
ATOM    716  C   GLU A 537      52.411  75.878  26.884  1.00  0.00           C
ATOM    717  O   GLU A 537      51.472  76.232  27.615  1.00  0.00           O
ATOM    718  N   VAL A 538      53.557  76.502  26.828  1.00  0.00           N
ATOM    719  HN  VAL A 538      54.149  76.011  26.194  1.00  0.00           H
ATOM    720  CA  VAL A 538      54.049  77.534  27.722  1.00  0.00           C
ATOM    721  HA  VAL A 538      53.740  77.212  28.706  1.00  0.00           H
ATOM    722  CB  VAL A 538      55.600  77.576  27.582  1.00  0.00           C
ATOM    723  HB  VAL A 538      55.876  77.733  26.517  1.00  0.00           H
ATOM    724  CG1 VAL A 538      56.225  78.705  28.442  1.00  0.00           C
ATOM    725 1HG1 VAL A 538      55.838  79.690  28.103  1.00  0.00           H
ATOM    726 2HG1 VAL A 538      56.118  78.515  29.531  1.00  0.00           H
ATOM    727 3HG1 VAL A 538      57.314  78.720  28.220  1.00  0.00           H
ATOM    728  CG2 VAL A 538      56.264  76.255  27.986  1.00  0.00           C
ATOM    729 1HG2 VAL A 538      55.712  75.446  27.462  1.00  0.00           H
ATOM    730 2HG2 VAL A 538      57.375  76.237  27.961  1.00  0.00           H
ATOM    731 3HG2 VAL A 538      55.880  75.987  28.994  1.00  0.00           H
ATOM    732  C   VAL A 538      53.398  78.890  27.559  1.00  0.00           C
ATOM    733  O   VAL A 538      53.247  79.517  26.515  1.00  0.00           O
ATOM    734  N   GLN A 539      52.941  79.532  28.634  1.00  0.00           N
ATOM    735  HN  GLN A 539      53.257  79.246  29.536  1.00  0.00           H
ATOM    736  CA  GLN A 539      52.144  80.673  28.572  1.00  0.00           C
ATOM    737  HA  GLN A 539      51.384  80.509  27.823  1.00  0.00           H
ATOM    738  CB  GLN A 539      51.400  80.848  29.912  1.00  0.00           C
ATOM    739  HB1 GLN A 539      52.083  81.005  30.774  1.00  0.00           H
ATOM    740  HB2 GLN A 539      50.761  81.747  29.783  1.00  0.00           H
ATOM    741  CG  GLN A 539      50.447  79.785  30.313  1.00  0.00           C
ATOM    742  HG1 GLN A 539      49.620  79.769  29.571  1.00  0.00           H
ATOM    743  HG2 GLN A 539      50.980  78.810  30.282  1.00  0.00           H
ATOM    744  CD  GLN A 539      49.921  80.059  31.717  1.00  0.00           C
ATOM    745  OE1 GLN A 539      50.458  79.437  32.601  1.00  0.00           O
ATOM    746  NE2 GLN A 539      48.818  80.833  31.861  1.00  0.00           N
ATOM    747 1HE2 GLN A 539      48.114  80.557  32.516  1.00  0.00           H
ATOM    748 2HE2 GLN A 539      48.607  81.378  31.050  1.00  0.00           H
ATOM    749  C   GLN A 539      52.873  82.005  28.281  1.00  0.00           C
ATOM    750  O   GLN A 539      52.446  82.873  27.521  1.00  0.00           O
ATOM    751  N   GLU A 540      54.165  82.016  28.706  1.00  0.00           N
ATOM    752  HN  GLU A 540      54.575  81.228  29.159  1.00  0.00           H
ATOM    753  CA  GLU A 540      55.067  83.124  28.566  1.00  0.00           C
ATOM    754  HA  GLU A 540      54.743  83.621  27.664  1.00  0.00           H
ATOM    755  CB  GLU A 540      55.114  84.134  29.751  1.00  0.00           C
ATOM    756  HB1 GLU A 540      55.218  83.505  30.661  1.00  0.00           H
ATOM    757  HB2 GLU A 540      55.896  84.920  29.677  1.00  0.00           H
ATOM    758  CG  GLU A 540      53.741  84.819  29.992  1.00  0.00           C
ATOM    759  HG1 GLU A 540      53.356  85.332  29.085  1.00  0.00           H
ATOM    760  HG2 GLU A 540      52.997  84.020  30.201  1.00  0.00           H
ATOM    761  CD  GLU A 540      53.769  85.850  31.034  1.00  0.00           C
ATOM    762  OE1 GLU A 540      53.414  87.027  30.754  1.00  0.00           O
ATOM    763  OE2 GLU A 540      54.342  85.577  32.135  1.00  0.00           O
ATOM    764  C   GLU A 540      56.517  82.692  28.348  1.00  0.00           C
ATOM    765  O   GLU A 540      57.066  81.863  29.024  1.00  0.00           O
ATOM    766  N   HIS A 541      57.263  83.261  27.405  1.00  0.00           N
ATOM    767  HN  HIS A 541      56.822  83.897  26.777  1.00  0.00           H
ATOM    768  CA  HIS A 541      58.611  82.885  27.014  1.00  0.00           C
ATOM    769  HA  HIS A 541      58.954  82.046  27.600  1.00  0.00           H
ATOM    770  CB  HIS A 541      58.828  82.608  25.470  1.00  0.00           C
ATOM    771  HB1 HIS A 541      58.661  83.585  24.968  1.00  0.00           H
ATOM    772  HB2 HIS A 541      59.799  82.162  25.165  1.00  0.00           H
ATOM    773  ND1 HIS A 541      56.714  82.081  24.289  1.00  0.00           N
ATOM    774  CG  HIS A 541      57.737  81.672  25.071  1.00  0.00           C
ATOM    775  CE1 HIS A 541      55.999  80.971  24.015  1.00  0.00           C
ATOM    776  HE1 HIS A 541      55.108  80.958  23.387  1.00  0.00           H
ATOM    777  NE2 HIS A 541      56.572  79.863  24.539  1.00  0.00           N
ATOM    778  HE2 HIS A 541      56.350  78.923  24.277  1.00  0.00           H
ATOM    779  CD2 HIS A 541      57.683  80.314  25.245  1.00  0.00           C
ATOM    780  HD2 HIS A 541      58.413  79.700  25.758  1.00  0.00           H
ATOM    781  C   HIS A 541      59.482  84.090  27.377  1.00  0.00           C
ATOM    782  O   HIS A 541      59.020  85.230  27.276  1.00  0.00           O
ATOM    783  N   PHE A 542      60.696  83.792  27.818  1.00  0.00           N
ATOM    784  HN  PHE A 542      60.991  82.842  27.886  1.00  0.00           H
ATOM    785  CA  PHE A 542      61.712  84.700  28.216  1.00  0.00           C
ATOM    786  HA  PHE A 542      61.733  85.578  27.588  1.00  0.00           H
ATOM    787  CB  PHE A 542      61.485  85.285  29.605  1.00  0.00           C
ATOM    788  HB1 PHE A 542      62.358  85.902  29.906  1.00  0.00           H
ATOM    789  HB2 PHE A 542      60.599  85.953  29.554  1.00  0.00           H
ATOM    790  CG  PHE A 542      61.143  84.185  30.585  1.00  0.00           C
ATOM    791  CD1 PHE A 542      59.787  83.760  30.787  1.00  0.00           C
ATOM    792  HD1 PHE A 542      58.976  84.068  30.144  1.00  0.00           H
ATOM    793  CE1 PHE A 542      59.478  82.824  31.760  1.00  0.00           C
ATOM    794  HE1 PHE A 542      58.474  82.511  32.004  1.00  0.00           H
ATOM    795  CZ  PHE A 542      60.461  82.242  32.614  1.00  0.00           C
ATOM    796  HZ  PHE A 542      60.159  81.435  33.265  1.00  0.00           H
ATOM    797  CD2 PHE A 542      62.069  83.737  31.536  1.00  0.00           C
ATOM    798  HD2 PHE A 542      63.088  84.092  31.573  1.00  0.00           H
ATOM    799  CE2 PHE A 542      61.793  82.731  32.520  1.00  0.00           C
ATOM    800  HE2 PHE A 542      62.503  82.394  33.260  1.00  0.00           H
ATOM    801  C   PHE A 542      63.030  83.928  28.071  1.00  0.00           C
ATOM    802  O   PHE A 542      63.036  82.708  28.160  1.00  0.00           O
ATOM    803  N   PRO A 543      64.132  84.587  27.727  1.00  0.00           N
ATOM    804  CD  PRO A 543      64.140  86.008  27.375  1.00  0.00           C
ATOM    805  HD1 PRO A 543      63.890  86.648  28.248  1.00  0.00           H
ATOM    806  HD2 PRO A 543      63.581  86.325  26.469  1.00  0.00           H
ATOM    807  CA  PRO A 543      65.505  84.078  27.753  1.00  0.00           C
ATOM    808  HA  PRO A 543      65.692  83.645  26.781  1.00  0.00           H
ATOM    809  CB  PRO A 543      66.348  85.384  27.931  1.00  0.00           C
ATOM    810  HB1 PRO A 543      66.245  85.701  28.991  1.00  0.00           H
ATOM    811  HB2 PRO A 543      67.404  85.308  27.594  1.00  0.00           H
ATOM    812  CG  PRO A 543      65.563  86.371  27.052  1.00  0.00           C
ATOM    813  HG1 PRO A 543      65.894  87.411  27.261  1.00  0.00           H
ATOM    814  HG2 PRO A 543      65.897  86.204  26.006  1.00  0.00           H
ATOM    815  C   PRO A 543      65.879  82.870  28.681  1.00  0.00           C
ATOM    816  O   PRO A 543      66.370  81.905  28.111  1.00  0.00           O
ATOM    817  N   GLU A 544      65.690  83.024  29.977  1.00  0.00           N
ATOM    818  HN  GLU A 544      65.361  83.934  30.217  1.00  0.00           H
ATOM    819  CA  GLU A 544      65.887  82.065  31.102  1.00  0.00           C
ATOM    820  HA  GLU A 544      66.931  81.793  31.064  1.00  0.00           H
ATOM    821  CB  GLU A 544      65.718  82.526  32.547  1.00  0.00           C
ATOM    822  HB1 GLU A 544      64.757  83.080  32.492  1.00  0.00           H
ATOM    823  HB2 GLU A 544      65.614  81.670  33.248  1.00  0.00           H
ATOM    824  CG  GLU A 544      66.839  83.483  33.069  1.00  0.00           C
ATOM    825  HG1 GLU A 544      67.823  82.992  33.233  1.00  0.00           H
ATOM    826  HG2 GLU A 544      66.883  84.329  32.350  1.00  0.00           H
ATOM    827  CD  GLU A 544      66.492  84.155  34.322  1.00  0.00           C
ATOM    828  OE1 GLU A 544      66.649  85.369  34.517  1.00  0.00           O
ATOM    829  OE2 GLU A 544      65.891  83.531  35.245  1.00  0.00           O
ATOM    830  C   GLU A 544      65.051  80.805  30.857  1.00  0.00           C
ATOM    831  O   GLU A 544      65.517  79.645  30.905  1.00  0.00           O
ATOM    832  N   ALA A 545      63.738  80.944  30.547  1.00  0.00           N
ATOM    833  HN  ALA A 545      63.332  81.837  30.372  1.00  0.00           H
ATOM    834  CA  ALA A 545      62.927  79.845  30.122  1.00  0.00           C
ATOM    835  HA  ALA A 545      62.861  79.018  30.813  1.00  0.00           H
ATOM    836  CB  ALA A 545      61.462  80.149  30.039  1.00  0.00           C
ATOM    837  HB1 ALA A 545      61.185  81.024  29.413  1.00  0.00           H
ATOM    838  HB2 ALA A 545      60.917  79.240  29.706  1.00  0.00           H
ATOM    839  HB3 ALA A 545      61.118  80.396  31.066  1.00  0.00           H
ATOM    840  C   ALA A 545      63.358  79.292  28.795  1.00  0.00           C
ATOM    841  O   ALA A 545      63.423  78.071  28.591  1.00  0.00           O
ATOM    842  N   LEU A 546      63.722  80.086  27.750  1.00  0.00           N
ATOM    843  HN  LEU A 546      63.641  81.079  27.763  1.00  0.00           H
ATOM    844  CA  LEU A 546      64.010  79.556  26.379  1.00  0.00           C
ATOM    845  HA  LEU A 546      63.130  78.965  26.172  1.00  0.00           H
ATOM    846  CB  LEU A 546      64.198  80.657  25.352  1.00  0.00           C
ATOM    847  HB1 LEU A 546      64.787  81.523  25.722  1.00  0.00           H
ATOM    848  HB2 LEU A 546      64.562  80.275  24.375  1.00  0.00           H
ATOM    849  CG  LEU A 546      62.841  81.399  24.978  1.00  0.00           C
ATOM    850  HG  LEU A 546      62.398  81.813  25.910  1.00  0.00           H
ATOM    851  CD1 LEU A 546      63.221  82.511  23.975  1.00  0.00           C
ATOM    852 1HD1 LEU A 546      63.937  83.145  24.540  1.00  0.00           H
ATOM    853 2HD1 LEU A 546      63.633  82.046  23.054  1.00  0.00           H
ATOM    854 3HD1 LEU A 546      62.351  83.130  23.667  1.00  0.00           H
ATOM    855  CD2 LEU A 546      61.900  80.537  24.210  1.00  0.00           C
ATOM    856 1HD2 LEU A 546      62.473  80.242  23.305  1.00  0.00           H
ATOM    857 2HD2 LEU A 546      61.624  79.725  24.917  1.00  0.00           H
ATOM    858 3HD2 LEU A 546      60.998  81.111  23.906  1.00  0.00           H
ATOM    859  C   LEU A 546      65.206  78.610  26.383  1.00  0.00           C
ATOM    860  O   LEU A 546      65.166  77.565  25.741  1.00  0.00           O
ATOM    861  N   ALA A 547      66.252  78.941  27.171  1.00  0.00           N
ATOM    862  HN  ALA A 547      66.110  79.815  27.630  1.00  0.00           H
ATOM    863  CA  ALA A 547      67.521  78.190  27.465  1.00  0.00           C
ATOM    864  HA  ALA A 547      67.955  77.928  26.511  1.00  0.00           H
ATOM    865  CB  ALA A 547      68.483  79.054  28.266  1.00  0.00           C
ATOM    866  HB1 ALA A 547      67.975  79.343  29.211  1.00  0.00           H
ATOM    867  HB2 ALA A 547      69.430  78.502  28.446  1.00  0.00           H
ATOM    868  HB3 ALA A 547      68.545  79.979  27.653  1.00  0.00           H
ATOM    869  C   ALA A 547      67.212  76.949  28.254  1.00  0.00           C
ATOM    870  O   ALA A 547      67.907  75.963  27.916  1.00  0.00           O
ATOM    871  N   ARG A 548      66.258  77.002  29.135  1.00  0.00           N
ATOM    872  HN  ARG A 548      65.787  77.837  29.407  1.00  0.00           H
ATOM    873  CA  ARG A 548      65.777  75.868  29.800  1.00  0.00           C
ATOM    874  HA  ARG A 548      66.641  75.260  30.025  1.00  0.00           H
ATOM    875  CB  ARG A 548      65.023  76.265  31.064  1.00  0.00           C
ATOM    876  HB1 ARG A 548      64.790  77.347  30.969  1.00  0.00           H
ATOM    877  HB2 ARG A 548      64.080  75.684  31.150  1.00  0.00           H
ATOM    878  CG  ARG A 548      65.660  76.049  32.419  1.00  0.00           C
ATOM    879  HG1 ARG A 548      65.235  76.688  33.223  1.00  0.00           H
ATOM    880  HG2 ARG A 548      65.536  75.005  32.779  1.00  0.00           H
ATOM    881  CD  ARG A 548      67.166  76.260  32.566  1.00  0.00           C
ATOM    882  HD1 ARG A 548      67.642  75.942  33.518  1.00  0.00           H
ATOM    883  HD2 ARG A 548      67.679  75.775  31.707  1.00  0.00           H
ATOM    884  NE  ARG A 548      67.339  77.692  32.307  1.00  0.00           N
ATOM    885  HE  ARG A 548      66.569  78.312  32.460  1.00  0.00           H
ATOM    886  CZ  ARG A 548      68.477  78.323  32.117  1.00  0.00           C
ATOM    887  NH1 ARG A 548      69.695  77.723  32.004  1.00  0.00           N
ATOM    888 1HH1 ARG A 548      69.850  76.794  32.338  1.00  0.00           H
ATOM    889 2HH1 ARG A 548      70.440  78.386  31.930  1.00  0.00           H
ATOM    890  NH2 ARG A 548      68.445  79.576  31.769  1.00  0.00           N
ATOM    891 1HH2 ARG A 548      67.525  79.968  31.756  1.00  0.00           H
ATOM    892 2HH2 ARG A 548      69.306  80.063  31.624  1.00  0.00           H
ATOM    893  C   ARG A 548      64.971  74.886  28.936  1.00  0.00           C
ATOM    894  O   ARG A 548      65.044  73.662  29.091  1.00  0.00           O
ATOM    895  N   LEU A 549      64.110  75.442  28.059  1.00  0.00           N
ATOM    896  HN  LEU A 549      64.135  76.424  27.891  1.00  0.00           H
ATOM    897  CA  LEU A 549      63.354  74.703  27.099  1.00  0.00           C
ATOM    898  HA  LEU A 549      62.829  73.929  27.640  1.00  0.00           H
ATOM    899  CB  LEU A 549      62.268  75.556  26.400  1.00  0.00           C
ATOM    900  HB1 LEU A 549      62.649  76.477  25.908  1.00  0.00           H
ATOM    901  HB2 LEU A 549      61.779  75.035  25.550  1.00  0.00           H
ATOM    902  CG  LEU A 549      61.105  76.014  27.286  1.00  0.00           C
ATOM    903  HG  LEU A 549      61.557  76.436  28.209  1.00  0.00           H
ATOM    904  CD1 LEU A 549      60.360  77.264  26.726  1.00  0.00           C
ATOM    905 1HD1 LEU A 549      60.096  77.213  25.648  1.00  0.00           H
ATOM    906 2HD1 LEU A 549      59.401  77.499  27.233  1.00  0.00           H
ATOM    907 3HD1 LEU A 549      61.024  78.153  26.801  1.00  0.00           H
ATOM    908  CD2 LEU A 549      60.087  74.930  27.644  1.00  0.00           C
ATOM    909 1HD2 LEU A 549      59.295  75.380  28.280  1.00  0.00           H
ATOM    910 2HD2 LEU A 549      59.676  74.556  26.682  1.00  0.00           H
ATOM    911 3HD2 LEU A 549      60.462  74.030  28.176  1.00  0.00           H
ATOM    912  C   LEU A 549      64.193  74.017  26.058  1.00  0.00           C
ATOM    913  O   LEU A 549      64.178  72.765  25.952  1.00  0.00           O
ATOM    914  N   LEU A 550      65.059  74.818  25.317  1.00  0.00           N
ATOM    915  HN  LEU A 550      65.085  75.807  25.441  1.00  0.00           H
ATOM    916  CA  LEU A 550      65.994  74.200  24.405  1.00  0.00           C
ATOM    917  HA  LEU A 550      65.449  73.786  23.569  1.00  0.00           H
ATOM    918  CB  LEU A 550      66.703  75.342  23.610  1.00  0.00           C
ATOM    919  HB1 LEU A 550      65.866  76.018  23.331  1.00  0.00           H
ATOM    920  HB2 LEU A 550      67.316  75.962  24.298  1.00  0.00           H
ATOM    921  CG  LEU A 550      67.489  74.972  22.367  1.00  0.00           C
ATOM    922  HG  LEU A 550      68.447  74.556  22.744  1.00  0.00           H
ATOM    923  CD1 LEU A 550      66.885  73.923  21.454  1.00  0.00           C
ATOM    924 1HD1 LEU A 550      65.971  74.218  20.895  1.00  0.00           H
ATOM    925 2HD1 LEU A 550      67.634  73.754  20.652  1.00  0.00           H
ATOM    926 3HD1 LEU A 550      66.764  72.940  21.958  1.00  0.00           H
ATOM    927  CD2 LEU A 550      67.955  76.111  21.476  1.00  0.00           C
ATOM    928 1HD2 LEU A 550      68.630  75.838  20.637  1.00  0.00           H
ATOM    929 2HD2 LEU A 550      67.160  76.663  20.932  1.00  0.00           H
ATOM    930 3HD2 LEU A 550      68.389  76.863  22.170  1.00  0.00           H
ATOM    931  C   LEU A 550      66.933  73.130  24.932  1.00  0.00           C
ATOM    932  O   LEU A 550      67.219  72.081  24.312  1.00  0.00           O
ATOM    933  N   LEU A 551      67.487  73.292  26.152  1.00  0.00           N
ATOM    934  HN  LEU A 551      67.404  74.164  26.629  1.00  0.00           H
ATOM    935  CA  LEU A 551      68.449  72.389  26.839  1.00  0.00           C
ATOM    936  HA  LEU A 551      69.355  72.297  26.259  1.00  0.00           H
ATOM    937  CB  LEU A 551      68.717  72.971  28.236  1.00  0.00           C
ATOM    938  HB1 LEU A 551      69.379  73.864  28.238  1.00  0.00           H
ATOM    939  HB2 LEU A 551      67.749  73.273  28.688  1.00  0.00           H
ATOM    940  CG  LEU A 551      69.468  72.084  29.181  1.00  0.00           C
ATOM    941  HG  LEU A 551      68.981  71.098  29.335  1.00  0.00           H
ATOM    942  CD1 LEU A 551      70.879  71.892  28.696  1.00  0.00           C
ATOM    943 1HD1 LEU A 551      71.419  71.393  29.529  1.00  0.00           H
ATOM    944 2HD1 LEU A 551      70.916  71.426  27.688  1.00  0.00           H
ATOM    945 3HD1 LEU A 551      71.485  72.823  28.679  1.00  0.00           H
ATOM    946  CD2 LEU A 551      69.548  72.645  30.610  1.00  0.00           C
ATOM    947 1HD2 LEU A 551      70.027  73.644  30.688  1.00  0.00           H
ATOM    948 2HD2 LEU A 551      68.518  72.809  30.992  1.00  0.00           H
ATOM    949 3HD2 LEU A 551      70.040  72.063  31.418  1.00  0.00           H
ATOM    950  C   LEU A 551      67.977  70.978  26.863  1.00  0.00           C
ATOM    951  O   LEU A 551      68.667  69.973  26.584  1.00  0.00           O
ATOM    952  N   VAL A 552      66.720  70.810  27.216  1.00  0.00           N
ATOM    953  HN  VAL A 552      66.059  71.555  27.265  1.00  0.00           H
ATOM    954  CA  VAL A 552      66.131  69.474  27.486  1.00  0.00           C
ATOM    955  HA  VAL A 552      66.904  68.901  27.977  1.00  0.00           H
ATOM    956  CB  VAL A 552      64.892  69.463  28.432  1.00  0.00           C
ATOM    957  HB  VAL A 552      64.442  68.468  28.637  1.00  0.00           H
ATOM    958  CG1 VAL A 552      65.369  70.010  29.785  1.00  0.00           C
ATOM    959 1HG1 VAL A 552      64.617  70.066  30.600  1.00  0.00           H
ATOM    960 2HG1 VAL A 552      66.201  69.486  30.301  1.00  0.00           H
ATOM    961 3HG1 VAL A 552      65.717  71.046  29.587  1.00  0.00           H
ATOM    962  CG2 VAL A 552      63.693  70.308  27.790  1.00  0.00           C
ATOM    963 1HG2 VAL A 552      62.792  70.011  28.368  1.00  0.00           H
ATOM    964 2HG2 VAL A 552      63.789  71.413  27.847  1.00  0.00           H
ATOM    965 3HG2 VAL A 552      63.541  70.101  26.709  1.00  0.00           H
ATOM    966  C   VAL A 552      65.780  68.716  26.206  1.00  0.00           C
ATOM    967  O   VAL A 552      65.479  67.530  26.259  1.00  0.00           O
ATOM    968  N   THR A 553      65.824  69.305  25.023  1.00  0.00           N
ATOM    969  HN  THR A 553      66.069  70.264  24.897  1.00  0.00           H
ATOM    970  CA  THR A 553      65.441  68.675  23.736  1.00  0.00           C
ATOM    971  HA  THR A 553      64.407  68.373  23.810  1.00  0.00           H
ATOM    972  CB  THR A 553      65.518  69.654  22.581  1.00  0.00           C
ATOM    973  HB  THR A 553      66.607  69.830  22.454  1.00  0.00           H
ATOM    974  OG1 THR A 553      64.922  70.912  22.906  1.00  0.00           O
ATOM    975  HG1 THR A 553      65.646  71.384  23.323  1.00  0.00           H
ATOM    976  CG2 THR A 553      64.997  69.161  21.210  1.00  0.00           C
ATOM    977 1HG2 THR A 553      64.864  70.059  20.570  1.00  0.00           H
ATOM    978 2HG2 THR A 553      65.759  68.445  20.833  1.00  0.00           H
ATOM    979 3HG2 THR A 553      63.996  68.681  21.195  1.00  0.00           H
ATOM    980  C   THR A 553      66.198  67.417  23.328  1.00  0.00           C
ATOM    981  O   THR A 553      67.374  67.447  23.078  1.00  0.00           O
ATOM    982  N   LYS A 554      65.446  66.279  23.136  1.00  0.00           N
ATOM    983  HN  LYS A 554      64.454  66.332  23.217  1.00  0.00           H
ATOM    984  CA  LYS A 554      65.942  64.987  22.655  1.00  0.00           C
ATOM    985  HA  LYS A 554      66.793  64.852  23.306  1.00  0.00           H
ATOM    986  CB  LYS A 554      64.915  63.830  22.597  1.00  0.00           C
ATOM    987  HB1 LYS A 554      64.090  64.271  21.998  1.00  0.00           H
ATOM    988  HB2 LYS A 554      65.339  62.924  22.115  1.00  0.00           H
ATOM    989  CG  LYS A 554      64.289  63.429  23.937  1.00  0.00           C
ATOM    990  HG1 LYS A 554      63.738  64.318  24.312  1.00  0.00           H
ATOM    991  HG2 LYS A 554      63.489  62.764  23.546  1.00  0.00           H
ATOM    992  CD  LYS A 554      65.191  62.725  24.968  1.00  0.00           C
ATOM    993  HD1 LYS A 554      65.472  61.779  24.458  1.00  0.00           H
ATOM    994  HD2 LYS A 554      66.124  63.261  25.245  1.00  0.00           H
ATOM    995  CE  LYS A 554      64.390  62.337  26.228  1.00  0.00           C
ATOM    996  HE1 LYS A 554      63.913  63.274  26.587  1.00  0.00           H
ATOM    997  HE2 LYS A 554      63.705  61.483  26.039  1.00  0.00           H
ATOM    998  NZ  LYS A 554      65.320  61.897  27.217  1.00  0.00           N
ATOM    999  HZ1 LYS A 554      65.754  62.705  27.707  1.00  0.00           H
ATOM   1000  HZ2 LYS A 554      64.871  61.282  27.926  1.00  0.00           H
ATOM   1001  HZ3 LYS A 554      66.061  61.300  26.799  1.00  0.00           H
ATOM   1002  C   LYS A 554      66.683  64.959  21.290  1.00  0.00           C
ATOM   1003  O   LYS A 554      66.476  65.852  20.458  1.00  0.00           O
ATOM   1004  N   TRP A 555      67.587  63.998  21.161  1.00  0.00           N
ATOM   1005  HN  TRP A 555      67.899  63.456  21.938  1.00  0.00           H
ATOM   1006  CA  TRP A 555      68.229  63.641  19.868  1.00  0.00           C
ATOM   1007  HA  TRP A 555      69.013  64.380  19.792  1.00  0.00           H
ATOM   1008  CB  TRP A 555      68.999  62.286  19.999  1.00  0.00           C
ATOM   1009  HB1 TRP A 555      69.729  62.364  20.832  1.00  0.00           H
ATOM   1010  HB2 TRP A 555      68.322  61.475  20.344  1.00  0.00           H
ATOM   1011  CG  TRP A 555      69.738  61.775  18.805  1.00  0.00           C
ATOM   1012  CD1 TRP A 555      69.256  61.015  17.762  1.00  0.00           C
ATOM   1013  HD1 TRP A 555      68.216  60.769  17.605  1.00  0.00           H
ATOM   1014  NE1 TRP A 555      70.280  60.636  16.936  1.00  0.00           N
ATOM   1015  HE1 TRP A 555      70.204  59.866  16.341  1.00  0.00           H
ATOM   1016  CE2 TRP A 555      71.463  61.196  17.407  1.00  0.00           C
ATOM   1017  CD2 TRP A 555      71.132  61.844  18.614  1.00  0.00           C
ATOM   1018  CE3 TRP A 555      72.147  62.362  19.412  1.00  0.00           C
ATOM   1019  HE3 TRP A 555      72.056  62.665  20.445  1.00  0.00           H
ATOM   1020  CZ3 TRP A 555      73.522  62.389  18.923  1.00  0.00           C
ATOM   1021  HZ3 TRP A 555      74.287  62.860  19.522  1.00  0.00           H
ATOM   1022  CZ2 TRP A 555      72.818  61.054  17.004  1.00  0.00           C
ATOM   1023  HZ2 TRP A 555      73.032  60.458  16.128  1.00  0.00           H
ATOM   1024  CH2 TRP A 555      73.759  61.840  17.665  1.00  0.00           C
ATOM   1025  HH2 TRP A 555      74.782  61.767  17.326  1.00  0.00           H
ATOM   1026  C   TRP A 555      67.424  63.743  18.575  1.00  0.00           C
ATOM   1027  O   TRP A 555      66.276  63.155  18.448  1.00  0.00           O
ATOM   1028  N   ASN A 556      67.881  64.370  17.433  1.00  0.00           N
ATOM   1029  HN  ASN A 556      68.832  64.656  17.521  1.00  0.00           H
ATOM   1030  CA  ASN A 556      67.154  64.656  16.249  1.00  0.00           C
ATOM   1031  HA  ASN A 556      67.584  65.493  15.719  1.00  0.00           H
ATOM   1032  CB  ASN A 556      67.225  63.472  15.295  1.00  0.00           C
ATOM   1033  HB1 ASN A 556      66.673  62.654  15.807  1.00  0.00           H
ATOM   1034  HB2 ASN A 556      66.762  63.588  14.292  1.00  0.00           H
ATOM   1035  CG  ASN A 556      68.699  63.194  14.905  1.00  0.00           C
ATOM   1036  OD1 ASN A 556      69.580  64.073  14.921  1.00  0.00           O
ATOM   1037  ND2 ASN A 556      69.012  61.984  14.398  1.00  0.00           N
ATOM   1038 1HD2 ASN A 556      68.387  61.270  14.083  1.00  0.00           H
ATOM   1039 2HD2 ASN A 556      69.966  61.690  14.341  1.00  0.00           H
ATOM   1040  C   ASN A 556      65.750  65.212  16.367  1.00  0.00           C
ATOM   1041  O   ASN A 556      64.835  64.675  15.737  1.00  0.00           O
ATOM   1042  N   LYS A 557      65.499  66.282  17.140  1.00  0.00           N
ATOM   1043  HN  LYS A 557      66.194  66.657  17.748  1.00  0.00           H
ATOM   1044  CA  LYS A 557      64.160  66.874  17.272  1.00  0.00           C
ATOM   1045  HA  LYS A 557      63.416  66.323  16.716  1.00  0.00           H
ATOM   1046  CB  LYS A 557      63.607  66.821  18.749  1.00  0.00           C
ATOM   1047  HB1 LYS A 557      64.361  67.161  19.491  1.00  0.00           H
ATOM   1048  HB2 LYS A 557      62.752  67.526  18.828  1.00  0.00           H
ATOM   1049  CG  LYS A 557      62.945  65.488  19.109  1.00  0.00           C
ATOM   1050  HG1 LYS A 557      63.540  64.592  18.830  1.00  0.00           H
ATOM   1051  HG2 LYS A 557      62.969  65.469  20.220  1.00  0.00           H
ATOM   1052  CD  LYS A 557      61.517  65.350  18.600  1.00  0.00           C
ATOM   1053  HD1 LYS A 557      60.969  66.208  19.044  1.00  0.00           H
ATOM   1054  HD2 LYS A 557      61.613  65.614  17.526  1.00  0.00           H
ATOM   1055  CE  LYS A 557      60.856  64.016  18.810  1.00  0.00           C
ATOM   1056  HE1 LYS A 557      61.306  63.267  18.123  1.00  0.00           H
ATOM   1057  HE2 LYS A 557      60.905  63.703  19.874  1.00  0.00           H
ATOM   1058  NZ  LYS A 557      59.451  64.083  18.336  1.00  0.00           N
ATOM   1059  HZ1 LYS A 557      59.011  63.141  18.356  1.00  0.00           H
ATOM   1060  HZ2 LYS A 557      58.817  64.669  18.917  1.00  0.00           H
ATOM   1061  HZ3 LYS A 557      59.334  64.364  17.342  1.00  0.00           H
ATOM   1062  C   LYS A 557      64.167  68.328  16.610  1.00  0.00           C
ATOM   1063  O   LYS A 557      64.088  69.364  17.281  1.00  0.00           O
ATOM   1064  N   HIS A 558      64.424  68.401  15.310  1.00  0.00           N
ATOM   1065  HN  HIS A 558      64.645  67.532  14.873  1.00  0.00           H
ATOM   1066  CA  HIS A 558      64.674  69.602  14.497  1.00  0.00           C
ATOM   1067  HA  HIS A 558      65.572  70.062  14.881  1.00  0.00           H
ATOM   1068  CB  HIS A 558      64.934  69.219  13.007  1.00  0.00           C
ATOM   1069  HB1 HIS A 558      64.014  68.806  12.541  1.00  0.00           H
ATOM   1070  HB2 HIS A 558      65.168  70.191  12.524  1.00  0.00           H
ATOM   1071  ND1 HIS A 558      66.244  67.096  13.311  1.00  0.00           N
ATOM   1072  CG  HIS A 558      66.172  68.376  12.735  1.00  0.00           C
ATOM   1073  CE1 HIS A 558      67.457  66.674  12.965  1.00  0.00           C
ATOM   1074  HE1 HIS A 558      67.945  65.751  13.277  1.00  0.00           H
ATOM   1075  NE2 HIS A 558      68.173  67.566  12.231  1.00  0.00           N
ATOM   1076  HE2 HIS A 558      69.135  67.458  11.981  1.00  0.00           H
ATOM   1077  CD2 HIS A 558      67.335  68.652  12.089  1.00  0.00           C
ATOM   1078  HD2 HIS A 558      67.572  69.596  11.612  1.00  0.00           H
ATOM   1079  C   HIS A 558      63.656  70.683  14.615  1.00  0.00           C
ATOM   1080  O   HIS A 558      64.049  71.797  14.930  1.00  0.00           O
ATOM   1081  N   GLU A 559      62.379  70.446  14.488  1.00  0.00           N
ATOM   1082  HN  GLU A 559      62.033  69.511  14.486  1.00  0.00           H
ATOM   1083  CA  GLU A 559      61.305  71.427  14.706  1.00  0.00           C
ATOM   1084  HA  GLU A 559      61.480  72.144  13.917  1.00  0.00           H
ATOM   1085  CB  GLU A 559      59.850  70.747  14.435  1.00  0.00           C
ATOM   1086  HB1 GLU A 559      59.694  69.937  15.180  1.00  0.00           H
ATOM   1087  HB2 GLU A 559      59.131  71.586  14.551  1.00  0.00           H
ATOM   1088  CG  GLU A 559      59.574  70.174  13.021  1.00  0.00           C
ATOM   1089  HG1 GLU A 559      59.840  70.987  12.312  1.00  0.00           H
ATOM   1090  HG2 GLU A 559      60.295  69.369  12.762  1.00  0.00           H
ATOM   1091  CD  GLU A 559      58.161  69.753  12.872  1.00  0.00           C
ATOM   1092  OE1 GLU A 559      57.837  68.520  12.916  1.00  0.00           O
ATOM   1093  OE2 GLU A 559      57.293  70.603  12.740  1.00  0.00           O
ATOM   1094  C   GLU A 559      61.335  72.060  16.106  1.00  0.00           C
ATOM   1095  O   GLU A 559      61.050  73.219  16.268  1.00  0.00           O
ATOM   1096  N   ASP A 560      61.617  71.281  17.159  1.00  0.00           N
ATOM   1097  HN  ASP A 560      61.736  70.292  17.209  1.00  0.00           H
ATOM   1098  CA  ASP A 560      61.870  71.879  18.512  1.00  0.00           C
ATOM   1099  HA  ASP A 560      61.169  72.623  18.861  1.00  0.00           H
ATOM   1100  CB  ASP A 560      62.119  70.788  19.566  1.00  0.00           C
ATOM   1101  HB1 ASP A 560      62.917  70.042  19.363  1.00  0.00           H
ATOM   1102  HB2 ASP A 560      62.301  71.181  20.588  1.00  0.00           H
ATOM   1103  CG  ASP A 560      60.875  69.947  19.659  1.00  0.00           C
ATOM   1104  OD1 ASP A 560      59.737  70.488  19.828  1.00  0.00           O
ATOM   1105  OD2 ASP A 560      60.928  68.695  19.683  1.00  0.00           O
ATOM   1106  C   ASP A 560      63.080  72.739  18.544  1.00  0.00           C
ATOM   1107  O   ASP A 560      63.093  73.867  19.070  1.00  0.00           O
ATOM   1108  N   VAL A 561      64.187  72.256  17.940  1.00  0.00           N
ATOM   1109  HN  VAL A 561      64.199  71.500  17.290  1.00  0.00           H
ATOM   1110  CA  VAL A 561      65.383  73.130  17.927  1.00  0.00           C
ATOM   1111  HA  VAL A 561      65.633  73.384  18.946  1.00  0.00           H
ATOM   1112  CB  VAL A 561      66.642  72.449  17.315  1.00  0.00           C
ATOM   1113  HB  VAL A 561      66.249  71.928  16.416  1.00  0.00           H
ATOM   1114  CG1 VAL A 561      67.730  73.430  16.957  1.00  0.00           C
ATOM   1115 1HG1 VAL A 561      68.047  74.077  17.804  1.00  0.00           H
ATOM   1116 2HG1 VAL A 561      68.724  73.029  16.665  1.00  0.00           H
ATOM   1117 3HG1 VAL A 561      67.451  74.162  16.170  1.00  0.00           H
ATOM   1118  CG2 VAL A 561      67.024  71.414  18.373  1.00  0.00           C
ATOM   1119 1HG2 VAL A 561      66.205  70.814  18.825  1.00  0.00           H
ATOM   1120 2HG2 VAL A 561      67.665  70.592  17.989  1.00  0.00           H
ATOM   1121 3HG2 VAL A 561      67.648  71.828  19.194  1.00  0.00           H
ATOM   1122  C   VAL A 561      65.183  74.387  17.079  1.00  0.00           C
ATOM   1123  O   VAL A 561      65.662  75.459  17.425  1.00  0.00           O
ATOM   1124  N   ALA A 562      64.500  74.307  15.941  1.00  0.00           N
ATOM   1125  HN  ALA A 562      64.123  73.439  15.628  1.00  0.00           H
ATOM   1126  CA  ALA A 562      64.121  75.388  15.105  1.00  0.00           C
ATOM   1127  HA  ALA A 562      65.044  75.899  14.875  1.00  0.00           H
ATOM   1128  CB  ALA A 562      63.530  74.809  13.775  1.00  0.00           C
ATOM   1129  HB1 ALA A 562      64.402  74.181  13.491  1.00  0.00           H
ATOM   1130  HB2 ALA A 562      62.675  74.166  14.073  1.00  0.00           H
ATOM   1131  HB3 ALA A 562      63.187  75.494  12.971  1.00  0.00           H
ATOM   1132  C   ALA A 562      63.214  76.402  15.805  1.00  0.00           C
ATOM   1133  O   ALA A 562      63.522  77.620  15.841  1.00  0.00           O
ATOM   1134  N   GLN A 563      62.147  75.921  16.483  1.00  0.00           N
ATOM   1135  HN  GLN A 563      62.052  74.928  16.480  1.00  0.00           H
ATOM   1136  CA  GLN A 563      61.144  76.683  17.269  1.00  0.00           C
ATOM   1137  HA  GLN A 563      60.784  77.440  16.588  1.00  0.00           H
ATOM   1138  CB  GLN A 563      59.872  75.861  17.708  1.00  0.00           C
ATOM   1139  HB1 GLN A 563      59.621  75.375  16.741  1.00  0.00           H
ATOM   1140  HB2 GLN A 563      60.209  75.004  18.328  1.00  0.00           H
ATOM   1141  CG  GLN A 563      58.663  76.662  18.293  1.00  0.00           C
ATOM   1142  HG1 GLN A 563      57.727  76.071  18.190  1.00  0.00           H
ATOM   1143  HG2 GLN A 563      58.922  76.962  19.331  1.00  0.00           H
ATOM   1144  CD  GLN A 563      58.311  78.061  17.700  1.00  0.00           C
ATOM   1145  OE1 GLN A 563      58.660  78.371  16.580  1.00  0.00           O
ATOM   1146  NE2 GLN A 563      57.324  78.741  18.334  1.00  0.00           N
ATOM   1147 1HE2 GLN A 563      56.973  78.392  19.203  1.00  0.00           H
ATOM   1148 2HE2 GLN A 563      57.029  79.657  18.062  1.00  0.00           H
ATOM   1149  C   GLN A 563      61.663  77.436  18.434  1.00  0.00           C
ATOM   1150  O   GLN A 563      61.334  78.630  18.676  1.00  0.00           O
ATOM   1151  N   MET A 564      62.637  76.832  19.144  1.00  0.00           N
ATOM   1152  HN  MET A 564      62.893  75.877  19.011  1.00  0.00           H
ATOM   1153  CA  MET A 564      63.413  77.476  20.276  1.00  0.00           C
ATOM   1154  HA  MET A 564      62.691  77.933  20.937  1.00  0.00           H
ATOM   1155  CB  MET A 564      64.177  76.482  21.116  1.00  0.00           C
ATOM   1156  HB1 MET A 564      64.920  75.860  20.572  1.00  0.00           H
ATOM   1157  HB2 MET A 564      64.822  77.112  21.764  1.00  0.00           H
ATOM   1158  CG  MET A 564      63.367  75.611  21.993  1.00  0.00           C
ATOM   1159  HG1 MET A 564      62.729  74.979  21.339  1.00  0.00           H
ATOM   1160  HG2 MET A 564      63.995  74.880  22.546  1.00  0.00           H
ATOM   1161  SD  MET A 564      62.431  76.572  23.112  1.00  0.00           S
ATOM   1162  CE  MET A 564      60.740  75.893  22.753  1.00  0.00           C
ATOM   1163  HE1 MET A 564      59.985  76.685  22.946  1.00  0.00           H
ATOM   1164  HE2 MET A 564      60.806  75.562  21.694  1.00  0.00           H
ATOM   1165  HE3 MET A 564      60.457  75.009  23.363  1.00  0.00           H
ATOM   1166  C   MET A 564      64.209  78.683  19.818  1.00  0.00           C
ATOM   1167  O   MET A 564      64.107  79.761  20.360  1.00  0.00           O
ATOM   1168  N   LEU A 565      64.906  78.575  18.718  1.00  0.00           N
ATOM   1169  HN  LEU A 565      65.063  77.664  18.345  1.00  0.00           H
ATOM   1170  CA  LEU A 565      65.680  79.596  18.052  1.00  0.00           C
ATOM   1171  HA  LEU A 565      66.300  80.120  18.765  1.00  0.00           H
ATOM   1172  CB  LEU A 565      66.619  78.998  16.999  1.00  0.00           C
ATOM   1173  HB1 LEU A 565      66.178  78.017  16.721  1.00  0.00           H
ATOM   1174  HB2 LEU A 565      66.765  79.611  16.084  1.00  0.00           H
ATOM   1175  CG  LEU A 565      68.134  78.737  17.541  1.00  0.00           C
ATOM   1176  HG  LEU A 565      67.940  78.386  18.577  1.00  0.00           H
ATOM   1177  CD1 LEU A 565      68.894  77.586  16.866  1.00  0.00           C
ATOM   1178 1HD1 LEU A 565      69.572  77.074  17.581  1.00  0.00           H
ATOM   1179 2HD1 LEU A 565      68.154  76.843  16.498  1.00  0.00           H
ATOM   1180 3HD1 LEU A 565      69.557  77.976  16.065  1.00  0.00           H
ATOM   1181  CD2 LEU A 565      69.000  79.973  17.579  1.00  0.00           C
ATOM   1182 1HD2 LEU A 565      68.436  80.667  18.238  1.00  0.00           H
ATOM   1183 2HD2 LEU A 565      69.976  79.805  18.082  1.00  0.00           H
ATOM   1184 3HD2 LEU A 565      69.174  80.460  16.596  1.00  0.00           H
ATOM   1185  C   LEU A 565      64.765  80.671  17.364  1.00  0.00           C
ATOM   1186  O   LEU A 565      65.134  81.822  17.385  1.00  0.00           O
ATOM   1187  N   TYR A 566      63.619  80.300  16.820  1.00  0.00           N
ATOM   1188  HN  TYR A 566      63.540  79.310  16.730  1.00  0.00           H
ATOM   1189  CA  TYR A 566      62.610  81.231  16.317  1.00  0.00           C
ATOM   1190  HA  TYR A 566      62.958  81.903  15.547  1.00  0.00           H
ATOM   1191  CB  TYR A 566      61.367  80.544  15.625  1.00  0.00           C
ATOM   1192  HB1 TYR A 566      61.745  79.970  14.753  1.00  0.00           H
ATOM   1193  HB2 TYR A 566      60.947  79.872  16.404  1.00  0.00           H
ATOM   1194  CG  TYR A 566      60.353  81.559  15.170  1.00  0.00           C
ATOM   1195  CD1 TYR A 566      59.201  81.900  15.808  1.00  0.00           C
ATOM   1196  HD1 TYR A 566      58.936  81.407  16.732  1.00  0.00           H
ATOM   1197  CE1 TYR A 566      58.520  83.064  15.478  1.00  0.00           C
ATOM   1198  HE1 TYR A 566      57.680  83.442  16.042  1.00  0.00           H
ATOM   1199  CZ  TYR A 566      58.797  83.717  14.234  1.00  0.00           C
ATOM   1200  OH  TYR A 566      57.962  84.757  13.848  1.00  0.00           O
ATOM   1201  HH  TYR A 566      57.074  84.607  14.181  1.00  0.00           H
ATOM   1202  CD2 TYR A 566      60.744  82.219  14.005  1.00  0.00           C
ATOM   1203  HD2 TYR A 566      61.644  82.013  13.444  1.00  0.00           H
ATOM   1204  CE2 TYR A 566      59.985  83.303  13.517  1.00  0.00           C
ATOM   1205  HE2 TYR A 566      60.194  83.885  12.632  1.00  0.00           H
ATOM   1206  C   TYR A 566      62.176  82.171  17.440  1.00  0.00           C
ATOM   1207  O   TYR A 566      62.151  83.360  17.186  1.00  0.00           O
ATOM   1208  N   LEU A 567      61.826  81.640  18.641  1.00  0.00           N
ATOM   1209  HN  LEU A 567      61.965  80.688  18.899  1.00  0.00           H
ATOM   1210  CA  LEU A 567      61.428  82.504  19.756  1.00  0.00           C
ATOM   1211  HA  LEU A 567      60.648  83.157  19.393  1.00  0.00           H
ATOM   1212  CB  LEU A 567      60.976  81.644  20.958  1.00  0.00           C
ATOM   1213  HB1 LEU A 567      61.644  80.770  21.111  1.00  0.00           H
ATOM   1214  HB2 LEU A 567      60.782  82.171  21.917  1.00  0.00           H
ATOM   1215  CG  LEU A 567      59.543  81.025  20.786  1.00  0.00           C
ATOM   1216  HG  LEU A 567      59.381  80.507  19.816  1.00  0.00           H
ATOM   1217  CD1 LEU A 567      59.262  79.845  21.793  1.00  0.00           C
ATOM   1218 1HD1 LEU A 567      59.984  79.015  21.630  1.00  0.00           H
ATOM   1219 2HD1 LEU A 567      59.277  80.289  22.811  1.00  0.00           H
ATOM   1220 3HD1 LEU A 567      58.246  79.485  21.522  1.00  0.00           H
ATOM   1221  CD2 LEU A 567      58.498  82.133  20.876  1.00  0.00           C
ATOM   1222 1HD2 LEU A 567      58.548  82.749  19.953  1.00  0.00           H
ATOM   1223 2HD2 LEU A 567      57.462  81.737  20.942  1.00  0.00           H
ATOM   1224 3HD2 LEU A 567      58.748  82.734  21.776  1.00  0.00           H
ATOM   1225  C   LEU A 567      62.635  83.303  20.256  1.00  0.00           C
ATOM   1226  O   LEU A 567      62.475  84.492  20.432  1.00  0.00           O
ATOM   1227  N   LEU A 568      63.809  82.648  20.407  1.00  0.00           N
ATOM   1228  HN  LEU A 568      63.789  81.652  20.375  1.00  0.00           H
ATOM   1229  CA  LEU A 568      65.062  83.281  20.893  1.00  0.00           C
ATOM   1230  HA  LEU A 568      64.987  83.707  21.883  1.00  0.00           H
ATOM   1231  CB  LEU A 568      66.210  82.320  20.980  1.00  0.00           C
ATOM   1232  HB1 LEU A 568      66.135  81.562  20.172  1.00  0.00           H
ATOM   1233  HB2 LEU A 568      67.196  82.787  20.768  1.00  0.00           H
ATOM   1234  CG  LEU A 568      66.458  81.569  22.263  1.00  0.00           C
ATOM   1235  HG  LEU A 568      65.477  81.144  22.564  1.00  0.00           H
ATOM   1236  CD1 LEU A 568      67.440  80.380  22.010  1.00  0.00           C
ATOM   1237 1HD1 LEU A 568      68.361  80.591  21.426  1.00  0.00           H
ATOM   1238 2HD1 LEU A 568      67.675  79.757  22.900  1.00  0.00           H
ATOM   1239 3HD1 LEU A 568      66.925  79.708  21.290  1.00  0.00           H
ATOM   1240  CD2 LEU A 568      66.983  82.476  23.358  1.00  0.00           C
ATOM   1241 1HD2 LEU A 568      66.389  83.407  23.482  1.00  0.00           H
ATOM   1242 2HD2 LEU A 568      67.014  81.949  24.335  1.00  0.00           H
ATOM   1243 3HD2 LEU A 568      67.995  82.849  23.093  1.00  0.00           H
ATOM   1244  C   LEU A 568      65.431  84.508  19.974  1.00  0.00           C
ATOM   1245  O   LEU A 568      65.839  85.564  20.408  1.00  0.00           O
ATOM   1246  N   CYS A 569      65.290  84.401  18.600  1.00  0.00           N
ATOM   1247  HN  CYS A 569      65.018  83.512  18.241  1.00  0.00           H
ATOM   1248  CA  CYS A 569      65.610  85.430  17.683  1.00  0.00           C
ATOM   1249  HA  CYS A 569      66.534  85.881  18.014  1.00  0.00           H
ATOM   1250  CB  CYS A 569      65.759  84.756  16.302  1.00  0.00           C
ATOM   1251  HB1 CYS A 569      64.856  84.141  16.098  1.00  0.00           H
ATOM   1252  HB2 CYS A 569      65.731  85.406  15.401  1.00  0.00           H
ATOM   1253  SG  CYS A 569      67.294  83.732  16.148  1.00  0.00           S
ATOM   1254  HG1 CYS A 569      66.702  82.625  16.571  1.00  0.00           H
ATOM   1255  C   CYS A 569      64.589  86.498  17.521  1.00  0.00           C
ATOM   1256  O   CYS A 569      64.972  87.474  16.932  1.00  0.00           O
ATOM   1257  N   SER A 570      63.336  86.357  17.956  1.00  0.00           N
ATOM   1258  HN  SER A 570      63.131  85.445  18.301  1.00  0.00           H
ATOM   1259  CA  SER A 570      62.263  87.360  17.870  1.00  0.00           C
ATOM   1260  HA  SER A 570      62.331  88.176  17.166  1.00  0.00           H
ATOM   1261  CB  SER A 570      61.022  86.654  17.577  1.00  0.00           C
ATOM   1262  HB1 SER A 570      61.016  85.850  18.344  1.00  0.00           H
ATOM   1263  HB2 SER A 570      60.117  87.296  17.634  1.00  0.00           H
ATOM   1264  OG  SER A 570      61.144  86.025  16.325  1.00  0.00           O
ATOM   1265  HG1 SER A 570      61.426  85.110  16.388  1.00  0.00           H
ATOM   1266  C   SER A 570      62.089  88.056  19.232  1.00  0.00           C
ATOM   1267  O   SER A 570      61.231  88.906  19.256  1.00  0.00           O
ATOM   1268  N   TRP A 571      62.827  87.657  20.287  1.00  0.00           N
ATOM   1269  HN  TRP A 571      63.306  86.783  20.249  1.00  0.00           H
ATOM   1270  CA  TRP A 571      62.967  88.469  21.487  1.00  0.00           C
ATOM   1271  HA  TRP A 571      61.982  88.753  21.826  1.00  0.00           H
ATOM   1272  CB  TRP A 571      63.602  87.543  22.565  1.00  0.00           C
ATOM   1273  HB1 TRP A 571      62.826  86.763  22.713  1.00  0.00           H
ATOM   1274  HB2 TRP A 571      64.524  87.056  22.183  1.00  0.00           H
ATOM   1275  CG  TRP A 571      63.957  88.318  23.824  1.00  0.00           C
ATOM   1276  CD1 TRP A 571      65.271  88.815  24.023  1.00  0.00           C
ATOM   1277  HD1 TRP A 571      66.045  88.766  23.271  1.00  0.00           H
ATOM   1278  NE1 TRP A 571      65.350  89.484  25.224  1.00  0.00           N
ATOM   1279  HE1 TRP A 571      65.736  90.369  25.363  1.00  0.00           H
ATOM   1280  CE2 TRP A 571      64.167  89.300  25.914  1.00  0.00           C
ATOM   1281  CD2 TRP A 571      63.280  88.672  25.056  1.00  0.00           C
ATOM   1282  CE3 TRP A 571      61.981  88.362  25.602  1.00  0.00           C
ATOM   1283  HE3 TRP A 571      61.200  87.928  24.996  1.00  0.00           H
ATOM   1284  CZ3 TRP A 571      61.630  88.839  26.844  1.00  0.00           C
ATOM   1285  HZ3 TRP A 571      60.589  88.795  27.129  1.00  0.00           H
ATOM   1286  CZ2 TRP A 571      63.823  89.760  27.186  1.00  0.00           C
ATOM   1287  HZ2 TRP A 571      64.569  90.225  27.814  1.00  0.00           H
ATOM   1288  CH2 TRP A 571      62.574  89.428  27.719  1.00  0.00           C
ATOM   1289  HH2 TRP A 571      62.173  89.822  28.641  1.00  0.00           H
ATOM   1290  C   TRP A 571      63.843  89.671  21.125  1.00  0.00           C
ATOM   1291  O   TRP A 571      64.920  89.412  20.568  1.00  0.00           O
ATOM   1292  N   PRO A 572      63.494  90.934  21.297  1.00  0.00           N
ATOM   1293  CD  PRO A 572      62.061  91.340  21.457  1.00  0.00           C
ATOM   1294  HD1 PRO A 572      61.628  90.844  22.352  1.00  0.00           H
ATOM   1295  HD2 PRO A 572      61.507  91.055  20.537  1.00  0.00           H
ATOM   1296  CA  PRO A 572      64.460  92.051  21.093  1.00  0.00           C
ATOM   1297  HA  PRO A 572      64.651  91.958  20.034  1.00  0.00           H
ATOM   1298  CB  PRO A 572      63.612  93.295  21.267  1.00  0.00           C
ATOM   1299  HB1 PRO A 572      63.981  94.079  21.962  1.00  0.00           H
ATOM   1300  HB2 PRO A 572      63.467  93.811  20.294  1.00  0.00           H
ATOM   1301  CG  PRO A 572      62.165  92.861  21.641  1.00  0.00           C
ATOM   1302  HG1 PRO A 572      62.035  93.130  22.711  1.00  0.00           H
ATOM   1303  HG2 PRO A 572      61.354  93.298  21.020  1.00  0.00           H
ATOM   1304  C   PRO A 572      65.742  92.072  21.959  1.00  0.00           C
ATOM   1305  O   PRO A 572      65.695  92.129  23.185  1.00  0.00           O
ATOM   1306  N   GLU A 573      66.940  92.319  21.341  1.00  0.00           N
ATOM   1307  HN  GLU A 573      67.015  92.315  20.347  1.00  0.00           H
ATOM   1308  CA  GLU A 573      68.202  92.551  22.038  1.00  0.00           C
ATOM   1309  HA  GLU A 573      68.911  92.299  21.264  1.00  0.00           H
ATOM   1310  CB  GLU A 573      68.456  93.996  22.423  1.00  0.00           C
ATOM   1311  HB1 GLU A 573      67.785  94.311  23.251  1.00  0.00           H
ATOM   1312  HB2 GLU A 573      69.464  94.179  22.851  1.00  0.00           H
ATOM   1313  CG  GLU A 573      68.134  95.099  21.332  1.00  0.00           C
ATOM   1314  HG1 GLU A 573      68.675  94.994  20.367  1.00  0.00           H
ATOM   1315  HG2 GLU A 573      67.044  94.960  21.168  1.00  0.00           H
ATOM   1316  CD  GLU A 573      68.364  96.587  21.693  1.00  0.00           C
ATOM   1317  OE1 GLU A 573      67.624  97.152  22.493  1.00  0.00           O
ATOM   1318  OE2 GLU A 573      69.272  97.189  21.089  1.00  0.00           O
ATOM   1319  C   GLU A 573      68.629  91.613  23.156  1.00  0.00           C
ATOM   1320  O   GLU A 573      68.682  92.010  24.261  1.00  0.00           O
ATOM   1321  N   LEU A 574      69.001  90.321  22.770  1.00  0.00           N
ATOM   1322  HN  LEU A 574      69.107  90.161  21.791  1.00  0.00           H
ATOM   1323  CA  LEU A 574      69.096  89.175  23.678  1.00  0.00           C
ATOM   1324  HA  LEU A 574      68.142  89.059  24.171  1.00  0.00           H
ATOM   1325  CB  LEU A 574      69.484  87.876  22.834  1.00  0.00           C
ATOM   1326  HB1 LEU A 574      68.881  87.819  21.903  1.00  0.00           H
ATOM   1327  HB2 LEU A 574      70.525  87.867  22.446  1.00  0.00           H
ATOM   1328  CG  LEU A 574      69.207  86.555  23.575  1.00  0.00           C
ATOM   1329  HG  LEU A 574      69.526  86.650  24.635  1.00  0.00           H
ATOM   1330  CD1 LEU A 574      67.708  86.280  23.738  1.00  0.00           C
ATOM   1331 1HD1 LEU A 574      67.599  85.298  24.248  1.00  0.00           H
ATOM   1332 2HD1 LEU A 574      67.311  87.060  24.423  1.00  0.00           H
ATOM   1333 3HD1 LEU A 574      67.208  86.344  22.748  1.00  0.00           H
ATOM   1334  CD2 LEU A 574      69.825  85.330  22.884  1.00  0.00           C
ATOM   1335 1HD2 LEU A 574      69.477  85.088  21.857  1.00  0.00           H
ATOM   1336 2HD2 LEU A 574      70.930  85.261  22.793  1.00  0.00           H
ATOM   1337 3HD2 LEU A 574      69.581  84.410  23.458  1.00  0.00           H
ATOM   1338  C   LEU A 574      70.160  89.370  24.684  1.00  0.00           C
ATOM   1339  O   LEU A 574      71.267  89.808  24.304  1.00  0.00           O
ATOM   1340  N   PRO A 575      69.976  89.142  25.979  1.00  0.00           N
ATOM   1341  CD  PRO A 575      68.707  89.118  26.641  1.00  0.00           C
ATOM   1342  HD1 PRO A 575      68.135  88.196  26.403  1.00  0.00           H
ATOM   1343  HD2 PRO A 575      68.124  89.994  26.285  1.00  0.00           H
ATOM   1344  CA  PRO A 575      71.028  89.342  26.969  1.00  0.00           C
ATOM   1345  HA  PRO A 575      71.164  90.413  26.939  1.00  0.00           H
ATOM   1346  CB  PRO A 575      70.441  88.873  28.294  1.00  0.00           C
ATOM   1347  HB1 PRO A 575      70.588  87.778  28.411  1.00  0.00           H
ATOM   1348  HB2 PRO A 575      70.844  89.373  29.201  1.00  0.00           H
ATOM   1349  CG  PRO A 575      68.967  89.180  28.137  1.00  0.00           C
ATOM   1350  HG1 PRO A 575      68.364  88.409  28.663  1.00  0.00           H
ATOM   1351  HG2 PRO A 575      68.645  90.137  28.600  1.00  0.00           H
ATOM   1352  C   PRO A 575      72.373  88.603  26.825  1.00  0.00           C
ATOM   1353  O   PRO A 575      72.418  87.498  26.294  1.00  0.00           O
ATOM   1354  N   VAL A 576      73.534  89.186  27.337  1.00  0.00           N
ATOM   1355  HN  VAL A 576      73.349  90.049  27.801  1.00  0.00           H
ATOM   1356  CA  VAL A 576      74.828  88.659  27.309  1.00  0.00           C
ATOM   1357  HA  VAL A 576      75.112  88.501  26.278  1.00  0.00           H
ATOM   1358  CB  VAL A 576      75.809  89.643  27.795  1.00  0.00           C
ATOM   1359  HB  VAL A 576      75.593  90.081  28.792  1.00  0.00           H
ATOM   1360  CG1 VAL A 576      77.259  89.244  27.647  1.00  0.00           C
ATOM   1361 1HG1 VAL A 576      77.685  88.670  28.498  1.00  0.00           H
ATOM   1362 2HG1 VAL A 576      77.502  88.573  26.796  1.00  0.00           H
ATOM   1363 3HG1 VAL A 576      77.967  90.085  27.483  1.00  0.00           H
ATOM   1364  CG2 VAL A 576      75.623  90.816  26.793  1.00  0.00           C
ATOM   1365 1HG2 VAL A 576      75.527  90.579  25.712  1.00  0.00           H
ATOM   1366 2HG2 VAL A 576      74.668  91.351  26.987  1.00  0.00           H
ATOM   1367 3HG2 VAL A 576      76.486  91.514  26.839  1.00  0.00           H
ATOM   1368  C   VAL A 576      75.057  87.284  27.993  1.00  0.00           C
ATOM   1369  O   VAL A 576      75.513  86.335  27.414  1.00  0.00           O
ATOM   1370  N   LEU A 577      74.520  87.079  29.217  1.00  0.00           N
ATOM   1371  HN  LEU A 577      74.101  87.867  29.660  1.00  0.00           H
ATOM   1372  CA  LEU A 577      74.393  85.811  29.931  1.00  0.00           C
ATOM   1373  HA  LEU A 577      75.445  85.649  30.113  1.00  0.00           H
ATOM   1374  CB  LEU A 577      73.769  85.976  31.313  1.00  0.00           C
ATOM   1375  HB1 LEU A 577      74.422  86.720  31.818  1.00  0.00           H
ATOM   1376  HB2 LEU A 577      72.769  86.459  31.268  1.00  0.00           H
ATOM   1377  CG  LEU A 577      73.715  84.645  32.178  1.00  0.00           C
ATOM   1378  HG  LEU A 577      73.047  83.885  31.720  1.00  0.00           H
ATOM   1379  CD1 LEU A 577      75.070  83.950  32.440  1.00  0.00           C
ATOM   1380 1HD1 LEU A 577      75.517  83.440  31.560  1.00  0.00           H
ATOM   1381 2HD1 LEU A 577      75.677  84.664  33.036  1.00  0.00           H
ATOM   1382 3HD1 LEU A 577      74.914  83.211  33.255  1.00  0.00           H
ATOM   1383  CD2 LEU A 577      73.231  85.111  33.597  1.00  0.00           C
ATOM   1384 1HD2 LEU A 577      72.893  84.268  34.237  1.00  0.00           H
ATOM   1385 2HD2 LEU A 577      74.108  85.615  34.056  1.00  0.00           H
ATOM   1386 3HD2 LEU A 577      72.360  85.789  33.478  1.00  0.00           H
ATOM   1387  C   LEU A 577      73.794  84.670  29.181  1.00  0.00           C
ATOM   1388  O   LEU A 577      74.375  83.581  29.122  1.00  0.00           O
ATOM   1389  N   SER A 578      72.659  84.896  28.538  1.00  0.00           N
ATOM   1390  HN  SER A 578      72.262  85.797  28.699  1.00  0.00           H
ATOM   1391  CA  SER A 578      71.981  83.895  27.826  1.00  0.00           C
ATOM   1392  HA  SER A 578      71.824  83.064  28.497  1.00  0.00           H
ATOM   1393  CB  SER A 578      70.649  84.354  27.191  1.00  0.00           C
ATOM   1394  HB1 SER A 578      70.785  85.247  26.543  1.00  0.00           H
ATOM   1395  HB2 SER A 578      70.035  83.609  26.641  1.00  0.00           H
ATOM   1396  OG  SER A 578      69.836  84.833  28.271  1.00  0.00           O
ATOM   1397  HG1 SER A 578      69.724  84.087  28.865  1.00  0.00           H
ATOM   1398  C   SER A 578      72.745  83.292  26.666  1.00  0.00           C
ATOM   1399  O   SER A 578      72.665  82.089  26.484  1.00  0.00           O
ATOM   1400  N   ALA A 579      73.513  84.085  25.894  1.00  0.00           N
ATOM   1401  HN  ALA A 579      73.445  85.046  26.151  1.00  0.00           H
ATOM   1402  CA  ALA A 579      74.342  83.723  24.831  1.00  0.00           C
ATOM   1403  HA  ALA A 579      73.692  83.223  24.129  1.00  0.00           H
ATOM   1404  CB  ALA A 579      74.987  85.056  24.269  1.00  0.00           C
ATOM   1405  HB1 ALA A 579      74.153  85.689  23.898  1.00  0.00           H
ATOM   1406  HB2 ALA A 579      75.626  85.613  24.987  1.00  0.00           H
ATOM   1407  HB3 ALA A 579      75.586  84.823  23.363  1.00  0.00           H
ATOM   1408  C   ALA A 579      75.480  82.807  25.203  1.00  0.00           C
ATOM   1409  O   ALA A 579      75.936  81.983  24.403  1.00  0.00           O
ATOM   1410  N   LEU A 580      75.958  82.983  26.474  1.00  0.00           N
ATOM   1411  HN  LEU A 580      75.712  83.761  27.047  1.00  0.00           H
ATOM   1412  CA  LEU A 580      76.980  82.153  27.000  1.00  0.00           C
ATOM   1413  HA  LEU A 580      77.553  81.838  26.140  1.00  0.00           H
ATOM   1414  CB  LEU A 580      77.843  82.940  27.983  1.00  0.00           C
ATOM   1415  HB1 LEU A 580      77.215  83.285  28.832  1.00  0.00           H
ATOM   1416  HB2 LEU A 580      78.716  82.346  28.330  1.00  0.00           H
ATOM   1417  CG  LEU A 580      78.414  84.254  27.470  1.00  0.00           C
ATOM   1418  HG  LEU A 580      77.600  84.902  27.080  1.00  0.00           H
ATOM   1419  CD1 LEU A 580      79.178  85.014  28.551  1.00  0.00           C
ATOM   1420 1HD1 LEU A 580      78.514  85.292  29.397  1.00  0.00           H
ATOM   1421 2HD1 LEU A 580      80.031  84.371  28.857  1.00  0.00           H
ATOM   1422 3HD1 LEU A 580      79.668  85.914  28.122  1.00  0.00           H
ATOM   1423  CD2 LEU A 580      79.265  84.007  26.225  1.00  0.00           C
ATOM   1424 1HD2 LEU A 580      78.818  83.437  25.382  1.00  0.00           H
ATOM   1425 2HD2 LEU A 580      79.564  84.921  25.670  1.00  0.00           H
ATOM   1426 3HD2 LEU A 580      80.235  83.543  26.504  1.00  0.00           H
ATOM   1427  C   LEU A 580      76.521  80.845  27.530  1.00  0.00           C
ATOM   1428  O   LEU A 580      77.209  79.813  27.466  1.00  0.00           O
ATOM   1429  N   GLU A 581      75.255  80.792  28.010  1.00  0.00           N
ATOM   1430  HN  GLU A 581      74.717  81.621  28.140  1.00  0.00           H
ATOM   1431  CA  GLU A 581      74.454  79.576  28.205  1.00  0.00           C
ATOM   1432  HA  GLU A 581      74.942  78.858  28.847  1.00  0.00           H
ATOM   1433  CB  GLU A 581      73.017  79.839  28.936  1.00  0.00           C
ATOM   1434  HB1 GLU A 581      72.445  80.640  28.421  1.00  0.00           H
ATOM   1435  HB2 GLU A 581      72.496  78.866  28.812  1.00  0.00           H
ATOM   1436  CG  GLU A 581      73.191  80.269  30.378  1.00  0.00           C
ATOM   1437  HG1 GLU A 581      74.053  79.722  30.816  1.00  0.00           H
ATOM   1438  HG2 GLU A 581      73.466  81.344  30.425  1.00  0.00           H
ATOM   1439  CD  GLU A 581      71.922  80.065  31.289  1.00  0.00           C
ATOM   1440  OE1 GLU A 581      71.984  79.191  32.227  1.00  0.00           O
ATOM   1441  OE2 GLU A 581      70.885  80.679  30.993  1.00  0.00           O
ATOM   1442  C   GLU A 581      74.265  78.754  26.980  1.00  0.00           C
ATOM   1443  O   GLU A 581      74.261  77.536  27.005  1.00  0.00           O
ATOM   1444  N   LEU A 582      73.913  79.465  25.846  1.00  0.00           N
ATOM   1445  HN  LEU A 582      73.831  80.458  25.883  1.00  0.00           H
ATOM   1446  CA  LEU A 582      73.766  78.836  24.581  1.00  0.00           C
ATOM   1447  HA  LEU A 582      73.080  78.002  24.592  1.00  0.00           H
ATOM   1448  CB  LEU A 582      73.047  79.830  23.644  1.00  0.00           C
ATOM   1449  HB1 LEU A 582      73.631  80.771  23.561  1.00  0.00           H
ATOM   1450  HB2 LEU A 582      73.014  79.559  22.567  1.00  0.00           H
ATOM   1451  CG  LEU A 582      71.630  80.205  23.973  1.00  0.00           C
ATOM   1452  HG  LEU A 582      71.582  80.646  24.992  1.00  0.00           H
ATOM   1453  CD1 LEU A 582      71.149  81.236  22.923  1.00  0.00           C
ATOM   1454 1HD1 LEU A 582      71.086  80.827  21.892  1.00  0.00           H
ATOM   1455 2HD1 LEU A 582      70.168  81.663  23.222  1.00  0.00           H
ATOM   1456 3HD1 LEU A 582      71.795  82.127  22.775  1.00  0.00           H
ATOM   1457  CD2 LEU A 582      70.654  79.039  23.946  1.00  0.00           C
ATOM   1458 1HD2 LEU A 582      70.825  78.134  24.568  1.00  0.00           H
ATOM   1459 2HD2 LEU A 582      69.625  79.349  24.228  1.00  0.00           H
ATOM   1460 3HD2 LEU A 582      70.578  78.832  22.857  1.00  0.00           H
ATOM   1461  C   LEU A 582      75.047  78.347  23.878  1.00  0.00           C
ATOM   1462  O   LEU A 582      75.096  77.428  23.103  1.00  0.00           O
ATOM   1463  N   LEU A 583      76.165  79.033  24.157  1.00  0.00           N
ATOM   1464  HN  LEU A 583      76.179  79.816  24.774  1.00  0.00           H
ATOM   1465  CA  LEU A 583      77.488  78.752  23.517  1.00  0.00           C
ATOM   1466  HA  LEU A 583      77.301  78.473  22.490  1.00  0.00           H
ATOM   1467  CB  LEU A 583      78.306  80.079  23.622  1.00  0.00           C
ATOM   1468  HB1 LEU A 583      77.708  80.950  23.280  1.00  0.00           H
ATOM   1469  HB2 LEU A 583      78.508  80.217  24.706  1.00  0.00           H
ATOM   1470  CG  LEU A 583      79.646  80.168  22.837  1.00  0.00           C
ATOM   1471  HG  LEU A 583      80.247  79.378  23.335  1.00  0.00           H
ATOM   1472  CD1 LEU A 583      79.426  79.709  21.457  1.00  0.00           C
ATOM   1473 1HD1 LEU A 583      80.274  80.008  20.805  1.00  0.00           H
ATOM   1474 2HD1 LEU A 583      79.195  78.625  21.370  1.00  0.00           H
ATOM   1475 3HD1 LEU A 583      78.483  80.175  21.100  1.00  0.00           H
ATOM   1476  CD2 LEU A 583      80.374  81.551  22.827  1.00  0.00           C
ATOM   1477 1HD2 LEU A 583      79.643  82.374  22.678  1.00  0.00           H
ATOM   1478 2HD2 LEU A 583      80.699  81.804  23.859  1.00  0.00           H
ATOM   1479 3HD2 LEU A 583      81.239  81.619  22.133  1.00  0.00           H
ATOM   1480  C   LEU A 583      78.184  77.595  24.186  1.00  0.00           C
ATOM   1481  O   LEU A 583      78.922  76.909  23.550  1.00  0.00           O
ATOM   1482  N   ASP A 584      77.823  77.224  25.419  1.00  0.00           N
ATOM   1483  HN  ASP A 584      77.147  77.729  25.950  1.00  0.00           H
ATOM   1484  CA  ASP A 584      78.270  76.060  26.129  1.00  0.00           C
ATOM   1485  HA  ASP A 584      79.221  76.379  26.529  1.00  0.00           H
ATOM   1486  CB  ASP A 584      77.178  76.009  27.251  1.00  0.00           C
ATOM   1487  HB1 ASP A 584      77.231  76.854  27.969  1.00  0.00           H
ATOM   1488  HB2 ASP A 584      76.141  75.995  26.851  1.00  0.00           H
ATOM   1489  CG  ASP A 584      77.291  74.843  28.216  1.00  0.00           C
ATOM   1490  OD1 ASP A 584      78.331  74.128  28.332  1.00  0.00           O
ATOM   1491  OD2 ASP A 584      76.332  74.733  29.018  1.00  0.00           O
ATOM   1492  C   ASP A 584      78.365  74.707  25.361  1.00  0.00           C
ATOM   1493  O   ASP A 584      77.443  74.377  24.545  1.00  0.00           O
ATOM   1494  N   PHE A 585      79.417  73.926  25.622  1.00  0.00           N
ATOM   1495  HN  PHE A 585      80.090  74.349  26.225  1.00  0.00           H
ATOM   1496  CA  PHE A 585      79.809  72.656  25.009  1.00  0.00           C
ATOM   1497  HA  PHE A 585      79.552  72.643  23.960  1.00  0.00           H
ATOM   1498  CB  PHE A 585      81.325  72.457  25.072  1.00  0.00           C
ATOM   1499  HB1 PHE A 585      81.662  71.451  24.743  1.00  0.00           H
ATOM   1500  HB2 PHE A 585      81.869  73.182  24.429  1.00  0.00           H
ATOM   1501  CG  PHE A 585      81.968  72.637  26.369  1.00  0.00           C
ATOM   1502  CD1 PHE A 585      82.495  73.898  26.553  1.00  0.00           C
ATOM   1503  HD1 PHE A 585      82.653  74.631  25.776  1.00  0.00           H
ATOM   1504  CE1 PHE A 585      82.864  74.257  27.849  1.00  0.00           C
ATOM   1505  HE1 PHE A 585      83.110  75.304  27.952  1.00  0.00           H
ATOM   1506  CZ  PHE A 585      82.821  73.314  28.897  1.00  0.00           C
ATOM   1507  HZ  PHE A 585      83.225  73.525  29.876  1.00  0.00           H
ATOM   1508  CD2 PHE A 585      82.025  71.641  27.322  1.00  0.00           C
ATOM   1509  HD2 PHE A 585      81.613  70.700  26.988  1.00  0.00           H
ATOM   1510  CE2 PHE A 585      82.411  71.973  28.597  1.00  0.00           C
ATOM   1511  HE2 PHE A 585      82.455  71.163  29.309  1.00  0.00           H
ATOM   1512  C   PHE A 585      79.148  71.502  25.661  1.00  0.00           C
ATOM   1513  O   PHE A 585      79.338  70.333  25.282  1.00  0.00           O
ATOM   1514  N   SER A 586      78.369  71.774  26.645  1.00  0.00           N
ATOM   1515  HN  SER A 586      78.230  72.711  26.957  1.00  0.00           H
ATOM   1516  CA  SER A 586      77.664  70.659  27.381  1.00  0.00           C
ATOM   1517  HA  SER A 586      78.029  69.686  27.087  1.00  0.00           H
ATOM   1518  CB  SER A 586      78.034  70.730  28.885  1.00  0.00           C
ATOM   1519  HB1 SER A 586      77.590  69.888  29.458  1.00  0.00           H
ATOM   1520  HB2 SER A 586      79.135  70.640  29.007  1.00  0.00           H
ATOM   1521  OG  SER A 586      77.582  71.966  29.524  1.00  0.00           O
ATOM   1522  HG1 SER A 586      77.762  72.768  29.029  1.00  0.00           H
ATOM   1523  C   SER A 586      76.194  70.792  27.227  1.00  0.00           C
ATOM   1524  O   SER A 586      75.367  70.130  27.829  1.00  0.00           O
ATOM   1525  N   PHE A 587      75.775  71.782  26.413  1.00  0.00           N
ATOM   1526  HN  PHE A 587      76.389  72.424  25.960  1.00  0.00           H
ATOM   1527  CA  PHE A 587      74.382  71.916  25.987  1.00  0.00           C
ATOM   1528  HA  PHE A 587      73.688  71.409  26.642  1.00  0.00           H
ATOM   1529  CB  PHE A 587      74.235  73.422  25.965  1.00  0.00           C
ATOM   1530  HB1 PHE A 587      74.289  73.686  27.043  1.00  0.00           H
ATOM   1531  HB2 PHE A 587      75.106  73.924  25.491  1.00  0.00           H
ATOM   1532  CG  PHE A 587      72.983  74.042  25.369  1.00  0.00           C
ATOM   1533  CD1 PHE A 587      71.966  74.611  26.175  1.00  0.00           C
ATOM   1534  HD1 PHE A 587      72.045  74.505  27.247  1.00  0.00           H
ATOM   1535  CE1 PHE A 587      70.807  75.326  25.653  1.00  0.00           C
ATOM   1536  HE1 PHE A 587      70.017  75.701  26.287  1.00  0.00           H
ATOM   1537  CZ  PHE A 587      70.841  75.421  24.241  1.00  0.00           C
ATOM   1538  HZ  PHE A 587      70.043  76.051  23.876  1.00  0.00           H
ATOM   1539  CD2 PHE A 587      72.983  74.331  23.989  1.00  0.00           C
ATOM   1540  HD2 PHE A 587      73.766  73.901  23.381  1.00  0.00           H
ATOM   1541  CE2 PHE A 587      71.902  74.984  23.456  1.00  0.00           C
ATOM   1542  HE2 PHE A 587      71.812  75.147  22.392  1.00  0.00           H
ATOM   1543  C   PHE A 587      74.242  71.106  24.654  1.00  0.00           C
ATOM   1544  O   PHE A 587      75.215  70.894  23.887  1.00  0.00           O
ATOM   1545  N   PRO A 588      73.127  70.408  24.343  1.00  0.00           N
ATOM   1546  CD  PRO A 588      71.787  70.605  24.957  1.00  0.00           C
ATOM   1547  HD1 PRO A 588      71.639  71.696  25.112  1.00  0.00           H
ATOM   1548  HD2 PRO A 588      71.840  69.983  25.876  1.00  0.00           H
ATOM   1549  CA  PRO A 588      73.091  69.467  23.220  1.00  0.00           C
ATOM   1550  HA  PRO A 588      73.833  68.724  23.474  1.00  0.00           H
ATOM   1551  CB  PRO A 588      71.649  68.869  23.261  1.00  0.00           C
ATOM   1552  HB1 PRO A 588      71.294  68.587  22.246  1.00  0.00           H
ATOM   1553  HB2 PRO A 588      71.610  68.025  23.983  1.00  0.00           H
ATOM   1554  CG  PRO A 588      70.815  70.073  23.925  1.00  0.00           C
ATOM   1555  HG1 PRO A 588      70.480  70.776  23.134  1.00  0.00           H
ATOM   1556  HG2 PRO A 588      69.930  69.708  24.489  1.00  0.00           H
ATOM   1557  C   PRO A 588      73.429  70.189  21.893  1.00  0.00           C
ATOM   1558  O   PRO A 588      73.111  71.358  21.822  1.00  0.00           O
ATOM   1559  N   ASP A 589      74.004  69.554  20.874  1.00  0.00           N
ATOM   1560  HN  ASP A 589      74.260  68.590  20.855  1.00  0.00           H
ATOM   1561  CA  ASP A 589      74.310  70.209  19.589  1.00  0.00           C
ATOM   1562  HA  ASP A 589      74.899  71.070  19.868  1.00  0.00           H
ATOM   1563  CB  ASP A 589      75.227  69.288  18.658  1.00  0.00           C
ATOM   1564  HB1 ASP A 589      74.560  68.601  18.093  1.00  0.00           H
ATOM   1565  HB2 ASP A 589      75.778  69.930  17.939  1.00  0.00           H
ATOM   1566  CG  ASP A 589      76.429  68.644  19.429  1.00  0.00           C
ATOM   1567  OD1 ASP A 589      76.435  67.439  19.680  1.00  0.00           O
ATOM   1568  OD2 ASP A 589      77.339  69.395  19.816  1.00  0.00           O
ATOM   1569  C   ASP A 589      73.101  70.736  18.894  1.00  0.00           C
ATOM   1570  O   ASP A 589      72.242  69.983  18.366  1.00  0.00           O
ATOM   1571  N   CYS A 590      72.901  72.083  18.840  1.00  0.00           N
ATOM   1572  HN  CYS A 590      73.487  72.645  19.419  1.00  0.00           H
ATOM   1573  CA  CYS A 590      71.724  72.677  18.264  1.00  0.00           C
ATOM   1574  HA  CYS A 590      71.088  71.958  17.771  1.00  0.00           H
ATOM   1575  CB  CYS A 590      70.829  73.467  19.290  1.00  0.00           C
ATOM   1576  HB1 CYS A 590      71.366  74.355  19.687  1.00  0.00           H
ATOM   1577  HB2 CYS A 590      69.903  73.785  18.766  1.00  0.00           H
ATOM   1578  SG  CYS A 590      70.261  72.505  20.775  1.00  0.00           S
ATOM   1579  HG1 CYS A 590      71.362  72.578  21.509  1.00  0.00           H
ATOM   1580  C   CYS A 590      72.137  73.702  17.166  1.00  0.00           C
ATOM   1581  O   CYS A 590      71.328  74.374  16.550  1.00  0.00           O
ATOM   1582  N   HIS A 591      73.468  73.978  16.977  1.00  0.00           N
ATOM   1583  HN  HIS A 591      74.141  73.417  17.454  1.00  0.00           H
ATOM   1584  CA  HIS A 591      74.021  75.022  16.103  1.00  0.00           C
ATOM   1585  HA  HIS A 591      75.085  75.105  16.268  1.00  0.00           H
ATOM   1586  CB  HIS A 591      73.780  74.775  14.587  1.00  0.00           C
ATOM   1587  HB1 HIS A 591      74.247  73.838  14.214  1.00  0.00           H
ATOM   1588  HB2 HIS A 591      72.705  74.661  14.333  1.00  0.00           H
ATOM   1589  ND1 HIS A 591      75.428  76.018  13.154  1.00  0.00           N
ATOM   1590  CG  HIS A 591      74.139  75.915  13.629  1.00  0.00           C
ATOM   1591  CE1 HIS A 591      75.409  77.036  12.268  1.00  0.00           C
ATOM   1592  HE1 HIS A 591      76.273  77.550  11.848  1.00  0.00           H
ATOM   1593  NE2 HIS A 591      74.140  77.512  12.131  1.00  0.00           N
ATOM   1594  HE2 HIS A 591      73.821  78.107  11.394  1.00  0.00           H
ATOM   1595  CD2 HIS A 591      73.355  76.779  13.021  1.00  0.00           C
ATOM   1596  HD2 HIS A 591      72.274  76.714  13.009  1.00  0.00           H
ATOM   1597  C   HIS A 591      73.464  76.501  16.524  1.00  0.00           C
ATOM   1598  O   HIS A 591      72.930  77.309  15.804  1.00  0.00           O
ATOM   1599  N   VAL A 592      73.587  76.791  17.855  1.00  0.00           N
ATOM   1600  HN  VAL A 592      73.939  76.037  18.405  1.00  0.00           H
ATOM   1601  CA  VAL A 592      73.349  78.059  18.494  1.00  0.00           C
ATOM   1602  HA  VAL A 592      72.717  78.676  17.872  1.00  0.00           H
ATOM   1603  CB  VAL A 592      72.874  77.902  19.924  1.00  0.00           C
ATOM   1604  HB  VAL A 592      73.122  78.736  20.615  1.00  0.00           H
ATOM   1605  CG1 VAL A 592      71.376  77.641  19.850  1.00  0.00           C
ATOM   1606 1HG1 VAL A 592      70.991  78.606  19.457  1.00  0.00           H
ATOM   1607 2HG1 VAL A 592      71.161  76.888  19.062  1.00  0.00           H
ATOM   1608 3HG1 VAL A 592      70.935  77.308  20.814  1.00  0.00           H
ATOM   1609  CG2 VAL A 592      73.424  76.583  20.568  1.00  0.00           C
ATOM   1610 1HG2 VAL A 592      73.070  76.564  21.621  1.00  0.00           H
ATOM   1611 2HG2 VAL A 592      73.278  75.657  19.973  1.00  0.00           H
ATOM   1612 3HG2 VAL A 592      74.519  76.767  20.606  1.00  0.00           H
ATOM   1613  C   VAL A 592      74.665  78.828  18.603  1.00  0.00           C
ATOM   1614  O   VAL A 592      74.721  79.986  19.092  1.00  0.00           O
ATOM   1615  N   GLY A 593      75.851  78.260  18.159  1.00  0.00           N
ATOM   1616  HN  GLY A 593      75.776  77.281  17.987  1.00  0.00           H
ATOM   1617  CA  GLY A 593      77.166  78.914  18.404  1.00  0.00           C
ATOM   1618  HA1 GLY A 593      77.192  79.111  19.466  1.00  0.00           H
ATOM   1619  HA2 GLY A 593      77.893  78.221  18.007  1.00  0.00           H
ATOM   1620  C   GLY A 593      77.318  80.201  17.635  1.00  0.00           C
ATOM   1621  O   GLY A 593      77.901  81.227  18.059  1.00  0.00           O
ATOM   1622  N   SER A 594      76.837  80.134  16.328  1.00  0.00           N
ATOM   1623  HN  SER A 594      76.452  79.287  15.969  1.00  0.00           H
ATOM   1624  CA  SER A 594      76.918  81.290  15.507  1.00  0.00           C
ATOM   1625  HA  SER A 594      77.944  81.615  15.599  1.00  0.00           H
ATOM   1626  CB  SER A 594      76.506  80.966  14.043  1.00  0.00           C
ATOM   1627  HB1 SER A 594      75.398  80.881  14.029  1.00  0.00           H
ATOM   1628  HB2 SER A 594      76.735  81.847  13.406  1.00  0.00           H
ATOM   1629  OG  SER A 594      77.209  79.864  13.573  1.00  0.00           O
ATOM   1630  HG1 SER A 594      77.057  79.170  14.219  1.00  0.00           H
ATOM   1631  C   SER A 594      76.011  82.400  16.018  1.00  0.00           C
ATOM   1632  O   SER A 594      76.419  83.603  16.136  1.00  0.00           O
ATOM   1633  N   PHE A 595      74.778  82.126  16.456  1.00  0.00           N
ATOM   1634  HN  PHE A 595      74.483  81.176  16.523  1.00  0.00           H
ATOM   1635  CA  PHE A 595      73.925  83.030  17.064  1.00  0.00           C
ATOM   1636  HA  PHE A 595      73.786  83.833  16.354  1.00  0.00           H
ATOM   1637  CB  PHE A 595      72.573  82.207  17.256  1.00  0.00           C
ATOM   1638  HB1 PHE A 595      72.224  81.893  16.249  1.00  0.00           H
ATOM   1639  HB2 PHE A 595      72.746  81.453  18.053  1.00  0.00           H
ATOM   1640  CG  PHE A 595      71.494  83.177  17.801  1.00  0.00           C
ATOM   1641  CD1 PHE A 595      71.144  84.383  17.118  1.00  0.00           C
ATOM   1642  HD1 PHE A 595      71.731  84.735  16.283  1.00  0.00           H
ATOM   1643  CE1 PHE A 595      70.186  85.196  17.680  1.00  0.00           C
ATOM   1644  HE1 PHE A 595      69.827  86.068  17.152  1.00  0.00           H
ATOM   1645  CZ  PHE A 595      69.557  84.898  18.898  1.00  0.00           C
ATOM   1646  HZ  PHE A 595      68.765  85.516  19.296  1.00  0.00           H
ATOM   1647  CD2 PHE A 595      70.838  82.830  18.936  1.00  0.00           C
ATOM   1648  HD2 PHE A 595      71.000  81.888  19.439  1.00  0.00           H
ATOM   1649  CE2 PHE A 595      69.831  83.677  19.484  1.00  0.00           C
ATOM   1650  HE2 PHE A 595      69.256  83.369  20.344  1.00  0.00           H
ATOM   1651  C   PHE A 595      74.446  83.680  18.338  1.00  0.00           C
ATOM   1652  O   PHE A 595      74.171  84.846  18.609  1.00  0.00           O
ATOM   1653  N   ALA A 596      75.173  83.033  19.254  1.00  0.00           N
ATOM   1654  HN  ALA A 596      75.268  82.040  19.247  1.00  0.00           H
ATOM   1655  CA  ALA A 596      75.795  83.601  20.374  1.00  0.00           C
ATOM   1656  HA  ALA A 596      74.990  84.056  20.931  1.00  0.00           H
ATOM   1657  CB  ALA A 596      76.460  82.447  21.082  1.00  0.00           C
ATOM   1658  HB1 ALA A 596      75.739  81.765  21.582  1.00  0.00           H
ATOM   1659  HB2 ALA A 596      77.237  81.823  20.591  1.00  0.00           H
ATOM   1660  HB3 ALA A 596      76.918  82.843  22.014  1.00  0.00           H
ATOM   1661  C   ALA A 596      76.839  84.644  19.999  1.00  0.00           C
ATOM   1662  O   ALA A 596      76.749  85.762  20.445  1.00  0.00           O
ATOM   1663  N   ILE A 597      77.783  84.424  19.048  1.00  0.00           N
ATOM   1664  HN  ILE A 597      77.847  83.484  18.721  1.00  0.00           H
ATOM   1665  CA  ILE A 597      78.748  85.457  18.619  1.00  0.00           C
ATOM   1666  HA  ILE A 597      79.226  85.873  19.493  1.00  0.00           H
ATOM   1667  CB  ILE A 597      79.725  84.819  17.595  1.00  0.00           C
ATOM   1668  HB  ILE A 597      79.190  84.614  16.643  1.00  0.00           H
ATOM   1669  CG2 ILE A 597      80.730  85.926  17.255  1.00  0.00           C
ATOM   1670 1HG2 ILE A 597      80.332  86.439  16.353  1.00  0.00           H
ATOM   1671 2HG2 ILE A 597      81.019  86.635  18.060  1.00  0.00           H
ATOM   1672 3HG2 ILE A 597      81.682  85.523  16.846  1.00  0.00           H
ATOM   1673  CG1 ILE A 597      80.527  83.646  18.205  1.00  0.00           C
ATOM   1674 1HG1 ILE A 597      80.020  82.661  18.116  1.00  0.00           H
ATOM   1675 2HG1 ILE A 597      81.310  83.578  17.419  1.00  0.00           H
ATOM   1676  CD  ILE A 597      81.062  83.726  19.661  1.00  0.00           C
ATOM   1677  HD1 ILE A 597      80.289  83.843  20.449  1.00  0.00           H
ATOM   1678  HD2 ILE A 597      81.553  82.759  19.903  1.00  0.00           H
ATOM   1679  HD3 ILE A 597      81.720  84.585  19.914  1.00  0.00           H
ATOM   1680  C   ILE A 597      77.992  86.654  17.886  1.00  0.00           C
ATOM   1681  O   ILE A 597      78.466  87.780  18.015  1.00  0.00           O
ATOM   1682  N   LYS A 598      76.876  86.438  17.123  1.00  0.00           N
ATOM   1683  HN  LYS A 598      76.584  85.485  17.090  1.00  0.00           H
ATOM   1684  CA  LYS A 598      76.052  87.438  16.533  1.00  0.00           C
ATOM   1685  HA  LYS A 598      76.717  88.088  15.983  1.00  0.00           H
ATOM   1686  CB  LYS A 598      75.016  86.861  15.576  1.00  0.00           C
ATOM   1687  HB1 LYS A 598      74.426  86.020  16.000  1.00  0.00           H
ATOM   1688  HB2 LYS A 598      74.331  87.681  15.272  1.00  0.00           H
ATOM   1689  CG  LYS A 598      75.693  86.414  14.233  1.00  0.00           C
ATOM   1690  HG1 LYS A 598      76.061  87.343  13.748  1.00  0.00           H
ATOM   1691  HG2 LYS A 598      76.555  85.755  14.473  1.00  0.00           H
ATOM   1692  CD  LYS A 598      74.677  85.736  13.323  1.00  0.00           C
ATOM   1693  HD1 LYS A 598      74.423  84.754  13.775  1.00  0.00           H
ATOM   1694  HD2 LYS A 598      73.734  86.317  13.236  1.00  0.00           H
ATOM   1695  CE  LYS A 598      75.016  85.276  11.818  1.00  0.00           C
ATOM   1696  HE1 LYS A 598      75.332  86.178  11.252  1.00  0.00           H
ATOM   1697  HE2 LYS A 598      75.867  84.564  11.883  1.00  0.00           H
ATOM   1698  NZ  LYS A 598      73.954  84.529  11.210  1.00  0.00           N
ATOM   1699  HZ1 LYS A 598      74.160  84.396  10.200  1.00  0.00           H
ATOM   1700  HZ2 LYS A 598      73.749  83.665  11.751  1.00  0.00           H
ATOM   1701  HZ3 LYS A 598      73.088  85.089  11.075  1.00  0.00           H
ATOM   1702  C   LYS A 598      75.451  88.269  17.633  1.00  0.00           C
ATOM   1703  O   LYS A 598      75.084  89.460  17.466  1.00  0.00           O
ATOM   1704  N   SER A 599      75.156  87.633  18.763  1.00  0.00           N
ATOM   1705  HN  SER A 599      75.328  86.661  18.898  1.00  0.00           H
ATOM   1706  CA  SER A 599      74.615  88.390  19.822  1.00  0.00           C
ATOM   1707  HA  SER A 599      73.890  89.110  19.474  1.00  0.00           H
ATOM   1708  CB  SER A 599      73.942  87.383  20.829  1.00  0.00           C
ATOM   1709  HB1 SER A 599      74.668  86.706  21.330  1.00  0.00           H
ATOM   1710  HB2 SER A 599      73.359  88.006  21.540  1.00  0.00           H
ATOM   1711  OG  SER A 599      72.852  86.728  20.172  1.00  0.00           O
ATOM   1712  HG1 SER A 599      73.208  85.963  19.713  1.00  0.00           H
ATOM   1713  C   SER A 599      75.673  89.110  20.722  1.00  0.00           C
ATOM   1714  O   SER A 599      75.296  89.734  21.694  1.00  0.00           O
ATOM   1715  N   LEU A 600      76.960  89.051  20.397  1.00  0.00           N
ATOM   1716  HN  LEU A 600      77.170  88.225  19.880  1.00  0.00           H
ATOM   1717  CA  LEU A 600      78.083  89.685  21.038  1.00  0.00           C
ATOM   1718  HA  LEU A 600      77.684  90.029  21.981  1.00  0.00           H
ATOM   1719  CB  LEU A 600      79.293  88.698  21.292  1.00  0.00           C
ATOM   1720  HB1 LEU A 600      79.583  88.232  20.326  1.00  0.00           H
ATOM   1721  HB2 LEU A 600      80.192  89.244  21.650  1.00  0.00           H
ATOM   1722  CG  LEU A 600      78.981  87.465  22.260  1.00  0.00           C
ATOM   1723  HG  LEU A 600      78.366  86.706  21.731  1.00  0.00           H
ATOM   1724  CD1 LEU A 600      80.238  86.698  22.576  1.00  0.00           C
ATOM   1725 1HD1 LEU A 600      80.656  86.320  21.619  1.00  0.00           H
ATOM   1726 2HD1 LEU A 600      81.019  87.354  23.016  1.00  0.00           H
ATOM   1727 3HD1 LEU A 600      80.017  85.803  23.196  1.00  0.00           H
ATOM   1728  CD2 LEU A 600      78.330  87.865  23.575  1.00  0.00           C
ATOM   1729 1HD2 LEU A 600      78.266  87.060  24.338  1.00  0.00           H
ATOM   1730 2HD2 LEU A 600      78.820  88.671  24.162  1.00  0.00           H
ATOM   1731 3HD2 LEU A 600      77.305  88.288  23.495  1.00  0.00           H
ATOM   1732  C   LEU A 600      78.578  90.880  20.239  1.00  0.00           C
ATOM   1733  O   LEU A 600      79.552  91.469  20.677  1.00  0.00           O
ATOM   1734  N   ARG A 601      78.043  91.312  19.127  1.00  0.00           N
ATOM   1735  HN  ARG A 601      77.248  90.755  18.898  1.00  0.00           H
ATOM   1736  CA  ARG A 601      78.608  92.336  18.195  1.00  0.00           C
ATOM   1737  HA  ARG A 601      79.636  92.077  17.988  1.00  0.00           H
ATOM   1738  CB  ARG A 601      77.861  92.385  16.806  1.00  0.00           C
ATOM   1739  HB1 ARG A 601      76.782  92.586  16.977  1.00  0.00           H
ATOM   1740  HB2 ARG A 601      78.286  93.172  16.148  1.00  0.00           H
ATOM   1741  CG  ARG A 601      78.026  91.046  16.069  1.00  0.00           C
ATOM   1742  HG1 ARG A 601      79.128  91.034  15.922  1.00  0.00           H
ATOM   1743  HG2 ARG A 601      77.677  90.226  16.732  1.00  0.00           H
ATOM   1744  CD  ARG A 601      77.411  90.891  14.701  1.00  0.00           C
ATOM   1745  HD1 ARG A 601      77.561  91.798  14.077  1.00  0.00           H
ATOM   1746  HD2 ARG A 601      77.882  90.051  14.148  1.00  0.00           H
ATOM   1747  NE  ARG A 601      75.938  90.663  14.813  1.00  0.00           N
ATOM   1748  HE  ARG A 601      75.512  90.705  15.716  1.00  0.00           H
ATOM   1749  CZ  ARG A 601      75.086  90.454  13.770  1.00  0.00           C
ATOM   1750  NH1 ARG A 601      75.505  90.419  12.587  1.00  0.00           N
ATOM   1751 1HH1 ARG A 601      76.364  90.845  12.302  1.00  0.00           H
ATOM   1752 2HH1 ARG A 601      74.718  90.267  11.990  1.00  0.00           H
ATOM   1753  NH2 ARG A 601      73.817  90.308  13.911  1.00  0.00           N
ATOM   1754 1HH2 ARG A 601      73.370  90.137  14.789  1.00  0.00           H
ATOM   1755 2HH2 ARG A 601      73.446  89.940  13.058  1.00  0.00           H
ATOM   1756  C   ARG A 601      78.749  93.723  18.821  1.00  0.00           C
ATOM   1757  O   ARG A 601      79.741  94.452  18.574  1.00  0.00           O
ATOM   1758  N   LYS A 602      77.799  94.063  19.693  1.00  0.00           N
ATOM   1759  HN  LYS A 602      76.920  93.605  19.796  1.00  0.00           H
ATOM   1760  CA  LYS A 602      77.853  95.284  20.515  1.00  0.00           C
ATOM   1761  HA  LYS A 602      78.075  96.124  19.873  1.00  0.00           H
ATOM   1762  CB  LYS A 602      76.537  95.523  21.295  1.00  0.00           C
ATOM   1763  HB1 LYS A 602      76.270  94.628  21.897  1.00  0.00           H
ATOM   1764  HB2 LYS A 602      76.547  96.367  22.018  1.00  0.00           H
ATOM   1765  CG  LYS A 602      75.268  95.967  20.489  1.00  0.00           C
ATOM   1766  HG1 LYS A 602      75.116  95.052  19.878  1.00  0.00           H
ATOM   1767  HG2 LYS A 602      74.395  96.129  21.156  1.00  0.00           H
ATOM   1768  CD  LYS A 602      75.646  97.196  19.603  1.00  0.00           C
ATOM   1769  HD1 LYS A 602      76.066  98.017  20.224  1.00  0.00           H
ATOM   1770  HD2 LYS A 602      76.459  97.041  18.861  1.00  0.00           H
ATOM   1771  CE  LYS A 602      74.511  97.714  18.672  1.00  0.00           C
ATOM   1772  HE1 LYS A 602      74.876  98.708  18.336  1.00  0.00           H
ATOM   1773  HE2 LYS A 602      74.543  97.033  17.794  1.00  0.00           H
ATOM   1774  NZ  LYS A 602      73.201  97.811  19.238  1.00  0.00           N
ATOM   1775  HZ1 LYS A 602      73.165  98.623  19.887  1.00  0.00           H
ATOM   1776  HZ2 LYS A 602      72.532  97.963  18.456  1.00  0.00           H
ATOM   1777  HZ3 LYS A 602      72.886  96.931  19.695  1.00  0.00           H
ATOM   1778  C   LYS A 602      78.939  95.404  21.555  1.00  0.00           C
ATOM   1779  O   LYS A 602      79.366  96.490  21.935  1.00  0.00           O
ATOM   1780  N   LEU A 603      79.395  94.225  22.085  1.00  0.00           N
ATOM   1781  HN  LEU A 603      79.123  93.484  21.476  1.00  0.00           H
ATOM   1782  CA  LEU A 603      80.282  93.895  23.241  1.00  0.00           C
ATOM   1783  HA  LEU A 603      79.710  94.071  24.140  1.00  0.00           H
ATOM   1784  CB  LEU A 603      80.725  92.439  23.299  1.00  0.00           C
ATOM   1785  HB1 LEU A 603      79.768  91.907  23.112  1.00  0.00           H
ATOM   1786  HB2 LEU A 603      81.473  92.340  22.483  1.00  0.00           H
ATOM   1787  CG  LEU A 603      81.367  91.943  24.559  1.00  0.00           C
ATOM   1788  HG  LEU A 603      82.179  92.645  24.843  1.00  0.00           H
ATOM   1789  CD1 LEU A 603      80.317  91.870  25.682  1.00  0.00           C
ATOM   1790 1HD1 LEU A 603      79.534  91.098  25.527  1.00  0.00           H
ATOM   1791 2HD1 LEU A 603      80.795  91.459  26.597  1.00  0.00           H
ATOM   1792 3HD1 LEU A 603      79.856  92.821  26.025  1.00  0.00           H
ATOM   1793  CD2 LEU A 603      82.005  90.567  24.212  1.00  0.00           C
ATOM   1794 1HD2 LEU A 603      81.280  89.828  23.808  1.00  0.00           H
ATOM   1795 2HD2 LEU A 603      82.786  90.697  23.433  1.00  0.00           H
ATOM   1796 3HD2 LEU A 603      82.578  90.128  25.057  1.00  0.00           H
ATOM   1797  C   LEU A 603      81.486  94.797  23.224  1.00  0.00           C
ATOM   1798  O   LEU A 603      82.055  95.070  22.177  1.00  0.00           O
ATOM   1799  N   THR A 604      81.912  95.296  24.387  1.00  0.00           N
ATOM   1800  HN  THR A 604      81.504  95.046  25.262  1.00  0.00           H
ATOM   1801  CA  THR A 604      83.147  96.004  24.541  1.00  0.00           C
ATOM   1802  HA  THR A 604      83.283  96.598  23.648  1.00  0.00           H
ATOM   1803  CB  THR A 604      83.185  97.075  25.603  1.00  0.00           C
ATOM   1804  HB  THR A 604      84.067  97.747  25.524  1.00  0.00           H
ATOM   1805  OG1 THR A 604      83.154  96.557  26.917  1.00  0.00           O
ATOM   1806  HG1 THR A 604      82.352  96.035  26.987  1.00  0.00           H
ATOM   1807  CG2 THR A 604      81.869  97.935  25.398  1.00  0.00           C
ATOM   1808 1HG2 THR A 604      81.862  98.820  26.070  1.00  0.00           H
ATOM   1809 2HG2 THR A 604      81.848  98.254  24.334  1.00  0.00           H
ATOM   1810 3HG2 THR A 604      80.958  97.307  25.495  1.00  0.00           H
ATOM   1811  C   THR A 604      84.319  95.149  24.746  1.00  0.00           C
ATOM   1812  O   THR A 604      84.181  94.078  25.275  1.00  0.00           O
ATOM   1813  N   ASP A 605      85.513  95.538  24.271  1.00  0.00           N
ATOM   1814  HN  ASP A 605      85.740  96.428  23.883  1.00  0.00           H
ATOM   1815  CA  ASP A 605      86.740  94.752  24.480  1.00  0.00           C
ATOM   1816  HA  ASP A 605      86.527  93.784  24.051  1.00  0.00           H
ATOM   1817  CB  ASP A 605      87.893  95.431  23.637  1.00  0.00           C
ATOM   1818  HB1 ASP A 605      88.132  96.424  24.073  1.00  0.00           H
ATOM   1819  HB2 ASP A 605      88.757  94.733  23.620  1.00  0.00           H
ATOM   1820  CG  ASP A 605      87.502  95.502  22.115  1.00  0.00           C
ATOM   1821  OD1 ASP A 605      88.212  96.258  21.419  1.00  0.00           O
ATOM   1822  OD2 ASP A 605      86.681  94.715  21.685  1.00  0.00           O
ATOM   1823  C   ASP A 605      87.217  94.628  25.889  1.00  0.00           C
ATOM   1824  O   ASP A 605      87.644  93.500  26.223  1.00  0.00           O
ATOM   1825  N   ASP A 606      87.084  95.648  26.739  1.00  0.00           N
ATOM   1826  HN  ASP A 606      86.797  96.571  26.496  1.00  0.00           H
ATOM   1827  CA  ASP A 606      87.327  95.413  28.070  1.00  0.00           C
ATOM   1828  HA  ASP A 606      88.370  95.140  28.141  1.00  0.00           H
ATOM   1829  CB  ASP A 606      87.104  96.723  28.911  1.00  0.00           C
ATOM   1830  HB1 ASP A 606      86.065  97.016  28.646  1.00  0.00           H
ATOM   1831  HB2 ASP A 606      87.053  96.512  30.001  1.00  0.00           H
ATOM   1832  CG  ASP A 606      88.163  97.797  28.634  1.00  0.00           C
ATOM   1833  OD1 ASP A 606      88.144  98.897  29.273  1.00  0.00           O
ATOM   1834  OD2 ASP A 606      88.979  97.491  27.768  1.00  0.00           O
ATOM   1835  C   ASP A 606      86.505  94.293  28.695  1.00  0.00           C
ATOM   1836  O   ASP A 606      87.075  93.556  29.530  1.00  0.00           O
ATOM   1837  N   GLU A 607      85.180  94.116  28.351  1.00  0.00           N
ATOM   1838  HN  GLU A 607      84.837  94.703  27.622  1.00  0.00           H
ATOM   1839  CA  GLU A 607      84.345  92.995  28.728  1.00  0.00           C
ATOM   1840  HA  GLU A 607      84.294  92.856  29.798  1.00  0.00           H
ATOM   1841  CB  GLU A 607      82.854  93.021  28.324  1.00  0.00           C
ATOM   1842  HB1 GLU A 607      82.832  93.128  27.218  1.00  0.00           H
ATOM   1843  HB2 GLU A 607      82.398  92.055  28.627  1.00  0.00           H
ATOM   1844  CG  GLU A 607      81.954  94.100  28.912  1.00  0.00           C
ATOM   1845  HG1 GLU A 607      81.551  93.759  29.890  1.00  0.00           H
ATOM   1846  HG2 GLU A 607      82.634  94.955  29.113  1.00  0.00           H
ATOM   1847  CD  GLU A 607      80.781  94.587  28.127  1.00  0.00           C
ATOM   1848  OE1 GLU A 607      79.641  94.333  28.650  1.00  0.00           O
ATOM   1849  OE2 GLU A 607      80.934  95.131  26.997  1.00  0.00           O
ATOM   1850  C   GLU A 607      84.970  91.698  28.172  1.00  0.00           C
ATOM   1851  O   GLU A 607      85.181  90.754  28.899  1.00  0.00           O
ATOM   1852  N   LEU A 608      85.283  91.675  26.884  1.00  0.00           N
ATOM   1853  HN  LEU A 608      85.211  92.533  26.380  1.00  0.00           H
ATOM   1854  CA  LEU A 608      85.728  90.520  26.151  1.00  0.00           C
ATOM   1855  HA  LEU A 608      85.016  89.708  26.164  1.00  0.00           H
ATOM   1856  CB  LEU A 608      85.935  90.906  24.682  1.00  0.00           C
ATOM   1857  HB1 LEU A 608      84.919  91.116  24.285  1.00  0.00           H
ATOM   1858  HB2 LEU A 608      86.474  91.874  24.764  1.00  0.00           H
ATOM   1859  CG  LEU A 608      86.640  89.931  23.761  1.00  0.00           C
ATOM   1860  HG  LEU A 608      87.596  89.695  24.277  1.00  0.00           H
ATOM   1861  CD1 LEU A 608      85.900  88.609  23.579  1.00  0.00           C
ATOM   1862 1HD1 LEU A 608      84.859  88.924  23.351  1.00  0.00           H
ATOM   1863 2HD1 LEU A 608      86.275  87.953  22.764  1.00  0.00           H
ATOM   1864 3HD1 LEU A 608      85.900  88.022  24.523  1.00  0.00           H
ATOM   1865  CD2 LEU A 608      86.946  90.540  22.333  1.00  0.00           C
ATOM   1866 1HD2 LEU A 608      87.665  91.377  22.465  1.00  0.00           H
ATOM   1867 2HD2 LEU A 608      87.315  89.680  21.734  1.00  0.00           H
ATOM   1868 3HD2 LEU A 608      85.989  90.952  21.949  1.00  0.00           H
ATOM   1869  C   LEU A 608      87.030  89.842  26.724  1.00  0.00           C
ATOM   1870  O   LEU A 608      87.176  88.662  26.904  1.00  0.00           O
ATOM   1871  N   PHE A 609      87.930  90.708  27.145  1.00  0.00           N
ATOM   1872  HN  PHE A 609      87.798  91.692  27.050  1.00  0.00           H
ATOM   1873  CA  PHE A 609      89.155  90.321  27.913  1.00  0.00           C
ATOM   1874  HA  PHE A 609      89.747  89.646  27.313  1.00  0.00           H
ATOM   1875  CB  PHE A 609      89.955  91.602  28.255  1.00  0.00           C
ATOM   1876  HB1 PHE A 609      90.227  92.124  27.313  1.00  0.00           H
ATOM   1877  HB2 PHE A 609      89.301  92.269  28.857  1.00  0.00           H
ATOM   1878  CG  PHE A 609      91.240  91.484  29.067  1.00  0.00           C
ATOM   1879  CD1 PHE A 609      91.594  92.495  29.981  1.00  0.00           C
ATOM   1880  HD1 PHE A 609      90.990  93.387  30.054  1.00  0.00           H
ATOM   1881  CE1 PHE A 609      92.748  92.267  30.712  1.00  0.00           C
ATOM   1882  HE1 PHE A 609      92.907  92.979  31.508  1.00  0.00           H
ATOM   1883  CZ  PHE A 609      93.640  91.153  30.501  1.00  0.00           C
ATOM   1884  HZ  PHE A 609      94.504  91.108  31.147  1.00  0.00           H
ATOM   1885  CD2 PHE A 609      92.022  90.315  28.885  1.00  0.00           C
ATOM   1886  HD2 PHE A 609      91.839  89.483  28.222  1.00  0.00           H
ATOM   1887  CE2 PHE A 609      93.211  90.146  29.653  1.00  0.00           C
ATOM   1888  HE2 PHE A 609      93.833  89.296  29.411  1.00  0.00           H
ATOM   1889  C   PHE A 609      88.813  89.420  29.155  1.00  0.00           C
ATOM   1890  O   PHE A 609      89.476  88.396  29.376  1.00  0.00           O
ATOM   1891  N   GLN A 610      87.790  89.713  29.911  1.00  0.00           N
ATOM   1892  HN  GLN A 610      87.374  90.618  29.878  1.00  0.00           H
ATOM   1893  CA  GLN A 610      87.282  88.856  30.930  1.00  0.00           C
ATOM   1894  HA  GLN A 610      87.972  88.716  31.748  1.00  0.00           H
ATOM   1895  CB  GLN A 610      86.043  89.612  31.589  1.00  0.00           C
ATOM   1896  HB1 GLN A 610      85.102  89.643  30.999  1.00  0.00           H
ATOM   1897  HB2 GLN A 610      85.779  89.113  32.546  1.00  0.00           H
ATOM   1898  CG  GLN A 610      86.215  91.070  32.064  1.00  0.00           C
ATOM   1899  HG1 GLN A 610      86.084  91.691  31.152  1.00  0.00           H
ATOM   1900  HG2 GLN A 610      85.451  91.390  32.805  1.00  0.00           H
ATOM   1901  CD  GLN A 610      87.531  91.319  32.716  1.00  0.00           C
ATOM   1902  OE1 GLN A 610      87.856  90.647  33.670  1.00  0.00           O
ATOM   1903  NE2 GLN A 610      88.288  92.291  32.265  1.00  0.00           N
ATOM   1904 1HE2 GLN A 610      89.247  92.178  32.524  1.00  0.00           H
ATOM   1905 2HE2 GLN A 610      87.974  93.023  31.659  1.00  0.00           H
ATOM   1906  C   GLN A 610      86.861  87.482  30.565  1.00  0.00           C
ATOM   1907  O   GLN A 610      87.086  86.467  31.264  1.00  0.00           O
ATOM   1908  N   TYR A 611      86.227  87.309  29.396  1.00  0.00           N
ATOM   1909  HN  TYR A 611      86.016  88.083  28.804  1.00  0.00           H
ATOM   1910  CA  TYR A 611      85.576  86.058  29.132  1.00  0.00           C
ATOM   1911  HA  TYR A 611      85.284  85.518  30.021  1.00  0.00           H
ATOM   1912  CB  TYR A 611      84.269  86.293  28.318  1.00  0.00           C
ATOM   1913  HB1 TYR A 611      84.560  86.599  27.291  1.00  0.00           H
ATOM   1914  HB2 TYR A 611      83.727  85.324  28.271  1.00  0.00           H
ATOM   1915  CG  TYR A 611      83.343  87.320  28.982  1.00  0.00           C
ATOM   1916  CD1 TYR A 611      83.286  87.398  30.349  1.00  0.00           C
ATOM   1917  HD1 TYR A 611      83.703  86.652  31.010  1.00  0.00           H
ATOM   1918  CE1 TYR A 611      82.522  88.429  30.963  1.00  0.00           C
ATOM   1919  HE1 TYR A 611      82.291  88.372  32.016  1.00  0.00           H
ATOM   1920  CZ  TYR A 611      81.739  89.328  30.148  1.00  0.00           C
ATOM   1921  OH  TYR A 611      80.834  90.039  30.974  1.00  0.00           O
ATOM   1922  HH  TYR A 611      80.309  90.636  30.435  1.00  0.00           H
ATOM   1923  CD2 TYR A 611      82.706  88.293  28.174  1.00  0.00           C
ATOM   1924  HD2 TYR A 611      82.866  88.362  27.108  1.00  0.00           H
ATOM   1925  CE2 TYR A 611      81.852  89.314  28.746  1.00  0.00           C
ATOM   1926  HE2 TYR A 611      81.350  90.017  28.098  1.00  0.00           H
ATOM   1927  C   TYR A 611      86.525  85.241  28.255  1.00  0.00           C
ATOM   1928  O   TYR A 611      86.160  84.154  27.857  1.00  0.00           O
ATOM   1929  N   LEU A 612      87.754  85.740  27.899  1.00  0.00           N
ATOM   1930  HN  LEU A 612      87.963  86.622  28.315  1.00  0.00           H
ATOM   1931  CA  LEU A 612      88.725  85.213  26.938  1.00  0.00           C
ATOM   1932  HA  LEU A 612      88.321  85.129  25.940  1.00  0.00           H
ATOM   1933  CB  LEU A 612      89.916  86.182  26.953  1.00  0.00           C
ATOM   1934  HB1 LEU A 612      89.512  87.209  26.826  1.00  0.00           H
ATOM   1935  HB2 LEU A 612      90.361  86.298  27.965  1.00  0.00           H
ATOM   1936  CG  LEU A 612      91.006  85.903  25.900  1.00  0.00           C
ATOM   1937  HG  LEU A 612      91.585  85.011  26.220  1.00  0.00           H
ATOM   1938  CD1 LEU A 612      90.373  85.713  24.544  1.00  0.00           C
ATOM   1939 1HD1 LEU A 612      91.177  85.591  23.788  1.00  0.00           H
ATOM   1940 2HD1 LEU A 612      89.717  84.827  24.409  1.00  0.00           H
ATOM   1941 3HD1 LEU A 612      89.850  86.632  24.203  1.00  0.00           H
ATOM   1942  CD2 LEU A 612      91.911  87.105  25.772  1.00  0.00           C
ATOM   1943 1HD2 LEU A 612      92.734  86.874  25.063  1.00  0.00           H
ATOM   1944 2HD2 LEU A 612      91.407  87.998  25.345  1.00  0.00           H
ATOM   1945 3HD2 LEU A 612      92.421  87.334  26.732  1.00  0.00           H
ATOM   1946  C   LEU A 612      89.129  83.843  27.314  1.00  0.00           C
ATOM   1947  O   LEU A 612      89.213  82.964  26.455  1.00  0.00           O
ATOM   1948  N   LEU A 613      89.255  83.526  28.651  1.00  0.00           N
ATOM   1949  HN  LEU A 613      89.092  84.238  29.329  1.00  0.00           H
ATOM   1950  CA  LEU A 613      89.814  82.191  29.017  1.00  0.00           C
ATOM   1951  HA  LEU A 613      90.551  81.859  28.301  1.00  0.00           H
ATOM   1952  CB  LEU A 613      90.403  82.299  30.471  1.00  0.00           C
ATOM   1953  HB1 LEU A 613      91.255  82.999  30.339  1.00  0.00           H
ATOM   1954  HB2 LEU A 613      89.611  82.693  31.143  1.00  0.00           H
ATOM   1955  CG  LEU A 613      90.973  81.049  31.077  1.00  0.00           C
ATOM   1956  HG  LEU A 613      90.119  80.341  31.124  1.00  0.00           H
ATOM   1957  CD1 LEU A 613      92.193  80.438  30.312  1.00  0.00           C
ATOM   1958 1HD1 LEU A 613      93.086  81.094  30.400  1.00  0.00           H
ATOM   1959 2HD1 LEU A 613      92.492  79.484  30.796  1.00  0.00           H
ATOM   1960 3HD1 LEU A 613      91.935  80.231  29.252  1.00  0.00           H
ATOM   1961  CD2 LEU A 613      91.358  81.261  32.502  1.00  0.00           C
ATOM   1962 1HD2 LEU A 613      92.024  82.126  32.709  1.00  0.00           H
ATOM   1963 2HD2 LEU A 613      90.387  81.517  32.976  1.00  0.00           H
ATOM   1964 3HD2 LEU A 613      91.659  80.275  32.918  1.00  0.00           H
ATOM   1965  C   LEU A 613      88.720  81.140  28.909  1.00  0.00           C
ATOM   1966  O   LEU A 613      88.850  79.980  28.407  1.00  0.00           O
ATOM   1967  N   GLN A 614      87.518  81.538  29.245  1.00  0.00           N
ATOM   1968  HN  GLN A 614      87.519  82.414  29.722  1.00  0.00           H
ATOM   1969  CA  GLN A 614      86.312  80.728  28.993  1.00  0.00           C
ATOM   1970  HA  GLN A 614      86.552  79.730  29.327  1.00  0.00           H
ATOM   1971  CB  GLN A 614      85.195  81.342  29.871  1.00  0.00           C
ATOM   1972  HB1 GLN A 614      84.976  82.395  29.594  1.00  0.00           H
ATOM   1973  HB2 GLN A 614      84.236  80.805  29.706  1.00  0.00           H
ATOM   1974  CG  GLN A 614      85.266  81.232  31.393  1.00  0.00           C
ATOM   1975  HG1 GLN A 614      84.274  81.394  31.865  1.00  0.00           H
ATOM   1976  HG2 GLN A 614      85.646  80.249  31.748  1.00  0.00           H
ATOM   1977  CD  GLN A 614      86.141  82.359  32.072  1.00  0.00           C
ATOM   1978  OE1 GLN A 614      85.815  83.573  32.033  1.00  0.00           O
ATOM   1979  NE2 GLN A 614      87.292  82.091  32.602  1.00  0.00           N
ATOM   1980 1HE2 GLN A 614      87.472  81.131  32.817  1.00  0.00           H
ATOM   1981 2HE2 GLN A 614      87.825  82.895  32.866  1.00  0.00           H
ATOM   1982  C   GLN A 614      85.967  80.508  27.542  1.00  0.00           C
ATOM   1983  O   GLN A 614      85.621  79.369  27.163  1.00  0.00           O
ATOM   1984  N   LEU A 615      86.012  81.527  26.705  1.00  0.00           N
ATOM   1985  HN  LEU A 615      86.181  82.438  27.072  1.00  0.00           H
ATOM   1986  CA  LEU A 615      85.769  81.507  25.274  1.00  0.00           C
ATOM   1987  HA  LEU A 615      84.780  81.095  25.140  1.00  0.00           H
ATOM   1988  CB  LEU A 615      85.792  82.949  24.660  1.00  0.00           C
ATOM   1989  HB1 LEU A 615      86.775  83.429  24.850  1.00  0.00           H
ATOM   1990  HB2 LEU A 615      85.841  82.795  23.561  1.00  0.00           H
ATOM   1991  CG  LEU A 615      84.600  83.940  24.984  1.00  0.00           C
ATOM   1992  HG  LEU A 615      84.517  83.811  26.084  1.00  0.00           H
ATOM   1993  CD1 LEU A 615      84.999  85.403  24.733  1.00  0.00           C
ATOM   1994 1HD1 LEU A 615      85.921  85.672  25.292  1.00  0.00           H
ATOM   1995 2HD1 LEU A 615      85.340  85.573  23.689  1.00  0.00           H
ATOM   1996 3HD1 LEU A 615      84.201  86.158  24.902  1.00  0.00           H
ATOM   1997  CD2 LEU A 615      83.328  83.576  24.314  1.00  0.00           C
ATOM   1998 1HD2 LEU A 615      83.468  83.630  23.213  1.00  0.00           H
ATOM   1999 2HD2 LEU A 615      83.061  82.527  24.564  1.00  0.00           H
ATOM   2000 3HD2 LEU A 615      82.469  84.256  24.498  1.00  0.00           H
ATOM   2001  C   LEU A 615      86.840  80.596  24.645  1.00  0.00           C
ATOM   2002  O   LEU A 615      86.392  79.906  23.720  1.00  0.00           O
ATOM   2003  N   VAL A 616      88.191  80.546  25.106  1.00  0.00           N
ATOM   2004  HN  VAL A 616      88.386  81.157  25.870  1.00  0.00           H
ATOM   2005  CA  VAL A 616      89.222  79.518  24.721  1.00  0.00           C
ATOM   2006  HA  VAL A 616      89.450  79.591  23.668  1.00  0.00           H
ATOM   2007  CB  VAL A 616      90.545  79.883  25.368  1.00  0.00           C
ATOM   2008  HB  VAL A 616      90.301  80.177  26.411  1.00  0.00           H
ATOM   2009  CG1 VAL A 616      91.492  78.708  25.479  1.00  0.00           C
ATOM   2010 1HG1 VAL A 616      92.402  79.028  26.030  1.00  0.00           H
ATOM   2011 2HG1 VAL A 616      90.971  77.851  25.956  1.00  0.00           H
ATOM   2012 3HG1 VAL A 616      91.978  78.350  24.546  1.00  0.00           H
ATOM   2013  CG2 VAL A 616      91.187  81.088  24.688  1.00  0.00           C
ATOM   2014 1HG2 VAL A 616      90.431  81.900  24.639  1.00  0.00           H
ATOM   2015 2HG2 VAL A 616      92.036  81.406  25.331  1.00  0.00           H
ATOM   2016 3HG2 VAL A 616      91.467  80.997  23.617  1.00  0.00           H
ATOM   2017  C   VAL A 616      88.769  78.044  24.822  1.00  0.00           C
ATOM   2018  O   VAL A 616      89.005  77.256  23.856  1.00  0.00           O
ATOM   2019  N   GLN A 617      88.023  77.726  25.938  1.00  0.00           N
ATOM   2020  HN  GLN A 617      87.872  78.394  26.663  1.00  0.00           H
ATOM   2021  CA  GLN A 617      87.528  76.331  26.172  1.00  0.00           C
ATOM   2022  HA  GLN A 617      88.306  75.586  26.239  1.00  0.00           H
ATOM   2023  CB  GLN A 617      86.825  76.305  27.589  1.00  0.00           C
ATOM   2024  HB1 GLN A 617      85.980  77.027  27.598  1.00  0.00           H
ATOM   2025  HB2 GLN A 617      86.346  75.316  27.749  1.00  0.00           H
ATOM   2026  CG  GLN A 617      87.673  76.413  28.857  1.00  0.00           C
ATOM   2027  HG1 GLN A 617      87.582  77.478  29.160  1.00  0.00           H
ATOM   2028  HG2 GLN A 617      87.306  75.678  29.605  1.00  0.00           H
ATOM   2029  CD  GLN A 617      89.122  76.048  28.634  1.00  0.00           C
ATOM   2030  OE1 GLN A 617      89.412  74.875  28.294  1.00  0.00           O
ATOM   2031  NE2 GLN A 617      90.071  76.922  28.928  1.00  0.00           N
ATOM   2032 1HE2 GLN A 617      89.874  77.860  29.212  1.00  0.00           H
ATOM   2033 2HE2 GLN A 617      90.996  76.555  29.026  1.00  0.00           H
ATOM   2034  C   GLN A 617      86.552  75.850  25.190  1.00  0.00           C
ATOM   2035  O   GLN A 617      86.637  74.690  24.824  1.00  0.00           O
ATOM   2036  N   VAL A 618      85.672  76.694  24.754  1.00  0.00           N
ATOM   2037  HN  VAL A 618      85.596  77.596  25.173  1.00  0.00           H
ATOM   2038  CA  VAL A 618      84.754  76.518  23.639  1.00  0.00           C
ATOM   2039  HA  VAL A 618      84.315  75.578  23.939  1.00  0.00           H
ATOM   2040  CB  VAL A 618      83.810  77.666  23.544  1.00  0.00           C
ATOM   2041  HB  VAL A 618      84.234  78.654  23.264  1.00  0.00           H
ATOM   2042  CG1 VAL A 618      82.645  77.535  22.471  1.00  0.00           C
ATOM   2043 1HG1 VAL A 618      83.057  77.424  21.445  1.00  0.00           H
ATOM   2044 2HG1 VAL A 618      82.171  76.570  22.752  1.00  0.00           H
ATOM   2045 3HG1 VAL A 618      81.951  78.402  22.487  1.00  0.00           H
ATOM   2046  CG2 VAL A 618      83.148  77.802  24.940  1.00  0.00           C
ATOM   2047 1HG2 VAL A 618      82.419  78.637  25.011  1.00  0.00           H
ATOM   2048 2HG2 VAL A 618      82.545  76.897  25.166  1.00  0.00           H
ATOM   2049 3HG2 VAL A 618      83.937  77.976  25.702  1.00  0.00           H
ATOM   2050  C   VAL A 618      85.423  76.301  22.316  1.00  0.00           C
ATOM   2051  O   VAL A 618      85.085  75.398  21.553  1.00  0.00           O
ATOM   2052  N   LEU A 619      86.503  77.089  22.011  1.00  0.00           N
ATOM   2053  HN  LEU A 619      86.905  77.777  22.610  1.00  0.00           H
ATOM   2054  CA  LEU A 619      87.087  77.187  20.685  1.00  0.00           C
ATOM   2055  HA  LEU A 619      86.345  77.393  19.927  1.00  0.00           H
ATOM   2056  CB  LEU A 619      87.947  78.498  20.701  1.00  0.00           C
ATOM   2057  HB1 LEU A 619      87.250  79.333  20.926  1.00  0.00           H
ATOM   2058  HB2 LEU A 619      88.655  78.455  21.556  1.00  0.00           H
ATOM   2059  CG  LEU A 619      88.721  78.852  19.439  1.00  0.00           C
ATOM   2060  HG  LEU A 619      89.251  77.905  19.201  1.00  0.00           H
ATOM   2061  CD1 LEU A 619      87.874  79.263  18.246  1.00  0.00           C
ATOM   2062 1HD1 LEU A 619      88.583  79.341  17.395  1.00  0.00           H
ATOM   2063 2HD1 LEU A 619      87.228  78.366  18.135  1.00  0.00           H
ATOM   2064 3HD1 LEU A 619      87.306  80.217  18.276  1.00  0.00           H
ATOM   2065  CD2 LEU A 619      89.656  80.018  19.635  1.00  0.00           C
ATOM   2066 1HD2 LEU A 619      90.578  79.590  20.082  1.00  0.00           H
ATOM   2067 2HD2 LEU A 619      90.009  80.494  18.695  1.00  0.00           H
ATOM   2068 3HD2 LEU A 619      89.196  80.781  20.300  1.00  0.00           H
ATOM   2069  C   LEU A 619      87.933  75.969  20.355  1.00  0.00           C
ATOM   2070  O   LEU A 619      88.237  75.651  19.150  1.00  0.00           O
ATOM   2071  N   LYS A 620      88.175  75.133  21.419  1.00  0.00           N
ATOM   2072  HN  LYS A 620      88.103  75.407  22.375  1.00  0.00           H
ATOM   2073  CA  LYS A 620      88.789  73.822  21.279  1.00  0.00           C
ATOM   2074  HA  LYS A 620      89.756  73.920  20.809  1.00  0.00           H
ATOM   2075  CB  LYS A 620      88.959  73.195  22.729  1.00  0.00           C
ATOM   2076  HB1 LYS A 620      87.979  73.077  23.240  1.00  0.00           H
ATOM   2077  HB2 LYS A 620      89.423  72.211  22.501  1.00  0.00           H
ATOM   2078  CG  LYS A 620      89.899  73.980  23.552  1.00  0.00           C
ATOM   2079  HG1 LYS A 620      90.884  74.073  23.048  1.00  0.00           H
ATOM   2080  HG2 LYS A 620      89.541  75.010  23.767  1.00  0.00           H
ATOM   2081  CD  LYS A 620      90.127  73.318  24.911  1.00  0.00           C
ATOM   2082  HD1 LYS A 620      89.184  73.393  25.493  1.00  0.00           H
ATOM   2083  HD2 LYS A 620      90.366  72.238  24.805  1.00  0.00           H
ATOM   2084  CE  LYS A 620      91.284  73.969  25.731  1.00  0.00           C
ATOM   2085  HE1 LYS A 620      92.289  73.821  25.281  1.00  0.00           H
ATOM   2086  HE2 LYS A 620      91.098  75.053  25.888  1.00  0.00           H
ATOM   2087  NZ  LYS A 620      91.420  73.414  27.091  1.00  0.00           N
ATOM   2088  HZ1 LYS A 620      91.275  72.385  27.121  1.00  0.00           H
ATOM   2089  HZ2 LYS A 620      92.145  73.868  27.682  1.00  0.00           H
ATOM   2090  HZ3 LYS A 620      90.560  73.801  27.530  1.00  0.00           H
ATOM   2091  C   LYS A 620      87.996  72.830  20.385  1.00  0.00           C
ATOM   2092  O   LYS A 620      88.537  72.158  19.488  1.00  0.00           O
ATOM   2093  N   TYR A 621      86.699  72.674  20.579  1.00  0.00           N
ATOM   2094  HN  TYR A 621      86.204  73.185  21.277  1.00  0.00           H
ATOM   2095  CA  TYR A 621      85.877  71.699  19.895  1.00  0.00           C
ATOM   2096  HA  TYR A 621      86.469  70.800  19.811  1.00  0.00           H
ATOM   2097  CB  TYR A 621      84.637  71.336  20.674  1.00  0.00           C
ATOM   2098  HB1 TYR A 621      83.900  72.166  20.641  1.00  0.00           H
ATOM   2099  HB2 TYR A 621      84.149  70.427  20.262  1.00  0.00           H
ATOM   2100  CG  TYR A 621      85.076  71.026  22.059  1.00  0.00           C
ATOM   2101  CD1 TYR A 621      85.454  69.729  22.357  1.00  0.00           C
ATOM   2102  HD1 TYR A 621      85.548  69.058  21.517  1.00  0.00           H
ATOM   2103  CE1 TYR A 621      85.864  69.350  23.635  1.00  0.00           C
ATOM   2104  HE1 TYR A 621      86.085  68.324  23.892  1.00  0.00           H
ATOM   2105  CZ  TYR A 621      85.922  70.246  24.707  1.00  0.00           C
ATOM   2106  OH  TYR A 621      86.181  69.688  25.963  1.00  0.00           O
ATOM   2107  HH  TYR A 621      85.825  70.288  26.623  1.00  0.00           H
ATOM   2108  CD2 TYR A 621      84.903  71.887  23.181  1.00  0.00           C
ATOM   2109  HD2 TYR A 621      84.687  72.941  23.085  1.00  0.00           H
ATOM   2110  CE2 TYR A 621      85.515  71.548  24.336  1.00  0.00           C
ATOM   2111  HE2 TYR A 621      85.387  72.254  25.143  1.00  0.00           H
ATOM   2112  C   TYR A 621      85.505  72.197  18.505  1.00  0.00           C
ATOM   2113  O   TYR A 621      85.257  71.353  17.621  1.00  0.00           O
ATOM   2114  N   GLU A 622      85.544  73.531  18.211  1.00  0.00           N
ATOM   2115  HN  GLU A 622      85.666  74.276  18.863  1.00  0.00           H
ATOM   2116  CA  GLU A 622      85.303  74.097  16.897  1.00  0.00           C
ATOM   2117  HA  GLU A 622      84.314  73.807  16.574  1.00  0.00           H
ATOM   2118  CB  GLU A 622      85.378  75.644  16.839  1.00  0.00           C
ATOM   2119  HB1 GLU A 622      86.367  76.006  17.194  1.00  0.00           H
ATOM   2120  HB2 GLU A 622      85.312  75.893  15.758  1.00  0.00           H
ATOM   2121  CG  GLU A 622      84.268  76.356  17.631  1.00  0.00           C
ATOM   2122  HG1 GLU A 622      84.528  76.275  18.708  1.00  0.00           H
ATOM   2123  HG2 GLU A 622      84.333  77.420  17.320  1.00  0.00           H
ATOM   2124  CD  GLU A 622      82.889  75.809  17.291  1.00  0.00           C
ATOM   2125  OE1 GLU A 622      82.309  75.050  18.089  1.00  0.00           O
ATOM   2126  OE2 GLU A 622      82.491  76.078  16.177  1.00  0.00           O
ATOM   2127  C   GLU A 622      86.279  73.531  15.866  1.00  0.00           C
ATOM   2128  O   GLU A 622      87.510  73.769  16.003  1.00  0.00           O
ATOM   2129  N   SER A 623      85.786  72.874  14.819  1.00  0.00           N
ATOM   2130  HN  SER A 623      84.791  72.838  14.757  1.00  0.00           H
ATOM   2131  CA  SER A 623      86.484  72.276  13.702  1.00  0.00           C
ATOM   2132  HA  SER A 623      87.252  71.630  14.100  1.00  0.00           H
ATOM   2133  CB  SER A 623      85.466  71.377  12.861  1.00  0.00           C
ATOM   2134  HB1 SER A 623      84.657  72.071  12.547  1.00  0.00           H
ATOM   2135  HB2 SER A 623      85.864  70.960  11.912  1.00  0.00           H
ATOM   2136  OG  SER A 623      84.912  70.340  13.650  1.00  0.00           O
ATOM   2137  HG1 SER A 623      84.236  70.659  14.253  1.00  0.00           H
ATOM   2138  C   SER A 623      87.143  73.123  12.747  1.00  0.00           C
ATOM   2139  O   SER A 623      88.084  72.674  12.113  1.00  0.00           O
ATOM   2140  N   TYR A 624      86.698  74.378  12.564  1.00  0.00           N
ATOM   2141  HN  TYR A 624      85.889  74.720  13.034  1.00  0.00           H
ATOM   2142  CA  TYR A 624      87.208  75.161  11.390  1.00  0.00           C
ATOM   2143  HA  TYR A 624      88.092  74.703  10.971  1.00  0.00           H
ATOM   2144  CB  TYR A 624      86.107  75.237  10.337  1.00  0.00           C
ATOM   2145  HB1 TYR A 624      85.124  75.504  10.782  1.00  0.00           H
ATOM   2146  HB2 TYR A 624      86.383  75.976   9.554  1.00  0.00           H
ATOM   2147  CG  TYR A 624      85.923  73.884   9.615  1.00  0.00           C
ATOM   2148  CD1 TYR A 624      86.963  73.236   8.913  1.00  0.00           C
ATOM   2149  HD1 TYR A 624      87.866  73.795   8.713  1.00  0.00           H
ATOM   2150  CE1 TYR A 624      86.741  71.974   8.377  1.00  0.00           C
ATOM   2151  HE1 TYR A 624      87.427  71.505   7.687  1.00  0.00           H
ATOM   2152  CZ  TYR A 624      85.576  71.249   8.638  1.00  0.00           C
ATOM   2153  OH  TYR A 624      85.270  70.031   7.954  1.00  0.00           O
ATOM   2154  HH  TYR A 624      84.427  69.788   8.345  1.00  0.00           H
ATOM   2155  CD2 TYR A 624      84.736  73.097   9.958  1.00  0.00           C
ATOM   2156  HD2 TYR A 624      84.002  73.545  10.612  1.00  0.00           H
ATOM   2157  CE2 TYR A 624      84.603  71.799   9.437  1.00  0.00           C
ATOM   2158  HE2 TYR A 624      83.680  71.277   9.642  1.00  0.00           H
ATOM   2159  C   TYR A 624      87.638  76.516  11.800  1.00  0.00           C
ATOM   2160  O   TYR A 624      87.071  77.054  12.738  1.00  0.00           O
ATOM   2161  N   LEU A 625      88.518  77.148  11.008  1.00  0.00           N
ATOM   2162  HN  LEU A 625      88.935  76.722  10.209  1.00  0.00           H
ATOM   2163  CA  LEU A 625      88.938  78.471  11.266  1.00  0.00           C
ATOM   2164  HA  LEU A 625      88.932  78.703  12.321  1.00  0.00           H
ATOM   2165  CB  LEU A 625      90.425  78.778  10.866  1.00  0.00           C
ATOM   2166  HB1 LEU A 625      90.394  78.500   9.791  1.00  0.00           H
ATOM   2167  HB2 LEU A 625      90.643  79.857  11.017  1.00  0.00           H
ATOM   2168  CG  LEU A 625      91.493  77.942  11.560  1.00  0.00           C
ATOM   2169  HG  LEU A 625      91.312  76.872  11.319  1.00  0.00           H
ATOM   2170  CD1 LEU A 625      92.849  78.395  11.037  1.00  0.00           C
ATOM   2171 1HD1 LEU A 625      93.717  77.969  11.584  1.00  0.00           H
ATOM   2172 2HD1 LEU A 625      93.057  78.088   9.990  1.00  0.00           H
ATOM   2173 3HD1 LEU A 625      92.777  79.502  10.974  1.00  0.00           H
ATOM   2174  CD2 LEU A 625      91.498  78.116  13.088  1.00  0.00           C
ATOM   2175 1HD2 LEU A 625      92.392  77.632  13.537  1.00  0.00           H
ATOM   2176 2HD2 LEU A 625      91.522  79.222  13.187  1.00  0.00           H
ATOM   2177 3HD2 LEU A 625      90.575  77.791  13.614  1.00  0.00           H
ATOM   2178  C   LEU A 625      87.992  79.487  10.547  1.00  0.00           C
ATOM   2179  O   LEU A 625      88.174  80.688  10.634  1.00  0.00           O
ATOM   2180  N   ASP A 626      86.881  78.964   9.932  1.00  0.00           N
ATOM   2181  HN  ASP A 626      86.748  77.979   9.851  1.00  0.00           H
ATOM   2182  CA  ASP A 626      85.874  79.831   9.342  1.00  0.00           C
ATOM   2183  HA  ASP A 626      86.355  80.682   8.883  1.00  0.00           H
ATOM   2184  CB  ASP A 626      85.245  79.073   8.174  1.00  0.00           C
ATOM   2185  HB1 ASP A 626      84.901  78.078   8.528  1.00  0.00           H
ATOM   2186  HB2 ASP A 626      84.348  79.627   7.822  1.00  0.00           H
ATOM   2187  CG  ASP A 626      86.243  78.897   7.069  1.00  0.00           C
ATOM   2188  OD1 ASP A 626      87.189  79.689   6.840  1.00  0.00           O
ATOM   2189  OD2 ASP A 626      86.103  77.923   6.236  1.00  0.00           O
ATOM   2190  C   ASP A 626      84.865  80.265  10.375  1.00  0.00           C
ATOM   2191  O   ASP A 626      84.079  81.175  10.145  1.00  0.00           O
ATOM   2192  N   CYS A 627      84.985  79.722  11.619  1.00  0.00           N
ATOM   2193  HN  CYS A 627      85.840  79.227  11.752  1.00  0.00           H
ATOM   2194  CA  CYS A 627      84.039  80.034  12.674  1.00  0.00           C
ATOM   2195  HA  CYS A 627      83.076  79.847  12.222  1.00  0.00           H
ATOM   2196  CB  CYS A 627      84.115  79.108  13.803  1.00  0.00           C
ATOM   2197  HB1 CYS A 627      83.413  79.297  14.643  1.00  0.00           H
ATOM   2198  HB2 CYS A 627      83.826  78.107  13.419  1.00  0.00           H
ATOM   2199  SG  CYS A 627      85.704  78.913  14.611  1.00  0.00           S
ATOM   2200  HG1 CYS A 627      86.074  78.077  13.652  1.00  0.00           H
ATOM   2201  C   CYS A 627      83.971  81.465  13.185  1.00  0.00           C
ATOM   2202  O   CYS A 627      84.928  82.272  13.270  1.00  0.00           O
ATOM   2203  N   GLU A 628      82.721  81.786  13.582  1.00  0.00           N
ATOM   2204  HN  GLU A 628      82.011  81.087  13.532  1.00  0.00           H
ATOM   2205  CA  GLU A 628      82.335  83.110  14.022  1.00  0.00           C
ATOM   2206  HA  GLU A 628      82.636  83.705  13.172  1.00  0.00           H
ATOM   2207  CB  GLU A 628      80.856  83.219  14.113  1.00  0.00           C
ATOM   2208  HB1 GLU A 628      80.404  82.536  14.864  1.00  0.00           H
ATOM   2209  HB2 GLU A 628      80.537  84.196  14.537  1.00  0.00           H
ATOM   2210  CG  GLU A 628      80.126  83.069  12.818  1.00  0.00           C
ATOM   2211  HG1 GLU A 628      80.364  82.083  12.365  1.00  0.00           H
ATOM   2212  HG2 GLU A 628      79.047  83.252  13.010  1.00  0.00           H
ATOM   2213  CD  GLU A 628      80.486  84.110  11.792  1.00  0.00           C
ATOM   2214  OE1 GLU A 628      80.808  83.720  10.667  1.00  0.00           O
ATOM   2215  OE2 GLU A 628      80.575  85.290  12.126  1.00  0.00           O
ATOM   2216  C   GLU A 628      83.067  83.632  15.239  1.00  0.00           C
ATOM   2217  O   GLU A 628      83.407  84.842  15.396  1.00  0.00           O
ATOM   2218  N   LEU A 629      83.388  82.663  16.115  1.00  0.00           N
ATOM   2219  HN  LEU A 629      83.010  81.759  15.928  1.00  0.00           H
ATOM   2220  CA  LEU A 629      84.119  82.926  17.319  1.00  0.00           C
ATOM   2221  HA  LEU A 629      83.547  83.750  17.718  1.00  0.00           H
ATOM   2222  CB  LEU A 629      84.008  81.743  18.283  1.00  0.00           C
ATOM   2223  HB1 LEU A 629      83.031  81.490  18.748  1.00  0.00           H
ATOM   2224  HB2 LEU A 629      84.273  80.830  17.709  1.00  0.00           H
ATOM   2225  CG  LEU A 629      84.960  81.657  19.530  1.00  0.00           C
ATOM   2226  HG  LEU A 629      85.961  81.671  19.049  1.00  0.00           H
ATOM   2227  CD1 LEU A 629      84.821  82.878  20.479  1.00  0.00           C
ATOM   2228 1HD1 LEU A 629      84.728  83.849  19.947  1.00  0.00           H
ATOM   2229 2HD1 LEU A 629      83.877  82.693  21.035  1.00  0.00           H
ATOM   2230 3HD1 LEU A 629      85.650  82.866  21.218  1.00  0.00           H
ATOM   2231  CD2 LEU A 629      84.709  80.363  20.386  1.00  0.00           C
ATOM   2232 1HD2 LEU A 629      85.029  79.519  19.738  1.00  0.00           H
ATOM   2233 2HD2 LEU A 629      85.112  80.330  21.421  1.00  0.00           H
ATOM   2234 3HD2 LEU A 629      83.617  80.397  20.584  1.00  0.00           H
ATOM   2235  C   LEU A 629      85.642  83.239  16.965  1.00  0.00           C
ATOM   2236  O   LEU A 629      86.249  84.150  17.497  1.00  0.00           O
ATOM   2237  N   THR A 630      86.197  82.421  16.078  1.00  0.00           N
ATOM   2238  HN  THR A 630      85.645  81.667  15.732  1.00  0.00           H
ATOM   2239  CA  THR A 630      87.509  82.713  15.505  1.00  0.00           C
ATOM   2240  HA  THR A 630      88.241  82.746  16.298  1.00  0.00           H
ATOM   2241  CB  THR A 630      88.083  81.682  14.454  1.00  0.00           C
ATOM   2242  HB  THR A 630      87.325  81.462  13.673  1.00  0.00           H
ATOM   2243  OG1 THR A 630      88.469  80.461  15.065  1.00  0.00           O
ATOM   2244  HG1 THR A 630      87.706  79.953  15.351  1.00  0.00           H
ATOM   2245  CG2 THR A 630      89.395  82.148  13.821  1.00  0.00           C
ATOM   2246 1HG2 THR A 630      89.802  81.346  13.169  1.00  0.00           H
ATOM   2247 2HG2 THR A 630      89.347  83.006  13.116  1.00  0.00           H
ATOM   2248 3HG2 THR A 630      90.169  82.314  14.601  1.00  0.00           H
ATOM   2249  C   THR A 630      87.616  84.014  14.808  1.00  0.00           C
ATOM   2250  O   THR A 630      88.522  84.805  15.028  1.00  0.00           O
ATOM   2251  N   LYS A 631      86.630  84.326  13.970  1.00  0.00           N
ATOM   2252  HN  LYS A 631      85.864  83.712  13.795  1.00  0.00           H
ATOM   2253  CA  LYS A 631      86.556  85.632  13.316  1.00  0.00           C
ATOM   2254  HA  LYS A 631      87.481  85.805  12.787  1.00  0.00           H
ATOM   2255  CB  LYS A 631      85.452  85.587  12.227  1.00  0.00           C
ATOM   2256  HB1 LYS A 631      84.519  85.262  12.737  1.00  0.00           H
ATOM   2257  HB2 LYS A 631      85.323  86.629  11.865  1.00  0.00           H
ATOM   2258  CG  LYS A 631      85.714  84.713  11.018  1.00  0.00           C
ATOM   2259  HG1 LYS A 631      86.534  85.098  10.374  1.00  0.00           H
ATOM   2260  HG2 LYS A 631      86.163  83.738  11.305  1.00  0.00           H
ATOM   2261  CD  LYS A 631      84.443  84.400  10.232  1.00  0.00           C
ATOM   2262  HD1 LYS A 631      84.694  83.682   9.422  1.00  0.00           H
ATOM   2263  HD2 LYS A 631      83.743  83.951  10.968  1.00  0.00           H
ATOM   2264  CE  LYS A 631      83.714  85.632   9.645  1.00  0.00           C
ATOM   2265  HE1 LYS A 631      83.454  86.453  10.348  1.00  0.00           H
ATOM   2266  HE2 LYS A 631      84.310  86.103   8.834  1.00  0.00           H
ATOM   2267  NZ  LYS A 631      82.484  85.123   9.044  1.00  0.00           N
ATOM   2268  HZ1 LYS A 631      82.714  84.411   8.322  1.00  0.00           H
ATOM   2269  HZ2 LYS A 631      81.830  84.658   9.706  1.00  0.00           H
ATOM   2270  HZ3 LYS A 631      81.989  85.768   8.396  1.00  0.00           H
ATOM   2271  C   LYS A 631      86.286  86.794  14.205  1.00  0.00           C
ATOM   2272  O   LYS A 631      86.785  87.859  13.912  1.00  0.00           O
ATOM   2273  N   PHE A 632      85.487  86.696  15.286  1.00  0.00           N
ATOM   2274  HN  PHE A 632      84.991  85.851  15.471  1.00  0.00           H
ATOM   2275  CA  PHE A 632      85.324  87.719  16.253  1.00  0.00           C
ATOM   2276  HA  PHE A 632      85.021  88.619  15.738  1.00  0.00           H
ATOM   2277  CB  PHE A 632      84.142  87.287  17.191  1.00  0.00           C
ATOM   2278  HB1 PHE A 632      83.230  87.314  16.557  1.00  0.00           H
ATOM   2279  HB2 PHE A 632      84.293  86.235  17.513  1.00  0.00           H
ATOM   2280  CG  PHE A 632      83.916  88.188  18.444  1.00  0.00           C
ATOM   2281  CD1 PHE A 632      83.475  87.636  19.689  1.00  0.00           C
ATOM   2282  HD1 PHE A 632      83.382  86.570  19.833  1.00  0.00           H
ATOM   2283  CE1 PHE A 632      83.252  88.504  20.775  1.00  0.00           C
ATOM   2284  HE1 PHE A 632      82.982  88.156  21.761  1.00  0.00           H
ATOM   2285  CZ  PHE A 632      83.406  89.901  20.622  1.00  0.00           C
ATOM   2286  HZ  PHE A 632      83.394  90.621  21.427  1.00  0.00           H
ATOM   2287  CD2 PHE A 632      83.884  89.613  18.304  1.00  0.00           C
ATOM   2288  HD2 PHE A 632      84.047  89.932  17.285  1.00  0.00           H
ATOM   2289  CE2 PHE A 632      83.663  90.419  19.362  1.00  0.00           C
ATOM   2290  HE2 PHE A 632      83.845  91.480  19.279  1.00  0.00           H
ATOM   2291  C   PHE A 632      86.643  87.989  16.960  1.00  0.00           C
ATOM   2292  O   PHE A 632      87.027  89.189  17.025  1.00  0.00           O
ATOM   2293  N   LEU A 633      87.325  86.886  17.378  1.00  0.00           N
ATOM   2294  HN  LEU A 633      86.846  86.043  17.149  1.00  0.00           H
ATOM   2295  CA  LEU A 633      88.574  86.972  18.068  1.00  0.00           C
ATOM   2296  HA  LEU A 633      88.492  87.747  18.816  1.00  0.00           H
ATOM   2297  CB  LEU A 633      89.021  85.667  18.795  1.00  0.00           C
ATOM   2298  HB1 LEU A 633      88.920  84.901  17.997  1.00  0.00           H
ATOM   2299  HB2 LEU A 633      90.070  85.674  19.160  1.00  0.00           H
ATOM   2300  CG  LEU A 633      88.058  85.263  19.959  1.00  0.00           C
ATOM   2301  HG  LEU A 633      87.048  85.133  19.515  1.00  0.00           H
ATOM   2302  CD1 LEU A 633      88.640  83.932  20.613  1.00  0.00           C
ATOM   2303 1HD1 LEU A 633      88.918  83.171  19.852  1.00  0.00           H
ATOM   2304 2HD1 LEU A 633      89.478  84.212  21.287  1.00  0.00           H
ATOM   2305 3HD1 LEU A 633      87.952  83.491  21.366  1.00  0.00           H
ATOM   2306  CD2 LEU A 633      88.000  86.266  21.130  1.00  0.00           C
ATOM   2307 1HD2 LEU A 633      87.362  85.744  21.874  1.00  0.00           H
ATOM   2308 2HD2 LEU A 633      88.950  86.537  21.638  1.00  0.00           H
ATOM   2309 3HD2 LEU A 633      87.474  87.172  20.761  1.00  0.00           H
ATOM   2310  C   LEU A 633      89.706  87.593  17.160  1.00  0.00           C
ATOM   2311  O   LEU A 633      90.376  88.568  17.549  1.00  0.00           O
ATOM   2312  N   LEU A 634      89.808  87.114  15.917  1.00  0.00           N
ATOM   2313  HN  LEU A 634      89.410  86.208  15.800  1.00  0.00           H
ATOM   2314  CA  LEU A 634      90.841  87.578  14.991  1.00  0.00           C
ATOM   2315  HA  LEU A 634      91.752  87.373  15.534  1.00  0.00           H
ATOM   2316  CB  LEU A 634      91.035  86.646  13.731  1.00  0.00           C
ATOM   2317  HB1 LEU A 634      90.962  85.588  14.060  1.00  0.00           H
ATOM   2318  HB2 LEU A 634      90.129  86.630  13.088  1.00  0.00           H
ATOM   2319  CG  LEU A 634      92.250  86.989  12.797  1.00  0.00           C
ATOM   2320  HG  LEU A 634      93.040  87.354  13.488  1.00  0.00           H
ATOM   2321  CD1 LEU A 634      92.711  85.797  11.969  1.00  0.00           C
ATOM   2322 1HD1 LEU A 634      91.909  85.488  11.264  1.00  0.00           H
ATOM   2323 2HD1 LEU A 634      93.660  86.032  11.443  1.00  0.00           H
ATOM   2324 3HD1 LEU A 634      92.914  84.909  12.605  1.00  0.00           H
ATOM   2325  CD2 LEU A 634      91.803  88.140  11.798  1.00  0.00           C
ATOM   2326 1HD2 LEU A 634      91.772  89.114  12.332  1.00  0.00           H
ATOM   2327 2HD2 LEU A 634      92.523  88.196  10.954  1.00  0.00           H
ATOM   2328 3HD2 LEU A 634      90.835  87.865  11.327  1.00  0.00           H
ATOM   2329  C   LEU A 634      90.671  89.061  14.661  1.00  0.00           C
ATOM   2330  O   LEU A 634      91.567  89.904  14.678  1.00  0.00           O
ATOM   2331  N   ASP A 635      89.376  89.420  14.454  1.00  0.00           N
ATOM   2332  HN  ASP A 635      88.570  88.838  14.530  1.00  0.00           H
ATOM   2333  CA  ASP A 635      89.023  90.786  14.217  1.00  0.00           C
ATOM   2334  HA  ASP A 635      89.608  91.124  13.375  1.00  0.00           H
ATOM   2335  CB  ASP A 635      87.425  90.798  13.955  1.00  0.00           C
ATOM   2336  HB1 ASP A 635      87.189  90.236  13.026  1.00  0.00           H
ATOM   2337  HB2 ASP A 635      87.098  90.289  14.887  1.00  0.00           H
ATOM   2338  CG  ASP A 635      86.756  92.118  13.835  1.00  0.00           C
ATOM   2339  OD1 ASP A 635      87.315  93.108  13.255  1.00  0.00           O
ATOM   2340  OD2 ASP A 635      85.488  92.136  14.002  1.00  0.00           O
ATOM   2341  C   ASP A 635      89.416  91.694  15.389  1.00  0.00           C
ATOM   2342  O   ASP A 635      90.127  92.658  15.210  1.00  0.00           O
ATOM   2343  N   ARG A 636      88.953  91.382  16.637  1.00  0.00           N
ATOM   2344  HN  ARG A 636      88.491  90.506  16.750  1.00  0.00           H
ATOM   2345  CA  ARG A 636      89.100  92.212  17.780  1.00  0.00           C
ATOM   2346  HA  ARG A 636      88.829  93.243  17.608  1.00  0.00           H
ATOM   2347  CB  ARG A 636      88.179  91.722  18.955  1.00  0.00           C
ATOM   2348  HB1 ARG A 636      88.232  90.612  18.936  1.00  0.00           H
ATOM   2349  HB2 ARG A 636      88.501  92.156  19.926  1.00  0.00           H
ATOM   2350  CG  ARG A 636      86.602  91.995  18.824  1.00  0.00           C
ATOM   2351  HG1 ARG A 636      86.150  91.146  18.267  1.00  0.00           H
ATOM   2352  HG2 ARG A 636      86.153  91.969  19.839  1.00  0.00           H
ATOM   2353  CD  ARG A 636      86.137  93.259  18.072  1.00  0.00           C
ATOM   2354  HD1 ARG A 636      86.566  93.278  17.047  1.00  0.00           H
ATOM   2355  HD2 ARG A 636      85.032  93.283  17.951  1.00  0.00           H
ATOM   2356  NE  ARG A 636      86.635  94.481  18.843  1.00  0.00           N
ATOM   2357  HE  ARG A 636      86.783  94.402  19.829  1.00  0.00           H
ATOM   2358  CZ  ARG A 636      86.849  95.632  18.288  1.00  0.00           C
ATOM   2359  NH1 ARG A 636      86.461  95.906  17.003  1.00  0.00           N
ATOM   2360 1HH1 ARG A 636      85.826  95.276  16.557  1.00  0.00           H
ATOM   2361 2HH1 ARG A 636      86.942  96.643  16.528  1.00  0.00           H
ATOM   2362  NH2 ARG A 636      87.482  96.540  18.957  1.00  0.00           N
ATOM   2363 1HH2 ARG A 636      87.854  96.353  19.866  1.00  0.00           H
ATOM   2364 2HH2 ARG A 636      87.729  97.429  18.570  1.00  0.00           H
ATOM   2365  C   ARG A 636      90.553  92.163  18.272  1.00  0.00           C
ATOM   2366  O   ARG A 636      91.039  93.165  18.742  1.00  0.00           O
ATOM   2367  N   ALA A 637      91.371  91.092  18.129  1.00  0.00           N
ATOM   2368  HN  ALA A 637      90.880  90.263  17.873  1.00  0.00           H
ATOM   2369  CA  ALA A 637      92.782  91.042  18.263  1.00  0.00           C
ATOM   2370  HA  ALA A 637      92.991  91.441  19.244  1.00  0.00           H
ATOM   2371  CB  ALA A 637      93.274  89.556  18.145  1.00  0.00           C
ATOM   2372  HB1 ALA A 637      92.712  89.118  17.292  1.00  0.00           H
ATOM   2373  HB2 ALA A 637      94.361  89.409  17.970  1.00  0.00           H
ATOM   2374  HB3 ALA A 637      92.947  88.957  19.022  1.00  0.00           H
ATOM   2375  C   ALA A 637      93.524  91.947  17.263  1.00  0.00           C
ATOM   2376  O   ALA A 637      94.516  92.580  17.590  1.00  0.00           O
ATOM   2377  N   LEU A 638      93.117  91.931  15.989  1.00  0.00           N
ATOM   2378  HN  LEU A 638      92.526  91.194  15.672  1.00  0.00           H
ATOM   2379  CA  LEU A 638      93.729  92.769  14.879  1.00  0.00           C
ATOM   2380  HA  LEU A 638      94.798  92.632  14.952  1.00  0.00           H
ATOM   2381  CB  LEU A 638      93.164  92.394  13.456  1.00  0.00           C
ATOM   2382  HB1 LEU A 638      93.395  91.320  13.290  1.00  0.00           H
ATOM   2383  HB2 LEU A 638      92.064  92.468  13.325  1.00  0.00           H
ATOM   2384  CG  LEU A 638      93.836  93.163  12.251  1.00  0.00           C
ATOM   2385  HG  LEU A 638      93.694  94.259  12.357  1.00  0.00           H
ATOM   2386  CD1 LEU A 638      95.318  93.080  12.259  1.00  0.00           C
ATOM   2387 1HD1 LEU A 638      95.623  92.137  12.761  1.00  0.00           H
ATOM   2388 2HD1 LEU A 638      95.666  93.131  11.205  1.00  0.00           H
ATOM   2389 3HD1 LEU A 638      95.860  93.835  12.867  1.00  0.00           H
ATOM   2390  CD2 LEU A 638      93.166  92.664  10.974  1.00  0.00           C
ATOM   2391 1HD2 LEU A 638      93.462  93.280  10.098  1.00  0.00           H
ATOM   2392 2HD2 LEU A 638      93.387  91.606  10.714  1.00  0.00           H
ATOM   2393 3HD2 LEU A 638      92.056  92.706  10.959  1.00  0.00           H
ATOM   2394  C   LEU A 638      93.542  94.273  15.223  1.00  0.00           C
ATOM   2395  O   LEU A 638      94.394  95.121  15.203  1.00  0.00           O
ATOM   2396  N   ALA A 639      92.346  94.576  15.680  1.00  0.00           N
ATOM   2397  HN  ALA A 639      91.570  93.978  15.495  1.00  0.00           H
ATOM   2398  CA  ALA A 639      92.045  95.927  16.215  1.00  0.00           C
ATOM   2399  HA  ALA A 639      92.243  96.693  15.480  1.00  0.00           H
ATOM   2400  CB  ALA A 639      90.544  96.050  16.624  1.00  0.00           C
ATOM   2401  HB1 ALA A 639      90.397  96.996  17.187  1.00  0.00           H
ATOM   2402  HB2 ALA A 639      89.854  96.061  15.754  1.00  0.00           H
ATOM   2403  HB3 ALA A 639      90.387  95.226  17.353  1.00  0.00           H
ATOM   2404  C   ALA A 639      92.720  96.352  17.494  1.00  0.00           C
ATOM   2405  O   ALA A 639      93.267  97.463  17.516  1.00  0.00           O
ATOM   2406  N   ASN A 640      92.756  95.485  18.546  1.00  0.00           N
ATOM   2407  HN  ASN A 640      92.518  94.527  18.404  1.00  0.00           H
ATOM   2408  CA  ASN A 640      93.171  95.887  19.859  1.00  0.00           C
ATOM   2409  HA  ASN A 640      93.517  96.909  19.812  1.00  0.00           H
ATOM   2410  CB  ASN A 640      91.777  95.748  20.630  1.00  0.00           C
ATOM   2411  HB1 ASN A 640      91.197  96.513  20.071  1.00  0.00           H
ATOM   2412  HB2 ASN A 640      91.309  94.740  20.616  1.00  0.00           H
ATOM   2413  CG  ASN A 640      91.906  96.281  22.076  1.00  0.00           C
ATOM   2414  OD1 ASN A 640      92.932  96.100  22.753  1.00  0.00           O
ATOM   2415  ND2 ASN A 640      90.798  96.838  22.554  1.00  0.00           N
ATOM   2416 1HD2 ASN A 640      89.998  96.759  21.958  1.00  0.00           H
ATOM   2417 2HD2 ASN A 640      90.697  97.075  23.520  1.00  0.00           H
ATOM   2418  C   ASN A 640      94.305  94.931  20.345  1.00  0.00           C
ATOM   2419  O   ASN A 640      94.153  93.700  20.608  1.00  0.00           O
ATOM   2420  N   ARG A 641      95.468  95.545  20.371  1.00  0.00           N
ATOM   2421  HN  ARG A 641      95.599  96.487  20.069  1.00  0.00           H
ATOM   2422  CA  ARG A 641      96.755  94.931  20.724  1.00  0.00           C
ATOM   2423  HA  ARG A 641      96.948  94.149  20.005  1.00  0.00           H
ATOM   2424  CB  ARG A 641      97.978  95.828  20.418  1.00  0.00           C
ATOM   2425  HB1 ARG A 641      98.898  95.293  20.738  1.00  0.00           H
ATOM   2426  HB2 ARG A 641      98.020  95.982  19.319  1.00  0.00           H
ATOM   2427  CG  ARG A 641      97.981  97.308  21.070  1.00  0.00           C
ATOM   2428  HG1 ARG A 641      98.493  98.073  20.448  1.00  0.00           H
ATOM   2429  HG2 ARG A 641      96.963  97.687  20.837  1.00  0.00           H
ATOM   2430  CD  ARG A 641      98.549  97.375  22.505  1.00  0.00           C
ATOM   2431  HD1 ARG A 641      98.061  96.662  23.204  1.00  0.00           H
ATOM   2432  HD2 ARG A 641      99.645  97.236  22.390  1.00  0.00           H
ATOM   2433  NE  ARG A 641      98.200  98.771  23.019  1.00  0.00           N
ATOM   2434  HE  ARG A 641      97.272  99.083  22.812  1.00  0.00           H
ATOM   2435  CZ  ARG A 641      99.114  99.686  23.273  1.00  0.00           C
ATOM   2436  NH1 ARG A 641     100.397  99.542  23.328  1.00  0.00           N
ATOM   2437 1HH1 ARG A 641     100.851  98.723  22.976  1.00  0.00           H
ATOM   2438 2HH1 ARG A 641     100.831 100.441  23.376  1.00  0.00           H
ATOM   2439  NH2 ARG A 641      98.624 100.913  23.473  1.00  0.00           N
ATOM   2440 1HH2 ARG A 641      97.625 100.881  23.512  1.00  0.00           H
ATOM   2441 2HH2 ARG A 641      99.213 101.720  23.424  1.00  0.00           H
ATOM   2442  C   ARG A 641      96.866  94.276  22.075  1.00  0.00           C
ATOM   2443  O   ARG A 641      97.585  93.263  22.307  1.00  0.00           O
ATOM   2444  N   LYS A 642      96.186  94.899  23.040  1.00  0.00           N
ATOM   2445  HN  LYS A 642      95.753  95.768  22.812  1.00  0.00           H
ATOM   2446  CA  LYS A 642      95.894  94.400  24.368  1.00  0.00           C
ATOM   2447  HA  LYS A 642      96.836  94.205  24.859  1.00  0.00           H
ATOM   2448  CB  LYS A 642      95.143  95.382  25.262  1.00  0.00           C
ATOM   2449  HB1 LYS A 642      94.239  95.672  24.685  1.00  0.00           H
ATOM   2450  HB2 LYS A 642      94.929  94.945  26.260  1.00  0.00           H
ATOM   2451  CG  LYS A 642      95.882  96.729  25.506  1.00  0.00           C
ATOM   2452  HG1 LYS A 642      96.588  96.733  26.364  1.00  0.00           H
ATOM   2453  HG2 LYS A 642      96.523  96.965  24.630  1.00  0.00           H
ATOM   2454  CD  LYS A 642      94.894  97.922  25.775  1.00  0.00           C
ATOM   2455  HD1 LYS A 642      94.180  98.055  24.934  1.00  0.00           H
ATOM   2456  HD2 LYS A 642      94.410  97.751  26.760  1.00  0.00           H
ATOM   2457  CE  LYS A 642      95.563  99.270  25.782  1.00  0.00           C
ATOM   2458  HE1 LYS A 642      96.426  99.245  26.482  1.00  0.00           H
ATOM   2459  HE2 LYS A 642      95.983  99.466  24.772  1.00  0.00           H
ATOM   2460  NZ  LYS A 642      94.620 100.393  26.167  1.00  0.00           N
ATOM   2461  HZ1 LYS A 642      94.406 100.377  27.185  1.00  0.00           H
ATOM   2462  HZ2 LYS A 642      95.122 101.287  25.995  1.00  0.00           H
ATOM   2463  HZ3 LYS A 642      93.729 100.311  25.637  1.00  0.00           H
ATOM   2464  C   LYS A 642      95.115  93.081  24.430  1.00  0.00           C
ATOM   2465  O   LYS A 642      95.407  92.082  25.026  1.00  0.00           O
ATOM   2466  N   ILE A 643      94.100  92.988  23.563  1.00  0.00           N
ATOM   2467  HN  ILE A 643      93.967  93.748  22.932  1.00  0.00           H
ATOM   2468  CA  ILE A 643      93.337  91.763  23.297  1.00  0.00           C
ATOM   2469  HA  ILE A 643      93.055  91.353  24.255  1.00  0.00           H
ATOM   2470  CB  ILE A 643      92.017  92.015  22.601  1.00  0.00           C
ATOM   2471  HB  ILE A 643      92.157  92.590  21.660  1.00  0.00           H
ATOM   2472  CG2 ILE A 643      91.370  90.625  22.260  1.00  0.00           C
ATOM   2473 1HG2 ILE A 643      91.309  89.920  23.117  1.00  0.00           H
ATOM   2474 2HG2 ILE A 643      90.358  90.685  21.806  1.00  0.00           H
ATOM   2475 3HG2 ILE A 643      92.062  90.190  21.507  1.00  0.00           H
ATOM   2476  CG1 ILE A 643      91.084  92.961  23.426  1.00  0.00           C
ATOM   2477 1HG1 ILE A 643      91.600  93.923  23.626  1.00  0.00           H
ATOM   2478 2HG1 ILE A 643      90.167  93.122  22.819  1.00  0.00           H
ATOM   2479  CD  ILE A 643      90.521  92.316  24.689  1.00  0.00           C
ATOM   2480  HD1 ILE A 643      89.831  91.528  24.320  1.00  0.00           H
ATOM   2481  HD2 ILE A 643      91.211  91.786  25.379  1.00  0.00           H
ATOM   2482  HD3 ILE A 643      89.865  92.972  25.301  1.00  0.00           H
ATOM   2483  C   ILE A 643      94.229  90.737  22.525  1.00  0.00           C
ATOM   2484  O   ILE A 643      94.298  89.540  22.825  1.00  0.00           O
ATOM   2485  N   GLY A 644      95.001  91.121  21.482  1.00  0.00           N
ATOM   2486  HN  GLY A 644      94.949  92.090  21.255  1.00  0.00           H
ATOM   2487  CA  GLY A 644      95.757  90.261  20.627  1.00  0.00           C
ATOM   2488  HA1 GLY A 644      95.130  89.446  20.294  1.00  0.00           H
ATOM   2489  HA2 GLY A 644      96.132  90.917  19.855  1.00  0.00           H
ATOM   2490  C   GLY A 644      96.967  89.635  21.284  1.00  0.00           C
ATOM   2491  O   GLY A 644      97.197  88.440  21.088  1.00  0.00           O
ATOM   2492  N   HIS A 645      97.701  90.440  22.149  1.00  0.00           N
ATOM   2493  HN  HIS A 645      97.440  91.400  22.214  1.00  0.00           H
ATOM   2494  CA  HIS A 645      98.670  89.934  23.002  1.00  0.00           C
ATOM   2495  HA  HIS A 645      99.383  89.372  22.418  1.00  0.00           H
ATOM   2496  CB  HIS A 645      99.350  91.149  23.641  1.00  0.00           C
ATOM   2497  HB1 HIS A 645      99.751  91.951  22.985  1.00  0.00           H
ATOM   2498  HB2 HIS A 645      98.626  91.585  24.362  1.00  0.00           H
ATOM   2499  ND1 HIS A 645     101.757  90.688  23.930  1.00  0.00           N
ATOM   2500  CG  HIS A 645     100.509  90.677  24.535  1.00  0.00           C
ATOM   2501  CE1 HIS A 645     102.548  90.281  24.894  1.00  0.00           C
ATOM   2502  HE1 HIS A 645     103.622  90.173  24.740  1.00  0.00           H
ATOM   2503  NE2 HIS A 645     101.893  89.989  26.043  1.00  0.00           N
ATOM   2504  HE2 HIS A 645     102.281  89.528  26.842  1.00  0.00           H
ATOM   2505  CD2 HIS A 645     100.599  90.324  25.896  1.00  0.00           C
ATOM   2506  HD2 HIS A 645      99.763  90.100  26.548  1.00  0.00           H
ATOM   2507  C   HIS A 645      98.351  88.963  24.064  1.00  0.00           C
ATOM   2508  O   HIS A 645      99.066  87.964  24.250  1.00  0.00           O
ATOM   2509  N   PHE A 646      97.220  89.144  24.806  1.00  0.00           N
ATOM   2510  HN  PHE A 646      96.647  89.957  24.734  1.00  0.00           H
ATOM   2511  CA  PHE A 646      96.792  88.094  25.694  1.00  0.00           C
ATOM   2512  HA  PHE A 646      97.647  87.719  26.238  1.00  0.00           H
ATOM   2513  CB  PHE A 646      95.871  88.618  26.875  1.00  0.00           C
ATOM   2514  HB1 PHE A 646      95.036  89.122  26.343  1.00  0.00           H
ATOM   2515  HB2 PHE A 646      95.443  87.758  27.433  1.00  0.00           H
ATOM   2516  CG  PHE A 646      96.529  89.668  27.691  1.00  0.00           C
ATOM   2517  CD1 PHE A 646      96.005  90.969  27.830  1.00  0.00           C
ATOM   2518  HD1 PHE A 646      95.084  91.246  27.339  1.00  0.00           H
ATOM   2519  CE1 PHE A 646      96.636  91.908  28.687  1.00  0.00           C
ATOM   2520  HE1 PHE A 646      96.250  92.915  28.752  1.00  0.00           H
ATOM   2521  CZ  PHE A 646      97.775  91.600  29.386  1.00  0.00           C
ATOM   2522  HZ  PHE A 646      98.141  92.309  30.114  1.00  0.00           H
ATOM   2523  CD2 PHE A 646      97.585  89.365  28.596  1.00  0.00           C
ATOM   2524  HD2 PHE A 646      98.057  88.402  28.726  1.00  0.00           H
ATOM   2525  CE2 PHE A 646      98.259  90.317  29.353  1.00  0.00           C
ATOM   2526  HE2 PHE A 646      99.009  89.978  30.052  1.00  0.00           H
ATOM   2527  C   PHE A 646      96.143  86.930  25.065  1.00  0.00           C
ATOM   2528  O   PHE A 646      96.230  85.774  25.569  1.00  0.00           O
ATOM   2529  N   LEU A 647      95.424  87.096  23.924  1.00  0.00           N
ATOM   2530  HN  LEU A 647      95.313  88.006  23.533  1.00  0.00           H
ATOM   2531  CA  LEU A 647      95.013  85.991  23.139  1.00  0.00           C
ATOM   2532  HA  LEU A 647      94.284  85.336  23.592  1.00  0.00           H
ATOM   2533  CB  LEU A 647      94.296  86.561  21.872  1.00  0.00           C
ATOM   2534  HB1 LEU A 647      93.428  87.105  22.302  1.00  0.00           H
ATOM   2535  HB2 LEU A 647      94.818  87.306  21.234  1.00  0.00           H
ATOM   2536  CG  LEU A 647      93.852  85.539  20.805  1.00  0.00           C
ATOM   2537  HG  LEU A 647      94.700  84.922  20.437  1.00  0.00           H
ATOM   2538  CD1 LEU A 647      92.753  84.622  21.351  1.00  0.00           C
ATOM   2539 1HD1 LEU A 647      93.212  84.149  22.245  1.00  0.00           H
ATOM   2540 2HD1 LEU A 647      91.816  85.200  21.506  1.00  0.00           H
ATOM   2541 3HD1 LEU A 647      92.518  83.838  20.600  1.00  0.00           H
ATOM   2542  CD2 LEU A 647      93.231  86.261  19.591  1.00  0.00           C
ATOM   2543 1HD2 LEU A 647      94.044  86.695  18.970  1.00  0.00           H
ATOM   2544 2HD2 LEU A 647      92.537  85.636  18.989  1.00  0.00           H
ATOM   2545 3HD2 LEU A 647      92.639  87.109  19.996  1.00  0.00           H
ATOM   2546  C   LEU A 647      96.190  85.155  22.713  1.00  0.00           C
ATOM   2547  O   LEU A 647      96.090  83.923  22.702  1.00  0.00           O
ATOM   2548  N   PHE A 648      97.344  85.721  22.324  1.00  0.00           N
ATOM   2549  HN  PHE A 648      97.499  86.704  22.269  1.00  0.00           H
ATOM   2550  CA  PHE A 648      98.515  84.960  21.839  1.00  0.00           C
ATOM   2551  HA  PHE A 648      98.219  84.357  20.993  1.00  0.00           H
ATOM   2552  CB  PHE A 648      99.661  85.940  21.492  1.00  0.00           C
ATOM   2553  HB1 PHE A 648      99.246  86.791  20.911  1.00  0.00           H
ATOM   2554  HB2 PHE A 648     100.078  86.384  22.421  1.00  0.00           H
ATOM   2555  CG  PHE A 648     100.760  85.249  20.708  1.00  0.00           C
ATOM   2556  CD1 PHE A 648     101.013  85.521  19.348  1.00  0.00           C
ATOM   2557  HD1 PHE A 648     100.347  86.201  18.838  1.00  0.00           H
ATOM   2558  CE1 PHE A 648     102.184  85.119  18.671  1.00  0.00           C
ATOM   2559  HE1 PHE A 648     102.280  85.405  17.634  1.00  0.00           H
ATOM   2560  CZ  PHE A 648     103.136  84.450  19.413  1.00  0.00           C
ATOM   2561  HZ  PHE A 648     104.001  84.163  18.833  1.00  0.00           H
ATOM   2562  CD2 PHE A 648     101.779  84.437  21.338  1.00  0.00           C
ATOM   2563  HD2 PHE A 648     101.624  84.234  22.387  1.00  0.00           H
ATOM   2564  CE2 PHE A 648     102.907  84.025  20.740  1.00  0.00           C
ATOM   2565  HE2 PHE A 648     103.621  83.450  21.310  1.00  0.00           H
ATOM   2566  C   PHE A 648      99.040  83.952  22.776  1.00  0.00           C
ATOM   2567  O   PHE A 648      99.074  82.748  22.603  1.00  0.00           O
ATOM   2568  N   TRP A 649      99.245  84.400  24.065  1.00  0.00           N
ATOM   2569  HN  TRP A 649      98.969  85.346  24.217  1.00  0.00           H
ATOM   2570  CA  TRP A 649      99.658  83.691  25.204  1.00  0.00           C
ATOM   2571  HA  TRP A 649     100.482  83.064  24.897  1.00  0.00           H
ATOM   2572  CB  TRP A 649     100.205  84.572  26.305  1.00  0.00           C
ATOM   2573  HB1 TRP A 649      99.413  85.303  26.575  1.00  0.00           H
ATOM   2574  HB2 TRP A 649     100.440  83.970  27.209  1.00  0.00           H
ATOM   2575  CG  TRP A 649     101.435  85.338  25.869  1.00  0.00           C
ATOM   2576  CD1 TRP A 649     101.598  86.669  26.080  1.00  0.00           C
ATOM   2577  HD1 TRP A 649     100.893  87.324  26.571  1.00  0.00           H
ATOM   2578  NE1 TRP A 649     102.847  87.072  25.531  1.00  0.00           N
ATOM   2579  HE1 TRP A 649     103.029  87.978  25.216  1.00  0.00           H
ATOM   2580  CE2 TRP A 649     103.449  86.021  25.052  1.00  0.00           C
ATOM   2581  CD2 TRP A 649     102.631  84.860  25.204  1.00  0.00           C
ATOM   2582  CE3 TRP A 649     103.126  83.619  24.746  1.00  0.00           C
ATOM   2583  HE3 TRP A 649     102.507  82.734  24.756  1.00  0.00           H
ATOM   2584  CZ3 TRP A 649     104.393  83.532  24.135  1.00  0.00           C
ATOM   2585  HZ3 TRP A 649     104.842  82.600  23.823  1.00  0.00           H
ATOM   2586  CZ2 TRP A 649     104.724  85.879  24.483  1.00  0.00           C
ATOM   2587  HZ2 TRP A 649     105.369  86.744  24.512  1.00  0.00           H
ATOM   2588  CH2 TRP A 649     105.209  84.621  24.084  1.00  0.00           C
ATOM   2589  HH2 TRP A 649     106.272  84.606  23.893  1.00  0.00           H
ATOM   2590  C   TRP A 649      98.625  82.696  25.669  1.00  0.00           C
ATOM   2591  O   TRP A 649      99.003  81.601  26.067  1.00  0.00           O
ATOM   2592  N   HIS A 650      97.360  82.981  25.618  1.00  0.00           N
ATOM   2593  HN  HIS A 650      97.164  83.866  25.202  1.00  0.00           H
ATOM   2594  CA  HIS A 650      96.186  82.041  25.871  1.00  0.00           C
ATOM   2595  HA  HIS A 650      96.283  81.637  26.868  1.00  0.00           H
ATOM   2596  CB  HIS A 650      94.829  82.826  25.807  1.00  0.00           C
ATOM   2597  HB1 HIS A 650      94.693  83.578  25.001  1.00  0.00           H
ATOM   2598  HB2 HIS A 650      93.946  82.176  25.630  1.00  0.00           H
ATOM   2599  ND1 HIS A 650      94.251  82.513  28.238  1.00  0.00           N
ATOM   2600  CG  HIS A 650      94.403  83.401  27.126  1.00  0.00           C
ATOM   2601  CE1 HIS A 650      93.987  83.361  29.233  1.00  0.00           C
ATOM   2602  HE1 HIS A 650      93.687  83.063  30.237  1.00  0.00           H
ATOM   2603  NE2 HIS A 650      93.948  84.623  28.889  1.00  0.00           N
ATOM   2604  HE2 HIS A 650      93.735  85.383  29.504  1.00  0.00           H
ATOM   2605  CD2 HIS A 650      94.243  84.661  27.516  1.00  0.00           C
ATOM   2606  HD2 HIS A 650      94.237  85.508  26.841  1.00  0.00           H
ATOM   2607  C   HIS A 650      96.046  80.934  24.914  1.00  0.00           C
ATOM   2608  O   HIS A 650      95.825  79.756  25.309  1.00  0.00           O
ATOM   2609  N   LEU A 651      96.205  81.182  23.582  1.00  0.00           N
ATOM   2610  HN  LEU A 651      96.318  82.095  23.198  1.00  0.00           H
ATOM   2611  CA  LEU A 651      96.267  80.098  22.625  1.00  0.00           C
ATOM   2612  HA  LEU A 651      95.422  79.496  22.924  1.00  0.00           H
ATOM   2613  CB  LEU A 651      96.040  80.538  21.086  1.00  0.00           C
ATOM   2614  HB1 LEU A 651      96.949  81.007  20.652  1.00  0.00           H
ATOM   2615  HB2 LEU A 651      96.068  79.577  20.530  1.00  0.00           H
ATOM   2616  CG  LEU A 651      94.709  81.209  20.819  1.00  0.00           C
ATOM   2617  HG  LEU A 651      94.471  81.955  21.608  1.00  0.00           H
ATOM   2618  CD1 LEU A 651      94.782  82.022  19.510  1.00  0.00           C
ATOM   2619 1HD1 LEU A 651      95.037  81.312  18.694  1.00  0.00           H
ATOM   2620 2HD1 LEU A 651      93.866  82.640  19.397  1.00  0.00           H
ATOM   2621 3HD1 LEU A 651      95.583  82.787  19.593  1.00  0.00           H
ATOM   2622  CD2 LEU A 651      93.632  80.255  20.811  1.00  0.00           C
ATOM   2623 1HD2 LEU A 651      93.698  79.527  19.974  1.00  0.00           H
ATOM   2624 2HD2 LEU A 651      93.529  79.720  21.779  1.00  0.00           H
ATOM   2625 3HD2 LEU A 651      92.641  80.652  20.504  1.00  0.00           H
ATOM   2626  C   LEU A 651      97.538  79.309  22.737  1.00  0.00           C
ATOM   2627  O   LEU A 651      97.508  78.097  22.613  1.00  0.00           O
ATOM   2628  N   ARG A 652      98.716  79.997  23.148  1.00  0.00           N
ATOM   2629  HN  ARG A 652      98.732  80.991  23.078  1.00  0.00           H
ATOM   2630  CA  ARG A 652      99.879  79.215  23.551  1.00  0.00           C
ATOM   2631  HA  ARG A 652     100.170  78.725  22.634  1.00  0.00           H
ATOM   2632  CB  ARG A 652     101.122  80.071  23.679  1.00  0.00           C
ATOM   2633  HB1 ARG A 652     100.857  81.088  24.039  1.00  0.00           H
ATOM   2634  HB2 ARG A 652     101.772  79.572  24.429  1.00  0.00           H
ATOM   2635  CG  ARG A 652     101.833  80.540  22.415  1.00  0.00           C
ATOM   2636  HG1 ARG A 652     101.081  81.106  21.825  1.00  0.00           H
ATOM   2637  HG2 ARG A 652     102.559  81.316  22.737  1.00  0.00           H
ATOM   2638  CD  ARG A 652     102.373  79.458  21.492  1.00  0.00           C
ATOM   2639  HD1 ARG A 652     103.031  78.732  22.017  1.00  0.00           H
ATOM   2640  HD2 ARG A 652     101.542  78.863  21.057  1.00  0.00           H
ATOM   2641  NE  ARG A 652     103.100  80.149  20.404  1.00  0.00           N
ATOM   2642  HE  ARG A 652     102.755  80.249  19.470  1.00  0.00           H
ATOM   2643  CZ  ARG A 652     104.370  80.605  20.527  1.00  0.00           C
ATOM   2644  NH1 ARG A 652     105.077  80.605  21.667  1.00  0.00           N
ATOM   2645 1HH1 ARG A 652     106.073  80.696  21.665  1.00  0.00           H
ATOM   2646 2HH1 ARG A 652     104.618  80.053  22.362  1.00  0.00           H
ATOM   2647  NH2 ARG A 652     104.876  81.217  19.544  1.00  0.00           N
ATOM   2648 1HH2 ARG A 652     104.263  81.489  18.803  1.00  0.00           H
ATOM   2649 2HH2 ARG A 652     105.720  81.754  19.524  1.00  0.00           H
ATOM   2650  C   ARG A 652      99.761  78.294  24.672  1.00  0.00           C
ATOM   2651  O   ARG A 652     100.202  77.135  24.518  1.00  0.00           O
ATOM   2652  N   SER A 653      99.109  78.722  25.798  1.00  0.00           N
ATOM   2653  HN  SER A 653      98.708  79.635  25.790  1.00  0.00           H
ATOM   2654  CA  SER A 653      98.974  78.000  26.980  1.00  0.00           C
ATOM   2655  HA  SER A 653      99.971  77.697  27.265  1.00  0.00           H
ATOM   2656  CB  SER A 653      98.522  78.931  28.134  1.00  0.00           C
ATOM   2657  HB1 SER A 653      99.303  79.712  28.253  1.00  0.00           H
ATOM   2658  HB2 SER A 653      97.574  79.455  27.886  1.00  0.00           H
ATOM   2659  OG  SER A 653      98.253  78.209  29.309  1.00  0.00           O
ATOM   2660  HG1 SER A 653      99.048  77.705  29.498  1.00  0.00           H
ATOM   2661  C   SER A 653      98.191  76.684  26.888  1.00  0.00           C
ATOM   2662  O   SER A 653      98.645  75.673  27.396  1.00  0.00           O
ATOM   2663  N   GLU A 654      97.109  76.722  26.088  1.00  0.00           N
ATOM   2664  HN  GLU A 654      96.802  77.584  25.693  1.00  0.00           H
ATOM   2665  CA  GLU A 654      96.122  75.691  25.929  1.00  0.00           C
ATOM   2666  HA  GLU A 654      96.077  74.988  26.748  1.00  0.00           H
ATOM   2667  CB  GLU A 654      94.658  76.328  25.989  1.00  0.00           C
ATOM   2668  HB1 GLU A 654      94.611  77.263  25.391  1.00  0.00           H
ATOM   2669  HB2 GLU A 654      93.816  75.636  25.771  1.00  0.00           H
ATOM   2670  CG  GLU A 654      94.398  76.717  27.447  1.00  0.00           C
ATOM   2671  HG1 GLU A 654      95.008  77.575  27.804  1.00  0.00           H
ATOM   2672  HG2 GLU A 654      93.332  77.030  27.473  1.00  0.00           H
ATOM   2673  CD  GLU A 654      94.416  75.580  28.455  1.00  0.00           C
ATOM   2674  OE1 GLU A 654      95.295  75.612  29.326  1.00  0.00           O
ATOM   2675  OE2 GLU A 654      93.485  74.752  28.408  1.00  0.00           O
ATOM   2676  C   GLU A 654      96.433  74.782  24.699  1.00  0.00           C
ATOM   2677  O   GLU A 654      95.537  74.078  24.181  1.00  0.00           O
ATOM   2678  N   MET A 655      97.712  74.670  24.270  1.00  0.00           N
ATOM   2679  HN  MET A 655      98.496  75.179  24.617  1.00  0.00           H
ATOM   2680  CA  MET A 655      97.896  73.554  23.331  1.00  0.00           C
ATOM   2681  HA  MET A 655      97.058  73.491  22.653  1.00  0.00           H
ATOM   2682  CB  MET A 655      99.098  73.899  22.327  1.00  0.00           C
ATOM   2683  HB1 MET A 655      99.938  73.885  23.054  1.00  0.00           H
ATOM   2684  HB2 MET A 655      99.353  73.089  21.611  1.00  0.00           H
ATOM   2685  CG  MET A 655      99.005  75.263  21.559  1.00  0.00           C
ATOM   2686  HG1 MET A 655      98.090  75.244  20.930  1.00  0.00           H
ATOM   2687  HG2 MET A 655      98.827  76.094  22.275  1.00  0.00           H
ATOM   2688  SD  MET A 655     100.459  75.685  20.575  1.00  0.00           S
ATOM   2689  CE  MET A 655      99.636  76.836  19.359  1.00  0.00           C
ATOM   2690  HE1 MET A 655      98.933  77.541  19.853  1.00  0.00           H
ATOM   2691  HE2 MET A 655     100.247  77.556  18.775  1.00  0.00           H
ATOM   2692  HE3 MET A 655      99.004  76.363  18.577  1.00  0.00           H
ATOM   2693  C   MET A 655      98.141  72.212  24.005  1.00  0.00           C
ATOM   2694  O   MET A 655      99.239  71.947  24.473  1.00  0.00           O
ATOM   2695  N   HIS A 656      97.173  71.296  23.832  1.00  0.00           N
ATOM   2696  HN  HIS A 656      96.295  71.699  23.584  1.00  0.00           H
ATOM   2697  CA  HIS A 656      97.103  70.117  24.594  1.00  0.00           C
ATOM   2698  HA  HIS A 656      98.074  69.979  25.046  1.00  0.00           H
ATOM   2699  CB  HIS A 656      95.874  70.101  25.538  1.00  0.00           C
ATOM   2700  HB1 HIS A 656      94.966  70.369  24.956  1.00  0.00           H
ATOM   2701  HB2 HIS A 656      95.687  69.127  26.038  1.00  0.00           H
ATOM   2702  ND1 HIS A 656      97.208  71.379  27.354  1.00  0.00           N
ATOM   2703  CG  HIS A 656      96.033  71.184  26.574  1.00  0.00           C
ATOM   2704  CE1 HIS A 656      96.843  72.276  28.208  1.00  0.00           C
ATOM   2705  HE1 HIS A 656      97.452  72.581  29.059  1.00  0.00           H
ATOM   2706  NE2 HIS A 656      95.591  72.683  28.027  1.00  0.00           N
ATOM   2707  HE2 HIS A 656      95.088  73.383  28.533  1.00  0.00           H
ATOM   2708  CD2 HIS A 656      95.065  71.979  26.954  1.00  0.00           C
ATOM   2709  HD2 HIS A 656      94.067  72.006  26.535  1.00  0.00           H
ATOM   2710  C   HIS A 656      96.775  68.933  23.694  1.00  0.00           C
ATOM   2711  O   HIS A 656      97.263  67.808  23.953  1.00  0.00           O
ATOM   2712  N   VAL A 657      95.992  69.077  22.620  1.00  0.00           N
ATOM   2713  HN  VAL A 657      95.643  70.006  22.523  1.00  0.00           H
ATOM   2714  CA  VAL A 657      95.658  68.056  21.670  1.00  0.00           C
ATOM   2715  HA  VAL A 657      96.161  67.160  22.004  1.00  0.00           H
ATOM   2716  CB  VAL A 657      94.156  67.919  21.565  1.00  0.00           C
ATOM   2717  HB  VAL A 657      93.676  68.879  21.278  1.00  0.00           H
ATOM   2718  CG1 VAL A 657      93.730  66.929  20.573  1.00  0.00           C
ATOM   2719 1HG1 VAL A 657      94.301  66.870  19.622  1.00  0.00           H
ATOM   2720 2HG1 VAL A 657      93.870  65.880  20.911  1.00  0.00           H
ATOM   2721 3HG1 VAL A 657      92.654  67.126  20.377  1.00  0.00           H
ATOM   2722  CG2 VAL A 657      93.585  67.644  22.995  1.00  0.00           C
ATOM   2723 1HG2 VAL A 657      93.901  66.662  23.405  1.00  0.00           H
ATOM   2724 2HG2 VAL A 657      93.804  68.464  23.712  1.00  0.00           H
ATOM   2725 3HG2 VAL A 657      92.474  67.661  23.012  1.00  0.00           H
ATOM   2726  C   VAL A 657      96.184  68.435  20.333  1.00  0.00           C
ATOM   2727  O   VAL A 657      95.827  69.542  19.898  1.00  0.00           O
ATOM   2728  N   PRO A 658      96.918  67.601  19.561  1.00  0.00           N
ATOM   2729  CD  PRO A 658      97.295  66.181  19.872  1.00  0.00           C
ATOM   2730  HD1 PRO A 658      96.398  65.556  19.674  1.00  0.00           H
ATOM   2731  HD2 PRO A 658      97.573  66.041  20.938  1.00  0.00           H
ATOM   2732  CA  PRO A 658      97.623  67.938  18.284  1.00  0.00           C
ATOM   2733  HA  PRO A 658      98.303  68.670  18.692  1.00  0.00           H
ATOM   2734  CB  PRO A 658      98.477  66.665  17.805  1.00  0.00           C
ATOM   2735  HB1 PRO A 658      97.905  66.097  17.040  1.00  0.00           H
ATOM   2736  HB2 PRO A 658      99.484  66.972  17.451  1.00  0.00           H
ATOM   2737  CG  PRO A 658      98.594  65.848  19.041  1.00  0.00           C
ATOM   2738  HG1 PRO A 658      98.549  64.771  18.773  1.00  0.00           H
ATOM   2739  HG2 PRO A 658      99.539  66.048  19.590  1.00  0.00           H
ATOM   2740  C   PRO A 658      96.643  68.634  17.275  1.00  0.00           C
ATOM   2741  O   PRO A 658      97.059  69.596  16.682  1.00  0.00           O
ATOM   2742  N   SER A 659      95.366  68.130  17.074  1.00  0.00           N
ATOM   2743  HN  SER A 659      95.042  67.375  17.638  1.00  0.00           H
ATOM   2744  CA  SER A 659      94.434  68.755  16.125  1.00  0.00           C
ATOM   2745  HA  SER A 659      94.950  68.768  15.176  1.00  0.00           H
ATOM   2746  CB  SER A 659      93.189  67.936  15.794  1.00  0.00           C
ATOM   2747  HB1 SER A 659      92.511  68.545  15.158  1.00  0.00           H
ATOM   2748  HB2 SER A 659      93.510  67.047  15.209  1.00  0.00           H
ATOM   2749  OG  SER A 659      92.553  67.361  16.935  1.00  0.00           O
ATOM   2750  HG1 SER A 659      92.345  66.440  16.756  1.00  0.00           H
ATOM   2751  C   SER A 659      94.097  70.251  16.457  1.00  0.00           C
ATOM   2752  O   SER A 659      94.162  71.048  15.544  1.00  0.00           O
ATOM   2753  N   VAL A 660      93.772  70.511  17.773  1.00  0.00           N
ATOM   2754  HN  VAL A 660      93.736  69.669  18.305  1.00  0.00           H
ATOM   2755  CA  VAL A 660      93.597  71.786  18.386  1.00  0.00           C
ATOM   2756  HA  VAL A 660      92.869  72.353  17.824  1.00  0.00           H
ATOM   2757  CB  VAL A 660      92.997  71.626  19.837  1.00  0.00           C
ATOM   2758  HB  VAL A 660      93.660  71.162  20.599  1.00  0.00           H
ATOM   2759  CG1 VAL A 660      92.530  72.968  20.356  1.00  0.00           C
ATOM   2760 1HG1 VAL A 660      91.925  72.668  21.238  1.00  0.00           H
ATOM   2761 2HG1 VAL A 660      93.254  73.689  20.794  1.00  0.00           H
ATOM   2762 3HG1 VAL A 660      91.918  73.497  19.595  1.00  0.00           H
ATOM   2763  CG2 VAL A 660      91.689  70.777  19.691  1.00  0.00           C
ATOM   2764 1HG2 VAL A 660      91.022  71.127  18.875  1.00  0.00           H
ATOM   2765 2HG2 VAL A 660      92.036  69.724  19.613  1.00  0.00           H
ATOM   2766 3HG2 VAL A 660      91.084  70.940  20.609  1.00  0.00           H
ATOM   2767  C   VAL A 660      94.830  72.678  18.469  1.00  0.00           C
ATOM   2768  O   VAL A 660      94.827  73.820  18.127  1.00  0.00           O
ATOM   2769  N   ALA A 661      95.995  72.050  18.780  1.00  0.00           N
ATOM   2770  HN  ALA A 661      95.844  71.204  19.285  1.00  0.00           H
ATOM   2771  CA  ALA A 661      97.280  72.662  18.683  1.00  0.00           C
ATOM   2772  HA  ALA A 661      97.340  73.465  19.402  1.00  0.00           H
ATOM   2773  CB  ALA A 661      98.456  71.806  19.112  1.00  0.00           C
ATOM   2774  HB1 ALA A 661      98.337  71.682  20.209  1.00  0.00           H
ATOM   2775  HB2 ALA A 661      98.293  70.825  18.616  1.00  0.00           H
ATOM   2776  HB3 ALA A 661      99.503  72.135  18.939  1.00  0.00           H
ATOM   2777  C   ALA A 661      97.621  73.281  17.259  1.00  0.00           C
ATOM   2778  O   ALA A 661      98.180  74.376  17.182  1.00  0.00           O
ATOM   2779  N   LEU A 662      97.280  72.581  16.159  1.00  0.00           N
ATOM   2780  HN  LEU A 662      96.871  71.683  16.299  1.00  0.00           H
ATOM   2781  CA  LEU A 662      97.454  72.954  14.741  1.00  0.00           C
ATOM   2782  HA  LEU A 662      98.467  73.208  14.466  1.00  0.00           H
ATOM   2783  CB  LEU A 662      97.051  71.708  13.874  1.00  0.00           C
ATOM   2784  HB1 LEU A 662      97.755  70.931  14.242  1.00  0.00           H
ATOM   2785  HB2 LEU A 662      95.973  71.470  13.995  1.00  0.00           H
ATOM   2786  CG  LEU A 662      97.217  71.933  12.395  1.00  0.00           C
ATOM   2787  HG  LEU A 662      96.345  72.565  12.122  1.00  0.00           H
ATOM   2788  CD1 LEU A 662      98.543  72.572  12.058  1.00  0.00           C
ATOM   2789 1HD1 LEU A 662      98.916  72.224  11.071  1.00  0.00           H
ATOM   2790 2HD1 LEU A 662      98.482  73.681  12.062  1.00  0.00           H
ATOM   2791 3HD1 LEU A 662      99.258  72.251  12.844  1.00  0.00           H
ATOM   2792  CD2 LEU A 662      96.937  70.665  11.705  1.00  0.00           C
ATOM   2793 1HD2 LEU A 662      95.921  70.275  11.927  1.00  0.00           H
ATOM   2794 2HD2 LEU A 662      97.123  70.647  10.610  1.00  0.00           H
ATOM   2795 3HD2 LEU A 662      97.770  70.009  12.037  1.00  0.00           H
ATOM   2796  C   LEU A 662      96.612  74.149  14.358  1.00  0.00           C
ATOM   2797  O   LEU A 662      97.129  75.169  13.935  1.00  0.00           O
ATOM   2798  N   ARG A 663      95.279  74.083  14.655  1.00  0.00           N
ATOM   2799  HN  ARG A 663      94.759  73.315  15.021  1.00  0.00           H
ATOM   2800  CA  ARG A 663      94.351  75.201  14.499  1.00  0.00           C
ATOM   2801  HA  ARG A 663      94.522  75.519  13.482  1.00  0.00           H
ATOM   2802  CB  ARG A 663      92.899  74.803  14.611  1.00  0.00           C
ATOM   2803  HB1 ARG A 663      92.763  74.293  15.589  1.00  0.00           H
ATOM   2804  HB2 ARG A 663      92.271  75.719  14.600  1.00  0.00           H
ATOM   2805  CG  ARG A 663      92.554  73.811  13.543  1.00  0.00           C
ATOM   2806  HG1 ARG A 663      92.817  74.218  12.543  1.00  0.00           H
ATOM   2807  HG2 ARG A 663      93.179  72.906  13.698  1.00  0.00           H
ATOM   2808  CD  ARG A 663      91.031  73.481  13.514  1.00  0.00           C
ATOM   2809  HD1 ARG A 663      90.499  74.394  13.173  1.00  0.00           H
ATOM   2810  HD2 ARG A 663      90.881  72.634  12.811  1.00  0.00           H
ATOM   2811  NE  ARG A 663      90.708  73.186  14.932  1.00  0.00           N
ATOM   2812  HE  ARG A 663      90.314  73.888  15.524  1.00  0.00           H
ATOM   2813  CZ  ARG A 663      90.429  71.985  15.434  1.00  0.00           C
ATOM   2814  NH1 ARG A 663      90.362  70.850  14.763  1.00  0.00           N
ATOM   2815 1HH1 ARG A 663      90.792  70.607  13.893  1.00  0.00           H
ATOM   2816 2HH1 ARG A 663      90.227  70.109  15.421  1.00  0.00           H
ATOM   2817  NH2 ARG A 663      89.931  71.989  16.611  1.00  0.00           N
ATOM   2818 1HH2 ARG A 663      89.944  72.912  16.994  1.00  0.00           H
ATOM   2819 2HH2 ARG A 663      89.616  71.183  17.112  1.00  0.00           H
ATOM   2820  C   ARG A 663      94.626  76.429  15.381  1.00  0.00           C
ATOM   2821  O   ARG A 663      94.455  77.567  15.038  1.00  0.00           O
ATOM   2822  N   PHE A 664      95.044  76.265  16.649  1.00  0.00           N
ATOM   2823  HN  PHE A 664      94.938  75.366  17.068  1.00  0.00           H
ATOM   2824  CA  PHE A 664      95.555  77.372  17.470  1.00  0.00           C
ATOM   2825  HA  PHE A 664      94.780  78.122  17.406  1.00  0.00           H
ATOM   2826  CB  PHE A 664      95.853  76.964  18.970  1.00  0.00           C
ATOM   2827  HB1 PHE A 664      96.459  76.038  19.062  1.00  0.00           H
ATOM   2828  HB2 PHE A 664      96.472  77.813  19.331  1.00  0.00           H
ATOM   2829  CG  PHE A 664      94.688  76.810  19.889  1.00  0.00           C
ATOM   2830  CD1 PHE A 664      94.918  76.468  21.243  1.00  0.00           C
ATOM   2831  HD1 PHE A 664      95.901  76.391  21.683  1.00  0.00           H
ATOM   2832  CE1 PHE A 664      93.777  76.209  22.044  1.00  0.00           C
ATOM   2833  HE1 PHE A 664      93.983  75.962  23.075  1.00  0.00           H
ATOM   2834  CZ  PHE A 664      92.482  76.244  21.469  1.00  0.00           C
ATOM   2835  HZ  PHE A 664      91.692  76.099  22.191  1.00  0.00           H
ATOM   2836  CD2 PHE A 664      93.403  76.824  19.311  1.00  0.00           C
ATOM   2837  HD2 PHE A 664      93.171  77.124  18.300  1.00  0.00           H
ATOM   2838  CE2 PHE A 664      92.258  76.455  20.115  1.00  0.00           C
ATOM   2839  HE2 PHE A 664      91.291  76.588  19.654  1.00  0.00           H
ATOM   2840  C   PHE A 664      96.744  78.112  16.871  1.00  0.00           C
ATOM   2841  O   PHE A 664      96.846  79.315  16.795  1.00  0.00           O
ATOM   2842  N   GLY A 665      97.666  77.234  16.370  1.00  0.00           N
ATOM   2843  HN  GLY A 665      97.443  76.265  16.441  1.00  0.00           H
ATOM   2844  CA  GLY A 665      98.900  77.683  15.773  1.00  0.00           C
ATOM   2845  HA1 GLY A 665      99.495  78.312  16.420  1.00  0.00           H
ATOM   2846  HA2 GLY A 665      99.382  76.760  15.489  1.00  0.00           H
ATOM   2847  C   GLY A 665      98.746  78.483  14.527  1.00  0.00           C
ATOM   2848  O   GLY A 665      99.384  79.478  14.354  1.00  0.00           O
ATOM   2849  N   LEU A 666      97.820  78.080  13.700  1.00  0.00           N
ATOM   2850  HN  LEU A 666      97.289  77.251  13.859  1.00  0.00           H
ATOM   2851  CA  LEU A 666      97.242  78.725  12.547  1.00  0.00           C
ATOM   2852  HA  LEU A 666      98.007  79.096  11.881  1.00  0.00           H
ATOM   2853  CB  LEU A 666      96.490  77.671  11.669  1.00  0.00           C
ATOM   2854  HB1 LEU A 666      95.732  77.303  12.393  1.00  0.00           H
ATOM   2855  HB2 LEU A 666      95.952  78.098  10.796  1.00  0.00           H
ATOM   2856  CG  LEU A 666      97.247  76.439  11.121  1.00  0.00           C
ATOM   2857  HG  LEU A 666      97.848  76.002  11.948  1.00  0.00           H
ATOM   2858  CD1 LEU A 666      96.236  75.408  10.590  1.00  0.00           C
ATOM   2859 1HD1 LEU A 666      96.624  74.573   9.967  1.00  0.00           H
ATOM   2860 2HD1 LEU A 666      95.714  75.028  11.494  1.00  0.00           H
ATOM   2861 3HD1 LEU A 666      95.466  75.931   9.983  1.00  0.00           H
ATOM   2862  CD2 LEU A 666      98.280  76.922  10.049  1.00  0.00           C
ATOM   2863 1HD2 LEU A 666      98.969  77.649  10.529  1.00  0.00           H
ATOM   2864 2HD2 LEU A 666      98.804  76.004   9.709  1.00  0.00           H
ATOM   2865 3HD2 LEU A 666      97.663  77.298   9.205  1.00  0.00           H
ATOM   2866  C   LEU A 666      96.540  80.074  12.854  1.00  0.00           C
ATOM   2867  O   LEU A 666      96.749  81.052  12.177  1.00  0.00           O
ATOM   2868  N   ILE A 667      95.672  80.225  13.912  1.00  0.00           N
ATOM   2869  HN  ILE A 667      95.356  79.516  14.537  1.00  0.00           H
ATOM   2870  CA  ILE A 667      95.247  81.580  14.276  1.00  0.00           C
ATOM   2871  HA  ILE A 667      94.676  82.039  13.483  1.00  0.00           H
ATOM   2872  CB  ILE A 667      94.369  81.577  15.460  1.00  0.00           C
ATOM   2873  HB  ILE A 667      94.858  81.070  16.319  1.00  0.00           H
ATOM   2874  CG2 ILE A 667      94.076  83.039  16.044  1.00  0.00           C
ATOM   2875 1HG2 ILE A 667      93.501  83.003  16.994  1.00  0.00           H
ATOM   2876 2HG2 ILE A 667      95.009  83.547  16.369  1.00  0.00           H
ATOM   2877 3HG2 ILE A 667      93.614  83.590  15.197  1.00  0.00           H
ATOM   2878  CG1 ILE A 667      93.087  80.785  15.130  1.00  0.00           C
ATOM   2879 1HG1 ILE A 667      92.630  81.144  14.183  1.00  0.00           H
ATOM   2880 2HG1 ILE A 667      93.289  79.706  14.959  1.00  0.00           H
ATOM   2881  CD  ILE A 667      92.054  80.745  16.218  1.00  0.00           C
ATOM   2882  HD1 ILE A 667      91.259  80.046  15.883  1.00  0.00           H
ATOM   2883  HD2 ILE A 667      92.465  80.475  17.215  1.00  0.00           H
ATOM   2884  HD3 ILE A 667      91.564  81.738  16.310  1.00  0.00           H
ATOM   2885  C   ILE A 667      96.395  82.502  14.620  1.00  0.00           C
ATOM   2886  O   ILE A 667      96.475  83.670  14.250  1.00  0.00           O
ATOM   2887  N   LEU A 668      97.356  81.979  15.307  1.00  0.00           N
ATOM   2888  HN  LEU A 668      97.172  81.095  15.731  1.00  0.00           H
ATOM   2889  CA  LEU A 668      98.566  82.683  15.593  1.00  0.00           C
ATOM   2890  HA  LEU A 668      98.354  83.702  15.883  1.00  0.00           H
ATOM   2891  CB  LEU A 668      99.459  81.936  16.678  1.00  0.00           C
ATOM   2892  HB1 LEU A 668      99.777  80.924  16.349  1.00  0.00           H
ATOM   2893  HB2 LEU A 668     100.393  82.500  16.887  1.00  0.00           H
ATOM   2894  CG  LEU A 668      98.841  81.654  18.082  1.00  0.00           C
ATOM   2895  HG  LEU A 668      98.100  80.827  18.122  1.00  0.00           H
ATOM   2896  CD1 LEU A 668      99.954  81.150  18.999  1.00  0.00           C
ATOM   2897 1HD1 LEU A 668     100.676  81.937  19.304  1.00  0.00           H
ATOM   2898 2HD1 LEU A 668      99.421  80.613  19.813  1.00  0.00           H
ATOM   2899 3HD1 LEU A 668     100.462  80.324  18.456  1.00  0.00           H
ATOM   2900  CD2 LEU A 668      98.240  82.982  18.573  1.00  0.00           C
ATOM   2901 1HD2 LEU A 668      99.030  83.763  18.613  1.00  0.00           H
ATOM   2902 2HD2 LEU A 668      97.497  83.343  17.830  1.00  0.00           H
ATOM   2903 3HD2 LEU A 668      97.748  82.885  19.564  1.00  0.00           H
ATOM   2904  C   LEU A 668      99.380  83.056  14.393  1.00  0.00           C
ATOM   2905  O   LEU A 668      99.908  84.184  14.326  1.00  0.00           O
ATOM   2906  N   GLU A 669      99.552  82.197  13.390  1.00  0.00           N
ATOM   2907  HN  GLU A 669      99.398  81.228  13.570  1.00  0.00           H
ATOM   2908  CA  GLU A 669     100.065  82.556  12.041  1.00  0.00           C
ATOM   2909  HA  GLU A 669     101.076  82.927  12.119  1.00  0.00           H
ATOM   2910  CB  GLU A 669     100.113  81.295  11.139  1.00  0.00           C
ATOM   2911  HB1 GLU A 669      99.141  80.783  10.977  1.00  0.00           H
ATOM   2912  HB2 GLU A 669     100.465  81.707  10.169  1.00  0.00           H
ATOM   2913  CG  GLU A 669     101.208  80.272  11.553  1.00  0.00           C
ATOM   2914  HG1 GLU A 669     102.083  80.840  11.936  1.00  0.00           H
ATOM   2915  HG2 GLU A 669     100.774  79.542  12.270  1.00  0.00           H
ATOM   2916  CD  GLU A 669     101.824  79.442  10.398  1.00  0.00           C
ATOM   2917  OE1 GLU A 669     101.270  79.405   9.212  1.00  0.00           O
ATOM   2918  OE2 GLU A 669     102.896  78.814  10.729  1.00  0.00           O
ATOM   2919  C   GLU A 669      99.217  83.615  11.387  1.00  0.00           C
ATOM   2920  O   GLU A 669      99.588  84.821  11.191  1.00  0.00           O
ATOM   2921  N   ALA A 670      97.941  83.297  11.122  1.00  0.00           N
ATOM   2922  HN  ALA A 670      97.537  82.451  11.463  1.00  0.00           H
ATOM   2923  CA  ALA A 670      96.983  84.215  10.547  1.00  0.00           C
ATOM   2924  HA  ALA A 670      97.222  84.416   9.513  1.00  0.00           H
ATOM   2925  CB  ALA A 670      95.607  83.487  10.560  1.00  0.00           C
ATOM   2926  HB1 ALA A 670      94.722  84.123  10.343  1.00  0.00           H
ATOM   2927  HB2 ALA A 670      95.486  82.661   9.828  1.00  0.00           H
ATOM   2928  HB3 ALA A 670      95.456  83.068  11.578  1.00  0.00           H
ATOM   2929  C   ALA A 670      96.809  85.603  11.211  1.00  0.00           C
ATOM   2930  O   ALA A 670      96.715  86.607  10.524  1.00  0.00           O
ATOM   2931  N   TYR A 671      96.715  85.671  12.577  1.00  0.00           N
ATOM   2932  HN  TYR A 671      96.550  84.878  13.158  1.00  0.00           H
ATOM   2933  CA  TYR A 671      96.847  86.973  13.256  1.00  0.00           C
ATOM   2934  HA  TYR A 671      96.070  87.673  12.984  1.00  0.00           H
ATOM   2935  CB  TYR A 671      96.601  86.814  14.797  1.00  0.00           C
ATOM   2936  HB1 TYR A 671      95.556  86.528  15.043  1.00  0.00           H
ATOM   2937  HB2 TYR A 671      97.219  85.952  15.127  1.00  0.00           H
ATOM   2938  CG  TYR A 671      96.930  87.984  15.734  1.00  0.00           C
ATOM   2939  CD1 TYR A 671      97.903  87.907  16.732  1.00  0.00           C
ATOM   2940  HD1 TYR A 671      98.409  86.982  16.964  1.00  0.00           H
ATOM   2941  CE1 TYR A 671      98.295  89.044  17.444  1.00  0.00           C
ATOM   2942  HE1 TYR A 671      99.060  88.987  18.204  1.00  0.00           H
ATOM   2943  CZ  TYR A 671      97.677  90.311  17.155  1.00  0.00           C
ATOM   2944  OH  TYR A 671      98.107  91.353  17.930  1.00  0.00           O
ATOM   2945  HH  TYR A 671      97.587  92.099  17.625  1.00  0.00           H
ATOM   2946  CD2 TYR A 671      96.340  89.258  15.466  1.00  0.00           C
ATOM   2947  HD2 TYR A 671      95.634  89.357  14.654  1.00  0.00           H
ATOM   2948  CE2 TYR A 671      96.697  90.417  16.152  1.00  0.00           C
ATOM   2949  HE2 TYR A 671      96.243  91.359  15.882  1.00  0.00           H
ATOM   2950  C   TYR A 671      98.192  87.827  13.169  1.00  0.00           C
ATOM   2951  O   TYR A 671      98.104  89.022  12.932  1.00  0.00           O
ATOM   2952  N   CYS A 672      99.361  87.212  13.324  1.00  0.00           N
ATOM   2953  HN  CYS A 672      99.358  86.247  13.574  1.00  0.00           H
ATOM   2954  CA  CYS A 672     100.580  87.966  13.155  1.00  0.00           C
ATOM   2955  HA  CYS A 672     100.689  88.826  13.800  1.00  0.00           H
ATOM   2956  CB  CYS A 672     101.758  87.026  13.444  1.00  0.00           C
ATOM   2957  HB1 CYS A 672     101.594  86.002  13.044  1.00  0.00           H
ATOM   2958  HB2 CYS A 672     102.736  87.412  13.086  1.00  0.00           H
ATOM   2959  SG  CYS A 672     101.924  86.823  15.272  1.00  0.00           S
ATOM   2960  HG1 CYS A 672     100.934  85.956  15.430  1.00  0.00           H
ATOM   2961  C   CYS A 672     100.785  88.463  11.674  1.00  0.00           C
ATOM   2962  O   CYS A 672     101.269  89.615  11.477  1.00  0.00           O
ATOM   2963  N   ARG A 673     100.363  87.612  10.641  1.00  0.00           N
ATOM   2964  HN  ARG A 673      99.967  86.719  10.843  1.00  0.00           H
ATOM   2965  CA  ARG A 673     100.573  87.997   9.257  1.00  0.00           C
ATOM   2966  HA  ARG A 673     101.548  88.432   9.095  1.00  0.00           H
ATOM   2967  CB  ARG A 673     100.261  86.737   8.334  1.00  0.00           C
ATOM   2968  HB1 ARG A 673      99.424  86.139   8.753  1.00  0.00           H
ATOM   2969  HB2 ARG A 673     100.051  87.129   7.316  1.00  0.00           H
ATOM   2970  CG  ARG A 673     101.455  85.748   8.230  1.00  0.00           C
ATOM   2971  HG1 ARG A 673     102.320  86.212   7.710  1.00  0.00           H
ATOM   2972  HG2 ARG A 673     101.817  85.516   9.255  1.00  0.00           H
ATOM   2973  CD  ARG A 673     101.164  84.382   7.560  1.00  0.00           C
ATOM   2974  HD1 ARG A 673     101.979  83.680   7.838  1.00  0.00           H
ATOM   2975  HD2 ARG A 673     100.269  83.950   8.058  1.00  0.00           H
ATOM   2976  NE  ARG A 673     100.871  84.678   6.122  1.00  0.00           N
ATOM   2977  HE  ARG A 673     100.608  85.603   5.848  1.00  0.00           H
ATOM   2978  CZ  ARG A 673     101.232  83.894   5.164  1.00  0.00           C
ATOM   2979  NH1 ARG A 673     101.593  82.675   5.390  1.00  0.00           N
ATOM   2980 1HH1 ARG A 673     101.444  82.071   4.607  1.00  0.00           H
ATOM   2981 2HH1 ARG A 673     101.363  82.256   6.268  1.00  0.00           H
ATOM   2982  NH2 ARG A 673     101.107  84.320   3.847  1.00  0.00           N
ATOM   2983 1HH2 ARG A 673     101.109  85.315   3.748  1.00  0.00           H
ATOM   2984 2HH2 ARG A 673     101.655  83.859   3.148  1.00  0.00           H
ATOM   2985  C   ARG A 673      99.648  89.069   8.782  1.00  0.00           C
ATOM   2986  O   ARG A 673      99.979  89.813   7.870  1.00  0.00           O
ATOM   2987  N   GLY A 674      98.529  89.263   9.490  1.00  0.00           N
ATOM   2988  HN  GLY A 674      98.264  88.498  10.072  1.00  0.00           H
ATOM   2989  CA  GLY A 674      97.548  90.411   9.400  1.00  0.00           C
ATOM   2990  HA1 GLY A 674      97.306  90.588   8.363  1.00  0.00           H
ATOM   2991  HA2 GLY A 674      96.705  90.232  10.051  1.00  0.00           H
ATOM   2992  C   GLY A 674      98.143  91.646  10.003  1.00  0.00           C
ATOM   2993  O   GLY A 674      97.733  92.741   9.681  1.00  0.00           O
ATOM   2994  N   SER A 675      99.080  91.568  11.056  1.00  0.00           N
ATOM   2995  HN  SER A 675      99.468  90.700  11.354  1.00  0.00           H
ATOM   2996  CA  SER A 675      99.383  92.757  11.893  1.00  0.00           C
ATOM   2997  HA  SER A 675      98.435  93.218  12.130  1.00  0.00           H
ATOM   2998  CB  SER A 675      99.969  92.457  13.303  1.00  0.00           C
ATOM   2999  HB1 SER A 675      99.371  91.732  13.895  1.00  0.00           H
ATOM   3000  HB2 SER A 675     100.939  91.942  13.138  1.00  0.00           H
ATOM   3001  OG  SER A 675     100.282  93.529  14.111  1.00  0.00           O
ATOM   3002  HG1 SER A 675      99.451  93.977  14.287  1.00  0.00           H
ATOM   3003  C   SER A 675     100.236  93.829  11.205  1.00  0.00           C
ATOM   3004  O   SER A 675     101.227  93.518  10.460  1.00  0.00           O
ATOM   3005  N   THR A 676      99.957  95.148  11.464  1.00  0.00           N
ATOM   3006  HN  THR A 676      99.037  95.359  11.783  1.00  0.00           H
ATOM   3007  CA  THR A 676     100.768  96.217  11.021  1.00  0.00           C
ATOM   3008  HA  THR A 676     101.390  95.937  10.184  1.00  0.00           H
ATOM   3009  CB  THR A 676      99.983  97.444  10.603  1.00  0.00           C
ATOM   3010  HB  THR A 676     100.646  98.298  10.348  1.00  0.00           H
ATOM   3011  OG1 THR A 676      98.974  97.803  11.528  1.00  0.00           O
ATOM   3012  HG1 THR A 676      98.853  98.692  11.187  1.00  0.00           H
ATOM   3013  CG2 THR A 676      99.159  97.002   9.388  1.00  0.00           C
ATOM   3014 1HG2 THR A 676      99.890  96.512   8.710  1.00  0.00           H
ATOM   3015 2HG2 THR A 676      98.393  96.252   9.679  1.00  0.00           H
ATOM   3016 3HG2 THR A 676      98.664  97.802   8.798  1.00  0.00           H
ATOM   3017  C   THR A 676     101.679  96.828  12.046  1.00  0.00           C
ATOM   3018  O   THR A 676     102.539  97.640  11.654  1.00  0.00           O
ATOM   3019  N   HIS A 677     101.626  96.345  13.304  1.00  0.00           N
ATOM   3020  HN  HIS A 677     100.989  95.597  13.470  1.00  0.00           H
ATOM   3021  CA  HIS A 677     102.325  97.007  14.399  1.00  0.00           C
ATOM   3022  HA  HIS A 677     103.210  97.547  14.098  1.00  0.00           H
ATOM   3023  CB  HIS A 677     101.433  98.076  15.067  1.00  0.00           C
ATOM   3024  HB1 HIS A 677     101.161  98.836  14.305  1.00  0.00           H
ATOM   3025  HB2 HIS A 677     100.455  97.780  15.503  1.00  0.00           H
ATOM   3026  ND1 HIS A 677     103.219  99.592  16.009  1.00  0.00           N
ATOM   3027  CG  HIS A 677     102.214  98.711  16.263  1.00  0.00           C
ATOM   3028  CE1 HIS A 677     103.602 100.011  17.231  1.00  0.00           C
ATOM   3029  HE1 HIS A 677     104.485 100.621  17.423  1.00  0.00           H
ATOM   3030  NE2 HIS A 677     102.948  99.333  18.168  1.00  0.00           N
ATOM   3031  HE2 HIS A 677     103.401  99.129  19.036  1.00  0.00           H
ATOM   3032  CD2 HIS A 677     102.044  98.490  17.568  1.00  0.00           C
ATOM   3033  HD2 HIS A 677     101.428  97.786  18.113  1.00  0.00           H
ATOM   3034  C   HIS A 677     102.831  96.006  15.492  1.00  0.00           C
ATOM   3035  O   HIS A 677     104.066  95.921  15.668  1.00  0.00           O
ATOM   3036  N   HIS A 678     101.993  95.327  16.315  1.00  0.00           N
ATOM   3037  HN  HIS A 678     101.024  95.513  16.177  1.00  0.00           H
ATOM   3038  CA  HIS A 678     102.338  94.505  17.470  1.00  0.00           C
ATOM   3039  HA  HIS A 678     102.844  95.240  18.078  1.00  0.00           H
ATOM   3040  CB  HIS A 678     101.101  94.151  18.262  1.00  0.00           C
ATOM   3041  HB1 HIS A 678     100.641  95.143  18.459  1.00  0.00           H
ATOM   3042  HB2 HIS A 678     100.423  93.472  17.703  1.00  0.00           H
ATOM   3043  ND1 HIS A 678     102.070  94.475  20.609  1.00  0.00           N
ATOM   3044  CG  HIS A 678     101.411  93.646  19.693  1.00  0.00           C
ATOM   3045  CE1 HIS A 678     102.175  93.717  21.712  1.00  0.00           C
ATOM   3046  HE1 HIS A 678     102.579  94.119  22.642  1.00  0.00           H
ATOM   3047  NE2 HIS A 678     101.563  92.493  21.536  1.00  0.00           N
ATOM   3048  HE2 HIS A 678     101.561  91.777  22.233  1.00  0.00           H
ATOM   3049  CD2 HIS A 678     101.079  92.459  20.272  1.00  0.00           C
ATOM   3050  HD2 HIS A 678     100.493  91.667  19.822  1.00  0.00           H
ATOM   3051  C   HIS A 678     103.184  93.313  17.216  1.00  0.00           C
ATOM   3052  O   HIS A 678     103.972  92.817  18.019  1.00  0.00           O
ATOM   3053  N   MET A 679     103.106  92.743  15.989  1.00  0.00           N
ATOM   3054  HN  MET A 679     102.394  93.076  15.375  1.00  0.00           H
ATOM   3055  CA  MET A 679     104.003  91.574  15.609  1.00  0.00           C
ATOM   3056  HA  MET A 679     103.774  90.776  16.300  1.00  0.00           H
ATOM   3057  CB  MET A 679     103.734  90.918  14.218  1.00  0.00           C
ATOM   3058  HB1 MET A 679     104.103  89.871  14.183  1.00  0.00           H
ATOM   3059  HB2 MET A 679     102.629  90.862  14.124  1.00  0.00           H
ATOM   3060  CG  MET A 679     104.270  91.611  13.011  1.00  0.00           C
ATOM   3061  HG1 MET A 679     105.379  91.560  13.006  1.00  0.00           H
ATOM   3062  HG2 MET A 679     103.944  91.131  12.063  1.00  0.00           H
ATOM   3063  SD  MET A 679     103.676  93.331  12.716  1.00  0.00           S
ATOM   3064  CE  MET A 679     104.676  93.665  11.206  1.00  0.00           C
ATOM   3065  HE1 MET A 679     104.375  92.968  10.394  1.00  0.00           H
ATOM   3066  HE2 MET A 679     104.488  94.646  10.719  1.00  0.00           H
ATOM   3067  HE3 MET A 679     105.776  93.515  11.252  1.00  0.00           H
ATOM   3068  C   MET A 679     105.517  91.879  15.874  1.00  0.00           C
ATOM   3069  O   MET A 679     106.211  90.922  16.262  1.00  0.00           O
ATOM   3070  N   LYS A 680     105.982  93.115  15.625  1.00  0.00           N
ATOM   3071  HN  LYS A 680     105.328  93.739  15.204  1.00  0.00           H
ATOM   3072  CA  LYS A 680     107.365  93.496  15.922  1.00  0.00           C
ATOM   3073  HA  LYS A 680     107.904  92.728  15.387  1.00  0.00           H
ATOM   3074  CB  LYS A 680     107.567  94.951  15.415  1.00  0.00           C
ATOM   3075  HB1 LYS A 680     106.845  95.658  15.876  1.00  0.00           H
ATOM   3076  HB2 LYS A 680     108.532  95.335  15.808  1.00  0.00           H
ATOM   3077  CG  LYS A 680     107.610  95.077  13.865  1.00  0.00           C
ATOM   3078  HG1 LYS A 680     108.539  94.610  13.473  1.00  0.00           H
ATOM   3079  HG2 LYS A 680     106.769  94.487  13.441  1.00  0.00           H
ATOM   3080  CD  LYS A 680     107.518  96.500  13.269  1.00  0.00           C
ATOM   3081  HD1 LYS A 680     106.635  97.028  13.689  1.00  0.00           H
ATOM   3082  HD2 LYS A 680     108.444  97.041  13.555  1.00  0.00           H
ATOM   3083  CE  LYS A 680     107.389  96.376  11.698  1.00  0.00           C
ATOM   3084  HE1 LYS A 680     106.631  95.619  11.405  1.00  0.00           H
ATOM   3085  HE2 LYS A 680     107.051  97.328  11.236  1.00  0.00           H
ATOM   3086  NZ  LYS A 680     108.610  95.987  11.049  1.00  0.00           N
ATOM   3087  HZ1 LYS A 680     109.259  96.755  11.312  1.00  0.00           H
ATOM   3088  HZ2 LYS A 680     109.026  95.073  11.320  1.00  0.00           H
ATOM   3089  HZ3 LYS A 680     108.532  95.969  10.012  1.00  0.00           H
ATOM   3090  C   LYS A 680     107.716  93.394  17.444  1.00  0.00           C
ATOM   3091  O   LYS A 680     108.764  92.904  17.849  1.00  0.00           O
ATOM   3092  N   VAL A 681     106.805  93.884  18.341  1.00  0.00           N
ATOM   3093  HN  VAL A 681     106.006  94.384  18.016  1.00  0.00           H
ATOM   3094  CA  VAL A 681     106.851  93.830  19.839  1.00  0.00           C
ATOM   3095  HA  VAL A 681     107.694  94.364  20.251  1.00  0.00           H
ATOM   3096  CB  VAL A 681     105.575  94.409  20.533  1.00  0.00           C
ATOM   3097  HB  VAL A 681     104.651  93.971  20.101  1.00  0.00           H
ATOM   3098  CG1 VAL A 681     105.536  94.078  22.017  1.00  0.00           C
ATOM   3099 1HG1 VAL A 681     106.464  94.405  22.534  1.00  0.00           H
ATOM   3100 2HG1 VAL A 681     104.755  94.737  22.451  1.00  0.00           H
ATOM   3101 3HG1 VAL A 681     105.211  93.047  22.271  1.00  0.00           H
ATOM   3102  CG2 VAL A 681     105.479  95.948  20.356  1.00  0.00           C
ATOM   3103 1HG2 VAL A 681     104.996  96.136  19.373  1.00  0.00           H
ATOM   3104 2HG2 VAL A 681     104.866  96.511  21.091  1.00  0.00           H
ATOM   3105 3HG2 VAL A 681     106.476  96.431  20.270  1.00  0.00           H
ATOM   3106  C   VAL A 681     106.913  92.368  20.254  1.00  0.00           C
ATOM   3107  O   VAL A 681     107.721  91.940  21.085  1.00  0.00           O
ATOM   3108  N   LEU A 682     106.027  91.442  19.711  1.00  0.00           N
ATOM   3109  HN  LEU A 682     105.311  91.781  19.107  1.00  0.00           H
ATOM   3110  CA  LEU A 682     105.953  90.000  19.856  1.00  0.00           C
ATOM   3111  HA  LEU A 682     105.763  89.727  20.883  1.00  0.00           H
ATOM   3112  CB  LEU A 682     104.822  89.339  18.968  1.00  0.00           C
ATOM   3113  HB1 LEU A 682     105.002  89.574  17.897  1.00  0.00           H
ATOM   3114  HB2 LEU A 682     104.682  88.239  19.043  1.00  0.00           H
ATOM   3115  CG  LEU A 682     103.376  89.842  19.358  1.00  0.00           C
ATOM   3116  HG  LEU A 682     103.273  90.939  19.209  1.00  0.00           H
ATOM   3117  CD1 LEU A 682     102.483  89.019  18.430  1.00  0.00           C
ATOM   3118 1HD1 LEU A 682     102.589  88.004  18.870  1.00  0.00           H
ATOM   3119 2HD1 LEU A 682     101.441  89.375  18.577  1.00  0.00           H
ATOM   3120 3HD1 LEU A 682     102.793  89.074  17.365  1.00  0.00           H
ATOM   3121  CD2 LEU A 682     102.941  89.400  20.823  1.00  0.00           C
ATOM   3122 1HD2 LEU A 682     103.630  89.918  21.525  1.00  0.00           H
ATOM   3123 2HD2 LEU A 682     101.880  89.662  21.019  1.00  0.00           H
ATOM   3124 3HD2 LEU A 682     103.014  88.302  20.974  1.00  0.00           H
ATOM   3125  C   LEU A 682     107.317  89.316  19.473  1.00  0.00           C
ATOM   3126  O   LEU A 682     107.852  88.433  20.144  1.00  0.00           O
ATOM   3127  N   MET A 683     107.939  89.676  18.269  1.00  0.00           N
ATOM   3128  HN  MET A 683     107.529  90.313  17.620  1.00  0.00           H
ATOM   3129  CA  MET A 683     109.297  89.384  17.984  1.00  0.00           C
ATOM   3130  HA  MET A 683     109.433  88.316  18.068  1.00  0.00           H
ATOM   3131  CB  MET A 683     109.680  89.681  16.577  1.00  0.00           C
ATOM   3132  HB1 MET A 683     109.548  90.783  16.513  1.00  0.00           H
ATOM   3133  HB2 MET A 683     110.737  89.403  16.380  1.00  0.00           H
ATOM   3134  CG  MET A 683     108.778  88.888  15.508  1.00  0.00           C
ATOM   3135  HG1 MET A 683     107.778  89.332  15.315  1.00  0.00           H
ATOM   3136  HG2 MET A 683     109.168  89.118  14.494  1.00  0.00           H
ATOM   3137  SD  MET A 683     108.606  87.141  15.777  1.00  0.00           S
ATOM   3138  CE  MET A 683     110.382  86.616  15.430  1.00  0.00           C
ATOM   3139  HE1 MET A 683     110.917  86.160  16.290  1.00  0.00           H
ATOM   3140  HE2 MET A 683     110.509  85.823  14.662  1.00  0.00           H
ATOM   3141  HE3 MET A 683     110.980  87.494  15.106  1.00  0.00           H
ATOM   3142  C   MET A 683     110.392  89.882  18.960  1.00  0.00           C
ATOM   3143  O   MET A 683     111.374  89.195  19.223  1.00  0.00           O
ATOM   3144  N   LYS A 684     110.337  91.165  19.433  1.00  0.00           N
ATOM   3145  HN  LYS A 684     109.656  91.745  18.993  1.00  0.00           H
ATOM   3146  CA  LYS A 684     111.159  91.720  20.489  1.00  0.00           C
ATOM   3147  HA  LYS A 684     112.171  91.727  20.113  1.00  0.00           H
ATOM   3148  CB  LYS A 684     110.751  93.267  20.596  1.00  0.00           C
ATOM   3149  HB1 LYS A 684     111.009  93.741  19.625  1.00  0.00           H
ATOM   3150  HB2 LYS A 684     109.658  93.379  20.764  1.00  0.00           H
ATOM   3151  CG  LYS A 684     111.595  93.954  21.646  1.00  0.00           C
ATOM   3152  HG1 LYS A 684     111.186  94.984  21.580  1.00  0.00           H
ATOM   3153  HG2 LYS A 684     111.431  93.554  22.669  1.00  0.00           H
ATOM   3154  CD  LYS A 684     113.116  93.936  21.452  1.00  0.00           C
ATOM   3155  HD1 LYS A 684     113.574  92.930  21.568  1.00  0.00           H
ATOM   3156  HD2 LYS A 684     113.233  94.370  20.436  1.00  0.00           H
ATOM   3157  CE  LYS A 684     113.896  94.803  22.458  1.00  0.00           C
ATOM   3158  HE1 LYS A 684     113.324  94.839  23.409  1.00  0.00           H
ATOM   3159  HE2 LYS A 684     114.893  94.364  22.674  1.00  0.00           H
ATOM   3160  NZ  LYS A 684     114.127  96.207  22.000  1.00  0.00           N
ATOM   3161  HZ1 LYS A 684     114.235  96.838  22.820  1.00  0.00           H
ATOM   3162  HZ2 LYS A 684     114.998  96.292  21.438  1.00  0.00           H
ATOM   3163  HZ3 LYS A 684     113.340  96.619  21.458  1.00  0.00           H
ATOM   3164  C   LYS A 684     111.055  90.953  21.840  1.00  0.00           C
ATOM   3165  O   LYS A 684     111.930  90.619  22.636  1.00  0.00           O
ATOM   3166  N   GLN A 685     109.815  90.686  22.264  1.00  0.00           N
ATOM   3167  HN  GLN A 685     109.049  90.989  21.702  1.00  0.00           H
ATOM   3168  CA  GLN A 685     109.587  89.763  23.395  1.00  0.00           C
ATOM   3169  HA  GLN A 685     110.248  90.064  24.194  1.00  0.00           H
ATOM   3170  CB  GLN A 685     108.101  89.815  23.830  1.00  0.00           C
ATOM   3171  HB1 GLN A 685     107.474  89.650  22.928  1.00  0.00           H
ATOM   3172  HB2 GLN A 685     107.975  88.977  24.548  1.00  0.00           H
ATOM   3173  CG  GLN A 685     107.600  91.202  24.424  1.00  0.00           C
ATOM   3174  HG1 GLN A 685     108.210  91.225  25.353  1.00  0.00           H
ATOM   3175  HG2 GLN A 685     107.864  92.058  23.767  1.00  0.00           H
ATOM   3176  CD  GLN A 685     106.063  91.072  24.571  1.00  0.00           C
ATOM   3177  OE1 GLN A 685     105.524  89.968  24.478  1.00  0.00           O
ATOM   3178  NE2 GLN A 685     105.364  92.250  24.849  1.00  0.00           N
ATOM   3179 1HE2 GLN A 685     104.367  92.247  24.777  1.00  0.00           H
ATOM   3180 2HE2 GLN A 685     105.901  93.064  25.070  1.00  0.00           H
ATOM   3181  C   GLN A 685     110.045  88.303  23.232  1.00  0.00           C
ATOM   3182  O   GLN A 685     110.343  87.563  24.191  1.00  0.00           O
ATOM   3183  N   GLY A 686     110.013  87.801  22.000  1.00  0.00           N
ATOM   3184  HN  GLY A 686     109.745  88.387  21.240  1.00  0.00           H
ATOM   3185  CA  GLY A 686     110.587  86.520  21.615  1.00  0.00           C
ATOM   3186  HA1 GLY A 686     110.131  85.757  22.228  1.00  0.00           H
ATOM   3187  HA2 GLY A 686     110.322  86.342  20.583  1.00  0.00           H
ATOM   3188  C   GLY A 686     112.112  86.410  21.841  1.00  0.00           C
ATOM   3189  O   GLY A 686     112.607  85.376  22.276  1.00  0.00           O
ATOM   3190  N   GLU A 687     112.797  87.489  21.588  1.00  0.00           N
ATOM   3191  HN  GLU A 687     112.354  88.245  21.112  1.00  0.00           H
ATOM   3192  CA  GLU A 687     114.156  87.730  22.072  1.00  0.00           C
ATOM   3193  HA  GLU A 687     114.661  86.853  21.695  1.00  0.00           H
ATOM   3194  CB  GLU A 687     114.769  88.894  21.149  1.00  0.00           C
ATOM   3195  HB1 GLU A 687     114.318  88.716  20.149  1.00  0.00           H
ATOM   3196  HB2 GLU A 687     114.304  89.844  21.488  1.00  0.00           H
ATOM   3197  CG  GLU A 687     116.280  89.145  21.338  1.00  0.00           C
ATOM   3198  HG1 GLU A 687     116.539  89.948  20.614  1.00  0.00           H
ATOM   3199  HG2 GLU A 687     116.583  89.427  22.369  1.00  0.00           H
ATOM   3200  CD  GLU A 687     117.104  87.928  20.971  1.00  0.00           C
ATOM   3201  OE1 GLU A 687     116.682  86.935  20.332  1.00  0.00           O
ATOM   3202  OE2 GLU A 687     118.334  87.946  21.302  1.00  0.00           O
ATOM   3203  C   GLU A 687     114.401  87.876  23.602  1.00  0.00           C
ATOM   3204  O   GLU A 687     115.147  87.146  24.256  1.00  0.00           O
ATOM   3205  N   ALA A 688     113.495  88.670  24.253  1.00  0.00           N
ATOM   3206  HN  ALA A 688     112.810  89.213  23.774  1.00  0.00           H
ATOM   3207  CA  ALA A 688     113.587  88.917  25.665  1.00  0.00           C
ATOM   3208  HA  ALA A 688     114.506  89.423  25.920  1.00  0.00           H
ATOM   3209  CB  ALA A 688     112.515  89.908  26.063  1.00  0.00           C
ATOM   3210  HB1 ALA A 688     112.557  90.179  27.139  1.00  0.00           H
ATOM   3211  HB2 ALA A 688     112.643  90.811  25.429  1.00  0.00           H
ATOM   3212  HB3 ALA A 688     111.533  89.445  25.824  1.00  0.00           H
ATOM   3213  C   ALA A 688     113.470  87.711  26.577  1.00  0.00           C
ATOM   3214  O   ALA A 688     114.216  87.538  27.497  1.00  0.00           O
ATOM   3215  N   LEU A 689     112.452  86.802  26.382  1.00  0.00           N
ATOM   3216  HN  LEU A 689     111.870  87.024  25.604  1.00  0.00           H
ATOM   3217  CA  LEU A 689     112.158  85.560  27.022  1.00  0.00           C
ATOM   3218  HA  LEU A 689     112.179  85.653  28.098  1.00  0.00           H
ATOM   3219  CB  LEU A 689     110.684  85.117  26.754  1.00  0.00           C
ATOM   3220  HB1 LEU A 689     110.570  84.831  25.686  1.00  0.00           H
ATOM   3221  HB2 LEU A 689     110.477  84.197  27.340  1.00  0.00           H
ATOM   3222  CG  LEU A 689     109.552  86.169  27.027  1.00  0.00           C
ATOM   3223  HG  LEU A 689     109.839  87.113  26.517  1.00  0.00           H
ATOM   3224  CD1 LEU A 689     108.213  85.585  26.533  1.00  0.00           C
ATOM   3225 1HD1 LEU A 689     107.975  84.721  27.190  1.00  0.00           H
ATOM   3226 2HD1 LEU A 689     107.444  86.376  26.664  1.00  0.00           H
ATOM   3227 3HD1 LEU A 689     108.244  85.309  25.458  1.00  0.00           H
ATOM   3228  CD2 LEU A 689     109.337  86.581  28.465  1.00  0.00           C
ATOM   3229 1HD2 LEU A 689     110.349  86.688  28.909  1.00  0.00           H
ATOM   3230 2HD2 LEU A 689     108.871  87.570  28.664  1.00  0.00           H
ATOM   3231 3HD2 LEU A 689     108.907  85.747  29.061  1.00  0.00           H
ATOM   3232  C   LEU A 689     113.176  84.512  26.739  1.00  0.00           C
ATOM   3233  O   LEU A 689     113.576  83.730  27.601  1.00  0.00           O
ATOM   3234  N   SER A 690     113.573  84.448  25.452  1.00  0.00           N
ATOM   3235  HN  SER A 690     113.227  85.047  24.734  1.00  0.00           H
ATOM   3236  CA  SER A 690     114.668  83.583  24.989  1.00  0.00           C
ATOM   3237  HA  SER A 690     114.479  82.609  25.417  1.00  0.00           H
ATOM   3238  CB  SER A 690     114.845  83.568  23.446  1.00  0.00           C
ATOM   3239  HB1 SER A 690     113.917  83.181  22.974  1.00  0.00           H
ATOM   3240  HB2 SER A 690     114.866  84.617  23.081  1.00  0.00           H
ATOM   3241  OG  SER A 690     116.006  82.761  22.932  1.00  0.00           O
ATOM   3242  HG1 SER A 690     115.960  81.833  23.173  1.00  0.00           H
ATOM   3243  C   SER A 690     116.048  83.839  25.702  1.00  0.00           C
ATOM   3244  O   SER A 690     116.741  82.942  26.045  1.00  0.00           O
ATOM   3245  N   LYS A 691     116.377  85.119  25.865  1.00  0.00           N
ATOM   3246  HN  LYS A 691     115.775  85.769  25.406  1.00  0.00           H
ATOM   3247  CA  LYS A 691     117.491  85.531  26.703  1.00  0.00           C
ATOM   3248  HA  LYS A 691     118.338  84.945  26.378  1.00  0.00           H
ATOM   3249  CB  LYS A 691     117.922  86.977  26.545  1.00  0.00           C
ATOM   3250  HB1 LYS A 691     117.002  87.599  26.563  1.00  0.00           H
ATOM   3251  HB2 LYS A 691     118.737  87.216  27.262  1.00  0.00           H
ATOM   3252  CG  LYS A 691     118.505  87.296  25.210  1.00  0.00           C
ATOM   3253  HG1 LYS A 691     117.994  86.838  24.336  1.00  0.00           H
ATOM   3254  HG2 LYS A 691     118.469  88.381  24.970  1.00  0.00           H
ATOM   3255  CD  LYS A 691     119.912  86.771  25.076  1.00  0.00           C
ATOM   3256  HD1 LYS A 691     120.423  87.264  25.930  1.00  0.00           H
ATOM   3257  HD2 LYS A 691     120.048  85.688  25.287  1.00  0.00           H
ATOM   3258  CE  LYS A 691     120.721  87.017  23.755  1.00  0.00           C
ATOM   3259  HE1 LYS A 691     120.712  88.124  23.654  1.00  0.00           H
ATOM   3260  HE2 LYS A 691     121.719  86.531  23.798  1.00  0.00           H
ATOM   3261  NZ  LYS A 691     119.985  86.374  22.654  1.00  0.00           N
ATOM   3262  HZ1 LYS A 691     119.571  85.475  22.973  1.00  0.00           H
ATOM   3263  HZ2 LYS A 691     119.325  87.111  22.335  1.00  0.00           H
ATOM   3264  HZ3 LYS A 691     120.703  86.114  21.947  1.00  0.00           H
ATOM   3265  C   LYS A 691     117.382  85.229  28.164  1.00  0.00           C
ATOM   3266  O   LYS A 691     118.328  84.715  28.761  1.00  0.00           O
ATOM   3267  N   LEU A 692     116.236  85.429  28.830  1.00  0.00           N
ATOM   3268  HN  LEU A 692     115.517  85.980  28.413  1.00  0.00           H
ATOM   3269  CA  LEU A 692     116.065  84.996  30.232  1.00  0.00           C
ATOM   3270  HA  LEU A 692     116.980  85.300  30.718  1.00  0.00           H
ATOM   3271  CB  LEU A 692     114.781  85.536  30.934  1.00  0.00           C
ATOM   3272  HB1 LEU A 692     113.907  85.203  30.335  1.00  0.00           H
ATOM   3273  HB2 LEU A 692     114.734  85.101  31.956  1.00  0.00           H
ATOM   3274  CG  LEU A 692     114.876  87.004  31.076  1.00  0.00           C
ATOM   3275  HG  LEU A 692     114.919  87.528  30.097  1.00  0.00           H
ATOM   3276  CD1 LEU A 692     113.556  87.591  31.673  1.00  0.00           C
ATOM   3277 1HD1 LEU A 692     112.720  87.347  30.983  1.00  0.00           H
ATOM   3278 2HD1 LEU A 692     113.515  87.148  32.691  1.00  0.00           H
ATOM   3279 3HD1 LEU A 692     113.703  88.691  31.736  1.00  0.00           H
ATOM   3280  CD2 LEU A 692     115.990  87.585  31.935  1.00  0.00           C
ATOM   3281 1HD2 LEU A 692     116.993  87.406  31.491  1.00  0.00           H
ATOM   3282 2HD2 LEU A 692     115.841  88.658  32.182  1.00  0.00           H
ATOM   3283 3HD2 LEU A 692     116.028  87.088  32.928  1.00  0.00           H
ATOM   3284  C   LEU A 692     116.031  83.461  30.370  1.00  0.00           C
ATOM   3285  O   LEU A 692     116.452  82.845  31.358  1.00  0.00           O
ATOM   3286  N   LYS A 693     115.543  82.777  29.321  1.00  0.00           N
ATOM   3287  HN  LYS A 693     114.947  83.275  28.696  1.00  0.00           H
ATOM   3288  CA  LYS A 693     115.837  81.280  29.092  1.00  0.00           C
ATOM   3289  HA  LYS A 693     115.597  80.829  30.043  1.00  0.00           H
ATOM   3290  CB  LYS A 693     114.928  80.479  28.020  1.00  0.00           C
ATOM   3291  HB1 LYS A 693     113.873  80.735  28.258  1.00  0.00           H
ATOM   3292  HB2 LYS A 693     115.195  80.998  27.074  1.00  0.00           H
ATOM   3293  CG  LYS A 693     115.097  78.963  27.984  1.00  0.00           C
ATOM   3294  HG1 LYS A 693     114.429  78.647  27.155  1.00  0.00           H
ATOM   3295  HG2 LYS A 693     116.160  78.727  27.761  1.00  0.00           H
ATOM   3296  CD  LYS A 693     114.660  78.329  29.314  1.00  0.00           C
ATOM   3297  HD1 LYS A 693     115.311  78.654  30.154  1.00  0.00           H
ATOM   3298  HD2 LYS A 693     113.689  78.821  29.535  1.00  0.00           H
ATOM   3299  CE  LYS A 693     114.408  76.823  29.126  1.00  0.00           C
ATOM   3300  HE1 LYS A 693     114.102  76.312  30.064  1.00  0.00           H
ATOM   3301  HE2 LYS A 693     113.619  76.638  28.366  1.00  0.00           H
ATOM   3302  NZ  LYS A 693     115.653  76.131  28.576  1.00  0.00           N
ATOM   3303  HZ1 LYS A 693     116.532  76.432  29.044  1.00  0.00           H
ATOM   3304  HZ2 LYS A 693     115.646  75.096  28.674  1.00  0.00           H
ATOM   3305  HZ3 LYS A 693     115.671  76.228  27.541  1.00  0.00           H
ATOM   3306  C   LYS A 693     117.297  80.887  28.887  1.00  0.00           C
ATOM   3307  O   LYS A 693     117.817  79.964  29.513  1.00  0.00           O
ATOM   3308  N   ALA A 694     118.076  81.605  28.042  1.00  0.00           N
ATOM   3309  HN  ALA A 694     117.726  82.245  27.364  1.00  0.00           H
ATOM   3310  CA  ALA A 694     119.477  81.271  27.894  1.00  0.00           C
ATOM   3311  HA  ALA A 694     119.574  80.208  27.729  1.00  0.00           H
ATOM   3312  CB  ALA A 694     120.119  82.049  26.730  1.00  0.00           C
ATOM   3313  HB1 ALA A 694     119.458  82.047  25.837  1.00  0.00           H
ATOM   3314  HB2 ALA A 694     120.272  83.088  27.092  1.00  0.00           H
ATOM   3315  HB3 ALA A 694     121.141  81.706  26.463  1.00  0.00           H
ATOM   3316  C   ALA A 694     120.261  81.511  29.189  1.00  0.00           C
ATOM   3317  O   ALA A 694     121.077  80.731  29.642  1.00  0.00           O
ATOM   3318  N   LEU A 695     119.903  82.631  29.881  1.00  0.00           N
ATOM   3319  HN  LEU A 695     119.367  83.393  29.528  1.00  0.00           H
ATOM   3320  CA  LEU A 695     120.250  82.777  31.238  1.00  0.00           C
ATOM   3321  HA  LEU A 695     121.314  82.817  31.422  1.00  0.00           H
ATOM   3322  CB  LEU A 695     119.730  84.154  31.696  1.00  0.00           C
ATOM   3323  HB1 LEU A 695     119.958  84.824  30.839  1.00  0.00           H
ATOM   3324  HB2 LEU A 695     118.624  84.081  31.761  1.00  0.00           H
ATOM   3325  CG  LEU A 695     120.378  84.789  32.930  1.00  0.00           C
ATOM   3326  HG  LEU A 695     120.326  84.153  33.840  1.00  0.00           H
ATOM   3327  CD1 LEU A 695     121.783  85.167  32.629  1.00  0.00           C
ATOM   3328 1HD1 LEU A 695     122.436  84.270  32.690  1.00  0.00           H
ATOM   3329 2HD1 LEU A 695     121.868  85.425  31.552  1.00  0.00           H
ATOM   3330 3HD1 LEU A 695     122.135  85.976  33.304  1.00  0.00           H
ATOM   3331  CD2 LEU A 695     119.415  85.993  33.308  1.00  0.00           C
ATOM   3332 1HD2 LEU A 695     119.451  86.797  32.542  1.00  0.00           H
ATOM   3333 2HD2 LEU A 695     118.387  85.590  33.434  1.00  0.00           H
ATOM   3334 3HD2 LEU A 695     119.780  86.494  34.230  1.00  0.00           H
ATOM   3335  C   LEU A 695     119.798  81.734  32.189  1.00  0.00           C
ATOM   3336  O   LEU A 695     120.580  81.181  32.926  1.00  0.00           O
ATOM   3337  N   ASN A 696     118.535  81.366  32.232  1.00  0.00           N
ATOM   3338  HN  ASN A 696     117.829  81.885  31.756  1.00  0.00           H
ATOM   3339  CA  ASN A 696     118.004  80.278  33.056  1.00  0.00           C
ATOM   3340  HA  ASN A 696     117.900  80.783  34.005  1.00  0.00           H
ATOM   3341  CB  ASN A 696     116.521  79.909  32.615  1.00  0.00           C
ATOM   3342  HB1 ASN A 696     115.846  80.792  32.618  1.00  0.00           H
ATOM   3343  HB2 ASN A 696     116.516  79.424  31.616  1.00  0.00           H
ATOM   3344  CG  ASN A 696     115.924  78.819  33.460  1.00  0.00           C
ATOM   3345  OD1 ASN A 696     115.754  77.683  32.984  1.00  0.00           O
ATOM   3346  ND2 ASN A 696     115.757  79.019  34.729  1.00  0.00           N
ATOM   3347 1HD2 ASN A 696     115.640  79.924  35.139  1.00  0.00           H
ATOM   3348 2HD2 ASN A 696     115.499  78.281  35.353  1.00  0.00           H
ATOM   3349  C   ASN A 696     118.885  78.991  33.127  1.00  0.00           C
ATOM   3350  O   ASN A 696     119.299  78.554  34.188  1.00  0.00           O
ATOM   3351  N   ASP A 697     119.195  78.398  31.934  1.00  0.00           N
ATOM   3352  HN  ASP A 697     118.854  78.814  31.094  1.00  0.00           H
ATOM   3353  CA  ASP A 697     120.039  77.280  31.747  1.00  0.00           C
ATOM   3354  HA  ASP A 697     119.587  76.488  32.324  1.00  0.00           H
ATOM   3355  CB  ASP A 697     120.015  76.788  30.273  1.00  0.00           C
ATOM   3356  HB1 ASP A 697     120.411  77.569  29.589  1.00  0.00           H
ATOM   3357  HB2 ASP A 697     120.673  75.903  30.131  1.00  0.00           H
ATOM   3358  CG  ASP A 697     118.652  76.403  29.726  1.00  0.00           C
ATOM   3359  OD1 ASP A 697     117.667  76.022  30.387  1.00  0.00           O
ATOM   3360  OD2 ASP A 697     118.508  76.321  28.478  1.00  0.00           O
ATOM   3361  C   ASP A 697     121.488  77.423  32.343  1.00  0.00           C
ATOM   3362  O   ASP A 697     122.179  76.589  32.900  1.00  0.00           O
ATOM   3363  N   PHE A 698     121.973  78.666  32.242  1.00  0.00           N
ATOM   3364  HN  PHE A 698     121.448  79.443  31.903  1.00  0.00           H
ATOM   3365  CA  PHE A 698     123.313  79.049  32.679  1.00  0.00           C
ATOM   3366  HA  PHE A 698     123.974  78.264  32.341  1.00  0.00           H
ATOM   3367  CB  PHE A 698     123.638  80.368  31.985  1.00  0.00           C
ATOM   3368  HB1 PHE A 698     123.403  80.481  30.905  1.00  0.00           H
ATOM   3369  HB2 PHE A 698     123.243  81.270  32.500  1.00  0.00           H
ATOM   3370  CG  PHE A 698     125.139  80.552  32.078  1.00  0.00           C
ATOM   3371  CD1 PHE A 698     125.704  81.545  32.827  1.00  0.00           C
ATOM   3372  HD1 PHE A 698     125.008  82.280  33.204  1.00  0.00           H
ATOM   3373  CE1 PHE A 698     127.094  81.682  32.949  1.00  0.00           C
ATOM   3374  HE1 PHE A 698     127.478  82.595  33.380  1.00  0.00           H
ATOM   3375  CZ  PHE A 698     127.982  80.665  32.358  1.00  0.00           C
ATOM   3376  HZ  PHE A 698     129.045  80.776  32.513  1.00  0.00           H
ATOM   3377  CD2 PHE A 698     125.985  79.588  31.491  1.00  0.00           C
ATOM   3378  HD2 PHE A 698     125.688  78.691  30.969  1.00  0.00           H
ATOM   3379  CE2 PHE A 698     127.391  79.680  31.659  1.00  0.00           C
ATOM   3380  HE2 PHE A 698     127.974  78.815  31.380  1.00  0.00           H
ATOM   3381  C   PHE A 698     123.284  79.193  34.204  1.00  0.00           C
ATOM   3382  O   PHE A 698     124.150  78.725  34.991  1.00  0.00           O
ATOM   3383  N   VAL A 699     122.222  79.814  34.732  1.00  0.00           N
ATOM   3384  HN  VAL A 699     121.528  80.134  34.092  1.00  0.00           H
ATOM   3385  CA  VAL A 699     121.982  79.908  36.173  1.00  0.00           C
ATOM   3386  HA  VAL A 699     122.911  80.326  36.530  1.00  0.00           H
ATOM   3387  CB  VAL A 699     120.927  80.986  36.510  1.00  0.00           C
ATOM   3388  HB  VAL A 699     120.077  80.802  35.820  1.00  0.00           H
ATOM   3389  CG1 VAL A 699     120.299  80.986  37.936  1.00  0.00           C
ATOM   3390 1HG1 VAL A 699     121.048  81.353  38.670  1.00  0.00           H
ATOM   3391 2HG1 VAL A 699     119.411  81.650  38.000  1.00  0.00           H
ATOM   3392 3HG1 VAL A 699     119.908  80.006  38.283  1.00  0.00           H
ATOM   3393  CG2 VAL A 699     121.675  82.360  36.320  1.00  0.00           C
ATOM   3394 1HG2 VAL A 699     122.465  82.391  37.100  1.00  0.00           H
ATOM   3395 2HG2 VAL A 699     122.083  82.414  35.288  1.00  0.00           H
ATOM   3396 3HG2 VAL A 699     120.881  83.124  36.466  1.00  0.00           H
ATOM   3397  C   VAL A 699     121.706  78.540  36.825  1.00  0.00           C
ATOM   3398  O   VAL A 699     122.111  78.165  37.912  1.00  0.00           O
ATOM   3399  N   LYS A 700     121.061  77.628  36.101  1.00  0.00           N
ATOM   3400  HN  LYS A 700     120.568  77.896  35.277  1.00  0.00           H
ATOM   3401  CA  LYS A 700     120.968  76.233  36.571  1.00  0.00           C
ATOM   3402  HA  LYS A 700     120.432  76.257  37.508  1.00  0.00           H
ATOM   3403  CB  LYS A 700     120.087  75.553  35.488  1.00  0.00           C
ATOM   3404  HB1 LYS A 700     120.354  75.874  34.459  1.00  0.00           H
ATOM   3405  HB2 LYS A 700     120.178  74.446  35.507  1.00  0.00           H
ATOM   3406  CG  LYS A 700     118.542  75.823  35.664  1.00  0.00           C
ATOM   3407  HG1 LYS A 700     118.197  75.251  36.552  1.00  0.00           H
ATOM   3408  HG2 LYS A 700     118.238  76.886  35.771  1.00  0.00           H
ATOM   3409  CD  LYS A 700     117.710  75.231  34.504  1.00  0.00           C
ATOM   3410  HD1 LYS A 700     116.634  75.392  34.731  1.00  0.00           H
ATOM   3411  HD2 LYS A 700     117.980  75.780  33.577  1.00  0.00           H
ATOM   3412  CE  LYS A 700     117.940  73.758  34.292  1.00  0.00           C
ATOM   3413  HE1 LYS A 700     118.977  73.658  33.905  1.00  0.00           H
ATOM   3414  HE2 LYS A 700     117.977  73.178  35.239  1.00  0.00           H
ATOM   3415  NZ  LYS A 700     116.943  73.164  33.350  1.00  0.00           N
ATOM   3416  HZ1 LYS A 700     117.483  72.597  32.666  1.00  0.00           H
ATOM   3417  HZ2 LYS A 700     116.284  72.588  33.912  1.00  0.00           H
ATOM   3418  HZ3 LYS A 700     116.460  73.925  32.831  1.00  0.00           H
ATOM   3419  C   LYS A 700     122.306  75.480  36.668  1.00  0.00           C
ATOM   3420  O   LYS A 700     122.629  74.880  37.694  1.00  0.00           O
ATOM   3421  N   LEU A 701     123.235  75.659  35.658  1.00  0.00           N
ATOM   3422  HN  LEU A 701     122.983  76.255  34.900  1.00  0.00           H
ATOM   3423  CA  LEU A 701     124.645  75.146  35.483  1.00  0.00           C
ATOM   3424  HA  LEU A 701     124.709  74.077  35.618  1.00  0.00           H
ATOM   3425  CB  LEU A 701     125.137  75.372  34.015  1.00  0.00           C
ATOM   3426  HB1 LEU A 701     124.567  74.667  33.372  1.00  0.00           H
ATOM   3427  HB2 LEU A 701     125.017  76.385  33.574  1.00  0.00           H
ATOM   3428  CG  LEU A 701     126.628  75.242  33.759  1.00  0.00           C
ATOM   3429  HG  LEU A 701     127.098  76.052  34.358  1.00  0.00           H
ATOM   3430  CD1 LEU A 701     127.346  73.935  34.307  1.00  0.00           C
ATOM   3431 1HD1 LEU A 701     128.446  74.045  34.190  1.00  0.00           H
ATOM   3432 2HD1 LEU A 701     127.073  73.645  35.345  1.00  0.00           H
ATOM   3433 3HD1 LEU A 701     127.009  73.102  33.654  1.00  0.00           H
ATOM   3434  CD2 LEU A 701     126.914  75.425  32.294  1.00  0.00           C
ATOM   3435 1HD2 LEU A 701     126.275  74.667  31.792  1.00  0.00           H
ATOM   3436 2HD2 LEU A 701     126.558  76.440  32.018  1.00  0.00           H
ATOM   3437 3HD2 LEU A 701     127.990  75.432  32.014  1.00  0.00           H
ATOM   3438  C   LEU A 701     125.602  75.662  36.550  1.00  0.00           C
ATOM   3439  O   LEU A 701     126.295  74.973  37.198  1.00  0.00           O
ATOM   3440  N   SER A 702     125.672  76.975  36.537  1.00  0.00           N
ATOM   3441  HN  SER A 702     125.155  77.485  35.854  1.00  0.00           H
ATOM   3442  CA  SER A 702     126.748  77.695  37.301  1.00  0.00           C
ATOM   3443  HA  SER A 702     127.701  77.263  37.032  1.00  0.00           H
ATOM   3444  CB  SER A 702     126.638  79.163  36.937  1.00  0.00           C
ATOM   3445  HB1 SER A 702     127.276  79.749  37.633  1.00  0.00           H
ATOM   3446  HB2 SER A 702     126.951  79.328  35.884  1.00  0.00           H
ATOM   3447  OG  SER A 702     125.358  79.713  37.115  1.00  0.00           O
ATOM   3448  HG1 SER A 702     124.801  79.534  36.354  1.00  0.00           H
ATOM   3449  C   SER A 702     126.734  77.524  38.816  1.00  0.00           C
ATOM   3450  O   SER A 702     127.780  77.382  39.493  1.00  0.00           O
ATOM   3451  N   SER A 703     125.482  77.382  39.350  1.00  0.00           N
ATOM   3452  HN  SER A 703     124.719  77.398  38.709  1.00  0.00           H
ATOM   3453  CA  SER A 703     125.152  77.429  40.770  1.00  0.00           C
ATOM   3454  HA  SER A 703     125.713  78.254  41.184  1.00  0.00           H
ATOM   3455  CB  SER A 703     123.626  77.642  41.137  1.00  0.00           C
ATOM   3456  HB1 SER A 703     123.522  77.526  42.237  1.00  0.00           H
ATOM   3457  HB2 SER A 703     123.277  78.642  40.801  1.00  0.00           H
ATOM   3458  OG  SER A 703     122.725  76.665  40.512  1.00  0.00           O
ATOM   3459  HG1 SER A 703     122.508  77.015  39.645  1.00  0.00           H
ATOM   3460  C   SER A 703     125.586  76.158  41.495  1.00  0.00           C
ATOM   3461  O   SER A 703     125.710  76.164  42.759  1.00  0.00           O
ATOM   3462  N   GLN A 704     125.828  75.020  40.739  1.00  0.00           N
ATOM   3463  HN  GLN A 704     125.669  74.948  39.758  1.00  0.00           H
ATOM   3464  CA  GLN A 704     126.302  73.783  41.396  1.00  0.00           C
ATOM   3465  HA  GLN A 704     125.530  73.483  42.088  1.00  0.00           H
ATOM   3466  CB  GLN A 704     126.341  72.537  40.394  1.00  0.00           C
ATOM   3467  HB1 GLN A 704     127.344  72.578  39.917  1.00  0.00           H
ATOM   3468  HB2 GLN A 704     126.265  71.656  41.067  1.00  0.00           H
ATOM   3469  CG  GLN A 704     125.193  72.343  39.339  1.00  0.00           C
ATOM   3470  HG1 GLN A 704     124.233  72.185  39.876  1.00  0.00           H
ATOM   3471  HG2 GLN A 704     125.135  73.307  38.790  1.00  0.00           H
ATOM   3472  CD  GLN A 704     125.612  71.205  38.472  1.00  0.00           C
ATOM   3473  OE1 GLN A 704     126.544  71.346  37.681  1.00  0.00           O
ATOM   3474  NE2 GLN A 704     124.908  70.088  38.489  1.00  0.00           N
ATOM   3475 1HE2 GLN A 704     124.215  69.885  39.181  1.00  0.00           H
ATOM   3476 2HE2 GLN A 704     125.245  69.384  37.864  1.00  0.00           H
ATOM   3477  C   GLN A 704     127.680  73.905  42.068  1.00  0.00           C
ATOM   3478  O   GLN A 704     127.866  73.345  43.092  1.00  0.00           O
ATOM   3479  N   LYS A 705     128.696  74.604  41.439  1.00  0.00           N
ATOM   3480  HN  LYS A 705     128.558  74.934  40.508  1.00  0.00           H
ATOM   3481  CA  LYS A 705     130.041  74.728  41.969  1.00  0.00           C
ATOM   3482  HA  LYS A 705     130.080  74.016  42.780  1.00  0.00           H
ATOM   3483  CB  LYS A 705     131.201  74.531  40.951  1.00  0.00           C
ATOM   3484  HB1 LYS A 705     131.025  75.358  40.230  1.00  0.00           H
ATOM   3485  HB2 LYS A 705     132.198  74.597  41.436  1.00  0.00           H
ATOM   3486  CG  LYS A 705     131.087  73.361  40.072  1.00  0.00           C
ATOM   3487  HG1 LYS A 705     130.072  73.269  39.629  1.00  0.00           H
ATOM   3488  HG2 LYS A 705     131.791  73.574  39.239  1.00  0.00           H
ATOM   3489  CD  LYS A 705     131.508  72.078  40.739  1.00  0.00           C
ATOM   3490  HD1 LYS A 705     132.453  72.242  41.299  1.00  0.00           H
ATOM   3491  HD2 LYS A 705     130.877  71.820  41.616  1.00  0.00           H
ATOM   3492  CE  LYS A 705     131.514  70.860  39.800  1.00  0.00           C
ATOM   3493  HE1 LYS A 705     132.229  70.896  38.951  1.00  0.00           H
ATOM   3494  HE2 LYS A 705     131.796  69.951  40.375  1.00  0.00           H
ATOM   3495  NZ  LYS A 705     130.182  70.717  39.338  1.00  0.00           N
ATOM   3496  HZ1 LYS A 705     130.074  70.075  38.528  1.00  0.00           H
ATOM   3497  HZ2 LYS A 705     129.554  70.362  40.087  1.00  0.00           H
ATOM   3498  HZ3 LYS A 705     129.691  71.584  39.038  1.00  0.00           H
ATOM   3499  C   LYS A 705     130.240  76.118  42.610  1.00  0.00           C
ATOM   3500  O   LYS A 705     131.252  76.403  43.198  1.00  0.00           O
ATOM   3501  N   THR A 706     129.241  77.042  42.559  1.00  0.00           N
ATOM   3502  HN  THR A 706     128.365  76.788  42.157  1.00  0.00           H
ATOM   3503  CA  THR A 706     129.443  78.410  42.961  1.00  0.00           C
ATOM   3504  HA  THR A 706     130.459  78.677  43.211  1.00  0.00           H
ATOM   3505  CB  THR A 706     129.044  79.434  41.893  1.00  0.00           C
ATOM   3506  HB  THR A 706     127.938  79.519  41.830  1.00  0.00           H
ATOM   3507  OG1 THR A 706     129.542  78.989  40.692  1.00  0.00           O
ATOM   3508  HG1 THR A 706     128.826  78.474  40.312  1.00  0.00           H
ATOM   3509  CG2 THR A 706     129.825  80.742  42.174  1.00  0.00           C
ATOM   3510 1HG2 THR A 706     130.921  80.581  42.091  1.00  0.00           H
ATOM   3511 2HG2 THR A 706     129.695  81.606  41.488  1.00  0.00           H
ATOM   3512 3HG2 THR A 706     129.438  81.216  43.102  1.00  0.00           H
ATOM   3513  C   THR A 706     128.554  78.777  44.168  1.00  0.00           C
ATOM   3514  O   THR A 706     127.350  78.477  44.136  1.00  0.00           O
ATOM   3515  N   PRO A 707     129.023  79.371  45.217  1.00  0.00           N
ATOM   3516  CD  PRO A 707     130.263  78.986  45.907  1.00  0.00           C
ATOM   3517  HD1 PRO A 707     131.140  79.557  45.533  1.00  0.00           H
ATOM   3518  HD2 PRO A 707     130.389  77.886  45.820  1.00  0.00           H
ATOM   3519  CA  PRO A 707     128.157  80.074  46.210  1.00  0.00           C
ATOM   3520  HA  PRO A 707     127.475  79.320  46.574  1.00  0.00           H
ATOM   3521  CB  PRO A 707     129.044  80.602  47.322  1.00  0.00           C
ATOM   3522  HB1 PRO A 707     129.481  81.521  46.875  1.00  0.00           H
ATOM   3523  HB2 PRO A 707     128.445  80.807  48.235  1.00  0.00           H
ATOM   3524  CG  PRO A 707     130.077  79.448  47.411  1.00  0.00           C
ATOM   3525  HG1 PRO A 707     130.984  79.697  48.003  1.00  0.00           H
ATOM   3526  HG2 PRO A 707     129.425  78.655  47.837  1.00  0.00           H
ATOM   3527  C   PRO A 707     127.216  81.155  45.601  1.00  0.00           C
ATOM   3528  O   PRO A 707     127.505  81.771  44.591  1.00  0.00           O
ATOM   3529  N   LYS A 708     126.066  81.409  46.238  1.00  0.00           N
ATOM   3530  HN  LYS A 708     125.817  81.011  47.118  1.00  0.00           H
ATOM   3531  CA  LYS A 708     125.036  82.321  45.774  1.00  0.00           C
ATOM   3532  HA  LYS A 708     124.762  81.896  44.819  1.00  0.00           H
ATOM   3533  CB  LYS A 708     123.804  82.274  46.700  1.00  0.00           C
ATOM   3534  HB1 LYS A 708     123.643  81.181  46.811  1.00  0.00           H
ATOM   3535  HB2 LYS A 708     123.937  82.800  47.670  1.00  0.00           H
ATOM   3536  CG  LYS A 708     122.557  83.038  46.056  1.00  0.00           C
ATOM   3537  HG1 LYS A 708     122.869  84.104  46.105  1.00  0.00           H
ATOM   3538  HG2 LYS A 708     122.467  82.709  44.999  1.00  0.00           H
ATOM   3539  CD  LYS A 708     121.271  82.809  46.859  1.00  0.00           C
ATOM   3540  HD1 LYS A 708     121.063  81.719  46.914  1.00  0.00           H
ATOM   3541  HD2 LYS A 708     121.328  83.249  47.878  1.00  0.00           H
ATOM   3542  CE  LYS A 708     120.033  83.431  46.135  1.00  0.00           C
ATOM   3543  HE1 LYS A 708     120.161  84.533  46.193  1.00  0.00           H
ATOM   3544  HE2 LYS A 708     119.923  83.144  45.067  1.00  0.00           H
ATOM   3545  NZ  LYS A 708     118.797  82.949  46.852  1.00  0.00           N
ATOM   3546  HZ1 LYS A 708     118.006  83.038  46.184  1.00  0.00           H
ATOM   3547  HZ2 LYS A 708     118.885  81.944  47.105  1.00  0.00           H
ATOM   3548  HZ3 LYS A 708     118.759  83.488  47.740  1.00  0.00           H
ATOM   3549  C   LYS A 708     125.491  83.769  45.438  1.00  0.00           C
ATOM   3550  O   LYS A 708     125.043  84.227  44.395  1.00  0.00           O
ATOM   3551  N   PRO A 709     126.338  84.532  46.174  1.00  0.00           N
ATOM   3552  CD  PRO A 709     126.685  84.204  47.553  1.00  0.00           C
ATOM   3553  HD1 PRO A 709     127.620  83.629  47.726  1.00  0.00           H
ATOM   3554  HD2 PRO A 709     125.911  83.750  48.208  1.00  0.00           H
ATOM   3555  CA  PRO A 709     126.767  85.871  45.838  1.00  0.00           C
ATOM   3556  HA  PRO A 709     125.908  86.470  45.577  1.00  0.00           H
ATOM   3557  CB  PRO A 709     127.539  86.380  46.930  1.00  0.00           C
ATOM   3558  HB1 PRO A 709     128.604  86.066  46.990  1.00  0.00           H
ATOM   3559  HB2 PRO A 709     127.582  87.490  46.892  1.00  0.00           H
ATOM   3560  CG  PRO A 709     126.898  85.648  48.056  1.00  0.00           C
ATOM   3561  HG1 PRO A 709     127.674  85.577  48.848  1.00  0.00           H
ATOM   3562  HG2 PRO A 709     125.999  86.146  48.478  1.00  0.00           H
ATOM   3563  C   PRO A 709     127.593  85.823  44.623  1.00  0.00           C
ATOM   3564  O   PRO A 709     127.383  86.684  43.776  1.00  0.00           O
ATOM   3565  N   GLN A 710     128.518  84.785  44.422  1.00  0.00           N
ATOM   3566  HN  GLN A 710     128.744  84.240  45.225  1.00  0.00           H
ATOM   3567  CA  GLN A 710     129.261  84.681  43.220  1.00  0.00           C
ATOM   3568  HA  GLN A 710     129.476  85.710  42.970  1.00  0.00           H
ATOM   3569  CB  GLN A 710     130.672  84.021  43.398  1.00  0.00           C
ATOM   3570  HB1 GLN A 710     130.506  83.098  43.993  1.00  0.00           H
ATOM   3571  HB2 GLN A 710     130.916  83.691  42.366  1.00  0.00           H
ATOM   3572  CG  GLN A 710     131.714  84.919  44.133  1.00  0.00           C
ATOM   3573  HG1 GLN A 710     131.445  84.909  45.211  1.00  0.00           H
ATOM   3574  HG2 GLN A 710     132.729  84.467  44.103  1.00  0.00           H
ATOM   3575  CD  GLN A 710     131.791  86.353  43.642  1.00  0.00           C
ATOM   3576  OE1 GLN A 710     131.646  87.354  44.291  1.00  0.00           O
ATOM   3577  NE2 GLN A 710     132.198  86.382  42.392  1.00  0.00           N
ATOM   3578 1HE2 GLN A 710     132.690  85.540  42.171  1.00  0.00           H
ATOM   3579 2HE2 GLN A 710     132.338  87.246  41.907  1.00  0.00           H
ATOM   3580  C   GLN A 710     128.478  84.269  42.005  1.00  0.00           C
ATOM   3581  O   GLN A 710     128.664  84.745  40.896  1.00  0.00           O
ATOM   3582  N   THR A 711     127.442  83.429  42.232  1.00  0.00           N
ATOM   3583  HN  THR A 711     127.378  82.971  43.115  1.00  0.00           H
ATOM   3584  CA  THR A 711     126.509  83.061  41.165  1.00  0.00           C
ATOM   3585  HA  THR A 711     126.995  82.571  40.334  1.00  0.00           H
ATOM   3586  CB  THR A 711     125.448  82.128  41.702  1.00  0.00           C
ATOM   3587  HB  THR A 711     124.821  82.603  42.487  1.00  0.00           H
ATOM   3588  OG1 THR A 711     126.120  81.019  42.272  1.00  0.00           O
ATOM   3589  HG1 THR A 711     126.628  81.341  43.020  1.00  0.00           H
ATOM   3590  CG2 THR A 711     124.728  81.530  40.506  1.00  0.00           C
ATOM   3591 1HG2 THR A 711     124.096  80.687  40.858  1.00  0.00           H
ATOM   3592 2HG2 THR A 711     124.097  82.251  39.943  1.00  0.00           H
ATOM   3593 3HG2 THR A 711     125.493  81.049  39.860  1.00  0.00           H
ATOM   3594  C   THR A 711     125.694  84.293  40.746  1.00  0.00           C
ATOM   3595  O   THR A 711     125.509  84.536  39.532  1.00  0.00           O
ATOM   3596  N   LYS A 712     125.228  85.122  41.776  1.00  0.00           N
ATOM   3597  HN  LYS A 712     125.357  84.843  42.724  1.00  0.00           H
ATOM   3598  CA  LYS A 712     124.610  86.432  41.478  1.00  0.00           C
ATOM   3599  HA  LYS A 712     123.838  86.324  40.730  1.00  0.00           H
ATOM   3600  CB  LYS A 712     123.963  86.976  42.803  1.00  0.00           C
ATOM   3601  HB1 LYS A 712     124.689  87.121  43.632  1.00  0.00           H
ATOM   3602  HB2 LYS A 712     123.714  88.015  42.498  1.00  0.00           H
ATOM   3603  CG  LYS A 712     122.781  86.163  43.329  1.00  0.00           C
ATOM   3604  HG1 LYS A 712     121.941  86.345  42.624  1.00  0.00           H
ATOM   3605  HG2 LYS A 712     122.877  85.056  43.322  1.00  0.00           H
ATOM   3606  CD  LYS A 712     122.410  86.491  44.746  1.00  0.00           C
ATOM   3607  HD1 LYS A 712     121.434  86.007  44.961  1.00  0.00           H
ATOM   3608  HD2 LYS A 712     123.280  86.189  45.368  1.00  0.00           H
ATOM   3609  CE  LYS A 712     122.170  87.999  45.008  1.00  0.00           C
ATOM   3610  HE1 LYS A 712     123.039  88.687  44.922  1.00  0.00           H
ATOM   3611  HE2 LYS A 712     121.334  88.353  44.367  1.00  0.00           H
ATOM   3612  NZ  LYS A 712     121.697  88.234  46.494  1.00  0.00           N
ATOM   3613  HZ1 LYS A 712     121.453  89.244  46.486  1.00  0.00           H
ATOM   3614  HZ2 LYS A 712     120.868  87.703  46.829  1.00  0.00           H
ATOM   3615  HZ3 LYS A 712     122.538  88.022  47.069  1.00  0.00           H
ATOM   3616  C   LYS A 712     125.516  87.451  40.722  1.00  0.00           C
ATOM   3617  O   LYS A 712     125.116  88.055  39.704  1.00  0.00           O
ATOM   3618  N   GLU A 713     126.774  87.616  41.187  1.00  0.00           N
ATOM   3619  HN  GLU A 713     127.118  87.039  41.923  1.00  0.00           H
ATOM   3620  CA  GLU A 713     127.718  88.406  40.411  1.00  0.00           C
ATOM   3621  HA  GLU A 713     127.309  89.404  40.357  1.00  0.00           H
ATOM   3622  CB  GLU A 713     129.040  88.577  41.232  1.00  0.00           C
ATOM   3623  HB1 GLU A 713     128.939  89.338  42.035  1.00  0.00           H
ATOM   3624  HB2 GLU A 713     129.187  87.642  41.815  1.00  0.00           H
ATOM   3625  CG  GLU A 713     130.285  88.951  40.375  1.00  0.00           C
ATOM   3626  HG1 GLU A 713     130.461  88.158  39.617  1.00  0.00           H
ATOM   3627  HG2 GLU A 713     129.991  89.806  39.729  1.00  0.00           H
ATOM   3628  CD  GLU A 713     131.519  89.450  41.169  1.00  0.00           C
ATOM   3629  OE1 GLU A 713     131.471  90.636  41.445  1.00  0.00           O
ATOM   3630  OE2 GLU A 713     132.569  88.727  41.160  1.00  0.00           O
ATOM   3631  C   GLU A 713     127.977  87.953  38.994  1.00  0.00           C
ATOM   3632  O   GLU A 713     127.999  88.774  38.089  1.00  0.00           O
ATOM   3633  N   LEU A 714     128.171  86.657  38.746  1.00  0.00           N
ATOM   3634  HN  LEU A 714     128.189  85.952  39.451  1.00  0.00           H
ATOM   3635  CA  LEU A 714     128.258  86.083  37.416  1.00  0.00           C
ATOM   3636  HA  LEU A 714     129.108  86.580  36.972  1.00  0.00           H
ATOM   3637  CB  LEU A 714     128.579  84.583  37.477  1.00  0.00           C
ATOM   3638  HB1 LEU A 714     129.485  84.393  38.090  1.00  0.00           H
ATOM   3639  HB2 LEU A 714     127.857  84.068  38.146  1.00  0.00           H
ATOM   3640  CG  LEU A 714     128.749  83.842  36.122  1.00  0.00           C
ATOM   3641  HG  LEU A 714     127.814  84.002  35.543  1.00  0.00           H
ATOM   3642  CD1 LEU A 714     129.800  84.429  35.129  1.00  0.00           C
ATOM   3643 1HD1 LEU A 714     129.904  83.824  34.204  1.00  0.00           H
ATOM   3644 2HD1 LEU A 714     129.625  85.509  34.933  1.00  0.00           H
ATOM   3645 3HD1 LEU A 714     130.754  84.395  35.697  1.00  0.00           H
ATOM   3646  CD2 LEU A 714     128.939  82.306  36.210  1.00  0.00           C
ATOM   3647 1HD2 LEU A 714     129.309  81.849  35.268  1.00  0.00           H
ATOM   3648 2HD2 LEU A 714     129.778  82.148  36.921  1.00  0.00           H
ATOM   3649 3HD2 LEU A 714     128.028  81.773  36.559  1.00  0.00           H
ATOM   3650  C   LEU A 714     127.035  86.318  36.549  1.00  0.00           C
ATOM   3651  O   LEU A 714     127.113  86.769  35.395  1.00  0.00           O
ATOM   3652  N   MET A 715     125.790  86.093  37.003  1.00  0.00           N
ATOM   3653  HN  MET A 715     125.809  85.554  37.842  1.00  0.00           H
ATOM   3654  CA  MET A 715     124.553  86.397  36.385  1.00  0.00           C
ATOM   3655  HA  MET A 715     124.467  85.854  35.456  1.00  0.00           H
ATOM   3656  CB  MET A 715     123.386  86.016  37.327  1.00  0.00           C
ATOM   3657  HB1 MET A 715     123.398  84.922  37.519  1.00  0.00           H
ATOM   3658  HB2 MET A 715     123.405  86.582  38.282  1.00  0.00           H
ATOM   3659  CG  MET A 715     121.980  86.296  36.699  1.00  0.00           C
ATOM   3660  HG1 MET A 715     121.993  86.224  35.591  1.00  0.00           H
ATOM   3661  HG2 MET A 715     121.349  85.415  36.944  1.00  0.00           H
ATOM   3662  SD  MET A 715     121.075  87.893  37.017  1.00  0.00           S
ATOM   3663  CE  MET A 715     120.949  87.713  38.812  1.00  0.00           C
ATOM   3664  HE1 MET A 715     121.584  86.970  39.340  1.00  0.00           H
ATOM   3665  HE2 MET A 715     121.071  88.724  39.256  1.00  0.00           H
ATOM   3666  HE3 MET A 715     119.907  87.407  39.050  1.00  0.00           H
ATOM   3667  C   MET A 715     124.434  87.960  36.098  1.00  0.00           C
ATOM   3668  O   MET A 715     124.090  88.324  34.992  1.00  0.00           O
ATOM   3669  N   HIS A 716     124.853  88.842  36.994  1.00  0.00           N
ATOM   3670  HN  HIS A 716     125.173  88.470  37.861  1.00  0.00           H
ATOM   3671  CA  HIS A 716     124.994  90.308  36.768  1.00  0.00           C
ATOM   3672  HA  HIS A 716     124.056  90.565  36.299  1.00  0.00           H
ATOM   3673  CB  HIS A 716     125.300  91.208  37.949  1.00  0.00           C
ATOM   3674  HB1 HIS A 716     126.175  90.750  38.460  1.00  0.00           H
ATOM   3675  HB2 HIS A 716     125.494  92.285  37.757  1.00  0.00           H
ATOM   3676  ND1 HIS A 716     124.799  91.303  40.272  1.00  0.00           N
ATOM   3677  CG  HIS A 716     124.313  91.003  39.025  1.00  0.00           C
ATOM   3678  CE1 HIS A 716     123.747  91.093  41.035  1.00  0.00           C
ATOM   3679  HE1 HIS A 716     123.688  91.210  42.117  1.00  0.00           H
ATOM   3680  NE2 HIS A 716     122.639  90.669  40.397  1.00  0.00           N
ATOM   3681  HE2 HIS A 716     121.735  90.527  40.800  1.00  0.00           H
ATOM   3682  CD2 HIS A 716     123.007  90.553  39.044  1.00  0.00           C
ATOM   3683  HD2 HIS A 716     122.260  90.476  38.264  1.00  0.00           H
ATOM   3684  C   HIS A 716     126.010  90.663  35.667  1.00  0.00           C
ATOM   3685  O   HIS A 716     125.813  91.487  34.760  1.00  0.00           O
ATOM   3686  N   LEU A 717     127.078  89.954  35.594  1.00  0.00           N
ATOM   3687  HN  LEU A 717     127.264  89.255  36.281  1.00  0.00           H
ATOM   3688  CA  LEU A 717     128.004  90.032  34.504  1.00  0.00           C
ATOM   3689  HA  LEU A 717     128.242  91.084  34.451  1.00  0.00           H
ATOM   3690  CB  LEU A 717     129.273  89.149  34.836  1.00  0.00           C
ATOM   3691  HB1 LEU A 717     129.067  88.543  35.744  1.00  0.00           H
ATOM   3692  HB2 LEU A 717     129.472  88.347  34.093  1.00  0.00           H
ATOM   3693  CG  LEU A 717     130.613  89.891  35.103  1.00  0.00           C
ATOM   3694  HG  LEU A 717     130.367  90.957  35.296  1.00  0.00           H
ATOM   3695  CD1 LEU A 717     131.413  89.253  36.251  1.00  0.00           C
ATOM   3696 1HD1 LEU A 717     132.446  89.660  36.258  1.00  0.00           H
ATOM   3697 2HD1 LEU A 717     131.136  89.507  37.297  1.00  0.00           H
ATOM   3698 3HD1 LEU A 717     131.466  88.159  36.065  1.00  0.00           H
ATOM   3699  CD2 LEU A 717     131.490  89.944  33.826  1.00  0.00           C
ATOM   3700 1HD2 LEU A 717     132.510  90.348  34.001  1.00  0.00           H
ATOM   3701 2HD2 LEU A 717     131.641  88.860  33.634  1.00  0.00           H
ATOM   3702 3HD2 LEU A 717     130.974  90.526  33.033  1.00  0.00           H
ATOM   3703  C   LEU A 717     127.415  89.583  33.160  1.00  0.00           C
ATOM   3704  O   LEU A 717     127.648  90.227  32.094  1.00  0.00           O
ATOM   3705  N   CYS A 718     126.639  88.469  33.235  1.00  0.00           N
ATOM   3706  HN  CYS A 718     126.481  88.067  34.133  1.00  0.00           H
ATOM   3707  CA  CYS A 718     125.943  87.920  32.098  1.00  0.00           C
ATOM   3708  HA  CYS A 718     126.633  87.751  31.284  1.00  0.00           H
ATOM   3709  CB  CYS A 718     125.264  86.610  32.457  1.00  0.00           C
ATOM   3710  HB1 CYS A 718     124.704  86.833  33.390  1.00  0.00           H
ATOM   3711  HB2 CYS A 718     124.575  86.238  31.668  1.00  0.00           H
ATOM   3712  SG  CYS A 718     126.408  85.272  32.761  1.00  0.00           S
ATOM   3713  HG1 CYS A 718     126.849  85.800  33.894  1.00  0.00           H
ATOM   3714  C   CYS A 718     124.916  88.854  31.571  1.00  0.00           C
ATOM   3715  O   CYS A 718     124.717  89.042  30.390  1.00  0.00           O
ATOM   3716  N   MET A 719     124.101  89.487  32.460  1.00  0.00           N
ATOM   3717  HN  MET A 719     124.152  89.049  33.354  1.00  0.00           H
ATOM   3718  CA  MET A 719     123.172  90.556  32.159  1.00  0.00           C
ATOM   3719  HA  MET A 719     122.431  90.198  31.460  1.00  0.00           H
ATOM   3720  CB  MET A 719     122.454  91.005  33.416  1.00  0.00           C
ATOM   3721  HB1 MET A 719     123.106  91.203  34.293  1.00  0.00           H
ATOM   3722  HB2 MET A 719     121.882  91.925  33.173  1.00  0.00           H
ATOM   3723  CG  MET A 719     121.397  90.049  33.899  1.00  0.00           C
ATOM   3724  HG1 MET A 719     121.820  89.067  34.199  1.00  0.00           H
ATOM   3725  HG2 MET A 719     121.041  90.347  34.908  1.00  0.00           H
ATOM   3726  SD  MET A 719     120.004  89.848  32.800  1.00  0.00           S
ATOM   3727  CE  MET A 719     118.674  89.691  34.021  1.00  0.00           C
ATOM   3728  HE1 MET A 719     118.866  90.346  34.897  1.00  0.00           H
ATOM   3729  HE2 MET A 719     117.722  90.007  33.543  1.00  0.00           H
ATOM   3730  HE3 MET A 719     118.639  88.649  34.405  1.00  0.00           H
ATOM   3731  C   MET A 719     123.891  91.724  31.429  1.00  0.00           C
ATOM   3732  O   MET A 719     123.298  92.351  30.562  1.00  0.00           O
ATOM   3733  N   ARG A 720     125.152  92.008  31.811  1.00  0.00           N
ATOM   3734  HN  ARG A 720     125.616  91.507  32.538  1.00  0.00           H
ATOM   3735  CA  ARG A 720     125.936  93.102  31.267  1.00  0.00           C
ATOM   3736  HA  ARG A 720     125.187  93.866  31.123  1.00  0.00           H
ATOM   3737  CB  ARG A 720     126.960  93.684  32.278  1.00  0.00           C
ATOM   3738  HB1 ARG A 720     127.653  92.894  32.637  1.00  0.00           H
ATOM   3739  HB2 ARG A 720     127.617  94.393  31.729  1.00  0.00           H
ATOM   3740  CG  ARG A 720     126.346  94.544  33.445  1.00  0.00           C
ATOM   3741  HG1 ARG A 720     125.724  93.794  33.978  1.00  0.00           H
ATOM   3742  HG2 ARG A 720     127.230  94.719  34.095  1.00  0.00           H
ATOM   3743  CD  ARG A 720     125.497  95.748  33.201  1.00  0.00           C
ATOM   3744  HD1 ARG A 720     126.175  96.522  32.781  1.00  0.00           H
ATOM   3745  HD2 ARG A 720     124.584  95.634  32.579  1.00  0.00           H
ATOM   3746  NE  ARG A 720     125.121  96.280  34.624  1.00  0.00           N
ATOM   3747  HE  ARG A 720     125.424  95.753  35.418  1.00  0.00           H
ATOM   3748  CZ  ARG A 720     124.547  97.473  34.773  1.00  0.00           C
ATOM   3749  NH1 ARG A 720     124.069  98.213  33.794  1.00  0.00           N
ATOM   3750 1HH1 ARG A 720     124.203  98.047  32.817  1.00  0.00           H
ATOM   3751 2HH1 ARG A 720     123.822  99.146  34.054  1.00  0.00           H
ATOM   3752  NH2 ARG A 720     124.553  97.958  35.960  1.00  0.00           N
ATOM   3753 1HH2 ARG A 720     125.071  97.448  36.647  1.00  0.00           H
ATOM   3754 2HH2 ARG A 720     124.407  98.934  36.121  1.00  0.00           H
ATOM   3755  C   ARG A 720     126.631  92.794  29.896  1.00  0.00           C
ATOM   3756  O   ARG A 720     127.120  93.785  29.358  1.00  0.00           O
ATOM   3757  N   GLN A 721     126.705  91.520  29.383  1.00  0.00           N
ATOM   3758  HN  GLN A 721     126.085  90.878  29.828  1.00  0.00           H
ATOM   3759  CA  GLN A 721     127.045  91.214  28.014  1.00  0.00           C
ATOM   3760  HA  GLN A 721     127.948  91.793  27.893  1.00  0.00           H
ATOM   3761  CB  GLN A 721     127.229  89.692  27.911  1.00  0.00           C
ATOM   3762  HB1 GLN A 721     126.337  89.135  28.268  1.00  0.00           H
ATOM   3763  HB2 GLN A 721     127.347  89.497  26.823  1.00  0.00           H
ATOM   3764  CG  GLN A 721     128.533  89.155  28.574  1.00  0.00           C
ATOM   3765  HG1 GLN A 721     128.369  88.479  29.440  1.00  0.00           H
ATOM   3766  HG2 GLN A 721     129.016  88.481  27.834  1.00  0.00           H
ATOM   3767  CD  GLN A 721     129.640  90.192  28.902  1.00  0.00           C
ATOM   3768  OE1 GLN A 721     130.302  90.814  28.045  1.00  0.00           O
ATOM   3769  NE2 GLN A 721     129.778  90.484  30.181  1.00  0.00           N
ATOM   3770 1HE2 GLN A 721     129.050  90.047  30.710  1.00  0.00           H
ATOM   3771 2HE2 GLN A 721     130.253  91.339  30.390  1.00  0.00           H
ATOM   3772  C   GLN A 721     126.105  91.793  26.975  1.00  0.00           C
ATOM   3773  O   GLN A 721     124.885  91.899  27.112  1.00  0.00           O
ATOM   3774  N   GLU A 722     126.627  92.209  25.790  1.00  0.00           N
ATOM   3775  HN  GLU A 722     127.566  91.980  25.546  1.00  0.00           H
ATOM   3776  CA  GLU A 722     125.929  93.007  24.768  1.00  0.00           C
ATOM   3777  HA  GLU A 722     125.472  93.803  25.338  1.00  0.00           H
ATOM   3778  CB  GLU A 722     126.863  93.736  23.801  1.00  0.00           C
ATOM   3779  HB1 GLU A 722     127.547  92.982  23.357  1.00  0.00           H
ATOM   3780  HB2 GLU A 722     126.202  94.060  22.969  1.00  0.00           H
ATOM   3781  CG  GLU A 722     127.668  94.974  24.369  1.00  0.00           C
ATOM   3782  HG1 GLU A 722     126.980  95.512  25.055  1.00  0.00           H
ATOM   3783  HG2 GLU A 722     128.608  94.619  24.843  1.00  0.00           H
ATOM   3784  CD  GLU A 722     128.047  96.002  23.324  1.00  0.00           C
ATOM   3785  OE1 GLU A 722     127.910  95.526  22.176  1.00  0.00           O
ATOM   3786  OE2 GLU A 722     128.466  97.090  23.660  1.00  0.00           O
ATOM   3787  C   GLU A 722     124.696  92.377  24.165  1.00  0.00           C
ATOM   3788  O   GLU A 722     123.663  92.961  23.995  1.00  0.00           O
ATOM   3789  N   ALA A 723     124.686  91.047  24.038  1.00  0.00           N
ATOM   3790  HN  ALA A 723     125.543  90.542  23.970  1.00  0.00           H
ATOM   3791  CA  ALA A 723     123.553  90.192  23.697  1.00  0.00           C
ATOM   3792  HA  ALA A 723     123.246  90.469  22.699  1.00  0.00           H
ATOM   3793  CB  ALA A 723     124.074  88.821  23.971  1.00  0.00           C
ATOM   3794  HB1 ALA A 723     123.277  88.048  23.998  1.00  0.00           H
ATOM   3795  HB2 ALA A 723     124.671  88.489  23.095  1.00  0.00           H
ATOM   3796  HB3 ALA A 723     124.632  88.769  24.930  1.00  0.00           H
ATOM   3797  C   ALA A 723     122.345  90.493  24.563  1.00  0.00           C
ATOM   3798  O   ALA A 723     121.234  90.371  24.044  1.00  0.00           O
ATOM   3799  N   TYR A 724     122.558  90.712  25.824  1.00  0.00           N
ATOM   3800  HN  TYR A 724     123.493  90.854  26.140  1.00  0.00           H
ATOM   3801  CA  TYR A 724     121.458  90.722  26.830  1.00  0.00           C
ATOM   3802  HA  TYR A 724     120.635  90.106  26.499  1.00  0.00           H
ATOM   3803  CB  TYR A 724     121.872  90.270  28.292  1.00  0.00           C
ATOM   3804  HB1 TYR A 724     122.666  90.956  28.657  1.00  0.00           H
ATOM   3805  HB2 TYR A 724     121.030  90.266  29.017  1.00  0.00           H
ATOM   3806  CG  TYR A 724     122.327  88.848  28.251  1.00  0.00           C
ATOM   3807  CD1 TYR A 724     121.523  87.745  28.673  1.00  0.00           C
ATOM   3808  HD1 TYR A 724     120.656  87.972  29.276  1.00  0.00           H
ATOM   3809  CE1 TYR A 724     121.882  86.359  28.503  1.00  0.00           C
ATOM   3810  HE1 TYR A 724     121.321  85.534  28.918  1.00  0.00           H
ATOM   3811  CZ  TYR A 724     123.060  86.039  27.843  1.00  0.00           C
ATOM   3812  OH  TYR A 724     123.520  84.671  27.818  1.00  0.00           O
ATOM   3813  HH  TYR A 724     124.448  84.561  28.035  1.00  0.00           H
ATOM   3814  CD2 TYR A 724     123.526  88.475  27.600  1.00  0.00           C
ATOM   3815  HD2 TYR A 724     124.219  89.185  27.174  1.00  0.00           H
ATOM   3816  CE2 TYR A 724     123.802  87.097  27.254  1.00  0.00           C
ATOM   3817  HE2 TYR A 724     124.752  86.884  26.787  1.00  0.00           H
ATOM   3818  C   TYR A 724     120.832  92.086  26.897  1.00  0.00           C
ATOM   3819  O   TYR A 724     119.626  92.179  26.896  1.00  0.00           O
ATOM   3820  N   LEU A 725     121.671  93.156  26.890  1.00  0.00           N
ATOM   3821  HN  LEU A 725     122.608  92.825  26.816  1.00  0.00           H
ATOM   3822  CA  LEU A 725     121.307  94.545  26.968  1.00  0.00           C
ATOM   3823  HA  LEU A 725     120.831  94.719  27.921  1.00  0.00           H
ATOM   3824  CB  LEU A 725     122.612  95.431  26.847  1.00  0.00           C
ATOM   3825  HB1 LEU A 725     123.258  95.154  25.987  1.00  0.00           H
ATOM   3826  HB2 LEU A 725     122.381  96.518  26.822  1.00  0.00           H
ATOM   3827  CG  LEU A 725     123.448  95.246  28.081  1.00  0.00           C
ATOM   3828  HG  LEU A 725     123.667  94.161  28.170  1.00  0.00           H
ATOM   3829  CD1 LEU A 725     124.743  96.018  27.908  1.00  0.00           C
ATOM   3830 1HD1 LEU A 725     125.337  95.931  28.843  1.00  0.00           H
ATOM   3831 2HD1 LEU A 725     125.285  95.787  26.966  1.00  0.00           H
ATOM   3832 3HD1 LEU A 725     124.515  97.088  27.715  1.00  0.00           H
ATOM   3833  CD2 LEU A 725     122.724  95.524  29.395  1.00  0.00           C
ATOM   3834 1HD2 LEU A 725     123.313  95.636  30.331  1.00  0.00           H
ATOM   3835 2HD2 LEU A 725     122.198  96.501  29.333  1.00  0.00           H
ATOM   3836 3HD2 LEU A 725     122.009  94.697  29.591  1.00  0.00           H
ATOM   3837  C   LEU A 725     120.327  95.032  25.966  1.00  0.00           C
ATOM   3838  O   LEU A 725     119.311  95.606  26.351  1.00  0.00           O
ATOM   3839  N   GLU A 726     120.618  94.817  24.645  1.00  0.00           N
ATOM   3840  HN  GLU A 726     121.487  94.426  24.351  1.00  0.00           H
ATOM   3841  CA  GLU A 726     119.669  95.148  23.605  1.00  0.00           C
ATOM   3842  HA  GLU A 726     119.513  96.205  23.759  1.00  0.00           H
ATOM   3843  CB  GLU A 726     120.339  94.854  22.203  1.00  0.00           C
ATOM   3844  HB1 GLU A 726     120.513  93.758  22.142  1.00  0.00           H
ATOM   3845  HB2 GLU A 726     119.576  95.214  21.479  1.00  0.00           H
ATOM   3846  CG  GLU A 726     121.719  95.517  21.904  1.00  0.00           C
ATOM   3847  HG1 GLU A 726     122.520  95.304  22.644  1.00  0.00           H
ATOM   3848  HG2 GLU A 726     121.979  95.164  20.883  1.00  0.00           H
ATOM   3849  CD  GLU A 726     121.575  97.058  21.858  1.00  0.00           C
ATOM   3850  OE1 GLU A 726     121.721  97.660  20.790  1.00  0.00           O
ATOM   3851  OE2 GLU A 726     121.219  97.603  22.983  1.00  0.00           O
ATOM   3852  C   GLU A 726     118.234  94.456  23.701  1.00  0.00           C
ATOM   3853  O   GLU A 726     117.133  95.069  23.582  1.00  0.00           O
ATOM   3854  N   ALA A 727     118.348  93.132  23.987  1.00  0.00           N
ATOM   3855  HN  ALA A 727     119.251  92.829  24.281  1.00  0.00           H
ATOM   3856  CA  ALA A 727     117.177  92.197  24.199  1.00  0.00           C
ATOM   3857  HA  ALA A 727     116.617  92.271  23.278  1.00  0.00           H
ATOM   3858  CB  ALA A 727     117.647  90.812  24.514  1.00  0.00           C
ATOM   3859  HB1 ALA A 727     118.495  90.562  23.840  1.00  0.00           H
ATOM   3860  HB2 ALA A 727     117.953  90.749  25.580  1.00  0.00           H
ATOM   3861  HB3 ALA A 727     116.838  90.081  24.302  1.00  0.00           H
ATOM   3862  C   ALA A 727     116.269  92.561  25.303  1.00  0.00           C
ATOM   3863  O   ALA A 727     115.091  92.423  25.192  1.00  0.00           O
ATOM   3864  N   LEU A 728     116.800  93.060  26.425  1.00  0.00           N
ATOM   3865  HN  LEU A 728     117.770  93.076  26.657  1.00  0.00           H
ATOM   3866  CA  LEU A 728     115.878  93.280  27.575  1.00  0.00           C
ATOM   3867  HA  LEU A 728     114.930  92.805  27.374  1.00  0.00           H
ATOM   3868  CB  LEU A 728     116.428  92.759  28.929  1.00  0.00           C
ATOM   3869  HB1 LEU A 728     117.402  93.244  29.154  1.00  0.00           H
ATOM   3870  HB2 LEU A 728     115.697  92.836  29.761  1.00  0.00           H
ATOM   3871  CG  LEU A 728     116.714  91.221  28.831  1.00  0.00           C
ATOM   3872  HG  LEU A 728     117.380  90.872  28.013  1.00  0.00           H
ATOM   3873  CD1 LEU A 728     117.371  90.688  30.149  1.00  0.00           C
ATOM   3874 1HD1 LEU A 728     117.809  89.700  29.893  1.00  0.00           H
ATOM   3875 2HD1 LEU A 728     118.128  91.313  30.670  1.00  0.00           H
ATOM   3876 3HD1 LEU A 728     116.584  90.590  30.927  1.00  0.00           H
ATOM   3877  CD2 LEU A 728     115.440  90.460  28.613  1.00  0.00           C
ATOM   3878 1HD2 LEU A 728     114.865  90.625  27.677  1.00  0.00           H
ATOM   3879 2HD2 LEU A 728     115.695  89.383  28.704  1.00  0.00           H
ATOM   3880 3HD2 LEU A 728     114.827  90.727  29.500  1.00  0.00           H
ATOM   3881  C   LEU A 728     115.639  94.700  27.783  1.00  0.00           C
ATOM   3882  O   LEU A 728     115.179  95.207  28.812  1.00  0.00           O
ATOM   3883  N   SER A 729     115.936  95.561  26.767  1.00  0.00           N
ATOM   3884  HN  SER A 729     116.378  95.182  25.957  1.00  0.00           H
ATOM   3885  CA  SER A 729     115.753  97.011  26.880  1.00  0.00           C
ATOM   3886  HA  SER A 729     115.239  97.206  27.810  1.00  0.00           H
ATOM   3887  CB  SER A 729     117.089  97.891  26.775  1.00  0.00           C
ATOM   3888  HB1 SER A 729     117.680  97.473  27.618  1.00  0.00           H
ATOM   3889  HB2 SER A 729     117.517  97.523  25.818  1.00  0.00           H
ATOM   3890  OG  SER A 729     116.971  99.333  26.855  1.00  0.00           O
ATOM   3891  HG1 SER A 729     116.254  99.525  27.465  1.00  0.00           H
ATOM   3892  C   SER A 729     114.799  97.599  25.869  1.00  0.00           C
ATOM   3893  O   SER A 729     114.815  97.185  24.740  1.00  0.00           O
ATOM   3894  N   HIS A 730     113.918  98.506  26.321  1.00  0.00           N
ATOM   3895  HN  HIS A 730     114.003  98.979  27.194  1.00  0.00           H
ATOM   3896  CA  HIS A 730     112.695  98.994  25.672  1.00  0.00           C
ATOM   3897  HA  HIS A 730     112.003  99.295  26.445  1.00  0.00           H
ATOM   3898  CB  HIS A 730     112.916 100.247  24.745  1.00  0.00           C
ATOM   3899  HB1 HIS A 730     113.618  99.960  23.933  1.00  0.00           H
ATOM   3900  HB2 HIS A 730     111.973 100.579  24.259  1.00  0.00           H
ATOM   3901  ND1 HIS A 730     112.576 102.039  26.419  1.00  0.00           N
ATOM   3902  CG  HIS A 730     113.449 101.432  25.494  1.00  0.00           C
ATOM   3903  CE1 HIS A 730     113.275 103.130  26.813  1.00  0.00           C
ATOM   3904  HE1 HIS A 730     112.994 103.866  27.567  1.00  0.00           H
ATOM   3905  NE2 HIS A 730     114.474 103.200  26.218  1.00  0.00           N
ATOM   3906  HE2 HIS A 730     114.984 104.059  26.217  1.00  0.00           H
ATOM   3907  CD2 HIS A 730     114.555 102.116  25.334  1.00  0.00           C
ATOM   3908  HD2 HIS A 730     115.380 101.933  24.657  1.00  0.00           H
ATOM   3909  C   HIS A 730     111.886  97.972  24.910  1.00  0.00           C
ATOM   3910  O   HIS A 730     111.959  97.897  23.683  1.00  0.00           O
ATOM   3911  N   LEU A 731     111.108  97.276  25.663  1.00  0.00           N
ATOM   3912  HN  LEU A 731     111.197  97.476  26.635  1.00  0.00           H
ATOM   3913  CA  LEU A 731     109.997  96.558  25.192  1.00  0.00           C
ATOM   3914  HA  LEU A 731     109.835  96.870  24.171  1.00  0.00           H
ATOM   3915  CB  LEU A 731     110.189  95.017  25.267  1.00  0.00           C
ATOM   3916  HB1 LEU A 731     109.321  94.612  24.705  1.00  0.00           H
ATOM   3917  HB2 LEU A 731     111.099  94.724  24.700  1.00  0.00           H
ATOM   3918  CG  LEU A 731     110.366  94.392  26.682  1.00  0.00           C
ATOM   3919  HG  LEU A 731     109.697  94.923  27.392  1.00  0.00           H
ATOM   3920  CD1 LEU A 731     109.956  92.918  26.639  1.00  0.00           C
ATOM   3921 1HD1 LEU A 731     108.865  92.807  26.461  1.00  0.00           H
ATOM   3922 2HD1 LEU A 731     110.635  92.503  25.863  1.00  0.00           H
ATOM   3923 3HD1 LEU A 731     110.078  92.394  27.611  1.00  0.00           H
ATOM   3924  CD2 LEU A 731     111.818  94.541  27.185  1.00  0.00           C
ATOM   3925 1HD2 LEU A 731     111.968  94.144  28.212  1.00  0.00           H
ATOM   3926 2HD2 LEU A 731     112.504  94.006  26.494  1.00  0.00           H
ATOM   3927 3HD2 LEU A 731     112.075  95.614  27.308  1.00  0.00           H
ATOM   3928  C   LEU A 731     108.785  96.898  25.923  1.00  0.00           C
ATOM   3929  O   LEU A 731     108.854  97.444  27.022  1.00  0.00           O
ATOM   3930  N   GLN A 732     107.590  96.604  25.293  1.00  0.00           N
ATOM   3931  HN  GLN A 732     107.640  96.258  24.359  1.00  0.00           H
ATOM   3932  CA  GLN A 732     106.324  96.682  26.001  1.00  0.00           C
ATOM   3933  HA  GLN A 732     106.367  97.391  26.815  1.00  0.00           H
ATOM   3934  CB  GLN A 732     105.211  96.958  24.994  1.00  0.00           C
ATOM   3935  HB1 GLN A 732     105.207  96.166  24.215  1.00  0.00           H
ATOM   3936  HB2 GLN A 732     104.194  96.953  25.441  1.00  0.00           H
ATOM   3937  CG  GLN A 732     105.185  98.254  24.115  1.00  0.00           C
ATOM   3938  HG1 GLN A 732     106.008  98.232  23.369  1.00  0.00           H
ATOM   3939  HG2 GLN A 732     104.295  98.317  23.452  1.00  0.00           H
ATOM   3940  CD  GLN A 732     105.268  99.480  25.004  1.00  0.00           C
ATOM   3941  OE1 GLN A 732     106.297 100.206  24.989  1.00  0.00           O
ATOM   3942  NE2 GLN A 732     104.189  99.776  25.755  1.00  0.00           N
ATOM   3943 1HE2 GLN A 732     104.134 100.612  26.300  1.00  0.00           H
ATOM   3944 2HE2 GLN A 732     103.409  99.150  25.746  1.00  0.00           H
ATOM   3945  C   GLN A 732     106.184  95.326  26.612  1.00  0.00           C
ATOM   3946  O   GLN A 732     106.451  94.268  26.008  1.00  0.00           O
ATOM   3947  N   SER A 733     105.790  95.305  27.915  1.00  0.00           N
ATOM   3948  HN  SER A 733     105.583  96.191  28.323  1.00  0.00           H
ATOM   3949  CA  SER A 733     105.822  94.178  28.751  1.00  0.00           C
ATOM   3950  HA  SER A 733     106.870  93.922  28.801  1.00  0.00           H
ATOM   3951  CB  SER A 733     105.308  94.568  30.132  1.00  0.00           C
ATOM   3952  HB1 SER A 733     105.932  95.349  30.616  1.00  0.00           H
ATOM   3953  HB2 SER A 733     104.363  95.144  30.038  1.00  0.00           H
ATOM   3954  OG  SER A 733     105.200  93.387  30.972  1.00  0.00           O
ATOM   3955  HG1 SER A 733     104.846  93.758  31.783  1.00  0.00           H
ATOM   3956  C   SER A 733     104.911  93.007  28.251  1.00  0.00           C
ATOM   3957  O   SER A 733     103.753  93.133  27.926  1.00  0.00           O
ATOM   3958  N   PRO A 734     105.458  91.826  28.374  1.00  0.00           N
ATOM   3959  CD  PRO A 734     106.838  91.560  28.871  1.00  0.00           C
ATOM   3960  HD1 PRO A 734     107.209  92.178  29.716  1.00  0.00           H
ATOM   3961  HD2 PRO A 734     107.578  91.553  28.043  1.00  0.00           H
ATOM   3962  CA  PRO A 734     104.714  90.648  28.128  1.00  0.00           C
ATOM   3963  HA  PRO A 734     104.376  90.743  27.107  1.00  0.00           H
ATOM   3964  CB  PRO A 734     105.779  89.480  28.341  1.00  0.00           C
ATOM   3965  HB1 PRO A 734     105.195  88.644  28.783  1.00  0.00           H
ATOM   3966  HB2 PRO A 734     106.242  89.172  27.380  1.00  0.00           H
ATOM   3967  CG  PRO A 734     106.859  90.071  29.309  1.00  0.00           C
ATOM   3968  HG1 PRO A 734     106.559  89.977  30.374  1.00  0.00           H
ATOM   3969  HG2 PRO A 734     107.824  89.520  29.315  1.00  0.00           H
ATOM   3970  C   PRO A 734     103.435  90.526  29.104  1.00  0.00           C
ATOM   3971  O   PRO A 734     102.602  89.634  28.818  1.00  0.00           O
ATOM   3972  N   LEU A 735     103.282  91.366  30.101  1.00  0.00           N
ATOM   3973  HN  LEU A 735     103.991  92.040  30.294  1.00  0.00           H
ATOM   3974  CA  LEU A 735     102.264  91.282  31.142  1.00  0.00           C
ATOM   3975  HA  LEU A 735     101.670  90.393  30.990  1.00  0.00           H
ATOM   3976  CB  LEU A 735     102.805  91.208  32.567  1.00  0.00           C
ATOM   3977  HB1 LEU A 735     103.676  91.892  32.654  1.00  0.00           H
ATOM   3978  HB2 LEU A 735     102.059  91.549  33.317  1.00  0.00           H
ATOM   3979  CG  LEU A 735     103.385  89.848  33.174  1.00  0.00           C
ATOM   3980  HG  LEU A 735     104.192  89.551  32.471  1.00  0.00           H
ATOM   3981  CD1 LEU A 735     103.764  89.896  34.625  1.00  0.00           C
ATOM   3982 1HD1 LEU A 735     102.870  90.425  35.019  1.00  0.00           H
ATOM   3983 2HD1 LEU A 735     103.890  88.915  35.132  1.00  0.00           H
ATOM   3984 3HD1 LEU A 735     104.612  90.573  34.868  1.00  0.00           H
ATOM   3985  CD2 LEU A 735     102.324  88.694  32.948  1.00  0.00           C
ATOM   3986 1HD2 LEU A 735     102.189  88.412  31.882  1.00  0.00           H
ATOM   3987 2HD2 LEU A 735     102.479  87.849  33.654  1.00  0.00           H
ATOM   3988 3HD2 LEU A 735     101.443  89.196  33.401  1.00  0.00           H
ATOM   3989  C   LEU A 735     101.318  92.486  31.019  1.00  0.00           C
ATOM   3990  O   LEU A 735     100.356  92.625  31.805  1.00  0.00           O
ATOM   3991  N   ASP A 736     101.519  93.398  30.019  1.00  0.00           N
ATOM   3992  HN  ASP A 736     102.184  93.073  29.352  1.00  0.00           H
ATOM   3993  CA  ASP A 736     100.723  94.541  29.707  1.00  0.00           C
ATOM   3994  HA  ASP A 736      99.725  94.226  29.438  1.00  0.00           H
ATOM   3995  CB  ASP A 736     100.460  95.556  30.901  1.00  0.00           C
ATOM   3996  HB1 ASP A 736      99.687  95.117  31.568  1.00  0.00           H
ATOM   3997  HB2 ASP A 736     101.391  95.729  31.482  1.00  0.00           H
ATOM   3998  CG  ASP A 736      99.942  96.965  30.503  1.00  0.00           C
ATOM   3999  OD1 ASP A 736      99.330  97.139  29.411  1.00  0.00           O
ATOM   4000  OD2 ASP A 736     100.002  97.845  31.407  1.00  0.00           O
ATOM   4001  C   ASP A 736     101.371  95.243  28.463  1.00  0.00           C
ATOM   4002  O   ASP A 736     102.401  95.880  28.603  1.00  0.00           O
ATOM   4003  N   PRO A 737     100.872  95.189  27.263  1.00  0.00           N
ATOM   4004  CD  PRO A 737      99.970  94.138  26.816  1.00  0.00           C
ATOM   4005  HD1 PRO A 737      99.099  93.937  27.476  1.00  0.00           H
ATOM   4006  HD2 PRO A 737     100.450  93.149  26.654  1.00  0.00           H
ATOM   4007  CA  PRO A 737     101.541  95.817  26.073  1.00  0.00           C
ATOM   4008  HA  PRO A 737     102.584  95.561  26.181  1.00  0.00           H
ATOM   4009  CB  PRO A 737     100.749  95.203  24.854  1.00  0.00           C
ATOM   4010  HB1 PRO A 737     100.509  95.876  24.003  1.00  0.00           H
ATOM   4011  HB2 PRO A 737     101.404  94.389  24.478  1.00  0.00           H
ATOM   4012  CG  PRO A 737      99.440  94.666  25.531  1.00  0.00           C
ATOM   4013  HG1 PRO A 737      98.756  95.525  25.702  1.00  0.00           H
ATOM   4014  HG2 PRO A 737      98.940  94.021  24.778  1.00  0.00           H
ATOM   4015  C   PRO A 737     101.374  97.327  26.178  1.00  0.00           C
ATOM   4016  O   PRO A 737     101.861  97.921  25.200  1.00  0.00           O
ATOM   4017  N   SER A 738     100.788  97.975  27.233  1.00  0.00           N
ATOM   4018  HN  SER A 738     100.330  97.460  27.953  1.00  0.00           H
ATOM   4019  CA  SER A 738     100.874  99.379  27.359  1.00  0.00           C
ATOM   4020  HA  SER A 738     101.401  99.760  26.498  1.00  0.00           H
ATOM   4021  CB  SER A 738      99.544 100.094  27.358  1.00  0.00           C
ATOM   4022  HB1 SER A 738      99.649 101.200  27.328  1.00  0.00           H
ATOM   4023  HB2 SER A 738      99.021  99.846  26.410  1.00  0.00           H
ATOM   4024  OG  SER A 738      98.743  99.600  28.462  1.00  0.00           O
ATOM   4025  HG1 SER A 738      98.854  98.659  28.617  1.00  0.00           H
ATOM   4026  C   SER A 738     101.725  99.816  28.513  1.00  0.00           C
ATOM   4027  O   SER A 738     101.621 100.898  29.005  1.00  0.00           O
ATOM   4028  N   THR A 739     102.617  98.857  28.944  1.00  0.00           N
ATOM   4029  HN  THR A 739     102.570  97.980  28.473  1.00  0.00           H
ATOM   4030  CA  THR A 739     103.628  99.062  29.946  1.00  0.00           C
ATOM   4031  HA  THR A 739     103.534 100.088  30.270  1.00  0.00           H
ATOM   4032  CB  THR A 739     103.433  98.198  31.190  1.00  0.00           C
ATOM   4033  HB  THR A 739     103.206  97.133  30.971  1.00  0.00           H
ATOM   4034  OG1 THR A 739     102.379  98.752  32.065  1.00  0.00           O
ATOM   4035  HG1 THR A 739     101.567  98.243  32.002  1.00  0.00           H
ATOM   4036  CG2 THR A 739     104.632  97.956  32.034  1.00  0.00           C
ATOM   4037 1HG2 THR A 739     104.283  97.389  32.923  1.00  0.00           H
ATOM   4038 2HG2 THR A 739     105.372  97.317  31.507  1.00  0.00           H
ATOM   4039 3HG2 THR A 739     105.232  98.829  32.370  1.00  0.00           H
ATOM   4040  C   THR A 739     104.991  98.967  29.397  1.00  0.00           C
ATOM   4041  O   THR A 739     105.482  97.955  29.058  1.00  0.00           O
ATOM   4042  N   LEU A 740     105.796 100.067  29.539  1.00  0.00           N
ATOM   4043  HN  LEU A 740     105.310 100.797  30.012  1.00  0.00           H
ATOM   4044  CA  LEU A 740     107.138 100.089  29.017  1.00  0.00           C
ATOM   4045  HA  LEU A 740     107.236  99.530  28.098  1.00  0.00           H
ATOM   4046  CB  LEU A 740     107.430 101.557  28.583  1.00  0.00           C
ATOM   4047  HB1 LEU A 740     106.699 101.898  27.818  1.00  0.00           H
ATOM   4048  HB2 LEU A 740     107.369 102.173  29.506  1.00  0.00           H
ATOM   4049  CG  LEU A 740     108.801 101.870  28.021  1.00  0.00           C
ATOM   4050  HG  LEU A 740     109.593 101.554  28.733  1.00  0.00           H
ATOM   4051  CD1 LEU A 740     108.952 101.277  26.611  1.00  0.00           C
ATOM   4052 1HD1 LEU A 740     110.016 101.252  26.292  1.00  0.00           H
ATOM   4053 2HD1 LEU A 740     108.526 100.252  26.582  1.00  0.00           H
ATOM   4054 3HD1 LEU A 740     108.467 101.907  25.835  1.00  0.00           H
ATOM   4055  CD2 LEU A 740     108.989 103.397  27.801  1.00  0.00           C
ATOM   4056 1HD2 LEU A 740     110.044 103.653  27.565  1.00  0.00           H
ATOM   4057 2HD2 LEU A 740     108.321 103.780  26.999  1.00  0.00           H
ATOM   4058 3HD2 LEU A 740     108.572 103.994  28.639  1.00  0.00           H
ATOM   4059  C   LEU A 740     108.158  99.548  30.023  1.00  0.00           C
ATOM   4060  O   LEU A 740     108.337 100.056  31.148  1.00  0.00           O
ATOM   4061  N   LEU A 741     108.929  98.510  29.593  1.00  0.00           N
ATOM   4062  HN  LEU A 741     108.916  98.153  28.663  1.00  0.00           H
ATOM   4063  CA  LEU A 741     110.110  98.068  30.277  1.00  0.00           C
ATOM   4064  HA  LEU A 741     110.057  98.461  31.282  1.00  0.00           H
ATOM   4065  CB  LEU A 741     110.231  96.543  30.356  1.00  0.00           C
ATOM   4066  HB1 LEU A 741     110.370  96.198  29.309  1.00  0.00           H
ATOM   4067  HB2 LEU A 741     111.098  96.213  30.967  1.00  0.00           H
ATOM   4068  CG  LEU A 741     108.951  95.821  30.786  1.00  0.00           C
ATOM   4069  HG  LEU A 741     108.144  95.975  30.038  1.00  0.00           H
ATOM   4070  CD1 LEU A 741     109.043  94.328  30.906  1.00  0.00           C
ATOM   4071 1HD1 LEU A 741     108.099  93.805  31.169  1.00  0.00           H
ATOM   4072 2HD1 LEU A 741     109.311  93.896  29.919  1.00  0.00           H
ATOM   4073 3HD1 LEU A 741     109.794  93.980  31.648  1.00  0.00           H
ATOM   4074  CD2 LEU A 741     108.449  96.286  32.180  1.00  0.00           C
ATOM   4075 1HD2 LEU A 741     109.126  95.929  32.985  1.00  0.00           H
ATOM   4076 2HD2 LEU A 741     108.436  97.396  32.220  1.00  0.00           H
ATOM   4077 3HD2 LEU A 741     107.446  95.822  32.292  1.00  0.00           H
ATOM   4078  C   LEU A 741     111.345  98.615  29.525  1.00  0.00           C
ATOM   4079  O   LEU A 741     111.755  98.109  28.472  1.00  0.00           O
ATOM   4080  N   ALA A 742     111.900  99.690  30.017  1.00  0.00           N
ATOM   4081  HN  ALA A 742     111.514 100.082  30.849  1.00  0.00           H
ATOM   4082  CA  ALA A 742     112.863 100.544  29.382  1.00  0.00           C
ATOM   4083  HA  ALA A 742     112.672 100.611  28.322  1.00  0.00           H
ATOM   4084  CB  ALA A 742     112.727 101.859  30.041  1.00  0.00           C
ATOM   4085  HB1 ALA A 742     112.818 101.785  31.146  1.00  0.00           H
ATOM   4086  HB2 ALA A 742     113.516 102.576  29.727  1.00  0.00           H
ATOM   4087  HB3 ALA A 742     111.713 102.258  29.824  1.00  0.00           H
ATOM   4088  C   ALA A 742     114.282  99.954  29.548  1.00  0.00           C
ATOM   4089  O   ALA A 742     115.075  99.963  28.633  1.00  0.00           O
ATOM   4090  N   GLU A 743     114.676  99.549  30.773  1.00  0.00           N
ATOM   4091  HN  GLU A 743     113.967  99.467  31.469  1.00  0.00           H
ATOM   4092  CA  GLU A 743     115.997  99.042  31.126  1.00  0.00           C
ATOM   4093  HA  GLU A 743     116.267  98.372  30.323  1.00  0.00           H
ATOM   4094  CB  GLU A 743     117.125 100.134  31.184  1.00  0.00           C
ATOM   4095  HB1 GLU A 743     117.005 100.761  30.275  1.00  0.00           H
ATOM   4096  HB2 GLU A 743     116.835 100.851  31.981  1.00  0.00           H
ATOM   4097  CG  GLU A 743     118.517  99.561  31.156  1.00  0.00           C
ATOM   4098  HG1 GLU A 743     118.738  99.053  32.119  1.00  0.00           H
ATOM   4099  HG2 GLU A 743     118.531  98.856  30.298  1.00  0.00           H
ATOM   4100  CD  GLU A 743     119.512 100.635  31.008  1.00  0.00           C
ATOM   4101  OE1 GLU A 743     119.634 101.505  31.903  1.00  0.00           O
ATOM   4102  OE2 GLU A 743     120.212 100.592  29.941  1.00  0.00           O
ATOM   4103  C   GLU A 743     115.941  98.167  32.373  1.00  0.00           C
ATOM   4104  O   GLU A 743     115.207  98.471  33.310  1.00  0.00           O
ATOM   4105  N   VAL A 744     116.783  97.088  32.395  1.00  0.00           N
ATOM   4106  HN  VAL A 744     117.437  96.969  31.652  1.00  0.00           H
ATOM   4107  CA  VAL A 744     117.042  96.302  33.576  1.00  0.00           C
ATOM   4108  HA  VAL A 744     116.034  96.079  33.892  1.00  0.00           H
ATOM   4109  CB  VAL A 744     117.878  95.074  33.349  1.00  0.00           C
ATOM   4110  HB  VAL A 744     118.910  95.365  33.055  1.00  0.00           H
ATOM   4111  CG1 VAL A 744     117.965  94.206  34.621  1.00  0.00           C
ATOM   4112 1HG1 VAL A 744     118.630  94.752  35.324  1.00  0.00           H
ATOM   4113 2HG1 VAL A 744     116.931  94.075  35.006  1.00  0.00           H
ATOM   4114 3HG1 VAL A 744     118.521  93.280  34.360  1.00  0.00           H
ATOM   4115  CG2 VAL A 744     117.121  94.230  32.253  1.00  0.00           C
ATOM   4116 1HG2 VAL A 744     116.166  93.895  32.713  1.00  0.00           H
ATOM   4117 2HG2 VAL A 744     116.967  94.765  31.292  1.00  0.00           H
ATOM   4118 3HG2 VAL A 744     117.751  93.366  31.952  1.00  0.00           H
ATOM   4119  C   VAL A 744     117.630  97.097  34.754  1.00  0.00           C
ATOM   4120  O   VAL A 744     118.594  97.894  34.649  1.00  0.00           O
ATOM   4121  N   CYS A 745     117.128  96.860  35.993  1.00  0.00           N
ATOM   4122  HN  CYS A 745     116.342  96.254  36.091  1.00  0.00           H
ATOM   4123  CA  CYS A 745     117.736  97.303  37.187  1.00  0.00           C
ATOM   4124  HA  CYS A 745     118.276  98.208  36.950  1.00  0.00           H
ATOM   4125  CB  CYS A 745     116.722  97.738  38.319  1.00  0.00           C
ATOM   4126  HB1 CYS A 745     116.161  96.787  38.439  1.00  0.00           H
ATOM   4127  HB2 CYS A 745     117.290  97.859  39.265  1.00  0.00           H
ATOM   4128  SG  CYS A 745     115.560  99.047  37.798  1.00  0.00           S
ATOM   4129  HG1 CYS A 745     114.928  99.216  38.950  1.00  0.00           H
ATOM   4130  C   CYS A 745     118.614  96.170  37.631  1.00  0.00           C
ATOM   4131  O   CYS A 745     118.228  95.161  38.252  1.00  0.00           O
ATOM   4132  N   VAL A 746     119.867  96.158  37.151  1.00  0.00           N
ATOM   4133  HN  VAL A 746     120.351  96.965  36.823  1.00  0.00           H
ATOM   4134  CA  VAL A 746     120.648  94.926  37.111  1.00  0.00           C
ATOM   4135  HA  VAL A 746     120.113  94.233  36.478  1.00  0.00           H
ATOM   4136  CB  VAL A 746     121.903  95.103  36.225  1.00  0.00           C
ATOM   4137  HB  VAL A 746     122.508  96.002  36.469  1.00  0.00           H
ATOM   4138  CG1 VAL A 746     122.849  93.821  36.329  1.00  0.00           C
ATOM   4139 1HG1 VAL A 746     123.671  93.947  35.591  1.00  0.00           H
ATOM   4140 2HG1 VAL A 746     123.453  93.748  37.258  1.00  0.00           H
ATOM   4141 3HG1 VAL A 746     122.217  92.935  36.103  1.00  0.00           H
ATOM   4142  CG2 VAL A 746     121.513  95.257  34.730  1.00  0.00           C
ATOM   4143 1HG2 VAL A 746     120.942  94.353  34.429  1.00  0.00           H
ATOM   4144 2HG2 VAL A 746     120.878  96.151  34.554  1.00  0.00           H
ATOM   4145 3HG2 VAL A 746     122.435  95.246  34.110  1.00  0.00           H
ATOM   4146  C   VAL A 746     121.015  94.258  38.457  1.00  0.00           C
ATOM   4147  O   VAL A 746     120.828  93.076  38.645  1.00  0.00           O
ATOM   4148  N   GLU A 747     121.405  95.062  39.482  1.00  0.00           N
ATOM   4149  HN  GLU A 747     121.328  96.056  39.492  1.00  0.00           H
ATOM   4150  CA  GLU A 747     122.022  94.485  40.606  1.00  0.00           C
ATOM   4151  HA  GLU A 747     122.534  93.556  40.398  1.00  0.00           H
ATOM   4152  CB  GLU A 747     123.112  95.395  41.284  1.00  0.00           C
ATOM   4153  HB1 GLU A 747     122.563  96.329  41.535  1.00  0.00           H
ATOM   4154  HB2 GLU A 747     123.339  94.968  42.285  1.00  0.00           H
ATOM   4155  CG  GLU A 747     124.435  95.573  40.487  1.00  0.00           C
ATOM   4156  HG1 GLU A 747     124.831  94.572  40.212  1.00  0.00           H
ATOM   4157  HG2 GLU A 747     124.278  96.020  39.482  1.00  0.00           H
ATOM   4158  CD  GLU A 747     125.663  96.289  41.107  1.00  0.00           C
ATOM   4159  OE1 GLU A 747     125.778  97.534  41.013  1.00  0.00           O
ATOM   4160  OE2 GLU A 747     126.429  95.545  41.782  1.00  0.00           O
ATOM   4161  C   GLU A 747     121.037  94.028  41.708  1.00  0.00           C
ATOM   4162  O   GLU A 747     121.292  93.334  42.655  1.00  0.00           O
ATOM   4163  N   GLN A 748     119.730  94.426  41.615  1.00  0.00           N
ATOM   4164  HN  GLN A 748     119.501  95.010  40.840  1.00  0.00           H
ATOM   4165  CA  GLN A 748     118.600  93.907  42.335  1.00  0.00           C
ATOM   4166  HA  GLN A 748     118.957  93.784  43.347  1.00  0.00           H
ATOM   4167  CB  GLN A 748     117.498  95.049  42.397  1.00  0.00           C
ATOM   4168  HB1 GLN A 748     117.424  95.403  41.346  1.00  0.00           H
ATOM   4169  HB2 GLN A 748     116.518  94.592  42.653  1.00  0.00           H
ATOM   4170  CG  GLN A 748     117.830  96.237  43.374  1.00  0.00           C
ATOM   4171  HG1 GLN A 748     118.087  95.983  44.425  1.00  0.00           H
ATOM   4172  HG2 GLN A 748     118.821  96.495  42.943  1.00  0.00           H
ATOM   4173  CD  GLN A 748     116.929  97.431  43.199  1.00  0.00           C
ATOM   4174  OE1 GLN A 748     117.036  98.087  42.186  1.00  0.00           O
ATOM   4175  NE2 GLN A 748     116.013  97.714  44.159  1.00  0.00           N
ATOM   4176 1HE2 GLN A 748     115.950  97.084  44.933  1.00  0.00           H
ATOM   4177 2HE2 GLN A 748     115.335  98.410  43.924  1.00  0.00           H
ATOM   4178  C   GLN A 748     118.060  92.610  41.821  1.00  0.00           C
ATOM   4179  O   GLN A 748     117.305  91.940  42.513  1.00  0.00           O
ATOM   4180  N   CYS A 749     118.402  92.169  40.621  1.00  0.00           N
ATOM   4181  HN  CYS A 749     119.086  92.719  40.147  1.00  0.00           H
ATOM   4182  CA  CYS A 749     118.056  90.869  39.995  1.00  0.00           C
ATOM   4183  HA  CYS A 749     116.985  90.777  40.102  1.00  0.00           H
ATOM   4184  CB  CYS A 749     118.409  90.770  38.479  1.00  0.00           C
ATOM   4185  HB1 CYS A 749     119.503  90.802  38.288  1.00  0.00           H
ATOM   4186  HB2 CYS A 749     118.094  89.787  38.068  1.00  0.00           H
ATOM   4187  SG  CYS A 749     117.659  92.139  37.655  1.00  0.00           S
ATOM   4188  HG1 CYS A 749     118.609  93.009  37.965  1.00  0.00           H
ATOM   4189  C   CYS A 749     118.675  89.804  40.851  1.00  0.00           C
ATOM   4190  O   CYS A 749     119.874  89.900  41.136  1.00  0.00           O
ATOM   4191  N   THR A 750     117.887  88.801  41.259  1.00  0.00           N
ATOM   4192  HN  THR A 750     116.935  88.759  40.964  1.00  0.00           H
ATOM   4193  CA  THR A 750     118.340  87.688  42.090  1.00  0.00           C
ATOM   4194  HA  THR A 750     119.370  87.405  41.935  1.00  0.00           H
ATOM   4195  CB  THR A 750     118.265  87.959  43.596  1.00  0.00           C
ATOM   4196  HB  THR A 750     118.879  88.882  43.668  1.00  0.00           H
ATOM   4197  OG1 THR A 750     118.643  86.854  44.395  1.00  0.00           O
ATOM   4198  HG1 THR A 750     118.913  87.248  45.228  1.00  0.00           H
ATOM   4199  CG2 THR A 750     116.805  88.316  44.047  1.00  0.00           C
ATOM   4200 1HG2 THR A 750     116.486  89.163  43.404  1.00  0.00           H
ATOM   4201 2HG2 THR A 750     116.051  87.513  43.903  1.00  0.00           H
ATOM   4202 3HG2 THR A 750     116.781  88.399  45.155  1.00  0.00           H
ATOM   4203  C   THR A 750     117.419  86.514  41.842  1.00  0.00           C
ATOM   4204  O   THR A 750     116.456  86.633  41.078  1.00  0.00           O
ATOM   4205  N   PHE A 751     117.671  85.261  42.435  1.00  0.00           N
ATOM   4206  HN  PHE A 751     118.470  85.129  43.017  1.00  0.00           H
ATOM   4207  CA  PHE A 751     117.009  83.999  42.162  1.00  0.00           C
ATOM   4208  HA  PHE A 751     116.015  84.299  41.866  1.00  0.00           H
ATOM   4209  CB  PHE A 751     117.583  83.163  40.939  1.00  0.00           C
ATOM   4210  HB1 PHE A 751     117.339  82.080  40.957  1.00  0.00           H
ATOM   4211  HB2 PHE A 751     117.248  83.582  39.966  1.00  0.00           H
ATOM   4212  CG  PHE A 751     119.040  83.276  40.873  1.00  0.00           C
ATOM   4213  CD1 PHE A 751     119.678  84.185  40.014  1.00  0.00           C
ATOM   4214  HD1 PHE A 751     119.091  84.765  39.318  1.00  0.00           H
ATOM   4215  CE1 PHE A 751     121.034  84.353  40.096  1.00  0.00           C
ATOM   4216  HE1 PHE A 751     121.575  85.035  39.456  1.00  0.00           H
ATOM   4217  CZ  PHE A 751     121.828  83.626  40.948  1.00  0.00           C
ATOM   4218  HZ  PHE A 751     122.878  83.878  40.968  1.00  0.00           H
ATOM   4219  CD2 PHE A 751     119.782  82.506  41.744  1.00  0.00           C
ATOM   4220  HD2 PHE A 751     119.245  81.866  42.429  1.00  0.00           H
ATOM   4221  CE2 PHE A 751     121.177  82.696  41.830  1.00  0.00           C
ATOM   4222  HE2 PHE A 751     121.725  82.181  42.606  1.00  0.00           H
ATOM   4223  C   PHE A 751     116.850  83.199  43.443  1.00  0.00           C
ATOM   4224  O   PHE A 751     117.448  83.365  44.479  1.00  0.00           O
ATOM   4225  N   MET A 752     115.882  82.238  43.327  1.00  0.00           N
ATOM   4226  HN  MET A 752     115.425  82.049  42.461  1.00  0.00           H
ATOM   4227  CA  MET A 752     115.662  81.174  44.231  1.00  0.00           C
ATOM   4228  HA  MET A 752     115.596  81.698  45.172  1.00  0.00           H
ATOM   4229  CB  MET A 752     114.375  80.371  43.898  1.00  0.00           C
ATOM   4230  HB1 MET A 752     114.436  79.966  42.865  1.00  0.00           H
ATOM   4231  HB2 MET A 752     114.321  79.501  44.587  1.00  0.00           H
ATOM   4232  CG  MET A 752     113.062  81.174  44.275  1.00  0.00           C
ATOM   4233  HG1 MET A 752     113.116  81.453  45.349  1.00  0.00           H
ATOM   4234  HG2 MET A 752     113.121  82.089  43.647  1.00  0.00           H
ATOM   4235  SD  MET A 752     111.476  80.252  44.120  1.00  0.00           S
ATOM   4236  CE  MET A 752     111.471  79.205  45.596  1.00  0.00           C
ATOM   4237  HE1 MET A 752     112.416  78.622  45.651  1.00  0.00           H
ATOM   4238  HE2 MET A 752     111.381  79.811  46.523  1.00  0.00           H
ATOM   4239  HE3 MET A 752     110.612  78.523  45.419  1.00  0.00           H
ATOM   4240  C   MET A 752     116.798  80.160  44.344  1.00  0.00           C
ATOM   4241  O   MET A 752     117.592  79.992  43.431  1.00  0.00           O
ATOM   4242  N   ASP A 753     116.916  79.604  45.537  1.00  0.00           N
ATOM   4243  HN  ASP A 753     116.355  79.700  46.356  1.00  0.00           H
ATOM   4244  CA  ASP A 753     117.926  78.548  45.636  1.00  0.00           C
ATOM   4245  HA  ASP A 753     118.851  79.013  45.330  1.00  0.00           H
ATOM   4246  CB  ASP A 753     118.152  78.173  47.164  1.00  0.00           C
ATOM   4247  HB1 ASP A 753     117.215  77.712  47.544  1.00  0.00           H
ATOM   4248  HB2 ASP A 753     119.026  77.514  47.354  1.00  0.00           H
ATOM   4249  CG  ASP A 753     118.450  79.360  48.038  1.00  0.00           C
ATOM   4250  OD1 ASP A 753     119.006  80.403  47.598  1.00  0.00           O
ATOM   4251  OD2 ASP A 753     118.171  79.296  49.265  1.00  0.00           O
ATOM   4252  C   ASP A 753     117.647  77.217  44.855  1.00  0.00           C
ATOM   4253  O   ASP A 753     118.528  76.558  44.340  1.00  0.00           O
ATOM   4254  N   SER A 754     116.427  76.899  44.645  1.00  0.00           N
ATOM   4255  HN  SER A 754     115.764  77.497  45.087  1.00  0.00           H
ATOM   4256  CA  SER A 754     115.872  75.686  44.053  1.00  0.00           C
ATOM   4257  HA  SER A 754     116.244  74.934  44.732  1.00  0.00           H
ATOM   4258  CB  SER A 754     114.322  75.747  44.152  1.00  0.00           C
ATOM   4259  HB1 SER A 754     113.922  76.610  43.579  1.00  0.00           H
ATOM   4260  HB2 SER A 754     114.030  74.744  43.773  1.00  0.00           H
ATOM   4261  OG  SER A 754     113.846  75.965  45.405  1.00  0.00           O
ATOM   4262  HG1 SER A 754     113.513  75.150  45.788  1.00  0.00           H
ATOM   4263  C   SER A 754     116.383  75.308  42.707  1.00  0.00           C
ATOM   4264  O   SER A 754     116.659  76.150  41.827  1.00  0.00           O
ATOM   4265  N   LYS A 755     116.601  73.969  42.527  1.00  0.00           N
ATOM   4266  HN  LYS A 755     116.492  73.339  43.292  1.00  0.00           H
ATOM   4267  CA  LYS A 755     117.073  73.266  41.330  1.00  0.00           C
ATOM   4268  HA  LYS A 755     118.143  73.415  41.345  1.00  0.00           H
ATOM   4269  CB  LYS A 755     116.743  71.784  41.465  1.00  0.00           C
ATOM   4270  HB1 LYS A 755     115.674  71.767  41.767  1.00  0.00           H
ATOM   4271  HB2 LYS A 755     116.812  71.255  40.491  1.00  0.00           H
ATOM   4272  CG  LYS A 755     117.662  71.160  42.600  1.00  0.00           C
ATOM   4273  HG1 LYS A 755     118.762  71.276  42.498  1.00  0.00           H
ATOM   4274  HG2 LYS A 755     117.505  71.731  43.540  1.00  0.00           H
ATOM   4275  CD  LYS A 755     117.519  69.635  42.771  1.00  0.00           C
ATOM   4276  HD1 LYS A 755     118.162  69.227  41.961  1.00  0.00           H
ATOM   4277  HD2 LYS A 755     117.895  69.282  43.755  1.00  0.00           H
ATOM   4278  CE  LYS A 755     116.048  69.075  42.583  1.00  0.00           C
ATOM   4279  HE1 LYS A 755     115.428  69.633  43.317  1.00  0.00           H
ATOM   4280  HE2 LYS A 755     115.703  69.203  41.535  1.00  0.00           H
ATOM   4281  NZ  LYS A 755     116.025  67.668  42.916  1.00  0.00           N
ATOM   4282  HZ1 LYS A 755     116.470  67.112  42.158  1.00  0.00           H
ATOM   4283  HZ2 LYS A 755     116.531  67.405  43.785  1.00  0.00           H
ATOM   4284  HZ3 LYS A 755     115.051  67.371  43.124  1.00  0.00           H
ATOM   4285  C   LYS A 755     116.585  73.750  39.979  1.00  0.00           C
ATOM   4286  O   LYS A 755     117.341  73.918  39.057  1.00  0.00           O
ATOM   4287  N   MET A 756     115.315  74.089  39.803  1.00  0.00           N
ATOM   4288  HN  MET A 756     114.689  73.811  40.528  1.00  0.00           H
ATOM   4289  CA  MET A 756     114.737  74.536  38.549  1.00  0.00           C
ATOM   4290  HA  MET A 756     115.198  74.023  37.718  1.00  0.00           H
ATOM   4291  CB  MET A 756     113.209  74.164  38.387  1.00  0.00           C
ATOM   4292  HB1 MET A 756     112.592  74.804  39.052  1.00  0.00           H
ATOM   4293  HB2 MET A 756     112.912  74.571  37.397  1.00  0.00           H
ATOM   4294  CG  MET A 756     112.912  72.674  38.511  1.00  0.00           C
ATOM   4295  HG1 MET A 756     113.688  72.323  39.225  1.00  0.00           H
ATOM   4296  HG2 MET A 756     111.937  72.435  38.986  1.00  0.00           H
ATOM   4297  SD  MET A 756     113.077  71.650  37.090  1.00  0.00           S
ATOM   4298  CE  MET A 756     111.607  72.406  36.270  1.00  0.00           C
ATOM   4299  HE1 MET A 756     111.521  71.953  35.259  1.00  0.00           H
ATOM   4300  HE2 MET A 756     110.686  72.325  36.886  1.00  0.00           H
ATOM   4301  HE3 MET A 756     111.592  73.503  36.094  1.00  0.00           H
ATOM   4302  C   MET A 756     115.029  76.033  38.290  1.00  0.00           C
ATOM   4303  O   MET A 756     114.840  76.496  37.183  1.00  0.00           O
ATOM   4304  N   LYS A 757     115.490  76.791  39.292  1.00  0.00           N
ATOM   4305  HN  LYS A 757     115.722  76.360  40.161  1.00  0.00           H
ATOM   4306  CA  LYS A 757     115.693  78.278  39.289  1.00  0.00           C
ATOM   4307  HA  LYS A 757     115.708  78.526  40.340  1.00  0.00           H
ATOM   4308  CB  LYS A 757     117.156  78.551  38.687  1.00  0.00           C
ATOM   4309  HB1 LYS A 757     117.163  78.254  37.617  1.00  0.00           H
ATOM   4310  HB2 LYS A 757     117.322  79.633  38.880  1.00  0.00           H
ATOM   4311  CG  LYS A 757     118.360  77.895  39.415  1.00  0.00           C
ATOM   4312  HG1 LYS A 757     118.202  76.798  39.479  1.00  0.00           H
ATOM   4313  HG2 LYS A 757     119.289  77.857  38.808  1.00  0.00           H
ATOM   4314  CD  LYS A 757     118.577  78.587  40.789  1.00  0.00           C
ATOM   4315  HD1 LYS A 757     118.552  79.686  40.627  1.00  0.00           H
ATOM   4316  HD2 LYS A 757     117.710  78.316  41.429  1.00  0.00           H
ATOM   4317  CE  LYS A 757     119.786  78.234  41.683  1.00  0.00           C
ATOM   4318  HE1 LYS A 757     120.665  78.805  41.314  1.00  0.00           H
ATOM   4319  HE2 LYS A 757     119.724  78.603  42.729  1.00  0.00           H
ATOM   4320  NZ  LYS A 757     120.092  76.737  41.800  1.00  0.00           N
ATOM   4321  HZ1 LYS A 757     120.062  76.183  40.920  1.00  0.00           H
ATOM   4322  HZ2 LYS A 757     121.033  76.706  42.241  1.00  0.00           H
ATOM   4323  HZ3 LYS A 757     119.431  76.248  42.437  1.00  0.00           H
ATOM   4324  C   LYS A 757     114.662  79.287  38.762  1.00  0.00           C
ATOM   4325  O   LYS A 757     114.843  79.793  37.639  1.00  0.00           O
ATOM   4326  N   PRO A 758     113.579  79.647  39.444  1.00  0.00           N
ATOM   4327  CD  PRO A 758     112.901  78.761  40.411  1.00  0.00           C
ATOM   4328  HD1 PRO A 758     113.342  78.708  41.429  1.00  0.00           H
ATOM   4329  HD2 PRO A 758     112.860  77.763  39.925  1.00  0.00           H
ATOM   4330  CA  PRO A 758     112.915  80.920  39.302  1.00  0.00           C
ATOM   4331  HA  PRO A 758     112.554  80.954  38.285  1.00  0.00           H
ATOM   4332  CB  PRO A 758     111.827  80.905  40.404  1.00  0.00           C
ATOM   4333  HB1 PRO A 758     112.301  81.281  41.337  1.00  0.00           H
ATOM   4334  HB2 PRO A 758     110.957  81.564  40.195  1.00  0.00           H
ATOM   4335  CG  PRO A 758     111.521  79.385  40.428  1.00  0.00           C
ATOM   4336  HG1 PRO A 758     110.873  79.176  41.306  1.00  0.00           H
ATOM   4337  HG2 PRO A 758     110.954  79.156  39.501  1.00  0.00           H
ATOM   4338  C   PRO A 758     113.826  82.106  39.372  1.00  0.00           C
ATOM   4339  O   PRO A 758     114.553  82.274  40.343  1.00  0.00           O
ATOM   4340  N   LEU A 759     113.711  83.015  38.425  1.00  0.00           N
ATOM   4341  HN  LEU A 759     113.004  83.023  37.722  1.00  0.00           H
ATOM   4342  CA  LEU A 759     114.564  84.269  38.341  1.00  0.00           C
ATOM   4343  HA  LEU A 759     115.297  84.227  39.133  1.00  0.00           H
ATOM   4344  CB  LEU A 759     115.087  84.606  36.931  1.00  0.00           C
ATOM   4345  HB1 LEU A 759     114.243  84.843  36.249  1.00  0.00           H
ATOM   4346  HB2 LEU A 759     115.837  85.413  37.072  1.00  0.00           H
ATOM   4347  CG  LEU A 759     115.912  83.443  36.193  1.00  0.00           C
ATOM   4348  HG  LEU A 759     115.197  82.597  36.107  1.00  0.00           H
ATOM   4349  CD1 LEU A 759     116.374  83.780  34.742  1.00  0.00           C
ATOM   4350 1HD1 LEU A 759     117.236  84.476  34.663  1.00  0.00           H
ATOM   4351 2HD1 LEU A 759     116.738  82.851  34.252  1.00  0.00           H
ATOM   4352 3HD1 LEU A 759     115.547  84.201  34.131  1.00  0.00           H
ATOM   4353  CD2 LEU A 759     117.009  82.775  37.020  1.00  0.00           C
ATOM   4354 1HD2 LEU A 759     117.758  83.493  37.417  1.00  0.00           H
ATOM   4355 2HD2 LEU A 759     116.607  82.264  37.921  1.00  0.00           H
ATOM   4356 3HD2 LEU A 759     117.629  82.038  36.465  1.00  0.00           H
ATOM   4357  C   LEU A 759     113.565  85.338  38.765  1.00  0.00           C
ATOM   4358  O   LEU A 759     112.388  85.319  38.373  1.00  0.00           O
ATOM   4359  N   TRP A 760     114.051  86.369  39.548  1.00  0.00           N
ATOM   4360  HN  TRP A 760     114.995  86.333  39.866  1.00  0.00           H
ATOM   4361  CA  TRP A 760     113.305  87.644  39.720  1.00  0.00           C
ATOM   4362  HA  TRP A 760     112.341  87.638  39.233  1.00  0.00           H
ATOM   4363  CB  TRP A 760     113.065  87.825  41.239  1.00  0.00           C
ATOM   4364  HB1 TRP A 760     112.432  86.940  41.463  1.00  0.00           H
ATOM   4365  HB2 TRP A 760     114.017  87.572  41.753  1.00  0.00           H
ATOM   4366  CG  TRP A 760     112.374  88.942  41.837  1.00  0.00           C
ATOM   4367  CD1 TRP A 760     111.513  89.831  41.190  1.00  0.00           C
ATOM   4368  HD1 TRP A 760     111.500  90.021  40.127  1.00  0.00           H
ATOM   4369  NE1 TRP A 760     111.105  90.742  42.132  1.00  0.00           N
ATOM   4370  HE1 TRP A 760     110.750  91.639  41.983  1.00  0.00           H
ATOM   4371  CE2 TRP A 760     111.497  90.408  43.383  1.00  0.00           C
ATOM   4372  CD2 TRP A 760     112.298  89.227  43.229  1.00  0.00           C
ATOM   4373  CE3 TRP A 760     112.827  88.629  44.393  1.00  0.00           C
ATOM   4374  HE3 TRP A 760     113.452  87.762  44.237  1.00  0.00           H
ATOM   4375  CZ3 TRP A 760     112.493  89.061  45.639  1.00  0.00           C
ATOM   4376  HZ3 TRP A 760     112.862  88.520  46.499  1.00  0.00           H
ATOM   4377  CZ2 TRP A 760     111.259  90.936  44.655  1.00  0.00           C
ATOM   4378  HZ2 TRP A 760     110.613  91.775  44.869  1.00  0.00           H
ATOM   4379  CH2 TRP A 760     111.846  90.268  45.786  1.00  0.00           C
ATOM   4380  HH2 TRP A 760     111.928  90.639  46.797  1.00  0.00           H
ATOM   4381  C   TRP A 760     114.090  88.820  39.172  1.00  0.00           C
ATOM   4382  O   TRP A 760     115.275  89.104  39.374  1.00  0.00           O
ATOM   4383  N   ILE A 761     113.390  89.559  38.329  1.00  0.00           N
ATOM   4384  HN  ILE A 761     112.467  89.208  38.194  1.00  0.00           H
ATOM   4385  CA  ILE A 761     113.950  90.527  37.403  1.00  0.00           C
ATOM   4386  HA  ILE A 761     114.993  90.600  37.672  1.00  0.00           H
ATOM   4387  CB  ILE A 761     113.866  90.132  35.926  1.00  0.00           C
ATOM   4388  HB  ILE A 761     112.815  90.138  35.566  1.00  0.00           H
ATOM   4389  CG2 ILE A 761     114.658  91.185  35.105  1.00  0.00           C
ATOM   4390 1HG2 ILE A 761     115.650  91.566  35.428  1.00  0.00           H
ATOM   4391 2HG2 ILE A 761     114.850  90.861  34.059  1.00  0.00           H
ATOM   4392 3HG2 ILE A 761     114.047  92.112  35.065  1.00  0.00           H
ATOM   4393  CG1 ILE A 761     114.383  88.663  35.768  1.00  0.00           C
ATOM   4394 1HG1 ILE A 761     113.763  87.955  36.358  1.00  0.00           H
ATOM   4395 2HG1 ILE A 761     114.375  88.431  34.681  1.00  0.00           H
ATOM   4396  CD  ILE A 761     115.849  88.549  36.128  1.00  0.00           C
ATOM   4397  HD1 ILE A 761     116.398  88.102  35.272  1.00  0.00           H
ATOM   4398  HD2 ILE A 761     116.319  89.530  36.354  1.00  0.00           H
ATOM   4399  HD3 ILE A 761     116.001  87.922  37.033  1.00  0.00           H
ATOM   4400  C   ILE A 761     113.278  91.850  37.679  1.00  0.00           C
ATOM   4401  O   ILE A 761     112.081  91.967  37.793  1.00  0.00           O
ATOM   4402  N   MET A 762     114.112  92.890  37.711  1.00  0.00           N
ATOM   4403  HN  MET A 762     115.033  92.725  37.366  1.00  0.00           H
ATOM   4404  CA  MET A 762     113.760  94.244  38.031  1.00  0.00           C
ATOM   4405  HA  MET A 762     112.688  94.260  38.161  1.00  0.00           H
ATOM   4406  CB  MET A 762     114.549  94.674  39.310  1.00  0.00           C
ATOM   4407  HB1 MET A 762     115.617  94.707  39.006  1.00  0.00           H
ATOM   4408  HB2 MET A 762     114.340  95.758  39.428  1.00  0.00           H
ATOM   4409  CG  MET A 762     114.209  93.840  40.563  1.00  0.00           C
ATOM   4410  HG1 MET A 762     114.449  92.775  40.354  1.00  0.00           H
ATOM   4411  HG2 MET A 762     114.827  94.226  41.402  1.00  0.00           H
ATOM   4412  SD  MET A 762     112.496  94.092  41.114  1.00  0.00           S
ATOM   4413  CE  MET A 762     112.323  95.844  41.366  1.00  0.00           C
ATOM   4414  HE1 MET A 762     112.833  96.325  40.504  1.00  0.00           H
ATOM   4415  HE2 MET A 762     111.297  96.265  41.429  1.00  0.00           H
ATOM   4416  HE3 MET A 762     112.982  96.144  42.209  1.00  0.00           H
ATOM   4417  C   MET A 762     113.882  95.149  36.846  1.00  0.00           C
ATOM   4418  O   MET A 762     114.947  95.021  36.199  1.00  0.00           O
ATOM   4419  N   TYR A 763     112.874  95.919  36.496  1.00  0.00           N
ATOM   4420  HN  TYR A 763     112.036  95.905  37.036  1.00  0.00           H
ATOM   4421  CA  TYR A 763     112.912  96.878  35.368  1.00  0.00           C
ATOM   4422  HA  TYR A 763     113.946  96.913  35.058  1.00  0.00           H
ATOM   4423  CB  TYR A 763     111.980  96.365  34.205  1.00  0.00           C
ATOM   4424  HB1 TYR A 763     110.938  96.284  34.582  1.00  0.00           H
ATOM   4425  HB2 TYR A 763     111.954  97.021  33.309  1.00  0.00           H
ATOM   4426  CG  TYR A 763     112.448  95.025  33.658  1.00  0.00           C
ATOM   4427  CD1 TYR A 763     111.897  93.810  33.990  1.00  0.00           C
ATOM   4428  HD1 TYR A 763     111.086  93.881  34.699  1.00  0.00           H
ATOM   4429  CE1 TYR A 763     112.199  92.652  33.292  1.00  0.00           C
ATOM   4430  HE1 TYR A 763     111.609  91.782  33.540  1.00  0.00           H
ATOM   4431  CZ  TYR A 763     113.132  92.629  32.235  1.00  0.00           C
ATOM   4432  OH  TYR A 763     113.269  91.500  31.391  1.00  0.00           O
ATOM   4433  HH  TYR A 763     112.940  90.682  31.771  1.00  0.00           H
ATOM   4434  CD2 TYR A 763     113.389  95.008  32.508  1.00  0.00           C
ATOM   4435  HD2 TYR A 763     113.713  95.985  32.182  1.00  0.00           H
ATOM   4436  CE2 TYR A 763     113.541  93.848  31.673  1.00  0.00           C
ATOM   4437  HE2 TYR A 763     114.141  93.815  30.775  1.00  0.00           H
ATOM   4438  C   TYR A 763     112.472  98.309  35.710  1.00  0.00           C
ATOM   4439  O   TYR A 763     111.475  98.581  36.407  1.00  0.00           O
ATOM   4440  N   SER A 764     113.235  99.240  35.212  1.00  0.00           N
ATOM   4441  HN  SER A 764     114.156  98.979  34.934  1.00  0.00           H
ATOM   4442  CA  SER A 764     112.739 100.646  35.096  1.00  0.00           C
ATOM   4443  HA  SER A 764     112.274 100.882  36.041  1.00  0.00           H
ATOM   4444  CB  SER A 764     113.940 101.689  34.849  1.00  0.00           C
ATOM   4445  HB1 SER A 764     114.727 101.529  35.617  1.00  0.00           H
ATOM   4446  HB2 SER A 764     114.304 101.544  33.810  1.00  0.00           H
ATOM   4447  OG  SER A 764     113.504 103.081  34.849  1.00  0.00           O
ATOM   4448  HG1 SER A 764     113.408 103.406  33.951  1.00  0.00           H
ATOM   4449  C   SER A 764     111.729 100.775  34.056  1.00  0.00           C
ATOM   4450  O   SER A 764     111.890 100.069  33.069  1.00  0.00           O
ATOM   4451  N   ASN A 765     110.808 101.716  34.192  1.00  0.00           N
ATOM   4452  HN  ASN A 765     110.699 102.233  35.038  1.00  0.00           H
ATOM   4453  CA  ASN A 765     109.770 101.979  33.191  1.00  0.00           C
ATOM   4454  HA  ASN A 765     109.790 101.246  32.399  1.00  0.00           H
ATOM   4455  CB  ASN A 765     108.367 102.183  33.918  1.00  0.00           C
ATOM   4456  HB1 ASN A 765     108.426 102.956  34.714  1.00  0.00           H
ATOM   4457  HB2 ASN A 765     107.570 102.489  33.206  1.00  0.00           H
ATOM   4458  CG  ASN A 765     107.900 100.898  34.638  1.00  0.00           C
ATOM   4459  OD1 ASN A 765     107.487 100.928  35.813  1.00  0.00           O
ATOM   4460  ND2 ASN A 765     107.989  99.812  33.885  1.00  0.00           N
ATOM   4461 1HD2 ASN A 765     107.595  98.966  34.246  1.00  0.00           H
ATOM   4462 2HD2 ASN A 765     108.210  99.890  32.913  1.00  0.00           H
ATOM   4463  C   ASN A 765     109.992 103.223  32.343  1.00  0.00           C
ATOM   4464  O   ASN A 765     109.252 103.499  31.372  1.00  0.00           O
ATOM   4465  N   GLU A 766     110.998 103.939  32.641  1.00  0.00           N
ATOM   4466  HN  GLU A 766     111.530 103.582  33.404  1.00  0.00           H
ATOM   4467  CA  GLU A 766     111.554 105.029  31.857  1.00  0.00           C
ATOM   4468  HA  GLU A 766     111.206 104.854  30.850  1.00  0.00           H
ATOM   4469  CB  GLU A 766     111.052 106.432  32.354  1.00  0.00           C
ATOM   4470  HB1 GLU A 766     111.417 106.638  33.383  1.00  0.00           H
ATOM   4471  HB2 GLU A 766     111.393 107.278  31.721  1.00  0.00           H
ATOM   4472  CG  GLU A 766     109.539 106.525  32.183  1.00  0.00           C
ATOM   4473  HG1 GLU A 766     109.218 106.282  31.148  1.00  0.00           H
ATOM   4474  HG2 GLU A 766     109.070 105.811  32.893  1.00  0.00           H
ATOM   4475  CD  GLU A 766     108.883 107.848  32.373  1.00  0.00           C
ATOM   4476  OE1 GLU A 766     109.415 108.870  31.878  1.00  0.00           O
ATOM   4477  OE2 GLU A 766     107.839 107.897  33.068  1.00  0.00           O
ATOM   4478  C   GLU A 766     113.053 104.998  31.827  1.00  0.00           C
ATOM   4479  O   GLU A 766     113.717 104.307  32.573  1.00  0.00           O
ATOM   4480  N   GLU A 767     113.615 105.710  30.898  1.00  0.00           N
ATOM   4481  HN  GLU A 767     113.130 106.321  30.277  1.00  0.00           H
ATOM   4482  CA  GLU A 767     115.050 105.674  30.628  1.00  0.00           C
ATOM   4483  HA  GLU A 767     115.439 104.668  30.586  1.00  0.00           H
ATOM   4484  CB  GLU A 767     115.329 106.341  29.296  1.00  0.00           C
ATOM   4485  HB1 GLU A 767     115.015 107.404  29.220  1.00  0.00           H
ATOM   4486  HB2 GLU A 767     116.427 106.201  29.200  1.00  0.00           H
ATOM   4487  CG  GLU A 767     114.734 105.587  28.113  1.00  0.00           C
ATOM   4488  HG1 GLU A 767     115.138 104.559  28.229  1.00  0.00           H
ATOM   4489  HG2 GLU A 767     113.624 105.554  28.142  1.00  0.00           H
ATOM   4490  CD  GLU A 767     115.390 106.211  26.862  1.00  0.00           C
ATOM   4491  OE1 GLU A 767     115.215 107.397  26.608  1.00  0.00           O
ATOM   4492  OE2 GLU A 767     116.129 105.445  26.226  1.00  0.00           O
ATOM   4493  C   GLU A 767     115.883 106.370  31.646  1.00  0.00           C
ATOM   4494  O   GLU A 767     115.548 107.497  32.065  1.00  0.00           O
ATOM   4495  N   ALA A 768     116.974 105.777  32.080  1.00  0.00           N
ATOM   4496  HN  ALA A 768     117.027 104.798  31.903  1.00  0.00           H
ATOM   4497  CA  ALA A 768     118.001 106.297  32.890  1.00  0.00           C
ATOM   4498  HA  ALA A 768     118.779 105.553  32.801  1.00  0.00           H
ATOM   4499  CB  ALA A 768     118.624 107.691  32.428  1.00  0.00           C
ATOM   4500  HB1 ALA A 768     119.551 107.908  33.000  1.00  0.00           H
ATOM   4501  HB2 ALA A 768     118.839 107.623  31.340  1.00  0.00           H
ATOM   4502  HB3 ALA A 768     117.852 108.480  32.553  1.00  0.00           H
ATOM   4503  C   ALA A 768     117.579 106.321  34.345  1.00  0.00           C
ATOM   4504  O   ALA A 768     118.070 107.224  35.033  1.00  0.00           O
ATOM   4505  N   GLY A 769     116.723 105.362  34.819  1.00  0.00           N
ATOM   4506  HN  GLY A 769     116.196 104.815  34.172  1.00  0.00           H
ATOM   4507  CA  GLY A 769     116.379 105.302  36.270  1.00  0.00           C
ATOM   4508  HA1 GLY A 769     116.155 104.275  36.522  1.00  0.00           H
ATOM   4509  HA2 GLY A 769     117.273 105.563  36.817  1.00  0.00           H
ATOM   4510  C   GLY A 769     115.218 106.078  36.640  1.00  0.00           C
ATOM   4511  O   GLY A 769     115.032 106.556  37.744  1.00  0.00           O
ATOM   4512  N   SER A 770     114.330 106.317  35.699  1.00  0.00           N
ATOM   4513  HN  SER A 770     114.482 105.794  34.864  1.00  0.00           H
ATOM   4514  CA  SER A 770     113.239 107.311  35.786  1.00  0.00           C
ATOM   4515  HA  SER A 770     113.228 107.865  36.713  1.00  0.00           H
ATOM   4516  CB  SER A 770     113.430 108.288  34.615  1.00  0.00           C
ATOM   4517  HB1 SER A 770     114.468 108.590  34.359  1.00  0.00           H
ATOM   4518  HB2 SER A 770     113.143 107.659  33.745  1.00  0.00           H
ATOM   4519  OG  SER A 770     112.545 109.391  34.826  1.00  0.00           O
ATOM   4520  HG1 SER A 770     113.073 110.151  35.083  1.00  0.00           H
ATOM   4521  C   SER A 770     111.888 106.636  35.881  1.00  0.00           C
ATOM   4522  O   SER A 770     111.687 105.457  35.613  1.00  0.00           O
ATOM   4523  N   GLY A 771     110.795 107.417  36.298  1.00  0.00           N
ATOM   4524  HN  GLY A 771     111.044 108.379  36.381  1.00  0.00           H
ATOM   4525  CA  GLY A 771     109.479 106.976  36.672  1.00  0.00           C
ATOM   4526  HA1 GLY A 771     108.955 107.813  37.109  1.00  0.00           H
ATOM   4527  HA2 GLY A 771     108.936 106.774  35.761  1.00  0.00           H
ATOM   4528  C   GLY A 771     109.333 105.764  37.593  1.00  0.00           C
ATOM   4529  O   GLY A 771     110.165 105.559  38.439  1.00  0.00           O
ATOM   4530  N   GLY A 772     108.318 104.999  37.427  1.00  0.00           N
ATOM   4531  HN  GLY A 772     107.730 105.014  36.622  1.00  0.00           H
ATOM   4532  CA  GLY A 772     108.207 103.765  38.254  1.00  0.00           C
ATOM   4533  HA1 GLY A 772     108.313 103.905  39.320  1.00  0.00           H
ATOM   4534  HA2 GLY A 772     107.245 103.313  38.066  1.00  0.00           H
ATOM   4535  C   GLY A 772     109.183 102.633  37.841  1.00  0.00           C
ATOM   4536  O   GLY A 772     110.008 102.737  36.918  1.00  0.00           O
ATOM   4537  N   SER A 773     109.060 101.511  38.589  1.00  0.00           N
ATOM   4538  HN  SER A 773     108.393 101.474  39.329  1.00  0.00           H
ATOM   4539  CA  SER A 773     109.781 100.282  38.292  1.00  0.00           C
ATOM   4540  HA  SER A 773     110.017 100.339  37.240  1.00  0.00           H
ATOM   4541  CB  SER A 773     111.138 100.115  39.126  1.00  0.00           C
ATOM   4542  HB1 SER A 773     111.801  99.291  38.784  1.00  0.00           H
ATOM   4543  HB2 SER A 773     111.714 101.002  38.787  1.00  0.00           H
ATOM   4544  OG  SER A 773     110.928 100.174  40.542  1.00  0.00           O
ATOM   4545  HG1 SER A 773     110.215 100.784  40.744  1.00  0.00           H
ATOM   4546  C   SER A 773     108.799  99.088  38.427  1.00  0.00           C
ATOM   4547  O   SER A 773     107.796  99.148  39.170  1.00  0.00           O
ATOM   4548  N   VAL A 774     109.154  97.991  37.779  1.00  0.00           N
ATOM   4549  HN  VAL A 774     110.049  97.948  37.340  1.00  0.00           H
ATOM   4550  CA  VAL A 774     108.398  96.711  37.678  1.00  0.00           C
ATOM   4551  HA  VAL A 774     107.590  96.794  38.390  1.00  0.00           H
ATOM   4552  CB  VAL A 774     107.728  96.482  36.354  1.00  0.00           C
ATOM   4553  HB  VAL A 774     108.410  96.774  35.527  1.00  0.00           H
ATOM   4554  CG1 VAL A 774     107.231  95.075  36.084  1.00  0.00           C
ATOM   4555 1HG1 VAL A 774     106.674  94.962  35.129  1.00  0.00           H
ATOM   4556 2HG1 VAL A 774     108.107  94.411  35.925  1.00  0.00           H
ATOM   4557 3HG1 VAL A 774     106.589  94.702  36.910  1.00  0.00           H
ATOM   4558  CG2 VAL A 774     106.470  97.411  36.202  1.00  0.00           C
ATOM   4559 1HG2 VAL A 774     105.699  97.014  36.897  1.00  0.00           H
ATOM   4560 2HG2 VAL A 774     106.679  98.448  36.540  1.00  0.00           H
ATOM   4561 3HG2 VAL A 774     106.088  97.496  35.162  1.00  0.00           H
ATOM   4562  C   VAL A 774     109.308  95.623  38.244  1.00  0.00           C
ATOM   4563  O   VAL A 774     110.471  95.560  37.829  1.00  0.00           O
ATOM   4564  N   GLY A 775     108.768  94.732  39.070  1.00  0.00           N
ATOM   4565  HN  GLY A 775     107.803  94.855  39.289  1.00  0.00           H
ATOM   4566  CA  GLY A 775     109.420  93.487  39.473  1.00  0.00           C
ATOM   4567  HA1 GLY A 775     110.441  93.495  39.123  1.00  0.00           H
ATOM   4568  HA2 GLY A 775     109.346  93.527  40.549  1.00  0.00           H
ATOM   4569  C   GLY A 775     108.735  92.293  38.916  1.00  0.00           C
ATOM   4570  O   GLY A 775     107.559  92.145  39.154  1.00  0.00           O
ATOM   4571  N   ILE A 776     109.375  91.429  38.057  1.00  0.00           N
ATOM   4572  HN  ILE A 776     110.308  91.659  37.793  1.00  0.00           H
ATOM   4573  CA  ILE A 776     108.709  90.209  37.625  1.00  0.00           C
ATOM   4574  HA  ILE A 776     107.750  90.068  38.100  1.00  0.00           H
ATOM   4575  CB  ILE A 776     108.546  90.164  36.123  1.00  0.00           C
ATOM   4576  HB  ILE A 776     109.554  90.211  35.659  1.00  0.00           H
ATOM   4577  CG2 ILE A 776     108.039  88.761  35.659  1.00  0.00           C
ATOM   4578 1HG2 ILE A 776     108.884  88.054  35.515  1.00  0.00           H
ATOM   4579 2HG2 ILE A 776     107.228  88.328  36.283  1.00  0.00           H
ATOM   4580 3HG2 ILE A 776     107.755  88.822  34.587  1.00  0.00           H
ATOM   4581  CG1 ILE A 776     107.594  91.349  35.610  1.00  0.00           C
ATOM   4582 1HG1 ILE A 776     106.605  90.967  35.942  1.00  0.00           H
ATOM   4583 2HG1 ILE A 776     107.895  92.227  36.221  1.00  0.00           H
ATOM   4584  CD  ILE A 776     107.497  91.547  34.099  1.00  0.00           C
ATOM   4585  HD1 ILE A 776     107.423  90.583  33.552  1.00  0.00           H
ATOM   4586  HD2 ILE A 776     106.531  92.058  33.901  1.00  0.00           H
ATOM   4587  HD3 ILE A 776     108.314  92.118  33.608  1.00  0.00           H
ATOM   4588  C   ILE A 776     109.521  88.955  38.116  1.00  0.00           C
ATOM   4589  O   ILE A 776     110.742  88.893  38.058  1.00  0.00           O
ATOM   4590  N   ILE A 777     108.833  87.844  38.525  1.00  0.00           N
ATOM   4591  HN  ILE A 777     107.847  87.988  38.519  1.00  0.00           H
ATOM   4592  CA  ILE A 777     109.324  86.449  38.602  1.00  0.00           C
ATOM   4593  HA  ILE A 777     110.379  86.563  38.802  1.00  0.00           H
ATOM   4594  CB  ILE A 777     108.809  85.598  39.769  1.00  0.00           C
ATOM   4595  HB  ILE A 777     107.705  85.567  39.649  1.00  0.00           H
ATOM   4596  CG2 ILE A 777     109.388  84.211  39.658  1.00  0.00           C
ATOM   4597 1HG2 ILE A 777     109.008  83.556  38.845  1.00  0.00           H
ATOM   4598 2HG2 ILE A 777     110.474  84.249  39.426  1.00  0.00           H
ATOM   4599 3HG2 ILE A 777     109.195  83.718  40.635  1.00  0.00           H
ATOM   4600  CG1 ILE A 777     109.144  86.174  41.191  1.00  0.00           C
ATOM   4601 1HG1 ILE A 777     110.198  85.929  41.443  1.00  0.00           H
ATOM   4602 2HG1 ILE A 777     109.125  87.278  41.071  1.00  0.00           H
ATOM   4603  CD  ILE A 777     108.176  85.771  42.315  1.00  0.00           C
ATOM   4604  HD1 ILE A 777     108.494  84.804  42.760  1.00  0.00           H
ATOM   4605  HD2 ILE A 777     108.190  86.575  43.082  1.00  0.00           H
ATOM   4606  HD3 ILE A 777     107.143  85.535  41.980  1.00  0.00           H
ATOM   4607  C   ILE A 777     109.181  85.748  37.193  1.00  0.00           C
ATOM   4608  O   ILE A 777     108.105  85.732  36.549  1.00  0.00           O
ATOM   4609  N   PHE A 778     110.251  85.144  36.620  1.00  0.00           N
ATOM   4610  HN  PHE A 778     111.119  85.266  37.095  1.00  0.00           H
ATOM   4611  CA  PHE A 778     110.263  84.347  35.463  1.00  0.00           C
ATOM   4612  HA  PHE A 778     109.284  84.326  35.007  1.00  0.00           H
ATOM   4613  CB  PHE A 778     111.191  85.000  34.391  1.00  0.00           C
ATOM   4614  HB1 PHE A 778     110.778  86.009  34.179  1.00  0.00           H
ATOM   4615  HB2 PHE A 778     112.156  85.327  34.834  1.00  0.00           H
ATOM   4616  CG  PHE A 778     111.393  84.257  33.157  1.00  0.00           C
ATOM   4617  CD1 PHE A 778     110.566  84.271  32.048  1.00  0.00           C
ATOM   4618  HD1 PHE A 778     109.653  84.847  32.081  1.00  0.00           H
ATOM   4619  CE1 PHE A 778     110.858  83.605  30.877  1.00  0.00           C
ATOM   4620  HE1 PHE A 778     110.281  83.688  29.968  1.00  0.00           H
ATOM   4621  CZ  PHE A 778     112.062  82.912  30.740  1.00  0.00           C
ATOM   4622  HZ  PHE A 778     112.388  82.545  29.778  1.00  0.00           H
ATOM   4623  CD2 PHE A 778     112.575  83.459  33.070  1.00  0.00           C
ATOM   4624  HD2 PHE A 778     113.263  83.370  33.899  1.00  0.00           H
ATOM   4625  CE2 PHE A 778     112.886  82.870  31.851  1.00  0.00           C
ATOM   4626  HE2 PHE A 778     113.792  82.281  31.837  1.00  0.00           H
ATOM   4627  C   PHE A 778     110.670  82.939  35.834  1.00  0.00           C
ATOM   4628  O   PHE A 778     111.765  82.640  36.282  1.00  0.00           O
ATOM   4629  N   LYS A 779     109.681  81.973  35.762  1.00  0.00           N
ATOM   4630  HN  LYS A 779     108.751  82.221  35.500  1.00  0.00           H
ATOM   4631  CA  LYS A 779     109.871  80.571  36.030  1.00  0.00           C
ATOM   4632  HA  LYS A 779     110.805  80.370  36.533  1.00  0.00           H
ATOM   4633  CB  LYS A 779     108.798  79.987  36.988  1.00  0.00           C
ATOM   4634  HB1 LYS A 779     109.142  78.954  37.210  1.00  0.00           H
ATOM   4635  HB2 LYS A 779     108.717  80.635  37.887  1.00  0.00           H
ATOM   4636  CG  LYS A 779     107.321  79.921  36.420  1.00  0.00           C
ATOM   4637  HG1 LYS A 779     107.107  80.805  35.782  1.00  0.00           H
ATOM   4638  HG2 LYS A 779     107.179  79.059  35.734  1.00  0.00           H
ATOM   4639  CD  LYS A 779     106.351  79.756  37.637  1.00  0.00           C
ATOM   4640  HD1 LYS A 779     106.483  80.617  38.327  1.00  0.00           H
ATOM   4641  HD2 LYS A 779     105.331  79.698  37.201  1.00  0.00           H
ATOM   4642  CE  LYS A 779     106.637  78.469  38.480  1.00  0.00           C
ATOM   4643  HE1 LYS A 779     106.618  77.682  37.697  1.00  0.00           H
ATOM   4644  HE2 LYS A 779     107.620  78.349  38.985  1.00  0.00           H
ATOM   4645  NZ  LYS A 779     105.634  78.129  39.488  1.00  0.00           N
ATOM   4646  HZ1 LYS A 779     105.918  77.361  40.129  1.00  0.00           H
ATOM   4647  HZ2 LYS A 779     105.441  78.906  40.152  1.00  0.00           H
ATOM   4648  HZ3 LYS A 779     104.710  77.888  39.076  1.00  0.00           H
ATOM   4649  C   LYS A 779     109.789  79.822  34.689  1.00  0.00           C
ATOM   4650  O   LYS A 779     109.037  80.159  33.770  1.00  0.00           O
ATOM   4651  N   ASN A 780     110.585  78.718  34.526  1.00  0.00           N
ATOM   4652  HN  ASN A 780     111.215  78.379  35.221  1.00  0.00           H
ATOM   4653  CA  ASN A 780     110.618  77.702  33.483  1.00  0.00           C
ATOM   4654  HA  ASN A 780     109.831  77.992  32.803  1.00  0.00           H
ATOM   4655  CB  ASN A 780     111.837  77.796  32.553  1.00  0.00           C
ATOM   4656  HB1 ASN A 780     112.657  77.382  33.178  1.00  0.00           H
ATOM   4657  HB2 ASN A 780     111.721  77.171  31.642  1.00  0.00           H
ATOM   4658  CG  ASN A 780     112.271  79.223  32.167  1.00  0.00           C
ATOM   4659  OD1 ASN A 780     113.402  79.555  32.480  1.00  0.00           O
ATOM   4660  ND2 ASN A 780     111.392  79.995  31.566  1.00  0.00           N
ATOM   4661 1HD2 ASN A 780     111.435  80.987  31.452  1.00  0.00           H
ATOM   4662 2HD2 ASN A 780     110.480  79.672  31.310  1.00  0.00           H
ATOM   4663  C   ASN A 780     110.435  76.342  34.043  1.00  0.00           C
ATOM   4664  O   ASN A 780     110.823  75.996  35.161  1.00  0.00           O
ATOM   4665  N   GLY A 781     109.729  75.510  33.315  1.00  0.00           N
ATOM   4666  HN  GLY A 781     109.415  75.836  32.427  1.00  0.00           H
ATOM   4667  CA  GLY A 781     109.509  74.070  33.564  1.00  0.00           C
ATOM   4668  HA1 GLY A 781     109.287  73.634  32.601  1.00  0.00           H
ATOM   4669  HA2 GLY A 781     110.393  73.594  33.962  1.00  0.00           H
ATOM   4670  C   GLY A 781     108.517  73.774  34.544  1.00  0.00           C
ATOM   4671  O   GLY A 781     108.510  72.748  35.166  1.00  0.00           O
ATOM   4672  N   ASP A 782     107.628  74.756  34.951  1.00  0.00           N
ATOM   4673  HN  ASP A 782     107.578  75.618  34.454  1.00  0.00           H
ATOM   4674  CA  ASP A 782     106.790  74.466  36.091  1.00  0.00           C
ATOM   4675  HA  ASP A 782     106.480  73.437  35.982  1.00  0.00           H
ATOM   4676  CB  ASP A 782     107.548  74.639  37.459  1.00  0.00           C
ATOM   4677  HB1 ASP A 782     108.615  74.376  37.295  1.00  0.00           H
ATOM   4678  HB2 ASP A 782     107.465  75.675  37.850  1.00  0.00           H
ATOM   4679  CG  ASP A 782     106.958  73.820  38.630  1.00  0.00           C
ATOM   4680  OD1 ASP A 782     105.899  73.241  38.619  1.00  0.00           O
ATOM   4681  OD2 ASP A 782     107.664  73.806  39.674  1.00  0.00           O
ATOM   4682  C   ASP A 782     105.441  75.220  35.987  1.00  0.00           C
ATOM   4683  O   ASP A 782     105.343  76.253  35.302  1.00  0.00           O
ATOM   4684  N   ASP A 783     104.368  74.688  36.594  1.00  0.00           N
ATOM   4685  HN  ASP A 783     104.362  73.843  37.122  1.00  0.00           H
ATOM   4686  CA  ASP A 783     102.991  75.128  36.468  1.00  0.00           C
ATOM   4687  HA  ASP A 783     102.928  75.452  35.440  1.00  0.00           H
ATOM   4688  CB  ASP A 783     102.003  73.842  36.729  1.00  0.00           C
ATOM   4689  HB1 ASP A 783     102.525  72.933  36.361  1.00  0.00           H
ATOM   4690  HB2 ASP A 783     101.954  73.758  37.836  1.00  0.00           H
ATOM   4691  CG  ASP A 783     100.601  73.942  36.165  1.00  0.00           C
ATOM   4692  OD1 ASP A 783     100.440  74.840  35.284  1.00  0.00           O
ATOM   4693  OD2 ASP A 783      99.778  73.099  36.536  1.00  0.00           O
ATOM   4694  C   ASP A 783     102.596  76.308  37.409  1.00  0.00           C
ATOM   4695  O   ASP A 783     103.395  76.819  38.234  1.00  0.00           O
ATOM   4696  N   LEU A 784     101.448  76.957  37.058  1.00  0.00           N
ATOM   4697  HN  LEU A 784     101.080  76.549  36.226  1.00  0.00           H
ATOM   4698  CA  LEU A 784     100.938  78.149  37.709  1.00  0.00           C
ATOM   4699  HA  LEU A 784     100.825  78.004  38.774  1.00  0.00           H
ATOM   4700  CB  LEU A 784     101.900  79.428  37.604  1.00  0.00           C
ATOM   4701  HB1 LEU A 784     101.535  80.236  38.273  1.00  0.00           H
ATOM   4702  HB2 LEU A 784     102.898  79.186  38.029  1.00  0.00           H
ATOM   4703  CG  LEU A 784     102.092  80.186  36.224  1.00  0.00           C
ATOM   4704  HG  LEU A 784     101.076  80.260  35.781  1.00  0.00           H
ATOM   4705  CD1 LEU A 784     102.665  81.606  36.338  1.00  0.00           C
ATOM   4706 1HD1 LEU A 784     103.690  81.495  36.752  1.00  0.00           H
ATOM   4707 2HD1 LEU A 784     102.785  81.994  35.303  1.00  0.00           H
ATOM   4708 3HD1 LEU A 784     102.037  82.246  36.994  1.00  0.00           H
ATOM   4709  CD2 LEU A 784     102.804  79.380  35.150  1.00  0.00           C
ATOM   4710 1HD2 LEU A 784     102.597  78.290  35.212  1.00  0.00           H
ATOM   4711 2HD2 LEU A 784     102.569  79.686  34.108  1.00  0.00           H
ATOM   4712 3HD2 LEU A 784     103.900  79.523  35.266  1.00  0.00           H
ATOM   4713  C   LEU A 784      99.611  78.550  37.080  1.00  0.00           C
ATOM   4714  O   LEU A 784      99.096  79.657  37.061  1.00  0.00           O
ATOM   4715  N   ARG A 785      98.983  77.615  36.315  1.00  0.00           N
ATOM   4716  HN  ARG A 785      99.327  76.683  36.234  1.00  0.00           H
ATOM   4717  CA  ARG A 785      97.735  77.914  35.717  1.00  0.00           C
ATOM   4718  HA  ARG A 785      97.753  78.883  35.241  1.00  0.00           H
ATOM   4719  CB  ARG A 785      97.440  76.908  34.595  1.00  0.00           C
ATOM   4720  HB1 ARG A 785      97.441  75.889  35.038  1.00  0.00           H
ATOM   4721  HB2 ARG A 785      96.389  77.100  34.287  1.00  0.00           H
ATOM   4722  CG  ARG A 785      98.431  77.023  33.450  1.00  0.00           C
ATOM   4723  HG1 ARG A 785      98.419  77.891  32.757  1.00  0.00           H
ATOM   4724  HG2 ARG A 785      99.469  76.951  33.839  1.00  0.00           H
ATOM   4725  CD  ARG A 785      98.270  75.738  32.558  1.00  0.00           C
ATOM   4726  HD1 ARG A 785      97.197  75.522  32.371  1.00  0.00           H
ATOM   4727  HD2 ARG A 785      98.853  75.949  31.636  1.00  0.00           H
ATOM   4728  NE  ARG A 785      98.771  74.564  33.319  1.00  0.00           N
ATOM   4729  HE  ARG A 785      99.390  74.749  34.082  1.00  0.00           H
ATOM   4730  CZ  ARG A 785      98.250  73.363  33.189  1.00  0.00           C
ATOM   4731  NH1 ARG A 785      97.541  73.045  32.096  1.00  0.00           N
ATOM   4732 1HH1 ARG A 785      97.603  73.594  31.262  1.00  0.00           H
ATOM   4733 2HH1 ARG A 785      97.525  72.058  31.934  1.00  0.00           H
ATOM   4734  NH2 ARG A 785      98.563  72.419  34.051  1.00  0.00           N
ATOM   4735 1HH2 ARG A 785      98.820  72.696  34.977  1.00  0.00           H
ATOM   4736 2HH2 ARG A 785      98.121  71.525  33.985  1.00  0.00           H
ATOM   4737  C   ARG A 785      96.622  77.931  36.756  1.00  0.00           C
ATOM   4738  O   ARG A 785      95.639  78.585  36.601  1.00  0.00           O
ATOM   4739  N   GLN A 786      96.758  77.149  37.899  1.00  0.00           N
ATOM   4740  HN  GLN A 786      97.503  76.486  37.926  1.00  0.00           H
ATOM   4741  CA  GLN A 786      95.944  77.274  39.085  1.00  0.00           C
ATOM   4742  HA  GLN A 786      94.920  77.032  38.846  1.00  0.00           H
ATOM   4743  CB  GLN A 786      96.087  76.050  39.969  1.00  0.00           C
ATOM   4744  HB1 GLN A 786      95.915  75.079  39.457  1.00  0.00           H
ATOM   4745  HB2 GLN A 786      97.171  76.058  40.210  1.00  0.00           H
ATOM   4746  CG  GLN A 786      95.377  75.948  41.379  1.00  0.00           C
ATOM   4747  HG1 GLN A 786      95.745  75.077  41.963  1.00  0.00           H
ATOM   4748  HG2 GLN A 786      95.664  76.820  42.004  1.00  0.00           H
ATOM   4749  CD  GLN A 786      93.860  75.987  41.268  1.00  0.00           C
ATOM   4750  OE1 GLN A 786      93.253  75.388  40.406  1.00  0.00           O
ATOM   4751  NE2 GLN A 786      93.211  76.692  42.160  1.00  0.00           N
ATOM   4752 1HE2 GLN A 786      93.607  76.909  43.052  1.00  0.00           H
ATOM   4753 2HE2 GLN A 786      92.376  77.121  41.817  1.00  0.00           H
ATOM   4754  C   GLN A 786      96.021  78.618  39.792  1.00  0.00           C
ATOM   4755  O   GLN A 786      94.968  79.197  40.017  1.00  0.00           O
ATOM   4756  N   ASP A 787      97.246  79.146  39.963  1.00  0.00           N
ATOM   4757  HN  ASP A 787      98.035  78.546  39.862  1.00  0.00           H
ATOM   4758  CA  ASP A 787      97.454  80.541  40.446  1.00  0.00           C
ATOM   4759  HA  ASP A 787      97.057  80.725  41.433  1.00  0.00           H
ATOM   4760  CB  ASP A 787      99.012  80.863  40.576  1.00  0.00           C
ATOM   4761  HB1 ASP A 787      99.448  80.774  39.558  1.00  0.00           H
ATOM   4762  HB2 ASP A 787      99.200  81.918  40.871  1.00  0.00           H
ATOM   4763  CG  ASP A 787      99.714  79.857  41.500  1.00  0.00           C
ATOM   4764  OD1 ASP A 787      99.916  78.657  41.082  1.00  0.00           O
ATOM   4765  OD2 ASP A 787     100.110  80.225  42.632  1.00  0.00           O
ATOM   4766  C   ASP A 787      96.883  81.559  39.493  1.00  0.00           C
ATOM   4767  O   ASP A 787      96.090  82.403  39.944  1.00  0.00           O
ATOM   4768  N   MET A 788      97.159  81.449  38.144  1.00  0.00           N
ATOM   4769  HN  MET A 788      97.699  80.702  37.763  1.00  0.00           H
ATOM   4770  CA  MET A 788      96.579  82.369  37.164  1.00  0.00           C
ATOM   4771  HA  MET A 788      96.841  83.375  37.459  1.00  0.00           H
ATOM   4772  CB  MET A 788      97.126  82.103  35.759  1.00  0.00           C
ATOM   4773  HB1 MET A 788      98.210  82.300  35.612  1.00  0.00           H
ATOM   4774  HB2 MET A 788      97.090  80.996  35.672  1.00  0.00           H
ATOM   4775  CG  MET A 788      96.248  82.756  34.617  1.00  0.00           C
ATOM   4776  HG1 MET A 788      96.720  82.499  33.644  1.00  0.00           H
ATOM   4777  HG2 MET A 788      95.222  82.337  34.539  1.00  0.00           H
ATOM   4778  SD  MET A 788      95.890  84.571  34.735  1.00  0.00           S
ATOM   4779  CE  MET A 788      95.503  84.784  33.035  1.00  0.00           C
ATOM   4780  HE1 MET A 788      94.461  84.463  32.821  1.00  0.00           H
ATOM   4781  HE2 MET A 788      95.542  85.862  32.767  1.00  0.00           H
ATOM   4782  HE3 MET A 788      96.185  84.248  32.341  1.00  0.00           H
ATOM   4783  C   MET A 788      95.099  82.269  37.124  1.00  0.00           C
ATOM   4784  O   MET A 788      94.438  83.287  37.134  1.00  0.00           O
ATOM   4785  N   LEU A 789      94.467  81.086  37.076  1.00  0.00           N
ATOM   4786  HN  LEU A 789      94.950  80.224  36.947  1.00  0.00           H
ATOM   4787  CA  LEU A 789      93.049  80.889  37.091  1.00  0.00           C
ATOM   4788  HA  LEU A 789      92.701  81.544  36.306  1.00  0.00           H
ATOM   4789  CB  LEU A 789      92.668  79.373  36.894  1.00  0.00           C
ATOM   4790  HB1 LEU A 789      93.296  78.921  36.097  1.00  0.00           H
ATOM   4791  HB2 LEU A 789      93.048  78.953  37.850  1.00  0.00           H
ATOM   4792  CG  LEU A 789      91.224  79.062  36.898  1.00  0.00           C
ATOM   4793  HG  LEU A 789      90.856  79.331  37.911  1.00  0.00           H
ATOM   4794  CD1 LEU A 789      90.441  79.716  35.796  1.00  0.00           C
ATOM   4795 1HD1 LEU A 789      90.649  79.310  34.783  1.00  0.00           H
ATOM   4796 2HD1 LEU A 789      89.359  79.730  36.046  1.00  0.00           H
ATOM   4797 3HD1 LEU A 789      90.664  80.792  35.631  1.00  0.00           H
ATOM   4798  CD2 LEU A 789      91.036  77.563  36.833  1.00  0.00           C
ATOM   4799 1HD2 LEU A 789      91.723  76.951  37.455  1.00  0.00           H
ATOM   4800 2HD2 LEU A 789      90.044  77.174  37.147  1.00  0.00           H
ATOM   4801 3HD2 LEU A 789      91.070  77.134  35.809  1.00  0.00           H
ATOM   4802  C   LEU A 789      92.412  81.535  38.318  1.00  0.00           C
ATOM   4803  O   LEU A 789      91.412  82.180  38.275  1.00  0.00           O
ATOM   4804  N   THR A 790      93.029  81.279  39.497  1.00  0.00           N
ATOM   4805  HN  THR A 790      93.818  80.676  39.584  1.00  0.00           H
ATOM   4806  CA  THR A 790      92.625  81.757  40.794  1.00  0.00           C
ATOM   4807  HA  THR A 790      91.581  81.577  41.001  1.00  0.00           H
ATOM   4808  CB  THR A 790      93.360  81.188  41.982  1.00  0.00           C
ATOM   4809  HB  THR A 790      94.446  81.414  41.929  1.00  0.00           H
ATOM   4810  OG1 THR A 790      93.248  79.745  42.170  1.00  0.00           O
ATOM   4811  HG1 THR A 790      93.766  79.322  41.481  1.00  0.00           H
ATOM   4812  CG2 THR A 790      92.843  81.770  43.286  1.00  0.00           C
ATOM   4813 1HG2 THR A 790      92.833  82.881  43.322  1.00  0.00           H
ATOM   4814 2HG2 THR A 790      91.791  81.480  43.489  1.00  0.00           H
ATOM   4815 3HG2 THR A 790      93.456  81.396  44.134  1.00  0.00           H
ATOM   4816  C   THR A 790      92.620  83.224  40.843  1.00  0.00           C
ATOM   4817  O   THR A 790      91.656  83.769  41.211  1.00  0.00           O
ATOM   4818  N   LEU A 791      93.701  83.839  40.368  1.00  0.00           N
ATOM   4819  HN  LEU A 791      94.454  83.317  39.973  1.00  0.00           H
ATOM   4820  CA  LEU A 791      93.726  85.243  40.292  1.00  0.00           C
ATOM   4821  HA  LEU A 791      93.573  85.699  41.259  1.00  0.00           H
ATOM   4822  CB  LEU A 791      95.234  85.662  39.895  1.00  0.00           C
ATOM   4823  HB1 LEU A 791      95.883  85.208  40.674  1.00  0.00           H
ATOM   4824  HB2 LEU A 791      95.446  85.303  38.865  1.00  0.00           H
ATOM   4825  CG  LEU A 791      95.463  87.174  39.988  1.00  0.00           C
ATOM   4826  HG  LEU A 791      94.847  87.651  39.197  1.00  0.00           H
ATOM   4827  CD1 LEU A 791      95.158  87.812  41.334  1.00  0.00           C
ATOM   4828 1HD1 LEU A 791      95.809  87.382  42.125  1.00  0.00           H
ATOM   4829 2HD1 LEU A 791      95.289  88.910  41.225  1.00  0.00           H
ATOM   4830 3HD1 LEU A 791      94.127  87.663  41.721  1.00  0.00           H
ATOM   4831  CD2 LEU A 791      96.868  87.588  39.508  1.00  0.00           C
ATOM   4832 1HD2 LEU A 791      97.653  86.921  39.924  1.00  0.00           H
ATOM   4833 2HD2 LEU A 791      96.848  87.473  38.403  1.00  0.00           H
ATOM   4834 3HD2 LEU A 791      97.127  88.643  39.739  1.00  0.00           H
ATOM   4835  C   LEU A 791      92.799  85.831  39.248  1.00  0.00           C
ATOM   4836  O   LEU A 791      92.233  86.913  39.399  1.00  0.00           O
ATOM   4837  N   GLN A 792      92.638  85.154  38.068  1.00  0.00           N
ATOM   4838  HN  GLN A 792      93.164  84.321  37.912  1.00  0.00           H
ATOM   4839  CA  GLN A 792      91.700  85.611  37.111  1.00  0.00           C
ATOM   4840  HA  GLN A 792      91.875  86.657  36.908  1.00  0.00           H
ATOM   4841  CB  GLN A 792      91.920  84.733  35.855  1.00  0.00           C
ATOM   4842  HB1 GLN A 792      92.967  84.882  35.516  1.00  0.00           H
ATOM   4843  HB2 GLN A 792      91.869  83.647  36.085  1.00  0.00           H
ATOM   4844  CG  GLN A 792      90.860  85.051  34.698  1.00  0.00           C
ATOM   4845  HG1 GLN A 792      91.251  84.480  33.829  1.00  0.00           H
ATOM   4846  HG2 GLN A 792      89.838  84.723  34.984  1.00  0.00           H
ATOM   4847  CD  GLN A 792      90.839  86.478  34.135  1.00  0.00           C
ATOM   4848  OE1 GLN A 792      91.528  86.780  33.146  1.00  0.00           O
ATOM   4849  NE2 GLN A 792      90.080  87.391  34.730  1.00  0.00           N
ATOM   4850 1HE2 GLN A 792      89.773  88.204  34.235  1.00  0.00           H
ATOM   4851 2HE2 GLN A 792      89.624  87.207  35.601  1.00  0.00           H
ATOM   4852  C   GLN A 792      90.242  85.502  37.629  1.00  0.00           C
ATOM   4853  O   GLN A 792      89.361  86.296  37.305  1.00  0.00           O
ATOM   4854  N   MET A 793      89.887  84.448  38.487  1.00  0.00           N
ATOM   4855  HN  MET A 793      90.663  83.876  38.740  1.00  0.00           H
ATOM   4856  CA  MET A 793      88.691  84.329  39.237  1.00  0.00           C
ATOM   4857  HA  MET A 793      87.858  84.497  38.570  1.00  0.00           H
ATOM   4858  CB  MET A 793      88.659  82.989  39.938  1.00  0.00           C
ATOM   4859  HB1 MET A 793      89.708  82.704  40.170  1.00  0.00           H
ATOM   4860  HB2 MET A 793      88.040  82.989  40.861  1.00  0.00           H
ATOM   4861  CG  MET A 793      88.176  81.848  39.036  1.00  0.00           C
ATOM   4862  HG1 MET A 793      88.909  81.664  38.222  1.00  0.00           H
ATOM   4863  HG2 MET A 793      88.162  80.936  39.671  1.00  0.00           H
ATOM   4864  SD  MET A 793      86.475  82.004  38.341  1.00  0.00           S
ATOM   4865  CE  MET A 793      86.817  82.360  36.666  1.00  0.00           C
ATOM   4866  HE1 MET A 793      85.953  82.524  35.987  1.00  0.00           H
ATOM   4867  HE2 MET A 793      87.335  83.337  36.557  1.00  0.00           H
ATOM   4868  HE3 MET A 793      87.388  81.540  36.181  1.00  0.00           H
ATOM   4869  C   MET A 793      88.421  85.298  40.336  1.00  0.00           C
ATOM   4870  O   MET A 793      87.282  85.855  40.397  1.00  0.00           O
ATOM   4871  N   ILE A 794      89.415  85.700  41.181  1.00  0.00           N
ATOM   4872  HN  ILE A 794      90.172  85.072  41.344  1.00  0.00           H
ATOM   4873  CA  ILE A 794      89.288  86.749  42.176  1.00  0.00           C
ATOM   4874  HA  ILE A 794      88.502  86.445  42.852  1.00  0.00           H
ATOM   4875  CB  ILE A 794      90.424  86.710  43.153  1.00  0.00           C
ATOM   4876  HB  ILE A 794      91.347  86.607  42.544  1.00  0.00           H
ATOM   4877  CG2 ILE A 794      90.454  88.046  43.969  1.00  0.00           C
ATOM   4878 1HG2 ILE A 794      91.324  88.044  44.660  1.00  0.00           H
ATOM   4879 2HG2 ILE A 794      90.633  88.910  43.294  1.00  0.00           H
ATOM   4880 3HG2 ILE A 794      89.494  88.307  44.464  1.00  0.00           H
ATOM   4881  CG1 ILE A 794      90.373  85.491  44.057  1.00  0.00           C
ATOM   4882 1HG1 ILE A 794      89.693  85.823  44.870  1.00  0.00           H
ATOM   4883 2HG1 ILE A 794      89.931  84.592  43.576  1.00  0.00           H
ATOM   4884  CD  ILE A 794      91.715  85.038  44.738  1.00  0.00           C
ATOM   4885  HD1 ILE A 794      91.566  84.188  45.439  1.00  0.00           H
ATOM   4886  HD2 ILE A 794      92.496  84.717  44.016  1.00  0.00           H
ATOM   4887  HD3 ILE A 794      92.083  85.902  45.331  1.00  0.00           H
ATOM   4888  C   ILE A 794      89.092  88.126  41.498  1.00  0.00           C
ATOM   4889  O   ILE A 794      88.326  88.933  41.950  1.00  0.00           O
ATOM   4890  N   GLN A 795      89.723  88.392  40.339  1.00  0.00           N
ATOM   4891  HN  GLN A 795      90.383  87.735  39.982  1.00  0.00           H
ATOM   4892  CA  GLN A 795      89.534  89.594  39.612  1.00  0.00           C
ATOM   4893  HA  GLN A 795      89.336  90.432  40.264  1.00  0.00           H
ATOM   4894  CB  GLN A 795      90.736  89.882  38.648  1.00  0.00           C
ATOM   4895  HB1 GLN A 795      90.922  88.902  38.160  1.00  0.00           H
ATOM   4896  HB2 GLN A 795      90.514  90.721  37.955  1.00  0.00           H
ATOM   4897  CG  GLN A 795      91.998  90.120  39.512  1.00  0.00           C
ATOM   4898  HG1 GLN A 795      92.321  89.172  39.994  1.00  0.00           H
ATOM   4899  HG2 GLN A 795      92.864  90.531  38.950  1.00  0.00           H
ATOM   4900  CD  GLN A 795      91.704  91.140  40.677  1.00  0.00           C
ATOM   4901  OE1 GLN A 795      91.767  90.779  41.864  1.00  0.00           O
ATOM   4902  NE2 GLN A 795      91.136  92.280  40.275  1.00  0.00           N
ATOM   4903 1HE2 GLN A 795      91.160  92.548  39.312  1.00  0.00           H
ATOM   4904 2HE2 GLN A 795      90.788  92.888  40.989  1.00  0.00           H
ATOM   4905  C   GLN A 795      88.270  89.588  38.865  1.00  0.00           C
ATOM   4906  O   GLN A 795      87.765  90.697  38.597  1.00  0.00           O
ATOM   4907  N   LEU A 796      87.657  88.373  38.530  1.00  0.00           N
ATOM   4908  HN  LEU A 796      88.135  87.509  38.669  1.00  0.00           H
ATOM   4909  CA  LEU A 796      86.269  88.272  38.093  1.00  0.00           C
ATOM   4910  HA  LEU A 796      86.173  88.909  37.226  1.00  0.00           H
ATOM   4911  CB  LEU A 796      85.778  86.869  37.647  1.00  0.00           C
ATOM   4912  HB1 LEU A 796      86.347  86.529  36.756  1.00  0.00           H
ATOM   4913  HB2 LEU A 796      85.962  86.087  38.415  1.00  0.00           H
ATOM   4914  CG  LEU A 796      84.302  86.723  37.068  1.00  0.00           C
ATOM   4915  HG  LEU A 796      83.554  86.906  37.868  1.00  0.00           H
ATOM   4916  CD1 LEU A 796      84.037  87.697  35.888  1.00  0.00           C
ATOM   4917 1HD1 LEU A 796      83.028  87.582  35.436  1.00  0.00           H
ATOM   4918 2HD1 LEU A 796      84.061  88.746  36.253  1.00  0.00           H
ATOM   4919 3HD1 LEU A 796      84.764  87.540  35.062  1.00  0.00           H
ATOM   4920  CD2 LEU A 796      84.235  85.261  36.572  1.00  0.00           C
ATOM   4921 1HD2 LEU A 796      84.978  85.102  35.761  1.00  0.00           H
ATOM   4922 2HD2 LEU A 796      84.466  84.438  37.281  1.00  0.00           H
ATOM   4923 3HD2 LEU A 796      83.264  84.881  36.186  1.00  0.00           H
ATOM   4924  C   LEU A 796      85.278  88.761  39.076  1.00  0.00           C
ATOM   4925  O   LEU A 796      84.404  89.592  38.830  1.00  0.00           O
ATOM   4926  N   MET A 797      85.450  88.415  40.370  1.00  0.00           N
ATOM   4927  HN  MET A 797      86.258  87.897  40.638  1.00  0.00           H
ATOM   4928  CA  MET A 797      84.594  88.765  41.470  1.00  0.00           C
ATOM   4929  HA  MET A 797      83.561  88.517  41.277  1.00  0.00           H
ATOM   4930  CB  MET A 797      84.989  88.153  42.873  1.00  0.00           C
ATOM   4931  HB1 MET A 797      86.040  88.473  43.040  1.00  0.00           H
ATOM   4932  HB2 MET A 797      84.268  88.437  43.669  1.00  0.00           H
ATOM   4933  CG  MET A 797      84.925  86.585  42.993  1.00  0.00           C
ATOM   4934  HG1 MET A 797      83.845  86.347  42.884  1.00  0.00           H
ATOM   4935  HG2 MET A 797      85.400  86.055  42.140  1.00  0.00           H
ATOM   4936  SD  MET A 797      85.596  85.910  44.591  1.00  0.00           S
ATOM   4937  CE  MET A 797      84.507  84.518  44.447  1.00  0.00           C
ATOM   4938  HE1 MET A 797      85.006  83.739  45.062  1.00  0.00           H
ATOM   4939  HE2 MET A 797      83.423  84.664  44.644  1.00  0.00           H
ATOM   4940  HE3 MET A 797      84.544  84.147  43.400  1.00  0.00           H
ATOM   4941  C   MET A 797      84.623  90.308  41.663  1.00  0.00           C
ATOM   4942  O   MET A 797      83.635  90.925  41.854  1.00  0.00           O
ATOM   4943  N   ASP A 798      85.828  90.927  41.534  1.00  0.00           N
ATOM   4944  HN  ASP A 798      86.615  90.380  41.258  1.00  0.00           H
ATOM   4945  CA  ASP A 798      85.994  92.369  41.496  1.00  0.00           C
ATOM   4946  HA  ASP A 798      85.617  92.874  42.372  1.00  0.00           H
ATOM   4947  CB  ASP A 798      87.488  92.756  41.304  1.00  0.00           C
ATOM   4948  HB1 ASP A 798      88.092  92.172  42.032  1.00  0.00           H
ATOM   4949  HB2 ASP A 798      87.854  92.657  40.260  1.00  0.00           H
ATOM   4950  CG  ASP A 798      87.789  94.190  41.664  1.00  0.00           C
ATOM   4951  OD1 ASP A 798      88.910  94.645  41.376  1.00  0.00           O
ATOM   4952  OD2 ASP A 798      86.975  94.874  42.334  1.00  0.00           O
ATOM   4953  C   ASP A 798      85.101  93.023  40.352  1.00  0.00           C
ATOM   4954  O   ASP A 798      84.504  94.053  40.557  1.00  0.00           O
ATOM   4955  N   VAL A 799      84.922  92.460  39.124  1.00  0.00           N
ATOM   4956  HN  VAL A 799      85.459  91.623  39.056  1.00  0.00           H
ATOM   4957  CA  VAL A 799      84.059  92.907  38.029  1.00  0.00           C
ATOM   4958  HA  VAL A 799      84.301  93.920  37.745  1.00  0.00           H
ATOM   4959  CB  VAL A 799      83.953  92.003  36.735  1.00  0.00           C
ATOM   4960  HB  VAL A 799      83.442  91.052  36.997  1.00  0.00           H
ATOM   4961  CG1 VAL A 799      83.043  92.459  35.630  1.00  0.00           C
ATOM   4962 1HG1 VAL A 799      83.329  93.447  35.211  1.00  0.00           H
ATOM   4963 2HG1 VAL A 799      82.909  91.751  34.785  1.00  0.00           H
ATOM   4964 3HG1 VAL A 799      82.028  92.606  36.059  1.00  0.00           H
ATOM   4965  CG2 VAL A 799      85.336  91.618  36.193  1.00  0.00           C
ATOM   4966 1HG2 VAL A 799      85.848  92.451  35.665  1.00  0.00           H
ATOM   4967 2HG2 VAL A 799      86.066  91.152  36.889  1.00  0.00           H
ATOM   4968 3HG2 VAL A 799      85.153  90.802  35.461  1.00  0.00           H
ATOM   4969  C   VAL A 799      82.599  93.021  38.573  1.00  0.00           C
ATOM   4970  O   VAL A 799      81.962  94.088  38.413  1.00  0.00           O
ATOM   4971  N   LEU A 800      82.135  91.926  39.184  1.00  0.00           N
ATOM   4972  HN  LEU A 800      82.718  91.117  39.213  1.00  0.00           H
ATOM   4973  CA  LEU A 800      80.885  91.707  39.851  1.00  0.00           C
ATOM   4974  HA  LEU A 800      80.080  91.986  39.187  1.00  0.00           H
ATOM   4975  CB  LEU A 800      80.673  90.234  40.239  1.00  0.00           C
ATOM   4976  HB1 LEU A 800      81.271  89.944  41.129  1.00  0.00           H
ATOM   4977  HB2 LEU A 800      79.592  90.115  40.470  1.00  0.00           H
ATOM   4978  CG  LEU A 800      81.046  89.248  39.069  1.00  0.00           C
ATOM   4979  HG  LEU A 800      82.066  89.466  38.686  1.00  0.00           H
ATOM   4980  CD1 LEU A 800      81.021  87.753  39.551  1.00  0.00           C
ATOM   4981 1HD1 LEU A 800      81.774  87.278  38.886  1.00  0.00           H
ATOM   4982 2HD1 LEU A 800      81.493  87.553  40.536  1.00  0.00           H
ATOM   4983 3HD1 LEU A 800      80.022  87.288  39.407  1.00  0.00           H
ATOM   4984  CD2 LEU A 800      80.215  89.410  37.773  1.00  0.00           C
ATOM   4985 1HD2 LEU A 800      80.548  88.747  36.946  1.00  0.00           H
ATOM   4986 2HD2 LEU A 800      79.140  89.171  37.918  1.00  0.00           H
ATOM   4987 3HD2 LEU A 800      80.258  90.446  37.374  1.00  0.00           H
ATOM   4988  C   LEU A 800      80.619  92.700  40.965  1.00  0.00           C
ATOM   4989  O   LEU A 800      79.684  93.486  41.037  1.00  0.00           O
ATOM   4990  N   TRP A 801      81.605  92.855  41.918  1.00  0.00           N
ATOM   4991  HN  TRP A 801      82.421  92.286  41.855  1.00  0.00           H
ATOM   4992  CA  TRP A 801      81.599  93.861  42.906  1.00  0.00           C
ATOM   4993  HA  TRP A 801      80.692  93.827  43.492  1.00  0.00           H
ATOM   4994  CB  TRP A 801      82.892  93.763  43.789  1.00  0.00           C
ATOM   4995  HB1 TRP A 801      83.785  93.503  43.180  1.00  0.00           H
ATOM   4996  HB2 TRP A 801      83.041  94.686  44.388  1.00  0.00           H
ATOM   4997  CG  TRP A 801      82.755  92.599  44.740  1.00  0.00           C
ATOM   4998  CD1 TRP A 801      81.665  92.064  45.287  1.00  0.00           C
ATOM   4999  HD1 TRP A 801      80.664  92.444  45.147  1.00  0.00           H
ATOM   5000  NE1 TRP A 801      82.013  90.886  46.013  1.00  0.00           N
ATOM   5001  HE1 TRP A 801      81.421  90.426  46.637  1.00  0.00           H
ATOM   5002  CE2 TRP A 801      83.335  90.671  45.898  1.00  0.00           C
ATOM   5003  CD2 TRP A 801      83.886  91.711  45.152  1.00  0.00           C
ATOM   5004  CE3 TRP A 801      85.320  91.780  44.870  1.00  0.00           C
ATOM   5005  HE3 TRP A 801      85.778  92.537  44.251  1.00  0.00           H
ATOM   5006  CZ3 TRP A 801      86.115  90.833  45.462  1.00  0.00           C
ATOM   5007  HZ3 TRP A 801      87.180  90.892  45.293  1.00  0.00           H
ATOM   5008  CZ2 TRP A 801      84.233  89.792  46.496  1.00  0.00           C
ATOM   5009  HZ2 TRP A 801      83.804  89.098  47.204  1.00  0.00           H
ATOM   5010  CH2 TRP A 801      85.600  89.821  46.247  1.00  0.00           C
ATOM   5011  HH2 TRP A 801      86.285  89.118  46.699  1.00  0.00           H
ATOM   5012  C   TRP A 801      81.541  95.322  42.327  1.00  0.00           C
ATOM   5013  O   TRP A 801      80.714  96.064  42.777  1.00  0.00           O
ATOM   5014  N   LYS A 802      82.475  95.729  41.413  1.00  0.00           N
ATOM   5015  HN  LYS A 802      83.074  95.054  40.990  1.00  0.00           H
ATOM   5016  CA  LYS A 802      82.586  97.068  40.832  1.00  0.00           C
ATOM   5017  HA  LYS A 802      82.840  97.799  41.586  1.00  0.00           H
ATOM   5018  CB  LYS A 802      83.828  97.020  39.894  1.00  0.00           C
ATOM   5019  HB1 LYS A 802      83.811  96.092  39.283  1.00  0.00           H
ATOM   5020  HB2 LYS A 802      83.867  97.956  39.297  1.00  0.00           H
ATOM   5021  CG  LYS A 802      85.124  97.002  40.698  1.00  0.00           C
ATOM   5022  HG1 LYS A 802      85.037  96.180  41.440  1.00  0.00           H
ATOM   5023  HG2 LYS A 802      85.914  96.718  39.971  1.00  0.00           H
ATOM   5024  CD  LYS A 802      85.583  98.295  41.445  1.00  0.00           C
ATOM   5025  HD1 LYS A 802      85.808  99.100  40.713  1.00  0.00           H
ATOM   5026  HD2 LYS A 802      84.866  98.778  42.143  1.00  0.00           H
ATOM   5027  CE  LYS A 802      86.745  98.004  42.395  1.00  0.00           C
ATOM   5028  HE1 LYS A 802      87.092  98.987  42.781  1.00  0.00           H
ATOM   5029  HE2 LYS A 802      86.438  97.367  43.252  1.00  0.00           H
ATOM   5030  NZ  LYS A 802      87.917  97.335  41.844  1.00  0.00           N
ATOM   5031  HZ1 LYS A 802      88.804  97.525  42.352  1.00  0.00           H
ATOM   5032  HZ2 LYS A 802      87.749  96.311  41.783  1.00  0.00           H
ATOM   5033  HZ3 LYS A 802      88.101  97.614  40.859  1.00  0.00           H
ATOM   5034  C   LYS A 802      81.320  97.534  40.211  1.00  0.00           C
ATOM   5035  O   LYS A 802      80.890  98.678  40.462  1.00  0.00           O
ATOM   5036  N   GLN A 803      80.686  96.686  39.471  1.00  0.00           N
ATOM   5037  HN  GLN A 803      81.029  95.763  39.313  1.00  0.00           H
ATOM   5038  CA  GLN A 803      79.460  96.867  38.706  1.00  0.00           C
ATOM   5039  HA  GLN A 803      79.541  97.569  37.890  1.00  0.00           H
ATOM   5040  CB  GLN A 803      79.041  95.493  38.072  1.00  0.00           C
ATOM   5041  HB1 GLN A 803      79.873  95.169  37.410  1.00  0.00           H
ATOM   5042  HB2 GLN A 803      79.024  94.649  38.795  1.00  0.00           H
ATOM   5043  CG  GLN A 803      77.726  95.421  37.316  1.00  0.00           C
ATOM   5044  HG1 GLN A 803      77.743  94.395  36.890  1.00  0.00           H
ATOM   5045  HG2 GLN A 803      76.867  95.469  38.020  1.00  0.00           H
ATOM   5046  CD  GLN A 803      77.656  96.508  36.173  1.00  0.00           C
ATOM   5047  OE1 GLN A 803      76.785  97.360  36.223  1.00  0.00           O
ATOM   5048  NE2 GLN A 803      78.675  96.592  35.322  1.00  0.00           N
ATOM   5049 1HE2 GLN A 803      78.653  97.313  34.629  1.00  0.00           H
ATOM   5050 2HE2 GLN A 803      79.297  95.809  35.276  1.00  0.00           H
ATOM   5051  C   GLN A 803      78.345  97.367  39.569  1.00  0.00           C
ATOM   5052  O   GLN A 803      77.629  98.302  39.134  1.00  0.00           O
ATOM   5053  N   GLU A 804      78.240  96.899  40.860  1.00  0.00           N
ATOM   5054  HN  GLU A 804      78.888  96.164  41.045  1.00  0.00           H
ATOM   5055  CA  GLU A 804      77.308  97.180  41.928  1.00  0.00           C
ATOM   5056  HA  GLU A 804      76.469  97.742  41.546  1.00  0.00           H
ATOM   5057  CB  GLU A 804      76.756  95.988  42.655  1.00  0.00           C
ATOM   5058  HB1 GLU A 804      77.505  95.401  43.228  1.00  0.00           H
ATOM   5059  HB2 GLU A 804      75.992  96.291  43.403  1.00  0.00           H
ATOM   5060  CG  GLU A 804      75.990  95.054  41.696  1.00  0.00           C
[truncated: 293,655 more chars]
