# Supplementary material for: Functional impact and molecular binding modes of drugs that target the PI3K isoform p110δ
Source: Commun Biol. 2023 Jun 5;6:603. doi: 10.1038/s42003-023-04921-z (PMC10241892; doi:10.1038/s42003-023-04921-z)
Supplement: Supplementary file 5 — Supplementary Data 2 [file 42003_2023_4921_MOESM5_ESM.xlsx]

## Sheet: suppl. Fig. 1a
	Suppl. Fig. 1b		IL-3-independent growth of isogenic BaF3 cells								Concomitant IL-3 withdrawal
											normalized to corresponding IL-3-complemented control
	chemo-luminescence
	with IL-3								without IL-3
	parental	α-wt	α-H1047R	α-H1047R,I800M	δ-wt	δ-E1021K	δ-E1021K,I777M		parental	α-wt	α-H1047R	α-H1047R,I800M	δ-wt	δ-E1021K	δ-E1021K,I777M
	82487	39444	30590	28876	47961	30021	29677		4727	4794	15362	18930	9348	8432	13466
	80649	42665	33744	31042	38409	36035	32228		5576	4808	18850	20047	10008	8720	16622
	82935	42621	31862	30811	46563	32203	31690		3971	5468	18103	17883	8113	7774	14134
	117750	131250	158778	174000	90486	148339	177101		7459	22448	59312	70564	23228	39832	94493
	138769	117820	150998	176831	120307	150947	167429		7773	28445	61302	80484	28726	39150	76675
	120002	119235	164250	178834	133110	139722	155008		9018	24253	61536	82112	30089	48679	99527
	average per run								% of corresponding IL-3-complemented
									parental	α-wt	α-H1047R	α-H1047R,I800M	δ-wt	δ-E1021K	δ-E1021K,I777M
									5.76297	11.5305	47.9084	62.593	21.0963	25.7442	43.1626
									6.79804	11.5642	58.7862	66.2864	22.5858	26.6235	53.2785
	82023.7	41576.7	32065.3	30243	44311	32753	31198.3		4.84129	13.1516	56.4566	59.131	18.3092	23.7352	45.3037
	125507	122768	158009	176555	114634	146336	166513		5.94309	18.2848	184.972	233.323	52.4204	121.613	302.878
									6.19328	23.1697	38.7966	45.5858	25.0588	26.7535	46.0475
									7.18526	19.7551	38.9447	46.5079	26.2478	33.2652	59.7714

## Sheet: Fig. 1a
	Fig. 1a		IL-3-independent growth of isogenic BaF3 cells								Preceding IL-3 withdrawal
											normalized to IL-3-complemented parental cells
	CellTiterGlo assay in 96 wells
	6 wells per cell line or condition
	2 independent experiments
	chemo-luminescence counts								% viability
		with IL-3	without IL-3
		parental	parental	α-H1047R	α-H1047R,I800M	δ-E1021K	δ-E1021K,I777M			parental	α-H1047R	α-H1047R,I800M	δ-E1021K	δ-E1021K,I777M
		(reference)
									individual	6.24757	76.921	89.7215	62.1136	84.296
									values	6.17665	75.9041	89.3572	65.9795	81.3782
	mean	135032	32038.8	80586.3	102710	88741.2	107024			6.55592	64.614	92.8475	67.7229	86.0691
	SD	11320.9	1243.37	5625.96	8779.4	5170.53	28308.1			6.02285	78.5232	93.8719	70.778	84.6148
										5.89294	75.7287	103.447	77.0957	94.0205
										6.17515	71.9016	94.844	76.258	90.277
										0.84592	81.1093	90.7523	81.7731	88.0938
										0.849219	78.3697	92.9304	77.333	84.9542
	mean	167542	3753.67	111946	138357	135640	134234			0.923781	75.3971	88.5326	105.206	88.7959
	SD	8435.64	131.382	8269.62	13296.6	3590.21	4114.95			1.0188	74.8421	94.167	99.1653	92.5563
										0.982508	74.7286	88.4745	86.4956	86.9951
										0.894748	83.6438	98.1881	94.7259	97.0934

## Sheet: Fig. 1b
	Fig. 1b		Sensitivity to idelalisib of isogenic BaF3 cells								Preceding IL-3 withdrawal
											normalized to untreated cells
	CellTiterGlo assay in 384 well plates
	4 wells per condition
	representative library screening runs
		luminescence counts						normalized percentages
	idelalisib											% viability
	nM											mean	SD	combined SD
		BaF3	parental, IL-3
	0	128218	135843	125733	124910	128676		99.6441	105.57	97.7129		100	3.34291
	9.8	117906	134833	119889	126476	124776		91.6301	104.785	93.1712	98.2903	96.9691	5.14199	6.07849
	39	112705	128941	121722	121293	121165		87.5882	100.206	94.5957	94.2623	94.1631	4.47052	5.46755
	625	108385	106106	109298	100382	106043		84.2309	82.4598	84.9405	78.0114	82.4107	2.69578	3.85445
	2500	99739	95325	95679	102452	98298.8		77.5117	74.0814	74.3565	79.6201	76.3925	2.29982	3.43667
	10000	89105	90128	92304	98041	92394.5		69.2476	70.0426	71.7337	76.1921	71.804	2.68787	3.60365
		BaF3-p110	δ-wt
	0	132003	119318	148760	152816	138224		95.4992	86.322	107.622	110.557	100	9.70674
	2.4	93873	84502	74340	107474	90047.2		67.9136	61.134	53.7822	77.7534	65.1458	8.82946	9.09407
	9.8	58760	76385	85768	103789	81175.5		42.5106	55.2616	62.0499	75.0874	58.7274	11.7652	11.9279
	39	99549	102176	108780	117040	106886		72.0199	73.9205	78.6982	84.674	77.3281	4.88948	5.53076
	156	63800	82730	100609	82647	82446.5		46.1569	59.852	72.7868	59.792	59.6469	9.41675	9.62554
	625	44020	53285	66569	71814	58922		31.8468	38.5497	48.1601	51.9547	42.6278	7.91295	8.04024
	2500	48734	55393	68752	72514	61348.2		35.2572	40.0747	49.7395	52.4611	44.3831	6.99624	7.15183
	10000	65865	62707	90128	91389	77522.2		47.6508	45.3661	65.2042	66.1165	56.0844	9.61534	9.79642
		BaF3-p110	δ-E1021K
	0	7472	8837	6237	*4551	7515.33		99.4234	117.586	82.9903		100	14.1296
	2.4	5931	6136	5486	4992	5636.25		78.9187	81.6464	72.9974	66.4242	74.9967	5.85417	6.36842
	9.8	5813	5432	4234	4047	4881.5		77.3485	72.2789	56.3382	53.8499	64.9539	10.06	10.2916
	39	4003	4378	3345	3529	3813.75		53.2644	58.2542	44.509	46.9573	50.7463	5.38447	5.64538
	156	4050	3711	3081	2961	3450.75		53.8898	49.379	40.9962	39.3995	45.9161	5.96332	6.15769
	625	4125	3880	2674	2645	3331		54.8878	51.6278	35.5806	35.1947	44.3227	9.01013	9.13115
	2500	3113	3190	3350	3723	3344		41.422	42.4466	44.5755	49.5387	44.4957	3.12591	3.46176
	10000	1616	1842	1653	1222	1583.25		21.5027	24.5099	21.995	16.2601	21.0669	3.00046	3.082

## Sheet: Fig. 1c
	Fig. 1c		Isoform-selective PI3K inhibitor sensitivity of isogenic BaF3 cells								Preceding IL-3 withdrawal
											normalized to untreated cells
	CellTiterGlo assay in 384 well plates				4 wells per condition			representative library screening runs
	idelalisib
		luminescence signal						normalized percentages
	nM	BaF3-p110δ	E1021K									% viability	SD
	0	7472	8837	6237	*4551	7515.33		99.4234	117.586	82.9903		100	14.1296	19.9823
	2.4	5931	6136	5486	4992	5636.25		78.9187	81.6464	72.9974	66.4242	74.9967	5.85417	12.1063
	9.8	5813	5432	4234	4047	4881.5		77.3485	72.2789	56.3382	53.8499	64.9539	10.06	13.6174
	39	4003	4378	3345	3529	3813.75		53.2644	58.2542	44.509	46.9573	50.7463	5.38447	8.96689
	156	4050	3711	3081	2961	3450.75		53.8898	49.379	40.9962	39.3995	45.9161	5.96332	8.81206
	625	4125	3880	2674	2645	3331		54.8878	51.6278	35.5806	35.1947	44.3227	9.01013	10.9728
	2500	3113	3190	3350	3723	3344		41.422	42.4466	44.5755	49.5387	44.4957	3.12591	7.02129
	10000	1616	1842	1653	1222	1583.25		21.5027	24.5099	21.995	16.2601	21.0669	3.00046	4.2265
	nM	BaF-p110α	H1047R
	0	13381	13434	12914	15752	13870.2		96.4727	96.8548	93.1057	113.567	100	7.96749
	2.4	12390	13607	14722	13263	13495.5		89.3279	98.1021	106.141	95.6219	97.2982	6.02442	11.3367
	9.8	15138	15582	14439	15355	15128.5		109.14	112.341	104.101	110.705	109.072	3.08517	10.6483
	39	12122	13681	13684	12392	12969.8		87.3957	98.6356	98.6572	89.3423	93.5077	5.18458	10.4808
	156	9625	10487	10020	10105	10059.2		69.3931	75.6079	72.2409	72.8538	72.5239	2.20802	7.14278
	2500	6895	9115	8884	8229	8280.75		49.7107	65.7162	64.0508	59.3284	59.7015	6.22591	9.04715
	10000	2740	2857	2055	3616	2817		19.7545	20.598	14.8159	26.0702	20.3097	3.99239	4.97428
	duvelisib
		luminescence signal						normalized percentages
	nM	BaF3-p110δ	E1021K									% viability	SD	combined SD
	0	33677	31194	33639	23332	30460.5		110.56	102.408	110.435	76.5976	100	13.9092
	2.4	14136	14374	17302	14332	15036		46.4076	47.189	56.8014	47.0511	49.3623	4.3051	9.35767
	9.8	15513	12847	13688	13871	13979.8		50.9283	42.1759	44.9369	45.5377	45.8947	3.1706	8.23025
	39	13059	11624	13168	12026	12469.2		42.8719	38.1609	43.2298	39.4806	40.9358	2.16958	7.03581
	156	7670	8581	10452	8436	8784.75		25.1802	28.1709	34.3133	27.6949	28.8398	3.35821	6.04084
	625	6708	6641	9442	8586	7844.25		22.022	21.802	30.9975	28.1873	25.7522	3.96743	6.17205
	2500	5897	5410	7967	6150	6356		19.3595	17.7607	26.1552	20.1901	20.8664	3.17588	4.96787
	10000	1783	4615	4066	3750	3553.5		5.85348	15.1508	13.3484	12.311	11.6659	3.50627	4.46122
	nM	BaF-p110α	H1047R
	0	13334	11979	12169	12963	12611.2		105.731	94.9866	96.4932	102.789	100	4.41745
	2.4	13433	12700	13886	13954	13493.2		106.516	100.704	110.108	110.647	106.994	3.96356	7.1226
	9.8	15362	14356	14947	13123	14447		121.812	113.835	118.521	104.058	114.556	6.69142	9.68735
	39	12384	12488	15348	13032	13313		98.198	99.0227	121.701	103.336	105.564	9.51849	12.2392
	156	8490	10974	10822	8204	9622.5		67.3208	87.0175	85.8123	65.053	76.3009	10.1547	12.3546
	625	7653	9675	10302	8380	9002.5		60.6839	76.7172	81.689	66.4486	71.3847	8.2687	10.2186
	2500	3999	5270	6133	4333	4933.75		31.7098	41.7881	48.6312	34.3582	39.1218	6.61754	7.89755
	10000	313	1486	2694	1722	1553.75		2.48191	11.7831	21.3619	13.6545	12.3203	6.71961	7.78455
	alpelisib
		luminescence signal						normalized percentages
	nM	BaF3-p110δ	E1021K									% viability	SD	combined SD
	0	30528	29535	26540	22351	27238.5		112.077	108.431	97.4356	82.0566	100	11.6776
	2.4	29712	31548	28309	26370	28984.8		109.081	115.821	103.93	96.8115	106.411	6.96399	16.4483
	9.8	23656	24419	37595	31468	29284.5		86.8477	89.6488	138.022	115.528	107.511	20.8638	28.1169
	39	28565	29273	32435	35525	31449.5		104.87	107.469	119.078	130.422	115.46	10.1606	19.4946
	156	28822	25949	27431	29888	28022.5		105.813	95.2659	100.707	109.727	102.878	5.43564	15.2261
	625	18466	19049	19490	22231	19809		67.7937	69.9341	71.5531	81.6161	72.7243	5.30404	11.5617
	2500	12495	18710	20704	15225	16783.5		45.8726	68.6895	76.0101	55.8951	61.6168	11.5953	15.7576
	10000	7942	9902	15059	13135	11509.5		29.1573	36.353	55.2857	48.2222	42.2545	10.1463	13.0279
	nM	p110alpha	H1047R
	0	12470	13003	13854	12823	13037.5		95.6472	99.7354	106.263	98.3547	100	3.90338
	2.4	11334	13179	14031	13225	12942.2		86.9338	101.085	107.62	101.438	99.2694	7.58131	9.8313
	9.8	11337	13458	13068	11921	12446		86.9569	103.225	100.234	91.4362	95.4631	6.54952	8.70106
	39	8049	9184	9955	8604	8948		61.7373	70.443	76.3567	65.9942	68.6328	5.41859	6.9798
	156	5921	7121	7366	6641	6762.25		45.4151	54.6194	56.4986	50.9377	51.8677	4.22838	5.41334
	625	3666	5182	6978	5023	5212.25		28.1189	39.7469	53.5225	38.5273	39.9789	9.03121	10.5829
	2500	4252	5640	5573	4825	5072.5		32.6136	43.2598	42.7459	37.0086	38.907	4.38449	5.35788
	10000	129	3453	3544	1927	2263.25		0.989453	26.4851	27.1831	14.7804	17.3595	10.6585	12.3322
	copanlisib
		luminescence signal						normalized percentages
	nM	BaF3-p110δ	E1021K									% viability	SD	combined SD
	0	152956	146736	149380	151745	150204		101.832	97.691	99.4512	101.026	100	1.58439
	2.4	27003	28815	34686	31901	30601.2		17.9775	19.1839	23.0926	21.2384	20.3731	1.95559	2.28867
	9.8	22110	24670	35592	28800	27793		14.72	16.4243	23.6957	19.1739	18.5035	3.3929	3.93238
	39	18637	21848	22380	22253	21279.5		12.4078	14.5455	14.8997	14.8152	14.167	1.0241	1.2106
	156	15776	15112	15059	17804	15937.8		10.503	10.061	10.0257	11.8532	10.6107	0.741592	0.878044
	625	7439	8557	14191	14066	11063.2		4.95259	5.69691	9.4478	9.36458	7.36547	2.05783	2.37999
	2500	1974	1965	2391	2911	2310.25		1.31421	1.30822	1.59183	1.93803	1.53807	0.25778	0.298985
	10000	633	434	521	743	582.75		0.421426	0.28894	0.346861	0.49466	0.387972	0.0774579	0.0897219
		p110alpha	H1047R
	nM					Mittelwert
	0	97255	90152	79356	84037	87700		110.895	102.796	90.4857	95.8233	100	7.65647
	2.4	25475	19162	19156	17945	20434.5		29.0479	21.8495	21.8426	20.4618	23.3005	3.36606	4.39894
	9.8	16447	11754	12375	10376	12738		18.7537	13.4025	14.1106	11.8312	14.5245	2.5773	3.24123
	39	19732	13459	13292	15252	15433.8		22.4994	15.3466	15.1562	17.3911	17.5983	2.96217	3.75765
	156	15182	11156	8094	12864	11824		17.3113	12.7206	9.22919	14.6682	13.4823	2.94689	3.6055
	625	10896	8142	7949	10441	9357		12.4242	9.28392	9.06385	11.9054	10.6693	1.50865	1.98103
	2500	2442	2111	2199	2644	2349		2.78449	2.40707	2.50741	3.01482	2.67845	0.238377	0.363096
	10000	722	267	281	740	502.5		0.823261	0.304447	0.32041	0.843786	0.572976	0.260709	0.305274

## Sheet: Fig. 3a
			Resistance to idelalisib owing to the I777M mutation in p110δ											page
			pAKT levels in immunoblots of Ramos cells stimulated by anti-IgM							in dependence of idelalisib concentrations
	Fig. 3a		lysates of Ramos cells expressing			p110δ-wt or	p110δ-I777M							1
	suppl. Fig. 6a					vector or	p110δ-I825V							2
		Band intensity										% pAKT
		nM idelalisib	p-Akt	total Akt	GAPDH	pAKT/GAPDH	AKT/GAPDH	pAKT/tAKT	% pAKT			run A	run B	run C	mean	SD
									normalized to untreated wt
run A	wt	untreated	1080000	291000	2380000	0.453782	0.122269	3.71134	100			100	100	100	100	0
		1	493000	293000	2560000	0.192578	0.114453	1.68259	45.3366			45.3366	36.437	98.6301	60.1346	27.4619
		10	148000	233000	2440000	0.0606557	0.0954918	0.635193	17.1149			17.1149	8.80052	33.4097	19.775	10.2212
		100	110000	310000	2630000	0.0418251	0.117871	0.354839	9.56093			9.56093	7.54216	12.2162	9.77311	1.91407
		1000	74600	248000	2490000	0.0299598	0.0995984	0.300806	8.10506			8.10506	1.14406	10.7587	6.66928	4.05434
		10000	62600	303000	2900000	0.0215862	0.104483	0.206601	5.56674			5.56674	6.94184	16.0983	9.53563	4.67435
	I777M	untreated	1970000	309000	2700000	0.72963	0.114444	6.3754	171.782			171.782	55.1063	214.272	147.053	67.2908
		1	1120000	241000	2420000	0.46281	0.0995868	4.6473	125.219			125.219	117.295	316.598	186.371	92.1414
		10	2140000	244000	2280000	0.938596	0.107018	8.77049	236.316			236.316	122.114	273.262	210.564	64.3367
		100	1030000	282000	2630000	0.391635	0.107224	3.65248	98.4141			98.4141	44.2843	137.188	93.2954	38.1
		1000	140000	365000	3060000	0.0457516	0.119281	0.383562	10.3349			10.3349	2.25287	51.009	21.1989	21.3356
		10000	62900	362000	3160000	0.0199051	0.114557	0.173757	4.68178			4.68178	0.204687	13.5	6.12884	5.52341
		(Immunoblot shown in Fig. 3a)
run B	wt	untreated	174000	476000	2510000	0.0693227	0.189641	0.365546	100
		1	63800	479000	2500000	0.02552	0.1916	0.133194	36.437
		10	21200	659000	2560000	0.00828125	0.257422	0.03217	8.80052
		100	17700	642000	2650000	0.00667925	0.242264	0.0275701	7.54216
		1000	2940	703000	2840000	0.00103521	0.247535	0.00418208	1.14406
		10000	15200	599000	2470000	0.00615385	0.24251	0.0253756	6.94184
	I777M	untreated	112000	556000	2640000	0.0424242	0.210606	0.201439	55.1063
		1	310000	723000	2760000	0.112319	0.261957	0.428769	117.295
		10	358000	802000	2860000	0.125175	0.28042	0.446384	122.114
		100	91300	564000	2710000	0.03369	0.208118	0.161879	44.2843
		1000	5740	697000	2350000	0.00244255	0.296596	0.00823529	2.25287
		10000	422	564000	2630000	0.000160456	0.214449	0.000748227	0.204687
run C	wt	untreated	14600	68100	505000	0.0289109	0.134851	0.214391	100
		1	19200	90800	711000	0.0270042	0.127707	0.211454	98.6301
		10	5150	71900	767000	0.00671447	0.0937419	0.0716273	33.4097
		100	1870	71400	696000	0.00268678	0.102586	0.0261905	12.2162
		1000	1580	68500	720000	0.00219444	0.0951389	0.0230657	10.7587
		10000	1560	45200	389000	0.00401028	0.116195	0.0345133	16.0983
	I777M	untreated	31100	67700	629000	0.0494436	0.107631	0.45938	214.272
		1	39300	57900	475000	0.0827368	0.121895	0.678756	316.598
		10	62100	106000	739000	0.0840325	0.143437	0.585849	273.262
		100	30000	102000	607000	0.0494234	0.16804	0.294118	137.188
		1000	10400	95100	648000	0.0160494	0.146759	0.109359	51.009
		10000	1670	57700	554000	0.00301444	0.104152	0.0289428	13.5

## Sheet: suppl. Fig. 6b,c
			Resistance to idelalisib owing to the I777M mutation in p110δ											page
			pAKT levels in immunoblots of BaF3 cells stimulated by IL-3							in dependence of idelalisib concentrations
	suppl. Fig. 6b		lysates of Ramos cells expressing			p110δ-wt or	p110δ-I777M							1
	suppl. Fig. 6c					vector or	p110δ-I825V							2
		Band intensity										% pAKT
		nM idelalisib	p-Akt	total Akt	GAPDH	pAKT/GAPDH	AKT/GAPDH	pAKT/tAKT	% pAKT			run A	run B	run C	mean	SD
									normalized to untreated wt
run A	wt	untreated	64200	68600	603000	0.106468	0.113765	0.93586	100			100	100	100	100	0
		1	49100	63100	626000	0.0784345	0.100799	0.77813	83.146			45.3366	36.437	98.6301	60.1346	27.4619
		10	47500	73700	775000	0.0612903	0.0950968	0.644505	68.8676			17.1149	8.80052	33.4097	19.775	10.2212
		100	25700	62700	670000	0.0383582	0.0935821	0.409888	43.798			9.56093	7.54216	12.2162	9.77311	1.91407
		1000	19700	57400	710000	0.0277465	0.0808451	0.343206	36.6727			8.10506	1.14406	10.7587	6.66928	4.05434
		10000	11500	56400	699000	0.0164521	0.0806867	0.203901	21.7875			5.56674	6.94184	16.0983	9.53563	4.67435
	I777M	untreated	81700	70900	676000	0.120858	0.104882	1.15233	123.13			171.782	55.1063	214.272	147.053	67.2908
		1	73600	65300	668000	0.11018	0.0977545	1.12711	120.435			125.219	117.295	316.598	186.371	92.1414
		10	56500	50300	564000	0.100177	0.0891844	1.12326	120.024			236.316	122.114	273.262	210.564	64.3367
		100	38100	50000	589000	0.0646859	0.0848896	0.762	81.4224			98.4141	44.2843	137.188	93.2954	38.1
		1000	21700	45700	640000	0.0339062	0.0714063	0.474836	50.7379			10.3349	2.25287	51.009	21.1989	21.3356
		10000	14500	38100	664000	0.0218373	0.0573795	0.380577	40.6661			4.68178	0.204687	13.5	6.12884	5.52341
		(Immunoblot shown in Fig. 3a)
run B	wt	untreated	104000	183000	195000	0.533333	0.938462	0.568306	100
		1	129000	180000	151000	0.854305	1.19205	0.716667	126.106
		10	115000	213000	214000	0.537383	0.995327	0.539906	95.0027
		100	89300	203000	183000	0.487978	1.10929	0.439901	77.4057
		1000	36900	212000	203000	0.181773	1.04433	0.174057	30.6273
		10000	198	213000	182000	0.00108791	1.17033	0.000929577	0.16357
	I777M	untreated	118000	164000	203000	0.581281	0.807882	0.719512	126.606
		1	106000	212000	167000	0.634731	1.26946	0.5	87.9808
		10	84800	190000	148000	0.572973	1.28378	0.446316	78.5344
		100	80300	225000	163000	0.492638	1.38037	0.356889	62.7987
		1000	32100	210000	147000	0.218367	1.42857	0.152857	26.897
		10000	14500	213000	159000	0.091195	1.33962	0.0680751	11.9786
run C	wt	untreated	115000	1120000	1070000	0.107477	1.04673	0.102679	100
		1	83200	970000	891000	0.0933782	1.08866	0.0857732	83.5356
		10	84100	1280000	1070000	0.0785981	1.19626	0.0657031	63.9891
		100	65400	1020000	892000	0.0733184	1.1435	0.0641176	62.445
		1000	49800	1310000	968000	0.0514463	1.35331	0.0380153	37.0236
		10000	33800	992000	942000	0.0358811	1.05308	0.0340726	33.1837
	I777M	untreated	165000	1030000	1110000	0.148649	0.927928	0.160194	156.015
		1	149000	988000	1120000	0.133036	0.882143	0.15081	146.876
		10	170000	1040000	1330000	0.12782	0.781955	0.163462	159.197
		100	136000	1000000	1330000	0.102256	0.75188	0.136	132.452
		1000	61600	936000	1300000	0.0473846	0.72	0.065812	64.0951
		10000	47300	863000	1270000	0.0372441	0.679528	0.0548088	53.379
		(Immunoblot shown in suppl Fig. 6b)
	page 2
	Suppl Fig. 6a		Resistance to idelalisib owing to the I777M mutation in p110δ
			pAKT levels in immunoblots of Ramos cells with activated B cell receptor signaling
			lysates of Ramos cells expressing p110δ-wt or p110δ-I777M
			in dependence of idelalisib concentrations
		Band intensity										% pAKT
		nM idelalisib	p-Akt	total Akt	GAPDH	pAKT/GAPDH	AKT/GAPDH	pAKT/tAKT	% pAKT			run A	run B	run C	mean	SD
									normalized to untreated wt
run A	vector	untreated	121000	82800	374000	0.323529	0.22139	1.46135	100			100	100	100	100	0
		1	102000	86200	326000	0.312883	0.264417	1.18329	80.9726			102.743	81.6751	120.202	101.54	15.7514
		10	83800	87700	367000	0.228338	0.238965	0.95553	65.3867			84.7919	55.2119	122.309	87.4377	27.4562
		100	51800	86100	360000	0.143889	0.239167	0.601626	41.1691			33.8245	34.6702	44.809	37.7679	4.99076
		1000	29100	98200	425000	0.0684706	0.231059	0.296334	20.2781			19.3496	14.1069	26.9534	20.1366	5.27399
		10000	25300	97500	390000	0.0648718	0.25	0.259487	17.7566			8.83149	7.37361	7.33918	7.84809	0.695508
	I825V	untreated	135000	102000	485000	0.278351	0.210309	1.32353	90.5688			103.763	25.2338	98.2431	75.7465	35.7889
		1	75300	79200	394000	0.191117	0.201015	0.950758	65.0601			40.9122	19.6591	85.5515	48.7076	27.4594
		10	50500	67500	353000	0.143059	0.191218	0.748148	51.1956			21.7673	7.48283	22.1285	17.1262	6.82049
		100	45300	67900	345000	0.131304	0.196812	0.667158	45.6534			22.0747	4.44703	10.9435	12.4884	7.27893
		1000	21100	72200	370000	0.057027	0.195135	0.292244	19.9982			18.7034	8.00195	6.23303	10.9795	5.50921
		10000	18400	72100	345000	0.0533333	0.208986	0.255201	17.4633			9.14041	5.39708	2.0658	5.53443	2.88983
run B	vector	untreated	135000	385000	613000	0.220228	0.628059	0.350649	100
		1	133000	303000	472000	0.28178	0.641949	0.438944	125.18
		10	124000	339000	544000	0.227941	0.623162	0.365782	104.316
		100	99700	298000	510000	0.19549	0.584314	0.334564	95.4126
		1000	68800	362000	546000	0.126007	0.663004	0.190055	54.2009
		10000	24600	356000	584000	0.0421233	0.609589	0.0691011	19.7066
	I825V	untreated	77500	312000	559000	0.13864	0.55814	0.248397	70.8393
		1	66000	365000	674000	0.0979228	0.541543	0.180822	51.5677
		10	53500	336000	599000	0.0893155	0.560935	0.159226	45.409
		100	36800	341000	624000	0.0589744	0.546474	0.107918	30.7766
		1000	29100	331000	622000	0.0467846	0.532154	0.0879154	25.0722
		10000	18600	343000	644000	0.028882	0.532609	0.0542274	15.4649
run C	vector	untreated	69900	236000	1380000	0.0506522	0.171014	0.296186	100
		1	71800	116000	1350000	0.0531852	0.0859259	0.618966	208.978
		10	78600	233000	1320000	0.0595455	0.176515	0.337339	113.894
		100	71100	236000	1360000	0.0522794	0.173529	0.301271	101.717
		1000	40800	167000	1340000	0.0304478	0.124627	0.244311	82.4857
		10000	34300	354000	1580000	0.0217089	0.224051	0.0968927	32.7134
	I825V	untreated	71900	190000	1440000	0.0499306	0.131944	0.378421	127.764
		1	59400	261000	1360000	0.0436765	0.191912	0.227586	76.8388
		10	58500	243000	1420000	0.0411972	0.171127	0.240741	81.2801
		100	39400	302000	1440000	0.0273611	0.209722	0.130464	44.0478
		1000	41000	226000	1230000	0.0333333	0.18374	0.181416	61.2506
		10000	27500	337000	1540000	0.0178571	0.218831	0.0816024	27.551
		(Immunoblot shown in suppl Fig. 6c)

## Sheet: Fig. 3b
	Fig. 3b		Phosphoflow analysis of anti-IgM-stimulated Ramos cells
			pAKT-S473	mean fluorescence intensity				concentration-dependent		response to PI3Ki
								normalized to stimulated untreated cells
	nM idelalisib		p110δ-wt					p110δ-I777M
			value 1	value 2	mean	SD		value 1	value 2	mean	SD
	0.32		90	102.01	96.005	6.00503		100	103.121	101.56	1.56042
	1.6		65	81.5327	73.2663	8.26633		95.6522	106.972	101.312	5.65997
	8		35	50.5025	42.7513	7.75126		95.6522	107.437	101.545	5.89237
	40		15	45.4774	30.2387	15.2387		91.3043	91.5007	91.4025	0.0981581
	200		20	45.8543	32.9271	12.9271		82.6087	61.9522	72.2804	10.3283
	1000		30	33.4171	31.7085	1.70854		47.8261	23.7716	35.7988	12.0273
	nM duvelisib		p110δ-wt					p110δ-I777M
			value 1	value 2	mean	SD		value 1	value 2	mean	SD
	0.32		53.3333	39.1034	46.2183	7.11499		111.111	97	104.056	7.05556
	1.6		13.3333	25.1557	19.2445	5.91117		100	95.4167	97.7083	2.29167
	8		6.66667	23.9103	15.2885	8.62183		88.8889	76.9167	82.9028	5.98611
	40		6.66667	21.7933	14.23	7.5633		61.1111	32.1667	46.6389	14.4722
	200		13.3333	25.0311	19.1822	5.8489		22.2222	12.5833	17.4028	4.81944
	1000		6.66667	17.4346	12.0506	5.38398		11.1111	9.75	10.4306	0.680556
	nM copanlisib		p110δ-wt					p110δ-I777M
			value 1	value 2	mean	SD		value 1	value 2	mean	SD
	0.32		25	32.4503	28.7252	3.72517		20	16.0043	18.0021	1.99785
	1.6		16.6667	32.947	24.8068	8.14018		13.3333	17.0784	15.2059	1.87254
	8		8.33333	36.4238	22.3786	14.0453		13.3333	15.3598	14.3466	1.01325
	40		16.6667	26.1589	21.4128	4.74614		6.66667	17.9377	12.3022	5.63552
	200		16.6667	24.0066	20.3366	3.66998		6.66667	13.4264	10.0465	3.37988
	1000		0	16.7219	8.36093	8.36093		6.66667	10.956	8.81131	2.14465

## Sheet: Fig. 4a
	Fig. 4	Rescue of cell functions in the presence of idelalisib.
		Cytokine production by		anti-IgM-stimulated Ramos cells expressing p110-delta
		Colorimetric ELISA of culture supernatants				measured on FluoSTAR OPTIMA using cytokine standard dilutions
		3 biological replicates per cytokine
							page
	Fig. 4a		p110δ-wt		p110δ-I777M		1
	Suppl. Fig. 8a		vector		p110δ-I825V		2
	pg CCL3/ml
	nM idelalisib		p110δ-wt						p110δ-I777M				SD
			replicate 1	replicate 2	replicate 3	mean	SD		replicate 1	replicate 2	replicate 3	mean	515.41
	untreated		2353.12	2602.22	2597.66	2517.67	116.367		3751.77	4978.72	4107.67	4279.39	250.742
	1		2268.99	2511.71	2429.28	2403.32	100.776		4327.71	4871.51	4352.35	4517.19	311.252
	5		1443.46	1519.25	1262.2	1408.3	107.843		4019.04	4749.44	4573.54	4447.34	435.979
	10		1479.32	1475.34	1355.08	1436.58	57.6522		3879.79	4942.03	4506.26	4442.69	168.678
	50		678.538	530.881	464.626	558.015	89.4121		4026.95	4196.24	3785.18	4002.79	64.1536
	100		534.923	390.695	400.2	441.94	65.8639		3015.15	3132.97	3164.11	3104.08	11.2124
	1000		477.574	332.752	305.618	371.981	75.4826		1138.32	1160.53	1135.44	1144.76
	pg CCL4/ml
	nM idelalisib		p110δ-wt						p110δ-I777M				SD
			replicate 1	replicate 2	replicate 3	mean	SD		replicate 1	replicate 2	replicate 3	mean	152.175
	untreated		236.899	1065.13	267.443	523.158	383.436		352.623	690.444	385.098	476.055	342.604
	1		228.245	1097.74	305.368	543.785	392.97		383.118	1087.37	340	603.496	311.074
	5		119.124	765.134	164.199	349.486	294.483		326.99	1008.38	372.325	569.231	351.684
	10		113.691	677.132	154.5	315.108	256.531		300.228	1041.85	291.487	544.523	192.16
	50		55.1669	316.449	87.9239	153.18	116.221		292.744	697.238	286.535	425.506	180.152
	100		49.757	390.177	69.9703	169.968	155.93		228.734	620.376	248.462	365.857	255.642
	1000		38.4758	290.579	62.0446	130.366	113.695		121.282	656.787	107.941	295.337
	pg TNFα/ml
	nM idelalisib		p110δ-wt						p110δ-I777M				SD
			replicate 1	replicate 2	replicate 3	mean	SD		replicate 1	replicate 2	replicate 3	mean	185.1
	untreated		718.514	995.657	668.524	794.232	143.884		794.837	979.086	528.188	767.37	78.7976
	1		234.688	424.105	255.185	304.659	84.8743		328.572	388.511	199.651	305.578	85.404
	5		139.521	231.755	165.872	179.049	38.7901		334.727	341.167	156.863	277.586	86.0433
	10		180.905	335.324	246.788	254.339	63.2671		377.387	415.751	217.093	336.744	92.6014
	50		57.1631	115.018	61.6874	77.9561	26.2716		195.207	354.972	135.648	228.609	113.221
	100		80.4974	125.233	94.3324	100.021	18.701		405.573	356.503	144.65	302.242	53.985
	1000		41.5162	41.8192	53.0336	45.4563	5.35935		224.81	274.435	143.473	214.239

## Sheet: Fig. 4b
	Fig. 4	Rescue of cell functions in the presence of idelalisib.
	Fig. 4b	Chemotaxis of isogenic BaF3 cells to CXCL12
			Cell count in lower chamber determined by flow cytometry
			Four biological replicates
	BaF3-	chemoattractant		number of migrated cells
		CXCL12		value 1	value 2	value 3	value 4	n	mean	SD	SEM
	vector	w/o		33	15.6667	17.2333	47	4	28.225	12.785	6.39252
		with		1093	2359.4	5749.67	1767.98	4	2742.51	1793.07	896.533
	p110δ-wt	w/o		16	42.3	15.6667	50.9167	4	31.2208	15.6866	7.84331
		with		1799	2462.8	6215.75	2287.33	4	3191.22	1763.07	881.535
	p110δ-I777M	w/o		71	169.2	28.2	64.2333	4	83.1583	52.2723	26.1361
		with		2098	3506.2	6399.05	4419.57	4	4105.7	1561.11	780.554
	p110δ-I825V	w/o		115.933	123.767	122.2	75.9833	4	109.471	19.5549	9.77746
		with		5290.63	5984.67	5886.75	1751.53	4	4728.4	1739.1	869.548
	Fig. 4c	Migration of BaF3 cells in the presence of idelalisib rescued by I777M substitution
			Cell count in lower chamber determined by flow cytometry
			Four biological replicates
	BaF3-	µM idelalisib		number of migrated cells				n	mean	SD	SEM
				value 1	value 2	value 3	value 4
	vector	0		1093	2359.4	5749.67	1767.98	4	2742.51	1793.07	896.533
		1		442	1610.53	2456.53	778.633	4	1321.93	781.035	390.518
	p110δ-wt	0		1799	2462.8	6215.75	2287.33	4	3191.22	1763.07	881.535
		1		743	1449.95	1660.67	1314.43	4	1292.01	340.135	170.068
	p110δ-I777M	0		2098	3506.2	6399.05	4419.57	4	4105.7	1561.11	780.554
		1		1518	2462.8	4958.5	4184.57	4	3280.97	1360.89	680.444
	p110δ-I825V	0		5290.63	5984.67	5886.75	1751.53	4	4728.4	1739.1	869.548
		1		4335.75	3327.6	2588.13	1485.98	4	2934.37	1041.18	520.589
	BaF3-			% migration	in the presence of 1 µM idelalisib
	vector			40.4392	68.2603	42.7248	44.0408	4	48.8663	11.2711	5.63553
	p110δ-wt			41.3007	58.874	26.7171	57.4658	4	46.0894	13.1443	6.57213
	p110δ-I777M			72.3546	70.2413	77.4881	94.6827	4	78.6917	9.60117	4.80059
	p110δ-I825V			81.9514	55.6021	43.9654	84.839	4	66.5895	17.3321	8.66605

## Sheet: Fig. 5a
	Fig. 5a		Isoform-selective PI3K inhibitor sensitivity of isogenic BaF3 cells								Preceding IL-3 withdrawal
											normalized to untreated cells
	CellTiterGlo assay in 384 well plates				4 wells per condition			representative library screening runs
	p110δ-selective PI3Ki			idelalisib	duvelisib	umbralisib
	idelalisib	luminescence signal						normalized percentages
	nM	p110δ-E1021K				mean						% viability	SD	combined SD
	0	7472	8837	6237	*4551	7515.33		99.4234	117.586	82.9903		100	14.1296	19.9823
	2.4	5931	6136	5486	4992	5636.25		78.9187	81.6464	72.9974	66.4242	74.9967	5.85417	12.1063
	9.8	5813	5432	4234	4047	4881.5		77.3485	72.2789	56.3382	53.8499	64.9539	10.06	13.6174
	39	4003	4378	3345	3529	3813.75		53.2644	58.2542	44.509	46.9573	50.7463	5.38447	8.96689
	156	4050	3711	3081	2961	3450.75		53.8898	49.379	40.9962	39.3995	45.9161	5.96332	8.81206
	625	4125	3880	2674	2645	3331		54.8878	51.6278	35.5806	35.1947	44.3227	9.01013	10.9728
	2500	3113	3190	3350	3723	3344		41.422	42.4466	44.5755	49.5387	44.4957	3.12591	7.02129
	10000	1616	1842	1653	1222	1583.25		21.5027	24.5099	21.995	16.2601	21.0669	3.00046	4.2265
	nM	p110δ-E1021K	I777M
	0	13193	12686	15086	*21387	13870.2		95.1172	91.4619	108.765		100	7.44631
	2.4	15693	12800	14600	13327	13495.5		113.141	92.2838	105.261	96.0833	97.2982	8.12095	11.3367
	9.8	15245	14412	16633	17623	15128.5		109.912	103.906	119.919	127.056	109.072	8.9213	10.6483
	39	14968	16158	14937	12210	12969.8		107.914	116.494	107.691	88.0301	93.5077	10.4381	10.4808
	156	8267	11316	8718	9819	10059.2		59.6024	81.5847	62.854	70.7918	72.5239	8.47546	7.14278
	625	9306	8218	9319	9170	8280.75		67.0932	59.2491	67.187	66.1127	59.7015	3.29558	9.04715
	2500	3942	4560	5047	5079	2817		28.4205	32.8761	36.3872	36.6179	20.3097	3.32509	4.97428
	10000	1525	1567	2114	2215	2817		10.9948	11.2976	15.2413	15.9694	20.3097	2.24696	4.97428
	duvelisib	luminescence signal						normalized percentages
	nM	p110δ-E1021K				mean						% viability	SD	combined SD
	0	33677	31194	33639	23332	30460.5		110.56	102.408	110.435	76.5976	405.311	13.9092	58.9338
	2.4	14136	14374	17302	14332	15036		46.4076	47.189	56.8014	47.0511	200.071	4.3051	28.5952
	9.8	15513	12847	13688	13871	13979.8		50.9283	42.1759	44.9369	45.5377	186.016	3.1706	26.4739
	39	13059	11624	13168	12026	12469.2		42.8719	38.1609	43.2298	39.4806	165.917	2.16958	23.5437
	156	7670	8581	10452	8436	8784.75		25.1802	28.1709	34.3133	27.6949	116.891	3.35821	16.8542
	625	6708	6641	9442	8586	7844.25		22.022	21.802	30.9975	28.1873	104.377	3.96743	15.2723
	2500	5897	5410	7967	6150	6356		19.3595	17.7607	26.1552	20.1901	84.5738	3.17588	12.3648
	10000	1783	4615	4066	3750	3553.5		5.85348	15.1508	13.3484	12.311	47.2833	3.50627	7.54513
	nM	p110δ-E1021K	I777M
	0	141155	136477	144556	144102	141572		99.7051	96.4008	102.107	101.787	100	2.27348
	2.4	161257	179398	166894	166633	168546		113.904	126.718	117.886	117.702	97.2982	4.70247	11.3367
	9.8	144535	146647	132911	131646	138935		102.093	103.584	93.8819	92.9884	109.072	4.74168	10.6483
	39	78306	102790	103283	91560	93984.8		55.3116	72.6059	72.9541	64.6736	93.5077	7.20074	10.4808
	156	26861	42879	55575	42757	42018		18.9733	30.2877	39.2555	30.2015	72.5239	7.19313	7.14278
	625	5126	12124	12624	9540	9853.5		3.62076	8.56381	8.91699	6.7386	59.7015	2.09771	9.04715
	2500	4769	5946	5823	4199	5184.25		3.36859	4.19997	4.11309	2.96597	20.3097	0.515614	4.97428
	10000	3471	5031	4873	3201	4144		2.45175	3.55366	3.44205	2.26103	20.3097	0.576055	4.97428
	measured in 96-well plates
	umbralisib	luminescence signal						normalized percentages
	nM	p110δ-E1021K				mean						% viability	SD	combined SD
	0							100.816	99.1835	99.2807	100.719	100	0.769423
	2.4							96.6414	94.5757	99.8768	109.748	100.211	5.82178	15.3095
	9.8							90.7007	88.427	107.205	95.2589	95.3979	7.24714	15.3041
	39							102.475	96.0428	92.8904	85.586	94.2485	6.07822	14.6385
	156							90.951	86.4066	88.7176	90.1085	89.0459	1.71992	12.6989
	625							63.0178	63.1113	66.2242	65.1353	64.3722	1.3635	9.19717
	2500							55.3191	52.6036	54.7153	54.9617	54.3999	1.0591	7.75912
	10000							13.7118	14.7205	12.9237	13.0668	13.6057	0.708785	2.04893
	nM	p110δ-E1021K	I777M
	0							99.8334	100.167	109.44	90.5599	100	6.67623
	2.4							91.6303	94.4204	93.1805	97.707	94.2345	2.23526	11.3367
	9.8							93.2604	87.6038	108.725	77.3377	91.7318	11.3507	10.6483
	39							100.619	100.008	94.6992	83.1149	94.6101	7.02464	10.4808
	156							101.984	97.0846	108.1	107.415	103.646	4.4682	7.14278
	625							97.1379	98.1861	96.7838	97.4092	97.3793	0.515921	9.04715
	2500							83.684	90.277	85.1102	65.4258	81.1243	9.38953	4.97428
	10000							13.1217	12.4592	19.863	23.2281	17.168	4.54241	4.97428

[truncated: 1 more sheets: Fig. 5b]
